# Supplementary material for: Comparative transcriptome analysis of obligately asexual and cyclically sexual rotifers reveals genes with putative functions in sexual reproduction, dormancy, and asexual egg production
Source: BMC Genomics. 2013 Jun 19;14:412. doi: 10.1186/1471-2164-14-412 (PMC3701536; doi:10.1186/1471-2164-14-412)
Supplement: Additional file 1 — Assembled transcripts for sample OP1 less than 200 base pairs in length. [file 1471-2164-14-412-S1.fasta]

>Apc10_55821_1_179
ATCCTAAAGATACTAAGAACCAACCGATTAAAACTTGGATGTTACAATTAGCTGTTTTGGCCAATCATCAAAATGGTAGAGATACACATATACGTCAAATTAAAATACACTCACCAATAGAAACCACATCGGTTATTTTACAGCCTAAATTTAGTGCTGTTGAGTTATCAGAATGGTCA
>Apc11_29489_1_141
TGTTCTTGTTAAACCAGTCGAAAGTGATCTAATTAAAGATCTCCCAGACGCTAGTCTTGTTGATAAAAGTAAACTTCTTTGCATAACAGACATTTTTTTAGATTTAAATTTTTATTTTCTTTTTTTTTCAATTTTTTTTTT
>GHICQ5101A0YFY_17_151
CAGTTTATTACCAATACCCAATGAGCCCACATAGTCTTTAAAGCAATCTGGTTTAGGAACATTTCTAGGATACATATGATTCGAGTCACTACATTGTAAAGTATCTATAAAAATAGCTTTGTCAATATGAGCACT
>GHICQ5101A14M1_20_199
GCTTTACACTCAGGTTCCCTTGTACAAGCAGTACAACATTCTTCAATACTCAATTTATACGTATAAAACAAATCTTTACCAAAATAGTCAACGTTATTCTCATATGTACAAAGACTAACAACACAAAAAAAACTTTAAAAAGTGTTAAAATTTTAAAAAGATACATGATTTCAAATTTTT
>GHICQ5101A1S99_35_226
AGGCTCGTCATCCAGATGGTACACAAGCTCCAGTTAAGTATGAGTTTCTTGATGACAATATCTACCGAGTAAAAATATTTCCATTAAAAACCGGTGTTATTCATTTACGATTTGAGCACTGGGATGAAAATGAAA
>GHICQ5101A2CGM_115_266
TACATCAAGCCATTTTTGTGATGTTAAATTTAAAATATAAAGTTTATAGCCAGTCATTTCATAGGTCTTTAGAAGTTCAAATTTGTAATGATCGTCAGGTTGATTTACGTAATCATCTAAGGGTGTAGCTGAGATTACATAAATAATAGTCA
>GHICQ5101A2IXH_16_181
ACAGGAAATAGAGAATTTAGATGTTGATGAACTTGAAAAAAAATTAACTGATAAATTCTCCAAGTCAGAAAATTTGGCATCAACGCTCAAAAATAATAAAATCAAAATAAAAATTGTTAAATTGGACTCGAATAGTTTATTCGGTACAAATAAATTCACCAATTTA
>GHICQ5101A238M_27_207
ATCGTCTTTCGAATTCATATGCTAATTGTCGCATTATTAAGCATAGTTCTATTCTACTATTCTTGCACAAATTATTTTTATTAATTAAGCTAAATTGGTCATAACTAGCTTTTGTCAATCTCCAACTTATATAATCACTAAGCAAATTTTTGGTCTGTGTCTCAAAAAATGTCATTTTTAC
>GHICQ5101A34OJ_27_187
AGTTAGCATCATCCTCATCACTAAATGAATTCAGTCGAATACTAGACGCGTGTCTTCTCATACACTTATTTTCTTTTAATTTTGAATTCAATTCACCAGATTCTTCTTCAAGCAAATAAATTCTTAATTTTAAATTAAAATTTTCTTCTTTAAGACTTTTC
>GHICQ5101A3NZA_20_194
CTTTATCGAAGAATTGTCTCGTTCCAAGAATTAGCAATGGACCTGATATTCATCATTTTGTACTCGGTTCAGAGGGTACTTTGGGTGTGATTGTTGATGCTACACTCAAAATTAGACCTTTACCCAAATGTGTTAAATATGGATCAGTCGTATTTCCATGTTTTGAAGATGGTAA
>GHICQ5101A47TZ_47_139
AAGTATCGCCAACTTTGAGATCTTGCTCAAAATGCTCAATTAAACTTCTCCAATTTATAACCTCATCTGTTTTAATTAATTTGACCAATTCAC
>GHICQ5101A5MBZ_20_164
ATTTTAGAATCTCTTACTTGTATTTGTTCACCATCGGAATCACTAGATGGTACTTGATCGTCTTCGTCTTTTACTTTCATGTCAAAAATGAAGACGATTTTGGTTTGTTTTTAGGCTTAGATGACATTTTTAATGTGTCGCTTTT
>GHICQ5101A5YOF_21_130
CTTAAATTTAAACAAAGAATAATGCAGGATTTAATTGCTAATCAAGTTAAAATCTATCAATTTCCTATTGATGATGAAACTGTTGTCGAATTAAATGCTTCTATGAATGT
>GHICQ5101A5ZID_22_192
CTTTGGTCTGTTCGCATTGTTCTTTTTTGTTCGATTTTGAATTTTGAAATTTACGTTCGAACCATTTTTGAACAAATTTTTTCTCACATCCAATTGTGAACTATAAACACTCAAGGCAAACAAGTAAATAATTCTCAACTTGACTATTTCCATTTCGTTTTTGTCTTTTTC
>GHICQ5101A6FNB_21_184
TTCTACTACTAAAAAACAAAACATGGATGAAACTATCCAAAAAATAACTACAACCACTGTTTTAGAAACAGCGGTTGATAGTTCAACTAAAACAAACGATGATACAACAAGTAATGGCGAAAATCATCCATCTACTACTTCAGAAACAGCGGTTGATAGTTACA
>GHICQ5101A7PZ0_20_127
ATCCTGAAATGGTCGAAGAACTTGTTAATGGTACTTGTTTTGCCCTAGAAGTCAAATCTCAAGGTTCACAAGGTACTTTTAGAGATTTTTGTGGACCACATGACCCCT
>GHICQ5101A9EBN_21_149
ATAAAAGTTTACTTGACTTTTTAGTACTCAATTGTAAATTATTTGTTGATCTTAGTGTTGATGTGTACAAAATTTTCCGGCAAAGGTGTCGACTTTACTTTAGGCATCATAAAATTAGATGGTTTTCTC
>GHICQ5101A9MQN_19_204
GGACATATGGAGTTTAGGATGTGTCATGGCTGAATTATCTCTAGGCTGGCCTTTATATCCCGGTTCGTCTGAATACGATCAAATTAGGTATATATGTCAAACTCAAGGCTCACCACCGGAGCATATGCTCCGTGCTGGTTCAAAAACAGGCAAATATTTCACCCGTGAAGAGACTAAGAACTGTCT
>GHICQ5101A9Q2I_19_117
GGTGAAGGAGATAATAATGAGGATGACACATTAGAATATGAATTGAAAGTTAAATGTAAAATGCCTAAAAATGGAAATAAAGAAGATAGAAAATCTATT
>GHICQ5101AD0LQ_120_218
ATCTTCAGCCTCGTCTACTAACGAGGATGAAGATGATGATAATGATGATAAAATTTAGTCATTACCGAATAAACAGTCGATAATGTATCCAACAAATTT
>GHICQ5101ADXC0_25_164
GAATTGAACTTTACGTGTCAACATATAAAGTCCAAAACGGTGCCACCGTCCACAACAGCAGACACGGTGCCCATTTTAGTATTGTATAATGGAAGCATGCCGTAAAGTCTGGGTACGGCGAATATAAAATTTTTGTGTTC
>GHICQ5101AELCB_35_213
TTAAAATCATCAATTTTAAAATCTTTGAGTAAATTTTCAGCTTCACTAGAAGTCAATTCCAAATAACATTCGATTAAATCACCATCTATAAAATTTTTAAAACTCTCTACACGACGCTCTGATTCAAAATCTCGCCATTTTTCATAACGAATTCGACCAGCTGTTATTATATATTTAGC
>GHICQ5101AEM2T_19_117
GGGTCTTAAAGACTTGAAGCTATGGCCTGGTATTAAATTAACATTTTTCTCAAGTGTTATTCTTTGCATGTTTGTTAAATGGCTTAAAAAAAGAAAATA
>GHICQ5101AEWCS_17_42
CAACAAAAATAATGGTGAAATAGAGG
>GHICQ5101AF39S_21_162
CTCAAGTCATTAAGGATAGAGGTTACAATATTATAGCAGCTGGTGTTGGATGGGTTGATCAAGAAGAGTGTAAACTTATGTCATCAACACCATATGATTTTGAATATGGAAACGACTTAAATGATCTAGATGATATACTTTT
>GHICQ5101A1OUV_154_287
ACAAAATCGAAATATCTAATTATGTCCCCAAGGATTTCCAAAAATGTGGCTGTGGTCGTCCGGCATCGTTTAAATGCTCGTATTGTCCATCTCCAGTCATGTATGGAGTACCACCATGTCCATAACCCTGTCTC
>GHICQ5101AG74U_43_265
AAAAAGAGGTTGGACTACTTGGACAAACAGCAGCAGTCGATTCAAAACGCGTTTTTTCAGCTGTTCCAATAGTTATGGACCTTTTAAACATTAATACTAATCTTCACAGTCATTATAAAGCATTGGGTGGATGGACTTTGGAATTCGATTCCTATTATGTTTC
>GHICQ5101AG9UG_27_219
CCTTTCCAATTTTTATTACATTCACAAGATTTTGTAGCATAGTTGAATTTTCCATTTGATGAACAAAGACTATTCATGTAGTTTGTGAACAATGAACAATCTGCACCTGTGTAATTTGTAAAACAAACACATTGACCATTCAAACAAATTCCATTATTTGAGCAATTAGGACTCAGACAAGTCTTTTTTTCTA
>GHICQ5101AGB1G_20_191
TTCAAATCGAGCTTAGCAGATGCCTCAATAAACTACAATGTGAATTCTTAGCTAATAATTGACCTAACTCTTCAGTGACTTCTCTATCGTCATCTAAATCACATTTATTCCCTACAATAATTAACGGAGCTGGATCTGAGTCTTTAATAGTCGTTATTTGGTCAATAATTGG
>GHICQ5101AGW8A_213_376
CTTAAGTGTATCCATAGAGACGTAAAACCGGAAAATATACTAATAACTAAGCAAAATGTAGTTAAATTATGTGATTTTGGTTTTGCTAGGATCCTTGTTCAAAACGAAAATTTTACAGAATATGTTGCAACAAGATGGTATCGAGCACCTGAACTCCTGGTCCT
>GHICQ5101AHKWZ_25_112
ACCGAATTGCCTGATGAAATCGATATTTCGACTTATATCGAATCGAAATAACAAGACGAACAACAAAAACAAAGAATGCATATTTTGG
>GHICQ5101AIROX_20_168
GTCGTTATTTACGCTCTAGAGTCGGTCCTAATTACACACATGTAACTTATGGTAATCAAATGGCAATAAATATGGCTCTATCTCTTTTATTTATGGGAGGTGGTAGATACACTTTAAAAACAGATTCTTTAAGCGTTGCTTTAATGCTG
>GHICQ5101AJVDG_41_63
TCTCGGTTCATTATACCAGCCAA
>GHICQ5101AKI70_18_231
TATGGTATTAGTTAATAAAAAAAAAGCAATCTTTCTTGTCGCAGTTATACTTTTAAGTTTAATTATTGTAAGCAAGATGACTCTAAATGATGAAAAAGAGAAATTTGTTGAAAAAGGTACAACGGATGGCCTATCGAGAGTCT
>GHICQ5101AKX68_18_134
AGGTTAAACGTCTTGGAATGTTCGTCGTCGTCGTCTGGCTAAGTTAGTTGGAAATTGAATAGACTTTTTATGTCTTTAAATATTGTTCAAAAAGTGGTTCAAATTCCAGTCCGGTCG
>GHICQ5101AKZDQ_82_250
TTGACTGAATCAACCAGTCCTTTATTTTCTGATTTATACATATCTTCAATTAATTCGATAATGAATTTACAATCGTAGTCTTGAATATCAATGTTGAGTTTCTCTTCCAAAATTTTAATTTGTCTACTAAACGACGAGTCTGATCGACTAAATACCGTAGGTACTTTTT
>GHICQ5101AL2QN_271_444
ATAAAAATAAACGAAACAATAAAATGAGCGCATTTTGTTAGTATAAATTTAGTAGAAAAAAATTCAATGAATAATTTTAATTTATTTAAAAATGTCTGAATTTAATTCATCACACTTTGCTGGTAGTCTAGGCCCATCGACTTCCAAGCAAAATCCGCCTAAGCTATTCGGCCT
>GHICQ5101ALW72_28_151
TTGATCCACAGTATAAATTGTCTCGACATTGTGGATGTCCGTTTGGTTTCAAATTGGATTCGAATAATTTAAATTGTGTTGTTAACCCGTTGGAAAAAGATGATAGTTTAAATATGTGTCAAGC
>GHICQ5101AMI3U_21_130
TTTCGTATAGACTTACAATCTGATGATTTTTATCTTCGACTTCGGCAACTTGGATTTGCTCTCTTCATTAGTTTAAGACTTAATTCAGGCTCATTTAATTTAAGCATACT
>GHICQ5101AMPP4_22_189
CCTTTACCGACTCATTATGTTCCGGATTGAGATTCATCTCATTTAATAAATTTGTATTCGGATCGAAGTTATTTGATCCGGCCGAATTCATTTCCATTTCTAAACTACTGCTTTTTTATTATGAATTTTAATCTAAATGCGCATAAAAAAAAATTAAGTGGAAATTTT
>GHICQ5101ANK6W_92_209
AAAAAATTAAATTGTTTAAATTTTAAAAATGTACTCTCACTATTTGCCTGAGAGAACTGGAAGCCATTCGTCGAATTATTCTCGCTACGAGCCAATTACGACGCCTAAATACTCCTGT
>GHICQ5101AOEOA_19_231
AATTCTTTTAATAATAATAGTAATCAAAATGAGCAAAAGAAAGATGAAACACAAAATTTAAGTGCTTATTCTCCCATAAATAATTCTTCGTCTTCTTCAAAACAAACTGAGCTTTCGTCTTCTATGATAGGTCAAACCTCAATGTTTTCCCTC
>GHICQ5101AP9CY_22_176
ACCTGATGTAATTAGACATTCGCCAGCTGAGTGATAAAAGTAAAGAGCTCGATCCGATACGCTTGATATAAGACCAAATATTAACAATATTAAACCAATTGCATGAAAAAGTATACCAATCATGGACAAGCAAATAATTGCCACATGAGTATCTA
>GHICQ5101APVQ1_15_211
GACAGCTTGACCATATTGACTAAATAAATCTTGTATTTGACGTTGTGTACATGAGAACGGAAAATTGGTTACGTATAATTTGGTCGGTATATATGTTTGTGTATTATTATTATTATTATTATCGGAAGATGATGATGATGACGACGAAGACGATGCGGACGATGATGAAATATTTTTATTATTATCGGTTGTCGTTG
>GHICQ5101APY66_30_202
TATTAAAATTGTTAATATCAAACATTATTCCTTCCAAAAGAGATTTTTCCTCATCTTCTTTTTCTTTGACATGTCGGTTTTTTTCTTCTACCTGGTTTACTTGGGCACTATAAGCAGCTTGTCGTACCAAAATCAACAACTTGCAAATTTTTTGAAAACGTTTAAGCAACGAC
>GHICQ5101AQ5UL_51_217
CAAATTTTCTTCTTTTATTCTAGGGATATTATTTAGTTTAATTTTCAATTTGAGTTCGTTATCAGGGTAAGGATTGCATGTGTTCTGAGTTTGAACTGGTGATTTTAGATTATCGTTAGATTTTTTTTTCGATTTTGCTGCCATGTTCTTATGTTCGTTTATAATGC
>GHICQ5101AQZ2D_20_114
GTGATGTTATACCTAAATCAGAATTTTTAAAAATATTTTGTTTCCTTTTTTTCCCTTTATTTAATGTTTATTAGGAATTTTTCAATAATATCGAC
>GHICQ5101ARGB5_410_519
AAAGAAAATTTCAAGTTGTTCTTATCTATATTAGCCTCGCGACATTGTTTAATCCTTAACGTATTTAATTATCATGGTTGTTAAGACATGCGTAATGGCATGTCCTGGAA
>GHICQ5101ARJA6_223_325
AATCCAATGCACCTGATCCGCACATTACACCTGCTTCGTTATCTTCAGCTGGTTTAGATCTTAGACAATAACCACATGTTTCGTTAAGTATGGTCTCATTTTC
>GHICQ5101AS02H_18_128
AGAATATTAACAAAAGAGTGAGAATTTATTTTTTCTTGGTGTTCAGGCTCTTCAATTCTTAATCTCTTCATTGGCGAAAATAAAAAATTCTGATTTCCTGATGGATTTGAA
>GHICQ5101ARX0X_119_369
AAGTTATGTGTTAGAAAACATACAAACAGCTCGACTGCAGAATAAACAATTAAAATTTCCGAAAATATCAGTTTTTCATGAAGCAACTCAACAAAAATTAGCTTTAAAAAAATTCATCTCAAATGAAGAGAATTTATCGCCACAAGAAATTGATATAAAAGGCTATTCATTAGTATTTTGGGAAGATCAAGC
>GHICQ5101ARV97_18_153
AGCTTGAAAATACTAAGCGAACCAGTCTGATTAATAACTGTTTGAGCAGGTATTTGAGTAGTTTGTTGAATTAGATCGAAATGGTAATAATTCGAATTGAATTAGTCGATTTGATTTGATGAGACTTTTGTTTGAA
>GHICQ5101AS84X_17_197
CAGGTTTAGATGTCTTTGAGCTAATTCAAGTAAAACATTATATTTTATGTTATTTGTAGCGCCCAAAGCTGTAACAATTATCGGATTTTTGTTTATTAATTCTGCTGTGTTGACATTTTTTAAATCACCAATGAATTCTTCGGCAAAATTTTTAAATATTTTATCCATTTTTCTAAAAAAT
>GHICQ5101ATG59_18_143
AGGAGTCGTATTGCATCGAAACAATTGGATTTCATACAAAATAATTTTTCATCAAATAGCTCGGTAATTCCTTCGTCAAGTTGTGACGAGTCCGAAAAAGTATCATCTGGATCATCAAAGAAAAAA
>GHICQ5101AT1JO_18_326
GAATCGCCTTAACCGATAATGCCATCATCGAAAAAGTCCTTAGGTAAATATGGTATCATTTGCGTTGAAGACGTCATCCACGAATTGTACACTGTTGGACCACACTTCAAACACT
>GHICQ5101ATM71_18_131
AGAGTCTACGCAAATAAGGAAGAATCAATATGGACATCATTAGTGCCATTGGATTTAGACAAAGATAAATTATCACATTTATTCGAGCTCAAACAAAATGAAGTCAAGACAAAG
>GHICQ5101ATOFZ_18_158
AGTTCAACAACAAATCTTGACATTTCTCTTCGAAACACTTAATCAAACTCAAATAATTCTCATACTTAGGAACCTTAAGTGGTAAATTATTAATTTCACTCGGACTCAACGAGCTAAAATCGCCAATAGTCAATATGTTTT
>GHICQ5101AUIC0_20_122
CTGAATTCATATCAAAATTAATTGGTAATAAATTTCCAGGCGATAAAAGATACGATCCTAATGAAATAAACAAGCTAAGACTCTTATCACATTCTTATCAAAA
>GHICQ5101AUOHY_135_154
TTTTGTACCACCAAAACCAA
>GHICQ5101AUZN3_28_262
CAAACATACCAGCATCCTTCCTTAATTAACCCGGTAAGAGTGTATATAAGTGATATAGTATACATTCATAAACTTGATGAATATAAGCGAAAAAGTTTGAATATTTCATGGAATGCTGAAAGATTATTGACTGAATTTTGTCGATGGCAGTATGAATATCGTAGAGAGATG
>GHICQ5101AVBEX_21_109
GTCGAAATGTACCAACTACTTCAGAAATACTAGAACTATTGCTCGGACTAATTTTGCTGAACAAGTACGACGAAATGTTGAAAATCGTC
>GHICQ5101AVUW1_126_259
GGTTTTTCTAGGCGAGATAAAAAATCCGCCAAACCTTTTAAAAATCGTCCAATAAGAGCTAAAAACTCAATTGGCAATCGTAAGACCATAATTATCTGCTCGATTTGTGCCCAAAAATTGCTGATTTCATTCTG
>GHICQ5101AWKG2_20_195
TTACAAACCTGTTGTCAAGCCTAAACTCTTAGGTAAAATGAAGATGAAATATTCGATGAGTCATCTAAACGAAATCAAATGATATCAACGTTTAAGCCGTCGAAAATGGATTATGTTTAAAGTTTTGTTGTTGTTTAAAGTGAACTTTTATTTTAGTCTCGTAAGCAATCAAAAAC
>GHICQ5101AWW6Y_19_173
GGTCCATGTGGTGTTGCGGGCGAATACAAAAGATTTAAATTCGTCGAGTCCTTTTCAAGGCGCGAAGCGATCTGACCAGAAAATTATTGAAAGTGAACTTATTGAACTTGGTGCAGTGGCTGAAACTAAAGTTTTCGGTGGTCTTCTAAATTTAA
>GHICQ5101AWTG7_24_171
ATTTGAGAACGGCGCCAAATCGTTTGTTAAAATTTTGAATTATTCGGCGTTATTAAATTAGAGGAGAGTGTCGTTAATTTTTATCAGAGTAAAGTTGAGATTAAAATGAAAAAGCCGATGCGATTAGTTGGGCTAAATTAGAATTTAT
>GHICQ5101AZEYH_45_170
TGCAGTTACAGCTTGGATTCAAGAAAAAAGATTGGATTTATGATATTGGATCAAAAATGGACAAGTAGTAGGTCATTATACTCAAGTTGTAAATAGCGGAGCGCGTAGAATAGGATGTGGTGCTGG
>GHICQ5101AZGYO_21_181
ATGAAGCATGTGCATTTGCCACCATTTGTAAATGCTGTTGATATTGGGTTTGCAACCATTGCTCATAGGATACTTTGTATTGCATCCATTGTTGAGCTGCTAAGCCCCAATCAACTGATCCCGGGTTGCTACCATCACTTCCAGGTTGCCACATTTTTTTT
>GHICQ5101B04V5_15_111
GACAGGTCTATATCTTTGTCTTGTTTTAAATGCAACATATAACTCTTTAGCTTCGCGATTAAATAGTGGTACGATACAAAGATTTGTCAAAATACAC
>GHICQ5101B09CF_18_134
AGGTATTACTGAGACCGACCCGACTAGTCAAACGAATGGGAATAATGATGACGAACCGAGTCTTTCCGAAAATACAATATCGTCTGATAGACAACAAATAATTCATAATGGAAGGGT
>GHICQ5101B0OV5_20_163
ATGCTTAGTTATGCACCAATACAAGATGGACCATCTAGTACAGCTGGCCGAGGTGATGCCAAGAAAAAAATTATTATCTACATTGAAAAATCGTCTTTTTTTTACCAACTTTTTATCTATTTAATTTTTTTTTTGATTTAAAAA
>GHICQ5101B0RTL_46_189
AAGAAAAAGCCTCTGCTTACCAAGCAGTTGATGAAAATATTGACCATAGTACTAAAATTATTGGAATTGGAAGTGGTACAACTATTGTT
>GHICQ5101B0V2K_19_168
GCAATATCAGGTGAACATAAATAATATTGATCGCATAAGAATTTCGCATTGCTGTATGCGTCTTCTAAAACACCTAAGACATCAGTGTGAGGATCTATTGCACCTATTTGTAGTGGATGTTCTGGTTTTTTATCCGAAAATATCAATACT
>GHICQ5101B0Y1L_19_208
TATTGGAAATCATAAAAATTTTTTTAGAAACTAAAGTTGAAATTGGAGATTCGATTAGAGGTAAAGATGTATTTATAATTCAAACAGGATCTAAAGAGCCTAATGATAATATAATGGAATTATTAATAAC
>GHICQ5101B2GUF_17_197
CAGCTCTAATACCAGCAGCCACTTTAAGTTATCCAAATTCGACTCCTTTTGTTCAACAAACTTCATTATTTCCAAATCTATCCACAAATACTACAACAGCAACAACAGCGGCTAATCCAACCAATCCTTTTTTAATGATGTAAAAAAATACCAAACAAAACAGAGTAATTTTTGATAAGAA
>GHICQ5101B3G8J_18_184
AGAGCCTAGGAGTTGTAAAAGGTTCCAATTTGATATTATATTCATGACTGAGTTTCAAACTCCAACTATATTCCTCAAACTCTTTTTCCATCTTTTTTTATTCAAGGAAAAAAAACTTATTTCTTAATGTTTTTTTTTTTACTCTGTTAAGTTAAGGTGTATTTTAT
>GHICQ5101B3LJX_78_186
TTACTTGCCAGATGTAAATGGTTGACCAAATAATTGGGAAAACAATTGGTGCTGGTGTAATATCAAGCGGAAATTGTCTTGAAATTGACCCAACATCAGACGGAAATAA
>GHICQ5101B3NYB_31_175
CAAGTAAACTATACTCAGCTAAATCACTAGTTCTCATATCTCGTTTGGAATATACAGATCTATTTAAAAATTGTCTTAGTACAAATATATTGCTATTTATGTGGATAAACGACACAATTCAGATAATAAACTACTCGAACGTGTT
>GHICQ5101B3REA_142_301
TTAGCATTCGGCTATTTTACAATAAAGCTCTTTAACATTAGAGAAACCGCTTATTAGTCCAGTTGGACTACCATGAGCCAATTGACAATGAAAAACAAGTTTAGGTTTCGAAGAATCATCCTGAGATGAATTTATGGGGAGCATTAGATACATTTTTCGA
>GHICQ5101B43G6_51_240
ATAAAATGCATCAAAATAACTCGTGTGTGGCGCAGCTACGAATATTGTGCACTGTTGACGAGTTGATCGTTGTCCAAATTTTTTAATTGAATGAAAACCGAAAAAGAAAGCCAAGGCCCTACCGAGAAATCTCAAAATACCTCTAGCTCTTTTGCGCCATCCGTTCAAAGGCTTATGTTGTAAATCCTGT
>GHICQ5101B42YT_24_220
AGTGGTAATACTTATTTTCACATGACTATTGGTAATTTGGTGCGTGGTAGTAAACTTTTATGTGAAACAGCATTGGGTTACAAAATGGATGACTTGCTCACTAGTTATATTAGTTTGTTATTAACCAATTTGAATAAGCA
>GHICQ5101B4Y62_317_490
CTTTACAATTATTCAATGCTTTGAAATTTAGACCAAAATTAGTTCCTTTAGAAAGAACATGTTGTTGGATAGTTTCTTATAAATTGATGACTTAATCAAATTTAATTTTTTGCTTGTTGGAGACGCTGCTTCTGTTGTTTTTCTTTGACTTCAGGAAGTTTTTCATAATTTTTT
>GHICQ5101B5ALE_82_175
CAAATCTATCTGTAATAGCTACTAAATTACCATTTAATTGTTTGCAATTTAGCTCCGCTTGATTCCATGTCAAACTGGAAAGTTCTAAATAAAA
>GHICQ5101B5VOQ_104_248
AATAATTAGTTGGATAATGGTAATATCAATATTATGTATCGGAATTTCAAATGGATGAAATTGTAACTCCTTTCGCTACTGAAAATGACATACCAGCTGAGCAAATAATTAGAAATGCTAATTCATTGTTGGGAATTCGTGAATC
>GHICQ5101B61IX_18_70
AGGCAGGTAGTTCAACAGCTAGCTTAAACTCGACAAGAACAACAACTGGCGGT
>GHICQ5101B7EF6_73_236
AAGGGCTTTGGTGCAGGCAATTTTAAAACTCTTTTTGAATCAATTGAAGCCGAACAAGCCGAAAGAGGAAACCTTTAACATTTTGTTTTATATTTTTATTTGAAAGCTTATTTTTTTAGTTAATAAAAATTTTTTCTTGGTTTTGATTATAAATTGAAATCTAC
>GHICQ5101B7F5H_124_292
TTAAGGTGCCCCAAGTCATAAACACTAGTAGGCTAGGATTATCAAAAATTCACCCCAAAAACTTTTTTTAGGTTAATTATGACGCAGAATTCGATTTTATTAGTGAAAAAGTTGGGTTCTTATATCTTATACCCGAGTTTCAGGGGGGGGGTTCAAAAAAACGTTTTGT
>GHICQ5101B7JO0_16_268
AGAAACAAGCTCTTGCTAAAGTGCCTAATGAGGTCAGATTTAAAATGCAATCCGAGTTGGTAAATAAGAAACCTTCTCCAATCGCCGATATTGTTGGTCTACCGACTTATGGTTTAAAACGACTCGAAAGAGAAAATATTGTCGATATGAATATTGGACAACTCCAAGTCATAGTTAATGACCTGT
>GHICQ5101B7PVF_18_145
AGGCCGATGATAAATCAGTGTGTTTTAATTTGTTCATTTGAGTCCTTGTCTGCATTGAATTTAAATCTGAATCACGAAATATTAACTCACAACAAAAGTATCGTCTTTTAAATCTAACCATTCTTTTA
>GHICQ5101B8UYP_20_214
GTCCAAGCCAAGGTCCATGTTGTGACAACTTATGTAATTTTGTCTTCACAGAACACAATTTGTATGAGTAGTAACGAGTGTTTAAATAATGTTTATTGTTCTGGTAAAAATAGCTTCATGTCCTCGTAATGATCCGGTCTTTTTCAAACCGGATAAAACAGAATGTAATTCAGGAACACAAGTGTGTAGATCTGT
>GHICQ5101B9GSJ_17_145
CAGGCCAACACCAATGGCATACTCACGCTCCTCTTCATTAACTTCTTTAAATTCTTTTGATGTTAAATCAATACATTCGACTGTAGAATCTGAATATAGTCATGTACCGAACAATAAAGACACGTCTAT
>GHICQ5101B9LLN_60_175
AAAGAAATTAAATTTTGAAATTTTAGTTAGTATCACCCCAAGAATGGTTTCCATTGAATATGCCAAGTATTGGGGATTATTTTCACATGGCGTATAATGTCATTACACCATTTTTG
>GHICQ5101BA1JX_24_209
AACACCACGTACACCTTTATGTATTTGACCAATATAAGAAATAAAGCATATTTGTTCGCTTTCCAGTATTTTTCTAACTGTGATTCGTCAATCCATTTTTCACAACTTAATTCAATTGTTACTTCCAAATTGTTTGTATTTAAATAATTCCAATCTTGCATTGAACCTCTTGCAGCGTACCATGCC
>GHICQ5101BAT9Y_124_251
AGCAAATTGGGCGAATTGATGCAACTAAAGAAGAAGTAGAATTGTCGAATTCGCGAGCTGAAGAATCTTTGTTGAAAGATGGTGATAAGAAGAGAGAACGAGTGCTGGAAATGTCAAGAGTCATGTCT
>GHICQ5101BC2YP_77_329
TACCGTTTGGTGTAAATAAAATAGCAAGATTTAATTTGACATTTAGTTCGACAAGACTTTATAAATATCCAAATATATCGAATCAACCGAATATTATATTCAATTTAGAAGCTAAAACATTAAGTCATGATTTGAATGCTGAAAATAATCGTGTTGATTTATTAGCTGTTCTTAAAGTTAGAGCTAATTTATATTT
>GHICQ5101BC798_39_175
ATAGTTTCGGTGTCTCGGAAATGTAACCATTTTGTGGTAAACTAGTAGGAGATGTTAGTGGAAATGGTTGAGATACTGGTGTAAGTAAATTAACTGGTGTTATGTGATTAAATCCATCACATACAACCATATAAAAC
>GHICQ5101BDQQS_19_144
GGAGTAATCGTTTGTCAATGAGGTAGATGTATAAGATGAACTAAAGCTCAAATTTGAAAATTTGTTTCGTTTATATTTGAGCTTGACAGTGGTATGCCAGAAATACGATTACTTGGCATCTCATTA
>GHICQ5101BDSCU_172_295
AGCGTTTCTTGCTGTTTGGCAAATTTAATAAAAACCTGTTCCAAAGTGGATTGACTAAAGCTATACTCTTTAATAAGACCTAATAATTTCGCTTTTTCAAGTTGCTGAAATACAAAGGCTAATG
>GHICQ5101BDVGY_22_126
TAGGTGGTTATTTAATAGTTTCTAGGGAATTTGACACGATAGATAAAAACTTGAGAGAGGAAAACATTTTGAAAAGAAAAATCATTATGAGACAATCGAAAGTTT
>GHICQ5101BE6IY_29_224
TTGGAATTCAATCAAGATTACCATACGATAAAAATTTGGAATTTTCTCGGTACGAGGTTGAGAAGATGGTCTGGTTTGAGAAGATGTAATATTGAACCGTTAATTCCAATTTGGTTGATCGTATACCATTCTGTTACAATATTTATGGTCTTTCTATTAATTCCAATATGTTTTATTGAATACTGGTAATTTTTTT
>GHICQ5101BF7VB_219_412
CGCTCACGTTTTATCGTTTAAAAATTAGAATTGCTTGGAGTAAGACGAGTATAAGTAGCTTTAACTACAGTACAATCCGAAACAAAGTTAACGAGAACATAAACAATGTTTAAACAGAGCATACACAAAGCCAACACAGAACAGAAACAAAATCGACACAAAACCATTTTAAAATGTTTCTGTATCTGTTTCGG
>GHICQ5101BEZ45_18_228
AGGATATCGATTATCTAGATTTAATGAAAGTTTGTAAAGAAAGAGACATTGGATACTTAGGATGGTCCTGGGCTGGAAATGGTTGGGATTGCAATCAAAGTATTGCTG
>GHICQ5101BFWSY_17_198
AGTAATAATTCAGATAGTGAATATATGGCTGGCCAATTGGCTGCTTACGGCTATAAATTAGTTGAAAATCCACAAGATGCTGATTTATGGTTGCTAAACAGCTGTACTGTTAAAAACCTG
>GHICQ5101BGBQD_299_421
TGAGAATATTGTTTGAATTCATCGTCATTAAATTGTTGTTCATCCTCAATACTTTTCCAATCTTCATTCTTTTTAAATTCTCTAGCTTTAGTCGATTCAACAAATTCTTCCATACCTGTCTCT
>GHICQ5101BGAJK_20_174
CCTTAAGATAACGCCTCATGGCCTCCTTAGTCAATTTACCATTGCCAGTTGTTTCACTTGGTTCCGTTTGATGATTACCATTCGGCGGTGATGGATTATTTATGTTTAAATAGGAGAAATTAGAAGATATCTGAGTGTTCATTATTTAAATTTCA
>GHICQ5101BGEST_41_171
CACGCTTATTAGGAGCTACTATAAATCTAACACTCATATCTACTATGAACCAAGAAACTGATATGTACTCCAAAATAACCAAATAAATATTATAAAAATCGGCATCCATTATGCGAAATGTCTCAAACATA
>GHICQ5101BGQ06_17_140
CAGGACAAATATTTAAACTTTCTATTTACGTCTTCAGCCATTATTATAACATCATTTTCATAACGTCTCACATTTGATAGATAGGTTTTAAGTTCCGATGGGAATTTATTCGCAAAAATTTTTA
>GHICQ5101BHNQU_30_180
TTTGGAAACCTGTCGTTCCACTAGTGTATAACAAATAAAGTGGAAAATTTGCTTCAACTGGTACACAGTCATGCGGTTTAGCATTAGCAACTTCTCTAATCATAATTCAAATATAAATCTCTATTGTTCTTGAAATCAGCTTCTGGAAACT
>GHICQ5101BI0FM_72_160
AGGTGTTTGGGAACAAAGTAATTGAATGCCAAATAAAATAAAGAGCCTATTTGACCAATTTGAGTAGCGCCGGTTAGTATACTAGGCCT
>GHICQ5101BIBJ0_104_245
AAAAAATTAAAATGTTAAAATTGAAATTGAGACTTCAGCGTGCTAAATCGGTTCCGAATGTTAGTTTCAATCAATTATCATCACACTTATCTGGTCTTTATGAAGAAGATTTTTATCCGACAACGCCACAGTTAGAACTCTG
>GHICQ5101BIBRD_94_290
GGACGATGAAATTGACGTTGGTACGAATGCTGATTATAGTCATTCAAGTAACCAAGGTATTTCATTGAATGACAGTTTTACTCATCAATTAAGCTCAGCTGCCTTAAATGGAATAAATAACGATCACCAGTTCGGTGCTAATTCATCAATAGAAAATTCAAAGCAAATTATGTCTGGTGGTTATTCTAGTATGAGCT
>GHICQ5101BJI5X_16_208
ACAGGTTATACCTCATCCAAGCAATGTTTTCACTTATGGTGGTAATGGAGATTCAAGACCGTGTGTTTTTCCGTTTATTTTTGAAGGAGATGTTTATTATCAATGTGGTAAATATGGTGGTAGATATCC
>GHICQ5101BM5YV_23_214
ATGAACCACACGATCTCCTACATAAATTTTCATCAAACGAATTAATTAAATTACAAAACGGTGAAAAATATGCGCATAGAACAGTCTCATCATAGCACAATGGATTCGAAAATTCACATGTATTACACGAATCAGCACATAAACTACCAACATTTTTACCAAAAAATGAATTTGCACATCCTCTATAACCCT
>GHICQ5101BMEWA_37_207
TATCTGATAAAGATGCAAAACATCTTAGAGCACCATCGGCTACATAATTATCCTCATGTTTTAATAGTTTACTTAAAGTTTCGACTTACAAAGTCTAAAGAGGAATCTGTTGGTTCCATTTTTGCGCATAAACGTGTCACTACAGACATTGCTGAGTGTAATGAGTCTTTA
>GHICQ5101BN0HD_18_194
AGGGGTACGGGTGTAGGAGCTGCTGGTCTGGTAGCATCTGTAAAATCATTTGAGACAACATGATATTTAGATCGTTGAATTGTTGAACTCATTGTTGATTTATGACTTTTTACACTATATCGATCGGCTTCTGAATCGATTAAATTTAAATCATCATCTGTTTCGGTGAAATTTTTC
>GHICQ5101BM2I7_20_218
GTGGTGGGCTACATGGTAATTGAGGGAGGAATGGTGGTTGGCCACATGGTGATTGTGAAAGGAATGGTGGTTGGCCACATGGTGATTGTGGAAGGTAATGGTGGTGGGCTACATGGTAATTGAGGGAGGAATGGTGGTGGGCTACATGGTGATTGAGGGAGGAATGGTGGTGGGTTACATGGTGATTGAGGGAGGAAAT
>GHICQ5101BM2I7_20_209
GTGGTGGGCTACATGGTAATTGAGGGAGGAATGGTGGTTGGCCACATGGTGATTGTGAAAGGAATGGTGGTTGGCCACATGGTGATTGTGGAAGGAATGGTGGTGGGTTACATGGTGATTGAG
>GHICQ5101BNDQC_213_381
GGGATCGCATCAACTGGATCTGGAAAAACTTTTTCATATGTTTTACCCGCGCTTACTCACGCAAAATCTCAACAACCTCTTAGGAAAGATGGTGGGCCTATTGTATTAATTATTGCACCAACTCGTGAACTTGTCAGTCAAATCGATCAAGTAGTTCAAGAATATTGCT
>GHICQ5101BNBG3_104_254
ATGGGACACAAGTTTGGGTCCAAATTATATTTGAAGAATTACACAAACAAATATCGACTAAATTACCATCGGAAAATGTTTATGGTTTTGGTGAAAATAGACACGAAAGTTTTAGACATGATTTGAATTATCAAAATTGGCCTAATTTGGG
>GHICQ5101BNZTC_29_160
ATTGAAATTCTAATCGTTTAAATTATTTTTTGTTTTAAGTTATAGTGATGCTAATATCAAATGAAAAGATGAACACGAATCAAGCTGCAAGTATTAGTGATTACAATGACATGTTTGGTTATTGGAAAACTT
>GHICQ5101BNILW_306_419
TTCATAAGGAGCTGGTACATCATTTAGCAGTAGCGTCCATTTTGGCAATAACAATATCGTTTTCACCTTTTAATTTTTGGGCTAACTCTTCATACTTTGGTGCCAATGTTTTTA
>GHICQ5101BODW3_27_150
AGAAAGGTAGAGGTGATTCAAGAGTATGTAAAGTCTATGATAGTCCATCATTACCAGAATCAGAAGCTGTATTTGCAATTAGCACAGAGGGTATTATTGATTCAAAAGAATAGAACAAAAATTA
>GHICQ5101BOCTD_159_275
ATCAAAATTTAACTTCTTTTTATCTAAAATGTGTATCGTTTTTTCATATATAGCCAAACGTTGTAATCCAAACGAATATAAATTAATAATCTTAAATAATCGAGATGAGTTTCACCT
>GHICQ5101BON8W_29_154
TACCAATAAATCGTATTAGAAACAGCTATGTTAGACTTAGAGTTGAAATGACTGGTGGATCGTCATTTAGTAATCAAACATTTCTTCCTATAGACCCTTCAACAAGCATTGTAAAGTACACATTTA
>GHICQ5101BPEGP_18_207
AGGGGCTAAAGGCGCTGAAAATATTCAATATGGTTATGTTATTGAATTGAGACCAGGTCCAGGTACACCAGATTATAATTTTGGTTTTACTCTACCAGAAGATCGTATGAAATATGTTGCACCTGAATGCTTTCTTGGCATAAAAGCTTTTCTTAATTCAATTCTAAATTAAAACAAGACAAGACTAATT
>GHICQ5101BQ1TW_23_141
CTGGTCGATTCCAGCAATTAATTACATCATTACAAAGTCCAGACGAGACTGTTAAACTAACTGCACTAACTGAACTAAGTCAATTATTAGTAATGGGTAATGAAGATACTCTAGTAGCT
>GHICQ5101BPZ0D_20_127
GTATTAATCAACCGGAAATTATTAATTACACTTCTAAAACCACAACCTCGACAACCAGCAGAAAACTAAAACAACATCAACAGAAAGAATTACAACAACAAGAGAAAA
>GHICQ5101BQ6AK_18_219
AAAGGTTGGTGGTGATTATTATCATACTATTATAAATAAACACATGAAAAAGGGCGGTAGAGTCCTTGTATGTGGTTCAATTCAAACTTACCAAGATAAGGACACAAGGAAATATGATGCAACTAATGTTTCAGTATTGATGCT
>GHICQ5101BQG93_19_193
GCCTCACACGAGGGTATTCCATAATGAATACCAGTGGCCTTGTCTTTGCACACTTTACATTTACCGAAATTAAACGGCACTTTAGCCAATTTCTTTCCATCTTGGCAATTTTGATCCAAATTAGAAAATGGAAAGCCCATTAAATTTGTACTATTTTGTGTGATTTGTATCATTC
>GHICQ5101BQRUK_114_137
AAAATTATGAAAAATGTCTCAAAT
>GHICQ5101BPE6M_17_254
ACAGCTGTACCAGTACCAACACCAGTTCCAACTCCAGTTCCAGTCAGAGTACCAGTTAGAATACCAGTTCCACAACCATACCCAGTTATCGAAAATGTACCAGTTCCATACCAAGTTCCAGTCCCGAGACCATATCCAGTTGCTGAAAGATATTGTGTCCCAGTAAGACAACCAGTACCCTG
>GHICQ5101BP5GK_18_166
AGTTGGTAACTCACGTGATAATAAATTTTTGGGTGATTTATGGGATTCATTGAGCGGATCTTTGTTCGAAGGTGCCAATTCATTAGTAACCAATTTGGCCACTAGCTTGACACAATGGTTAGGTAAATATTAAATCACAATAAAAAAAT
>GHICQ5101BSK7Y_80_186
AAGCCGTTAGATGTCGTTAGATAACGTTAAATAGCGATTGTTACAAGTTAATCGCCACCACTGTAATTTCGTTTTCAAAATTATTAAATTCACTCTTTAAATTTGCT
>GHICQ5101BTDW7_28_196
TTAAATGAGAATTTTCTCATCGATGTACTCATAGTCTATCCTAATGGGATTCAAATAACCAGAAAATTAGATACTAGGAAAGCCGTTTATGACATTTTGA
>GHICQ5101BTFZ6_23_226
CTAATATCGAACATTGTGTTCAATAATTCGAATAAAATATTCAATAGATCATTTGATTTGTTCAATACCTTGATAAATTCGATTAAATATGGCATTAACTCAGGTTTGGGAGTAGAAGTTGTAAGATATAGTTTAGAGTCAA
>GHICQ5101BTCDM_18_212
TTTATTAAAAATCGTAAATAAAAAATTATTGAAATGAAAGCCATGGATATGAAAAGTCGGATTGAATTGGAATTAAGAGGAAAAGAGGCCTCAAGCATTAAAGAGCTTAATTTGGACAGTTGTAGACCT
>GHICQ5101BU9P7_228_420
CTATAGCTTTCTAAATTGTAAAAAAAACGACATCTACAAGTTAAGCATCCATCAATTTTTTTAAATTCTGAATTTCTAGTTTTAAGTCTTGATATTGAATTAAACTCATTCATTGTTTCATAAACACTCTCATATTCCTCACTGGTTAACATCATATTATTAAATACTAAAATATTAGCTGCACTGTCTTCTG
>GHICQ5101BUF5I_22_159
ATTTCACCTTTGCATTTTTTACACTTACTCAAACGCTTGGAATAGTCTGCTAAAAATTTAGAATCACTCATTTTATTTGATTCAATATGGAACTTTTCATCTGAACAAAACAAATACTTTTTATAGTAAATTTTTTTT
>GHICQ5101BUQRL_18_113
AGACTTATAATTGCTTAGATGTCCATGTTAATAATGGATTTGGTGATCAAGTAGCGCTTATACACGATTCACCATTAACTGGGGTTATTGAAAAAT
>GHICQ5101BUQRL_191_296
TCTAAATTTGCTGGAGTTTTAAGTAATAATGGTGTTAAAAAAGGCGATCGTGTTTTGATTTATATGCCAATGATTCCTCAAGCTGTTGTTGCTATGTTAGCTTCCT
>GHICQ5101BV1HD_28_195
TTGAAACCAGCTTGCTCAAAATTGCTTCTTCCGCGACCATTCTGTATTTGTATATTATTTTCGACATAATCAGTTGAATTTACAATTGGAACTCGAGCTGGATAAATTGTATACAATTCGTGTTTGTATTCCTCAAAAGTTGAGCATGCGGCAAAAATGGCACCTAAT
>GHICQ5101BVEFA_94_290
ATACCGAGGACTTTTTTTGTTATCAAATGAGCAAGTAAAGTCTGTTTTAATAGAGATTGGCGCCAAAAAGTAGTCATTATCTGCAACCTGTGTGGATATTTTATAATCTTGACTATAAATATGATTGTAATTTTCATATTGATTTATTATTTTATTGTCCTTTTTTATTATAAGAGTATTAACTTCTTCTTCGTCAA
>GHICQ5101BVI75_32_217
ATCAATTTACAAAGATTTCGAATTGGAGTAGTGGTAATACTTATTTTCACATGACTATTGGTAATTTGGTGCGTGGTAGTAAACTTTTATGTGAAACAGCATTGGGTTACAAAATGGATGACTTGCTC
>GHICQ5101BWEWQ_15_153
GACAGGTACTGATACAACTTCTCCATCAAAAGGCTCTTTTAAATTCACTCATTGTCAATCGGCTCAAATCACAAATATTTCACCTCTAACTGTCGATTATGACACTTTATTAACAATCGAAGGAACTGGTTTTAGTCTG
>GHICQ5101BWMNQ_75_233
AGAATTTTAGAACCTGAAAATTATCGTGATCGCGAAAGACATCTAATGAAATTTCTTAAAATTATGAAACATTTAAGAAAAATGAACAATTTTAATTCTTATTTATCCATTTTATCCGCAGTTGATTCCGGTCCTATTCAACGTCTTGATTGGCCTAAA
>GHICQ5101BWTIT_18_140
AGATATTGTTGCGGATTTATTCGTGTGTAATTGGCTAAATTTACTAGATTATTGAAATTTTCATTATTTGACAATATTGGTTGTTGTGTGTGAAATGGTTGATGTTGTTGATTTTGATATATT
>GHICQ5101BX384_17_75
CAGTATCAGTATAATATGTCGAATCGAATCTAGTTTCTAGGTCAGTTGTTTCAAAAGTT
>GHICQ5101BX5FS_22_212
TTAAGCCACTCCATCCATTTTTACATTTTAAGCAAGAACTATCCAAACAATTTTCGTGTGTAGAACAATCTGGTCCTTTCCAATTTTTATTACATTCACAAGATTTTGTAGCATAGTTGAATTTTCCATTTGATGAACAAAGACTATTCATGTAGTTTGTGAACAATGAACAATCTGCACCTGTGTAATTT
>GHICQ5101BX56X_195_314
ATAAAATTGAAGAAATTAAATTTTTACAAAAACAACGAGAGAGAACTCATGGCCTAGATGTTTATTCATTAGCAATAGGCGAAAGTGAGACTGTGACAACCATAAGTCAACAAATAGAAG
>GHICQ5101BXD41_138_261
CGATAAGTGACTGCCTGAAATTAAATGTGCATACGTTCGTCTTTTTGTTTGATCCCTTTTTCTCATAGGTCTACTACTTGACTCGTCTTTTGTAGGCACTTCATTTATAACACTCACTTGAGTC
>GHICQ5101BXI7X_19_162
GAGGTGGAAGAGATTCATTTGTTCTTAATGAAGAATTCGAAGGTTTAGCATCTAGAGAATTAGTCGATCCTTCCAATTGGGTACATCATGTACTTCATATATTACCACAAGGTAGAACTAAATGGTGGAATCCTAAACAAAAGT
>GHICQ5101BYDM1_126_253
TCTCACTAGTTTTAGATTTATTCATTTTTTTACCACTACCCGATGTAGACAACTCACGTTGTATTTGATCCAATTTACGCTCTAGCTCTTGTTTCTTTTTATTCGAGTCTAGAACATCTGTATTACCA
>GHICQ5101BYDM1_29_70
ACTCGAATCCGAACTCGAATCAGACAAATTATTATCTTTTTA
>GHICQ5101BY8NL_16_187
ACAGATGTTAAACTTGAGCCCGCATTTCGTCCGAAATTGCATAATTTACAACTAACTCTAGAATGATATTGATATCGGTCATAAGTAAATCTGTGTATCAAGTAATTTATAAGTAATAGTATTGAGTCAACTACTCCTTTTGAATCGGGAGACACTTTTATTTGAGGTATTC
>GHICQ5101BZIXB_22_277
TTTAGATCGTGTAAACTCACATAGTCTAAGTCAATGGACTGAAAAACTTTTAACATTTTTGCCAAACATTAACGATTTACCGGATAAGGATTCACAAACCGCTGGTGTTGTTACTCATTTTGATACAATAAAAAATTTTACACAACTGTACAAAATGCCGGATTTGATACTACTCCTGAAATGGACTTATTTTTTAATT
>GHICQ5101BZBRI_20_253
AAGTTTTTCTTGTTAATGTAAAAAATGAGTTCTCTAACGAGACCAGAAGATCATAGACGAAAATGGGACACTGAGGAATATGAAAAAGAAAGCCAAAAAGAGAACTTGAAGAAGGTGAAGATGAAGTTGCACCGAAGCCTAAAAGAGAACTTCTAAAAGCCAGAGATTACAAAGT
>GHICQ5101C08IJ_18_173
AGGGTTGGCAACCGACATTAGAAACACATTCAGCTCTTATGATTGATGGTGTACCATACAATAAAACTCATGTAGTCTCAATAAAAAGCAAGCAAAAATAATACAATTTTATCACTAACTGATCATAATGGAAATATTTTATTTACTACATCAGCT
>GHICQ5101C0ERZ_18_208
AGATACAAGTCTCCTTGCGACCAAAGCCAAGATTGTTTTTCTTCTAAAAATTCTGCTGTGGTCCTATAACACTACCAGGACGACATATTCTCAACCAACCAATAGTCTCAGCAGCTGAAAATTTAAAATGTTTCATTATATAACAAGCTATTAATGTGCCCGTTCGTCCCAAGCCTGCTTTACAATGTACA
>GHICQ5101C0E3B_19_159
GAATATACACTATACGGAATTTTAGCTATTGTTTTATTATTTTATTGAGTGTAACAGCTTGCATTTCGATTTCGTTGACATATTTTCAATTAGCTGCTGAAGACTATAGATGGTGGTGGCGATCAATTATTACCTCAGGGT
>GHICQ5101C122W_23_210
ATACGGAGCACATGGGTCACATGGATAACATGGTACACATGGCGGTGGACAAGTTGGTTCGCATGGTGGAGGGCAAGGTAAAGGACATGATGGATAACAATCGTCGAAATAATCTTCATAATCTTCGAATGATTCATATTGACCATTATAAAATTTCCACCATAAAATGGTTTATTCTCAGGTGTTTC
>GHICQ5101C1D2N_26_139
ACTTTTGACCACAATGTCTAAATTTTAAGAATTGAACACCGTCAAAGTATAATGTGAATAAGTTTGTGTCTAAGACAGTGTATATTCCATCTTTATAAGCCTTTTACTTTTTGG
>GHICQ5101C28RL_83_292
AAAGAGGGCTTTCAAACATGGATGACTAAAGGCTTATCGTTTTTATTACCATTTTTATTTTTCGGTTATTTTTGGGAATTGTACAATTCGTACGTATTGTTTACAATTTCATTAAGCGAAAGTTGTCACGAATGGCAAGTAACCT
>GHICQ5101C2RCV_46_141
CAGTTATCATAAATTGACGATTATTAGTCGACGATACACATCCATATCCAAACTCATGGCTACCTACTATTTCAACAAGATCTAAATAGCTTTTGT
>GHICQ5101C3COA_17_312
ATTCAGTTAGGTAGAAACAATCGACTATTGAAACCGATTATAGATGCAAGTCGAAGAATAATTTTCAGAAATGAACAAACATCAACGAGTTTTAACTTAATTGATATCTTGCCTAATTTGACAATGGCAAATAGAAATGGATATTTTAGATATATGGGTAGTTTGACGACGCCACCTTGCACCTG
>GHICQ5101C43CN_19_155
GAAAGAGTATATTCAATGAATTTGTGCAAGACTTTACCATTGAAATATTTAATGCTTACAATATACCCGAATTTGTATGCTATACACAATTTAGATGATAAAAAGTAATTACTGATTCGGATGAGATAGACATTTAC
>GHICQ5101C4573_55_285
GTTCGGACCATATATTGAATTAATTGACTGTCAATCCTTGTATAACTTACTTAATGAAGGTATCGAATTATTCAAAACTTTGCGATACAAACTATCTTTATTTAATTGATTGTAGAGAAAGAAGTAATTACAATGAGGGTCATATAATCTGCGCGAAGCACATGAAAAAAGT
>GHICQ5101C4OU9_38_207
CGAACAAACTCTATAACGAGTACAACAAGTACAAGTGGATTTTCTGGGGATGAGGCTGCCTCAAGTGATTTTTCTATTTCAAGTAATAAAAATGATCCAAATCAAGCGTCGATAGTTCCTCCGAGTGAAGATGACTTTGAAGAAGTCAAATTAATCAGTAATGGGGCTTA
>GHICQ5101C51US_33_150
GCCAAAATGATAAGCTTTTATATGGTAATATAAATCAATGTCTGGCTATAATTGGTTATGTAGATCAAGGGTCCATAAAACACCGTGGAATTAATATTTTATCTCTCGATGGCGGTGG
>GHICQ5101C5JOY_188_352
AGAAATATCCGATAACTACGAAAGAACTTACAGATTTAATGCAAGTACAACTTAAACCTGATGAGCAACAGGAATATTTAAATAGACATGGTCACATTGAAGGCCTATGTAAAAAACTTCAAGTTGATACTCAAACCGGTTTAGATGTTAATGATAAGAGTGACT
>GHICQ5101C5LYF_28_173
AAAACGGTGAAGTAGACAGAAAGCAATTTTCAGTATTGGCTAGATGGCAAAGAAATTATTCAATCAAACACGTTTTACAAGATATTCGTAAAACAATGGCTTCAAAGGAAAATATTAAATTGTCTCAACCACCAGAGGGAACCACT
>GHICQ5101C69YP_142_256
CATAACTCTATCGAGCTCTGTCTACCGATTGGGAAAAAATAGCTTTGGAAATCTTTCTCTTTATTAGCTACCCAGAAAATGTTATTCAAAACGTTATCGATTATTTTAAGTCTGT
>GHICQ5101C6PP2_177_307
AGCATATTAAGCAATGTGAGTTATGTAGTCAAAAAGGTTATATATGTGGTATATTGTAATCGAAGGGATTTACTTTATCCATTCGATACGGAACGTGTGGAAAAATGTCCTAATTGTTTAGCTTGTTATCA
>GHICQ5101C6QDB_58_260
ATTTAAGAAAAATGACTTTATTAAAAAAATATACATTCAGAAAGTGAATCAAAAATCAATAATTATAGTGCCACCTCATTCGAGGGTTCTAGTCGATTTAATAGTTAGCAACAACATACAAAAATATTCGCATATAAAAACC
>GHICQ5101C74HJ_17_152
CAGATACAACATTACTTATAAATATATCCAAATTAGACTCATGTGATTTAACTTTACACTGTGAATTTAAAACAGCGTATTTCTTATTCAATTTAGACGAATTTTTATTATTTTGTGTTAAATCACTCATTTTTTT
>GHICQ5101C8JFF_21_218
AAGGTCCGCTTTTCTTTAATAGAAAAAAGAAAGGAGACTGAATGAAAATGACGCTGATTTTGTCGATAATATTCACACGGATCCTACCTTTGGTATGCATACTCCAATAGGACATTTAGATTTTTCCAAATGGAAGAACTCAGC
>GHICQ5101C91PE_31_282
ACAGGCTTTAGCTCCATTGGGTAAATTCAGGCGTTTAAAAGATTTTGTAGATTTGAAATTACCACCAGGTTTTCCAGTTAAAATAGAAATTCCAATAATAGCCACTATTAGTGCCAAAGTTTGTTTTCAAAATTTTAAAAGAGACCTAGATTTCGATGAGAGTTTATTTCAAATTCCACATGGTTATGAAGAGAT
>GHICQ5101C9X2F_28_336
AATGGCTGAGCATAGTGCGCCTAGAAAGTCGAAAACAACAAAAAGGATCGTTCATCAAAATTAGGAGATAGATCTCAGACTAATATTTCAAATATCGACTTGAGTGAAGAGAGACTTTTAAATGAACCATATCAATGCACGGGACGTCTATTTGACGATTTTCAAATTCTTTGCAAACAAAATCAAATTTCTTACATA
>GHICQ5101C9VEB_97_324
GTTCTAGGATTAATGTGTCTAATTTTAATGTTCGTTTTAATGAATTGTCTATTGAGTCAAGATATAAAAATAAGAATGGTTTTTCAGAAGAATTTGAATCCTTGCAGCAAATTGATGGAAAGTTTTTGTACGAAAGAAACGATGGATGTAAACCTG
>GHICQ5101CAGLA_327_439
GCTTGTTCCCAGAGTTGCGAACCAGCGATCAATAATTGGGTAACAATAGCGGTTAATATGGCAACAGTTGAAGTTCCTAAAGCTTGAACGGTAGACCAGACTTGATCTAAACC
>GHICQ5101CBB1S_72_187
TATTTTTGAAGGACGAAATGGAAGATAATGGTTCGATTATGCAGCAATTGGGAATTTTTTAAGAAAATTCAATCTCAACTTATCATTTTTTTCTTAGGTATATTTAAATAGAAACA
>GHICQ5101CBXA0_18_129
AGGTCTTTAGAGCTTAGACGTAAAGAAGTAATTGAGGACTTGGCTAGAATGTACGGTGATGAGGCTAGGGATTATGTTGAATATGTTGAAAAAATTGGGCTTATGAACCCTT
>GHICQ5101CBZLW_19_150
GGTATAATTCATTATCTCCTCATACGTCCAACTTGGCGCTTGATCTCCACTCAATAACAATTGAAATTCATATGGATCAAAACATTTTAATGCTTCCATGCTGAATACACTATCAAATCCTTCCTTAAATGA
>GHICQ5101CC2V3_52_223
CAAACCAGTGACATTAATACCACGTGTTCCACACGCAATTATAAACGACTCAAAGCATACAAAATATAACCAGTTCTACGTCCATACATTTCTTGTGGACCAAAGGCCACACCAGCACTACCAAGTATAATCATTACAAAACTAGATAACATTATTGGACGTCGACCAAAAC
>GHICQ5101CCBNM_20_241
CTTGAATATATTTCGACGTAAGAGACTTGAAATAGACGATTATCAACCGCCTCATGTACGACGCAAAAATAAAATAGCTGAAATTATAAAAAAACATCAAATAAAAAAACCCGAGCCTGAATTGTACACATCATTCCTAATGGGCACATGATTA
>GHICQ5101CED8T_63_182
TTTATTATTAAGATATGATTAGTAGAACATTAGGCCCGGAATTCGGTGGTTCCATAGGTACTTTATTTTTGTAGCTAATGCAATTTGTAGTGCGTTTAACGCATCTGGTTTAGTTGAAGC
>GHICQ5101CEMP9_18_138
AGCTCCTAGCACAACTCCGCCACCTCAGTCCATGCCTTCTAATTCAGGCTATGGATCTAATTCAGTCTCACATCATGGATCATCAGCTCATAGAAAATTATTTTCAAATTTAGATAACCAT
>GHICQ5101CE0TO_17_209
CAGCTTCTTCAGCATCCGGAATATTTGGAGCGAATTCAGCTGGGATTTGGTCAAATTTGGCCTCGTCTGTTTTAAAATCAGTTTCAGATGTTTTGGTTGCATGATTGCATTTTTGAAAACTTTCTATTTTAAACACTCGAAATCGCAAAGTTCTGAGAAACATTTTTAAATTTTCAAACAACAAATTTTTAAA
>GHICQ5101CFHFD_22_168
TGTAAACAAAGCCGAGCTCAGTTGTTTCATTGCTAACAATTTCAAATGACAATTTTTTCGGTTCATAATAACATGAAGGTACTTCTTTGTTATTATCAACGGAATTATACGTACAATAGTCATAATTAGCACATTCTCTAATTAAAG
>GHICQ5101CFQHZ_51_229
GAAATTTTAGCTACACACTATCCTCCAAATTATTTCTTAGAAAATTCTTTTTGACTGCTCTAAAACCTAAAGCTTAAAATAAAGAGAAACAAATGAAAATTCTTATCTTTATTTTAATTGCTTCGATACGATGCCAATCGAATAAAACATATGAGACTATTACAACGACTATTGCTGTC
>GHICQ5101CGT23_67_248
TTCGCATTATGGTTTTTTTTTTCAACAAAATAAAAATTTAGTACAGTTGACTCGGGCTATTTTTACTGAATTCTCTAGAACATAAAAAGAAAAAAAGATATAAAAACGAAATTTGAAGTAATTTACTTGATCTTTGATTAAGGTAGGAAATATTCCAAAATTAAAATTATAATATAGGCTTT
>GHICQ5101CF4ML_20_206
CTTTAACACTAGCTAAACGTTTCTCTAGATCAGCTTTTTGTTCGGCATCACGTCTACGTTTATCAGTAATTGCATTTATAGCATTGTCCAAATTACCACCGGATATTTCTTTTTCTTCAGCGTAATCAGTCACTTTTTCCAAGTCAGCAGCACCAGTATTGTGTTTGCCTTGTTGGGATTGAGCTCT
>GHICQ5101CGJEQ_100_361
AGTTTGGTTTGCTTTATCAAATGGATTTTCTGGTCAAATTCTTTTTGAAAGATGGCTAATAAGTCTTTACAATGTGTTATTTACAGCAGCGCCTCCCATGGCCTTAGGTTTGTTCGACAGACCATCAATGTCAAACACCATGATTAAATTTCCTGAATTGTACAGGATCAGCCAAAACAAATCTGATTTTAATA
>GHICQ5101CGV2F_17_171
AAAAAAGTTTTTAGAAAAATGTCTGTTTCCGAAGTCGAAGAAACAATTAAAAGAATCACAGGTCACAAAGGCGTTATTGGTCTAATTCTG
>GHICQ5101CH5JP_17_182
CAGGATTAGACATGAATAATGCAATCTCAATATTTTAGTAACAAATAAATGACCCCGACAAAAAAAATAATACACGAAATAGCCGAAATGAAATTTTGTAAATCTAAAAGTTGACTATTTTCAAATTTCATTAGAAAGACAGTCCTATTTTCCCGGTGAAATCCTA
>GHICQ5101CH0XL_27_226
GCAGAGGCTTATAGAAATGCTGGAGCTGATGCTGTTTTAATGCATAGTAAAAAGAGTGATCCATCTGATATCGAAGCTTTTATGAAAGCATGGAAAAATCAAGTACCTGTTATAATTGTACCAACTAAATATTACAAGACCC
>GHICQ5101CH8LL_43_253
GTAAAATAAAGACGATTACGAAGCTAATCCTCAATTGACTGTTCGTGGTGTTGGATTCGCTCGTGGTTTAGGTGGTCAAGAATTTACATTAAGATTGGCTAAACATTTAGCTAAGCTCTTTAACGAAAAATAAAAGAGATGTATACAAG
>GHICQ5101CHHJ0_308_498
TAGTAAAGACTGCCAGCGTTGTGATTTAAAATTTTTAATATTTTGTGCTTCGTCCAAAATGAAATATTTCCAACTTTTTACGCCTAAAAATTGCATGATCTTGTATGACTAATTTGTAACTTGTTATACAAACATGAAAAGCATTGCTCTTAGTCCAACCTATGCGTTTTTGTTTACGCTCTTTTTGCGTA
>GHICQ5101CHC73_17_191
CAGGAACACTATTTGTCACGACTACTTCGTCAATATTTGAATTATCAATTATACGTGGTGCGTCGGATGATAATAAACCATGAGTTGCCATTACGTAAATTTTATATGCACCACGTTCTCTTAAAACTTCAGCTGCTCTTGCAAACGAATTAACATCGTCTATCATATCTTCCTA
>GHICQ5101CHWLH_129_248
GTCTTAATAGTTTATGGATCATAAATCTTTCTACATGGCATCTGACATTGATTTCACACTGGATTCATTTAGAACTTATGTTTCGTTTATAGAACGCAATTGGAATAACATACCAGGTTC
>GHICQ5101CI5AV_30_98
GGTGCTCTCATATCGCCCTATTCTCTTAGACAAATACCTATGTTTGTCATTGCTCTCATGAAAAATGTA
>GHICQ5101CI7QZ_50_132
TAGATTCTATATTGACTATACTTGATACCCATAAGTTAACTTCGTTTTCGTTGTTTGACATAATTATTTACAAACTAAAAACT
>GHICQ5101CIDMT_151_306
GGACATTCAAGTTTACAACAACATATTAATGAAAACTATCAAGAATTACGCGATGACATTGATCAATGGAAAGAAACAATACCACAAATGATAAAGGAAATTGAAGTGAAAATAAAATCACCAAGTCCTATTGATAAAACACCAAGACCTTCTGAT
>GHICQ5101CIICS_30_188
TCTAATTGGTGGTCGATTTATAGTCACTCTTAAGTGACTATAAAAATGTTTAGTTTAAAATTATACCGAACAACTGATCTATAATGCGTTATTGTTGGTGAATTTAAATTTTTGGTGATCGTAAATAATAAAATATATGATCATATCATAATATTTTTT
>GHICQ5101CH68P_21_229
GTTAAAGCTATCGCTCGTTTGTCTTTATTTTACAAGCACGAAAGCTGTGGTCAATGTACTCCATGTCGTGAAGGTACAGTTTGGTTGACTAAAATGATGGATAGATTCGTAGAAGGAAAAGCCAGAATTGATGAAATAGATATGATTTGGGCT
>GHICQ5101CJ0J3_136_302
GCACTTACATGCGTTACAGTTTCCCTTTCAACCTTCTGATTGGGTTTTCTAAAAGGTTGAAATTCATGCTTGCATGAATTAGATCTAGAATAATTTTTAGAAATGAAATCATTCGAATACATAGTGCTAAGATTCTGAATATTATTAGGTAAATATGTTTATCTAAA
>GHICQ5101CJG8I_296_521
TAAATAATTTCAAATTTAATCAAAACCTTAATTTTTACACATCATAATTATAAGAACTAATTAACCCATAAAATGACGTCAATTCTTAAATACTAGTTGACACTTAGCCACGAAGACTTAATCGTAAGAATAATCTAAAACAAATTTGAAAAAAATAGTTTA
>GHICQ5101CKEE6_22_132
CTAGATTTGAGTAAATTATCAGCAATAGAAAATGTAGTTACATCGACTAATTTAATAAGTGTATCCAAAGCCGAGATACCATTAGATATAAAGAAACAATTTAAGGAGGAA
>GHICQ5101CKF5F_54_95
TATCAGTCCATTTGTATCAACAACCCAAGCTCCTCTGGATTT
>GHICQ5101CKXBP_19_107
GGACCAAGGCGTAAGGCTCGCAAAAGAGCTCAAAGCTGTTAAATATGTTGAATGCTCGGCACTGACTCAAGTAATTATTTTGTTTTTTG
>GHICQ5101CMF64_94_191
TACAGTATCAACATGAACAAGAGCTTCAACAACAACAATATCTCTATCAACAGCAACAGCAGCAACAACAACAGCAGCAAATATTAATGGACTATCAA
>GHICQ5101CNOS9_32_224
GTCGAAATATAATGGTGACAAATAATGGAATAATAAAATTAATAGATTTTGGTTGTTCAAAACAACTTAACAATCAGTTGTTAAATTCACAAAAAGGTACTGTCTATTGGATGTCTCCAGAAGTTGTTAAAGCAACTGGTCATGGGACAAAAGCTGATATTTGGTCACTAGGAGCAACTATTTTTGAAATGGT
>GHICQ5101CNZR5_245_399
ATATGATTTTTCGTTTTTATTAAAAGTAACAAGTGCAAAAATATGCTGAAACTGTGATCGAGCACTCGATGGAGTGAAATCAGGCTCATCATTGTCATCTAAATCTTGAAATACAATTGTAACTATATCATTTCCAATATGCCGTTTGCGCTCAA
>GHICQ5101CO41K_23_168
CGTGCTCATAAATGTGCACGTAGGCATTTCTTATATAGATAGAAAGCTCTAGAATGCTGTTGTCAGCATCTCGAAGATTCTAGCTTTTAAGATAAGTTTCAAACACATGTAAGAATTGCTTATCTTAACGCATCAGCTAGAGAGCT
>GHICQ5101CO7XH_87_228
ATTTATTATCTGCTAATAATGGAAGTAAAGTGGTTCTAGTACTACGGCAACGACGACGACGATGATGACAACTTCTCAAGGATCAACAACTTCTGCAAAAGCTGAAGTATGTGTTACTCCAGCTTGTATCAGTGCTGGTACT
>GHICQ5101CPI6L_20_213
GGCAAAGGATCTAATTGAAATAATTAATAAAGATTATACGACTGAAGAGTTTGAGTCATTTAAAAAGAACCTCCTAAGACTTGGTGATGTAAATTTGGACGGAAAATTAAGCAAGCAAGAATTGTATTTAATTCTAACCACTTTTACATCCAAAAATTTGGATAGCTTAGACTCGTAAATTTGAAAGAAACATG
>GHICQ5101CPFZC_18_182
AGGCACAGGACATGGACGATGAGGATTTGGATAATACGTTTACTAGTCATCATCACAATGTGGTTGGCAATGGTGGCCTCTCGTTGACATCCGGCGCAAATGGTTCACATAGTTCATTAAGTACTATAAGCAGCAATAAAGAGTCGCCTACATCCTAAAAGCACA
>GHICQ5101CPYXR_40_212
TTGAAATTTACCACTAACAGGCCATGCTCTAGTTATATCACTCACATATTCATTATACTGACAACCTGCATCCATAAGCACTAATTCACCATTTTTTATAATTTGATTATTGCGTATATAATGAAGAGTTGTCGCTCGATTGCCACCGGCTATTACTGGTATATAACCTAAAT
>GHICQ5101CQF4I_24_164
CAAGTGAATTGGGTTCGAGTGGTTTGATGAGTTTATTAGTAACAGGTAGTCAAGTAGTTGAGTTAGTAGATCCTTTAATTAATGAAATAGACCCTAGTCATATTATACAATCAGCTAATTTTGTTTGGTTGACACTTAAAG
>GHICQ5101CRL28_72_235
AATAATTCTACGTGAAAGAGAAGAAAAAGAAAGCAACAAGAAGAGACTGTTGAAAAATTAGAATCTTTATCGCTGATAGATCCACCAGATTTAAGTCATCTGTTTAGTCCAAAAGAAAATGAAACTGTTGAGATTGAATCACAAGCCGAAGACTATACCGAAAC
>GHICQ5101CRLF3_34_107
TTTGATACTCAAATTAATCTCTCTTAAAGTTGCTTGTTCTAGTTTCGTCGTTCGTGATCACAATCCGAAATTTC
>GHICQ5101CRS2L_28_127
AATTCAGTCTTGCTTTTGCTTTCCTCGCACTTTTAACTATAAGTTTATAACATTGCGACTGCGATAAGCCATAAAAATATTTATGATTCAGAGACTCATA
>GHICQ5101CT2IB_137_305
CAAAGTCCAATCAGTTTTAGAAATACATTTGGCGTCAAGAGGTTAAAACCAGGATATGGCCTTTCTGGCTCAAGTTTTAGACCAAAGATGACATCAGCTTATATATCAGT
>GHICQ5101CTNWU_26_224
TGGCCCATGAAGAAACACAGTCTAATGATGCTGTGTTAGCTTTATTAAATTGTGACACATTCCAATCTTGATTATTAAATAAGTTAAAATCATTGAAATTTTGATAAGAATGATGTTGTTCATTTATGGAATGAAATGAACCTTTTACAAGGTCACTCGTCGTTTGAGACATTTAAAAAAAGTTTAACCTCGGAATATA
>GHICQ5101CTRYY_65_212
TTAATGAACCAGTAAACAGTTGCGCCATTAATTATCCAATATCTCATCATATAAATGCAAATACTCTTAGAAAGACTGTTAATTATGCCAAAATAA
>GHICQ5101CU5DP_22_156
TCGGGACAACCCTCTTCAACATAATTTATAATTGTCTCTCTGACTTCATCATGTGGATCAACGCCCAACATATAATGCTTTGGAGTTGGAGTCTTCGTTCTAGCATAAACAATAAACGCCAATATTAGGACTAAA
>GHICQ5101CST0C_18_220
TAGATACAAGCATTTATTTGAAACTGATCAAAGATATGATTGTGAAGCTATAGCTAGATGTAGTTCATTGAGAGAATTCGACACAAGATTTGTATGCAAGCAATTTGGTTATGATTCATGGCAAGACTATTACAACT
>GHICQ5101CV6AY_18_117
AGATACAAGAATCATGAAATAGATGTTTACAAGGCAATTTTTTAGCTTGTTCATTCAGTGCAAAATCATCCATACATACAGCACACTGCGAACTGTCATC
>GHICQ5101CV8CJ_107_196
AAAACTGAAAAAATTTAAAATTTATGCAATTAATTAAAAAATATAATTTCAGAGTTGAGAGCAATTTTTGGAAAAAATGAAAAATAAAGC
>GHICQ5101CVLIV_324_341
GACGAAAGACGTGATCCA
>GHICQ5101CVU3N_146_297
ATGAAACTTGAAGCTGTTGATCCGCTTAATTTATCATCAATCTGTGTTGCTACAGTAGCTAGAGTATTAAATGATGGCTACTTAATGATTGAGATAGATGGTTTTAAAAATAATGATGGTAATGACATGTTTTGCTATCATCGCACATCCTG
>GHICQ5101CW11R_137_292
TGTGGTATAGGTTCTATTTCTTCTTCTTCAGGATTTAATCTTAGATATTCAACAAGACTCGTTGTTATTTCTTCTTGTGTTGCCCCTACGATGCTTGATGTATTTGAGGAACTAAATCTGGATGTTTTGTTTGTTTCATTGTTTCCAATATCGTTT
>GHICQ5101CWP65_225_342
TTTAAAGATTGCGCACAGATTACACATTCGAATTCGACACAAAAACCTCTCTAAATAATGCGCACAGTCAATCACTTTCATGTTATAGATTGCGCACAGATTACACATTCAAATTCCT
>GHICQ5101CWUQV_59_245
CAATTAGATAAATCTCAGTTTTGTTAAATTTAATCATATGGATAAATATGAAAAATTCGTAAAATAGGCGAAGGGTCCTATGGACAAGTATTCAAATGTCGCAATAAAGAGACTGGACAAACTGTCGCTATCAAGAAATTTCTGGAAAGTGGCGACGATCCAGCTATTCGACGTATAGCAATGCCTG
>GHICQ5101CWIOD_17_173
CAGGTTTGTGTATGTAATCTACTAGGGTTGGGTCGGTTTCTCTTATGAAATTGGATATTTCGTCGTATGAACGCCATTTGATTAGTAAACGAATATGCTCGGTTACACTGGAATGTTTGACTATTTCGTTTATGGATTTTTCAATACTGTCTGTAAA
>GHICQ5101CX5WT_19_147
GCCAATCGGTTGCCCATGACCAGTGGTTAAACGCTCTTTTTCATCTTGATTTTTTTGGAAAATTCAAATAACTGATTCGCAGCTTTGTTTTCAGCCATGTCAAAAAGTTTAAATTATTTCAATTTTGTC
>GHICQ5101CXIUA_28_183
TACAGGCCAGCCTGGGAATGTTCCTTCGGACCATTTTCTTTCGAAATCATTGACTGCTTGATTTATTTCGCTTTCAGTGTCAAGTAATGGTTTTACTCGAGCTAAATAATCGTTCAAATAATTAAACAACGATTGTAAATATTTGAAATAATCTTG
>GHICQ5101CYA9C_27_177
ATAATGGAAATGAATTTTTATCATCTATTGAACTCTATGATCCGTCTACAGATACATGGACAGATGGACCGCCTATGACAAGTGAACGCTCAGGACACGGTGCAGTCGTAACTGTTGAATCAAAATTTGTTTAAGTCAACAACAATCAAAA
>GHICQ5101CYHUX_33_250
AAATAGTAGAGCTATGTATGCATATCAAGCTAGTGATCCCGATGAGCTTTCATTTGAAGAAAATGATATAATTTATCTCGTAAAAGAAAAGGAGCCGGAGGGATGGTGGATTGGAATATGTAAAGGAAAAAGTGGCTTATTTCCATCAAATTACGTTG
>GHICQ5101CZMLN_16_178
ACAGGGTATATCCGATGGTCGATACCAATTCGTTTGCGAATAATTTCATTAATTCTGAATCGGAATTCGATTTAAACAATCGAATTTACAATCAAAATCAAGTTCAAACAGCATCAACGAATTGCAATAATGATGAAACAAATAATTGGATGTTACAATTCTG
>GHICQ5101CZMCL_26_279
GTTCAATATTTTGATGAAGCTTTCAATTTTATAGATGAAGCAAAAAGCAAAAATTCAAAAGTTTTAGTACATTGCCAAGCTGGCGTATCACGATCTCCGACTATTGTTATAGCTTATTTAATGAAAATGCAAAATTTTAAAGCAATTGAAGCATATCAAAAATTAAAGAAATAAGGCCCATAATTGCGCCCAA
>GHICQ5101CZWT5_19_196
GGTGTCTAATTTACGACCACTTTTATAATCAATAGCTAACCATTCGTCTTTTTATCACCCGTATATAAATAACCGTCCATCGACTTCGACGGCGATGCACTTACCAATTCGGCAATTGTATAGGGAAATTTTTTAAGACCCGAATTTTTATTAGTAAATATATACAAACTACCATCAC
>GHICQ5101D0BZ5_17_45
CAGGGACACATCCGTCATGGTTCATGAAG
>GHICQ5101D02IK_20_174
ATATCAGATTCTGCTTTACGTGAAAAATCGAATCGACAAAAAGTTGTTTAAGTTGCTCATCTTGTGTACAAGCGTCGATAAATTGTTCTTTAGTAATGAATTCAGGGGCTTTAGCTGGCTTGGCTGGTTTTTCTTTTTGGGTTTTCCTCTTTTTT
>GHICQ5101D0EH7_30_123
TTCCTGTTGCTTATCGTTTATTAGAGATATTATATTTTTACGAATTAAATTACGAACCATTTCGTTGTCCTGCTCGGAAATTGCCATAGTCATC
>GHICQ5101D1N5M_18_146
AGTAATTATATTCCACCGCCACTTCCTTCATCGCCTCCGGAGAAAGCCAAACTTCCTGATTCAATTATTCAAGAATTAAATACACTGGAAGAACACAAAACTTAAACAATCATACTTCGACACAAAAAT
>GHICQ5101D1NWA_16_326
TTCTAGTGATTGTAAAAGTGATACTCAAGAAAATAGACAAGTAAACATGACTGAGACCAAATTGACCTATGCTATTAATGAATTGTTAAATACAGAAGTTGATTATGTTAATGATTTGGCAATTTTAATCGAAAAATATATGGAGGGTCTTAAACGAAATGAGATACCGATGCCTCAGGACCTGT
>GHICQ5101D2OAT_28_210
CCTAGCTTACCAACACCCTCAATTATCTTTTCACCATAAACTTGCTTAAACTTTTTGAATACATAATTAGCATCCGATGTAACAAACCATTTAACACTTGAATTCTTATCAAATCTTCCATTTTCTATTTGTTCAGCACATTGAAAAAATGTGTCCAAATTAGTCTCATTTTTTTTCAAAATT
>GHICQ5101D2OA3_41_217
AGGAAAATGAAGTAATTTTGAGTATAACAAATCGTTACGAAAGTGATGTGACTGTTAGCTTTGTGAATATTGATAACGAAAATGTTTTAAATTTATCAGGTTTTAAGCCAACTGCTAAAATAGAATTTAAAACTAGAGATGACTTATCAATAGTAATAGATCGTCAAGATAATTCAA
>GHICQ5101D2UIT_218_359
ATTTAAACAGTTAAAAGACGTTTCAAAACAAACTCCAAAACAAACTCCAAATAAACAATTGAAGAAATTGCAAAGTCACTTGTTAAAAACCTTCAACATAACAATGGCGAATCAGCATCAATATTCGAATTAGATCCAGATC
>GHICQ5101D3IFG_62_223
ATTCTTATTCCATGTTATAAAAGTAAAAATTTAAACAAAGACTTTAAAATATTTGATCGGAAATTTCTTTTTCGGTAGCCAAGGTCTGTGTCCATTTAAATAAATTTCCATAATCGTTTAAATTAAGCGTAATGCTACTCGATATGTCAAGCATGAAGTCTA
>GHICQ5101D46GS_29_177
TGATGGTAGTTTAAAACTAGCAATTTCTTCATTAGTTAAGCCTTGTGAATCGGCAAAACTTATAGCCGTGTTCAAAACAATATCTCCGATTAGTTCTAGTAATGGTTGACTAAGTTCCACGCACCAAAATTCACTAGTCTCTGGTTTCT
>GHICQ5101D5S0V_94_214
AGACAAAATCCTCGTCACTACTAGACTCGGTACCATCATCACCATTAAAAAGTTTAGAAGCAAATTGAGCAACAAGACTTGATCTTTGTGGTTTCATTTTTCGATTCAAATTGATTTAAAA
>GHICQ5101D6SWQ_239_343
AGATGCTGACTGATAGATTTATAAAAGAATTTCGTTCCCATTCAAATAACGAGCTGTTTAGCTTTAATCGTTTTTTCAAACATTGGCTTCACAAACGCCTCCAAA
>GHICQ5101D6V3E_18_83
AGGCTGTGGACATGGTTGTGGGCACGGTTGTGGACAGGTTTGAACTGGGGTTGGTACTGGTACTGG
>GHICQ5101D6ZO4_20_211
GTAATTTATTATGGCTTAATTTTGAAAATGATGAAGGCGAAATTGAATTGGATATGAATGGTTCGCCCAAGCCTTTTGTTTTTACATTGCATTCGTTTTTGGCATCTAAAATTTATCGTTTGTCCCTGAAT
>GHICQ5101D7KNR_74_468
TAGATAATTAAAATTAGTTAGAAATATGGGATTTTATTTTAAGTTGGCATTTATCTTTTTATATTTTATAGCTAGTTCAGTTAAATGTATAGATGAAGATATTAAATATTTAACAGGAGCATATTGTATTGACACTGATTCATGTGATCGTAATGGTGATTCTCGTGTATGTGAATGTCCAGATGCAGACCTG
>GHICQ5101D8405_18_183
AGGAAAAATGTGGTTCTGAATATAGCAGTCGATGTCCTAGTGGTCAAGCATCACCGAGTTTGCAGAGTCCTAGTCGTTTTTCTAAAACAGGTAGTGTTTTCACTAACGATTCGACTGATTCAAAAAAACACATGTGTAAATCCCCGAATTTAATTCGAGAGCATCG
>GHICQ5101D97I8_77_166
TTAATTCCTAGTAAAACGGGAAAGTGAATTTAGACATTGTTTAACATTAACGGACCATAAACAGTAAAGATTTTTAAAAATAGACATTGC
>GHICQ5101D99VI_20_77
ATTTGGACTAGCCATTCCAGATGGTGAGTTAACAAGTCCCATTTGTGGTTGTTGTAAA
>GHICQ5101D9RL2_14_171
AGACAGATTTATGGAAGCAAATACAAAATCAAACAGATTTGATCAATGGAATTATTGATTGTCATAAAAGGGAATTCAGACAGTAATTGTATCGAGTAGTAAGCCTTTCGAAGAAATAAGAAAGATAAGCTAGTCTTGTATGCAAGCTCTTTAAGTAA
>GHICQ5101DA2QF_17_265
CAGATATAAATGTAATACCCAATCCTAATGTTCTGACCGAAAAATGTGGTCACTATAGAAGAGAATATTTTTATCAAACAAATCAGTATTTTAATTCTAAAAGAATTGAATCTGGGAACAAAGGCTGGTTAATTGGTCTATCAATTGCCTTTGGATGCGTGAGTGTGATTATAGGGACCATCGGATCGATCACAT
>GHICQ5101DBEPJ_21_173
TGTTGGAATATCAATAACTGCTTTACTAACCTCTCGTATCATTTCAATAGCCAATTTAATTCTCTTTCTTAAGAATACAATTATCAAAAATAAAATTAGAAAAATAACACCGAATATTATGGCCAAAACTAACCAGAATTCTTTTAAATTTTT
>GHICQ5101DA462_107_373
TTTGCAGCAATTTTAAACAAAATTTTTAAGCATTCATCCATTTGATTTTGATAGATTTGTTAAATAACGAAAAATGCTCATTAAGGTCAAGACACTTACTGGAAAAGAAATTGAAATTGATATTGAACCTG
>GHICQ5101DCF4C_25_212
GGTAAGTGCATCGCCGTCGAAGTCGATGGACGGTTATTTATATACGGGTGATAAAAAGACGAATGGTTAGCTATTGATTATAAAAGTGGTCGTAAATTAGACACCCTAACGTCAGATACTTTAGCCTCGAAAATTTCCACAGATGATGAAAATGTTTTACTTATAGGTAGGACACAATATACGATCTG
>GHICQ5101DD4D8_18_122
AGACCTTATATTACGTTATATGTGTAATATTAAGTATATATTATGGGGCACCAGTTTTGATCTAATAGTATTTTTATCATTTTTAAAATTCAATTATGTTATCTC
>GHICQ5101DDANI_18_137
AGCATATGTCCAAAGGCTTTCCTAACCATGACATACTATTTTCTGTAATTGCCTCTGGTGGCAGAAATGCTGGTGTTCCTAATGAATTCGATATTAAGGCGTCATCACCATCGAATTCTA
>GHICQ5101DD9TG_125_288
TTTTTCACTAAATTGAACTTCATGAGGTGTCTGATTAGGTTGTTCACTATTTTTATAACCACCAAGTCGCATGTAGCTGATTCTTGATGTAAAAGGATATTCGGAACAAAGTAAGTTTTTAGAATCGGTTTCTTTGAATTCTCTACGTAGCATTTTTTCAAACC
>GHICQ5101DDK71_36_156
TTTTTTACAAACATTCCTAAAGAAATCACGCCTAGGAGTGGCCCTCCAAGCAAGCCAAAAATACTCAAGGACAATTGTAAAATAGTATTTCCGAAATATTGACACAAATATGCCAAACCAA
>GHICQ5101DFAPD_21_271
AAAAATAATTTGTTTTGAAAAAAAACTAAATGAAAGTTCTTTGATGGATGTAAACATTGACCAAAATCTTTTTGAAGCAGTACTAAATGAAGATTACAAAGAAACTTTATTTTTGTTGAGTATAGGCGCAGATCCTAATCGTTTATTCAAAGAACACAATGGTATTTCATCTTTTCACATTGCAGTCGG
>GHICQ5101DF2FR_59_233
CAAAGAAAATGATGGCTTTTCATTTTAAGCGACAAGAGGAAATGAAGAAATTAGCCGAGGCTGATGATGATTCTTATTTGAATTCGGAATGGGCTGATAATAATCAATTAAGACGTCA
>GHICQ5101DHT4B_16_223
TCTTCATTTCAAGCTAAACAATTACTTGCCAAAAACAATTTGAAGATAACAGATTTGGAAACATTTACAAGTATTGATGTTACAATAGACGGTGCTGATGAAGTAGATAAAAATTTAGTATGTATTAAAGCTGT
>GHICQ5101DI1AT_32_117
TGTTTTCTTTCAAACGATGAAGATTTTGATAGAATAAATGAGAATTATATGGTAAATATTGCTCAAGAAGCTAAACTAAGCGAGAA
>GHICQ5101DIAID_96_259
AAGACTTGAAACTGAAGGCGTATGTAGTGAAGAAAATTACCAAGTGTAAGTTCAATAAATCGTATTGTTCGTAGTAATAAACGATACGATCAAAATTCAGAAGATGAAAATGCTGACATGCATAAGCCAAATGAAAATACACATTTATCTCAAATCCCGAATAC
>GHICQ5101DIP0Y_18_158
AGTAGTAGATGTTTGGGATGTTAAAGAACCATTCGAATCATTAGGTTGTTTTAACATTTTACCGCTGTGTTTGCGTCTTGGAGGGACCATCGGTGGGCCACTACCATTCGGAGAACAATTCGAATCATTATCGTTATTTAC
>GHICQ5101DJ2IY_119_220
TTTAGATAGCTATAATTTGTTAATGTGTGCATGTGGATGTATTGATCCATCTGCTAGTGAGAGAAATTTAGCTAAGATTATTGATTTGCTGATAAACAAGGA
>GHICQ5101DJ2PQ_18_219
GCAGAAAAACTTGGCAAAATTTAGTTAAGATATATAAAAAAAATGTTAAAAAATTTCAATTTTTTTAAGCTTGACTATATTTTATCTAAAGCATCAATTTGCTGAGTCAATATTTTGCTATGAATGTGATGCTAAATCT
>GHICQ5101DKDVJ_18_191
AGGTATAAGAAATTAACATAGATGTTTTACCAACTGTACCATCGCCAACAATTACTAATTTTATTGGATAATATTGACTCATTTCTTTTTTTTGTATTGTTCTTGTTTAATCTTATATCAAATTAAATCTTTTTGTGGTTGTTGTTGTTTGCTTTATAAAATTTTTGATTAAAT
>GHICQ5101DKH56_19_215
GGTCCTACGCATTTCACACACCGGATAAGCTTAGTTTCATACTAGACTTGATGAATGGTGGTGATCTACATTATCATTTATCACAACATGGTGTCTTTTCGGAAAAGAGGTCAAATTCTACGCAGCCGAAGTCATACTCGGTCTTGAACATATGCACTCTAGATTCATTGTTTATCGTGATTTAAAACCGGCTAATA
>GHICQ5101DKT60_186_334
ATACGACTATTTATTATTATTATTATGCTCTTGGTCATTGACGACAATTTCACTTATTGAAAATGTTGAATGTCTCGAAATATCATTAGAATATGTTGAACTAGGATTTTCGAACTCTTTTGATCCAATAGCCCAATACTGTACCTGTC
>GHICQ5101DLKKH_23_178
TTGGACCGAGAAATTGTTTAGGAATGCGATTTGCTTTATTAAATATTAAATTATGCATTGCAAAAGTTTTGACAAGATTTCAATTTGAAACTTGTGATCAAACACTTAAGACTATTGAAATAGACAGCTCTGGATTAGGACGATCGAAAGAACCGG
>GHICQ5101DLOP5_66_240
TTCGAAATTAAATTCGTTACGCAACAAGTTAAAAATTGAAAAGACTAAAAACGCTGAATTGATAGATTTGTCCGAGAGCCTTAAAAATAAACTCCAACAAAATCAAAATCTG
>GHICQ5101DLXWO_18_185
AGGAGTAAATTTGTCGATGTTTTATAAGTTTTATTTGACGTCGGTGTTTTATTCGACGTCGTTGGCATAGACGTCTCTATAGACATTTACAAATATAAAAATCTACGTTCAAAAAGTTCAAAACTTTAATTTATAATTTATTTTTATTGTGTTTAGAATACTTCGAAG
>GHICQ5101DM54C_17_228
CAGGTATTAAATCCCTAGTAATAACCCAAGATCAAAAATACATAATTGCGGGTCTTTCAACAGGTTGCTTGATAGTTTTTAATGTAAATTTCAACTTGATTACTTACCGTCGTAAAGCAGCAACAAATAATTAGATTAATTTATTTACGGA
>GHICQ5101DN3T1_21_330
TGTTAGTGTAGTATATAAACCAAGAGTTGGTCTAAACACAAATAGAGAAAAAGTTTTTGAGTATACTTTAAGAAGTATTTTAGATGGTATTATAATTACAAGTCTACATCCTCGAACAGCTATCAATGTAATTGTTCAAGAAGTTCAAAACGATTCAAATTATTTGGCATGCTCGTTGAATTGTGCTTGTTCTG
>GHICQ5101DON29_17_197
CAGCGATAAGCTTAACTGCTCCTCACTATTTGCTAAAATAGCAGTCGTCTTGGAAAATTCTTTAGTTGAAGCAGCTAAATCTTTTCGCCATCCGTACAATAACTCGGCCACTGAATGCAATTTTTTGTACTGTACGTACAAATTATCAATCTGACGGGATTTCTCATCGAACCACTTTGGA
>GHICQ5101DPKP5_37_169
ATAGCGACAAGTTAATCGGCACCACTGTAGATAAGAATGTTGTAAAAAATTCATGACAAATATTAAGATAAAATTCTATTTCAGAAGGTCTTTTATTTCGATGTTTCATTTTTTACATTTATCTTCTTTTTTG
>GHICQ5101DPLGH_19_159
GGCGCTTTTGTTTATTTGTTTTGTTATTCAATAATGGACAAGTGGGTTTTAATTGCAATTTTTTCTTGCGTTCAAATTCGTGCGTCTATTTGATAGTTTAATTGCTAATACATCGTTCGTACTTTTGTTTTGAAATATCTG
>GHICQ5101DPNI6_18_165
AGATCGTCGAAGAAGAAGATCCATACGCTAAAATCCTTGAGGATAAAAAGAAAGGTCACCACCATCATTAAATCTAGTTATAAAATCGAATATTAAATCTTTATTTAACATAAAAGATAAAAAAATTATATCTTAGACATTAACCATA
>GHICQ5101DPWR0_20_148
TTCGTTTTCAATGGCACCGGAAATGTTGAAACATGAGATTTATGATGAGAGAGTCGACATATTTTCGTTTGGTATAATTTGTTGTGAGATTATTGGACGGGTACAAAGCTGATCCGGATTATTTGCCGT
>GHICQ5101DQR2R_18_211
AGCTCCTAGACCACCAGATAAATGTGGAGAGACAAAATCGACATGACCATCGTTTTTAGCTAAAAATTTTGACTGGGCACCTCCTGCTAATCCAGTTAAAAACAAGTATCAATGTCCCTAAAAGTTCAGCTAGAAATTCTTTTGCTAGTTGACTTTTTAATTTATACTTTTTGATTAAAGTTGTGAATTTGCTT
>GHICQ5101DQA2I_20_141
GTTGATGTGGAAACCCATTTACTTGGTGAATAACGACGAGTTTCAGTCAAATCATCCATTGAACTTACCAACTCATATTCAGGTTTTTCAATGGCCACAATTAATTTAATCAAGGCAAGGAC
>GHICQ5101DR1J8_20_187
GACAGCCATTACCATCAGTAAAAGCATGTTTTAAATCTATTTTTAGAATTCATACAGAGACTGGAAATATATGGTCACACTTTATAGGTGCAATTTGTGTTTGTATTACAT
>GHICQ5101DR0WM_289_424
CTCTTTGTTTATTAATAAAATTTATCATTTATTTAAATAGAAAAAATAATACTTAATTCCAAAAAAAAAAATGGATAATATGAATAATGATCCAGAAATGCAACAAAATGCTTGCTCGTCAAGAATTGTTCGAAAA
>GHICQ5101DR9G6_99_219
CATAAGGCCAAATGAAGCAAACGGTTCAAGCTTATATCCGAATTTTTATCAGTACTCGCCATTTCTTTAACAAATAATACCTCAATGTTGGATCATTTCTTTAAAAATCTAAATACTAAAG
>GHICQ5101DRIVF_30_225
CAAACGTGTTGCTCATACTTTATTAAATAAAGTTTTTAGAAGAATTTAGCAAGGCTGTACCTAGTCAAACTTGGAGAAATCTTCAAGAAGGAGAGGCCAATTTTAGTGATTTGCCAAATTTATTGTCAAAATATCAAG
>GHICQ5101DRZ9V_22_175
CTCTTGTATTAGCATACAGAATAATTAGCGAAGACGAGTATCAGAAATGGAACACTATTTATACAAAAGCAGCTTTATCAATACATAATCGAGAGAAAC
>GHICQ5101DS79F_16_183
ACAGGTCGATACTGCTTCAGTGCCATTTGATACAAGATTTAATGGATAGAGTAATTTGTCAAAAACAGCTGAACTAATTAATGCAATTGTGGATGACATTATTTAGTCAGATTTTTACTCTTAGTTTACTTTGAAATTTTTTGAAAAAATTTAATTTTCTAAACAAAA
>GHICQ5101DS0SN_22_217
ATTTGAGACTAAAAATAGTCCTAATGTTAAATTAGTCGACTTTGGTTTGGCTTGTAAATTAGACCCCGACGAGATTGTTAAAATATCATCTGGTACTGTTGAATTTGCCGCACCTGAAATAGTCGAACATGACTCAGTTGGCTTCTCAACAGACATGTGGGCTGTTGGTGTTCTCACTTATGTCATACTCAGTGGC
>GHICQ5101DSB4P_28_285
TACAACTACAGAAACACCAGATATAGAGCCTTCAACTGAATCGACTGATTTTGAAACCACTACAAGGAGTCAAGTGAGAAGAAAACCAATCACACCAACACCTGTTAGTGAATTAAATTCAATCGAAGAGTCGAATTTTTGGACCTTGCCAAAATCCGAAATTCAACTTTTTGATGAATATTTAAACTCAATAGCTG
>GHICQ5101DSL3H_21_176
CTTAAACCATCCTTGTGCATTCGATTTAAAGAACTGAAAAGAAGCTGAGATCTCACAGAATTTCTTTTCGACTCTTTATGTTGTGACATTTTATACAAAGCATACGAATCTCTAGGGCGAGTAATGCACACTCCTCTAGCAACAATTCTATATGCT
>GHICQ5101DTF8C_18_113
AGGTAGTTGATAATAAGGGCAATGATTTTTTCAAGGAATGGCAAGTTTAATTAATCCAAGGCGATAAAGGATTAAATTTTTTGAAATTGAAGCAAA
>GHICQ5101DSQHA_18_240
AGGCTTTAGACAGCGCTGTTCAAGCTGCTGCTTTTCAAATTGCTGTATGGTTATTGAATGTTACTGAAAATGGTCTTTTGCCAACCATTGGAAAAAGAAGCTTAACAAGTATTGACTATTTTATTCATAATATTCTTACTCTTATTAGTGTTAATAATCAGACCAATATT
>GHICQ5101DTSWC_144_333
ATGCGGCTTATTTATTTCCTCTTTTGAAAAATTGAAAATCTGTTAACGGCCATATTTTTAATACAGCTCTACTTTCAATTAATCCATATGGTATTGGACCATAATCTCTTGAATCATGTGAATTGTTTTCATTATCACCACGAACATTTACGTTAACAACTGAAACATAAGGCTCATCTTCATACTCCAT
>GHICQ5101DTZSM_233_401
AAAATGGGCAGAAAAATTGTTATAGGTTTGAATAGTTTAATGATGCTATCGGCAGGTGGCCTTTTTGCGATCAGTATACTTTATGAAATGAATCCAGAAAAATATCTATTTAACAATTTTGACGTAAAATCAACTTATTTTTTCGATTATTCCAAAGTTCAATTACTGT
>GHICQ5101DVLSU_17_270
AGGTGTATTACCCTATTGTCAACAAATAGATCCTATAATATCGACACGAATCACACGTGCCACTACGCTTGAACAGACTATCGATTACATCCATGAGTTAGAAAAGGATAAAGACCTG
>GHICQ5101DW6IK_20_150
ATCATCAAGTGGCTCATCATCATCGCCAATTTTATTTGATCCAAATTTAGACATGCCATTTGTATCAAATCAACAACAATATTCGAAATCGTCTTATTCTCATTCAACAACAACGACAAAATATAATCGAC
>GHICQ5101DWFNB_17_180
CAGGAACTGATGAATCGACTAAGGCACCATCTTTTGGATTTACAGAGGCAAGAGCGGCTAATTGAACCCCCTCACTATTTATGTAAACACTTTCTAATTGATTATTTTCATTCATTCTATAAAGTTGTAAAGGATTTTGTCCATCCACAGGACCTTTTAAGTCA
>GHICQ5101DWNTW_16_138
ACAGGTTCGAATTTGTAAGAGTTATCTTTACATTTACAGGCATATTGATGAGTTGGATGAGTAGTTAAAACACATTCACCATCACCACAAGCAATTTTTCAGGACAAATTTTAGTAATAGTTT
>GHICQ5101DWXF8_55_234
CTAAAACTAGGCATCGATAAAAAATGAAATTTTCCTTAGCTTTTTTCTTAACTTTGTCAATTATTTTCAATCATTCAATACAAGGATCAGTGAGCGATTCGTTCAATGATGAAAGTGAAAAAT
>GHICQ5101DXAMD_210_309
CCTCGTTCGTCTTTCCTTTATTCGCTCTTTTACTAATTTCTTCTTGGTGTATGATGTTAACCATAATTTGGTTCTCGATTTTTAACGGCTTCCACCCTTG
>GHICQ5101DXFE4_52_169
ATATTTTTATATATAGTTTTGGAAATATGGAAAAATAATAGAAAATCATCAAGAAGAAAATCAAATAATAAAGATGATGATTCAGATTCAGATGAAGAATTCAGCCTTAGTAAAGCAA
>GHICQ5101DXS8M_23_147
TTGGACTCCCTGACGGATTTTGAATAGCTGAATTAAATCTAGAAACTATATCATTATATCCAGGATTAACATGTCCAGTTGTCATTTTTATAATCAAGATCTAAATTTCGTTCTAGAATCGCTTT
>GHICQ5101DXVMP_35_214
TTTAGACATGCCATTTGTATCAAATCAACAACAATATTCGAAATCGTCTTATTCTCATTCAACAACAACGACAAATATAATCGACAAATTGATCAAAATGGTCAACAAACATATACAACCGTTTTACCAAGTTCTAACATTGGCGGACCTGGACCAGCTACTCCAAGAGAAAGAGACAGA
>GHICQ5101DYCFG_20_149
GTCACAACACGATCACGACGGTTAATACAAAAAATTCCTAAATATTTTTTGCTCTGCTTCAGTTCACTTTATTTTTGTTTTAAACACAAAAACAAAATAAAAAAATCTAGAAAATAAATTTTAATTTTAA
>GHICQ5101DYVE8_283_464
AAGTAAAAATGCTTACCATTTGAACTACTATCAAGTTGAAAATCTAGCTCTTTCTTTTTCAATTTTTGGTATACGCCCCATTTTTATGCCTTCAAATGACATACCCGCCGCCAGACACGCCTTCCATCGACAAAACTTACACCTCTTTCTCTGCTTGGGCTAATTTCACACTTGAAACCAAA
>GHICQ5101DZPOF_65_189
TTGAAAAATCAACTGGTGCCAAGCTTGCTCTATCAACCGCTGCAGTATTTGAAACAGTGACTGAATTAGCTACCGTATTACCATCATTCGACGCAACAGTGGCTGAATTAGCTACCGTATTACCA
>GHICQ5101EA4LV_239_337
ATTTATCCACACAATCGCCGACAAATTTACAAAATTTCAATCAACTTAAACGCTCGTCTCCAATGTGAATATAAGGACAAAGACGGAGATAGTTTAATA
>GHICQ5101EALRK_19_264
ATTTGGTTCATGCCAAAGCAAGAAAAAGTTTTGTTGATTTGCAAAAAATGCACGAAAATTGTAAGTCTCATCAAGAGACACCAGAGCTCTTTTGTGAGCCTTATATACACAATGGTTTTAGGCCTATTAATCAACCCTATTCGTATTATGCTTTATCGTTATTTACGAAACATAATGAGACTATGAAC
>GHICQ5101EB3XS_36_72
AGATGATTGACTTGACGACGAGTAACTAGTATCTGAC
>GHICQ5101EB6MQ_19_237
GTATCTAAACTAAAAGCTGATATTGATAACTTACGTTATTTAAATGCTGTTGAGACTATGCGTAAACATAGAGTAAATATGAATATATTGTACGATCACAATCCTACAAGCTTCTTGGATAATTTAACCATCTTTGTGAAACAAATCGACAATGCAA
>GHICQ5101EBMMB_33_206
CTCGGCACAATACGCAATCAAAACACAAAATTGTTAAGCTTAAACTTAAGTGGTAATTCCATCACTGATAATGGAGCTATTGAAATTGCCAGAGGTCTTAGAACAAACAGAACAC
>GHICQ5101EC31E_14_136
AGACAGGCTTTAATCGACTTGACTTACCGCCGTATAGAAGCTACGAAGAATTAAGAGAAAAACTTTTGTTAGCTATCGAAAATTCCGAAGGCTTTGATGGTGTCGATTAACCAACAACAACAA
>GHICQ5101EC1YP_18_137
AGATTTTGAGCTTGTTGTTCTTGTGGTTGTTCTTCTTCTTCATAATCGAGTAATTCATCATCGGCCATTTTTTAACAATATTTTTTTTTCAAATTTCTAATAGTAAAAATATAAATTTGA
>GHICQ5101EC81W_17_186
CAGGCACTGATACGTGCTATTTGAGCTCTCAAATAATTGGCTTCAGTTCCTTGAAATGGTGGATATGACACGATTTGAGCGTCTAATCGACCAGTAAAAATTTTCTAATTTTTCTAGCGACTGAAACTTGTGTTGGTGTAACATTTGGCAAACGAACCCATGGCTTACCA
>GHICQ5101ECTN0_137_225
CTGGTATTTTATTACGATCATCGGTTATTCTTAAATTTTTATCATCACCCGAAATGAAACCTTTCGAATTTACAAATTTAGTATTCTCT
>GHICQ5101ED1MD_17_95
CAGGCTTATTACCATAAGAACTACTCATTCTCAGACCTGGTTTTTATTAATAGTTGAAAATTGTTTTTTTTTTTTTTTT
>GHICQ5101ED70O_18_247
GACAGATATACGAGGTATATGTATAAGGGAAGACATTATCAGAGCTATGGTCGACCATTTAATAGACGAAATATTTTAGACGGAGGTCATATGGTTGCTTTTAATAGTGACAATTTTAGACGCAATAATAACAATACTTTTATGAAAGCTAAATATAGAACTCTTAAGCCT
>GHICQ5101EDDZT_18_106
AGTAAGAAGTCGAAGTAGCCCTCAGTCATGTTTGATTAGGTCGAAACTGATCAGCTGGATCTTTTAAATTAACAAATTTCAACAAAACC
>GHICQ5101EDUFM_25_81
TGCCAATGTCCACCAGGTTTCAGTGGAAGATATTGTGAAACTAGAGATCCTTGCTTA
>GHICQ5101EEELV_112_364
TAGAATATCAAATAACATGGCAATTATATTCACCAATTCCATTAAATGCATTTACGCAATTTATTTGTCAATTTTATGATCGGGATACTTGTAAAGACATATGGAAATATGGTTTATGGTATCAAGATGAGCATTTTGATGTTCTTGTCAGATACACGGATTAAAAAATTCGTCTATGTACAAGAATGATTGACCCTC
>GHICQ5101EEDJJ_99_322
TGGTGATTATCCACTATCAGCGACAATAACTTCAGAAGGCGCTAAAACAAAACATAGAGGAGCAATGATGGCTGCTATATTTGCTATGCAGGGTGTTGGAATAGTTGCAGCGGCTCTAATGTCAATTATAATTTTAGCAATTTTTAAAAACGCA
>GHICQ5101EF73G_19_245
TCAAGATCCAAAAGTCGTTGCGTCTCCATCATGGAGGCAAATAATGATAGTTTGCTTTCAAAATGGTCTACCATTTATTGGTTTCGGCTTTGTTGATAATTTTCTTATGATAGTCGCTGGCGACATGATAGAGAGTAATATAGGAATATTTTTACCCATATCAACC
>GHICQ5101EFGXH_91_138
TATAAAACAAGTACAAATATATGGCGATGAATTTCGCAAGAAAAAAAC
>GHICQ5101EFGYM_98_276
CGCGCATACTTTCGAGCTGCTAATTTGGACTCTGTTTCACTCTTAGCGCCTGTACATACCATTTTACCTGATGAAAAATTAGAGCAGTTGTTCTAGGCACACGAATTCTCATGATCAATGCTGCGAAACGCTTTGGATTATACTCTGAATTCCTAGCTTTTAAAGCAATTTTTTCTAGA
>GHICQ5101EHC67_46_187
TCAAAATTCCCGAGCGAGCTTGTAGACATCTTGTACAGACATAATTCCATAATCAATTTTATTGGCTATCATCTTCTCAAAATTTTTTGTATTTTCAATTTTTAACTCAGAATTTTTTCATGTTATTATTGTAAGAAAAAAG
>GHICQ5101EHRD6_277_452
ATTTATTGGAGCAGTAAAATCAAAATAACGAGAAAACCATAGAGCCTGTGGCGTAACTGGTATTGCTCTTGTAGTCATACCAAAATAAGGATCAAATGATTTGGAAAAATTTTCTTGTAATGGTTCAATAGTCATTACTGGTATTTCAGATGTAGTTTTTTTAGTTGAGGTTTTTA
>GHICQ5101EHY10_18_197
AGGACATTACCGGTTGAGGTGGTGCTTGTATTATATGTGAAGGATTTGATTGTAAAAATTTAGGTATTTGTACTAATTTTACTGGTGGTGTATTCGGCTCGGGTTTAATTGTTTCTGTAACAGTTAATTTTGACATAAAAGAATTTAAATCGTTTGATATTTTCCAAGCATTTTGACGAC
>GHICQ5101EIK9Q_26_163
TATTGATGTAAATCCGAGTGAGGGTGCTTTTTGGACAGACTTATTTGCCAATTGCTTTCTTTGTTATGAAAATAATACTAAAAATAATCTGTCACATGGTGACATGCTTTTTTTTGTATCCCGAGTCAATTCCGAAGA
>GHICQ5101EJ2P5_66_270
ATGGCGAAGAATGCTGTTTCGTTAAAACGACATATGAGTCAATTATTTGAACTTCTAGATCAACTAAAATTAGAAGAATCAGAAGATGCTGAAGGCTCAAATACAACTCTCGAAGAAAATCAAGAAATTAGTGATGAAGTCAAAA
>GHICQ5101EJNV9_17_140
CAGGTTTACAATGTATCAGAACAGGAAAGCATAGTGATGAATGTATGTTTTGTTTGCTAAAATATACAATATCAGCAGCTAAAAGGACGAAACCATCATCAAAATATTGGTATACAAGAAGTGG
>GHICQ5101EJO4H_21_135
CTCGAGAGTGCCATTGATATTCAAGTTAGAGCAAGTGGTCTAGTTAATCATCCAACATGGAGTCTTAAGTTGATTCAACTATATGAAACTCAATTGGTTCGACATGGAATGATGG
>GHICQ5101EM9UP_33_270
TTGTCTTTCACCAAATTCGATGATTCTTGTATACGCCAACCGGTTAACTCATTGCCAACTCAACCCCCAACTAAACCAACTACTTTAACTCCACCACAAGTTTACGATGGTTTTATTTGTGACTTTGAAAGCGATTTTTGTGGTTGGTTTCAAACATTAGATTCAACAGTTAATTGGGATCGAAA
>GHICQ5101EMGCT_129_280
ACCTTTTCATGTATTTTTTCAATTTCGTCATCGCTCAAATGCATTTGAGGTTTGTTATTTAATTTAATTTCATCTAATTTTTTGATTAATTTTAATGTTGAATTGTATTGTGGTTTATCTAAATCGTATTTTGGTTTATCGCTCATTTTAAT
>GHICQ5101EN4YY_23_202
CGCACATGCATTTAAAGCATTTATTTCTTAAGCAAAATTTTCTTCATTTTTTATGCATCTGAAAGCGTGCAAGATAAATTTTTATTTTGCTTTAAGGTGCATTTAGCTTTGATTGCAATCGATCCTAAATAATTCAAAACAACATTTTTTGACCAATTATTTCTAATATTTAGAGAAAAT
>GHICQ5101ENSSR_27_212
CTTCTTTTAAAATTATTTCAGTTTGAATTAAAGGTGTAATATTTTGAAAACAAGTCGTCTCGTTGGTTCACTTAGATCACTGGGTGTTACATCTTCGACGAAAAATTCACCACTAATGTCTGAAGAACCTTTATATTTAACATCTCTGACATCGAGTTCCGGACCCATTGACAATAAAGGAATCTG
>GHICQ5101EOVWN_55_73
TAAGGATTTAACATCCGCC
>GHICQ5101EOSV1_74_230
TGAGACAAAAGAGACGCATGGGCCGCTTGTTTGGACATGCATATAATTCACATGAACGATGTGTTTGTTCCGGTTACGATAATGGTGATATTAAACTGTTCGATTTAAGAAATATGTGCCTTAAATGGGAGACAAATGTCAAAAATGGAGTTTGTCT
>GHICQ5101EP8BC_72_279
AAAAGCAAAAAATTAGACGACATTTATTCGCATTCCGATGCATTTTATCGTCTTTTTCAAAATGAAACAACAGTCTTAAGAGACAAACTTCAAAAATACTGTGAAACTCTAATTTTCCGTGAGCCAATTGAATATGCCAAAAAG
>GHICQ5101EP3WH_88_181
AGATACCCAAGGATTTGAAGGGCCACCTTTTAATTCAGCTAGTAAATTTCCGTATTCATCTATGATGCTTAAACTAGTTTTAGTACCACCACTT
>GHICQ5101EPDQE_47_140
CTCGTTTTCAAGCTTTGACTTCGGGTGACACGAGCTGAGCTTGGTGTCGATAATACCGAAGGTCTTTTTGGAGTGAACATTCTTTTTATTTTTT
>GHICQ5101EQ572_24_209
TACGTGATGATTGATTTTGACTGTTTGAATTGGCCATTTTCGAAGCCGGTGCTATAAATAAATCATTAATTGTTGATTTATTTCTTGATTGATCACGGATTTTATAAGACGAATCTAGATTCATATGGCTAATATGCAAGGAATTAAGCGAATTGTTTGATTGACTTTTAGAAACTTTACCATTAA
>GHICQ5101EQMKG_62_153
TCTAATCTGATGATTGTCATAACGACATATTTGTATAAATTCATTATACAATAAAGACGTTGTAAGCGAATCGGGTAATTCATTTAGAAAAC
>GHICQ5101ER5HI_19_148
GCAACACGGACACATCAATCACTTGGCATTGATTCCTATTTTTTCATTTTTGACCAAATATTTCATTCGAGAAATTCTTCGTAAATCATCTAAGACTTGTCTTTACTATCCCATTTATCCAGAATACGTC
>GHICQ5101EO836_18_154
AGGAGAGGAGGTATGCAAATATTTGTCAAGACTTTAACTGGTAAAACAATCACTTTGGAAGTAGAAGCATCAGATACTATTGAGAACGTAAAAGCCAAAATTCAAGACAAAGAAGGCATTCCACCAGATCAACAAAG
>GHICQ5101ERFPV_20_193
GTCGATAATAACCTGGCTTACATTCCTGACAATTAATACCTTGAGTATTATGTTGACATTCTTGGCAAACACCACCACCTTCGTAATTACCATGAATATCAATACTTAACTTTTTCTCGTCAACTTCTTCATCATAAACGCATTTTTCAGAATGACCATAACATTGACAAGCTA
>GHICQ5101ERRJ2_119_264
CTAATCTGAATCTTGACTCATTTTTTGCTGTTCATTTGACTTTGAACGTTTCAATGATTCTAACGCCTTTTCTCTCAACATTCTCTCCACTTCAGCTGTCTCATCTTCACCATTCTCGTTTGTTTCTTTACCTAAATTTTCCCTGT
>GHICQ5101ES7Z4_87_202
TCTAGGCATTTGGTCAGAACTTCCATTAATTGTAAATTCACTACCTGAAGGATGGCGATTGCCTAGTATACTAACCGGCGCTACTCAAATTGGTCAAATAGGCTCTTTATTTATTT
>GHICQ5101ESB52_17_66
CAGGTATATAAACCATTAAGAAATATACTAGAGTATGTAAGCGGTTACTA
>GHICQ5101ETRN8_20_73
GGTGATAAGTCTAATGGTCTTGATAAAGTTGTCTCTATGAATAATGTAGAGCCC
>GHICQ5101ETUJU_17_115
CAGATTAACAACTGCTCGGGAAAATACCGTGGAATGTTTCATTGTTTTGTCACAATTTACAAAGAAGAAGGTTTCAGGACTCTCTTTTCAGGGTTAGTC
>GHICQ5101ETYFO_163_355
CAGGGATTTAATAACATAGCCAAAACTATTCCTAAAACTAATTGTTTTAGTAGTGAATTTGAACTTAACAAATTGACTGATCTTTTAAGATTAGAATTAGCTCAATGCGGTTATACAGAAGCTTTAAC
>GHICQ5101EVBHD_26_130
ACATTATTTCCGAAAGTCTCAAATGCCAACATGAAAATCCTGATAAAGAATCTTGATTACCAATAGTTAAAACCATCTGAGGCTCAATCATATCAGACAATTCTT
>GHICQ5101EVKS2_65_153
TGATCGTTATCTGTATCTAAATAAAATTCGATTGCTTGATAAAAAATGCGTTCATGACTTTCTAGTGTGAGTTGTTTGTTCAATTGCTC
>GHICQ5101EVJYV_18_152
AGTTTAAATAGTGAAAGGTCGCTTGAATTTCTCAGAGAAATGGAAGAAAATGAAAATGACTCTCAACAACGACAAGCTGGTAATCTACCTGGGTTTTTAAGCAATATTTTTTCATGGAAGTCAACAGACTATTAA
>GHICQ5101EVXH1_31_141
TGTCGAAATGATCCAGAATTGAGACCATTACAAAAGTCGACATTTTCATGCAGCAATTGCCCTATTACGAACAAACTAAAAATGCGCTTTTGATACATTTGAAATAATAAG
>GHICQ5101EVPC5_20_203
AAGGTGTCGTTTTAGTCAAATGTTAGAGCCCATTTTTAACGAATTTGCTGATAAAGTCGCGGCTGAAATACCTGATGGTAGAGTGAGTGTTGCTAGAGTTGACTGCGAAGCCGAAGGTACTATCGCTC
>GHICQ5101EW2UG_16_213
ACAGGAAAAAAGCGTAAGCTAAACGAGTTGATGTTGAATTTTTCATACTCGGACATGCCTTGCAGCATAAACTACACGCTGCTGAACCACAACAACATGCCACACTTGAAAATAAACTTCCGATTGCACAACCCATTTTTATTTAAGTTATGAATCACACCGAATTATTGTTATCAAAAAATTTGTTGTTAATAAGCT
>GHICQ5101EX3Y3_61_198
CTGGTCGTTCACATGTTCCAAAAAAGAACGTTCGAATCCTTTCATGAACGTTCATGTTCATGAAAAGATCTGAAAGGATTTGAAAATTTTTGAACGTTCAGATGAATTCGGATGAAAATGAACGTTCTTGTTCATCCG
>GHICQ5101EXDZY_18_150
AGGTAATACCCTCTTGTAGAGTTTCATCCGAATGAATCCATGTTTTATTTGGAGCTTTTGCAACAAAGCCTTGTTTATTCAAGAGCTTATTCTCGTCGTTCATAATATGAAACCAACAATAACAAAAAAAACG
>GHICQ5101EXNWN_20_129
CCATTCTTTTTTCTTTTTTGTTCGTTCCCTCGGTTCAACCAAAGTATCGTAGACATGTGAAATTGCTATGTAAGGTTTTATACTTGCAGGATCTAGTAAACTTAATTCAT
>GHICQ5101EXUEE_123_311
TCGAAAACAAGACCAAAAGACAAAAGAAAACGTGATCGAAATGACGATCCATCAGATATTGAAGGCTTCAAAGGTCCATGGGCACCATTCAAAGACCAGTTATTGTTGCTAAGCCAACAGACGAAGAAAAAGTATTACTTGATGAAATTTATGCCAAAAAGAATAAACACACTCGATTTACAGAACCTG
>GHICQ5101EY8HW_17_110
CAGCAAAATATTCTTAATTGGCAAGGATTAATCGTACCAGAAAATCCACCATTTAATAAAGGTGCATTCAAACTTGAAATCAACTTTCCAGGTA
>GHICQ5101EYLFT_23_149
AAATCATCTCCATCATGGGGTTTGAATGGATTCCATGAAGATGATTTATTTTATAATGATTTGTACGACACTATTGCCGATATTCAATTAGTTGCTGAGATGATTGCTAAAGAATTGGCTCATTACG
>GHICQ5101EYWHB_17_179
CAGACACTGATCTATAACAAACATGAGATCCAGGATGAAATACTTGGCATCCTATGGGCGACGACGGATTACATGTGTTATCCATTATAAAATCCTTCGAAAGAATAAGGAGCCTGATTTTCGACTAGAGGCAGTTTTGGTCGACATGGTGGAAGACTTTGAT
>GI1O1XZ01A2L5N_19_233
GAGCTTGTCGCATGCATGTAGTAAAGGAAACTATAAATGTGTTCATAAGCTTTTGCGATTAGGCGCTGATCCCTTAATATGCTCAATTGATTATTTGTACCCACATGACATTGCCGAAAAATATGGGTTCAATGACATTAAAGATTTGATCCAGA
>GI1O1XZ01A30K6_18_36
AGGTATTAGATACTAACCT
>GI1O1XZ01A3BEU_18_186
AGAAATAACAATGATAAAAATAATCACAAAAAAGCACGCACTGAATTTGAAGATTCAACAAGAAAAGAAAATTTGCTTAGGAACCGAATATTAAAATTATCCATACCAATTAATGTTAAAAATTTTTTACTCTATAACAGAGACATTTAAACTTTTTTCTTTTTTCCAA
>GI1O1XZ01A3F6A_233_426
CTGGAATCGATTAAATTTTTTAAAAGAAACATTTAAATTCAAAAAAAAATAAAAAGTACACATTTAGAAATATATTAAATATGGAACTCGGAAATACCGAATGCAAGGTTCGACATGAATTCACATTTAAGTGTACAAATTAAAAAAAAGAATATTTATTTATCTCAAGTCAGGTCCTTCATTTAGCGACTTTT
>GI1O1XZ01A3NQA_86_371
TAGCTATCATAATAATTGTTTCAGTTTATTACAATGCATATGAATATCCAAATGATTATGCTATTGTAATTGATGCTGGTTCATCAGGAACACGAACCTATGTATACACATGGAAAAGTGGTATGTCTGCTTATAGAGGCGACAATGTAACTGTTTCCGAATTACTGGACTGT
>GI1O1XZ01A42JO_336_419
ATTTGTATAATTGGGTATCTTGAGCTGTTCCACTATTTGCTGCTTGATGTTCTTCATAAACAAAACAGTATCTTTATCTCTTAG
>GI1O1XZ01A3P0U_318_374
GCATTTCGTGATCCGCGACCCGCTGGGCGAACCCGTGGCGAACATGCCGTACCGGAT
>GI1O1XZ01A6HR4_363_484
TTTAAAAAGGTGGCCGGTGACGGCCCAATGGTTCGAATCGTTGGATGGGGGACCTGGAATTTTGAATTAATTGGCGAACCTGGTTGATTCAAGGGTTCGGATTCAAGTCCCCACTCCTGCCA
>GI1O1XZ01A6K7H_17_191
CAGGTCCTCAAAAGTGCCTGGATTTTGACTTAGGAGTGTTTGGTCTAGGACCGGTTGGTCCTCGGCTTTTTGACCAAAAGGAATTGATGACATTTTTTTTGTTATAAATCTGAAAATATAAAATAGACTAAAAAAAGCTTTTTTTTTCAAAGAAAGATTTCAAATTATTTTTTGG
>GI1O1XZ01A8YCT_17_159
CAGGTCATAATTCGAATACAAAGAATAACAACTATATCGATCAAAAGAGCCAATGCTATATGTATCAAATCCTTCCAAATCCAAATGCATTTAAGCTATTTGAACTTTTAAAAATGTTCGAATTAGATGATTTTAGGCTCAAA
>GI1O1XZ01A8R2W_17_130
CAGGTGTACCATACAATAAAACTCATGTAGTCTCAATAAAAGCAAGCAAAAATAATACAATTTTATCACTAACTGATCATAATGGAAATATTTTATTTACTACATCAGCTGTAA
>GI1O1XZ01A99VO_50_247
GACGGCTTTTACTGTATTTTCCTATTATAATTTGAACTCGCGTTTTTAGGCGCTAATTTTTTATTATTAGGTTCAAACAAAGTGATTGCAAAAAATAAAAACTGGTAAGTTCCCTCGACTCCGCACGTAGTTGTAATCTGTCAAAGTTAAGGTATCCTGTATCTAGGTCTTCAAGAATAACAAATTTTTTTTTTTTGT
>GI1O1XZ01A9AWM_99_285
TTTAAATCAATAATATCGTGAAACAAAGCAGCTAATTGTATTACTTCTAAATCATAGACTAAATTCTCATTTAGCTTTTTTTCTTGTTCGATTAAAAACATAGCATTTTTATAAACACGTTCGACATGATTCCAATCGTGAGATGGATCATTATTTTGCATAAAATTGCGACTAAAATTTTTTGCCT
>GI1O1XZ01A9QYC_34_207
CGGAAATATATATCCATTTGATTCTAAGCCTTTAAAACCTATCCATGTGAAAATACAAATTCCTAATAATATTAATGGTGTCAAATAATTCCACATTATTTTCCAGAACAAGAACCATTTGCTTTCAACAACTTCTCTTCCAAGCATTGCCCCTATATCTCTTTTAAATTTATC
>GI1O1XZ01AF6QW_18_193
AGGGACCATTATGGACAGCTAAATGTACTTATTTAACCGAAATAGCCGGTTTTTATTCGACATTGTCAGGAGAGCTTAACGAAGCCGTAGTAAATCGTTTTTTTGGCATTTTTTTTGCCATGTTTCAAATGAGTCAAATAGCTGGTAATTTAATAAGCTCAACTGTTTTAAAAACC
>GI1O1XZ01AG7TN_315_401
TTCTTCGAACAGCCATTTTAAACGTAGTCCTTGGTCGAAAATATCTTCGCTTAGTCATCATTTGAATAACACTCGTATCAAAATCGA
>GI1O1XZ01AHAQ5_18_150
AGAGATTATTAAATGATATTAGCTGACGTAAAAAATTAAACAAACCAAATTAAAACAAACTTTAATTAATACTAACACTAATAAAATACTAATATAATCTAATCAAATCGAATACACTAAAGCAAGAAAAATA
>GI1O1XZ01AHXDZ_24_162
TAAAGATCACTTTTCTAAAAAAAATAATTTCTTTAAAAGACAAATTTACCAGTTTTTAAGACTAAAGAATCCAGTGTAAGACGTAGATTCAGTGATTTCGAATGGTTAAGAAATGAATTAGAAAAAGGCAGCAAAGTTA
>GI1O1XZ01AISXV_18_103
AGGTTTTTGTCTGCTTGGCAAGGAAAACCAGAAAATGTTGCTCAAGCTCAAGCCGAATTGTTAAAAAGAGCTCACGTAAATTTTTT
>GI1O1XZ01AIZFY_26_181
ATGGATTCATATCCGCCATTAGTATCATTTATTTTCTTAAATCTACAATCTATATCTATTGGATCTTGTGGATTAAATTTTCGCTTTAGAAAAGCACGTAATTTTTTCGCACTTTTTTCGTCTAAAAAATCGAAAAGTGAACAATCTTGAAGATTT
>GI1O1XZ01AJZI7_20_152
TGACGAATCAGATGAGTCAAGACCAAATTTGACCAGTCAACATTTTTATACTTCATGATCATCTACAATTCCAAGTCCCACATTTGGACGAAAAGTATAATTTAAAATTTATCCACATTTAATGCTAAATTTG
>GI1O1XZ01ALHSI_49_229
ATATTATTTCTCAATTCAAATGTTTGCTCCTCGTTTATAAGAAATTTTCTATTTTTAAATGCTTTTAGTTTATTTAAATAATTTGTACCAGTGACTAGATTAATCATATAAACAAGAAATAAAATTCTAAGAAACAAACTCTTCAAAACCATTTCCGAAAATATATTTACATAATCTAAAA
>GI1O1XZ01ANZDA_32_162
CGGTTTTAACTATTAAGAATTTTAATGAACTTCAGGACACTCCAGACAAAAATTTTATTTTTAACCCACCCTGATAAAATCAGTTTTCCTAGGTTTTCATATACGTAGATTACGAATATCCTATCGAAAAT
>GI1O1XZ01AOMLO_28_130
GCATTGATCCGAATTTTTTAGCTCGGTTAATAACGACTAAACAACAAGTTGATAATTACGCCAATTTTATACAAGCAAGTTGGATTAAGTATTCTCACTCAAT
>GI1O1XZ01APKXB_126_293
TTTAAAATGAGTGAAGTTTTACTAGAAGTTGATCAAGTCCTTGATGAAAATGAAACGAATTTAAGGCGCATTTGTAAGCATATATGCGAAAAAAGAAAAGACAATGCAAATTTAGTGCTTTGAAAAATTGTGATTATTGTGTAGAGCACTTGGCATTTAATAAAGAAG
>GI1O1XZ01APWCV_19_153
GGCCTCTAGGATATTTCTCATCATTAAACGAGTCTTTTTTCAGACAGTCGAACAACCTTAGTCAAATAGTCGAATAGTTCTCCATTCGGGCATAATTCCATGACTATAAAAACAAATGAATCCGATTCAAATGTG
>GI1O1XZ01AQLSS_18_133
AGGAATAATTCTAGGCTCGTTTCCATTTCGTAGATGCATTGATATGGTCTTTTGTCCTTTAACTTCTTTAGATTCAATGGACTCAATACGCTCCATAGTGTACACTTCAGGATCTT
>GI1O1XZ01AQNAA_17_140
CAGAGCAAATCCTTCAATGTACGAACTAATTCTTGAGGTGTTTTAGTTCTGCCGAATAGAAACATTTTTATTCTTCTTTTATAACTTTCTTATTTCGCAGGGTTTTTAGTCTAGAAAAAAAAAC
>GI1O1XZ01AQI9E_437_452
TGCTAGTGTTCACCGG
>GI1O1XZ01ATDZR_382_435
TGCTGCAATAAAAAATTAATGGAAGAAAGTCTTTGACATACAACCTGATGGATT
>GI1O1XZ01ATQ82_70_310
TTTAAATCTAAAAAAGTCTTGATTAATGCTGTTAGACCCGAAATTTTTGATAAAGGAGATAAAAAATATGATTAGCATGTCTCTATCTACACCGCTAGAAGACAACGAAATTTATCAACATCCAATCGAATTAGTTTCAGAAATTCTGCAAAAACAAAATCTTCCTAAACAAACTCATGAAGAGGTTA
>GI1O1XZ01ATKM9_291_436
TTTTTTTTTAATTTAGTTAATTTTGAATGGGAAAAAAATGACTTTATTTAGACTTGTTTATTTCGATTTCAAAGGTAGAGGTGAACTAGCTAGACTTATATTTGCAGCTTCGAAGCAACAATATGAAGACAAGAGACTAGAATCTG
>GI1O1XZ01ATZN7_143_341
AAAAGATATTAGCAATTTAATTGCAAGCATACGTTTCGTGTCTTTCCTGACTTAAAATGTAAGTAGATTCTCAAAATATGTTTGGCAAAAATTACCACTTTAAAAGAAAATCGATGTTTTTAGGTTAATGTCGAAGTTATATCAAATCTTCGGAGATGATATAATTTTGGTATTAGCCTAAAGTCGACACTAGAGCTCG
>GI1O1XZ01AUI5T_35_228
TAGACTAAGAATACTTATAATATGAGATAGACTCGGTAGTTTAGATGTCGAGCTAACAGAAGAAGTCGCACCGTCCGAATCCGAATCGACATCGGGATTACTTTGCATGCCACTATCTTTTGATAAAGTGTCTAATTTCTTCGAAAAATTCGTATTCATATTCAAATTTTGTATGTCCTTAATAACATGACCTG
>GI1O1XZ01AVL5Q_18_173
AGAGTGATAGCGATGTTGATAAAACAGTTTTTTCAGCTTCAAGAGCTATCTTAAGCTTTTTTGGTTATAAGACACTAGGAACTTTAATTGACGGGCACCAAGTCCCAAGACCTTAAAAATCTTTAAATAATTTTTAAAGTTAATTTTTTTTTCTGA
>GI1O1XZ01AWL96_216_410
AAAAAAGGTAAACTAATAAAAAATACATTTTTATTTTTTGTGTTGAGGTGTTTTGAATGATTGTTTCGTAAATGTAGTACTACAAAATGGCCGAGTATAATTGTGACATTCAGTACTGAAGTCGAAGAGGAAAATTCCGGTGAACAAATTGGAATTTTGATTGGAATATTTGCCGCTTCGTTTGTCGGAGTTTTT
>GI1O1XZ01AXU7U_18_183
AGGCTTGGACGACATTAAAAATTTGCCCAAACCAAATTGGTCAAGTGTTCACTTGAAACACTTTGAGAAAAAATTCCTACATGAGAGTCAAGCAGCTGTACACAGACCATTTTCAGAGGTCACTAATTTCTTTGACTAGTAATAATATAAGTGTATCGGGTGCCCA
>GI1O1XZ01AY7EH_21_182
CTTTATTTTTTGGCACAGCAGCAATTGGTTTGGCATATTTGTGTCAATATTTCGGAAATACTATTTTTACAATTGTCCTTGAGTATTTTTGGCTTGCTTGGAGGGCCACTCCTAGGCGTGATTTCTTTAGGAATGTTTGTAAAAAAAGCAAATTGGGTGGTA
>GI1O1XZ01AZ4F9_18_168
TTTAGGACAAGGAAAACCGGTTATGTTTGGTGATTATGAAGCTCAGAGACATTGGATGGAAATAACTTATAATTTAAACATAGCTGATTGGTATTCT
>GI1O1XZ01AZ5HP_312_427
TATTGTTTCGAAAACTAAAACAGGACTAGTACTTCCTAAAATAGTGATTGGTTGGCCAGCAAATAAACTGTATAGAATTCCACAAATAGCTCCGGATAATAAACTTTCTATAGCCT
>GI1O1XZ01B0HLC_380_519
AAATTTAATTTGTCTAGCCACATGCTGGCCAAATTTCGAATTATATACTAAAGCTCGTCCCAGTCAAAAAATAATTGTAACACCAAGCACTTTAGCTAGTGCTGGTTTTAGCCATTGGAAAGATACCAAGTTCATAGTCT
>GI1O1XZ01B2E71_413_580
TTTAATTTAGACAAAATTCAAATGATGGCAATTTGGAATGAGGAAATTCAAGATTGGATAGTACCTGAATTAAAACGAGAAAAACTATCACTGCCTTCAATGGGTCAAACTGATAACGATATAGATCTAATTAATGGTCAGTATGAATATCTGGATGCGAGAATTTCG
>GI1O1XZ01B2V66_19_168
GGCCCTTGTTTCTTCAGTTGAAAAAAGTCCAATTTTTCTCATTTTTTCAACTTCAATAAGCATCTCTTCGATGCCTCTCTGAGCGAATTCAGCCATTTTTTTAAATGAGTTTTTTTTTATGTTTATTCAAATATCTAAAGTGACCAGAAT
>GI1O1XZ01B2ZGR_344_528
TTTTTTTCAAAATTCAGCAAAAAATAAACAAATGTCTAAAACAATTTTAATTCTTGGCGGTAATGGTTTTATAGGCGCTGAATGTGTCGAATATCTCCTTGATAACAATGAAGATTATAATCTTATTTTAGTAAATCGAAATAATTGGGATGACTGGAACACAAGAGAGCGTATAAAATCAAGAA
>GI1O1XZ01B32N9_21_233
AAGTTTTAAAATTTAAGATGCTTGGATCCAATATTAATACACATTCATCTCTTATGGGAAATGGTTCTCTTAAATGAACCAATTGTTGTAATCGCAAGTGTTCCTACAGTTTGTAGTGAACTAGTTCAGGCTCTAGTCAGGTAAATCGTATTTATTC
>GI1O1XZ01B56T3_332_482
TAAAGAAAAAGGAAGAAGAAATTTGATTTCATCAAAAATGGGTACAAAATCAATCTAAGTCAATAACAGAACCATTGAGCGATGCGGAATTGGAAGCTTTAATGCTTTCCACAAAAATGAGCAAAGAAGAATTTTAAAAATGGCATAGAGG
>GI1O1XZ01B5B5I_42_178
GACGGTTTTGTTTCACATGATGAAGATGATGTTTCTGCGTTTGTGAAATCACTTTGAGTTTGAGTTATCGATGAGTTGGAGTCTAATTCATTGATGTTTGTGTACGATTCCATTTTATATGAAGCTTTAAATTTTCT
>GI1O1XZ01B5KPI_81_224
ATGCGATTCCGTTTTAATAAATTATTTGTTAGACAATGGTGCCTAATATAAATCATCTATTAGATAATGGTCTATCAGGTTTAATGATATGCATGATTCGTTACTATACCAGTGATAAATTTTTACCCAACTCAGCCTTAAAAC
>GI1O1XZ01B5XQB_202_383
CTGGAGATACAGTTGGAGAGAATTTTAACACAAACTTTGGTTATATAAGTTTTATGCCATTTGATGTCGCTATCACATCAATACCATTAAATCCTTTAAAATCATTAATTAACTTCGATTCACCTTGCAGAATTGCTAGCTCTGTACCTGAATCGACAATAAATAATCTTTTTACAACTGGT
>GI1O1XZ01B90SD_65_251
TATACAACTACTAGAGTCAAACCTCATTTACTCGGCCCTCCCTTATCCGGAAACCTCGTTTTTTCGTTGTAAAAATACTCAATAAGTTTTGCCGGATTTCGATTGTAAATTGGTTCAAATAACATAAAAGGTGTGTTATGTTCTTAATCATTACTATAAATTTAAATGGACTTCCAGTGCGGTAATC
>GI1O1XZ01B7QIX_19_139
GAAAGTTGTGTCAAAAAATACCAGTGACTTGAGCGACTTGGTTACCGACATCGGTTAAACCGCCTAATAAACTGCCACCTAAATCTGACCAGAAACCTTTATTGTTACCACCTAAGCAAAG
>GI1O1XZ01BA47D_35_131
AAGCCAATGAAATAATAACAGCTAATCAAATACAACACTCAATTAGTGAAAGTGATAAGGGACATACTCTAGAACAATATTCATATGACCATTTCCG
>GI1O1XZ01B9Z35_186_296
ATTTTTTAAAGTTAATATATTTTTAAAATTGTTTTCTAAAACCAAGAAGATGGGATTAGAGGATACCTTATTGCAATTGAGATTGAGCTGTAAGCAATTGGAAAAGTTGGC
>GI1O1XZ01BBPMZ_17_213
CAGTTTCAATACAGCCCATCAGTGTCAGTTCAAATAATTGGCGATTTAAAATTCGGAAATGATATTAAGACTAAAGTGTACAGCCGATTTAAGCGAAGAAATAATTGTAGTCTATTACGTGGCGTAATAGTCCTGTCTTTGGTGATACTTTGCTTATTCCCCAATTAACACCGTATAATCTTCATCAAACTTATTTT
>GI1O1XZ01BBX2F_17_64
CAGTCGTCAAGTCAATCATCTACAGAAGAATCTACTGGTTCAATCACT
>GI1O1XZ01BC2US_153_375
AGAGAACTCATGGCCTAGATGTTTATTCATTAGCAATAGGCGAAAGTGAGACTGTGACAACCATAAGTCAACAAATAGAAAATGATCCATGGAAAAGTCGTACTGGTGGTCTAGTCGACATGAAGGTTATCTTGGAAAAGCGTGGTAATGAAA
>GI1O1XZ01BCCVB_316_452
AGCTGGTAAGCCATGGGTTCGTTTGCCAAATGTTACACCAACACAAGTTTCAGTCGCTAGAAAAATTAGAAAATTTTTTACTGGTCGATTAGACGCTCAAATCGTGTCATATCCACCATTTCAAGGAACTGAAGCTG
>GI1O1XZ01BDZWF_19_188
GATTTAGTGAATAACAATGACGATGGTGCTTTGGAAAGACAAAAATAAATTAAAAGAAATTGGAGCCCATCGTATCTTACAAAAATTGTTACATTCAAATGATCCGATTCTATTTGAAAAAGTAAAAAGTGCCTTGCAACAATTTTCAACGAGCACACCATCGAATAATT
>GI1O1XZ01BE4EV_156_266
CGCGCGTTAATAAACAAAGAGCAAATGAAGAAGATAATTACTATTATCGTCCAATTTTTCCATTTCATCAGCCCAATTGAGTGAAGGTTGTGGAGCTACATTCTCTTGCTG
>GI1O1XZ01BEB9D_37_116
ATGATGATGTGAATTAGAAGAAGAGTTAACCGATTTTTTGTGATCGAATAATTTTTTAAATAGACTTATTTTTGAAGACA
>GI1O1XZ01BF5NJ_44_112
AAATTTAATTTCACATCGCTTTATATTCTCAGCTGTTTGTTCATCGTCAATTCCACCAAATGGCGATTA
>GI1O1XZ01BFCL1_285_302
CTGGTGCATCAGACGCCG
>GI1O1XZ01BFJDN_187_474
CTCAACTTGGTCTTCAATTACCAGAACAATACACTTTGAGAGCCGTTGCAACATTTTTAGAAGAATTTATAAAATTCACTAAAATCAAAAATAATTTGATGGAATTCTTAGAACACAACTCGTTTAATTTAATTCACGTTATCATAATGGGTATTAGTGGTGGG
>GI1O1XZ01BGAN0_410_512
CGCCATTTTAATTCTAAATTAAAAAATTTAGAAAATTAATTTTTTGAGAAAATAATGGAGAATAAAGATATACAATCAGCCATTGAGCGCGCTCGTGCCGTTC
>GI1O1XZ01BGNEN_21_167
CACTTGTCCATTGAACGTCTTCTAGCATTCATAAAAATTACTCACCGTTGCTACTTCAAGACCCAATTGCTGTGCTATAGTCACTTGCATTTCTTTAGATGGACGTTTTGTCTCTTTGAAATTAGCTTGTAAAGTTCTTCTTTGTAT
>GI1O1XZ01BHK85_22_160
ATTATGGTCTAGGAATCCATTATATCTTTGGTAGTAGATTAAATGCAAACAGATACATGTGGTTTTTGAATGAAAATTTGATTAAATCGATTGAAGAGCCACGTCAAGAACAGCCGTTCATATTTCAGCAAGACCATGG
>GI1O1XZ01BI1FU_28_136
CTGTTGGATATTGGAGCCCTTAAAGCCGACTAAAACCGATTGTCATCGACGCATCAAATTAAACGCTTATGTTTCAATTCAAATTAAGATCGATCCACGCAATCCGAGA
>GI1O1XZ01BJXDN_33_138
AACGGAATTGATCCGCAAGGAGAGGAGTATTTTACACGTATGTGCGAAATGTGGTTTTATTCTGTGTCATATGGTCTATAGGTGCATCGGTCGACGAAGATGGGCG
>GI1O1XZ01BK1PK_24_222
TAATTTGATTATTATACTGGGCATTTTGATTTTGGAAATTATTGTCTTCTGGTGTTGTAACACCTTCCATTTGATTATCCGAGTTTAAAATAGAAGATGCTCCTTGATTTAGATTAATTCCATTCGAAGGATTCATGTAACCAGATGACATTTTTAATTAGATAAATTTAAAAAAAATAAAAAAAAGCAAGTTCCTTAA
>GI1O1XZ01BL2HA_243_342
AAAATTTTTTTGAACAGCAGGATCTTGTATGACATCAGCACTTGGATCTATTAACGTAATTACTTCACCCAAGACATTTAAATCTTGAACAACTGGCCTT
>GI1O1XZ01BLE0A_48_149
GTAATGAGTGTTTTGGCCAAGGAGCGTCCACCAAATCCAATCGAATACTTAGCTACTTATTTGCTCAAAAATAAGGACAAATTTGATTAGAAATTATATTTT
>GI1O1XZ01BLZ13_87_319
CAAATTTGTTGTCATTCATAGGAAATTATCTTCATGAATTCTTGGATCCATTAATGGAGATAATCGAAAATTTAGAAAGGTTTATGTCGAGATTTTATGATTTCACACGACATTATCCAATTTTATGGTTCATGAAACATGTATTTGAGCTTGTTGAGATAAGAAAAAAGGGAA
>GI1O1XZ01BM2SN_82_193
TACCCCATTCTCATTTTGAACGTTTCATTAAATTCATTATTCAAAATCATTACTCTTAAGTAATGTAGAAATACTTCTTGCACTTTTTCCTAGGATTAAATTTTAAGGAATT
>GI1O1XZ01BNJKA_72_91
CGCTGGCCTGGGCAACCTGG
>GI1O1XZ01BNM9Q_373_474
CGAAGGCTGATGATGATTCTTATTTGAATTCGGAATGGGCTGATAATAATCAATTAAGACGTCAATTTCAAGGTTTAAATGATATTAAATGGAGACCTAGAC
>GI1O1XZ01BPKLL_101_267
CACAGAGCCAGAAATTTCGATTTTTTGCCAAAATTACTTAGAAATCTCAGAATCAAATAAAGTTTTTGTATTGTGAGGCCAATTTAGGCTAAGGAATTCAATAATGAATATCTTTTATCTTTTACTCTTCTATACTTGAAAAATATCTCAAGAAAACTGATTCCAAA
>GI1O1XZ01BQM7Z_25_100
TGTTGTTGTCGAAGTAGTCGATGTTGTTGATGTCGAAGTAGTCGAAGAGGTTGTTGTTTCTGGTGAAGTGCTTTTG
>GI1O1XZ01BR1JU_18_113
AGGTGGAGTTGTTAAACTTCCCAAATATCTATAATAATTTAAAGTATTAGACTCTGGAAGCATTGCTGCTAGACTAAAAGTTTTGTTTTGCCAATC
>GI1O1XZ01BQMZF_40_229
TCTCTTACTAACTCTTTGTAAATAATGTCCAATTACAATACCTGAATTACTAATTAATATCCGTATTGGACTGCAGTAATTGACGCTGTATAATCCCTACCTTTATAATCACTAGTCATTTGATAACCTTGTAAAATACCATCGGCTATTTGACCCACTAGTCTAGTCCTCAAATTAGGATGAAATGAAG
>GI1O1XZ01BRUT8_95_199
TTTTCAATTTCACTCGAATCCATTTTCGATAATGAATACCCATTTGTAATTCCCGCTATGATTAGAACCAAAGCAAATGACGTAGAGTTTTGTTTGAATATGGAA
>GI1O1XZ01BSY53_28_177
GGTATTTGATTTTCTATCAAGAATTGTTCATAGCGTAATTTGTACTTTTCACTCTTTTCATTATCTGATTTTCTCGTTATCTTTTTGCTCCTTTTTTCCGTTAATTTAATTGAATTAGTTGAGTTGGTGTCAATTTCTTGATTCTTAAAA
>GI1O1XZ01BU4G4_22_136
TTTAAACAACAATGACATAACAAATAATTCATATTTGAATCAATCATTAGCAAATTCATTTCAAACTGATAAGACATCAACGTCTCTATCCTCATCGACATCATCTAGTCTAGCA
>GI1O1XZ01BULCR_23_205
GAACCATTGACTAAAATACTAAATAAAGTATTAGAAAGTCGTACGACACGTTTGGATCGATGGCAAATAAATACTAAACCCAATCTGGATGTAGACACAAATGAATTCGATAAAGAAGAAAATGTTATTTCCAAATTAAAAAATGATGTCATGAATAATTATTTTAGTATCGGTGCTGATGCT
>GI1O1XZ01BV1PR_17_118
CAGGCGCTAATCTAGTCATTACAGCTAATCAAATAGGTAATCAAAGTCTAAATTTACAACAAGACAATCAACCAGAGTCAATCTAAAATAATTACAGGGATA
>GI1O1XZ01BWDYF_169_285
TTTTCAAATTGATTCTCCAATTCGGAATTGAAAACGGGCATTAATGAAACTGCTTTTGGTTCTGATGAAAAGCTTGTATCTAAGAAGACTTGTTCGTTTACAGTTTCTTTTAAAAGC
>GI1O1XZ01BWLX8_355_451
CCTTTGTCATGCATATCATTCCAAATAAAAGGATAAGCTTGATCAACATACTGTCCATTTGGATCAGATTTAAGAGTACTGGGTAACTCTTCCTCAG
>GI1O1XZ01BXCLK_145_175
TTCGAAATTGGGTATAGCTTCTTCATCTTTT
>GI1O1XZ01BXYEA_25_82
GTACACTATTCTAAGAATGAATTGTAAATTATTTGTTCTTGAATCCGACAAGGCACAC
>GI1O1XZ01BYYT2_57_221
TTTAAAAAAATTGTACCATTTATGTCTCAATGTTTCCATGTAACGATTGTGCTAAGCTTATAATTCAATCAGGTATTCGACGAGTTGTTTATCTATGTAGATAAATATGCGCATACTGAACAAATTCAAGCATCGAAAATAATGTTCAAAATGAGTGGTATTCAA
>GI1O1XZ01C1FSV_94_209
TTTTGGTCATACACTTATTAGGAGCCAAATTAAAAAATTTGATGGTAAACGGCAGAGAGACATCAGCTCCTCTAAGTATATTTGATATTATCTTTCGACCAGCTGAGGCATACAAA
>GI1O1XZ01C1VPC_239_436
TTGGCATGTATGGCTGACAAAATGACATTTGAGCAATTGTATAATCATATAGAAAAATATATAGAAATTCCAGAAGAACGCTGGAAGCTAGTCACTCGAGTAAAACGCGGTATATCTGACCCATATCAAATTGGATCATACTCAAGAGATCAAAGCTATTTTCAAGGTGCTGTTGATATATTAAGAAATTTAGATAAT
>GI1O1XZ01C4KMR_17_214
CAGACATTAGCCTTATCTCTATTTGCCAGGGGTTTAAATGATTCAGACTTTGAACATACTGATCTAGTAAATGGATTTTTTGATAAGACTTACATGAATAAACACTTTTCGACTAAAGCATTTGGGGGTTTGTGGCCTTGTCCATTAAAAACTATGGCAACAGTCAAGGCCATTTAATAACTACGAAAAAAGTTTATA
>GI1O1XZ01C6M5F_18_172
AGATTATCAAGACTATCATTATTTAAATCGATGTAATCAGTATCTAAATCAGCATCTTCATCTAGTTCATCATAATTAGACGATTCTTCTTCATTGCTTAAATATGCATCATCTAGCAAATAGGAATCCTCGGCTGATTTAGCACTAAATTGTTT
>GI1O1XZ01C7LBX_22_155
ATTCTCCTTCTTCCAAAAACCCTATTGAATTTATAGTTGCTTGAATTTCATGGCTGGAGCACATTTTGAAAAATTAATTTGAAATCAAATCATACAGTAGCAAAAATTTTCTTTTAAATAGTGTTGTAAATTTT
>GI1O1XZ01C9E76_23_178
CTAGTCTCATTTAAACCCTTTGAAGCACATGCCTTTGAAAATTCCTCAGCGAAATATTTAGATTTACCAGTTACTGAGCCATAGAGAATTTTAATTGAAAATTGGCTTTTATCTGTTAATTCTGAACTTACATTTTCCATTAGAATTAAATCTTCT
>GI1O1XZ01C9E76_276_474
CAAGTGTTGGCCTTTTGATGGAGTTAAAATCTCAATTGAGAAATGGCTCTGGTCTTAAAGACTTGAAGCTATGGCCTGGTATTAAATTAACATTTTTCTCAAGTGTTATTCTTTGCATGTTTGTTAAATGGA
>GI1O1XZ01CC62W_18_109
AGATACGGATTTACTAATTGCACTAAAAATGAAATGAATAAATTATTTTCTAGTTTAGTTGAGCATTTTAATCGAAACGATGGCGATAATTC
>GI1O1XZ01CCWJN_241_413
TATAAATAACATGAAAAACAAAGGAAAATTCAAAAAAAATATGAAACTTGAAGCTGTTGATCCGCTTAATTTATCATCAATCTGTGTTGCTACAGTAGCTAGAGTATTAAATGATGGCTACTTAATGATTGAGATAGATGGTTTTAAAAATAATGATGGTAATGACATGTTTT
>GI1O1XZ01CEBSU_20_159
ATTTACAGGTGGTTTATTTAGTCTAAATATTGCATATTCTTCACTTTTATTTTCTACATTGAATAAATCAGTTCTAGTTGAGAGTGGTCTTAATTGAAACGGAACGCTAGCTACTCCTAAAAAATCAATTTTCACCACTG
>GI1O1XZ01CEMZ3_32_226
AAGTTTTCTAGTTGATGATAAAGAGTACTATATTGAGCCCTTAAATGAATTCGACTCGAAATTTTTTGATGAGTACGAATTTTCATTTGTTGATTTCGATAAAAGCTTTCAAATAACAGAGAGTCATATTATATTGACGAGAAAACTCAATCAAACCAAAATAGAAAATAAATTTTCATCATGTGCCAACGAAGG
>GI1O1XZ01CETI9_40_210
TAAAATAGTTTGAATAATAGTGTTGATTATACGACGCCAATAGGCGTTACTTCATCGTCTATTTATCAATCACCACAAATAGACATGGAGTTGTATCAACAAAATGACAGTGGTATTCAAGTAAATACCCCGAGTACACCACAAAAATTTAAAACCCCCAAACCAACCACC
>GI1O1XZ01CG3JK_147_252
TTTTTTCACAATTCGACCTATCTCGTTCGATATAAACCACTTGTCCTGGAACCGGCTGAGCTACATTTGTTGTTTCAACTTTCACATCGTTATGGTTAACGCTAAT
>GI1O1XZ01CIBPY_25_176
CAGAAGAGAGAGAAAAGTATTTGAGTTCTGAGCTATCAAAAAAATTAATTAGACGATTTTGGAGATGTTTATTGGCTTACAATAATGGTGCGACATACGGTCAAGTTCTGAAAGTATATTTTTCTGGAAAATCAAAAGAAAACGTAGCCGAG
>GI1O1XZ01CIQH0_29_211
AAGAATTTTGATTTGATTTTTTTTTTCGTTACGGAATAATATATTTACATAAAAGTATGAAATAGGTTAAAAGAATATAATGGATAATAGTGTGAATAGAATCGAATCTATTGAGCAAAAGTTGGAACAAATTGAGAAAATAATTCAAATATGTCTACAATCAACACTGTCACAAATTGTACA
>GI1O1XZ01CK69X_19_235
GGCCTCTCAAACCTTAGTTGATTGTACTGGTTTTTGTAAAACAACAAATACGACAACTACGAGTTCTTTTACAGTAAAAAAAAGAATGCGCTACAGATTGTACTCCGAGTTCAGCTGGTAGTCCAATAGTAAAACGTTGTCAAACGGACAAATGTC
>GI1O1XZ01CKCJD_312_454
TGTTGTTGTTCCTCTAGACTTAGGGATGAATTCGATTTCATAAAGTTATAATTACTATTGTTTCGATTAGTTTTGGCACCATATTTAAATTGTGATTCACAATCGGATTCGCTCGAGCTTACATTCGAGCTTAAACTATCGCT
>GI1O1XZ01CKF8E_18_162
AGTCTAAACAACATCCACTAGATGGGCATCGATTATTTATATCACTTAACTCATATGTTGTGTTGAATGATTGTTTTTCAATGCTTATTTGAGTATCACGTTTACTTACTCCAACATGAAATCATAAGCTAAATATAAATAATTT
>GI1O1XZ01CM5QK_42_79
TAAAAACAACGACCGACTACTAATTTGCCATGGAATAA
>GI1O1XZ01CMPLT_26_163
ACTAGCATCGACCAACGATGCTAATTCATCACTTAAAATAAACTATGTACCACGAGGAAAAATTATAACAATTAATGTGTCAATAATGTGGTGAGCAAAAAAATAAAATGATGCAAATTTTTAACATGACAAATTTTT
>GI1O1XZ01CMN98_15_238
GACAGAGTTTAAACCATCCATGGCTCAATAAATCAATAACTCCGACAGCCCAACCTTTACCAGATGATAAGATTATAAATACTAAAAATTTACGACGTTTTGTTATTCGACGCAGATGGCAGAAAGCGGTTAACGCCTTATTGGCTCTTAAACGACTTGGAT
>GI1O1XZ01CNMQ2_18_198
AGGCATTACACGCTTCGTTTTACTCAAGAGAAGAACAAGAAGATCCTTTCATGGTACAAATGAACGTTGTCTAACAAAATTTGAAAGAATGGAAAGATTTTTTTTTAAAACAATTTTATGAATTATTCCAAATTTTTTTATCCAAATTTGTTATTTTTTTGTATAACGAATTAGATTCTAA
>GI1O1XZ01CQ20X_20_194
TGCCAGGGATAAATTAGTTGGTAAAGATTATTTATTATGGGACTATAATCGAGATGGTGATTCGTATCGATCACCATGGAGTAATCAATACGATCCAGTTTTTGAAGAGGGCATTCAACCATCCGATCGTCTTAGAAAATTAGAAATTGAAGCTAATTCAGCTTTTGAACAATAT
>GI1O1XZ01CQDQI_97_194
CTCAGATATTAAAGACCTATTTTTTATTTCCTCTTCGACTCGGTTAATTATAAAAGAGAATTTTTGGTCCATTATAGTCTCCTGATTGGCTTCGAAAT
>GI1O1XZ01CQC6T_364_516
TGTATTAGTACAAATAGTTGGCTTAATAATAGCATCTAGTGGTGAAAACGGCGATAACGATTCTGCTGATGTTACTACGCCCGAAAATGCATCTGACTCACCAACAACAGAGTTGCCGAACAACACCAGCTGGTAAAAAATCAAACAAAGGAC
>GI1O1XZ01CQIG3_20_132
TACCGAAGGTCCTAGATTGGGTGTTGAATCAGAAGCAGGAGCTCTTCGTTTAGCAACTAATTTTGGTCTTGCTTTAATTTCAGCAACTTGTTTATCATCCAAAGGAGTCTTTT
>GI1O1XZ01CRFNT_20_144
AGCCAATGCAGCAAGCACAGCAACATGCTATTGTCGAAAAGAAAGAAAAGCCAGTATTGACACAATAACTAAAGAAAAACATCAGCTAATTTTGATTCTATTTTATTATAAGCTTCCACCATTTT
>GI1O1XZ01CRSCX_18_37
AGAAGCTGTTTTGGGTATTA
>GI1O1XZ01CUNPL_20_146
GCTGAAAGCGATGAATTCTACAATCAATCAACTGTTGCTTGTTCGAAAGCAATTAAAATAGTTGTAAACTCAAGTTGGTAGAATAAACGACTCATTAGATGGAATAAATGTAAATAAGGCATTAAAC
>GI1O1XZ01CWNU3_27_184
ATTATTTGTAATCTCTTATTTTCGAATGATTTCAATAAATTTTTGTATTTTTCTTGCCAATCGTCTAAATCTGTTGCATTTTCTTCTAATTGTGACATTAGGTTATCGAGTTGTCTTTTTAATTCAAATGATAACTCGGGATTTTTTGGAGTTTTCTT
>GI1O1XZ01CWYJB_74_320
GGCGCCCAATAGTCAAAGATATTTTTCATCAAATATTGAAGAGACCAATTCCAAACGTTTTAAGGACGATCTGCAACGAATCGATTGAATAATAACTCTGATATATTGAGCATTAATAATTACACAAGTTCGTTTACCCACTTGGCTTCAGGAAATAAAATAACTGACGAATTTGCAAAGAGTACAAA
>GI1O1XZ01CXV40_25_236
AAATAATGACAAATTTTTAATAGCTCAGAGCAATTTATATTTCAATTATAATGAACCACTTGCTAGATCAGACTGGTTTTATTATGCGGCAACTAATTATAGATTTTAATAGTGGAACGTTTGAAGAGTTATGTGATTATAATTCTCAA
>GI1O1XZ01CYDEA_34_263
AAAAAAATCCTGTTGATCAAGAAATTGTATCAGAAGCTGAGAGTGTTTCCGATTCTGAATTCGACGCATATTTATTTAAGACTGAAGTCGATGGTGCCGATGCTAATGATGATTTAGGTCTTGACTTTGCCGATGGTTTGACCAAGACCAAAAAGAAAAAGAAGAAGAAAACTAG
>GI1O1XZ01CZETW_47_198
AGTAATAGTATGATTAGTTATTTTTTCATTGCACGTAGACGAGCATAAAATATTGCATGAGAGGCACTCGAAATTTTACCACAAAAATCAACTAAATTTAATATGCTCTACTTTAGACGTAAAATAAACACCCTTACACTTCGGATTCAAAC
>GI1O1XZ01D0VKY_30_182
GAAGGATTCGAATCACTATTGTTTGTAATGCTACAATTACTATTTGAATTTTTTTCGTGTTTACGTTTTAATTTCATATGAACATTTTCAACGTGACGTTTAACATTATATTTATTGGCAAATGTTTTCGTACATCCCGGATATTCACATCTT
>GI1O1XZ01D0TEX_25_184
TAGATTCCATCTGAAATTAAAACTTTATTCAATGACGAAAAATGTTTAAATCTAAATGAAAAAAGCGATAAGTTTTGGATAATTATAAGAGCGATTAAAG
>GI1O1XZ01D0YR9_224_414
TTCGACTATTGATGATAATGACGAAGACCTGTCGTTCGATCCGTTTCGTAAGGTACCACTGCCACTATTCAACGCCAATGTCTCGTCATCGTCTTCGTCTAGTTCGTCAACTCGGTCGTCGCCAAAGTCGAATTCATCGCAACAACAAGTGACCATCAGCGCTCAATCAGCATTTCAGCCATACAAAAAAA
>GI1O1XZ01D167L_18_185
AGTTCGTACACTGCAATTATTAAGCGCTTCAAATATTTTAACTAATATCTCTCCTTCTTTTCCCATCGATGCCAAAACCCCACCAAAAACAAAACAAAACAATATAACACCCAATACATTTAAACTTCTTCTACCACCTGATACAGCTTTATAGTAGTCAAATTCTTT
>GI1O1XZ01D16NI_200_250
GCTCGAAGTTTTTAATTATTAGTACCACCTCTGCCTATAATGGCACCAGCG
>GI1O1XZ01CZTMM_18_178
AGAACTTGAACTGATTCAGCTTCATTTAAACCAGCACGGACTTGTTCTCTTATTTTGTTTACTTCATCTGTTACAGTATTTGAGCTAACTGGTAAATCTTTTCTCAATGAATAGTGACGTTCAGCTTCTTGGTACAATGATCTGTTCAAGAAAACGCTTTC
>GI1O1XZ01D1RR6_33_146
CAAATAACAAATGCACAACCCTATATTGAAGACTTGTACATATCACAAGAATTAACACGTGAAGAATATTTTTTTAGAGTATATGCCGAAGATTTATTGTCAACTGTTTGGGAG
>GI1O1XZ01D2HIM_349_431
AAATTTTACTCAATTTTTTATCAGGCTTTTACCATTTATAGATTTTTTTTGTTCAAAATGTCAAATTATAAATTGTATTATTT
>GI1O1XZ01D54OC_28_230
AAAAAAAAAAAAATGTCTCAGACAAGTATTATTCTGAATGTGCAGCAAAAACTCGAGGACATATTGACTATACAAAATGTGATTGTACAAAATCAACACGATATGTACGACAAGTTAAACGAAATCGAG
>GI1O1XZ01D564K_162_289
GAAAAAATGAATTTAACAATCGCCATTTTTTTCCTAATTTATCTACTTGAAATAAATGCTCAATTCAACATGGATATAAATTTAGACTTGACCGAACGTATCGAACCCAAACCACTATTTGAAAAATA
>GI1O1XZ01D6DLD_18_242
AGCATTATTAGTGTCTAAATCAAAATTCGGAGCTCTAGATTACGGAACAAAACACTTTCGAGAAGAATCAAAACCAGAAGAATGGCAAGGAGATCGATTCAAGTCACTAGTACCACCAATAGCCGAATTTAACAAATTGAACAAAACTTATGTTGAAGCCCAT
>GI1O1XZ01D6KL9_25_189
ACAGTGATGACTTCTTTGATTATAGCTTTGTCAATTGATACTTTTGCACGTTTAATGGCTCCTACTCCTTGTCCGATCCAAGTGATAAAGGCAAATTTAGCTCTTTTACTCAATTCATCTCCTGTGTACATTCTCAAATAACCAAATAATCTTTCGTTATCTTAA
>GI1O1XZ01D7MK0_18_143
AGACATTAAGGTCTTCAACACAATTATTAACTGAAACGTTAGGGCTTAAACAGCTGTTATTCAACACTGTAAACAAAGGAACATTTTGCATAAAGGAATCCCAACATTGTTCCACAGGATCTATCT
>GI1O1XZ01D7PR9_20_216
TTCTAGTTCATAGCAACTAAAAAAATGTTCAAAATGCATAAAACAAACAGTAGGATCATGACTGTATTATTGATGAAATCAAGTTTTCGTTGTTTGTATTCATCATTGTAGTTCAAACGAGCCGAGTACATTAGCACAAATCCTTAACAATAAGTTATATAAAAAAAATAACTAAATAGTTAGTTGTCTAATACTGG
>GI1O1XZ01D7X8O_53_230
ACTTCTGCCAGTGATCCAAATTAAAGTACCACCATTTAAACTAACAACCATTTGTCGAAGCTCCACCATTTTTTCGAGTAGTCACACTAGTTATTACTGCATTTGTTGGTAAAATACAATTGGACCAAGTTCTAGATGGAGTAAAGCATTGTGGTATTTTTTCCGTATTGCCAGGGTT
>GI1O1XZ01D86UY_80_237
CGCCCAATAGTGAATTCAACATTGTTTTCGATGAATTAGACCAAAATAACAATAATAAAAGAGAACATGATGAAAGAAAAATAAATCCTAAATTTCGTCATTGGGATCATAAATTCGAGTGGACTAGACTCGAATTCGAATCATGGTGTCAAAATAGA
>GI1O1XZ01D90PO_19_84
GGCTTGTGGATGTACTAGTGGATGTACTGGTGGATGTGCTTGTGGATGTACTAGTGGATGTGCTTG
>GI1O1XZ01D9DGS_17_128
CAGGGTGCTATTGAGCGTAAAAAAGTCAGTCAAGTTTGCAAAGAGTTGATTAGTTTCTGTGAGGCACATCAACAAAATGACGTTTTGGTATCGGGTTTTACCAATCAAAAAG
>GI1O1XZ01DBXG6_23_181
GTGAAATATGGGACAAAGAGAATGGAAGATGTAGATATATGGGGTTCATTTCAAGTTGGTCAAAATAAAAAAAACAAATTTATGTTTAATGACGAAATTAATAACAACCAAAAAGAAAAACAAATAAACACATTAATCGACACATTAATTTAAACGCTC
>GI1O1XZ01DDZFA_88_249
GAAAGTGACTCAACTAGACGGATCTAAAGAATTATACCCGAAACTTAGAGAAAGAATTGAAATTATTGAGACTAATTCAGTGAACAAGAAATAGGTATAAATATAGATGATGCAAATATGGCTAAACTATTAGCTCGTATGGGACTTGAAGCCGAAATTATA
>GI1O1XZ01DEC1Y_25_155
ATTTAATCTAACCGATTCCGATCTTAAATTGGATTCAAATTTGCCCGAACCGACGACACCTATTGACAAATTAAACACACCCCGTACTGTTACAGTACCAACTACTTTTTTTCCACCGTCTCCAAATCCGA
>GI1O1XZ01DEO2J_17_231
CAGGTATTGCTGTTATTCATGGCGAGTCTGAGAAAGAGCGTGAAAGCGAAACTGACGGTAGAACTTCACCACCTTCGACAGTCTTAAAACCTGCTTTGGACTCAAGAAAATCGGTTTTTGAATTACCTAATATGGCTTTTCCACCAAGAGTTAAT
>GI1O1XZ01DFS35_117_307
TTTGGACCCAAAAAAAACTGGTAAAATAAGCGAAAAACAATTTGTAAATAATATATTGAGTAACTATGATGAAAGTCAATTGAATTCACTGTTAAAATTTGAACTTATTCCAGATGAAGCTCTGAGGGAAGCGAACATGCAACCGAGTTTGGCTGGATCACAATTAAACATGCGAAATCAAAATGATGTAA
>GI1O1XZ01DI435_36_88
TAAATGTTGAGAGATTCAGAAAAGGGAATTGAAAAAGTAGCCATTGGACATCA
>GI1O1XZ01DJ2N5_19_138
GGTTTAAACACTGTTTATACAGAACATACACAAAACAAAACCAAAGCAGAAACAAAACCAAACCGAAACAGAACAGTTTAAAATGGTTTTGTGTTTGTTTTGTGTCGATTTTGTTTCTGT
>GI1O1XZ01DJM8Y_21_88
GCTAGTACTAGTTGAAGTGCTTGTTGATGTACTTGTACTTGTACTAGTGGATGTGGATGTGCTTGTCG
>GI1O1XZ01DL0L9_27_261
ATTCTTTTGTTGTTTGCTGAAAATTATCATAAACAAACACAAAATCATGTCGAATTATATCAAAATTAAGGACAATGCACCTGGGTACCCAATAGATTTACTATCAATACCATTTCATTATAGAAATGATTTGGAAAATATAATGATACCTTTTGGTCTTATTATGGATCGAACGGAAG
>GI1O1XZ01DLA4F_22_130
ATTTACTTCGGTCTATCATTTCGCTAGGCAAACTGACCCTAAATTCGTGATTTTGATATTTTTTCAACTCATTTTCATCATTCCTATCGTCACTATTCATTTTTTTTTA
>GI1O1XZ01DRMDN_68_254
AATCGACGTCCCGATCAAAATCACCTTTTTTATAATTATCTACAATCTCTCCTTCTTCAGTTTCTTCTTCAGCTATTGATTGTAATTCATTTTTGTACATATGAATCACCGATTCTTTCCTCCTCCTCTAATCTTCTTCATCTTCCTCTACAATAATAGATGGTTTACCCATACGACGGTTATTTAT
>GI1O1XZ01DTDKT_18_125
AGCTCGGAACGTAGAGCACGTTGGCCGAATAGCTTAGGCGGATTTTGCTTGGAAGTCGATGGGCCTAGACTACCAGCAAAGTGTGATGAATTAAATTCAGACATTTTT
>GI1O1XZ01DW03G_73_216
TTTAAAAACTCTTTTAAAAAGGCTCGATATTAATCTAGCTATAAGAAACATAAATTTTTTACTTACCGTTTCAGCCATTATAATTATTATTATTCAACAAACAATCAACAACAACAACAAAATTTCAAAGTTTTTTTCAATCTT
>GI1O1XZ01DXORH_43_181
AATTTCCACCACTGCCAATTGATGAATCATTGGAGATGGTGATGAAGATGAAATTTCACCATCAATATTTTCCTCATCTTCTTCCTACTTCTTCGTCATTCATTTCATCATCATCAATTTCTTCATGTTTGACATTTTG
>GI1O1XZ01DZI56_27_337
ATCCTTATTCTCGGAGAATCCGGTGTTGGTAAGACAAGTTTAATTTTATCCCTAGTCAGTGAACAATTTATGGATGATAATTTGGACCCTAGTTTTGAACTACCAGCTAAACTAGAGCCTATAACTATACCAGCTGAAGTAACTTTGGAAAAAATTCCTGGTGTAATAATTGACTTTTCGTTTCGTGAAC
>GI1O1XZ01E0ACZ_19_145
GCCGATCTGGATCTTGACATGTTTTTTAGCGTTTATCTTCCTCTCGATCCTCATAAGCTAGTGCTTTTGCTTGAGCTTCAAGTATATGCTTTTCGAGCATTGCATATTCTTGAATTCTGCTCTCTTT
>GI1O1XZ01E0ZVS_41_166
TTAGCTTATGCTCACTACCTTGGTATGGATTATATCCCCAATGAAAATGAAGCTGAATCAAATTAAAATTTCTTTATAATTGCTTCCACTAATTGATGGAATTATACTTGGCTTAATCATTTTTCC
>GI1O1XZ01E2SRR_20_130
GTCATACTCGGTCTTGAACATATGCACTCTAGATTCATTGTTTATCGTGATTTAAAACCGGCTAATATTCTCTTAGATGAACATGGTCATGTACGTATATCCGATCTTGGT
>GI1O1XZ01EAOA7_15_111
GACAGGCTTTGGATTATACTCTGAATTCCTAGCTTTTAAAGCAATTTTTTTCAAGTCTAATTTACAACCGACACTTATTGTACTAACTATATTTCTT
>GI1O1XZ01EAYXH_358_501
CAAATGTCTAAAACAATTTTAATTCTTGGCGGTAATGGTTTTATAGGCGCTGAATGTGTCGAATATCTCCTTGATAACAATGAAGATTATAATCTTATTTTAGTAAATCGAAATAATTGGGATGACTGGGACACAAGAGAGCGT
>GI1O1XZ01EAIRB_26_245
AAGGTATGGTATGATGTTAAATCGTTAAGAACATATGAAGGTGGCTCAACAACAACATTTAGTGATATCACCCTATCTACTGTCCCTGTATTCCAAAGAGGCGGTACAATTGTTCCATACAAATTCCGTTTGCGTAGATCGACAACTCAAATGGCTGATGATCC
>GI1O1XZ01EB7LW_19_71
GCATTTTGAGTGTAAAAAATGTTCGTATGAAAAATTGGTTCAAGCTGGGCTTA
>GI1O1XZ01EBB2C_356_507
TGTGTCTTCAAAATTATTTACAAAAATAACAACAGAAAAGAAAACATTTAAAATTAGAAAACATTGTCTTTAATGATAAGCTCTTTTTGTTCGCCAATGATTTGTGGCTAAAAAATGCAAATGAACTAAAATTCTTACTCATCAAACTATTC
>GI1O1XZ01EBYSB_17_214
CAGATCTTGAGCATTGATTACGTAATTCTATTTTGGCTCTTGCTTGAGTCAATCTTGTCAATGATTTCAAGTTGTCTCATAGTAATTGGATTCGAGCCAGTACTCCTTTGATTTGTTTGTCTTAAATGTATATAAAATTCTCTTAATTCTTCAGCTGCATCAGGACCAATTATTGGTTCACAAGTCCTTTTTGCAAAC
>GI1O1XZ01ECMI1_19_127
GGAACAAGCTTGTAAATTTCCAATTTTAAACTATGCTATTACTGAATGTTCATATTGCCTTAAAATGAATGAACAAACTACTAGTTTACCAAGATGTACCAAATGCTAT
>GI1O1XZ01ECPRG_20_144
GATATTGACCTATTATTAAACGCTATTAGAGAATATCAACAACAAGAATCATCAACAATTTTCAATTTTAATTTCGAGAGTCCCTTAATTCGTTTACTTTACACTTTGAATAAAACAGATCGTGT
>GI1O1XZ01ED0AG_19_141
GATTCAATGTCTTGACTAATATGATCCGTACAAATCCAATAACCACATGGAAGAGTTATTAAATCATATTCGTCTTGATTTTTCTCACAAATTGAACATGTGCTAGTCATTGTTTATTTTTTT
>GI1O1XZ01EDA7G_37_203
TAGAGAAAAATATTCAAAGATAAATCTATTTAACTCGTTTACTGGTTGTTATGTAAGTGTTAGTGTTTCACTTGGAACTAGTTTTGAAGAATTGAGTCTAAATGATAAATTACATAAACCTGGTTTTAAGTCACATAATGTCGAACCCGATTGTCCTAGTGTATTCC
>GI1O1XZ01EDJLV_46_179
ATTCAAATAGCTCAGTTAGATAAAAATACAAAATTATCTAGAGCTTATGATGGAACACATTATTTACCAGGCATTGTTGGTTTAAATAATATAAAGGCTAACGATTATTCAAATGTTGTTCTGCAAGCATTAGT
>GI1O1XZ01EFJXQ_23_201
AAATAGATGGCGTTTATTAGAATTACAAGTAACTGATATGTTAATTATGAGTTATGGTGGCATTAGAGGTGCTGTAGCATTTGCCCTAGCGTTGATTTTAGATGAGAACAAAATTCCTAGAAAGAAAGAGTTTGTTACAGCCACCATCGCAGTTGTATTTTTCACTGTTTTTATTCAAG
>GI1O1XZ01EG7KU_34_174
GTTTTTGGCGCAGCTTCTCGTTCGATTCAATTAGGTTACTACTCAAAATTTCGATGAACCTGGTTTTATTTATACTACCGTCGAATATGATTATAATCATAAAATCGGGAAAACTCTGTATTCCTAAAGATCTCAAAATAA
>GI1O1XZ01EIN26_202_365
AAAGGTTATTCTGGTATACGTCAATATGAAAAATAAAACAACTCAAAAAGTGACAACAACAACAACACTATCAACACCCAAAGAAGTCTATTACATAATATCCAAATCACCAAAATCAATTCATTCTACAACGTATCAAATCTCATTTATAACCACCATTATCA
>GI1O1XZ01EIX91_18_180
AGAATAAATGGTAAAATGGACTCGAAAAACTCGTCGTTATCGTCATCATGCTCGTCTTCGTCTTACTCTATTAAGACTATTAATAATCAAGAGCATGACTCCGGTATTGAAAATAATGAACAAAATACTATATTTGCCAGAGTGTCAATAAATGACCAAAATT
>GI1O1XZ01ELVQZ_17_177
CAGCCCTAGACCACCACCACCAACCATGCCAGAAAGCTTAAAAGCCAAATTGGCTTCACAAAACCAATAAATTTTTAAAACGAAAAAGAATAGAATAATTATATTAAATAGAATTTATTTTTTTTTAAACTACAAAAAATTTATTTTAGTTCAACACAAAA
>GI1O1XZ01ENHBH_18_122
AGGCTAAGGACATGTTGGTCAAATTTTGGGACCTTGATACAAGGCATTGCTTTAAAACAATAGTCTCACATAGATCTGAAGTTAACGATTTAATTTTGTTAAACG
>GI1O1XZ01EOLXN_28_226
CACCAACACATGATTTGATAATAAATGCCGAGAATGAAGATATTGAAACTGAAAATACTGACCATGAAGGATCTAGATGTTTAATATTCAAAAAAGCAAAGTCATCATCAAGGCATAAAAAAAATAAACAATTTAATAAATAATACAGAAACCAAAATCTCAAAATTCGGAGCTCTCATGTTTATTAATGTTCTCAAAT
>GI1O1XZ01EOSVP_23_140
GTTTATCTTCGTGGACAAAGTCGTTTCTATCCGATTCCAATAGGTCTTTGTGTATGGACTTTTGGTGTAAAATGACAGCACCTTTTAGTGTTGAATTTAAACCCACAAAAGACACAAG
>GI1O1XZ01EP8T1_172_296
TACATTTCTTCCATTTAAGGTAAAATTGACTGCATTTTCAAAAGCATTTATAAGAACTTTATCACTTGCATTATGCTCTTCCCAATTGAGAACCTCAAGAGCTTGTTCATATTCTTTTGATGCCA
>GI1O1XZ01EP948_29_199
AACCAGTATCACGACCAGTCGAACACAAAAAACAACCTAAAAAACCTAGTGAAAGTGAAGAATTTTTACCGCCTAATTTTGTCGTTGGTCTACCTGCTAATTGTAAATTACATGAAGGAGAAGCTATTAAATTAAATTGTCAAGTCGAAGGTTATCCTAAACCAACCGTAA
>GI1O1XZ01EQ3MM_21_254
TACTGGTCCTGTTTTAGTTTTCGAAACAATCCTAAATCAATTTTCAAAAGATAATGGAATTGATTACATGGGCTTTCGAGCTTGGATAGGCTTATGGACATGTTTAATATTAGTTATTATAGTTGTCACTGATTGCAGTGCACTAGTTAAATACATTACTAGGTTTACAGG
>GI1O1XZ01EQTEX_18_176
AGAGTAAATACTAATCCTTGGTTGACTAATCAAAAATTAGTAGTCAAACCAGATCAATTGATCAAAAGACGTGGTAAATTAGGTTTAATTAAAGTAAATGTCGATCTAAATGAGGCTAGAACATGGGTCGAAGAACGAATCAATAAAGACATAACTGTA
>GI1O1XZ01ERJ7C_21_137
TAGTAGAGACCACATGCATTACAAACTGGATCGCCTTCATTATTACGGCGCCATAATGTCGTTATTGATGTATGACAATTTGCACATTCTAAACCACTTCTTGTTCTTGAAGCAGAC
>GI1O1XZ01ERK0K_46_114
CTTCCCAAAGATTTTTAGTTTCTTTGACTTTTAGGACCGGCATCCTTGTAATAATTAGGTACTTTTTTT
>GI1O1XZ01ESAK1_25_212
CGCGATGCGGACGAGATAGCTAGAGAAAAAGAAAAACGAAAACGTTTAAAACAACAAAAATTAGCCGAGAAAATTTTACGAAAAAAATTAGCCAAAGCAGGTATGGATCCAAATGCTGATATGAAAAAAATAGAAAATATAAAAGCTTTATTAGAAAAGCTTGAGAAAGAAAAACAGTTAAACGACAG
>GI1O1XZ01EU73D_20_187
ACAGTAACTATCGCTACATTTTTAATGGTAAAAATAAAGACGATTACGAAGCTAATCCTCAATTGACTGTTCGTGGTGTTGGATTCGCTCGTGGTTTAAG
>GI1O1XZ01EUVNX_18_214
AGACTTATTACGGTTTGAAAATTTTGACCGATTTTTATATCTTCGTCATCGTCTGGTTGAACTGTTTGTGTGGCTGTCAATTGAGGTAAGATTTTTTGTTGACGTTGGCTTTGTAAATCACGTAGAGATATTTTTGTGTTTCTACAACATACAAAAAAAATTAAATTAAATTAAAAAATTAATAAAAAATTGACAAA
>GI1O1XZ01EVOBQ_204_399
AAAAAATGTCATCAAAATGCATGGTGCAAAAACAATCCATTTTGGGGCGAGTGTAAATGTAAATACGGTTATGGTGGTGACGGCTCAAGATTTTGTGATGAATGTGGTCTTAATTTCAACGATAATAATGTAAGAATCGTTGGCGGATATGAAGCGGTACCTCACAGTTGGCCATCAATTGTATTATTAACAGTGG
>GI1O1XZ01EX1UQ_19_157
GGTCTAAATCAGTGTTAATAACTTTACCGTGTATTACAGCACGATACATTGGTAATTCCATTGCTTCAGCGTATAAATCTACATTTCATTACCGACTGATTGATACATATAGCTATCAAGTTCATTTATAACTTCACCA
>GI1O1XZ01EXE7L_17_171
CAGCTACTGTTGATTGTATAGTTAGACCTATAAGTGAAGCTGATCAATGGTGTCCTTTCTTGGAAACATTAACCGATGCTGAAATGGAAAAGAAAATTCGAGATCAAGATAGAAATACGAGAAGAATAAGAAGATTGGCTAATGCAGCTCCTCAA
>GI1O1XZ01EXK7A_87_258
CCTTACAGTCTTAACTCTGGTAAATTCATAATTTTGTAATTGTCTTTGAAAGCCAAAGTTCGGATTTGCTATTTTGCGAGCACCTCGCACTGCATTAAGACTATTTTCATATGATAATTCAGTACATGTCATTATATAAGCTACAGCTAGAGTAACACTTCTCGATATTCCT
>GI1O1XZ01EY262_146_320
CGAGTATTGATATAATCATAATTAAAACAGAAAATAAAAATAATGGCGAATATGTTCTTTTTGACGGCGGATTTGGTTTCGGTAGATCTTCAATCTTTTCGAATGATTTTTGACTATCTTTAATTTTTGAAGCACATTTTTCATTACATTGTAAAAAGTATCCTTTCTCATTTGC
>GI1O1XZ01EYD9C_20_122
CATGTGTAGCTCGTACTGAAGTTGACGAAGTACGAGCTGATGCAACATTGGTCGTTCAAGATAGGCCAAATCGTCCAAGAATCGATTCTATTATGTGTACTAG
>GI1O1XZ01EYRHC_276_454
TAGATCTGTTTAAAATAAATTAAAATTTTTGGATTATATTATTAAAAAAAGAACATGTCATCTGGCTCGCAAGAAAAATCAAATCAGCAAGTAAAACAGCGCAAAAAATCAACGTCCAATTTAAATCTAAATAAAAAAGCTCAATCAAAGCGGAATACTAAACAATTCAAACCACCTCA
>GIDRXAC01A1TO7_20_175
AATTGGTATTTTTTCATTGATCATAGCCACTGTTATTGAAATGAAAAATCCATCTCAAGTTTTTCAAAGAATATCAATGTACATGGTTACTGTTATTCTGGGACTTATCATTCATGGTATCATTTTTAAAAATTAGTTTTTAGTTTTTTACATTAG
>GIDRXAC01A2941_95_263
AAAAAAAAAAGAATGAGCATGCCTAATAAAATTCCGATAGCCTCATCAATGGACTACTTATACCAAGCTATATCTCTCATAGAAGCTAAGAACTATCCAAATCAGCCATTCCAAGCCCAGTCCATGTCAACGCCCACGACTATGGGTGATTACACTTCAAACTTAATTA
>GIDRXAC01A2PHX_84_308
CAAAAAAATAAATATTAAAAAGAAAAATATAATATGTCAGCTCATGAATTCAGCTGCACAACAGAGTAGACAAATTGGTCGAGCTTATTGGATTAAAAAAAATAGATGCTCTGATCAAAATAGTTACTTATCTTGAAAAAGATAGAACTCCGTTTAATCCCAATGTG
>GIDRXAC01A39RX_19_207
GGTCCATAGCGGACGGTTTAGATGGAAAACCTTTGTCTGCTATTTTATTAAATGCAAATAAATCTTTTTGTATTTGAAAACGTCGTCTTGACGATGACGATTCATCCGTTTTACCACTATTATTATTATTATTATTATGAAGTTGATTTGTATTATTTGTCGGATTAGAGCCATGATGGCTAAATTTAT
>GIDRXAC01A3RPV_18_148
AGTATTAGTCTTGTCCCTGTATGAAGTATGATTAAACAAGCTTTTCAAAGAAGGTATTTCCGAATCCGGGTAGTTTTATAGTGCTCAAAATAAGTACCATATTCACCGTTTATAATTAGGGCTAAATTGAA
>GIDRXAC01A4M5V_32_259
GTTTGACATTTGGTGTAATAGTGGGCATTTTATCAGTAATTTTTAAAAATGGCTATGCTAAAATTTTGCCATTATTGGCAGGATTTTTATGCTTGTTAACATTTATGTTGATTGTAATAGGAATTTCAGTATTTGGAAGTGATTATGCTGCTTATGCTGAAAAATTAGCTGGT
>GIDRXAC01A5PIF_34_156
GTCCTGGTTCAGTTATGTATTTGTTTAGGTTTAAAAAGACTGGGAAATATGTTCTTCATACTGGGGATTTTCGAGCTAGTAATGAACTTGTTCAAAATTTTATAGCAAGAAATTATAGAATTG
>GIDRXAC01A7IEB_24_217
ATGAGTCTGATGATGATGAGTCATAATCATGATCACCAGACTTTGTTTTAATTTATCATGTCTGGTATAAAACAAAAATCCATCTAGAGCATAAGCTACGTGTTTCAATTGAGCTATATCAATATGAGATAGTGTATCCCTGTGTTCATTTGTTTCTCTTCTCATCAAAGACAATGTATAATTCATAAATTCTC
>GIDRXAC01A99D1_18_113
AGAATACATAGTGCTTGGTTAATTTGTTACCAACATTTTCACACTGACATATAAGCACAAAATTGAGCAGAATTAGTGTCGAAATAAGAAAAAAAA
>GIDRXAC01A8MGX_19_199
GAGTAGTAAGAGAACATTTTTTCCGGTTAATTCTTGAAATGTTAGAGTTACTGGAATTGAACCTCCTTCTCTTGTCAAATCTGGTTCAACGTTAAAGACTCTTTTCATTGAATTTCTAGCAGCTTGATAGTGTGGATGATTGAAATCAGCTAACCAAGCTTTAGCACCATGAAACATAAAA
>GIDRXAC01AE7WK_21_117
TGGTAAACAATACGTGTGTATTCGAATTCGACGCTCGCTTTTTACTAGACGTGTATAAAACAGCTGCTTGAAAACAAACGTTCGGTATGTCCGAAAG
>GIDRXAC01AF4V5_73_191
TTTTGGCTATGTTTTGTAATTCTTGAAGAGATTGCTTTTCGCGTCGTTCATGAGACTCTCTCTTTTTTTTGATATTTATGTTCGCATTCTTCTCTAAACGAATTCAAAGATTCTTCTAA
>GIDRXAC01AFBPY_29_121
TCCGGATTGTACAATTCATCATAGTCATTGTTATAACCATTCGGATTTGACTCTTGTTCATCCCAATCCATTATTTGACTTTGTTGTTTTTCT
>GIDRXAC01AI4GO_18_212
AGATTCAGTACCGGTAGTTACATCAAATGTAGGTCCCGTATAGTCACTAAGAGTGATACCACGATTACGAGCCCAGTTAAAATCGGCTTTTGGATCAGGTTGATAACCGCATATATGATCTTCCTCAAAATCACAAGTTACTGAAGTGTAAGTAGCGTCCTCGCAGTCACCATAATTAAAATCAATATCATCTTT
>GIDRXAC01AK4HL_27_207
CAGAGTTTTAGTCAAAAGAATGGCGATGTATGGCGTGTTCATTTTGTTTGTGACATTGCCTCATCGAATCCGAACAATTGGTTACGTTTACCATTTATAGACAGAGACGAAGCCAATCGTTTAACTATAAAACTCGAATATACAATTCGAGAATGTAAAAAATATCCCGGTGAAATTCGAT
>GIDRXAC01AKIWB_105_255
CCTATTTCTTAAAAAATGATTTAAATTTTCCAAATTCATTTTGAAAGTCTTTGAAAGCATTCTGAGCATTACCAAAAGCATCTTGTACACTATGTAAATTAATATTGCCATCTTTATCTTGTAGTAATTTGCCCACATTGCCCATATTTTA
>GIDRXAC01AKKXZ_16_326
GTTTCAGACTATTGTGATCATTAGTTATTATATTTCCATGTAAAATTCAAAATGCTTTGCTTTAAATTGAGTGAAAAACAAAAAATTTTATAAAAATTTCATTGCCTTTAATGTATGCTTTATTCTTATATTTGCCTCATTTGATGTAGTTGCTATGATAGCCAGTGTCTTGAATCAAGATGGAAGTCCTGT
>GIDRXAC01AL6L8_30_63
GAACGAGATGAAATACTCATCAAGTACAACGCCC
>GIDRXAC01AM1O7_302_463
TCTAGCACCAATTTCTGTGTAAGCATATTTTCTAGCCATTCAAAAATAGTCTCATAATTATTATTTTTAATATCATCGTAAGTATACAATTCAACGAGTTCTTTCGGATATCTAAAAGGATCATATTTAACTAAGCCTAAGACCAATTGGGATCGATGCCAG
>GIDRXAC01AMN6H_20_173
CTACAATTCTTGTTTTAAAATCTGACCATCTTTTAGCACCTTCGTCACTTTTGAAAGCATCAGTAGCTGGAAAACTAGTATCGCCAACTTTGAGATCTTGCTCAAAAATGCTCAATTAAACTTCTCCAATTTATAACCTCATCTGTTTTAATAA
>GIDRXAC01AONQI_69_257
TCTGAATTGGCCAATGTTTAGTAAATTCGCATTTACGTAAAAATTGAATGTGCTCTGGTTCCTGACCGCGATTCGACATGAAAATATCATAAAAATCTTCTCTACCAATTGACAATAGTTCCATATCAGTTAGAGAAGTAACAGTTGCTGTACGAGTAGTACTATAGAGAAAAGCCAATTCCTTTTTTT
>GIDRXAC01AOSCF_31_162
ATTATAATTCTTCTTCATTGACGAGCATATTTGGTATTCCGTTGTTGATCGGAAATTTTCGTCCAGTTTCAGGACACTCTAAATCACCTTCAATTACTTCAATTTCGAGTAAAACTTCATGTAATTTTTATT
>GIDRXAC01AQ17I_149_241
TTTTATCAGTTCATGAAAATCCACCAACAACAAGTTATAGCTCTAAGAAGTGCATACGATGAGACTTTTGTTCCAGGAATGATCCAATCAGAT
>GIDRXAC01ASIZ5_22_185
ATTTACATAAATGGCTTAAATAATCGTTGTCTAATGGCCGAATATACGTCATTTAATAAATGCCCATTGACTTTAAATGTCGAAAATTCTTGCCATTGAGAGCATATTTATGACTGAGGAGAATCGTAAACGTCATTAAATATTTATCTCATTTACCATTGCAC
>GIDRXAC01ASSMK_16_207
ACAGCCGCCTATTATTACAATATCCGTTTTTATAGCACACACGTGTTCACCAATTGAGTTGTCACTATCTGAATCCATTTTTGTGTTTATTTAGCAAAAAAAAAAAGAATGATTTTTTTCTTATATTTTCAAAATTTTTATTTTTACGATTTTCGCTGATGTCTATTTAAATACCTTAGAATAGACTAATCT
>GIDRXAC01ATWS1_89_231
AAAATTTTCAATCGCCATCTATTTTATATATATTTATTTTAAAATTTTAATTGGAAAAGTTATTTTTAAAAATTAGTTTTTTTCTTGTCAGACGTATTCCATCTTAACATTTTGCTCAGTACTTAGCAGACATAATACTTTCG
>GIDRXAC01AUBX4_23_214
TATACTCGGAAATTTCAAATCGCATTCAAAATTAGACCAAAATCCTGTTGAGCTCATTCCCACACAATTCCCTTTTGTCAAATCAGGTTGATTTCTATCCCAATTACTAAAACTAAATGAATCATTATTACTCCATTGATAAACATTATTCTGCGATACACTTAGACCTATCCATTTATTAGATGAAAAAAC
>GIDRXAC01AWLJM_25_90
ACACATGTGTAAGTACCACCGTCTTCAAACTGTAAGTCAGTGATTTTTAAAGTGTTTTGATCATAC
>GIDRXAC01AX52S_112_270
GCAGAAACTGTATCATCAAAAGAACGTAGTAAACAAAAAATGGTTTTGCCTCCTATCAATTCATCAAAGAAGCTTGATATCGACGATATTGGTGATATTCTAAGATCGGAATCAACTTTAAGTGATTATCATATGAACTCACCCAGTGAAGAACAATCC
>GIDRXAC01AXCT2_23_158
AAATTATGTTACCAAATTTTTGAAAATTCCACAGGAGTATCGTTTACTGAGGCAAATAATTTATGTTTAATGAAAAATTCAATGCTAGCTAAAATTTTAGGATATCAAAGTCAAACTGTGATTGACAGTTTAAGTA
>GIDRXAC01AXTEB_62_203
GTTTTTTTCAAATGTACTGGTTATCAATTGCAAAATGTGTAATGGAAAGCAATTTTCTAAATTAGTTATTACATTTCAAACGGATTATTTAAAACTGATAAAATCGATTAAATCTGATAAACAATCAGAAGCAGCTGTGGGA
>GIDRXAC01B0SCU_48_201
TTCCATCTTTGATTATCCTCGCATAGTTTTTTATGTATTCATAGTCCTGATCAGTTGGTATTACAACTTCACCTAATTTAAACATTTCTTAATTTAGAAAAAATAAAAAAGTGGCTTATGATTTATGTTGGCTAAAAATGAAATTTGTCTCTTT
>GIDRXAC01B0INQ_18_373
AGGATATGGATTGGGCTATCAATGTGATTATTTTGGCCAAAAGCAGCAATATTTTTGCAGAAATCAACCAGAAAACGGAACCATTTTGTCTGACATTAGTTTTATTTATGAAAAAGAAATCGTAGAATACGTGCCAAGGAAACTCGTA
>GIDRXAC01B19R8_54_193
TTAGAAATTGGTGCATACAACAACGACAATACATTTAACGAGTATCATTTCCAGAAACATTTAAATATTATGCAAAATACAATTGATGTAAATGATCATGATTTAGAAGATAAGAAAAACAATCTGAATACATTTTTTTC
>GIDRXAC01B1QF3_405_513
CTGTCAATGGTAAGAAAGAGGCTGGGGAAAGTCGAGGTTTATTTACAACTGTAACTAAAATATTTGTTCCGTTAAATTGACCAGTTGCACTTGAATCAGCTAGTCTTGC
>GIDRXAC01B238Q_19_173
GGAAGAAATAATCGAATCGGCTAAATTAAAAGCGAAAAATCAAGTTCTAAAAATGTCTCAAATTGATTTTGACTACAAACTTGAATTAGCTCATTTAGATGGTTTTTCTAAAAGTATTGCACAATTGAATTTGAATAGAAAATCTCAAAATGATA
>GIDRXAC01B257W_32_234
GAAAGGTGGTAAAGATAAAATAGTCTTTGGAAATATACAACAAATTTACGAATGGCATAAAAGTACGTTTAGTCCTGAATTGGAGAAATGTTTGACAGAAGAAAGCAGTTATATTGGAAAATTGTTTGTTAAATACGTA
>GIDRXAC01B3A2C_13_154
GAGACAGGAACAAGATCAAGCATTTTTGGAATCGCTGAGAATTGATAGGGAAAAGGCTAAAAAAAAACAAGAAGAAGAGGAAGCTGCACGAAGAGCTGAAGAACTTGAAAGATTAAAACAAGAAGAAGAAAATGCAAATCAA
>GIDRXAC01B4CYC_20_58
GTAACGACTCTCCTGTTAAAAAAACCATGTTGATACAGC
>GIDRXAC01B4PTQ_87_195
CTTCGTTCCTCATTTTCACCGTCATTACACCATAGATTTCTTCCATTCTTGAAATTTTCATTCTTACATTGACCACATCGTTTTAAAATAATATACACTAAGAAAAAAG
>GIDRXAC01B62KQ_274_392
TTTTATTGTACCTCGACGTATTAATTCTTAGCATAACTCCAATTGTTGCTTGTGGAGTATTTACTCGAGTTTTTAAAGATAAAGCTTCGTCAAGTAGCTTTTGTTGAGTTGAATTTTTT
>GIDRXAC01B6G1D_23_141
CTAAGGATTACCATGAATCCGATAGTGATTATGAATCTAAGAAACACGATAAATTAAACAAGAATTTGTTTAAAATCTGAATTAAATCGAACACGTTCGATTGATTCTTTAAAAAGTCC
>GIDRXAC01B7KYY_19_200
GAAGCTGATCCGGATTATTTGCCGAGAACAAGTGATTTTGGTTTGAATGTTGAATTGTTTAGAAAGAAGTATTGTGAGCCTGATTGTCCCAAACAATTTATTAAAATAGCTATAGCTTGTTGTGAATTGGATCCGGAGAAGCGACCTGCTTTTTGGCAAAACACATCTTTGGCTTAATACTA
>GIDRXAC01B8Z37_22_159
ATAAGTGTCGAACAACTTTTAGGATTTAAATTGGCCGATTCGCCAAATAATTGCACTTGGTTATTATTCAGCATTATATAAACAATTAACCAACAAATAACAAAAAAAAATTCAAAAAAATTTCATTTTATAAATCTT
>GIDRXAC01B9GOT_294_491
TTAGGGGTCTTCAATAGTAAAAATGCTTCTATATGTTTTGGGCGAAGATACATTTAGAAACGGAATAGAAAAATACTTTAAAAAATATGCTTATCAAAATGTTGATCAATTCGATTTATGGAATACATTATATGAAGT
>GIDRXAC01B98WR_21_181
ATACATCAAAGTGGCTCAGGATGGTCTCCTATCTTTGTTGATGAAAATTTGAGTCTTATGTCAATAGGTTTTCTTCTTTCCAAGTTTGGAAGATGCTGTTATTTGGAG
>GIDRXAC01BAW9Z_18_210
AGATCAATTAACGTGCTTATTTCTTCTTTAGTCAAATCACTAACATCATTGTTCAAATGAAGTAAATTTGATATACAATCAGCTAATTCATAATCGGTCATGTGTTCTCCTTTTGTTTGTAATTCGTTCAGGAAAACGTGACGTGGTAAATAGTCTGAATTAGCATGTCGGCTTAAGATCTTGAATGAATTGA
>GIDRXAC01BDELO_43_158
TAAAAATCCACCGGTTTTCTTTTTTTTAATGCATAACACGCTGTCTTCCAACTTGGTTCGCTCGTTGGTATTAAGCCTAAATTAACTCTATCTGCTACATTCTCTGGACATCTCTT
>GIDRXAC01BDNCB_17_183
CAGGGGTAAAACACGAGGAAGAAGAAGTCGTCGCAAGATGGACGATGAAATTGAAAATGAGGTTAAACAAATAGATAGTTCGGGACGTCGATTGAGTCTAAGACGACAATCTCTATTGGACAAAAAGAAATTGAAAAAGTTGAGGAAGCTCAAGATGTACAATCTAC
>GIDRXAC01BEC4M_351_436
ACTAGCTTAAGCCATTGAGCAATACAAGAATCATGAAATAGATGTTTACAAGGCAATTTTTTAGCTTGTTCATTCAGTGCAAAAAT
>GIDRXAC01BESMN_20_152
CCCAGAACCAAATATGATGGTTCGTGGTTGCGATAATTTCACTTATCACGTATCAAAATAAATCTCAAATTAAGAAAAAAAAATAAGAAAGATATTTTTTAATTAGTCCAAATTTACAGCTTAACAAAAAAAC
>GIDRXAC01BEQTX_24_143
TACACCCTTAAATAAGCCAAATCTAATTATCCCTTGAAAACGTTTGCAGTCTAATTTTTGACTTAAATCAATTATTTGATTTTCATTTTTCTTCTTCCATATCATCATCGATAAACGAAT
>GIDRXAC01BF8SR_346_484
ATTTAAATTCTTCCACTATAACAATTACTGATCCGAATTCACTGATTGGTCTTAATACGGATTTTAATCAAGTTAGAGTTACTGGAAATGCGTCGGATTTGGTAATTCAATATTAATTAAATCTGAACAGCAACAAGAG
>GIDRXAC01BG624_24_217
GTTAAAGAGAGCATCGCCTAAATTAGATCTTATGTACGAACAACAAGAAAACTATTCGAAACATTTAAAAATAAACTAAAAAATTGTTGTTACTAACAAGAATTCTTGTCTAAAAAAAAAAACAAAAATTTAATTTACTTTTTTTAACAGTACACCTCGCCCGGTCAAAATTTACTAACAAAAAACAAACAAGC
>GIDRXAC01BGXQY_45_370
AATTAATATAAGAAGCCAACTAATATCAAATGGTTATGCCAAGATGAATACACCGAGTTATATCAACATAGATCAGAGTAGTCAACAATCCGGTGTATATCCA
>GIDRXAC01BHU4O_55_230
AACTGTATCAAATCCAGAAGGTTCCATTCCAACCGAAAACAAGTGTCGAATTAATAGTTAAACACTCTCATTCTAGCTTACGGTGATTCAAATTCAAATGATACACTAAGAGTTAAATTTTATCATAATGAGGATAAAGTAAGCAAAAGTAGATTTGCCATTATATTCAATAGTTC
>GIDRXAC01BI238_34_122
CATTGGAAGATGTTGATTCATGGAAAGCCTCATTTCTTCGTGCAGGTGTCTATCCAGAAAAACAAAAAGTCGATGTTGAAGAAAATGTA
>GIDRXAC01BIX5K_24_162
AAAAGATATTTAAATTATTCACGAATGGACACACAGAATTTAATTCAATTGTACTATCAAGAAATGATTGAAATTCAAAATTCACTTCGCTTTGGCGATTATGGCAAACTCATATGTCGTGCGTGTTACCATTGCTAAA
>GIDRXAC01BIX5K_246_384
TTAAAATGTAAAAATATTTTACCAATGGATCAAAATGGTTTAAGTGATCCCTATGTTGAAATAGATCTTAAACCAAAATTTGTATTTCTTTCATGCGATAAACAAACGACTTCAGTCGTCAAAAAAACTCTTAACCCTG
>GIDRXAC01BKALE_28_264
TTTTAAAAAATAATAAAATTTTTTATCCTAGAATGTCTGAAAAATTTCGCTTCATCGAAAAAGAATTTGATACTATAACTGGTAAAACCAATAAGGAATCTCTTGTTAAATGGGGCATGAGAGGGAAGCTAAAGACATTTATGTTCACATTTGACAAACAATTTCACATGGGTTCTAGAG
>GIDRXAC01BLL30_20_156
ACCTGAGCCCTTAGACCAGGTTGAAAATGAAACAAGTAATAATATGGTTAATTCGACATCTAGTTTTTCTCTTCAGTCGATTAATTCGAATGATTCGTGCGATACAATTTTATCTCAATTACAAAATGAGACTAAAA
>GIDRXAC01BMBJ5_17_107
CAGGGCTATAACAATACCACTAATCAAAATAGAAACCAAGGCAACACCAATTGATAATGCTGAACTTATAAATCAAAATATTCACTCGGGA
>GIDRXAC01BNA5O_23_179
TTAAATTATACCAGCGATTTCACGACACTTCATGATACAACTGAAAAAGAATTTACACTTACTACTAGGATTACACATGTTACTTCTCAACTTACAACTAAAATAAGCACATTCTTGACAAGTTTTATGGTCAACTAGTACCAAAAATAATGGAAAT
>GIDRXAC01BNL6Z_151_169
CAGCTCGGGCTCCATCGAC
>GIDRXAC01BNPHF_18_148
AGGTCTTCATTCTCGTATGGTTTTAAATAAAATGACCATTCATGAGTGTGACCATCTTCTTCTCTTTTTTTACCAAAGTATTTAGCTGTGTTACCATAAACAATTGGTTTAATTATAGTCGAATTCTTCAA
>GIDRXAC01BOND1_25_192
TGGCTCCGCAACCTGTTCAAAGGCCAATAACTAGAAAGAAATTCAATCCAAAAGCGGATATGAAGACATTATATTGGAATAGAATTCAAATATTTAAG
>GIDRXAC01BPL6N_18_141
AGGCTTTAAGGGCTCCAATATCCAACAGTTCTCATCCAACATTTTCATTTCATCCCAAAATGTACTAAAACTATCAACATCAGCCATAAATTGTGAATACACTTCTAACAATGTTGAATTCTAA
>GIDRXAC01BRMWR_26_221
TGGTTCAATAGATTTACCCTTAAATTGATTATTTATATTTAATGTAGAAAATTTGTTCGAATTTGATGTTGACGACACGGTGCTCGAACTTGCTTTGCTTATTTGCTTAGCCATTGTTAAATTAGATGATGATGACGATGCACCGGTCGCTTGAGAATAATTTAAACTGTCGCTTTTTTTACTCGTTACATTGTTG
>GIDRXAC01BU71S_24_84
TCTGGCTTAGAACCGTCTACAGTGAAAAAAATTTCAGCACCAGGTGTCTCTGTTCTCAATT
>GIDRXAC01BUFMT_19_212
GCTCAATCTAAGTCCAAAAATAAATCATTAAAAAATAAAAAATTAACAACCAAAGGTAAAGCAGAAAACTTTTTCGCAGATATAATAGAAGAAAAAGACGAGGATGGGAGTGATAAAAGTGATGACAGTGATGAAAGCGATGAATTCGATTCTGATTCGAATGATGATGACTCTGATACTGAAAGTGATTCAGA
>GIDRXAC01BWBRB_18_122
AGAGTAGGAGGTGGCCCTGCTGGTCTTTCAGCAGCTATCAAAATAAAACAATTAGCTAAAAAAGATGGAAAAGATTTGAGAAGTGTGTCTTGTTGAAAAAGGTCC
>GIDRXAC01BZ996_20_135
GATCCAAATCCTCATCGTCCATGTCCTGTGTTTCACTTAACATTCTATTAATCGAATTCGATTGGCGTACTCTTGTCGTTATATCTGTTCGTACTGTTGAACCCCTAAGAATAAAA
>GIDRXAC01BZPZ4_306_432
TCGTCAAATAATTGAGCAAGAATATTTTTACATGGAAAAAGAAATGAAAGATTTAGGCATACACTCTTCATGCCTTAAAAAACCGGATATTTCATTCAAAATAATGAAACATTAACAACAGATAGAA
>GIDRXAC01BZRIL_42_112
ATATTCAATAAATTAGCTATTGGATTTATTATTAATCTAAAACCACCCGAGACCAAATAAACTGGTATCTC
>GIDRXAC01BZRIL_202_333
TGTAAGGAGTCAATTGATTTTGTTGAATGTCATTGAATTGTTGAATTACATTCAATGATGGTCTAATAATTGATAAACGCTTTTTAAGAGCTTCTTTAAACGACATATTTCCACCCATAGCCTCCTTAGTTC
>GIDRXAC01C0VL4_99_158
CAAAGATGGTTCATTTAGGCGGCGCTGCTGTTCGTGTAATAGTGTTTCTTTTACCACCTT
>GIDRXAC01C44W5_19_130
GACATTACGCTGCATGTTTTGGCCGAGTTCAAATTGTGAAAATTCTGCTACGCTATGGCGCTAATCCGGATTTAAGAGACGAAGAAGGCAAGACTCCTTTGGACAAGGCACA
>GIDRXAC01C4RPE_21_176
TACGTGTATCAGTCAACCTACCATTTAATCAAAAAACAGCAGTTAGTAGTTAAACCGGATATTTTTCTCGGAGATTTATTTGAGTGTATTTGTAAAGAGGCAGGACTTGATCAGAATAGATATGACCTTGTGATTAATTCACAAATAATACAAACA
>GIDRXAC01C7E1Y_19_130
GGTATATTGATCTCTTCCCCATAATGTTGAAAAAATGTAATAAAGCTCTACACTAATAGCTGAAAATGGCAAAAATCCTCCAATCACCATATGAGCAAATGTACTTCTATAC
>GIDRXAC01CBJLB_128_223
ATTTTTCTATAAAAAAATTAAAAACATCAAAAATAATATCTTAAGAATATTTTGAAATTTTCACCAAAAAAAAATAAAATGGAAAACGGTTATAAC
>GIDRXAC01CBKCM_19_212
GGCAATTGAAAGATGTTGCCGGTTTCAACATAGCAACTGGTCTTACTTTTGGATTTTCATTTTTAGTCGCCAGTTTTGCTGTTTTTTTGATTAAGGAAAAATCTAATGATGCTAAACATGTTCAATATTTAAGTGGTTGTAATTCTTATATTTTTTGGACTAGTGCATTTGTTTGGGATATTTTTAATTATTTT
>GIDRXAC01CBLO4_156_325
TTATGAGTGACTAAACGTTAATATAAATGCACAACTTTTGACCCTAAAAAATGAATTAAACCGACTTTTCGTGACTTCGTGTGACTTTATGTTACATCTCTAGAGGCATTTATTATCTTGTCCTGTAAATTAAAATTTAGCTAATTGATTTGAAAAACTTTGATTTTCAC
>GIDRXAC01CC3WV_35_128
TTAAAATATCAAATTCCAGTACTGAATTAAATTCAAATGGAAATAAAACGATGTACAATCTCTACAATTTTGGTACCTAGGCGAAATGCGGATA
>GIDRXAC01CD0AV_25_146
GAATGTTTTAAAATCAGGCCTAGACAGATGAGTCGAGTTTTCAATAGTGTAAGGGGCTTCAGCAACTACTTGCGCCATTATTATATTCAAATTAAAACATAAAAAAAAAGATACTGTATCTA
>GIDRXAC01CDGDX_27_249
TATGAGTGATATGTGGTATGCTGAATCCTACAAGCATAATTATCAAGAATTGCAGAAGGATACTAAATCATTTTCTCAAATGATTTGGGCAAATACAAGAAAAGTTGGTTTTGGTCGAGCCAAATCGGATGATGGTAGATGGTATGGTTGTGCTCATTATTAT
>GIDRXAC01CDFKF_16_207
ACAGGAATCGTTGTCTGTGCATAAGAAAATACCAATTAAAATACGTCCATCGGTGATATGAACTTTCATGTTTTTATTTAGGAGACTACGTACAAATTGGCGGTTTGGTGTTTCCAAATCAGTCATTTTTCACAGCTCAACTATAATTATTAAATCAAAAATATTTTTAAAAAAATTATTTTTTTGTTAAAT
>GIDRXAC01CEOSJ_26_243
CAGTCGTTGCAGTTGGATTATTTAACGGAGAAATACATGTTTATGACACAAGACAAGATTGATCCACTTGTTGCAACTGTAACAGATAAAAAAGAGATGCACACGGAT
>GIDRXAC01CEWCO_163_296
TACCAGCAACAAATGGACCTAAAAAGCATCCAAATCCTCTGAATAAATTAATAATACCAGTTGCATTGCTAAATTTTTTTAAACCAACTAAATCGCACAAGTACATTGTTGTTAATGAATTCATACCAGCTTTA
>GIDRXAC01CGM9B_18_203
AGATGTAAAGGAGTCCAGTTGTCCTTAGAACTTTTAATATTTACATTGGCATTATTTTTAATAAATAGCCTAGTGAAATTTTAAGTCATTTTCAAGACCGACTGCAATGTGAAAAGATGAAATACCATTGTGTTCTTTGAATAAACGATTAGGATCTGCGCCTATACTCAACAAAAATAAAGTTTC
>GIDRXAC01CHYK1_298_423
AAACAATCGACTAAATTTTTAGCCTTATCCTCTCGGGTTTTCGAATTCATAATCTCTGTTGCTTTTTCATAATCTATTATTTTTTGCTTAATTAACTCTGTTATTAAGTCGTCGTTTACATTTAAT
>GIDRXAC01CIW8O_473_532
ATCGTTCTCTACGTCTAGTACCAATTGGATCAGAATAGGCCTCCTTTTCAAAAACTCTTG
>GIDRXAC01CK7CU_16_166
ACAGCTACCATAGTACTTGTCTTCTATACCTTTTTTAGTATCCTGTAATGAACTTATGAACAATTTACATCTTTCATCATTTGCTATTTTAGATTGTTTTATTAAAGATATAGCTGTGACTAGTGTTTTATAGCTGAACCATATTCGCCTA
>GIDRXAC01CLEEZ_290_444
ATTTTTTTAAAAAAACTTTTTTTAGATTTCTTTCCAATGGATATGGGCTTTCATAGTTCCTTTTGTACGATGTTGGATTATAATCAGAATTATATTCATTATATGGTATCTGTTCATAATCAGTTTGATTTTCTTGACTTGTACATATAGTGTAG
>GIDRXAC01CLSNQ_54_193
TTTGGATTTAATTTCAACATATCGTTAGGCGAAATAGATGGAATTAAGACTTGAAGATTACCTTAATAAAAGTATGCTAAATCTCATCAAGACGCAGGGCGTTAGCATGAAACGAAAATTAAAATAACATTAATTCAAAA
>GIDRXAC01CMZIG_104_121
GGCCCACAATATGGTGTC
>GIDRXAC01CN146_31_158
AAGTTTTGGTTAAATTTTAAACTTAGAACTTCATTTGAGGTAGACATTGTTTTAGATTTAGCTGCTGTGCTGTTATGTTAAATTACCAATTTAAACAAAAATATCATACAAACTTTAGGAAACTTTTA
>GIDRXAC01CN4VK_375_552
ATTTGAACCTTGAATTGATCTCTTGACTATATCATTTTGTTGTTGAGAAATATTTAAAATACATTTAATTTTGTTAATATATTATCATTATGTCTGGACCAGTTATAATTCGTTTGCAAAATTTACCGCTAGAAGCTCGTTCGATCGATATTAGAAAATTTTTTGAAGGTTTTACTCA
>GIDRXAC01COUTE_219_360
TGAGGATTTACGAAGATTTACGCGTAAATAGATTTCGTTATTGTAATGTCAATTGATGTTTCACATGAAAATAATTTCAACGAAGACGAGGATGACGCCTGGTTGTACGGTGAAAATCAACAAAAACAATTAAACGATCAAA
>GIDRXAC01CRMM0_21_118
CATCAAATTAACTACACCATCAAGTAAGTTAATGTCTAATTTTTGATTAAAATCAAGCAATGATTTAGCCTGTTCAATCATGAGCATTTTATTTTATG
>GIDRXAC01CRSWL_19_194
GGTGTTCTGCCAATACCTTCAAATGAATTCAAAAATGACTTTTTCAATTTAGGATCGTCATCTGGGCCGAGTTTTAAAGCTACATCGTCAAAAAAGAACCCAAATAACAAACCAAATTATAAACCTTATTAATTTTGTTGTTATGTAAATATTAAGATCAAATTATGACCTTAAAA
>GIDRXAC01CQX3C_19_129
GATCTTGAGTCAACACGGACATCTTGGGTACCCATATGTGCTTGAGCGAATTTTTTGATTTCACTCAAAGCTCTTGGGGCTCTTCTCTTGAATCCGCTTCAAATAAATTTT
>GIDRXAC01CSU9C_364_484
AGGTCACATAATGTTTGTGGGACATGCACCAAGTTTAGAAGGAATCTCAAGATTATTTACTGGAGAATATATGAGAACAGTCGATGAATTTGCAGCAATTACTCGTCGAATTCCATTTCTA
>GIDRXAC01CT5PF_26_137
TACCCCCCATTTTCGGTCTTTTTGCCATTTTCGAATGTTTTGATCTAGTAAGCGTGGGAAGTTAAACCGACGTCGAAGGCCTAAATCTGATGGGCCGTCGACCCTGATTTAT
>GIDRXAC01CWGA7_29_211
CAAACTATTTGTTTGAAATGTAATCATTGTCGTGACATTGATTTATGTCGTGATCCTTGTTCTAATCTAAATGAAACTGATCAATCGAAACAAATTGGTTGGTTTTGTATTAATTGCGGAGAG
>GIDRXAC01CXN0Z_23_162
ATTTAATAAGCTCAACTGTTTTAAAACCAGAAAATTTAGATGGACAAAAAAATGTCAATTTGGCTATATGTGGTTATAATGAGTGTCCTCAAATAGTGAGTGAACAAGGTGTAAATTTAAAAAAAGCCGAATTATCCACA
>GIDRXAC01CXORT_275_420
ATACAATACCCTTATTGTTAGAAAAGCTAGATTCAAGTGTAGACGAATGCTCAATTAGACGCAGCTGAAACCTATTCAGAATGTTCAAGGGTTTTTGATCCAAATGATTATAAAGAATATTAGACTCATTGTGGAATACCTTTCAA
>GIDRXAC01D0ZHS_90_200
GCATTTAATGGAATTGTTTTAATTGTTTTAAAAAGTTGTACCAGAAGTTGTACAAGGATTTGTTTTGTTCTCTATGAACTTGAATTGTGTTGTTTGAATTGGCGTTTTTTT
>GIDRXAC01D1CNE_23_189
CTTGACCGAAGCCTTCGGTTTCTTCAATGGCAAATATCAATTTTTCTTTTAGCTGTTCATAACTCTTATATGGCGGTAAATCAAGTCGATTAAAGCATGTATGACTCCTAGGTAGCCAATTTTCTTTGCCGACTTTTTCTATACAAAATTTTTGTGGACCATTACTT
>GIDRXAC01D1VU1_20_156
ATGCATACTTTTAAATTTCCAAAGCTGACTGTTTGATTTTGCCTAGGTGCAGCTGGGTTATCAGGTGTTTGATTAGCTCCAGGTGTAGATGGACTTTGCAATGATTGATTTGTTAGATTAACTCCATGATTAACTTT
>GIDRXAC01D29UT_54_164
ATCGAGTTTGTTTAGTTGGGTTTGTGTTATTGTTTCGATTTTAGTCAATTCGTTTACAGTTTGGAAACTATTTTCGAAATTTTTAATTAGTATTTCGAAATCTTTATCATA
>GIDRXAC01D4L2C_327_456
TAATAATAGTAGTAATAAATTAGTCCAGAATACAGCAACCGGTACATTATCCTATTCGAATATATTATCACAAAAACAACCAATGAACAATCGAGAAAATCATATGCTAGTATTGCATCGAATAAAATCC
>GIDRXAC01D5MQY_32_47
GCGCTGATTAGAGACG
>GIDRXAC01D75T1_83_211
TTTTTAATATTTCGTCTAATCTTAGGATTATCGTTTATAACGGAATCATCTGTCAACACTTTACTTTCATTATTATCACTCGGAAGTTTTATTTGACTCATTTTTAACAACCTTGAACAACAACAAAAA
>GIDRXAC01D7Y8G_363_541
GAAAAACTAAATGTTGTTAGTTAGATTTGACCCATTTGAGCCTTAAATGTATTTTTTATATTAGTGATTCAAAATTTTGATTAAAGATGGAACATTCAAATAACGGAGAAAAATGCAAAGTAAGTCATTAATAAAAGAATTACGCATCCAAGAGTTAAACAGAATCGACTCAGTTCTCT
>GIDRXAC01D8V6Q_161_177
CGGGCCACGTTTTTCAT
>GIDRXAC01D9OH2_20_167
ATAGAAAATTCATCATTTTCACGAATGCTTACTGTATTTGATGTACCATAGTTTTGTTGGAGTTTTTCACTATCAAAATCGGCATCACTTGTTTCTCTAAAATATTTCGATTCTGAATGAAATTTTACATTCAAATCCTTTATTGCGG
>GIDRXAC01DBA1K_323_486
TTCAAAAATTATCAATTAAAAAAAAATGAATTCAAAACTAGTTTTCTGTTTTTCTGTTCTTGCCTTGATCAAATTAAGTTTGGCGATTGAAAAACCCGAGTTTGAGTTGATTAGTTCTTTGGATGATTTGACTGAAACTCGTCGTTATTTACCAAGTAAATGGC
>GIDRXAC01DAZI7_20_170
GATTTTTACCTGTAGCAAGACCAACCATGTCTACCACCACCTTTCCTTCGCCAACCACAATGTCTTCCACCACCATTCCTCCCTCAATCACCATGTAACCCACCACCATTCCTCCCTCAATCACCATGTAGCCCACCACCATTCCTCCCTC
>GIDRXAC01DBDTI_394_543
AAAAAACCATAAGCTATATACCATTAGAAAGAGCTTAAAAAGACGAATTTTTTGAGATATTACCCAGCTCTATTGAAGTCTTATTTTTGGAATTACGACCGGGTGTGTGTTTTAGTAAAAAATTAGGGGTGTGCCTTTTTCAGGTATCCT
>GIDRXAC01DBAFW_20_566
TTTGGAAAAATTAATGTCGACTTACGAGGTAAAGCTGATTTTGCTAAAGTAGACATTGATCAATTAAGTGAACTAGCTATGGAATATAATATAAGTTCAGTACCAACAGTAATGGCTATTAAAAATGGTAAACCAACTGGTAAATTTATTGGACTACTCGACGAGGATAGAAT
>GIDRXAC01DCSI7_23_275
TAACTATGTCTCAAAACTGTGACTTTGACCGCTTGATTCAAGCTTTATACGAAAACTTTTTGTTCATACGTTTTAGGGACTCTAATTTCGAAAATATTGTAAAAGCAAATGATTGGATGATGACATGTGATAGATTCAATAAAATAACAAGAGATAATCAAGATTACAGTTTGTTTAGATATCAACGCTACATTCCAG
>GIDRXAC01DFGVR_250_428
AAACGAAATCATTGACGAGTAAATTAGAAATTTATCATTATTAAAACTACATTGATTTAGTTCTCTATCAGGTGTGTTATTAAGACCTATTAATATTGGTGATGCTATAGCTATGCTAACGAGCCAAACTATAGCTATCATTAAATAAATACGGTTTGGATTCTTGTGTCGTGCATACT
>GIDRXAC01DLM29_262_374
CTACTAAAGACGATGCTGTTGACTTTAGAAATTTACTTAAACATAGAGAACATGCTAAGAATAAATTAGACGCTGAAGGCGGTGAAAAAGTCGACTTGAAGCATCATGGTCAG
>GIDRXAC01DNBZS_62_170
GTTTTATGACCGACGATCAAAAAAAAATTTTTTTTTTTCTTGCATAGAATGTTTAGAGTTGGAGAGATGTAAATGAATAAAAAAAAAGAAGAGAGAAGTAAGAAAATAA
>GIDRXAC01DNPIO_18_121
AGGTTGTAGAGCACAACAATTAGACGGTTTAACTGATGAACTTTCAAAATTTAGAAATACTAAGCTTAATTAATGTCGGTTTGACTAGTCTCAAAGGCTTTACC
>GIDRXAC01DOIIT_53_247
CTCGGACTCGTTTTTAATAGTATCTTTACACGTTCCAGACTTTTACTTTCCACGGTTGAACCATTGATTTCAAACCTCTTACGCCAACTAATCTCCATCTTACTTAACTGCTCCTTCTAATTCATCAATGGTTACTTTTAAAACTTCTATCCGAGAATTAGCTAAACTTCCAGTTTATTTTCATACGCAGCAAAG
>GIDRXAC01DTF31_31_182
TTCGAAGTCCTATTTATGCATTTTTTGCCGAATCACTTAATGGAGTCAGCTACTATTCGAGCATTTCAAGCTCAAAAACGGTTTACATCTCAGATTTGAAGAACACTTAAATAATAATCTTAAAAATTTTCTATTCAGATTACCTCGGAAAT
>GIDRXAC01DUCOD_23_197
TAGATGAGTGTCACAATGTTAATAGACATATAGAAACTATTAAATCAATGTATTGGAGCGATTGGGATCAAAATATAATGGCGACTCGAATTCCTAAAAAGAAACCTTTGGTACAAAAAGTTTTATCCTTATTTAGAAAATAGATTTTATTTTTTTTTAAGTTCTTGAAAATTCG
>GIDRXAC01DVPVE_266_437
CTTCGTATCAGTAGATAAATCATCTAGATTAAACTTTTCAATTTCATGTACTTTTTCAATCATTATTTTACGGGTGTCATTCACTTGGCTCATTCTTTCAATTTTATTTTTTTCATTTAGCTTTTCGAGTACTATTTCACATTGAATATCGATTTCATTCACCACATTTGAT
>GIDRXAC01DVYXH_24_80
TTGATAGGTCTATATTGAATAATCAGATAGCATGGAATATTAATAAGTATTTTAATT
>GIDRXAC01DX436_20_216
AAATAATGGTATTAATTTATTAACACTGTTATTGTAATGGGGTGATAATGATGATGACATTGATGATGTATTTAATATTTTAGTTTGACGTTTTATAAGAATTGAGACTTTAGTTGTAGTTGTTGTCGTCGTAGTCGTAGTCGTCGATTCATTTAACTCACAATTTTTATCCAAAATATTAACCATCTCTCTTTCTC
>GIDRXAC01DY21S_372_495
AAAGCATTGATTTTTTTGTTTGTTTGAAGAAGAACAAGGCAAATTTTTTTTTTCAAAATTTGAAAAAAAAAAATGAATTTGAAATTAATGGTCTATGTGTGCTTGATGATTGTGGTGTCGATGA
>GIDRXAC01DZDHO_297_441
GACAGAAGCAAGACATGGATACAACGATGGAGGGCTTTCAAACATGGATGACTAAAGGCTTATCGTTTTTATTACCATTTTTATTTTCGG
>GIDRXAC01DZG8J_96_342
GAAAATGGCCGAAAACACAAAGAAGAAGTTCGAAAAAAGTTAGAAGAAATTAAGAAAAAATCAGTTGAAAAAAAGAATGAAGAAAAAATTTATCAGAAATCAATGGCCGCTATAGAAAAAGCTGCTATGGCCGCCATGCAAAATGACTTAAGCAGTAATCCAAATCTTCGAAATCAATACGGATCAGCA
>GIDRXAC01E1EO4_163_281
GTTGGCTTACTTTAACTGTAAAAATCATATAATCCCCGACCTGAGGATTCACAGTACTCGTAAGAAACATAAATGTAACTATTAGTTGGCGACTTATAACGAATACCCCGTTCTGTAAT
>GIDRXAC01EBCUV_40_291
CAAAATTAGAGCCTTATGTTCATAAAAACATAACACCAACTATCTCTCAAATTATAGCTGCAAATTTAGGAGAAATATCAGCTTGTCTAATCCGAGTACCAGTTGATGTTATTAAACAACGAACACAGGCACAACAAAGTCTATCGACATTTCAAGTTTTTAAAAATATATTAAAAATCGATGTA
>GIDRXAC01ECCYF_47_215
TGGAAAAGAAGCTTAACAAGTATTGACTATTTTATTCATAATATTCTTACTCTTATTAGTGTTAATAATCAGACCAATATTATAACGGGAAATAGGT
>GIDRXAC01ECJV3_467_517
CTTTTTTAAAGACCTCTTTTTTTTGCTGCTGTTTTCTGGTGTTTATCAAGT
>GIDRXAC01ECH18_225_254
CCAATATGCAACGACACCCATACCACGAAC
>GIDRXAC01EE8GG_18_160
AGTGATTGTCTTGTGTAACAGACGGAGCTTCTCTTTTGGCTTTTCCTAAACTATGAGATTCCTTAGAACTTAGAGATTTAAGCTCAACACTATTCAAAAAGCTTAATACAGAAATTGCAAACACCAAGTAGATAAAATTATTT
>GIDRXAC01EFI0G_26_223
TTCTCTATAAATCTTTTGCTCTTCCATCAACTCTTGTTTACGCCTTGCTTTTTCCATGTCTTCATTTTGGAATGATATTAACGAGTCTTCCAAAGCTTTCAAGTCAAACATTAATTCTTCCTTAGCTCGTTTAGCTTCATTGAATAACTTAGCTCTTTTTTAATGAGTAAGATTAGAATTCGATTAATTAAATTAAGA
>GIDRXAC01EGL6Z_19_185
GAATTGGTACTAGACGTAGAGAACGATTACAAGAAATGAAAAAAAATATTTCGACCCAAACCATTTATTACTTTTCATGGAGAGAAAAAACCGTAAGGCCTTACTTATTTAGCTTAACATATTTTAGTCCTAGATTCTAAAAAACGTTGAACATAAGCAGCAAGGTT
>GIDRXAC01EJ53W_18_161
AGGAAGATATGATTCCAACAGTTGGATTTAACATGAGAAAAATAACAAAAGGTAATGTAACTATTAAATTATGGGATATTGGTGGTCAGCCAAGATTTAGAACTATGTGGGAAAGATATTGTCGAGGAGTTAATGCAATTATGT
>GIDRXAC01EKRBF_66_181
AGAAGAAGAAGTTAAAGAAATATCAGATGAAGAAGATTGGCAATTTGTAACTATTGGAGATCAGCAAAGTTTTGGTATTAAAAACAACTGGTTTAGAAGAGAAAGCCACAGCTTGC
>GIDRXAC01EL3S8_214_334
TTTTTTACCCAATTCTCTCATTAAGTCTCGTACTTGTTTACTTTTTCTTAAGTAATAAACAAACCACTATAAAACGAGCGTAAAAGCGTAATTTTTTAACCATTAAATCAGGCCTTTAAAA
>GIDRXAC01EM9WY_22_144
CCAAACATCTCTAGATCGAGATTTGATTTCTTCAAGTTCTTGCTTATCTAAAAAAGGTCTTCTTGGACTCCCTGACGGATTTTGAATAGCTGAATTAAATCTAGAAACTATATCATTATACCT
>GIDRXAC01EN0B6_319_508
CTAAATAGAGTACCATGTCTGTTTGAACCATTTCAAAAAGATTTCAAGAGAAATTACAAACAATCCCCAGAAGAAAAAACTCCAAACAAACCATTTACAAAAAGAAAAAAAAAGTCAAAAAATAAGAGAGCAAAT
>GIDRXAC01EPDVB_20_54
GAATTTACCAGAAGCAGCAATATTTCTAATACAAC
>GIDRXAC01EQ4V4_199_355
TAAATCGGGGTTTAATAAGAAAAAAATATATTAACAAAAATCGTTGATTTATATTTTTAAGCTTTCGCCTCTCTCTTTTTCCATTTCCATAATTGACGAATATTATTCTTATCACATTCTTGCATTAGAATACTAACTTTATCTGTACCTAACTCCT
>GIDRXAC01ER4HK_25_173
GGAACCGGCTGTGGACATACGACTCTAATATAAACAGGTTGAGGTACAGGAATTGGCTGTGGACATGGAACAGGACATGCTATTACTTGTGGTGGCTGAAAAATATTCGGTGTGCCGCAGCCTATCATTGATGAACTCAACATTCCAGT
>GIDRXAC01ERGON_18_117
AGCTATTCGAGCATTTCAAGCTCAAAAACGGTTTACATCTCAGATTGAAGAACACTTAAATAATAATCTTAAAATTTTCTATTCAGATTACCTCGGAAAT
>GIDRXAC01ET61X_18_147
AGGGTAATATGTCTATGGCTGAATCAATGGATGGTAGCTTTTATAATGGCTATGCTAGTTCCAAAAATGTTAATTTGCTTAATGAAACAGACAATATTCCTGTTGAATCTAAACCTAAATCAGCTGGGTA
>GIDRXAC01ETVG2_18_267
AGAGGAGGCAACAAGACCTATTGAAATTCATGATGAAAATACAGGTGAAAAAACAGATGTCTTTTATGCAATTTTTACTCTTAGACGGTCAAACGAAGTAGATTCTGCAGTATGCATGTATCGAATTTCTACAATCAAACAATCAATGTCAGGATTTTTCAAAAATAATCAGGACAAACTACCACGTCT
>GIDRXAC01EXAHV_18_199
AGAAAAATGGTAACTGGATTTTATTGTGTATGCTCAGCAGGTTATACTGGTACCCAATGTGAAAAAGAAATAAATGAATGCTCATCTAATCCGTGTAAAAATGGAGCTCAATGTTTAGATTTAGTTGGATCTTTTTTCTGTTCATGTCCAACTGGGTTCAGTGGTGTCTTATGTGAAAACCG
>GIDRXAC01EZ1DH_28_219
CTTATCGCTCAGTTTTACTTAAAAAAATCCTAGATAAAATTCTTTCTTACCATTTATTCAATTGTTTTCATTAGTAAATTAATCTCACGAAAATTATTTATTAATTTTGTCGATGTTACAATTGATTGTTTTTTCTCTATGATTGAGGTTATATCCACTAAATTGTTGTAACAAGCTCTGCATTTGTTTTGC
>GIDRXAC01EZVB8_22_175
ACAAAATAAAAAGTTAATTACTGATACTGAACCTTCTAATTCACCATTCGGAGACATACAAATACAATTGTCGCATAGCGAAGAAGACCAACAAATTAGCGTTAAAATAATAAAAGCTAGAAATTTAATATCCAAAGATGCTAATGGATATTCT
>Smc3_38867_00963_3333_3386
TTTATCGTCGAGATGGGAGATTGTGGATAGATGATTTTGCAAGTCGGCCGAATC
>contig00031_1_1096
TGTACAcCCTCTGTACTCAAGAgAAATAATAGCGTTCGAGATATTGACAAGTACGCTgacgaagcattagcaataaatcgcatggtcgaacataacatc
>contig00049_4_142
GTAAATTTtGACCGTAACcGtAACCAtAGCtAAAACaTTTTAtAATTGAAAATtCaGGCTAATTAAAACGGGTtACGGTTAAAAGTTaCGGTTAACGACGTTACATTCATATAAGAATCCCTGTAAATAAAAATAGGCT
>contig00093_334_459
AAGATTTAAGGCAAAAAAAATGATTTTTTTGCAAGAAAAATACAATACATTTTTTGGTTATTTAGGTTTGTTCATATTTGGTTATAGCATTTTAAAATTAACTTTGAAGCTCTTTAATAATATTGG
>contig00093_4_130
CaGTCCGAATGGCTTGTTCATTAGCAAAAGATGACCATAAgaTACTAGACATTATTTTTTCTTTTACAATCAAACAACAATAACAAAAATTTGTATTAATAAAAAATTTTAAATTAAAGAAATATTT
>contig00115_505_691
GTTTATTCACAACAAACCAGTTGTACTCTTCAAGCAGCCGTATTGAATcCAGGTAgGAATCTAAtTGGGGAACAAGCCAATACTGGATTTTGCCGGGAATGGATTGTTGGGcCTGTGaCAAAAGCTCAGGTa
>contig00117_1642_1806
CCATGTTTACATTTtCCGTACATGCTAAATTTGTCGAGTAGATCTACAACCTTTGGACATAAATtAACATTATTCAAATCAAATAAATGAGTTTTGTAATCAATTTTATACAAGGGTTCATTAaCCAGCTTTTCATCTTTATCAAGTATGACTTTGAaTTTTTTg
>contig00160_3_158
AATGCACTCACTTGGTCAACCAGTtAGTGGTTCAGATATCGAGGATATGATTAAGGAAGCTGATCATAATTCTGATGGTAAAGTAGATTtCGGAG
>contig00169_955_1145
AAAGAAAATGTCATGTTATCAGATTTAAGAATTAAATCAACAATAAAACATAAATCTTCATTTTTAATTCCTTTGCCAAACTTGTCTCTTAGCTTTTCTAGAaTTTGTTTTtCTTCAaTTTCTTTTTGACGAAAAAACCaCAATGGTTGATTCAAAAGACCATTAGAGTAaGATtCTCCATTGTCACGCGa
>contig00194_1103_1256
CctGAATCAATGGCTTTGACTTCCATATTAAATTCAGTCTCGTTTAAATTGAaCAAAAATTCAGAGCTTTTCTTCAAGTATATCTCTCCTGTGTCCGAAATGACACCAAAGTAAGGATTCAAaTTCGAaTAGTATTTAATTtGGGCgTTTTtCG
>contig00200_1170_1364
TTGGAAAACAAATGCATCTTATAAAAAaTAAAAAaTCAAACCTCCGATTTTAAGCCATTTTAAAAGCTTTTGCTCGTCCTCTTCTGATGGATCAAaaTCATGATGCCATTTtATAACTTATAATTAatAAAACGTTTTTCGCTTTTtAGATtGCTTCTCCAAAGTCAaCTaTTTCtGaCTCATCAACATTTtCGC
>contig00210_123_242
TAGAAAATTTTCGAACATCTTTTTTTAAACTAAAATGAGCAAGAAAAAaGAAATTAGTGAAGTTGAATTAATGGATATATCAGCAAAAACGGGACTTGATCCTGATATTTTAAGaTCATG
>contig00234_73_203
CAACTGTGGAAAACATTAAGCGATTTGAGTAAAGAAGAAGCTATGGATCGATATATTAACTTAATAAATAAAGTTTGTCCTTTATTCTATGCTCATTTGGAAGCTCATAAACGCAATCTCGAAGAGGAACA
>contig00275_649_777
TCGATCCATACAGGAAAAAAAaCAATCAAAAAaGACCCTCAATTAACCGAAGCAGAATTAATAGAAATTCAAAAAGTTTTACAGAGAAGTGAAATGGTCGAAAGAAATGAGAGAGATCGTGTTTTGTAA
>contig00287_2505_2647
TATAAATGAcTTAAAAAGTTTAAAAGCTATAAATTTTTCTAACATTGTTtCTATTTACATCAATCACTTGATCTATGCTTACTTCTTTTAATtCAGCTATAGATTCAGCCGTGGCAAATATGAAACCAGGaTGTGAAACTTTA
>contig00345_1064_1234
TGAAAACTAAAAATCACTTTGATTTTTAACTATTTGGTTTtATaGAAAAAaTTATTtAATTTTTGTTaGAAAAAAAAAAaGATGGCCGATCAATTAACCGAAGAACAAATAGCTGAATTCAAAGAGGCTTtCTCGTTGTTCGATAAAGATGGTGATGGAACTATAACAACt
>contig00381_1770_1927
GTTTGAGCTGTCAATTTTTTGTtGCCTATAAAAGCACCATTGAAaTAAAAATTtATAACAaCTCAaGtAAAAAAAACGAAaGTTAAAaGatCCAaGAAAAAaTAaCAAaTAaCAATGTCATATCATACATTCAGAAaCaTCGCTGGTaTCGATaactc
>contig00416_8_1288_1
TGAAGATAAAGCTATGGTtGAAGAGATACGGCAAGATTGGTTAAATATTTTAGACTCTAATCTACCAGGTATTCAATTGTTTCACGACTACATGGGAAAATtGTTCGAAGAGCCAACTACAAAtCATTATCATTCATTAAATGTAAATAAAACAAATCTAATGAGTCGATATCAAGAAGTTGTCGAAATCGTG
>contig00416_8_1288_2
TGAAGATAAAGCTATGGTtGAAGAGATACGGCAAGATTGGTTAAATATTTTAGACTCTAATCTACCAGATTTAGGTATTCAATTGTTTCACGACTACATGGGAAAATtGTTCGAAGAGCCAACTACAAAtCATTATCATTCATTAAATGTAAATAAAACAAATCTAATGAGTCGATATCAAGAAGTTGTCGAAATCGTG
>contig00420_937_1128
GAAAAATTTTCGACAAAAGAGCCCAAATTGTTGAAGATGCAATTCTTGAAAATTTAAATACAAATGCCTTTCAAAACTATGATGTCGACTGGTATGGAGATGATTCAGGGATtACTAATCCTTTTACT
>contig00457_784_964
GACAAAATGTCTATTTGACTTGGCAATCGAGTTTTTAATTGACCAATAATTAGCGTCTTGCCATTTGTAAATATTAaCAAAATCTCTTAATTCCTTGTCGATTTCGGcTCGATTTTTATCAATTTCAGCTTGAATTAAATTCGAGTATAAAATTGAATAGAAATTATGTACAGTCCATAAA
>contig00457_2430_2618
CGGATTTTTTAAAACGTTCAGTTAAGCCGAGACCATCATCCTCTGGTTCATCAAACGGGTTTATTTTAAGACGAGATTTTAcATTTTTTTCCAATAAATAAATTTCATGTTTATGAGAATTTATTAAAGCTAAATTATTTTTTtGTATAAGGACATCATTTTCTAAAGGATCCAATGGGTCCATTGGAG
>contig00460_443_541
GCCGGCTCCCATGTATAAGTACCATAATCTTGATTTAAGTACCATTCACGTTTTTCATCAATATGATTTGTATTCACACATCCAACAGAATCTTTTTCT
>contig00478_1408_1553
GTATTGTAGCAAGTTTTATAATGTTTATATCGTCACTTTTCAATAGTATTTCTCTATTGTATGTTTCAACTTCATTATTGGGTTTGTTTTTAAGTAATACAACACCCACAAGTTATTCACTTGCCGAAATTCATATTGGAATGACG
>contig00493_13_136
tACTTtCAAAGTACTTTGGGATAAAATAATAGAAGTTTTAGCAAGTTTTGACAAAATCATTTTAATTTAAGGTCTAAAATTAAGTTATACTAGTTAGATTTTTTGTGCGGAATTATTAAAACTA
>contig00526_7_142
TacAATAaaTaTGCTTTTTAGACTaGgTAGTCTTATTCCTTTAGTTGTTGTTAGTTTATTTtCTCTCAATTCTAAAGTCTGAATATTTGGTAATTTGTCTGCTTCGAATCCTTTAATCTCAGTTATTTCATTCTCT
>contig00529_1296_1461
AAAAaaGATgaGTTTAAAaTGAAtGAAAAAAaTTATTCTAgTTtAAGTAATTCAGTTCTAtcgggcgccattagtggagcttttacagctcttgctcttcagcctttagaatatattaaacaaaacttcaacaacctgaattcgctaaaacaaacgaattatctcg
>contig00553_4_187
CTTTtGCATtAATTCATAaGATGTATTGCATGCATTTGAAAaCTTCTTCAACATTTGTCTATTAACATTTTTgAAGCATTTAGCTCAGGCATAAACGGATTTAATATTACCAAAGGGTTATGTTTAAATtCGTTTTTTTtAGTATTtAAATTTTtCGTTAGAGATATTGTATTGGACAAAAAaT
>contig00552_1162_2836
TTTTTATTTTTtAGAAAATTTAAAATTTCGAAAGAaTTTTAGCTAATTGTTTATCCAAATAAAAAATGAGAGAAGTATTAAGTATTCACATTGGTCAAGCTGGTTGTCAAATTGGTAATTCATGTTGGGAATTATTCTGCCTAGAACACGGTAACAATCTTAAAAAA
>contig00554_2_145
TtAAGGAGCTAGTCTTTCAATAATCCAACCATTTTCAGCTTGAATAGCGAACTCACCTAGTTGTTCACCTTCCTTTAATTTTCTAAATCTTAATCTATCATGTAATCtGATGTCATTTCCCTGCCAAAATTCGATTTCTTCTGG
>contig00567_4_112
atcagcgataaaatcaatttatgaagcagttgaaagagagaacgattaaaaacgacttcagttgatgttagacgctcaaattattttaatacaatcacaaaaacccgaa
>contig00579_1162_1324
AACGGATTTAAAGGTGAATTAGATTTATCTTCTAAGTTATGGCTAGAATTAACCTCATTTTTATTtGATATTGGTGGCTTAAAACCTGGATAAGGATGTGAGAGATCTTTATTTATTGGACTCCCAGAGTATGTTTTTGGATTGTTTGAAAAACCGGAATTAT
>contig00647_183_327
ATTAGTTTTTCCCATGATTTGAGTGTATTACCATCAATGCCTGAGAAGCTATTGaCTGATTCATTGACAGAGGTCgAGAATGGAACGAAACAAAAaTAGTTGGGATGGTGAATTTGAAAAtATTTTTttttAATTTAAATTTGTG
>contig00654_1_158
TATTTTCGAAGAGTATTCAGAACAAATGAAACAAaTAGCTAAGAATGgAAAAAAaGTAGaTAGTGgAGAGACTAATGGAGGCGTTACAATGACTTCTATTAAGCCATTAGAAGATGTTGAGACTAAATCTTTATCAGCTTCAGAAAaTAATCAAAGGT
>contig00672_2_191
AaTACCaGTAACGAGACGTGATCGAATTAAGGAAaGTAGTTTGAAAAAGTATCCGTATGGTAAGTTAAACgTGgATAaGTTTTTtAAAtGTTTTGAGACAaTTtGGTTTAAATGATGCTAAAATAGTCGATAGAAATAGTTTAGAAGAaaaTATAATTATGACTAATTTGGACAAAGATACTTGTTTAGT
>contig00719_821_922
ACTTTATTCGGATTTGCTATAGCAATAGTCTGTGAAAGACTATCAAGTGGTGGTAGATTAGTTTTATCGGGTTGAGATAATTGTAACTGCATTGTCTTGGGC
>contig00739_1_179
AAATTATTTGACCCtTTTTAGAAATACTTGATTTAGTATGAGTCAAAATTCTAATGAACAAGAACCTAAAAGAGAAAGAACtCCtTCGACGCCAtGtGGAAAGCTAAGGGtACaTaAT
>contig00771_938_1026
ATTCAATCGGATTGAATTGTGTTATTAAATAGTCTCTTAGGATTTTATTTCGAGGTTGTTTCGAGTGTAAATCGAACCATTTCGGAAAT
>contig00825_3_178
CTTACCaTGaGACTTCGTGTGAATTTAGTATAAAATTCCGAGTCGAAATTTTTTAAAaTTTCACTTTGTATTTCGTGCAAAATTTCGACTATTTGAGAaTTTTCTTCGTTTAAACTCGAAGTTATAAATTGTTTCAGaGGTTCCAATTCATTTTCTGTTATtAaGGAATTGATTAA
>contig00875_20_119
GTGATGTTTGTTATTATTTGATGTTTAGAATGAGTtTTTTCAaCAGaTtCGAAAaTAAATGTATTACAGTTTTGACAATATTTTCTTTCCTCGGTACCCA
>contig00885_1083_1262
CCGAAATGGCCGGATAATTCAATTGTATTCTATGTACaCAAGTAaTAAACAAAGACGAaTCTAATTCTCTtAAAaTCTCAAATAAATTCGCTGCTATTTCATCGAATAAaTCCCTATCGAACTTATCAAATCTCTTAAACAaCATTCCAaCTACTTCAGCACCTGgAGCATGTATCAACT
>contig00895_873_1042
TTGGCTTGCTATTGGCTTGGGTGTTGGGTTTCATTTTTTTTtATTCTACGTACTGTGTTGTTTCTAATTACCCAAAAATATTCACTCTGAGGACCTTCTTTCTCGTTTTTTtGTTTTTTTtCATCTCGTAAGATTTTTTGCTCAAGTCTTTCAGCAGGTGTCAAATCTGG
>contig00911_639_674
tGATTGGCTCACAGCAGAAatgttagcaaatatagt
>contig00915_1818_1943
AAAAAATTGTGACAAATTTTTTTtAATTTATAGAGAAATTTTCAAAAAATAATACAGATGGTTTTAATACGAAATTTAAATAAAACTTTTAAGCTTAATAAATTAAAATATGGTTGCTTAACTAGT
>contig00923_1336_1533
TATTTGTCTAATGATCCAACAGTGACATTAGTTCTTAGTTTTTATCCTAAACTAGAAAATAATAAACGCCGAAGAGTATCCTATGAGCTACAATTCAAAAAATTCAAAACTAAATCTCAAAATTTAAGTTTtCTTTCAAAGTTTAAAGATGCTTTCGACCGAGTTACCAAGTCCGATAACTCTAAACCATTTTtGGTT
>contig00945_1094_1163
TATAAAGCCAACAAATACTAGTGATTAAATTGAAAAGAAATGCAAGCCATGTTAATCCGAGAGAATAGCC
>contig00950_809_961
CGGCcAAATTTGTCCGTAAACGATAAGaTTACACCATAATTTATATCTTGATATAACAAGtCcAAATTGACTTCTGCTTTTAAAGTGGATGGTATTTTAGGCTCGTTTTTCAACATTTTTTTAAATTCAAGAGAATCAATTCTtCTTTTTTTT
>contig00956_1278_1449
GAGATCTGATAAAGTTAATGAATAACGAAGTTAATtATGGAGTAAAACTTCCAAAAATTACGAGTCCTAAAGAAATGTCTAGAGTTAGTCAATCATTCAACTATTTAAAATTAAGCCAAGATAAAAAaGATGTCTCGATGGATCAAAAAAAaCAAAAATCTAATAAATTTAT
>contig00996_78_259
TTAAAATTTAAGAATACACATATCGACTAAAaGAAAAAGACGCTGAACTTCcAAAAATAATAaGTCAaGttATtGgTtATGGGTTGGCTGAaGAACTTTTCAACGAAaTTAATGATGAGTTTTCTAGTCCAACTTCTTGGAAAGGCGATTTAAATGTTTCTTATTCTATAGGTGGCAGTTTA
>contig01002_8912_9103
TGTCTATTTCCCAAACAAAAAAGTCAAAATCAAATTCAAAATATCCCAGAGCAAATCTTGCCAAGTCTAGAAGTCTTACACTTGGCTTTCAATGGGATtAATGATCTtGTTGCTTTTCAAATTGGaCGTTTAACGTcTCTTAAAGCGCTTTTCTTGCAAGGTAATGAGATTACTAAAATAGAAGGCTTAGAT
>contig01012_69_275
TTTAGATTAGATATAGCTTTGGATATTGAAAaTTCAATTACAGATAAaTACACTGCTCATTATTTTGCTGAAGAAaTTCAAGGAATGTCTGATGCAACTGGCATTGATAAAAAaTTATTCAGACGAATTCACTTGATCGGCGA
>contig01017_4_190
cTaGATTTttCcTGAGgTagaCCTTGAAGAGCtAaaTGCTGTTCATGATCAAATATCTCAAATAAACACCAATACTTAGACTCGTATAAATTAAACTCGTCTTTAGCTTTAATTAACGCGTCTTTACATGTAAAATTTtCATCTATTTGCAATTGAAATGATTGTTCACTATGCTTATGAAATAAAT
>contig01023_407_599
AAACCAACCAGCACCAGCTTTTTTTCCATTATGACCAATACGAATTTTATTCaTTTTTTtCAAAGTAACTGCTTCAATTTTAAaTACgTCACATTTATTTTTTTCAAATTTATCTTtATtaGTCTCAGATTTATCcAACcATCgttcGCcTGTATCtCcTagCTCACCGAATAaattAATgAAaaCATCCGCG
>contig01026_432_639
ATTAAtTGTCCGCAATTTGTTGATTTTACATCCAAGGATACATTTAACATAAACGATGGTGCCGATTTTTGCTTTGATCAAGGAGTAGTTGGAGAGTTGATCGATTTGGGAAGtTTCTCAAAtTTTAAAATTACTGACGAAC
>contig01052_7_264
TTTCGCCaAATATATTCATCCTCCTTTTAGATATTGAGATGGATAAGTTaAAAATaGATGAAGaAATCGATAGCATAGCCTTTGAGGTTGATAAATTAGATGAAGATTTTATTATTCCAGAATTTCCAGATTTTCCAGAAAGTCATGTCgGAAAAAGTCAAAGCATTTCAAGTAGTAATGTATTGACTAtTTTTACT
>contig01051_434_593
CGAAAAGCATTTTAAATCATTGCCTCCTTCGCTATTAAATGAAGATAACAATTCCAGAGATTCAACAGCATCGAGTACAAAAaGTaGTAATAGTATAATCGGTCcAAGCTTTGAATCAATTGGTCCAAATGCTCATCTAAGTTTGCTAGATCAGCATAAT
>contig01102_3_121
CATGAAGAGATTAGAAGAATTTTTTTTttCTTTTtCTTTAACACATTTTTTTtgACTGTAGCAGGGTTTgAACCTGGAATGTTTtCTTAAAGaTCAATTAATCTCTCCACTGAACCACG
>contig01152_14_150
cgaataaagacaatttcAGtttgccaaaaggaaatgAACtGCCAATaGTAGCTAAaGCcAgTGCTAATTTGACTGTTGAATTtAATGCAAATAaTCTTAGACCAGGAAATGCTTATTTAATATTGGTTGGTAAgAGA
>contig01195_434_616
TTCCATTCGGAAAAATAGCAACAAAAATATAAATAAATATTTAGCGTTGTATCAGTGATAATAGCAACAAATAATAACAAGAAAAGAAAAAAaGGAAAAGCTATTATTACCTTCTCATCCTTTGATTTGAGCAAATTTGCAGCTGCGTCAAAAAATTGTTCATTATTCTGAAGCAACCATTCA
>contig01197_1479_1615
ctttATTTGATAAACTGTACTTGTATGACCAATTAGTCggCGTTTAActAGGCCaGTTAAACCATTTCTtaTgacTATATCGAAATTTagTCCAGATTGACCCAAaGCAAtATCATCATTTTTTAAGACTGTCAAAC
>contig01211_1377_1544
tCTGTTTtATTTtATCGAACTAAACTTCTCTCGATGCCTTTAGACCTCCATCCAGGTGCACGCTCAAAACCATTCTTACCATTTTGATAATctGAAAAAGTCTTGTAAATTTCTTCTTGAGTATTCATAACAAATGGTCCATGTTGTACAACGGGCTCATTCAAgggC
>contig01218_46_213
CAAAAAaCGatCTCATCTGGTAGaaTGTCTATAGTTCGCCCAATTTTGAATCCGAATTAAACCAAGACGACAATCATCAGCGAAAAAAAAAaCTTCCTTGGATATTAAGATTATATCTTTGATTTTTTTCGTCACCAAAAAATTAATTAtAAAtAAAAAatGTTTTTT
>contig01235_62_981
ctaattcatAAAATaGAAgaAGGTAActTTGAtCaATCaTAAAtTTctTTGaATattAttTTTTTTAtTATTCATcAAAgGTCatGTTGGTGTTTATTATAgAGGTGGTGCTCTACTAAAAACAACATCAGGCCCCGGTTTCCATTTGATGATTCCATTTTTAACAAGTTATAAATCGGTTCAAGT
>contig01254_1257_1411
gctttGCtATACTTCAgATACTTGGCAtTTGTTCAGCACAAAGTTTaAGAAGCGATATAAATACTCaAAAGTCAAGGTGGTATCgGGA
>contig01279_794_970
CTTTAACAATTTTTtGTTTTTTGTATCGTCTTAACcAATCAAAAATAAATGGCTCAACTTCACTaTCCCATTTGTATGTTGATTTATGGTCACCAACATCGTCATATTCGTCAATCATAACAGGTTTCAAATTTTTCAAACAACATTTAATAGCCAAAGGCGGAATTTCGGTCAAAT
>contig01289_350_542
TCCATATGTTCCACAAAATTCATGTACACTTGATTTATCCCATCTTTCATTTCTATCCTCTtCTCTTAATTCtATATTTTCAATTTTTTTAACTTGGgCAAAAAAATTAGGATCAAAAAAGAaTGGATAAGATAaTCTATCATTTTTAAaTTGACaTTTTtAcTCTATGTGGAGTAGATCTATAAAgtccacc
>contig01291_6447_6622
TTtATACATCTTTAGTTGGTAATTTTTTTtGAATAAATAATTGAGCATTTTATTTGTATAAGTGTCTACTTTTATTATTTAATTATTTGTAAATAGATTTAATCTCTTTCTGATaGAATTTCTCAATTTCCTTTCGCTTCAATTTTAAAGAGTCCGTAaCTAGACCTGTGTCCGGT
>contig01302_3127_3273
CTTCATTATGCGACATGAAAAGCACAACTTTCCAGCTTGTTTGGCTATTTAatAAATTGACTTCTTTACAaCCAGGATGATCTGGTAGTTCAAGTTCAGTAACATGCAATGATTGCATAGCTACAAAAGAGTGTAGAATAATTCTAT
>contig01321_671_817
CTCTTTGATTGCTTTCAAAACAGCAACCGAGCTGTCAACACTTAAATTATCAAAATAGTAGGGCTGTAATAaCAAATCTATGTCGGAATCCATATCGGATTCTTGATTAAGAGATTTCATTCGGTTTTTTtAAAATTtAATTTTTtA
>contig01337_1103_1284
AGAAAACTAAATAATTTAGTGTTTAAATACAAATTTTCGGTTTTTAAAGAATCATGTCTTCTTCTAACTTAGAGTATGCTTTAAGTCAACAAGAACAACCATTAAACAATTTGGTTGAAAATGCTTTGAGAAGTGTATCAGCTGCTAATTTCTCACAAGCCTATACTCAAAACTATCCAACT
>contig01378_1278_1402
AAATCTTCCAAAAAATTCTTCTAATCAACGTATATCAGCCTCATTTAACTCACACAATTCCAATAGTCAAATCTACATGTCCAATTCATCACAAATATCCTTCAAATCATTACCCAACATACcAC
>contig01389_1761_1796
AAAAAGTaCAAAAATTaTGGAATTGTTTAAAAGAAT
>contig01392_2695_2867
tacataattatggccatggtggatcaggcgtaacaatcagttgggGATGTGCCACCAATGTAGCTGAATTAATTGAAAAAGATTCTAAATGTCCAAAGCCAAAATTATAAGAAGcAA
>contig01404_6_191
GCTGAAGTTTATCAATATGGTATACAATATTGGATGATTGTAATAGGTGTCTCTTTTGCACCAATTGTTGGAGGTAGCCTTTAGTAATTTTTTGAGAATGAGGTCATATAAAAAGGGTTTTTAAAAGAATTAAATAGTGTTTTTCCTCTTGAATTTGAGTATTTTATATTTTCATATTCAAAGCTC
>contig01428_1292_1440
AAAaTTATTAGCTCATAGAAAAGATGAATTTGAATTAGAACCGCAGAAATTGATAACTTTTTGCGATGTTTTATTTAGTGCTAAGCAATTAAGctGTACTGAAGTCATTGAAATATTCAATTGGTTTAAATCGAATGAGCCAAGTAaCG
>contig01444_2_130
CCACAAGCAATTTGTGTTATTtCACTGCCCATCAAATCGACTATTTTTTTAGGCAAaTATTCATGACTggaaTTGTTATGACCtAATTGGCCATACATACCTGCACCAAATGTAAaTaCTCCACCATCC
>contig01446_26_211
GCCGTATATTATAAaTTTAATTTTCGCGATTCACCATACCAATTTAGCTTGAGTTTAtGCAAATTTTTtCTTTTtGTTTTCTCTTTTtCTCTGATGAAAAAAAAaGcGAGTTTTTACTATTATGCAAGGCGTTTCAAGGTTTTTAGTTTtGTTGTTTGTTAAACTATGAAAATAAAAATAAATTTT
>contig01474_1740_1778
ACAaGGAcacctcgagagactttacaagatttatcaaat
>contig01493_3_59
AAAATCGtATTCAACTTGTGAaTTAaCACTtATACACctaCAACTGCTCATTTTTtA
>contig01498_4723_4898
CAaTCTGATtCGACCAAATTtCTTAATTCTTCtGTAaTATTACCAgAGTCAATTtGCTCACAAACTTTTCtGTACAATTCCAACTCATGTTCCAAAGCACTAaTAGCCTTTTCTCTATCCTGtACCAaTTCTTCCAAaTATTCATAgCgTAATTtCttAcGTACTCTACACTcTCT
>contig01510_1_155
AAATAATGATCCTaCGAcTAACACAaTGtaTTTAGgATCACTCCTtGGACAaGGaCGTtATTTAATTGAGTCCAAAAAATGTCCGAACAAAAGCATTTATTTATGGATCTTAAATGAAAATGCAATTTTTAAACATTTTAAAATGGGAACGCAAG
>contig01532_44_195
ACCCGAATAGCTTCATCATTCAAGTAATTTCTTTCATGCTTCCAATTTATATTCAAAGCGAATAaTGGTGTTATCCTTGGATAATCTTGATGTATAGCTATTTGGGCTTGTAAAACAGCTAAAAAGTTAAAAAaTTAATTATTTGAAAAAAT
>contig01543_2_246
GAAAAATATTAACTTACTCAACTCAAAAATAAATTCAAGaATAAATCAGGATCTAAAATGaATAtTTTTAAAtTATCGcCGTTTATTGcCATGATATTCATGATTGCAAAAACTACACAAGCCCTCAAGTGTTATAGtTGTACTGATTGTAAtagtaaCATGTcccTTAATCCGGTTAACGAATGTATAc
>contig01554_490_687
CTTTGACTCAATTGATCATAGGAATCAAATTCAATAGTAAACGTTGCATTACCACTAGTTAACTTTCTAATATCACTCGAATACGTACTTAATTTAGCCAATGGTATTTTAGCTTGAATATTTACATTTTGATTTAATTCATTGACTGTTATATTCAACGAATTCCTACGATTCAAATCACTATAGACCTTAGAAGAG
>contig01579_2298_2317
ATTTTATTCAACCAGACGAT
>contig01637_2351_2593
GTAGTAACTTATACAaTGAGGATTATTCTATTtCGTTTTCGAATGATCAAAATGAAAGTCaTGAATTCGATaCGACAAAAGCGCTAAAAAATTCACAAaCAAatAATGaTCAACACCCAAGAGGCGTTATATCAGTAGTTAAAATAATAACTACTAATTCAATTGAAGAGCCCAAAATAAAA
>contig01639_1_173
AACaaaCCAAGCGCaaaaTATTACCTCGACATTACtttCATCATCTACAGGAATGATTACTTCAcccACAATACCAGCTGGTCCtATCCAAACAAACTCTAGTGTTAAAACAAGTCCACCTATTGTCTTAAAAATTTCTACTAAAAAaCTTGAAATCTTGTCTTCAGTAAAAG
>contig01650_3_112
CCATGTGGCATAATCAGCTTTAGTCTCCCATAAAATACCAACAACACCATTTTTAGAAAATGGTTCACTATAAATTTCTGTATTTTTTCTtATTTGCCAATAGATTTTAG
>contig01660_1087_1233
CTCACAAGTtAAGAATTTATTtAAAAAAGTtttAAATAACTTACcTTtGAGGTGTTTTtGGTTTtAGTTAATAAaGAGCCTAGTCTATTAAATtGGGTTTTTTGCGTTAAAATTTGCATTTTTtCTACGAGAGTCACTTGAATtCTA
>contig01667_77_264
ATCCGTTATTATCAACAATAAGTTCAAATCTTGGAAAATGTCGGAACAAAAAAAAGAAAAAaTTGAAAACTTACTTGAAGTAAAAAGACTTTTGATACTTGAAGAAGAAGAAGATGAGCAAGAAGAAGATGGTGAGCATGAAGAAAGCGACGAGCAAGAAGAAGATGATGAGCAAGATGAAATACAAG
>contig01708_286_471
AGAAAAAAaTCATCATTATCATCATAATAGTCGTTGTCATACTAGTCATCATAGGAATTATTTTGTTATCAACCTTACCCAGAAAAAGCTAATTtGTTAATGGTCAATAGGAAATTTAATGTTATGAAAGAATGAATATTTTTTTtGTTGAAGTCAGCAATCATGAGTTCAATTTCAATGTTTAAA
>contig01708_1077_1260
CTTTGGAACATTTTGTTATTGAAGAAAAAAATTATAATTATACTCATAATAGTTATAGTTGTAATCATATTGATTTTAATATTGATATTGTTATTATGGATCTATGTAATAAAACCAGCGCAAGCACTCGCCAACGCCACTAATACAAATAATAGTAATAACAATAATAATAATAATAATAACG
>contig01711_424_554
TTGAATTTTAAAAATTTATTTTCTCTAGAAAAAaTAAAGTTGTTTTATCAAATGTTTATTAAATATTATAGTCCCCAGTCTCTCCTTCAAAAATAAACAGTTTCAGTCCAAATTGTTCATTATTTGGCCAA
>contig01716_541_562
TCGAAAAAATTAGCTGGCATTT
>contig01717_1_205
aAAAAATAAAAATCAAGTCTGAAAAGTAAAATCTTACGAGAAAAATGTTTAAACAAGCTTTTCTTATTTTTGTCCTAATTGGCTATTCATTGGTTGAATGTGGTAAAAATAGTAACAGTGCTGACAGTGACAGTGATGAAT
>contig01730_74_265
AAaGAACTGCCTCAATTCAATGTCTTTGTGATAATTCTGAGAAATTTAGTTTTGCCGAAGAACGACCAACTAaCACTTATAAaTTTACaTTTAGTTCACCATGCTGCTGCCCGAaCGGT
>contig01731_859_1132
GAACACGGTATAAGTCACAATGGAACTTTAGAAGAGTATGCCACAGAAGGCACTGATCGTAAGGATGTATTCTTTTACCAGGCCgACGACgACcACTATATTCCACGTGCAGTTCTTCTCGATTTAGAACCTCGTGTAATTCAAGGTATAAT
>contig01793_686_880
TTAAAATACTGTTACCACTATCCGTATGAGTTTCTAATACATGTTCTTGGAACGAGACTCTTTTTTtCAGTAATCGTTGTGAAATCGCTGTATCTGGTTTTAATTTTTtGTTTtCCTTTTTtACAAGATTCGAAGTCATATTTAAGTCGACTAAAAAACTATCCTCTTtATTTCCAATATACTCAATTATTTTTT
>contig01795_20_214
ATTTtGtAtGCGAGTAtGTCAAGAATGCGAAGAACTTAACATGATATGTCGCAaTTTAAATTTAAGCGATACTAGATTAATCGAAAATCCTTTACATGTCACAGAAAAAATTATTTTTACCGGCAATAATTTTGGAAAGTTAAATAAGCATATTTTCAAAAAGAACTTATCAAGTCTTACCGATTTAGATCTTAG
>contig01810_278_466
AGAGCACTTAAATTTtGTTTTGGTCTTCTACTTGGTCTTTTGTTGATTGGACTTTtATCAGCTTTAATAATTGGTCTTGCTCTTGGTATATCAAATGGAaGAAATGAAGTAGCTCAAAATGGTTAATAGACAAAATCTTTGACAAAAAAAaTCGATATATCTTATGTAAATCTTTTTtATTtATTTTTC
>contig01838_23_240
CGgAAATTGTCTTATTACATTTAAACCAGGAGCGTTTAGTCCAGGATTAGCTGTTCAACCTGTTTtAGTTAAATACAAAAaTAGAATTAATACAATTACGTGGACATGGCAAGGCTATAGTGCTTATAAAGTTACACTTTTGACATTGTGTCAATTC
>contig01848_8_103
tttGCGAAGTACTCaaaaaTACTATCATAAGaaaTATTATAtttCTATATGAtttCAttttGATTCTCGAATAtttAGAGaaaattttACTATTTC
>contig01872_4289_4322
TAAATTAGCCCTGCTTAAATTTGCGTATTTTTtG
>contig01953_196_366
AGAAAaTAAGTATTAACAAGTTAATATGTTAAGAATAGAAGTATtGGTTTAAATAATTtAaTAAAaGgAAAAaaTGgAGAGTCcAAATCcTTtGATgacTCCAGGTGGACCAGGACCAGtATGGAATATTCCAcaaCAGAATCAAAAGCAGATACTTCTATTCAATCaaaG
>contig01966_862_1031
atATTTTAGAaGAAAATAATGAAATTGATGTGAATGAAAAAAATGAGTTTtGGAACTTTAGAATGgATCGAAGAGACTTACGATAATTTCAATCCTGAAAATGATGTCTATGAATTACCTCAGCATTTATCAAGCCAAAAAAaTAATTGCCAATATGGCTATGACAGAGA
>contig01968_1446_1608
TGGAatATtGAACGATGTATAAAAACATTTACAGGTTATACAGAGTTTCCAGGACCTTTAGAAGTTCTCAAAAGTGGTCACTTGGTTACAGGTTCCGTcgATGGAACAGTCAAAATTTGGGACATTTATTTAGGGGTGcATTTAAAAACGATTAATATTAATG
>contig02018_804_934
TTtACGTCTGAGTAATTGAGAGAACATAAATTTTGAGTTTCTGTtGCATATCCATTTAGATCTTTTTTCAGCTTTTTATTCGATAGAGATTCAGTGTTTGCCAATTTATAATAAAAATTCGTAAATGCCTA
>contig02020_2982_3140
GAAAAACCCAATGATTACGAAAATACGGAAATTTTtAAAAATTGGGCTGAAATTATGTTTAAAATGATCGAATTCTTGCCCGAGAGTGTAATTAAAACATTG
>contig02020_4609_4758
TTCGAATTGGAAAATTCAATTAGTCAATcTtATAAATATTCACTTCATGTTCTTATATTAGAATGTTTTGCCTTATTGCCATATCTTGTTTGTACAGATATTTtAGTTGAAAAAaTATTGCCAATGCTCGAAACCAGAGTAAaTGCCGTA
>contig02020_4327_4491
GCTGAACGACTTGGACAATCTCAACAACATTTAATAATAAATGACTTTTGTACATCTATGAGTGATAATTCAGTCCTTGTTCAAACAGCAGTTGTTAAAAATTTAGATAATTTTTTCAAGCTTTTTGTTAAACAAGATTCAAATGGAATTTTAAATGAGTCTCAG
>contig02030_159_375
CGTTGTTCTATTGTATGACTTAaGTTCATCTTGGATAAGTCGGTGTTCAGTTTTAGAGGCGACAAATTTTTCAAATAGCTTGTGGAAAATGGTGAATTGTTTTAAGAATTCGGTTTTGGAGCTTTTGGATATCAGATTTGATAaGTTGGGTG
>contig02054_990_1161
TACAAACATAATTAAATTTTGAAAATGGCACCAAAATGAACCAAAAATCCATTCGTTGTAAACGTAAGCTGTCATTGTAACTGgTACACAAGCAAGTGTAAAACACAAATCAGCTATGGATACATTTATAATATAACAATTAGTACAAGAATTTTTAtATAGACGACGCTTA
>contig02087_357_481
TTAGAGTATTTACCTATTTGTAACGCAGCTAAACTTGGCAACTGTTTGTAAATGAACAAGATTTGTTTTtACATTTTtAAATGGGACACTTATTTTAGTTAAAAGGCTCATTTTAAAAATTAAAA
>contig02108_1_220
aaaTTGTACTGAGTATATTATCAGGTGCATTGGGACTAATAGTATTGGACACATTAAGAGTATTGTTGAAGCCAATTACTAGATACAGAGTTATTTTTCAATTTCAGATTTTGTACTCTTTTTTtGGTAATCGTGCCAATTTTGTAAATTACGAAGATG
>contig02143_34_192
ATtGgAACTACTAGTTCGTGGCGAATTTTGGATCCTTTCTTtAaCTTTTtCCcGATATGAATGTGAGCCATTAGTTAAGTGTTTTTCGAAAGAAAaTTTTTTATCAGTTAATTCGGGAAAGGgCATTTTTATAATTATTTATTTCATTTTTTATTtAAA
>contig02147_903_1059
CGACTTTTGATGATGGAATATTAATGATAATTTCATTATCGCTTGGAAACGACCGACTAGAATTTTTTTCATGGCTCTTTTTTAcACCGACTTAATTTCTTGATTAATTTTGCTTGGGTTTAAATCAATAACATTTTGCTCATTATTATGATGGAAG
>contig02146_608_626
ACTAATACCTGATCTTTCC
>contig02181_479_666
TTTTtAGAAATATTCATTTTTTCACCTAAATGTGCTATTCTCGACTTTAATTCAGCATCCAATGAATTTTCAGTTTTTTCTTTATCAGTTTTTTTCTTTTGAAATTTTAAAAGGCCTTCATCAAGTTTtAATTGAGCTAGGGgCGGGGgTGGCGGTGgTGGCGgTTGAAGAGgACTATTAGATGGCCG
>contig02195_382_442
TCTTAAGATCAAATCATCCATTGGTACTAAAACATTACCATAAATTTTCGATCTTtCATAA
>contig02195_90_315
TGAAAATTTAAAAGACTTTTTCAAATTTGAAAACCTTGAAATAAGTTTTATAGATGATCTAGAAAAAAATGTAACTGTAATGATTTTTTCGAAtTCCTTAAATGATCATGTTGATTCAGAAGGATaTGtTACTTTTCAAATTGAAAAAGTCGATAAAGGAtTTTCATCa
>contig02221_817_953
ATAAAATATTGCATTTCCTTGTTGGGATAAATTGCTTTGACTATTTACACCGGTATTTGATGCGTTATAATTTACAAaCTTATGCGATTGAAAactgcctgatatcatttctgaatattgttgtagaatttcttaat
>contig02227_1_119
GCATATtACTTTGCTAGAATCTGATGCTGAACTTATtGGTCTAGTTAGAAGtGAAaaaGAAGAGGATGAAAGaTCAAAAATTTTGAGAAAAGAAATCGACGAATTAAATTCAGAACCAT
>contig02230_38_211
AAAAATTTCAAATAAGATAGATTttGGTGATCAGGCTATAATCTTTTGTGATCTAATAAAAGATCACAAACTGAGTGATCATCGATTTTGTGAGCAACCATGTTCACTAAACCAGCATCTTTAAAAAGATCACATTTTTTGTGAAAACCTGATCACACTTTGGACAAGACCCGT
>contig02248_8_132
TCAGATGAACTTGTCAACATAATTGaaaGTATGGATCCAGAGCAAAGACTAAGTGAAACTGAAATATCCAACCTATTACAATTAGTCTTAACAAACGAAGAGAAAATTAATTTATACAGTTGTAA
>contig02262_1153_1351
AAAAAaGTTTCGCGAACTTAAAACAAAATATCAAGATGCTTTACTTGATAATAAACGTCTATCGGATCGTATAGACTCACTAGAGTTCTATGCCAAAACAAACAATAATAGCAGTGCTTTTCACAaTTtAATTCCATCGACTTATACTACGAATAGTAATTCGACTAGTTCAACACGTGCTAGAACaCCAGCACCACCA
>contig02262_942_1044
CAACGACTTGATACACAATTAAAATATTTACAAACGAGTTTCGATCAATTGGATAATCAAGAAAGACGCTTAATGAAAGAGAAACGAGACGCTCAACGAGAAG
>contig02291_5_190
GAGATGTTGAATCAAAACGTTTAACAAAGGGTCGTTTTCCTTtAATAGAAGATTGTTTAAAaCTCTGGATAAACGATATAACAGCTCATGGAATTAGTATTAGTGACGAAATGGTACGTGAACAAGCGAAAATTTTTGGTGAGCGTTTGGGATATGGGCTGGAAATTAAGTATTCAAGTGGCTGGG
>contig02324_484_605
TTTTtATtAATTTTTtAGATTTTTtATTATAAAAAaCAAAaGACTATTTATAAAAAaTGTGTGACGACGATGTTGCTGCTTTAGTtaTTGATAACGGTtCTGGTATGTGCAAAGCTGGTTTC
>contig02336_1053_1198
AACTTGTGATTGGATATGTGAAAAATTTaCCGAGATCAAAAAATTTATACATTTGTTATTTGAGTTTTATTTTTATTTTAATTCGTTTGGTTTGAATGAGACAGAACTAGCAATTTTTTGTTCATTTATTCTCTTCGaTTCTGGTA
>contig02370_801_1012
GACAATTTTAAACTACCATGGCGTCTATTGAAAATAAATTTTCTCGTCAAGGACTCACGTGACCCGAATAAAGTACTAGTTCACAATTTACAAGTGACTAAAATGCATCAATATTTACAAGAGCGTCTAAACGAAAATC
>contig02353_1_184
GCAGTTTCCGCTGTTTTCTTGAGCACTGGTGTATACTGGTTGTTCAGCTTGAGCCAAACTAGTGAATGAACCAATTGTTCTGTAGGTTGGGCTAGCTGGAACAGCAGCAGCGTTAATAATAGTACTATAAGTAGACATTTCAAAGTTTGAAAATTTTCAAGAAAATATTAATTTCTAATCGAAA
>contig02470_56_201
CCAATCAGATTGAAAGTCTTCCGGATAGCTTAAAAGACTGTGTCAAACTCGAACAATTAAAAATGAGTTATCGAACATTTACAGCTTTACTAGACAATTATATGGAGAATTTGATAAGTAAAGGTCAAATTAAAAGTGAaCATGTG
>contig02473_443_608
CAAATTTAATGTTATTTATGTTAGCTGGTTATGAGACTACAAGTAATACATTGAATAATGCTAGTTTTGTTTTAGTTACACATCCAAATGAGCAAATGAAACTTTACGAAGAAATAACATCTCATTTTGGATCCGATTTAAGTCTAGTAAATTCAGAGAGTGTTCA
>contig02505_438_588
ATCACAACCGGCAGCACTTGCAAAAACATGTAAATTTTTGCTTATTTTTTGCTCATTATtGTCATACAAAAaTAAACTTGGCTTAGgCGCAAAAACTGCACATGTGACTATAGCATtATgAGCTTGTATtcTTTCCCAATGATTATttCTg
>contig02486_54_297
CAAAAACATTAATAAATAAATTTAAAGAATAAAAAAATAAATAAAGCAGCAGACTTTTCTCAAAATGAGCAAATCAAtTTTAGCTTTAATATCTAtTTTCTACTTGTGCAGCTTATTCaaTGTTGAAGCTGCTAGtTTGaAtTTTACCGaAAATGCTggagAGACAAAGaACggattgtggtcttatatt
>contig02549_12_157
aaagatttcaaagccaagatctcaaataaaaggtatcgActtaattcgcaatccaagtttATACaaaGGAAtggcatttACAATtgaaGAGCGtcaaattCTTGgtattcaTGGTCTCATACCACcAGCAGtATTGTCTCAAgAaG
>contig02575_15_2078
CGGCATTTTGGTAATACTTAATCAATTTGaACaAAACACGTTTATAAGCTCATTCAGATGTGGTATTAAAACATTGAATGAAAGCGCGGTAGAAAATTCATTTGAAACATTCGAAGATCTAACTAAATTCGTAATAATAATTATGTTAATGaAAAAAAGACTTGCTTTAGCAcCGA
>contig02595_332_575
TAGAGCCTAAAAAATTTGTATACGATGACGACGAGGAATCATCAACTGGATTTTTGACCTACTTTTTATTTATCTCTGGTATTTGTATTACAATTTATGTGGTTTATCACAacAAATCAAAAATCCTAGGCCTTTTGGTAGAAGGTCGACCAAaCAGGCGATATAATCGTTtATAAAAa
>contig02616_3703_3932
TATTCGAATTCCATGCAAAATCAAGaACAAAATGatTTCTCCATTTCTGAATGTAGCTCGCATAGACACGATTCGGAATGTTCTTCGAGCGATGCGAATGATTTCAGTTTTATAAATGAGGTTAACTCACCAAGtaAAGATCCAAG
>contig02645_697_855
AAAaTAATGATTTGAGTGGAAATAAaGAATTCTATTCGTCCGATAAAGAGAGTTCGAATGATTCGTCTGATGATCTTTTAAATGaCAAAACTGATTCGATTTTATCTCATGAAAACGATGCTAAAATTCATCCAAAAGGTCAATCATCTAATCAAAGTA
>contig02659_2115_2225
CTGATTATTACAATTTTGGATATTCAGAaCAAAaTGGAAATTGGATACAACCCTTTCAAAaTAATTCACCAGAATTATATCAAAaTGtAAATAGACAGCAGAACACtACAC
>contig02676_2258_2404
TTTTTTtCAATGAATCATACAATTTTTGTGACAAATTCTTTTTTTTttCTCGTAGATGTTTCCTAGAGATCAAGAGTTGTATAACAATGATTACGATCACAATTATGAATACAAACACAATTACAACACAAGTGGCTTACAAACAGG
>contig02719_1560_1665
TtATAGTGATCCAGTAATACAGCCTACAAAGCCGATAGCAAATCTACAAGCACAAGATGAATCAAAaTTTAGAAAGATTCCCAAGGGGCGCTATGACACTACATAC
>contig02722_880_1065
TCTGAATCAGGTTTATTTAATTAAGAAaTAAAAATCATGTATACGTGTGCAGTCGATGGAAAGTTGTTTCACTCGTAATTGAAAGACTCTCACATTATTTTCGAAACTTTTACAAAGTTGACTTTGACTTTATTTTTTTGTTTACTTTTGGAAAATTTTCTTTTTGCTTAGTTTGTTGCTTTAAAA
>contig02722_1344_1532
TGCAATTCGTAATAAGTTTTAATAAAAaTTTGTTTTTTCTTAaTTTGAAAATACCGAAAACTTTTGTGAAGAGTTTAGTGCATCAAAACTCGATTTGTCTCGGATTCTCCTCAATTTTTtGATCAACcAAATTTTTTTTTtAGTCAATCAAAAAATTAATCCTTGAAATCGAGTTTTAGTGCAGATAAA
>contig02722_1697_1876
CACTTCGATAGCTAGATCTAATCTAAAAaCATCTCTGGGTGACATATAATGAACAGCAATTAAATtATCAGCACAaCAATtAAGtCCTTTGCGCGGTGGATTTTCGGCATAaCCATCAAGCCaTCCTCCGTAAGtACCTGtAAAATGAGTCATCAAACTCaTGACTAACCACCTCTCTCT
>contig02734_1357_1463
AGCGCATGGCCGAGTGGTGTAAGTCGAGTCCTTTGGAGCGAAAGGTCTAAGGTACAATTCTCACaTAGTGATGAAAATTTCTAACATCGTAAGATGTTAAATGCAAA
>contig02804_3_155
CTACAACcATTACTACTGAGTCAACTACCACCGTTAGCACTACAGTGACAACAACAACTTCAACAACTAGTGCCACTACTGCTACTACAACAGTCAGTACAACACTAACAACTTCAACGACTTCAACCACAACAACCAATAATATCTCGGGTA
>contig02824_2800_2922
AAAaTTTCTTAAATTAAAATtAAaGTTAAAACAAAGAAaTTGAGAAAATAAAATGGATAGACACAATAGCTTGATATTCACGTCATTATTCAATACGGATACAGTATTTAATTCAACAGGTAA
>contig02845_1_127
GTACCGTTTTTAATTGGTCGTATTACTAGATCGAGAAGAATGTATGAAGATGTTGATGAGAATGAGAGAATAATTAGTATTAAGCCAACTAATTATCAACAAAATTACAGATATTAAATTAGTAATT
>contig02864_11_242
AtttGaaaTGCCAttttATTcccGGTGaaacTGGAGTTTTTGAACTCAACGTTGTTtGTGATGACAATTCTTTGGATGGTTGTCCTATAATAATTAATGTAAAACCTGATACTAATAAAATTCAATTGATAGCTAATGAAAAAAaTGCCAACCTTtATCAACcGATTGAAATTTGT
>contig02877_404_562
GAAGAAaCATGCTCGACTTtAAATAATGAAGAAAGTCAATGTTCAAATtATGGAACATGTGAGGAAAAGTCGTCGAATTATtCGATTAAtAGTGAAACACGACTGAGACGTGATTCAaTATCAAATgAaTCATTATCGaCTACTTGGACCCAAAAATTC
>contig02914_1658_1831
TTTTGAATCAAATTATTTTATGATGAAATGACTTCTaTTTTAAACTACCGAGAGCTATCTAAAAATTCGCACACCGAAGACAATTTGTCTTCTTTGCTGAATTCGTCATCGTTGAATAATAATGATTCAGATCAACAGTCGACTAAACCGTTCAAAATGAACACTTATATtcag
>contig02933_27_147
aatttAgaatccaTCTAATGCTGCTTCAGCTTGTGCTGGTCTTTTTATTCACTCTCATATTGGTCCAAAaTATGATGGTATTTGGATACATTTAGACATAGCTTCACCAGTTTCCGATGTA
>contig02964_895_1067
TTAaTAATGCTCTATAGTTTTATTTGTATAAAAAATTATTTTATATATTTTGAATGAGCTACAAAATTTAAAGTTTTATATTGTCACCTAGTCATTTGATTATtATTTTGAAATTATCTAATTaTAAAAAaTATTGTCGAaTAAAAAAaTTTGTAATGTATTATCTAGAGTGC
>contig02994_3_1245
TATGGGAAAAAAATAaTTTAAACCTTGCTGATTGGATATTAGCTGATATTCAATTAAAATCAGAAGTAAATTTTCAAATTGTTGTTGAATCTACAAATGGAAATGCACAAATAGCCATAGATGACTTATCTTTTACTCCATCGTGTAAAATCAATA
>contig03002_1_135
TTCTGATGAAGCGACTGAAGTAGAAAATTTATCAAAaCGATCAAGAAAAGAACCCTGAAGAAAGTTAGTCTCAaGAAACAGACACCGTCTCGAAATAATGTGGTATCAGAATGACTAAAAGAAGATATTGGGCTG
>contig02964_444_638
TGAACAAAAAACGCTGATTAAAAGGCATTTAGACAGTGTCTGTTTTTTTtCTTCGGGCAACATACTTTAAATTTTGTTTTTTTtcGTTATTTTTTTttGTCTAATAAGTTCTAAACAGTACAATTCCCAACAGGCATTACCAATTTGTACACCAGCTTGACCGACATGGATTGAAATACACTCTCTCATTTTATA
>contig03059_618_795
CTCCTGACCATATTCCAGCTgAGACTGTGTTCaaaGGAGTCTTAtttGTCaATaaaaCTAtttGAAGTGCTAttttAGCCAATGAAGaaaTCaaaaGAATCaaaGTCATTAtttttGCaaaaTaaaaTGGATAAttttGAAGTCTATCGATTAACTGGcccttaTCTCTTGATATTCC
>contig03091_713_827
TTaTAAAGCTTTTTTtCAAGGTCAAAATGGAGCAATAACaTAAATACAAGAGGATCATATtCTTTTGtAAAAGTAGGCTCTTCGATTGATGACATGAATACTCTTGCCGaaaCAG
>contig03115_6_110
TCAGCGTGAGTAACAGTGACATAgAAAGATTTTCTATTAGAAATAATTCCTGATTTAGTCAAAGTTTTTAaTTTACATAATCCTTTGAGCATTTTTtGTTCGATT
>contig03134_2_192
CCTTATCCTCTGTTATTAATTGACCTATGAAAGTATCAATTTGAGAATTTTCCTTTAGTTtAAATGTtGTATTATCATTTAGgAATAAAGGTGGATTGTCATTTATATTTTCTATCCATAAAATTATTTCACTAGTGTCATTTAGACCGtCtATATCATAACCGACAAGATCTAAaTTAATtCGAtCGCCA
>contig03151_2240_2432
ATTTTTTGATTTATTCGTCGACAATTTTATTATTGAGCAGTTTTGATTGGTTTCTTGGTaGAAAAaGAGCTTACAATGATTTtAAAATTTTGCTCAGTCAAGTCATGAAATCAATAATCTTAAGTAGTTTtGGTAAATTATTCGTTTTGCCGTTGGTCATATGGAATCCAAATGATATTtATTTTAATCTAGC
>contig03160_622_820
CAAAaTTTtAAAATtATTTATCTCCTTCCGTAAAAATAAAATCCAGATAAGTTTtCTAAATtGTttAATTtCCAATAAAAAtGCTTATTtACTTGgCCATAAAGTCCTTAGCTGAAaTTGATCTATCACTTTTAATGGCATTTATAATTGTTGGCATGGTAATGATGTCTTTAATGCTGATAATGGACATGAATATTGA
>contig03177_10_541
tttgggtttGGATTGGTAGaaaaTCAACTaaaaaaGAAAGACAAGAATCAATGAGaaaTGCATTgGgTTTtCTTCAAGCAAAAGGCTaCGACGAAAAaCAaCAAAGCGCTATCAAAGTCACAAGAGTAATAGATGGTTCAGAGCCGGTTGAATTTAAAGCACTTTTTAATCGCT
>contig03202_400_582
TTGGATTTACAATAACCGTCAATACGACAAACATGTCtCTGGCAACAATTAATCAATTCGGTATAGTCTTGATCCAAAAATTCCTCGGTTATGTTTGACGTTTTtAATGAACATGGGTGTGGATCTGGCACACGACATTCAGTCTCATGAGTTCTAGGGTTCATGGCCGTAATCAAAGTATCG
>contig03222_188_393
GTATGTTAAACCGGTGTAGAGAGATAATACAAAAATATTCACATGATGAACGTTTGAATGGTACTATACCCTTACCAAAAGCAAGGACTAACGAAATGATTGGTGTTTTGAAAGCtTTATGTACTTTAATGAGTGCATTGAAAAAAGCCCCGA
>contig03233_5870_6014
AAAAAAaaTaTATAGAAAaTTTGAATTAAAAAAAAAaaCAAaTGAATTCtCGAAACCGCTCACAaCAATCAtCGgCATCAGaGACTGAGTCAGTCaCTGATATAtCTTGTGctgagagtataccacaacaagcgcagcaacggtt
>contig03254_1204_1465
ATAGTTTAAACAAAAATCAAATTGATTACATCAAAAaTAaCGAGGATTATTACAAATCTTTTTTGCGTCCCGGAAAaTCCAAATATAAAACAAGGTTTGAGCACAACTTTTTCTATCTAGAAATGGAAAATTATGAACAAGTAGCTGATtATTTTCAAAATGATTTGGATGTtaGTGaTtCAACtAaGAAaTATT
>contig03255_1520_1630
CTTTCGTATAaCTTTGCCGTCGAACTGATCTAGAATCATCATCTTCAAAATCTGCATCATTTGAATGCTTTTtATTTCGAAAGTTATTGTTTCTAATTTTaCTGGGAAAAA
>contig03258_37_157
TcATaTTGTTCAGATAGATTTTTTTtCTtataaaCCGATCGAACATTACCGAAAaGGAATTCTGATTTtGGATTATTAAAaCCGCGTCTTTtAAAaTAACCATAAGAATgCCATAtttttc
>contig03273_342_455
aTTTAATTTATAAACTAAAGAAaGAAAATCAATTTTTTTTAGATTAAATCAGATAATTTTATAGAATGGGCAATTTGTTTGGCAATTtGTTTtCGGGtCTTTTTtGGCAAAAAA
>contig03300_691_848
CTtAAATTTGATGAATCACTTGATTTTTtAATACTAGAACTATTTTTAACAATTATTTTGACAGCTTGATTTACATCGCCGTTTTTGATCGAATCAAACAAATTAAGTTCTTTGGCACCCATTTCAAAaTTGTTGTGCGCCCTTATAATTCATTTCTA
>contig03301_5_1163
GtTAATaCTAtTCATACTATaTCACaATTAGCTGATATTTTAACCAAtGCATGTGGTgGATTATTgCCtTTaTTGGCCAGTGCTACTACTGCAAATACTAATGAGATCGAAATAATGGAGAATACTGAAGGTATGACTAATCaAAGaAGGaATTCaATTTTTaGAAAGaATCATGCGAA
>contig03303_836_868
gACCAAGaGAAAATTTTACCAATGATACATTTC
>contig03306_153_1167
AAGGTCAATCTTCTCAATTCACAAaCAAGTTGGAAGGTTGCGTTGTTtATGTGTCACAGAGAAGATCGAAATGATGTTCTAAaGAGCGGTGATGTCATAaGATtGTTtCATGCTGAGCAAGAAAATA
>contig03305_1131_1211
TccttttAAaTTtCGCCGAAAAAAAaaTAAaaTAAAATGGgAGgCTATGATGCTAATTTtAaTCCACcATTAGAAGATAAa
>contig03376_216_883
ATTTTACATTTGAAAAATTTATTGAATTATATCATAAAATTTGTCCAAGAACAGATATAGAAGATCTATTTAGGGATCTCtCCAAAGGACAAACATATTTGACGGTACCTCAACTAATCGAATTCGCTAATGAT
>contig03411_679_699
TCTAATTGATTTAATGTAGCT
>contig03414_1291_1498
TTCATCAATAGGTTTtATTAAAaCAGCTGATGGTAAACCAATTGAAGCAAAaGACTTAGCTCCTGCAATTTTtGATgAACTTGAAGTTTTGGGGTACCcTATAGgCGATCAaTTTACaGTAAAAaCTCTTCTATTACCAAGCACGgCAACTTTTT
>contig03418_690_712
TGAAAAAAaTATCAAATCAAATT
>contig03425_1135_1226
TGTCAtCAaTGTCTGTAaTaTtCATTAAATTGACTACATTTATTtGAAAATAATTtGTTAAAaTTCgTTTAaTTATGTCAAAATTAaCAtAG
>contig03459_852_1001
CTTTGTCCCAAAAGCGTGATAAAaTTAAGCGTAGACTGTACTATGAGGTAAACAAAATTCTTCTTGGATCATTTTtGtCCAGGTTTTAGTCTTTTGCGCTAGAAaTAAGACCTCGTCAATTTATAATCACAAaTAACAACAACTAAAATT
>contig03467_167_338
TTGCGATACCTTTCAAGTGCTCAAAAATATTCCCAACATAACCATCAACAAGTCTTTCAATATTCTGCTCATACTCAAGCTCTTTCTTTGCTATCTTTCGTTTAATTAATTCACCATTTGCAAGTCTAGCATAGTCGAGTTCAGCTTTTGACTGTTCTTGTCTTAATATTTC
>contig03485_1867_2048
TTGCTGGAAAAAATTTATATTTTGTAATTATGCTGAAGTCGCAGGTAGTCTATTTTTGTCAACTAATCTAAGTAGCCTATTGTGTTCCTTTTCATGAGTTTCTAATAGAAATTTATCTTCTTTTACTCGTTCTCTATGAGATAATAATTTAACATACGTTTCTTCACGATCAGCGCTATACT
>contig03485_4_220
GAATCTCAACCGaTAACTGTAACTgaTGACgAGGTTAAAAATaGTaTTCGTACATTATCTAAATTAgATACTTTGATTTTGATCAAAAGtAtGATAAAGAAAaGATCGTTtGGCAACCCATTtAAAGGAAAATTTtCTTATtCAAATTTCAA
>contig03492_3_165
aaaaaagaatcaaaTATTTCAATAcATTTGAAAAAgaTGaTTtAAaTGAAGAtGGtATAGACATAAACGATCAATCATGCTGGTCAAAAaTGATTGAATTTTTtATtCATTCAACTCAAAACAAGTTATGGCAAAATGATGGCGATAATGATGACGGAATTTT
>contig03493_7_150
GGACAATCGGCTAGAAAACCATCGTAATAGTGTAAAATAATTTCCTTACTAAAGTCTGctAAGATACAATAGTGCAAAATTTCGTCTTCACTCAATTCTTGAATTTTCTCTTTGGCCTTTTTGTTACCCATTTTTCAACTCTTG
>contig03497_1_163
AAATCGACTTGGTGGGGTTGGTTAAGCACAACGACATCGTCAAGTGACAGCGATGAAAAATCAAAACTCGATGAAGAAATTAGTTTATCAACCGATGAAAAGTCCAAGCTTTATGAAGCAATCGGATATACTGAAGAATCAAATTATGAAGATTACCCTGAAG
>contig03512_1_190
GTTGGTGATTGGATATTGGCGGATATTCAATTAAAATCAGAAGATAATTTTCAAATTGTTGTTGAAGCGACAAATGGAAATGCTCAAATAGCCATAGATGACTTATCtttTACTCCaTCGTGTaAAATCaATA
>contig03532_418_559
CTGGTTACAAAGACCTTAGTCCCTTTAATTTATGGTCACATAAATTTCTTGCCTGGTCACTTTATTAATGATTAAAAaTTTTTtGGTCACATAATCGCTGGTAACCAATTAAGTGACCAGTGTTGGTCACATAACCGGTGGT
>contig03556_2108_2349
GAAAAACGAAAGATCCTAAAATATAAATTAAGtTTCCAAGtTTATTTAAAAAATGGATAAGCATGAAGTTAAAACTTTGAAAGAAAtTCTTGAAAAAGAAGAAGAATATGACCAAGCAGCAAGAAAAATTCAACGATTTTGGCGAAAATATATCGT
>contig03558_274_361
TAAAGATAATGGATCCTGCTGAATGTGACAATTTATTAGACCCGAGTGATATGTTATATGTACCTAATAATTGCGCAGAACAAGTAGA
>contig03600_548_569
TTTAAAAaTtGGTAAAAGATCA
>contig03617_811_980
GAGAAGATTGGATTTTTTAAATTTGAAAAAGtcAAAGGAATTAATTGCTAGTGAaTTTGAAAATGATCAAGAAATTTtAAAAGAAaTTTACGAATTTATtACCGAGTGAaTAaCGTTTTTTTTtAtATAATTTGTTCGCTTTtGTTTTTGGTTtGTTAAATGAATCTCcG
>contig03628_7_89
GCTAATaGAAATGGCCAAAAaTTCTTACATCTCcAaTCATtCAGaTTATCCAGAATCACGACCGGAATTACCAATAAAATCCG
>contig03656_1729_1749
CTAAAATAGGCTTAATTAAAA
>contig03669_5_264
AATACAAGTGCAACTGCATGTTCGATTGCATTGGCTGGACATTTGCTTGGAGCTCAAAATaTTCCTGTTTATAAAGGTTCTTGGACTGAaTATATTCATAAGAAAGAGATAGAAGATGAAGCTCGAATTGTTAAAGATtAAGCTtAATTATTAATAAATTTTTTTATGTAAATTTTTAAAATTtGTATATTAGCCAT
>contig03695_10_124
GttttAgggAAGtttAgggTATGGtttGACttttGTGTCGGTTGACTAGAgggAtttttATttGGtttacaaaaaaatGATCGttttAACGAACTCGaaaGTTGCtttGCTGCCG
>contig03703_1_158
GACTGATATAGCTATTGTCGGTAGAAGGAGGCCACCTACTACTAGACGAATTTTTGACATAAATTTTGCATCCTCTTTTTCATCATCATCTTCGGGTAATTGATCGTAACCATTTTCGTTTATTTTTCTACTCAATTCAGTAATAGAATAAGTCGCTT
>contig03728_3132_3307
TGGGCGAGTATtATTCATTGATATTTTTtACGAAAaGACGGTGCATAAaTtATTTAaGGGgAtACATATCGCTACATaTACATGAGGATAaCTTACCGTAATACCTTGTATAGGAaGGCATtGCATTAAAACATAAAATTTtAACAATtAATTCACCCCAAAaTAAATGAATTTTC
>contig03779part2_16_158
TAAAAAAAAAATTTAATTTGAAATATTTAGAAAGGCGCTTTTTTGAAAAATTTTGTTGATATGGTAACACATTTATTTGACCTTTACTATTGAGAAAAAAAAAGAGAACTTTGAAGCGAAGGATGATGAGTTAAGCGCGTTTT
>contig03779part2_1343_1455
TTTAAATATGAAAACAACAAACAAAATGTTTTCGAGTGATTCTAGTAAAAATTTAGACTTGAGAAAAAGTTTTCATTTTAGGAGTAGCTTTTACCCTAAAGTAGAAAGTAAAA
>contig03837_2069_2218
TTCATTGTCACTGCCTAATGGTGTACGATCTTCATCGCTTACTAATGGTGATCCAGATTCGTCTGATTCTTCTAATTCCTCTTCAGCTTTAGAGAATTTTACTTtCTTCTTGGCTTGTTTGGAATTTGAGTGAATGAAAAAaTCGTCTTT
>contig03840_2849_2871
TAAAAAATAAAAaGTCCTAAAAT
>contig03863_3744_3853
ATTTTATGAAAaaTTTTAAAaaTtAaTAACTGATAAGTCAAAACTTGTCAATGTTATTAATCGAAATTATAGAGTAAGTTCCAAATTGAGTTCACACAaTGaGCCTGATA
>contig03877_7_167
CACGAGGCGCATATACGTGGTTGTCATAATATACACGAAATTTTGTGCACAAAATGTCACACTCAAATTGATTTATGTAAATGTTGTATAAGAAATGAAAATAATAAAGGTATTATTAGTGTTGATGTAAATTTAACTGAGACTGGTAAATTAGAATCCGA
>contig03879_244_366
AAGATAGTTATCTAAAAAAGATTAAGAATGTCTAAAGATACCAATATTCAAAATACAAATACTGTTACGGCAAGATGCGATTTTTGTAAACATTTGACTGTAAAATCTGATAATCCTAAAGTA
>contig03901_614_797
TTCCTCtAATTTTCACATCATAACTTGCTTGGGAGCAACTTGTTGCTTTCTTTCATTGGTCTGTGCATTGGCGATTAAGAAAAGTCTTTTTTTttCTATAtGGCAACAAGAAATATAATATAAAAACAAAaTAAAaTAAAATAGATAAAAGCTCAAAAAATTTTCGTCAtATATTTTGctAAAA
>contig03917_1_131
TTTGATCAATGGGGTGCAGATAAGCAATTGGCAAAGACTATTGAAGAGgAATTAAGAGATCCTTTAAAACCGGTAACTGGTCATGACTCTTCAACTAATTATTTGGTTAATTATATCAAAGAAAAaCACAG
>contig03932_4352_4543
TAATTGTAAAACATCAAGATTCCCTTGATTTTATGCACAATACTTTGCTCAAACTTATCCCAGTTTTTTGTATCATGTTAATTTTAATAGTATGCGCCGGATTAAATATGGTAACACTTTATAAATTAGAGACCAAATTTAATAAAGACATAAGTCCAAAGACAATTAAACTAGGCCTATaCACGAATGAGG
>contig03944_437_585
ATTTTTTTtGTTGGATGGTATTCAAAAAaTAGTTAGCGATTCGTTTAAACACTGTTTGAGTAGAACGCACACAAAACAAAGCAGAACACCAAACTTTTTAAAACATGTTTCTGCGCATAATCTAAAAAATACTAAATTTTTCTGCCAAG
>contig03956_2_177
AATGGATTAGGCTCATTGAAAATACATTCAGAtACCAATTTtATTTTTTTTTtAATAAAACTATTCGGCAACTATTTCGGATTATATACGAATTTTATTTATTCTTTTTTTTtCTTTTtCTTCTAAAGAaTCGTCTAATTTTAAAAAATATATTTTCGAGCATTAAAAAAGATATA
>contig04044_28_191
AAaCTTTtCAATATTtATTTtGTTtCCGACGATTTtGTTttATTttGCCTGCGTTtACTGAATCCGGACAGACATCGTATGATAAAGCAGCAAATACATTAGTTGTTGAAGGAATTTAAtAAATGAAATTTCAAAaTAAAATTTtAACTGTTTTTtATTTAAGG
>contig04050_13_166
attcaaatgagaaCGaaggCacTAaGATTTATGCTACTTtGACCCCAATGAAAGAAAGTACATTCTTGCCTCcAATAGATCCAAACAATTTTATAAATCAAATGGGCTCAAGTGTTAATTGTTCTAATTCAAGtAGCAATAACCTTTTTTTTCT
>contig04054_1_154
GTAAGGACCAGTACCAAGGGGAATCAGTATCAGTACAGCACCAGTATTTCAATGTTAAGTACACAAATTAATTGGCAGTTTTTtGATCAAAAACGGTTTGTATGCTACAAAGATTTTAAATTGAATGTAAATTGAAGTTTAGCATAACATGAGA
>contig04055_2_76
CGTGTATAAAATGACATCTTGGACCATAtGgACAAAatCCTTTCGaaTGAAAAGTCTTgCAAAAATCAGTcTtAT
>contig04075_1135_1254
ATCAAATGATCAATTTGGTGAAAAAGATAAAGTCAGAGTTGTTGTTCGTATAAGACCAATAAGCGATCAAGAGACAGTTCATGGtgattcggagattatatcatgtgatcgaacatcttt
>contig04129_2605_2741
TATAAAATTTTCCAAAATGAAGAAAGGTAAGTTGGGTCCCCTTATATTAGGCATTTTTGACCCGTTTGCAATACTTTTACATGTATTTTGGGGTCGGTTTGAGGAAGGTTTGAAGCTTTTTCACAAAAATATGAAAG
>contig04179_721_895
AAAAAaGTACGCATGTGGTAGCTGATTtAAtCGCAAAatATCCTAAAGAAaGTGAGTTTATtATTTTAAtGATTATTTTTtGTGTTtAAAATTGtGTTTATGttttGAATGACACTATtAGTTTCtAGTCACTATcttcatacgaatctgaattttctgccaattttgctaaata
>contig04176_6707_6909
ATACGATATCTGAAATTGATTGCCAATATAGAGCTCTACACGAGATTGTATATTAAAACACTTGAAAACTATGCTAAATGGACACGTGGTTAAGCTTTATGAAATGATTAAACTTGAAAATAATCTGATACAGGA
>contig04187_3005_3167
AAAATAAAAAACTTTTTGAAACATTAAAGAAAGAGAGAGTGAGAGAGAATCAATTATTAGACAGCATTTACTCCTTTCTACTAAAATTGGTATTTATTTTAAAAGCATTAAAAATAAAAAaTGTCATTTTCCAGATGGTATCCTGTTAGTCAATATTATTAGT
>contig04257_4329_4503
TTTTATTTATTGAATTAATACAAAACATTTTATtAATTTTTTTtAAAACAATTAATTTTTAAAATATTtAATTTTCTATTTTACATACTTAAACAACAATTAAaTTTAACAACATTTTCTGTTAAAAAGAAaCAAAAAAAAaCAAATTTTAAaGGAGCTTTTTTTTtGAAAATAT
>contig04273_1582_1771
ACCCATCAAAGTTCCTTGAGGAAATTTGTATCTTTTTTCAACTAATTCAGCTTTATATTTGTTTATAACATCCTCTACAGTTTGTTTGATTTGTTCTGGTGTAACGACAACACCAACACCACAATATTCATTGAATTTCGAAACGTCAACTTGATCAACTGGATTAGATATTAAGTATTCGAAAGCAGCT
>contig04331_1437_1627
TCCGTGATTGTCGGAAACTGGACGGTCAAATAGGTGGTAGTCGCCTTGGAAAGACACCAACATTAATCAAGGGTATCTTTTTTCGAAAAAGCGGTTTTCAACATACTTATATTTTATCGAAAATTaCGTTTTtATATTCATTTTTCCAACTAAAATAAATTCATCACAGCAATGTAAATTGCTAAACTTTA
>contig04336_585_668
TGTTGTTGTTGTTGATTTtAACCAATAAGAaTTTtCTTAaGCAATTtATTTTCGtaTtGAtCATCTGTATCTGACATAtCTGAA
>contig04355_25_260
TTCAAATGTCATGTTTAATACAACGTTCATTTTTTAATTATATTCGTAACCACAAAGTTGTTTTAACTGATATACTCATGGTTATAGTGACTGCTATGTTGGGTGGTTTAATATTTTTTCAAACTGGTGAAAAAGACAAGAATACATGTCATTATAACCAACAAAGTATaAAAAAA
>contig04356_6688_6803
CTAAATTGATGGCAAGGTTGTACCATTTTCACTCCATTTCTTATATCACACACATTCATCCTGGTCATAATCTCTCAAaCAaTTaCCCTTGGTTCaTTTTTACTTTGACATGTTTG
>contig04359_75_187
ACCATCTTTTGTACAAGTaTTTCTTGGAAATTTATCATCAGCTGGTAAAGCTCGACAATCAATACCAAATATATCAATTAAAATACATATGATTCTAGGACTTATCTCACTAG
>contig04454_107_190
TTCCAACATTCAACAAAAGCTTGAGGATTAGGTTTTTTTTtGAACGGCATTATTTTTCTATTAGCCTTTTAAATTACATTTTTA
>contig04490_5_260
ATAAGTCTCACTTGTTGGTAGTTaTGACCCTATCAGAAGCTATTCTACAAGTTTTCGAGGATTTCTAATTGTAGCTGTTCCTGaGACATGGTATGATGCTATTCCTTTGAATCCAGTCGGTCGCTTCATGATTAGTCCTAATGATAGAGAAGTTAAATTCACTAGTGGATGTAATGAGATGATCACTC
>contig04494_300_486
ATAGAATTAACCTCCAGATTTGGAGAAGTAAATAGAAAATAAAAGTAAATTAAATTAAAGTAGCGTTTCGACGGCCACAAGCTGGGTTAGTTAGGTGTTTTACTCAATATAACACCAGGAGATAATTTGGGAaCTCATTTGAATTTTTTTTtGACTCGCACAGGATTTGTACTCTCGACCTTCTGCT
>contig04526_1911_2105
GTTTTTTTAGATAATTTTGAATATATTTCTATCTTTTTACTCTAAAATACCATTAAGCAAAGCAATCTAGATGGACTCAACAACTACTTTAAATAAACTCAAAGAACAGGCTGAAATAAATGCTTTAAAACGACTACAAAATCAATTTGGCACATCTGAGCAACTTGAACAAATTGAACAGCACATTTCTCGCAA
>contig04631_1579_1666
CTAGAATAAATGCCATAAAAaTGTTTAGTAATtCCACGACAGCCTCTCTtAGAtcactcaatgaaatgaatgctcgtcctaaaaggta
>contig04635_1317_1502
CAATTAGAGAGATAATTCAAAAAATATTGAAAAGGTATCTTAGAAAGAATAATTGGTCTGTTAATAAAGATATGCCGTTATCTTTGGATAATCCTGGTTGGATCGGAGATACACTATGTTTAATAGCACTGTCGCTCAATGGTATTACCAAAGAAACTTTATTGAGAATATTAAGGCGGAGAGGTT
>contig04641_4946_5111
CCAAAGTTAAAATTCCAAAAATTGAAAGAAGAAATAAAGAACCTGTGTAGAAACCAAGCCAAGCAAAATAAAAAGCAACTTTTtCACCAAAATATCGACGTATtAAATtAAGTGGTTGTAATGTAAATAGaTTTTTCCAGTTTACCCAATATTTCCATAaTTTCTA
>contig04664_3143_3281
TTCCTTTATATTTtGATTTAATTGGTCGTTTTGACTtGTTtATCTTGgCTGCTGTtGGACaTGGTCTAATTTTTATTTATGTCTTAaTtAATTTTTCAATAGCAACATTCATGGACCCTGGACGCCTtCCCAAGAgTAa
>contig04693_69_219
CTGTAGTATCCTCTCGTTATCCATATTTTATCGGCTAAATTTTtACGCcTcGGCATCGGATCTTTtAAATAGGCTCCATAAGTTACACTTtCcATGAATGCATTATATAATGGGATACCAACTCGGGTCAATTTACAAGCTCGAAAAAAaT
>contig04709_5362_5560
AAATTTTGGATTTTTTTTttAAAGGAACAAAAAGTTGTTAACGGATCAAGCACTAGTCATCACAGCACTAAATCAAATCGTTTAGAAAAAATCAGCGGTTCTATATCACCTTCCTCCAATCAACGtCTaGGACAAATAAAtGTTAATACAaCATCATCACTAaCATCAAGTATGAATaGTACAGAaTCAACTAGTTCGC
>contig04724_833_1014
CTTATGTTCTTATAGGTATTGTTAGTTTTGGCCGAACAACGTGTGATGGATATGGAGTTTACACTAACGTATATGAATATCTGGACTGGATTAAAGATACAATCAAATCAAACTGAG
>contig04728_2_94
AGTACATGAaTCAATTACTCAGACGTATGGTTTAAGAAAAAAATAACAAAAAAGTTTAAGTTTTTCAAATAAACTTAATTCCAAAAATACATT
>contig04738_2_138
TATTAATGGAGGCCTAGAAGACAGTTTTAGCAAATGTATTGATTCAATAACCAATTTTGTATCTCATCAATTACTTAAATTACTCACATGGTCAACATAATGATAAAAATTTTGTTAATAATGAAAATCACCTTTTT
>contig04755_8535_8746
GCAAATTTAAAATTTtATGACTATTTTATAAATTaGAAAAAAAaTAATTGCTTCTCAATAGGTCTAATACAATGAGTTCAaaTATGGAATCATCTTCAAGAAAATCTTTCGGAAAATCTAAAATAGCACCGGCTGAAATTGAAACCAAAGAGTA
>contig04755_8624_8746
AAAATCTTAAAAAATGGTTTTCTCTTAAAGGTCTAATACAATGAGTTCAaaTATGGAATCATCTTCAAGAAAATCTTTCGGAAAATCTAAAATAGCACCGGCTGAAATTGAAACCAAAGAGTA
>contig04770_2903_3026
ATTTTTTtCTCCTTGTTTTAAAATGCTCAAGCTAATTTTTTATTTtATTTTTATTATCAATGCTGTCTTTGGCAAATATAATACAAAAAAaCTTTCAGCtAATTATTTCGAtCAAAaTGACATT
>contig04790_35_228
CGAAAACAATTGATAAAATGGAAGTTCCTAGAGTAAGAGAAAGTCGATGTTGTTCGACATCGGGAGCTTTATTAAGCTTATTTTCGCGCTCAGATGCAAATGGTCAAAAAATTCTTTACCAAGTAAATGATTTCAATTTAGATGAGAAATTTATAGCTATGGAACAATTAAAAAGTAGTCAACCAAAATCCGGA
>contig04812_1_133
GTCAACAGTAACATGTCCAATGTTAAATGAACCGTGTTGTTTtCTGAATTCAGAAACACGTTTTtGTtCTTGTGGGATTATGTTGGCTAAAACATCTTTCAAGTTCTTAACAAAATTtATAATTAGATGCTTG
>contig04841_571_731
GTTGAATACTGTGCATTCGGATTGAATGTTttATTTcGTAAAaTTGgTTtGaataTTTGATGGCACatATCTAACACAaTCGGTCTCaTCTtGTACcTTATaaGgCACATACGAAtAaCTTtGTTTtaTCTtACGCTGtaTTTTtAtCTtCAtCCAATTTt
>contig04845_3_256
TATAGAGATTGCCCCGAAGTTCAAAAaCAAaATCTGATGGTTGAAACTAAAaCAGTTAAAAAAaTCAAAAAGAGTGACAATTtcGAAATTTTATCGGATGAAGAAGGCTCGGCGAAACAAGATGAACCCGCTCCTAAAAaGAAAAAaGCTGTTTTTTtCAAATAAATTTATCAAAATTAATTTTTTGTCTTTTTTA
>contig04879_424_703
ttatttataatattactcatttaaacgaaatgtattacaaaTTTCTaATGaATGaAAGTGAATAtTTaCACAATTCAtTGAAAAtTCTaAAAATaGATGCAcTTCaTGGATTTTaTGAACTAAGaAtTAAAAG
>contig04880_678_1219
AGAATTTAAAATGTTCAAAAAATTAAaTCTTCTACTTGCTTTTCTAAGTAGCTTGGCGATTTTATTTAATAATACAAATGCAACCAAATGCTATGAATGTAATAATTGTCCGATCGATTCAGTTAAAAATGTTGCCATTAGTGTTTGTCCTTCACAATTTTGTTTGAAAGTTGTGAGCtCTGTGGCAGGAaGGACATCt
>contig04914_2_84
TAtaGAATTGCGGATGTGGCTAAAATGATTGAACTCAtGATCGATATCAATTGAAAaGTTCAAaTTTTATtATTTATCTTTAG
>contig04910_625_834
TGATAATCGTTTTGATCATAGACCTTTCTTATACCCAGCCGATTTTACATGGCAATTTAATTTCATAGACAATCAAGTCCATAAAATAGCCTTAAAGCAAATTTATTAATGTAATGACAATGATCTGAAAAATCCTATTTGTG
>contig04945_640_790
TTTGATAACTACTAGAGCTACTCAAATtAGTCAAACTTTtaTCTCTaTtGAAACTGCTTGCTGCTTGactttgacGtttaCttgAAttttCAtttAATCTAATTaTAgggAtttcGtattgatccttactgattgatatgtttcgatttat
>contig04964_8_150
taaaaaaatggttacTTtACATCACCAAATTATCCTGgATTGTATCCAAGAGATCTAGAATGTCATTATTATTtCATCGGGAGTAAGACTGAAAAGGTTCAAAtAACTTTTCATACATTTGATATAGAAGGCGTCGATCAGTA
>contig04969_2_139
TGTTAATCAACAAGTTAATGGTACAGACAATTCAAATTTGAAATTGTTCATGCCACACAGTCTAGCATTGAATTTAGCTGCTGTTAAACAACAACAACAGCATCAGCAACAACAACAAATTCAACAATTACAAAATGT
>contig04976_1689_1808
GTTTTTtCGGCATGATTTCTAATTTCCATTTCCATTTGGTACAATGTAGTTTTAACTCGATAATCCGGCAATTTCGATAAaCCGGCAtAAAAACTCTCCACCAATCGAGCCGGATTAACG
>contig04986_636_660
AAAATTTaTAAAGAAAAATGaCAAA
>contig05016_418_574
ACCTGATTCGGTTACGTTGTTATTCGAATCAATTTTGACTTTTGGTGCTAAATTTGAGACCTCTCGGTAGATTCCGCTCATTTTATTGTTATTAAACTATAGAATACGCATATAAAATTTTCAGAAAAATATTGTCtATTTTGTTTTtGAACAAAAa
>contig05050_715_850
aGcTCaCGTTTTATAGAAGTAAAAAaTaTGTTTTAAAAATCTGATTATTTAAACTAATTTAATTGCATATTAAAAaTAAACCATTTTttAAATGGTCCACTTGGGCCACCTTCTAAGACACATTGACCAAATAAAC
>contig05065_14_232
GCATGACACCACAATATGTAGCCGATCAAATAGTGAATGGAATTTTAGCTAAAAAaGAACTTGTtCTTaTACCTGCTTTTTGGACAaGTATTTTTTTtGCAATCAAAAATTTGgTGACTACTAAATTTTGTGATTATGCACAAGAAATATTGGATATAAA
>contig05096_2187_2312
ccaaaacaTAGatttattttCAAGAtttGaaaGCgaggaaaaatGTCTTGTTCAAGTTGTTGCTGtggCgggaaaaaggTaaaGCGAGGTaaaTTgaGtttaaaaaatAAGCTTGATGACATAACT
>contig05099_972_2457
GAGATGTTAATAGCTTATTCTGAAGAATTTTTTCAACCTGAATTGCATAATTGaATTAAAAATTACAAACGAGAAGAAATTGCTGAAACGGAAGATGAAGAAGAGAATGATATCGAAGAAAAAATTGAAAAATCGGTTGATATCAATATCAATCAAATTGAAATTGACGATGACGAG
>contig05132_430_578
ACTCTGGTATAGATTGATTAATAAATGATTTGaTATCTTCTTGACCAAGTATTTTTtCGCATTCTTTTtAtCTAGAAATCTtGGTtCGGATtGAGTGgCAGCATTTTtAGGAtATCTCCAAATaGTTTGtGCTGACGAGTCAAGTAGCA
>contig05149_1_152
TAGAAaTTTGACACACGATTTAGATCCGGCTTTGACTGAaTTCACTGATTCAAATGAAAAGTTATTGAGAATATAAATAaTTTAATTAAAATGAAACGTGAGAAAATAAATAAGGTTAATTTGGTTAACTATTGTGGCATCATTGATCCAAG
>contig05151_507_654
ATTTTTtGCTTTTTTGTTaCAatCTGTtCTTtGATTGGACTTAATAtATATATTAGcTTTCAAATTTtAAaTAtCAAAtATCAAgCTGAAGATTTtGGcctttGTTCTACagttaaTCAATCaaaTaaaGAGGCtttaGATaaaGTaa
>contig05167_2_138
AAGtCTTCcAAaTtATCAATTGGATACATAAaTCCAATTTTTtCGAAgCGAtCTAGTTTGAaTGATGAGaCcAGTGAAATTAGTTtAAaTGAAATAAaTAaTaGTTGAAAaCAaCAGCCGtGTTTtAGATCAGAGCT
>contig05169_19_91
CCCTACACAAGTAAAGCCACAAAATAGAATGTCAAAAaTTAAATCATATGAACTTTTATCCaTTTTGAAAAaT
>contig05196_1_48
aaaaaatgcaaTCTATCCCTCATCTACATATAGTTGGAACCCATTATG
>contig05228_281_408
CTCCAGCTAAAAaTGATCCCAATATACTTAGAGATTGTCCTATTAtCCCAGTCCaGAaGCCAATAGTTGTCGATGGTATTTTACGaTCAaGCAaaTAAAtcGgTAataaaTTTAAAGaTGaCTgTtCG
>contig05232_1188_1323
GTTAGATTTGGTCAATTGGGTACTGAATTATCAGTGGTTTTTTTCGGTCTATTTTTCGCTAGACTTGAAAGTAAAAAAaGTATCATGAGAATAATGTATTTGACTATTCcAATTTCACTCTTGTACATATCAATTC
>contig05268_43_153
CGAAATTATTACCTaTGAAaCATTTTACTCGATATGCCGTATTATTATTATtAATCATTTCATGCTTTTACTCAATTAATCTTCTTAACATTAGTAATTTTTCATTACGTA
>contig05326_1362_1508
agtcaccggacGAAGTCCTTAtaccAtttttaaaTaTTaaaTTGgaaaacggaaGAATAttttCATAtttGAGTATTGtttGC
>contig05382_2077_2251
ATTTCAGATaGgATAATTtATTtATTTtGTgTGGGGCAATGCAAGCTATAAAAaTGTGTAGtGGTTGGTGATGGTGCTGTAGGTAAGaCaTGTCTaTtGaTTTCTTATACTACTAATGCATTTCCAGGCGAGTaTATACCGACTGTATTtGACAaCTTTTCGGCCAATGTAAtGG
>contig05393_2_187
GAAGAAAAATAGGATATTTGTTATACCCAATCGAGGATTGTACAATAATACTGAAGTATTAATTAGAATAAGCTGTAAAcCGGCAAATGTAAAAGTAAAATTAGGATTTATA
>contig05428_22_200
aCcTCCCAAAaGgCACCGaCAatAAaTTtATTTGGcAAAGAGTAtCCGACaGAtGATtGGAcAAaTATAAaCAAAaGCaTACAAGATAAACTGGAACGAAATTTAATACACCAAAAATATCATCCTTTAAATCATTTAGTCAATAAAATTAAACATTTTTTTtACAAAAATTATATAAA
>contig05438_227_432
TAGAATTTTTAGGCAATTATTTTGATATTTTAGATAAAGATATAtTTTTTAACAGAAATGAACAAGTTATTTTCAATGTTCATTTTAGCtTTTTTGGCTTTAAATTTAGCCCAAGCTGCTTCATTGGAAAAATCAAG
>contig05438_1_156
GAGTATttGGATTaCAACAGGCaCCAGtCAATACATCACAAATTTGgCATGtaTCTCcAGAGCATACCCAaTCGTAGTAATCATAaGCAGCATAGTCCATaTATGATACATCCAATGGAAACATtAGGAaTTTGtCTTTTTtCTCTGGTTCTTTTT
>contig05487_1064_1216
CTCATTTATGTTTAGAGGTTCAGGTGAtCCACATACTAGCAATTCTATTTCTTCAGGTCTAAATAGTAAAATTGCGTTTGAAGCACAAACACTATGAAAaCCATTATAAAAaGCTTTAAATtGTTGATAAATtGATTtGTTtAGTAAAAAATC
>contig05493_356_450
GTTTATAATAATATTTAATTtAAATTGATAAATTAATCTAGAAACTAGTTtATTTTTTTGCTGAGAGTTGTAAAAAAAaGAGCCACaGTGtCGAT
>contig05506_779_903
AACTTTTAAAAGTCGAAAAAGTTTTTCGCTTAGAATACGTCTCTTTATCTTTCGGATTTGGTGATCTCCCATTTTCAGTCATAAAAaCATGtAAaTAAATtGAACCATTATTTTGCATaTtCTTT
>contig05525_36_1699
TGGATATAGAAaTATATGGATTGTTAAACCAGGTGCTTTGTCTAGAGGCAGAGGAATTATTGTCTTTGATAAAATCGAAAATATACTTGAATTAAATACGAGCCCATTGCAAAGAGATGGTAAATATGTTGTTCAAAAaTACATTGAAA
>contig05572_487_742
GCGGTTTTGAATTTGAATCTAGAGCCTGAAATTAAAACTATAGGaGTAAATTTGTtAAATTTACTAGCTGAAAATGACAAAGAAATCGACGAACTTCTAAAAaTTTTGAAAACTGATGACATTATTTtAAaTGgCTCTaGTGAAaGATTTCAaGAGTtACGTAAAAAATtAATGGAaCAAACTGAAATTAGACGTGG
>contig05589_378_560
ACGCCGTTAATTACCGAGAAATGCAGTATCAATTGATTACTCAAGTATAATTAACTTTATTACAAAATATCTAAACGTTTCCTGCATGACTTCATTAAAAGGACGATTTACATAAGACATCGGACAAACTTCTTAAAGTTTCGGTTAATTAAATACCCCAAACTAAAACGCAATAAAAAAaCG
>contig05590_691_849
TTGAAaTCTTTAAGAATTATAACTTTAAAATATTTTGATACAAAaTAGATTTAAAATtCTTAAAaTAaTTAAAGAAaTGCAATATATTGCCAACAATCCAGACGGTTTATCAAGCGAAATCATCGATCGCAGCAAaTTTCGTGATCACTACaCAAACGA
>contig05603_2202_2396
ATTTTGTCAAAATAATTTGACTGTTGATTATCGACCGAAATTAACATCAAACAAAACTAGTTTGCTCGTTTGTAAAGAaCGATCGTTTAGTAATTACTATTCAAATGAAAATTCAGTAACTGAACAATCAAAGCAATTTtATCTTGATGAGAAACGGCCTAGCCAATCTTGATTCCAAAGATAGTCAGCTCAAAG
>contig05606_68_231
CTGTCTATtAAATTCTCGATATCCAATTTTTCAAGAaTTTCTAaTTGTTCATCATtGTTTTTTTCTTTTAGCCTCAaCAATCtACAACATTCTAATGATCCACCATCAATCGGATGGGCCTCTGTATTGAAAAAAaaGAGACCAGTTTCAATTAAACATTCCCC
>contig05607_3_149
GCAAATGTTCATTTgTCGACaCAAGTGACTTGTGACTTTCTtGTAGCATTGATGTCAATTGTTGTAATTGTTCGTACTGTTTAAGCTTTATTTTCATTATTTCAATATCTCGTTTCATATTACTGTTCTGTGTTTCCATAGAATCTT
>contig05632_10_150
GTTTTTTtGCACTAAATGTCTCaTCATGAAATAAATTCTTTtGAGgTAAAGACACTACCGGATTTTTATtACTCGGTTTCAAATTTTCATCATCAAATAAAAaCTCATCAAAAaGTTTATTATTAATATTATTGTTATTAC
>contig05643_3154_3245
aCAAAAaTTAAAAaTtACAGACTTTTTTtATCATATTtATTTTtGTTGAAaTTATTCAGCTCTGATGAAGATGGGTCTTAATCTAAAaGGTA
>contig05678_3_234
CAAAaGTCTTTAACAAaCTAAATTATTACAATGAAAAaTTGAACGAATTTCCAGAGCCAAAACCACCTAAACCATTAAGTGAAGATTTTGAATATCAATTGaGAaGAAAAaTCAGACAAaATCAATAAAATTGATGGTTTATTTCGGAGAATCGTGTTTTtAA
>contig05682_331_440
GTCTGACCTCGATTTTGTTAACTGTCTCGGTAACGTCCAAAATGTTAACAAAATCAAACGTTAACAAATTCGAGTAAAAAaTTAAAGGATTTTGTTGATGAGGGTCATTT
>contig05687_951_989
tcTCcAGAGCCACcTCGATGACTCACTACGACAAAATtA
>contig05688_831_1029
AACAAACACAAATTCCCAATAGTCCTTCTTGTGTTATTATACTAtGGTtATcAaGCGaTgCCATAGTGCCTATTGTAAAACCAATCactGCTAcTaCAaTtATTtCAtGgTAGTTAgTAaGACTtGcACaTTTTCTgCCGATtATtGCtGCAATaCCTAAAaTTATtGTTTTTATAtAAGGCGATAGATCCATTTTTAa
>contig05702_472_594
ATAAATTATTTCATAATTAATAAATAACTAATTTCTATTTTtGAAAAAAaTTTGAAAAATATaGTCTGAaGAAGGTGTGAGACcTACAAaTACTGATCCTCAATTTTGGAATgaaagatggaa
>contig05711_8_131
tcagATTTtACTATGCGAATATCAGCGGGTATTCGATCTCCAATACGAACAAATACAtAATCACCTTGAACTAATTCCTCAGCTGGTATTGTTTTTTCTTGTCCATCACGTTTAACAaCaGCTT
>contig05736_421_582
CACAAATCTATTTCCCTGAaTAGTCAATTTTtaTtAAAAAAAAAaCAaTTCAATAAtATTTtGaTAaTAATtCATTtGAaTtACcATgTGGGAGTTTgAGGcTCTAcTtCATCATCACCaCTAGCTgCGTcACCCATAtAACTTTCctCTTCTGTTtCATCt
>contig05743_7_187
TTAGAAaTaCGACCTcAaTGgTtCAaTTATGATAaTATTCcATTTGACAaTATGTGgAaGgATGACATTTATtGGTTTCATTtCATGCTTTCAGATAAGTTATTTAAAGGGCGCTTTTATTTTAAAGCTGATCAaGAAACAATCGAAAATTATGAATTGAATGTAGTAGAAAAGCTGGAAT
>contig05741_678_846
TTACCTTTGCATCCATATCAGAAATAAGAAAAACTTTTTGATAAAAaCTAGTCATTAGATCAATACATGTGTCGACTATAGCATCGGCTTTTGCTGATTCTAAATTATTActacctgctaaattatattctctagctaaatatctagctatagttaatgactgtggaag
>contig05760_2390_2565
CAGGCTCTTTAAATAAGTTTGAACAATATGATCAACCAATTCTGGATCAGCCACATCTCTAAGCTCCTTGTGTACTCTACCTACAAAAAAaTCAAATaTTTTtGTTCGTTTTTtCTCCTTATTCTTGTATTCATTAATAGCTTTTGGATTTTGTTCGCTTAATTTTTCAAGtGTTT
>contig05769_2247_2439
TtAATTtCTTCGATGAAAAATACGGCAGCTAAAaCCAAaTTTAATGTTATAAGAATCGCGTTTAAATTCAAATTAAGCTGATAAGCGCATGCGTAAAATTAGAATATTTTAACATGGGAAAGATGGTACGTGATGCTTGGGGgTAAAAAGTGATTTTTAAGTGCATGCACcTCGCAGCAAGGGTATACGGGAA
>contig05799_5_191
TCACTTTTAAGAATGTTAGAATCTACTGTTGGTCCTGATAaCTTTAGACAAGGATTAATCAATTTTTTGAAAGCAAATGAATTTCAAGCTGCTGTAGGTGCTGAATTTTACAATTCGTTAAGACT
>contig05821_6_168
GTCCGATAGTACGATGGAGTCCgTCCGGCATACGaTACGGtACGTTcGCCATACGATACGgTACGTTCGCCATACGATACGGTACGTCCGGCATACGATACGaTaCGTCCGGCATACGATACGATACGTTCGCCATACGGCTACGTCGCAAATTCGATaGAAg
>contig05874_113_311
GAAAAatCAtATtCAATTATtaGATTCTTGGGAaGACAATCCAAACTTCGATGTTTGGAATCGAaTAAAAACAGTAGGAGAAATCGTTGATGTTGTTCTATCACCAAGCGCTTTTGGAAAATATGAaCCACTATTTAAa
>contig05879_915_934
TCACTTATAATATTTGATTT
>contig05883_637_676
tAGAAAAaTATTtCGCAAATGATTGAAAaGGCGTTTCAAG
>contig05892_1067_1264
ACAAAATTATTACGTCCATCTAAATGGTTGTCATGTGCTCAACCAGTCAATGCTACAATGTCAACTACATTTATGTATCAAAGTAaTACACAAGAGCATACAAAAGAAAATGTTCTAAAAaTGTGAACGTGATTGTTGTCTAATGAGAAAATCATGTGAGAAAaTGATGGTtAAATCAGAATCTGGTTTGGAcACTGG
>contig05903_1293_1485
GTTTTTtATTTTCAGTCTTTTGTATCTTCGACGACTAACTCGTTAATATAATATTTGTAAAGTATTTTTGGATTTTCGGCTGCGCTTTCTGGATCAATAAAAGCTGAGCATGTTTGTAACATTTCATTCATTTCTTCTGCATTTAGGGGCTCACCTATTTTGAAAATTTTACATAAATTTTATTTCAATAAAT
>contig05908_79_276
CGGTTGTTTCAtCTTGTTTTTTtAGACTATTTTGGGTTATTTCATtATTTGTTTGTGTTAGTTTGGAaTCATTTTCACATTCATCGTTGGACTTAGAATTTTCAGCATCATAAACTGTATTTTTACTATTCGATAAATTGGTAAATTCAAAAGTATTTTTTTtCGTAATATTCAACTTATTTTtAGCTtGAACAATTA
>contig05927_1469_1623
CTTGGGTATTATGaTAATAACTCATTATTTGTTGGTAATTTTTCATAAAGTCACTTATTTTTATTCTATTTTTAGCTACATCtGGATCGTtGTTTACCAAATTCTTAAACATCGATTTGATAGTTTTCGATTTTGAAATCTTGGATTCAACATTT
>contig05929_417_555
TACCCATGCTAGACCTGTAAGAAGTGATAGCTTAACTTGAAATTTTCCAAAGCCCATTTTTtCAACAGCTGAATCAATTGTATAAGTAGCTTAATATAGGTATATAAATTGTTATGTTAATTTTGAAAAATAAaTCCAA
>contig05933_63_317
AGAAAGAAGAATTATCGAAgCGAATATAGAAGAAGATTACTTCAATGAtCTACTCTTAtTTTTGACATTGCTCAACACCCTACACAATATaAACTATGATAATGAAGATGaAAATCGTAtTTTAAATCAATCCACAAATCAAAATGAtTCTCTTAATGTGaATCAAATCaAAATAATTGATGTGATCCTAAC
>contig05948_1_94
GACATGaaattttGGAGTGaaaaTTCTTATTATAAtATGTGTTGtCCAATTAGACCTAAAGGAGTTTAATTAAACAATTTaTCAAtGAaTCGCG
>contig05965_8_186
TTTTAGTCTAAGAAGCTCTTCACTATCAGGTTGCGATCTAAGTGCTATTTCAACTTGTTCCAACTGTATTTGGTATTCTTGTAAAGTAGATTCAGAATCAACTTCCATCTTTTTCCTTGTTTAATTTTTTTTTTAATTATACTTATGAAATTTAAGTTAAAATTTGCAGCATATTTAAA
>contig05995_489_705
GATGAAATTTCATTGAGGGAACaAAAAATTAATTTGTTGaAAAAATTTGATCTTGATTTGAAATTTGGACCATGTCTTAATGTTAAGCGAATAGATAGATGGAACTGGGCAAGTAGACATGAACTAAACCCTCCGGAGATTGTTA
>contig06010_1_164
GTTCCGGTtATTAAaGAGCCTGTTGAGTCTAGAAATGATTTGAAAGATATGTTTGACATTGATAATGATGGTAAATTACATGTACTGTGTGGTGGTACTGTTATTGTTCAGCATACTCcTCCGCCTAAAAATGACTCGGGTTTAAGAGGTTTGTTCAATATTTT
>contig06041_5_181
aaatttGATAtccttttATTATGaaaTAtttGCTCGATAtttAAGCTAAGGACTACGATCATCAATACGGCAAAGGTTGCaTTtAAatACTTtAAaCACTTGTTTATAACTCTTGAATGgTtCATCtAGATTTtAAAAaGTTAACATAAAAAAAaaCcGAATCtCCTTTtGAATTTT
>contig06076_963_1068
AAAAAAATTCTTTTTTAAAAAATCAAATACCAATATAATGAATGTTCAAATTGTTCTTTTCTTAGCGATTAACTTAAGTCTAAtttACGCATTGGATAtttATGTA
>contig06084_3_222
CAGCAATCAAAACTGAAATTACATTTTTACCTAAAAAATATAAAGAAGCTAAACTAGAATTTGATAAAGTTTACAAAGGaACTAAATCATCGCATCCGAGAATAATTACTTGCTCAAGTTATGTCCTTGATGTCATGGAGTTCGCAGTTGGACGCTTGTATGTA
>contig06095_983_1162
CTTTTTTtAAAaTTTTGAAGAAATTtCATAAATAATAAGTATAATTGTATGAGCTCAATTGTAAGACTCGAAAttCAGTAActgagtcgaagtcaaaaatcacaggattcgattcccatcttttattaatttgttaaaattaatgaattaaaaacaaattgaatttagtttctatttttg
>contig06102_1_170
GAATACCAAcAaCTCTCTTTGTGTtACcGaTTTTTTTCAAGCGATTAAAaTGATCGACTACACTTAGAAGgACTAAaGGATGAACAaTAACTCTTTCGAATGGTTTTGAATCGTTCGACATTATTtATTTCGATGAGTAGCTTTATCTAAATAACAAATAAATAATTCAG
>contig06112_4283_4497
AAAACCACATTTCTACACATCATCTCATAAAATATTTGAATTCAGACGTATAAGTCTAAATAGTTATATCAAAAATCTAGTCCAGTTTTACAGAACAAACTATCCAATAGAACTTATCAAATTTTTGAATTTAGACGAAGCAGCT
>contig06123_177_349
TTCTGCTAAATTAATTTATTATTTATtCTTTTtCTAAAAGCCTTGAATTTCGAATGCTATCTTTTCTAAAGCATCTTTTGACCCGGATAGTGAATGAGCAAATTTATTTAGTATCTCAATATTAAATTCTCTAAGAAATACTTCCAATTCATTTACATATGAAACACCCATTA
>contig06137_4768_4935
CCAATTTTGTAATTTTACTGTCAATTGATCGCCAGCATAAATTGGATACACAAATTCATCTTTATCTTCAGGTGAATTAGTCATTACAAATTTAGTCCTAACCAaTTTTATtACTTTGAATTGGTCATAGGTTTTTTGTGTTCTTTTTTGTAAGTCAATTAGACAAGC
>contig06139_2178_2297
ATCCCcTCTTCAGgTAAaTCAATATcGAATAAAATAGGcGgATTCgatgggacatatctaaaattacatatgctggggtttaaaaaagtagtttgaccatcagtccaagcgccatgatct
>contig06179_1766_1944
GATACATAAATACACTTTGGAAAATAGGCAAAATGATAAAAACACCTCAAATTGAAAATGTTTTTAAAAGTTTtCTTATTTTtAATTTTGAATCGTCAATTGAATTGTGGTTATACCGGACCTTTATGGGATCTtAATGCTCAGTGTAGATATTTGCATGGTAAAAACGCTTTCTTTGT
>contig06181_292_413
GTGTACAAAGGACGATGATTAACCCATTGAGAAGGGTTTGGATTTATCCATTCTTTTGATTTATTTTTGAAATTAACCATTTTACCAAGCCATGTAAaTGCCCATTCTAaCGAAAaTGCTTT
>contig06193_502_633
AAaTTACCGCaTATTTTtAATGGAGCTtCTAATTCAAGTAGAATTGGTTGACTCAAAAaTAATTCTCTTGATTTTAGACACAGACCACGAATTTCATTTtCTGTAAGTTGAACAttttttCCaggtttggaa
>contig06229_3_105
TTTGTCCCTTACAAGCCCAAGTAGCaGTACCTGTTCCAGTACCATATCCAGTTAATTCATGTCCAAATGGTATTTGCCCAAGAGTTtAAATCTtAAGAACGCA
>contig06261_4204_4300
TTTTTATTGAAGTtGAGCtAAaGAAAAAAtAAAAaaGAAGTTTGaTAGGAAAGCCGAGAAATAAtGGTTTCTAaTAAAGAATTGGAATCAaGACCGG
>contig06299_9_198
CATGGTCGATCACCACATGGACAATCTGATACGAGTATGtATCAAATGACACAATCGTTAATTAGAGAAGAAATTGATATGAGTGCTAAGAGAGGACTTGAGAGCAATTCGAATCATCAAACTTTCTCTATTAAAGTTCCCAATAAATTTATAAAAGAATATTCTAAGGTTATGTCACCTTTGTATTTGG
>contig06334_2277_2295
CAAaGAAACCTTCACAGAT
>contig06364_708_944
TACAAAAATTTCCCTAACAAGAACATTTATAAAAGTAGTTGAGGAATATGCGGGCGAGTGTGACTTTTTGTTTAATATATTTCTCGCCGATTCGTTTATGAAAATACTAAGTTTTTGCATAGACAAAATAGATACAAACAAATATCAAATGAATATGCTTGATTATTTGTATTATATGAA
>contig06370_2244_2397
CGCTTTTGTTTGTCCTTGGTGTTTTTGGTGTGAATTATtCTCAaGAGCTGGTGAATGTTTAtGTACACCtATTTTtGTTCCACtGGCTACTTTGAC
>contig06384_1914_2091
TTTTGGTATAATTTTATTTATTATTAAATAAATCTTTTATTTAAACAAAATCAAAACAATGTTATACTTTCTTTATGGGAATTATTATTATTTGCCTAAGGTGGCAATCAATAGCTTCAAGACAATCATTGGCCATAGCTTTTGAAATGCTACTCCTACAACTAATACTAGACTTGGG
>contig06405_79_310
GAAATATTTGATTCCGAAATTAAAATAAGAAAATCGAATAACCAAACTCTAATATCaAAAACAAAAATTACTATTATTATTAGATTATTTATTTTAGAATGTTGGACATAAATGTTAAAACTATCGATGGTCAAAATCGATCGTATTCTGTACCTGACGATtattcagttcaa
>contig06434_473_644
ATTTTTTTtACCAAAACTTTCTTAGGAATATGTGATCGTTGGCTCAGAAAATTCCTCAAATCTTTTATCTATAAGAATCATTGtCTTTCAAAATATACATATGGTTGATGCGTTGAGCCTAAATGTAAGAACTTTTCCAAATTGATCCCATTAGACAGATGTTTAAATTAGG
>contig06462_1_189
ACTTtCAATTAATGTTGTCGTATTGATGTACTCGTCTATATCTGAACCTGCCTCAATACCCGGATCTAAAAAAAaTCCTTCGGTGTTTTTtAAAACCTTAAGGATCAATATTATCCTACTTAAGGTTAAAAGCATTGTAATTGAAATTTCTTTAGATTCTTTTTTAAGAATTTTCTGATTAAGAAATAC
>contig06464_1108_1259
tAAGTCCAAGAATAGCAGCAaCAAATAGAGgAAACGATCTTTTAaTACAAACTTTAaGAGTCCGATATCCATTtATtGTAAATGAAGAGACAaCACCTTATATTCGAaCaTGGCTtAGTGCTcGtACTGACATAGAtcGAaCAAGACTACTT
>contig06479_1226_1399
TTTTGATTTATAAATTTTCGATGTCGTATATTTTTGAGTTCTCTTGGGCAAAAAATTTTAAAATGTCCGATCGGATTATTTTTGACCGAATAATTGAAGTCAAAAAAATTTTGAGTGGAAAAAGAATCCTGTTTTATGAATAATTTGTGACCAATTTTATGAAGGAGAGCGGGG
>contig06504_172_303
TACCTGCACAAATTAAAGATTCCCAATTTTTTtGGTCATATTTTAGAACCCGATTGCATGTTGTACTATGATAAACTGTAACTCTTGCAtttCTCAATGTAGAgggTGAAGGACCAttttcttttaTAGTAC
>contig06514_36_173
TCAAGTCAAAAATGAATTGTATATTTAGAAAATTGTCAAATATgAAaCCGTTGTTTTTTTTtAAAGTTtAGTCTATTTTTTtGGAAAaCTCAGGGAGCTTTTTTAAAAATTTCATTTATTTTTGTATTTAAAAATCGG
>contig06530_4847_5021
TTTtATtGAATTTGTTCAATCAGGATAAAGACTTAGAGTTAAAGGATTAAAAATCATATGCCTAGCATCTTgAGCATTCATGAACcAAaCAAATTCTGgAAgTGTtAAaTAACGATTA
>contig06551_2397_2625
TAAaGGTTCGCAAATTAAAaCTTACCAATTGATTAATCTTATACAAAAATTGACAGTCTATGAAACGAATCATAGTTTTtACATAATTGgTTCAAATTCTTCTGAAAATTTGTTTAAAGTAaTTAAAATAGATCGAACATGTGATCCTAAGATCCTGTCATATAGCGAAGACATGGT
>contig06555_7_194
GGTGGTGTGAGTGATTATTGTTAGTTGATTGATTGTTGAATTTTTGATTCAAGTTGCCATTTGTTTGGTAGACACACGCTGAGGCTCGTCGGGTGAATCTTAAGCGTTGTTTGGGTGTAGTATAATGATTTGTCTTGAGAAAaTAATTtAGATAAAAAAaaTtAACTTTTtGAAAAaCTAGGATCTTA
>contig06568_925_1000
GTTTCATtAAGTTTTTACGAAAATTTAATAATCGaTTGTTTTTTtAAGTGTTTCGAAATCATATTTTCTTAAAGGA
>contig06574_340_1785
TAAAAATTTGGAGTTTTtGTTAGGTAATAGAGATGGTTTGTCTTTTtATGATGCTAAAATGGCTAATGTTGCTTATAAATGTGACAGTAGATGCAAAGATTCGTTCATAGAGTGTAAAAACGATGGTTATATGGATCATAAATGTAAATGCATATGCCCACAAGGTCTCACTGGAAAATATTGTGAAAACTATATAGCA
>contig06580_2072_2237
GATGAAGTTGCTGCTTtAGTCGTTGATAACGGCTCTGGTATGTGTAAAGCTGGTTTtGCTGGTGATGATGcTCcAaGAaGCGTTTTtCcAtCAATTGTTGgTAGACcAAAACATCATGGTGTtATGgTCGGTatgggtcaaaaagactcgtatgttggagatgaag
>contig06616_1_95
GAaCAGCATAATGCAAaTTTAAGCAATaCTATATTTCAaCAaCAACAACAAaTTAAAATAGTCAAaCAACCGAGTCGgCcACGGTCAAATACGAA
>contig06639_8_98
ACAATTAGTATGTTAAGCATTGTATCGAGGATTCAAAAAATTCTCTGTTTGTCCGATTCAATTTTATATCCACTAAATTTCGAAGATTTAC
>contig06651_147_389
AGAGGATGCAATGAAAATaGAGAATATTAGTTTTCGACCAGAAGATATAGAAAACTGTGATAaTTTAGCTCAAATTTTACAAGATTTGGAATTCAATGTCAAAAaTTTACATGAaGAGTTAGAAATAGAGACGATTAAAGCAAGTGTTTTTCGTCATAAAATGACATTTTTCGATCAAGATCTCAAAa
>contig06679_833_1022
GCGGAAGTCGATTTAGCTCGACACTAAGTAGATCATAACGAGCTTgaTGATTACGATTATTACTTTTAAAaTtACTACCTGAAAGTCTCATATTATCTGCTTGTTTTtGATAaTATTTTGATAATTCTTCTGACATTTTTAGCTTATAACATTCACTTAAATTCATAAAAACTGATGgAATCCATTTACA
>contig06685_194_214
CCATTAGCATTATTATTATAA
>contig06696_3995_4180
GAAGAGGACTTAAACAATGAAGAAAAATCCCTAAGCAAAATTCTAGATAAATACAAAGAATTAAATGgTTCTAATGATTTAGGAAATACCGAGCAATATTTAATCGATGTCTTTAATTCAGA
>contig06706_422_538
ACTTTTtGAAACTCTGTATTCAGGTTTTGGTAGCCTTGTTTTAAATAaTTCTCTCCGAaTTTTTCCTAGATTTTTCGCTGAAGCAAAACcaTAAACTGCTGATTCCCAAGTTGCTAa
>contig06706_46_366
ATAGaACTAAtTTTTTGGGATACtTCTATGATCAGTCTTTGAAAAAGTACTGTATGGATTTTATgGGAAGTGATAAATCAGTGGTTCAGCGAACACAATATTTCAGTTTCAACATTCTTAATCGGAGATCTAAGATAACTGCAAAAAATTAGTTTTCCAAGTACCT
>contig06706_189_366
ATTAATAATGCAATGTATGAAATTTTTTTGAAGAAAAAAAGGATTACAGATCTCCGATTAAGAATGTTGAAACTGAAATATTGTGTTCGCTGAACCACTGATTTATCACTTCCcATAAAATCCATACAGTACTTTTTCAAAGACTGATCATAGAaGTATCCCAAAAAaTTAGTtCTAT
>contig06716_595_779
TCGAAATGAACTTCACAGCCCCGATCAGCACACATTAATGTCTTTTCAAAAaaCTTGCAAATCTTGTTAGCACACATAACTTTACGTAATATCAAACATACTGCACTTCTATCGAATTTGCGACGTAGCCGTCCTCGTACTCCATTCatttttGCTTGtttCTaaaGGCGGCtttAGaaaCTgaa
>contig06731_749_929
CCAGTATCGTTTGAGCTTAAAGACGAGCCCGAGTTGAAAGAGATTAAACTTGTTTGTTTAATATTCATTTCATTCATTCGCTTCAATTCATTTTCTAAAGATTCTATTAATTTTGTTTTGACCAAAATCATGTTATCGATTTTACTCAATTTTAATCTCATTGAACCCAAATTATCATCTT
>contig06736_459_656
AAATTTTTAAACTATTAAGAAATTTACTTAAAACTTTATTAAGCAAGAAATATTCAGCTCTTGATTGTCTTAATGACTTCTGATACTATATTCTGTCTTATTTTAGGCTCGTTTAAAAGGATCTTGTCTGTtATGTGACCAGGAAAAAAaTAaCTGGACACAAAGTCAGCAAAATTAtATGGTAATTtAACAGTCAAG
>contig06777_43_196
TTTtACTtCCTTTTGTTTtCGCTCTTTCATTtGAATATGCTCTTCTCGTCGTTTCGAAGGCATTTTGTAACTTATTGCGAAAATTTTTTTtGAaTGATTACTAATTAGTAAAGTCTTTTTTAGTTGTTGTTGTTAGTGATAAAAATGTTAAAAT
>contig06808_3187_3375
CGGTGACCAAgAAaCTTTTTCGAAGCAGAATCAATGCAGTGGACAATCGACCGACCGGGGTCAGTACAAGAAATATATAAATCGAGCGAgaCCGATGGCGATTGCTAAATACGTTAAGTAAAAAAGATATTTAGCTTTTCGTAGCAACCACTCTTGACTTCGGTAACCGTAACTAAGCTCTGAAACTAC
>contig06846_77_246
CTTTTTTTttAAAtACAAAGgCGGTtAAATAaGCAGAGTTTGTTCAATTGGTCAAAAAAAAATAtCCcTCTGtATTTTTTCTATTGAAACAAATTGGAaaCCTACCACTAAATGGTTCAAACCGGCGTGTTTCAAAAGAAAAAAAAaGCTGACCAAAAaCTCGACTTTTT
>contig06848_1195_1389
TAAAAAGaTTATTACTAATGTCTAATTCTTGTAAACCAACTAATTCATTCAAGACATAGTCCTCAATAGATTTAATTCTATTATCCGACAAGTCTAAAACCTTTAGATTTtCACATCGCCTAAAAATTCCATTATCTAGGCTTTCAATTCGATTCTtACGTAGATATAAATTTtCCAAATTTtCCATAAGAAAAC
>contig06869_1104_1368
TTTTTTTTttAAtCTTTTTttttCGATTTTTTttAAaCTTAAAAAAACAAaCAAACAatGTtCAATATGACAAACGAcGaCCAAtCACcGCGCaCaCTGTATGTGGGTAACTTGaGCCCGCACGTCACCGAGGaTCTATTACTCGCTTTATTTAGTCAAaTTGGCGAATGCAAAaGTTgTAAAaTTATCCATGAGgT
>contig06882_573_772
GcCCATTAAGGGTaAAAAAAATaAAAAACaAAATTTAGACGATCTTAAAAAAGAAGTCGAATTTGATGAGCACAAAATCGAATTGAACGAGTTATTAGTTCGTTTAACAACTGACTTAAATAGGGTAAT
>contig06933_840_1020
CCCGAATCTAAGCTTTtAAATGACTGGCTCATGGAACCAAAAaTATGAATTTtCAGTTTTTTTtAAATTTTTTCGACTTTTGAAGgTGGTAGGAATCCGCGGATTTTATTTCAGATTTTTACTAATAATGGGACATTATCCAGTGTAGCATATTAAAGCCTAAATTATTAGCTTCAATTTG
>contig06940_5642_5854
TACAAATTGAAGATAAATTTAGACGATTTGGTCTTGGTAAATTTATGATGGATATTTTGGAGTGTTTATGTGAAAAtTTAGAATTAGAAAAAGTTATGCTTACAGTATCAAAGTATAATCAGACTGGTCTCAAATTTTTCAAGGaAAAAATGAA
>contig06958_87_282
TCGATTTTGTtAACCCTCGAAATTGTTAAAATTTTtGAAATGACGCTCATCAaCATAATCCTTTAATTTTTtACTCGAATTTGTTGACTTTTGATTTTTTTAACATTTTGGACGTTACCGAGAAGGTATCAAAATCGAGGTCAGAATGTATTTGACAAAATAGTTTAGTGAAACGAGGAGAGTTCTTTGAATTTAA
>contig06959_3_240
tgcatttttgattccgtttttaattagttcggtaatagTTGgTATtCCATaTGCATTATTAGAAGTATCATTAGGTCAATGGATGAAaGAAGGTGGCATAGGTGCATGGAATTtGACACCATTATTTAAAGTCAATGATCAAaCCATTTAAAAAAaGGTTTTGATTGTGCAGGCATAGATCAGCTGGA
>contig07009_243_439
TCCAAATACACTCCCAAAATTGCCTAGTGAATTTCAAACAAGAGTACAAGCAACCTTTAAAGATGTTGATAAGACTGTTGAATTTCTTTTAGCCTATGATTATTACGATCAAAAAGCCGAAATAATTACTCAAGAAGATATAATTCATGAACAAAGAATTTTTTACTATGATAAAAATGAGTATTTCCTGATATCAA
>contig07011_7402_7515
AAAAAaTTTATTGAGTTAAAAAAaTTAAGGAATAAAATGTACGCCAAGTTTCCTCCATTTATTTTCTTAATTTTGATAATTAAGGACTTTGTCAAAGCAATTGAATATCCAGGT
>contig07042_89_209
CTCTTATCAAAAGTTCTTGCTCAAAGTTAAAATCATACATGGTATTTTtATGATTTTATTtAAGATTTAGGCATAGATTTCTTTGTCGAATTTTCTTTTTTtATTTATcaaaaaaaaaCAT
>contig07061_846_1033
AATTTGGAACAAGAAATAAATtCTTTtAATGGTAGAAAAGGTGATTATtGTTATTCAAaGATCAATGGATCGTtAGATATTATTTtAGAAGAaTTAGaTAATTGTGAAAGAGGcGATGAAACAGgAAATAaCTaTAGAAAAAGTCAAaTtAaTTTtACGAATAAGCTTGgAGAAAAATtGGAATCAAA
>contig07098_1448_1604
AGACAATGTATGAAACCCAGAGTTTATTTGACGAATATGAAAACAATTATAAAAATTTCGACGACGAAACAAAGCATAATTACGAACAACTTAAATATCTAATCGAGTATTTCAACTCGAATTTAAGCCATGAAAAaCTAGACGTAAAAAGCCCGAG
>contig07122_404_2889
GTCGTTTTCATGAACAATGTTTTACCAGATTTGGATCTGGAAGCTTTATTTAAGAAAAATTTCACTCAAGTCAAATTTTTACAAGGTAGTGTGATGAATCCTAAAGATTTGGAGCGCGCTAAAGTATGTTTTTTAAAGAAAATTTACAAAACTT
>contig07156_364_543
TAAGCTTGTTTAATaAAAAATCAAGAAAATGATGTTGAATTTGTTAACAAAACATCAATGCTTAATGGAAGGCTACAATTATACATAATGATTTTTCATTTAGCTGTGACAATCATAC
>contig07175_1051_1235
CAAAAATGGACGATACAAAAATAATTTCTAAACTGAAACTTAACAGCACAAAAAaGATAAAAGATCAACTTGAAATAATCAATAAACATGAAAAAGCATGTAATGTTAAAAAGTATAAAAAATCCATGCTTACAAAATCGTTGAAACCAAAGTACGAGGAGACTAAATCAGAATGTAAAGACGAG
>contig07198_1064_1162
ACCTTCAATAATTTtAATAATATGCGGATGATTAATGTTAGCcATGAAaTCAATTTCACGTCTAATtCTTTCTAATCGACGCGGTTTAACAtttatttt
>contig07207_3_152
TGAGAGTGTGTCTaaaTGGAGTGTAGAGCCAtttttaatgtttaaaaaagggaGTTATTGGaaaCCGCCACAATTGAGTAGATACACTCAAGGTCTACCGGaTGAAACTTATGAAAAAGTCAAACGTGAaTACGAAAtCAAGAAaGgAAA
>contig07211_460_633
ATTTAAAAGCCGATTTAATGGATAGTTACAAATTCCCAGCAAACTCAATTCAATTAGTCAAATTAAATATCGAACCACAAGTTGAACTTGAAGTTCTATTAAAAAaTAATGCCGACG
>contig07211_1085_1336
CGTAGACAAAACAaGAAAATAGCCAAGTTCGATGATTCAGATATTAATTCTACATTTGAGAATTATGAAAAGACCGAATTCCGGGGTTATTTTATGCCAAATTATGCAACAGTAAATGCAGTCAAAAGCGAAAAAACACGTTCTACAATTGAGAAATTAGGCGTTTATTAGTTTAAAaTTTTTAGAAATT
>contig07211_1088_1336
AGACAAAACAaGAAAATAGCCAAGTTCGATGATTCAGATATTAATTCTACATTTGAGAATTATGAAAAGAAGACCGAATTCCGGGGTTATTTTATGCCAAATTATGCAACAGTAAATGCAGTCAAAAGCGAAAAAACACGTTCTACAATTGAGAAATTAGGCGTTTATTAGTTTAAAaTTTTTAGAAATT
>contig07262_49_227
ATTAATTTTAAAaTGATAATAAACGGACAAACATGGTATGAAAAGTCTAAAAATGTTTGTCAAAAACAAAATCGAATGAGTAATTTTATTGAAACTTTTGGTTTCAATTGGAAGCTAGCTATTATTtATCCATTTGCAAGCTTGAAATTGTCAGGTGATGgAACTGAATTCACTCAAAC
>contig07271_694_776
TGTCACAATGCCCATTTTATAATTAAATTAGATGATGAtGTTTTTGTCAATATTAAAGCCTTAGGTAGgCaTCTAATAGAAAa
>contig07296_273_587
CGATAATCCGAATTTTACATTGAATATAACTCGTTTGCTTGATAAACTATTGACAAATTACAGTaAAAATCTACGCCCGACACATGAAtTAGGTATACCAACTGTTGTTGATACAAATATTAATATAAATAGTTTGGGACCTATCTCaAATTTTGaAATGTCTTATACAATGGACTGCTATTTTCGTCA
>contig07302_2_175
TTtAGCCTGAaCaCAAGTCTTCCAGATTTTAATTCTGCATACTTTTATCCAAAATCATCTCTAAGTGATTCAAATTCTTACAAACAAACAGATGATAATATTCCTCCGCCTAGTTATGATGAAATTGGTGAAATTAAGAAACAGGAAAACAATGACGTAGTTAAAGAATAAAAG
>contig07312_1379_1537
GGGAGATAGCTCAGTTGGTACCGTCATGGGCGTCCAAGCAGAAGGTCGAGAGTACAAATCCTGTGCGAGTCAAAAAATTCAAATGAGTTCCCAAATTATCTCCTTGTGTTATATTGAGTAAAaCACCTAACTAACCCAGCTTGTGGCCGTCGAAACGCT
>contig07318_2_184
CTCCGAGATCTTTTtCCTCCATCGTTTCACTTagaGCATACGCGCCGTCAGAACCAGTCacATAATattcATTTTTAAGCCTATTTCCACCTAGATACATGGCTTTACATTTCGCTAAATTCAGTTTGGTCGACCATAGTAAAAaTAAAGATTATTTTTGTTTACCCAGTTTTAAAAATCAAT
>contig07339_3_166
TCTCGGTCTAGAAACTCAACTCGTCtCTTTTCTTCATCATTtAGATAGAAaCGAATACGTTTCTTTAAAAGAAAAAGTCTtCCaTAaaaaTCTTTATGTACTCTAAATCCTCTATATATTCCGACTTCATCGAAATAATCATGATTAATACTTTTtAATTCCAT
>contig07353_17_183
CTTTATCCCAATTCAATTCACCTTGATACTGTGTCGAATCGAATAAAtATTTTTCAACGGCCAATATAGTAGGCACAATTAAGGCAATTAAAaTTAAAaTATTtAGTAGTGACATAGGCCCATTCATTTTTtAAGCATTTTTTTttCtAAAAaTTTTTtAGTCTTTA
>contig07362_687_876
TTTAGATTGTCATTAAATGTCACCATTGGTCACGATTAAATTTGAAATTCACGTTATGACATCAAAAATTTGATTAGGGCTAaCTAATtGTTtCcAAAcGATCCAATCGATCcTTTTAGATTGTAATAAGTGTTATTTtATGCGTCAGTTACTATCTTACAATAACcTCtGTAaCTCATGTGGAAAAtAA
>contig07395_930_1087
AAAAAAaCTAGTTCAACAACTTTTGAAaTAAAAAAAAAAaGTTAaTGATTaTTTTAAAACAAAAaTGGTCAaTCAaGGAATGATGCCTTCGCCGACTGTCTCGACATCGGGTTCATCTGAACCAAGTTTtCAATCTAAAaCAGTCgaGTGTCTCATCC
>contig07406_778_959
TtCAAAATTATTGGCCGATACAAGTGTTATTCAATTTtATCCAAGTAAATTCGTTTTAATAACTGATATATTGGACACATTTGGCAAGCTAGTaTACGAAAGAATTAAATCTAAAAGTACATATATAGCGCCAGGATCATCTAAACCACAGCCACTACCAGGTAAAtAGAGaaaCtcaaatt
>contig07410_2230_2434
TAGAACCAAAGAAATAAAAAaTTAGCTTCTTTCAACAAAAATGACTGATTTtCTtCGACCAGATTTTtCAAAAAaTtCAAAaTATTTtCCGGCTCTTACAAAACCAATGCTCCCTGATGACACTTTTAaGGGAAAAATCGCTTTCAtA
>contig07432_9_769
GtTGTTTTTTTCCATACTATTCAGACTGAAGCAATTAAAAATGCTGAGAATATGGAAGCAATAGGaAATaATAtTgcACGCATTACTAAAGAATTATTTTCAATCTTACTCAATTTGGATTATAAGCTCaAAATTTCAATTATTCAATTTATG
>contig07433_27_197
CGAGTTAGCTAAaTACTTGGTTGCTTAAGTCAAAAAAaTATTTTGATGGTTATTGTTAATTCTTTGAGTGGTTTTGGGGCTAATGAATatCTTTAAGTTTTAGATTTGGCcTaCcTGtCCAGAAAAAAaTTAGCTTAAAGTTCAAAAATCGCAACTTTTGGTCGTCCCTGG
>contig07436_3_179
GTACGCCTAAGCTTAAAATCATTCATTTGGTTCATAAAGGTTTGACTTTTCTtCTTCTCTCCTAGCTTTATTAGTAAGTAAAAAaTaCTAAGGCTTCCTAATTTCCTTTGAAaTTTtGAaCATTGCAAATATTTTTTATCGCTTTATGTTATTATTATTAATTAGTAAGGTTGTGTG
>contig07437_19_249
GTTTTATTTCAAGAAACCATATTAAAtTTTATTTTTTGTCCCTGGGACGAATTTTCTCGAATAAATAAAAAAGGTTTTATAATAATAGAACCATATTTACGAGAACGATGCCAATTcCATTGCTAGGATCAACAAATTTTAGATCGATAAATGTATGATTTGAATCAGGCT
>contig07442_387_574
CCTGTTTGATTGAAACAATAATTAAATAAAATAATCAACAAGAATGAATAAAAAATTTTGAGATTCATTTATGAGTTGTCTCTCTCTGTCTCTCGTTTTTTTTTtCTTTtGGTAGTGCTAAATTTTaCCAATAGTTTCAAAAATAAGCAACTTTTTAATTTTTTTtAATTAAAAAaGTTTCTAATTTT
>contig07461_1085_1252
TCCAAATTGAACATGCTTAAATTAATTTCAAAATTTGAAATTGCTTGAAATTGTGTAGGGAGTGCcACTAGtGTgTTGAaGCcTTGTTGGaTTTTCtCTTtCAATTgTAAattcatgctgaatttatcttgtataaattgatttacaaaaccagtgaataaatgcgga
>contig07479_352_603
ATCGGTTCCTTTTAAAACGAGATAAACTTAATAATTGTCAAAAAATGTCTATTTCAATTCGTGATAAACAAATaGAAATTATAAAATGCATGCTTAACTTCAATCAACCATTGtcAAATAGCTCAAATTTAGATGAACCACAATGGAAAGTATTAGTTTATGATGAATTTGGTCAAGACATTATC
>contig07483_348_493
AAAAAaTaTTtAAAATTTTTTGTTATTGTTGTTGTGTTGCTGTTTGAATTTATTTTAGGTAGCTTTGGAGACACTTGAACAAAAGAAATTTTGTTTGAAAGATTTAGAATAAAAAATTATGAAATGCGACAACTTTCCGGAAAaTA
>contig07488_911_1050
TTTGAGTATTTCAACACGAAAAAAAaaGCGAACAAAAAAAAAGaGTTTTAAAATGACTTCAAaTGAGAATTTAAATGATGAATCCCATtATTGGAAAAAGCCCAAAGATATCAGATACTTACTTAAGAATTATGATCcTA
>contig07594_881_1149
TCGGACAAAATCCAACAGAAACAGAACTTCAAGATATGATTAATGAAATAGACGAAGATGGAAATGGAAACATCGACTTTGAGGAAtTTTTAATAATGATGGCCaAAAAAATGAAAGATAATGATGGTGAGGaAGAGCTTCG
>contig07598_2205_2398
GTTCAAAGGCATCTTATCGAAGTTTGACTGTATTTTTtATTCATGTGCAAAaGTGGGCTTTCTAGTTCCTAAAAGTTCATGAATGTTCACCGAATTTTGGACCTTAaTTTtATGAATGTCTTGAATTATTTATCAAAAAaGCAATTCAAGTTGACTTTACCTGCAAATAAATtGTCTCTTTACTAGTGGaCCAG
>contig07596_504_737
TTAGCTTCGGAAAATATTTAAATTTAGATGCATCGCCGTGTTTTAGGCAACACTAATTCGAGCAATACAGAATTATTGATAAGATAAACAAGCTAGTAGTGATTCAGGTTATTATTCAAATTCACACGGCTCAAATTCATTTAGTTCTTTAACAAGTTTA
>contig07601_2_126
GAAACACAaGCCTGTTGTGAATATCCAATTAAGAAAACAAGCATGAATAGCAAAATAAGCTTATTCATGATTTTAAATATAAGTtCTTTTTttttACTTTTtATGCGGgAAAAAATCGCTTTTTt
>contig07607_1378_1550
tCAAAaTAGGACTGaCGATAAAGAAAaTtATAATTGTACAAATTATtGTGATAAAAATCAAAACTGTTTTTATAATGAATTGGAAGATGTAGATTTTttGGCTTTACCTGaCTCGaTtGTTGATTTTAGCCAaGaCAATAGTAATTTAACTGATTTAGGTAGTGAtcTGTCAG
>contig07609_1_137
AATaGGatGTtCGTtAAAaGTCTTGGACAAACGAATAGCATCGACCCAATGGTCTCTGGGAGTAAGAGCAGGCTTGTTATCAAATCTTTTtAAATATAAATTTGAATTTTCTTCTTTCAATGCTGAAGTGTTCTAAC
>contig07633_8_92
ATCGTGAGGAtaaGaaaaaattttttatCAATGGTATCGAttttaaGaaaaTGAATGaaaTCaaaCAGCaaaTTGAATTGCGaaa
>contig07634_6_198
ACCAAAGTCAAGAATCCAATTTTCAAGTGCAAATAATGTCCATATCATCCATTGAAATTCGCTTTTTTCTGATTGTAGACCATTATCTTTTtGTGTTTTATTGTCAaCACCCTTTTTCTTAGATGATTTTGTCATTATTATGTTTTTTTCTTAAAACTTAAATTTTAAGTGACGCTTTTTGATTTTTTTTTCc
>contig07641_3_94
GGAAaGCTCAAAATATTCGCAAAGTCTTTtAATAAATGAAGTTGAACGAATAATAGATGATGTTTtAAGAAAAGATGAACAAGTGACCGAAG
>contig07642_1025_1189
CTGAATCTAAGGGTTCCCGAAaTCGCCGTTATGCTGTGAGGCCCGCTTGTGTAACTGAGTCCATCACAAATCCAATGCTAACTGGCTTATTAAGTTGAGCTAGCCTTGTAATGAGGGGAAAAAGAGATGTGCTCTTGGACGACTTTTATACTTGgTGTGgAGGAG
>contig07642_3627_3812
TGAACTCTAGGGTTCACTAGATCACCGGTTGTTGCCGTGAGGCCTAATAAGACAaTTAAAAGCCGAACACATCTCGAATTTAaTAAATATAGTGTTCACTAGCTTATTCATTTAGAGCTAGCCTTGTAATGaGGAAAAAAAGGTTGTGTtACGGTGATTTTTtGCCCTTATTTtGGAAGaGCGACG
>contig07659_3516_3611
TTTtGTTTTAGATACGTTCCGAATtCtAaTAAAAATTTttttCTTTTttAaTTtAAAAAaaTGAgaGAAATtGtACATTTACAAGCTGGTCAATGT
>contig07667_1878_2065
TTCTGCTTTCAGTTTTAATTTTTGGTGTTCATTCGAATAAAATATACATTGGAGATCAAGTTCCATACTCAGTACTCAATATtGATAATTATTCGAGTTTAAGTGCCGGATATTACTTGTTAAATACTGAATTTCCTTTTGATGCGTTAGTCTATGGTTTTGAGACTTATTTAAATTCTTTGGGCACT
>contig07674_3643_3824
CAAGAATCGTCGTCTAGACTTTGAAAAAAATAAAAaTTAAAATAAAATTGAATAATAAGAAAATTTGATTTTTATTTGCTGAGTTTATTTGTTGAGTTGATTCGATATAGTTGAATACTGGTTCATTAATTAAACTTTTTGACATGTATGGTTCATAATTGCCACAGTAACTGTTGAAAATT
>contig07675_4470_4664
TGGAAATTTTCAAAATTTTGCTGGAGTTTTTAAGCAAATCGAAACATGTCCAGATATTATAGGTTCTGGTCTAAACAATATTTTTACTAAGCATCATATTGATTTTAAAAGTCAATTGGCAGAAAAAATGTTCAATTTAAAATTAACGGAAGAGTCTTTTAGTCAGCTCAACGGAAACAAAAATTATGATTTTCC
>contig07685_306_474
TTGACATTAAAATACCGTAAACGCTTGCGCATTACTCCAAGAATAAATCAAAATATTCAGGATTATTCCACTGGAAAACTTCCCATCGACACCATGTTAAAAAAAAaaTCGAAAaTTTAGGAAAAAaaCAAAAATTTTTGaTTTtaCCCGGGATTAAAaCTCaGTTTTG
>contig07701_3_172
cctCGTCATTTGCAATTAGCCATTAGAAATGATGAAGAATTGAATAAATtGTTAGCTGGTGTAACTATTGCTCAAGGAGGTGTCTTGCCAAATATTCAATCAATTTTATTGCCAAAAAAGACTGAAGAAGGTAGCGCACCAGCTAAAACAGCAAAAGCCGAATAGACTAA
>contig07730_2006_2180
CGTAAGAAAAAGAAAGAACAAAAAGCGAATTTAAGGCGTATTTCAAAAGTGAATTTACCTGGCGATGAAGATGTAAAATTTTATATTCAAATGGCATGTATTATGGGTTTTACATGGGTAATTGGTTTTTTTCTAACGACAATTTCACCAAATGCCGACTCGCCTCTACCAGTCG
>contig07752_14_125
CAACAGCAACAACAACCACCCACTACAATGCGTTTAGTTTTTATTTTTATATTAAAATTTTTTACTTCCCTAATACCGGAAAGACCAaGAGCtGTTAACTAATAAAATAAAG
>contig07771_725_921
ATTTTTATtATTTAAAAaTGAAAAAaTTCCAAAAAaTTTATCTTCTATCGGTTTTGCCATTTTTACGCTTACCAGCGAATAAATGTTtAGGTTTTTTCATTGTtATTGTACGATCAGCTtCACcAACACGTGATTCCTtATTCAATAACTtACGTTGAGATAACTTGGTCATACCTCTAGCCTTAGCAACCATAGAC
>contig07786_600_717
ATAAAACAAGCTTTTCTtCTTAAAATTATTTATTCGATAAATTCTTCAAAaCCTAAAAAaTTCGAAAAATGATGCAAAAAGTTTTAATCGCCACTTTCATGTGCCTTTtCTTAATTGG
>contig07796_540_704
GTTTTAAAtATtAATTTTtGTTTAGAACCCGAGTACATTtGaGAAAACAATtGGTCGCTACGAAGAATATAGTTCATATTtACGAGCTATGTTAGCCTCAATTGGTGATGTCGAATGGTGCAGTGGTCCATGTCGAATAACTCAAATAGaTGGCAAAGGCGGAAA
>contig07796_373_393
GAGTCTAAATCACCATAAATA
>contig07796_1371_1525
ACTTCAAATACtCCGAGCAAACGACCAAGtCTACCCTTAACACCGGCTTCCTCATAGACTTCACGTTCAGCAGCATCTTCAGCATTCTCATTATCTtCTATGCCACcGCCTGGTATAACCCAGTTAgTTTTaTTTTTACTACTTGAAaTTAatAA
>contig07816_17_170
AAatAaTGATCGATGGGATGAAAaTGATatAAAAGGAATATCGCAATATTGTGTTGCAAGTGGTATAACTGCAGCGTTTACTCAAGATGCAaGAGAAGCTTTCGATTCATGGGTTAAATCAATTTtGGCAATGTATCCCAAAGAAGgACCAGTA
>contig07831_4141_4336
AAAAATTTAGATTTTTAAAATCACGATTATTTAATTTGTAATTTGTAAAACTTTTGCGTCAAGGTAGAGCCCAACAACATTTGTTAAAGTTGCGATTTATTAATTGTCATTGTGAAGACTGTTCTAATTAGGAACTGTAAACTTTTTAAATCAAATGGGAGACTTGAATCTATTTTATTCTTTTATTCGATAAACA
>contig07837_400_513
ccaagtcttttttaatcaagtcaacatcaaacttgtattgtttaatttatttgccattgaagctcgactatttggtccgaatttgtttgactctacttccatatcagaaatcta
>contig07858_378_566
TTCAGGTTTTAAATTGACGATCTGTTCACGTCTTAGTTTAGCATTGTATTTTCTATTGGCTGTTTCTATTAGTTTATCTCTTAATTCGTCCGTAAGCATTTCTATTCGTATTTCGAAACTTTCTCGTTTGAAATAAAATGGAGAtGAATTATTTGGATtGCGgACCATTCTTGGATtCCcAaTtgATaC
>contig07869_814_1031
TTCTGAGACAATTACAGTTAtTATTATGGaAAAATTAtGTACTTaGaAAACGTaGaAAAATTCGTTTGtTAATCGAGATTATATGGCCGTTGTTTTTATTTTTAATTTTAATGTGGGTGCGAACTCGTGGTCTCAAGTCGAACGAGCTTCAATGTAA
>contig07909_290_472
AAATATTTTAGGAGTTCAGCCATGGTTTGCTTTTCATCGAACACTTATGTTTACAGTTCCTATTTTATCAATTCTTGGTTtATTaaTAATTTtAAaTGCCAATCAATGGagTTGGGTTGAACCAGGCCTTACTCTAAATTTTTCTCATTCAATAGTTGGTATACTAGCAATAGGATTCTCAAT
>contig07843_1_128
AAcGTGGATTGAAATACATTCTCTCATTTTTGTAAGGTTTTTGAATTAAAAGtCGTAaTAAAAATTGGCTTAGAGAAAGTTCGATTCTCAGAAGAAATTTTCAAAAAATTTTATGAAGTTTAAGAATT
>contig07939_9_197
CTTCGATATTTTATGtAATTAATTATTATTCGTtCCAAGAAAAgAAAaCATCTTATGATCCTTCAAAaTTAGAAAAAATTTATAGCAAAaTACTGTTTCGATCACCAGTGGCAAATCTCAGATCTGATTTtAATGGACTAGATCTTTTCaCGGTAACTTTTtATTTTtAAAATTCAATTAAAAaCAAAa
>contig07951_98_326
CTCATTTGTAGTTATTTTGCTGTACACTTCtTCGtTTTTTTTGTTTGTTACaAAACACTGGAATaAACTTAAAAGCGCTTATTAtGCTCATGACATATGGCAAGCTTCGTATAAAAGTTTAGCTGTTTTTTGGGAAACTACTGGGGCAAT
>contig07963_480_677
tAGAAaTcTTtGTTTTAGCAAAATATTGAAGTCAAAAATGAATTCAAAAaTaTTTAGCTTATTTATGTTATtAGTAGTCATTGTTTTGTGTTTTCAACCAAaTAATGTCGATTCGCGAGCATTAAGATTGTCAAAATACAATCgCAAAGACGCTGAAATTGTAACATTACTTTAAACTATTGAAAATtAAATTTGTCt
>contig07987_317_474
TACCATTAAGTATCGAAAACAATTGAACAAGAGCTAATAATATAAAAACTAATTTGTAATCAATTTTAAACATTCTATATTTTAAAAACTTTAATTTTTTCCAAAACAAAAAAaGCAACTAAACTAAATTGTAAAATTTTTGCTTCTCAAAATTTTCC
>contig08025_426_875_1
TAGTCATGAGCCGAGAAGAAGCAAATCGATTGAGTTCGTTGCGACGCGAAGAATTGCGCAAAAACCGCGAACTTGAATCCAATCGTACATTGAGACTCAAAAAAATGTTACAAgATGTGTTCCTTCGCAATAGGGTATTTTTGTTCATTaTTTTATTC
>contig08037_53_188
CCAATTTTCGACCCACTTTtGCCGATAAATCTTTTTtAGTTtCTTCCAAAATATATTCCTTTtCATGTTGACTAATAAATTTATGAGTCTtAGGTGAATCAGATACGAAAaCTAAGAACCCAATAGACCAAATTAT
>contig08041_4193_4304
ACGCTTATtGTAACATGTCAAAAATTGATGTTtATTTTGAGGTGAAGATGATATATGCCATATTTCTCCTTCTTTATGATCATAAATACATTTGGTTAATGAATTATTATCG
>contig08056_1175_1367
TTATCATGGCTGACTCTTGCTTTCGGAATAATGGCATCATGTAAATTTTTGTATGAGTTAATTTCTTCACCCGTGTGAAAATTCCATAATCTAGCTGTATTATCGTTTGATaCAGTAAAAATTATCTCATCATCTTTAATTAATTGACAAGTATTAaCAGAATCTTtATGACCATTTATTTGCTTAATTCGAA
>contig08056_653_822
GATTTAATGGTTAAACTATGGGATGTTAATACTGGAAATTTGGTCATGAGTATTCCTGATATTCACAAAAGTTCAATAACCTCTTGTGGTTTCTCGCCTCAAAATGATCGAAT
>contig08081_4437_5817
ATAAAAATGGACAAAATTATTTtACCTTTTTtAATTTTAACATTTATTAAGTCTGCTTATGTAGAAGGAAATTGTGGAGACGATTGCTTTAGCAGTTATCCACTAGGATTTGGAATTTTTTTTtCGCTTTTTtATTATTTTGCTTTATTCGACGTTTTCGAAAAAGACATCAAAGAGTG
>contig08090_1378_1573
GGTAGTTGTAACCTGTCTCACTTACAACAATTACATCATATTTATTTATGGCTACAAAAGCAGCTCAAAGAATTATCCTGATTTTGTTtCTTTCCACCAGTATGATCTGTATTGAAATTCTCTTtAACTAGCGGATGACCTGATTTTTTCAATGAGCTGATTTTTCCATTGAGCTATTACTTTCAACAAATAGAAA
>contig08093_244_437
TTTTAAAATTCTAATCAAAaTAATTCTTTTGAGCTGAATAATTCTAAAGCGAACTTTTGTAGCTCATTTAATCGGTCGAGTAGTTGAGGTCTTGGGTGCGAATTTGAATCAATATGCGAACGTATTTGGGTCAAGGGTCCAAGTTCAAGTCTCAGACACAAATTAACTGTCTTTATGAGATAAATATGCGGAAG
>contig08096_111_281
CTTTAACTTTGGCTAAAATAACCTCTCTTATTGTATTGACCGATTTTGTTATATTTTCGTTATTCGAAAATTCCAATAAGAGTTTTTCACTTGCAATATCAATTTCATTCATTACATTGCCACACCAGTCTATTTTTGGTTTTTTAACAAATGACATCTACCAAAAGAAAA
>contig08106_190_414
AATTTAATTTGACAGGTCTCAATGAACAAGTTCCTCATTATCGACAAGCTTTGGACATGATCCTTGATTTAGAACCAGATGAGGAATTAGAAGATAACCCGAATCAAAGTGATCTAATAGAACAAGCTGCTGAAATGCTTTATGGGTTAATACACGCTAGATAT
>contig08140_443_574
TAgAATATAAAAaTATTTAGAATAAAATAAACAATTAAAATTCTGATGGCAGCATCTTCGGTTAGTAAACCTGCACAGAGTAATCTTTTTAACAATCATTATCGATATCGTCCAACAACTGTCGACCAAAAG
>contig08171_862_884
TTAGTTATCAAATTAGCCGAATC
>contig08201_2580_2867
AAAAAaTTAtaTTTTAAGGTGCAACTTTTGAAAAAGTTTTACAAtCcGATTATTGgTTTTtATTCAATGAACGACctAGAACAAAACTGTCAATGAGCTTACCAAAAGTGGCCCAGAAAACGTATTTAGAAGGCCAAAATTTAAGTAAAAAACAAATGATTAATGTGATTATCTTCTAATTGGCCATGAAAAG
>contig08206_2_127
ctcaattgacaaattatgAAAGCGAAAATTtGAgAGATCCTAAATtCAGTAaTGATTTtCAGAATTTAGTCTGGTTACAAAaTCAAGCTCGAGGTCCTCATTtCAAtGCaGCAAaTTAATGATTGt
>contig08211_5_275
TAAAAAATAAGTCTAAAACGCTTGATAAcCTTTTAATCTATAGaGTGTTAATTAtTTATTAAAAAAATAGCTTCaaAATGTCAtTATCCCACCTTTCGACaAGTAATTTTTCGCCACTCAAAAAtGATTTaATAATAAGAGCAGCCAAAGGaGAATCtGTTGAGCGCGtAcCAATAtGGAtaATGCGTCAAGctggtcg
>contig08213_5837_6047
CAAGTTTTGAATCAAGTACATTTCAAATACCTATCGACTACTTCCAGCATTTTAAGTGGATCAATTTAAACATTAATCATGTTGAATTTCTACAATTTTACCTGAACCGTAATTTGATAAATTATCAaGtAGACAacaaccgaatcaaagaatc
>contig08215_1087_1285
CAAGTTTTCCAATTTTTGAAAATATTTAACAATTTCAATCAATGAATATGTAAGATTAGTTTGATTTTtGGTATTTTAAAAaCATTACCGAAGTTCTCCAAGTTAAGAACATTTTCAAGCATCTGATAATATAACCTTtATTTAAACCCCTGTAAACCAAGCAAATATCGCCAGCGACGTtAGATATtCaCTAatCcaG
>contig08226_1734_1916
CTCGAGTCGAGATAAAATCTTAGCAACAAAAAATAAACTTCCTCTTGAACAAGATCAGGTTCATGATTATGCTCATTTGTGTTTTCAATCGGTGAGTTTAAaCCTGATGTTAAGGCCCTTCCATTACaTTTATTTCATGTTCTTTTACaTATCCAATTGTAAGAaTTTCCGGCAAAGAGAAaT
>contig08227_1395_1535
CGGACTATAGAATCAGGCACACcATTTGTAATACATCCATGGCATCCAGAAGATCCAAATGGTTCTTATGAAATAAGTTTAAATG
>contig08238_58_226
ATTAAGTAAATATTTAGAAAGAtGAGTCAATTCTATTAGATGATATTtATAAAGTCCAATTATACTAAGTAAACTtCAAATAAAATGGCTTTCAGAAATCTTACAGATGTTTACATTTTGATGAGAAATAATGCAATATCAAATCGAACAGTTTTCCATGATAATCAGG
>contig08246_93_222
aaagattgttaaCCaaaTGAGTGAATTATTGTTGAACCAATTCAATGGCTTGATCTCATCGCTCAtttcccaaattcctttctAAgattacgttaaaatgagacaaaCaaaatttttttgttgATAaaCA
>contig08261_4_158
CTTAGAACTAAAGTCAGATTCTAGCTGTCTATAGCTTTTTGTACGATTGATTCTGACCTTTCTAAAAATATAAAACTCTTTTCGGCTAGTTAGCTTTCTGGATctATCAAATCCTGGTAATTCTTTGGCCACGGACGTCTTTtAATAATCTTTTC
>contig08265_320_338
AATTATTTTGACTTATAAT
>contig08275_17_163
ctCattAAGCGCTtGGTTTAGaCTTAAATATCCACATTtAGTCCATGCTGCAGTAAGTTCATCagCTCCAATGTTagCtcTagTTAATTTTACAGATTAtcTAGTAGtcGTTAATAATTCaCTCTATtccTATTCACCAAGTTGTCC
>contig08279_3_180
TTTACATTATCTTGTAAAGGTATTTTAGGATTTGTTTGTGCATTTGGAATAAGACCCGAATTTTGAAGACCCCACCATATTGGATTTGTGTCCAAAACTACAATTAACAAATTTCTTTCAAGGCTCATATCTAATAGTTTCTAAAAAAATGCTTTGAAATCTATTTGTTTGAAATTTT
>contig08281_725_878
TGAATTTGTTGGCTTTtATTTTTAAAGTTAGATTCAAAATATGTTTAACACAAGTACTCAAAAATCTAAATGGTTATTCAAAGATGCAGCTCAATTGGCTGAAGCTAGAAAAAAaGCAAATGCTGATTAtATTAAAAAaCAGAaTGTTGATGTA
>contig08282_685_846
ACTATGTTGGGAACAAATGGTGGTCGGACTCTTTTCTTTAGTAAACCATCCCAGTCTACATTTCTAAAAAATGCTTGCTTTTTAACATCCTCAGCATCTCTTTCAGACGAaCCCAAACGTCTATCTACATTTTTtCTCAAAAGCCTTCTCATTATAGTAATA
>contig08339_2_105
TCCCAATCGATCCTAATTTGACTCGATGCATTGAGAATGGACTtGATTTttAACCACTTtAAAaGATTCGCCTTGTTATTCAAATATCAAAGAAaTAACTGATA
>contig08345_70_260
TAAAaaaCGAATGCTAAAGATGAAAGTGTTAAAGTGGTTGTCAGATGTCGACCCATGGAAAaGAAaGAAATTGCTGGTAATTATGAACGAATTGTCGAAATGGACACTAAACGCGGTAGTATCACTATTAAAAAaCCAAATGCACCTGAAGAAAATAaGGAATTCTCCTATGATGCCGTTTACGATTGGAA
>contig08351_3_119
GTAGAAATGGCTTTTTATGAAGATTGTTTTCATGGCATGATTACATTTTCGGACGCTTCTCTTGGATTTGTAGGATCAAAAAAGATAGTCGAAAACTTAATACTTTACATCAAAAAA
>contig08368_746_952
CTCATCaaaGCTCAATAGCTGATATTAATGAAtttaaaaGCGAGACTAATCTTGGAGaAAATTTTGaAAAGTTCTATCAAATGATCGAAAATTACCAAAAAATTAAGCTTTTTTTTAAGAATTGGTCATTGTTTATCAACAAACAGG
>contig08369_3077_3310
AAAAATTGGTAAAACTATTGATTTACTTGTTATATTCCATCCAAAAACATAAAAAATGTCCAAAGAAATTACATATTTATTTGATCCTAATATTGGAAAaTATTATTATGGTCATCGGCACCCAATGAAACCACATAGACTCACCTTAACTAATTCATTAGTTATGAATTATGGTTTA
>contig08380_1390_1573
GAATTTGTAGAGTGAATGATTtGTtGTCCAGTtGTTAAATGAGCCTGTTaGAAAAATATCGTCTCGCAAAGGCGTATAGTATCTTGGTACTTGGACAATATTAAATTCAATTTCGACATTATAAACAAATCGAATGAAAATtAAAATAATTGAGATCAATTTGAAATCATATAACATTTTTTTt
>contig08385_2_914
GTCACGGGAATCCCATTATGGTTATCTATTCTTTCCACTGGTTTAGTATGTACAGTTTATACAAGTTTAGGTGGAATGAAAGCGGTgGTTTTCACAGATACTTTTCAATCGCTTGTTATGTTCTCCG
>contig08385_802_914
AAAaaTaGCACTGAATAAAGACTTACcACCGCTTTCATTCCACCTAAACTTGTATAAACTGTACATACTAAACCAGTGGAAAGAATAGATAACCATAATGGGATTCCCGTGAC
>contig08386_323_499
ATTATTAGAATTTTGATtACCTtGAATTTCATTtGTCGACGATGATTCATGACGTATTTtGtCAAATTCTTGACCAAATAAATCATTGTCATCAAAAGGATTATTTGAAACTTTTTTTtCCTCTTCCTGAATTGATTGGGCATTTGTATGATTTAGGTTCAGATTAGCTAATCCAAC
>contig08409_1095_1114
CTATAATATGCCAAGAGAAA
>contig08419_388_573
TACAAATTTTGATTTGCATTTTtAAATGCTTTTGAGGCATCGCCCATAACTTTGAGAACTTGGGCATTTGAAGAGGCATTTtCtAAAATTTCTCTCTGATATTCTAAAGTTGTTAGAGTTCCATCtAATtGTGTTAaCTGTTGCtCGTATCGTTTCTTGCGtCTTAAAGCCTGAAGGGCAACTtGA
>contig08451_529_648
GAAAATTAATCGCTTTCACTTTTAAAATCTGGTTCTGTCGAATTATAGTGTTCACCAGAGCCTAACATATGTCTATGATAAGTTATAATTAGAGGCttaaCACttttcttaTCTTCGCCT
>contig08479_1196_1378
TGTCCGTATATATCCTCAAAAAGaTTATTCGAACCATACTTTTGACGCACAaTTTCATTGTTCAGTATGATATAAGACTtGttagtcaccaatttcataattttccacaattaccttaccatctctttttgaactgtcatgtactcatattgcttgcatcgttctaatttatgaaaacttctg
>contig08520_1049_1153
AATGGAATGGAAAAAAaTGAAGATTTTGACATGCAATCAAGTGATGAAAATCATTCGAATAATGAGCCATCAATGAaGAAAACaTTTAGCGTGCCAAATTtaCTt
>contig08529_40_219
TACCTtcATTTTCAATcACtATTTtGTTTCTACTAACTTTAGTTTCTAAAaCATtCAAAACACTaGAAAaGTGTATTAAGGgTAATTTTTtCctAtGTGTATATGCATTGGATGCTTAAGTTGtGCATTTTAATTTTTAATTTTACCTTAAACTTTTtCAACGCTGCAGCTTGCTCGCGA
>contig08543_107_275
ACATAACAGAAAGAGACATTACCGTCTAATTCAAGAAGAAGCCCTTCTCTATTTTCCATTTAAATGTAACTATTTAGGTGAAGCTTCACCGCTGATGATGATATAATTTTAATATTTTATTTCAAATAAAATAATAATTAATGGAAGATTTAGAAAAGTGATATgCTTT
>contig08555_559_695
TTTTCTTTTTTACCAAATCATTTTGACTTTTtAATTTAGCTAAATCGGCCActGCTTCATTTAATTTTtCACTTCGCTTCTGAaCATCCTCAGCTGTCTCTTGACGAGCTTTGCTTAAAATTTGAATTCTtGTTTTt
>contig08681_211_334
CGATCTAATAAATAATTTCAATTTTtgTAGGccaaTACTCGTATaaaatatgcatcagatatttgtggagcaataattagagaaataaaatttcaaacaaacagtaataaatacaaagtattgt
>contig08684_451_630
CTCTATTtCTAAAAAAGCTATAGATTGTAATAAAaTTTTCTGCTTCACTTTTTGGAATCTTAATACAaTTAGCCGAAAATGAACTGGTCTTATTTAAGTTTTtAATTCTTTtAAGTCAAATATGAaCCATCGACCCAAAAAaCAAaTCTAAATGCATTTTCCAACAAACAAGCCCAATCT
>contig08696_3_100
CCATACATCGTCCGGAaGCAAAAAATTATTTTtATAaGCTAAAAAGCTTGCAGGAATTCcAATTATGTATGGTGTTGGTGCCAATAAAAGCTTAAAAT
>contig08707_341_575
ATCTCATTGCGAGTATTTAAAGGATTCTTTTAAAGAAATTCCATTTCTGCTTTTAAAATAAAATTAAGAATTTCAATAGTTGGAAACTGTTAGCTAAAAAAGATTTTATTATCAAAACAGCTGTTTTAGCAAGCGGGCTAATCGGACCACAATGCATTTCtTTTATCA
>contig08583_329_424
AAGACATTTTTTTAAATCAATGTGAATAGTGCATGTAGCATATGGTGACAGATGAcATAATGCTCTAATTTATGTTAAAAAaGAATGGACTTTTCG
>contig08813_2703_2805
GTTTTTtGTGTTTTACATCTAAAGAATATATAGAAGATTTAGCTTTGATACAAAGAGAGAAACTTAAAGAGGCTCAAGTTCGCTTAGTAGTTATCGGATGTGC
>contig08840_1513_1666
TGGCGGATTGTCGAACTCTGGTATTTTACCAAATGCAAACATTAATtGTTCATGTCTAAGCAAATCAACACGAAGTTTATCTAATTTTTTTtCCAACTCATAATTATTAGGATTCTGACAAGACACTTCTATTTGAATATCAGACTTATTTCCT
>contig08901_1982_2136
CACAATCTTAATCCGAAAAAATAAAGCTACAaCAATTGTGGTTCCTAATAAACCAACTGAAaCAAGTTGACAGCTGGTTTTCGTCACATATTCGGGAATACACAAATCTCAGAAATTAAaCtAAAAAAaTtGCAATCAAACTCAATTGgTTAAGa
>contig08908_361_517
TTTTTTTAATTATGTTTTATTTAAAAATATTAATTTTTAATTTAAATCGAATGATTGTTTAGCTTAATTTGAGCATGCGCTGGGATGTTTTTTTTtAGtAAACTCATTGTATTCACCTtCAATTTTTTCGATTTCTTTCTCAATCACAATATTATTT
>contig08917_1439_1606
GTAAGGAATTGGTAAAATTTCTACTTTAATACTTCTTTCAGTGTTTTGACAGCAATTTTATCGAGAGCATTTTtCGGTTTGGCTTAACAAAaGAAAAAaGCTTAAATTTTTtAAAAaTGCTTCTTATTAATAAATTGTTAATCATGAAATTGTTTTtATAAGCCAAAC
>contig08931_212_450
TTAAGATTTTtAGgcGAAAGTTtACTGACACAAACCGATcATAAAAAaTGGAAAaGAGACAGAAATTGTTTTCATGAAGCCTTTtCTTtCAAATACATGAaGGTCTATGCTGAtgttttCGACGAAATTTCCTCAAAACTTATtGAAAGATTAAGGCAACtAaGCTTAGAAAATGAAAAAaT
>contig08935_1174_1293
TCAGAATGATGTTCGAAATATAATCATATCAAAATGGGGCAGTAGTTTAGGAGTTAATGTCCTTAAAGATTTGTCGAAATTATACTCGAATCTAATATGGGAAAGTTCAATGCTTTTAtG
>contig08937_11_163
GAATTCGATAAGTCTATGTATTTTGCTCAAATTGAATTGGACGAAGATGATTCGATGATTTACCATGGGTCTTTAAATCAAGCCTTATTAGATAATTCAAATTTTAGAACAGTTAATTTAACgCATCAATTTGTTACTAAAATAACAGCTGAC
>contig08952_159_309
AaGTAAGGGCTGTGAAGTTCATTTCAATTCTTTCAATTTGTTTAATAACTTTTTTATTTTtGTACATTTCTATTAGCTTTAAATTGCTACAAAATGTAACAACTTTGCTGCACCGAAAAATGATTTTTTTTtGCTTCCTTCTATTACCAGA
>contig08963_402_554
TCTAAAACTGCTTCGACGCGATATGTATTTTCGGCTGTTATGTCAGTCGATCTAGTATTTACACCTACATAAACTCGCATCATTTTTTCTAGACTACCAAACAAAGTATGAGATGCGATTGGATCGCCTACGAGAGAGAATATCGAGCTACTA
>contig08963_1_97
TGGAtttCCAGCGCaaaaTTGAAGAACTGGTAAATAaGCTAAACCACATGTACTTGTTGTTtGAACTTGAATTTtAACTTGATTTAACGTATCCGAT
>contig08963_155_342
ACcTCTaTAAAAaTtATTTTCTGTAAAGCCCCATCCAACTGCATATAAaTCAGTACCTGGATCAGTTATTGTCTCACTTGGTACACAAATAAAATTCAATGCATCCGATGTAGTTACATCTCTATCTAATTTAATTATAGCCAAATCATTTTTAAATGTATTTTGATCAAAATTCGGATGCTTTTGAA
>contig09001_1030_1258
TTTTGTTTTTATGAAAATGATGAAAGTTTCGGGGtTTTCAGCAGAAGAGTATGTCGATGAAGTATTGAATTTTTTGGATAAAATAGACGTTTGAATTTTGAATTAAtTTTTTTTTATATTGTATTAATCAATTGTATATTATGAAAAATATGGTTAGGAG
>contig09013_72_298
GATAGGTGTCAGCTGGTATTTATCAAATGATATGCAATTTCATTGGATAGCACCTATTGTCCTTTTACCGTTGGCATTTAAaAAACCTAAAATCGGTGTTACCATTTCAATATTATTTATAATTGCAAACATAATTACATCTGCTTTAGTTATAAATTCAGAGCCTGGATCCGA
>contig09021_214_412
AAGAAACGTGATGACTTTATACAATCAATGGTTGAACATGAGGAAAaTGTTGCCGAACAAGAAAAaGTTGAACAAAATAATGAGGATAAAAAaTGGGATCCAAAAGATCAAAAACATTTACGAAGAACTCTTACACTCGCTGAAATATTTtCTCAaTCGACCTTATTTTtATTtGCTGGTtATGAAACTTCATCAACTA
>contig09044_1208_1383
GTAAAAAAAaGTACAATAAATTAAaTAGATAGAAAAAaaTTAAAaTAAATATACAAATTCTCCATTGAGAAaTAAAAAAAAaTTTGGAATTTTGTTTAAATGGAAGAAGAAATAGTTTAATGTGTTTTTtGATTGTCTTTGACTAATTCACTTGTAGACAATAAAGCcTCGTGtCT
>contig09059_186_385
GAAATAGtTTTATAAAAAAGGGCTCTTATGCTCCAGGACAATCAGTGAATAATCAAAATAATAATGATAATTCaAAAAAATTGTCAAATACGGCCTCGATTACAAGTAGTTTGCTTGATAATGTTTCTTTAGAAGCAAGTCA
>contig09056_497_603
TTACTGTAATAACTGATACAACAAGtCCGACTAAGACAAACAATGATATGTTCAAAATTTTCATTTTGAAAGGCTCTAGTATCTAAACCAAAAAaTTTAAAAAaGAa
>contig09068_434_643
CGCCGCCACCACCACCTTACAAAAGTAGTCGTCATGATTATGATCAATATTCATCATCATCGTCATATCACAAATCAAGGGATAAAATGAATGGTCAAGGTTATTCATCGAGATATCCATCATCTCGTACTCCACCACCGCCACCTCCAAT
>contig09091_2864_3058
AGAAAAACGCTCAAGGATGTAAGCAAAGATTATTTACGAATGTCTAAAGTAATTTCTGGTATATTTGATGCATTAAAAATGCTTAGTTTAATCGAACCACATTACTTTGTAAATTGGTCTCTATTCAAACAAATGCTTTTGTCCAATATTGATCCAATTAAGAGAGAAAAAGGTCCAATGGGCGCAGCACGAGCA
>contig09120_2_111
AGGAGTGAGGCCAAGATTGAAAAACTTAAAGAAGGAATGAATTCCTTGATTAGAGAGATAGATAGCTTAAAAATTGAATTAAATAATAAACAGGCGCTTTTGGATCAGAC
>contig09141_1886_2046
TAAAAATCAAAAaTAAAAATGAATCAAAATACTTATCCGACAATGTTTACAAATCAGTCGGCAGTTCAAGGTCCAGCTTATGATGCATATGGTCGACCAATTTTAGtAACTATGTCAAATGAACAAAGAATGACTCATGCAAGAAaCATTCGTAAACAGCA
>contig09156part_157_261
ATAATGTTCGAGAGGAGGACTTTTTTGATTGTCAAGTTGAAAGAGAAAAAATAATACGTGATAAATTAGCCAATGTGAATACAATGGAAATACCAATTTTGAAAG
>contig09200_1_158
GTATTCACCCATAATACGACTTCTtCATTTGGTTCGTATTTATGTTCGTGTTCATCTGTTTTAATATAATTAACTATaCAAAAAAaGaCAATTATATTGAATAGCTTTGACCTTGGTAACCACATCACGGTTTAATCTTTAAAAAAAaCTAATATCTA
>contig09208_473_659
ATTTCGCTTACATTTTTTATGTTCAAAAATTTACTTGATCAAAAACTTGATATTTGTCTAAATGGTTATGTTCAAAACAATGGTGGTTTTAGTGTAATAGGTAGATTAGCTCCATTTTTGACAGAGTCAAAATTTGGGAGCTTTATTTTGACGGAACATAAAATATTTGAGTCTCATCAGcgtGCAG
>contig09217_4_125
CCAAAGAATGTgcTTTTAaTCgAaTATGCGCCACAAATTGAAATATTAGAAAGAGCTTCTttATTTATAACTCACGCAGGAATGAATAGTACTAGTGAAGCtaTTCATTATGGTGTTCCTGT
>contig09253_1317_1530
CTACACGTAAATTAGACTTAGAGGAAATTACACaATTAGTaAATTTGCCAGaATGTgGTGCTATATcCGTTTTTAtTGGAACTACTCGAAATaATATGAATGGaAAATTgGTaAAAAGACTTGAATATGAGGCTTATAATaACATGGCTATTAAGG
>contig09291_1_203
CtTTTTTGAGAAAAGTCATaAAAATTTATGTTATTTTGTTAAATGATTTATTGATAATTTGTGATTTCCGTAACAACGATTTTGAAAATTTAAAACCaaAAAAACCAATTGATGTGACAGGTATGAGTGTAAGTAATGATG
>contig09323_1217_1239
ACTTGTTGTTTAATGAATGTTTT
>contig09338_421_596
ATTTTTTtAAATTTAAAACACTAATAAATTCATTAAGTGCTGGTTTACTAGAGAATGTTAAACATATATCATGTTCACTTGTCTCATTTGAAGATTTGTCCGTTATCTTATCAATTCTAATTTGATCCTGTGTTACTTTGTATTTAAACACAAATTGATGCAATTTTTGTTTTTCA
>contig09364_6_1283
GTTGTGTTTGTcTAaaTGATGAAAaTGATAGTTCAGATGAACTTATATCTTGCGATTCATGTGGATTTAATACCCATGAAGGTTGTTATGGTATAGCTGATAATGGCTCtATTCAAAGCTCAGATTCAACAGCATCAACAGAGCCATGgTTCTGtAATTCATGCTTAATAGAAAATCGATTCGAAC
>contig09401_3287_3450
TCTAATtCTAGATTTATAAAATTTCTTAATTTTGGATTTTTATTCTGTGTGTAAATAGTTATTCGAAAAATAAACAATGTCCTTGGAGAACATAAACGCTCCACAATTTGTtGATTtCTCAAGCGTAGAAACATTTGACTtATACGATGGAgCGGACTTTtGCT
>contig09422part_639_738
TTAAAATTGAGCTTTCGTTTTATTTAAAATACAAATTCAGCTGTTTTTCTTAATGGAACATAATTCAAATAATTACTAAAGCAAAAAATAATTTGCAAAA
>contig09443_8_148
GAAGAATTAATGTCTTTAATAGACATGAGTAATCTGGATTATTTCGTAAGGCAACTGTATCTGTTTCAAAaTAAAaTGgTTCATTATCTAAATTCATCTCTTTTTTTATATCTTAATTTTGATTTATAAATTGgTTATCcT
>contig09472_51_151
AAACTATATAACCAAAATAATTTCAAAATTATCAACCATTTTTCAAATATGCTTTACCAAATAAAAACTCAAGTATTCTGTCTAAAATATAACTTGCaCAA
>contig09474_16_195
GTCtAATTGATCACTAtCAAAaTCGtCGTTCGgATCGTTCCAAaGAaTATTtGAaTtATTTtGAgCTTtGATTTtGAGTTGTtgTTGTTGTtGGgTTTGTTGATTCAGTCGGATTTtCGGGCAAGTCAGTACTAGTTGAACTTGTTtGTTGAAAGAAAATGCTCATTCCGACCAAAATTT
>contig09477_197_419
ATATTTTGTAGAAAATGGTATAAATATAGAGCCTCAAGAGATCCGTATCAACGAAAATAGATTCGGAACAGGAaTCATAATTTTTGTCGTTGTTCTGTGTTTGATTATTGGTTTATTAATCGGAAATATtGTAGTATGGTTCGGAATAAAGTTAATTCGTAAAAAA
>contig09495_205_498
AAGATTTTAACATGTGATTGTCTAGCTCAAATTGGGTCAATTAACAAAGATTATGCTGGATTTGTTAGAGAAATGCTTACAGTTTCGGATTCATTTTCTATTAAATTCCcAATGGATTTaTCAGTAAAAGCCAAATCCTtATtGCtCGGaGCTTTTTTTTtA
>contig09502_271_410
GTTTGAAAAAATACGAAAGCAACAAAATGAATTTCGCCGTGACTCAAGCTCCAACAGCTACTCAATTCAACATTGAAAACCAAGCTGCTCAGCAATCTGAAAAAGGTTCATGTGGTTGTGGTGCAGGCTGTTTAAGCTGT
>contig09517_282_299
CCGGTAACAAGTTTTATG
>contig09525_1864_2002
CAAATACAGAAAATAAACATTCTATTTTGGTTCTTCTTTTTtCTTGAAACAAGGTATAAAAAACACATAAAACCACTAATACCAATGACGATACCAATAAAAaTAAATGGAATGGTATATGATTTAAGTTGTTCGAATA
>contig09553_34_244
AGCAAATATAGTGAAATTATGGAAAtTTTGTGCCATCGAAATGATCTTGTCTATACATCtTgTTACTGTGAAGAAAATGtATGGAAGCTTTTAAAAGATTTaCTTGATAAACAAGATCGTGATGACCTTTATGCAGTGTTTAT
>contig09597_936_1128
TCTAACGCCTTGGTTTGAAATTaTTTTAAAGCAGCTGATGATTTTGAAGAaTTTTTTAAATCTAAACCAATACTAAAACGCGGAATCCGATTCAAATCTCTTAAATTTGAACCGGATTTGAATGCTAAAATAAAGCCAATCAATAGAACTAGATTTCAATCAGGTCTAATTGATCGAATGCCTCAAAAGCCCA
>contig09602_5_318
CAGCAAACAGTTCTGCATTGGAAAGTTTAAGAGGATTTAGAATGTATTTTGAAGCTTTTCCGATAAATGATAACATAACTTCTACAATTCGAGTACCAACAACTACAAAATATTTCAATCAATTCACCTTTTTtACCAAGATTGTTAATACTAAAAAaTCAAGTAATTTAATTTACTTTAGCTTGGGCATAGGTCTTCC
>contig09623_117_369
AACATTAAAAAATACAAACAAATACTTGGAGATCTTAGAACGTTGGGTAAGACTCAAATaAAAAAGAGAATTGAAAATAtGCAAGATGGAAGCTATGTTGTTGACGATTTGATTACTTTAATGGTTAAAAATACCAaAAATAATGAAATTGACATAGAAGATTTAAtTGaTGACTTTTTGACtTTTTTT
>contig09624_485_614
CGAAATATTCAAATCAACGCTAACTCCTAATTTTCTTATAGgTGTATtGTAAAgAGCTACTGTAGTAGATATGTCcAACAAAGATGCTAAAGCACCACCATGAATAGTCTtATtCATAtttATAAGtttt
>contig09629_302_459
TTAAAGTAGCGTTTCGACGGCCACAAGCTGGGTTAGTTAGGTGTTTTACTCAATATAACACCAGGAGATAATTTGGGAACTCATATGAATTTTTTtgACTCGCACAGGATTTGTACTCTCGACCTTCTGCTTTGACGCCCATGACGGTACCAACTGAG
>contig09634_2_120
CCATCACCTAGAGATTTTAGCCTTAAATTGATATTTTCTGTTAGTTCTGAATTTTTTGTTATACTTAATGGGTTCAATTTAAGTGATTCGGTAGAGGATGTAGATGATGATGTAAATTT
>contig09661_1920_2067
CGCTTGAGGAAAaTTGTTtGTAATTTCACAAAAaaTTCCGTATCTATCTAGGCTTAAGCTTTTGTAAGTTGtGTAATAATCTTTCGAAATTGTTATGTTGTATACTAAAaGCCTtGAGCCACTTGAAAtGGTtATTTTTGTTtCAAAA
>contig09682_761_924
CGTAAAAAAGTTTTTaGCTCTGGGATTATTCaaaTTAGCTtcattGacactaatttttgattcatcatttttgaccaggtacaggtgttattggactgtactgttgattttgatgctgattatgatgattattatgatgatgatgatgatttactttattatca
>contig09688_3718_3808
AaTAAAaaCGAAAaGAAaGATGATGaCAAAGAAGTTGaGAATAaCAAAACTGCCGAAGCTTCTaaagactctttaaatgaaaatataaaaa
>contig09698_1406_1504
TtGGCATCAGCATTGACTGGAaCAAAATGCCcTCCAGTATGAaCAAAAACTTTtGGTTCAACAAAATAATTCAAAAGCTTTTCGGaCATAtCCTTaGgt
>contig09708_1_138
gtatagatcAATTACtCTGAATAAaGAGGCTAATTTACATCGTAGTAAACGCTCACCTTTAGCATAATTCAAAGTGTCAATACcACGTATGTCATTTATTGGAATTAAAACACTACCGCCTTTTTGATTAAAACAAAA
>contig09712_3695_3714
TCCATTCACATTTTtGATTT
>contig09721_1_190
AAGACTTGGTCAGgTTTTGGATGACCGTGAGCTTGGATTTATTAGACCAATGATTAAATATGAGGATAGTTTATATTCGAAAATTTCTTTGGAAAATCTGGACTGTGGTTTATTGAAAAAaTGGATAGAAGAAAATTTTGATAGGAATCTTATTGAATCAAATGATTTTGTTAATTGTTTGATTACTTGG
>contig09732_462_655
ATTTTAATTAGCTGGACTGACTTGATCTGCGGATTTAATAGCTTCGATCATTAGCTCCCAAAATTTTTCCACATTCATCTTCATACAAACATGAACATTCTtCTTTTTTGTTGACATACTAAAATTAAAGTAATCACAAACCGTTTGCCCGAAAGACAACGGGCTATGCATTTCTACATCGACTCTCATTAACC
>contig09756_4_128
CTGTTTACCCCTGaTCCAATCTCTGAATTTAATTGGgTTTAGTGTTTTAATCATTTTGAGAATAAAAAATTTTCACGTTTTAAATTTGAaTTATTAAAAACaTCCATAAATAAAaGTGCTTTCTA
>contig09761_3706_3947
CAAATACGaATAATAATTCATTACCAGTCGTACCAGACACACCTgTaAAAAATGATAATCGATTTTTGAATAATACAGAGTCGGCTCCGCCAATAGGATTGATAAGTTCAAGAGGTTCAGAACTATTCAAAACAAAAATTTACTCATCGCCTTCAAAAATGTTTTCGCCACAGAAAAAG
>contig09794_1356_1567
AGAGAGCTAGATCTTACGAGTCAATATGTTTCTAGAaGAAATATTCCTTTGGTTATTAGGACAGCCATGACATCAGATAATGGTCAGAGTCGACTTTCTAGTACCAACGCTAGTCAATTATTCCAACAAGATTTACCTCCACCTTATGATTCAT
>contig09805_550_728
GATTCATCAATACTACCCAAAAGTGCTTTAGTCACATAATCACCAAACGAAAATGAAAAACTTTTTCCCTGAACATTTTGTACTTCTCTTTTCTCACTTCTATAATCATCAACCACGTCAAGTCTAGGTATTATAATATCCCAATTGTTTAAATATTTCATCGTTTCTTCATCATCAGT
>contig09816_79_248
TTACGTGCATGGTATATCAATCTTTTTCAAAAaaTCcGTGCAATCAaCATTAAAAAaGAACCAAATTGTTAAAaTCATAAAACAACGATtCACAAATGAGATTAaCATTCTGCTCTAAAGAATTTTAACCGAAAAAAaaaTCCAATTAAAATTTATtCTCAAAATCAAAA
>contig09847_145_293
CTTTGGAATACTTGTTCCGACTGAAAATGAATTACTCAACGAGTTTTGATTTTGAATCAAACGAGTTGAACGACGTACAGGCGTATTTGATGACGATGTTGAATTTAAGGCACTCATTGATGGACTCGAATGAGTTGCATGTAAGGCTT
>contig09861_21_132
CaCCATTATCAATTACACAAGTAATTCGACCCTCTTTTCCGACCAAAAaTACCGGATTTTCTGGATAAAATCTAATCACCACACGCTCTTAAAATAATTTATTAAATATTTT
>contig09884_579_719
AATTCTTTTAAAAATGAAAAGTTTACTAAAAATCAAGTTATTTTTtATTTTTTtAtCACTAGTCTATTCACAATGTAGTGAAAATAAAGAGTGTTtCCATGGTGGGAaTTTTAATACCCAAaCTTGTGAaTGTGAATGTAA
>contig09888_207_374
AGGAAAATCTCAAGTTGATGTGTTGTATCTAAGGGATAATGGCACTAACGTTTAATTTATACCTGCTTTTTTGCTAAATTGTGATTATTTTTTAATAACCTTGTTTTATTAAATGTTTCAATTTCTTATTTATTAAATGTGTATTTAGTTTTTATACCCCAATTTTCA
>contig09914_768_905
AATTTTTTTtCTAAATTGAAAGCTACATAACATTTCGAGATTTGCCACATTTAGATAACAAACATACAGTATTtGGtAAACTtGTAGgTGGATCAGATGTATTCAaTAAAATCGAaTATGTTGAGACAGatAAAAAAa
>contig09923_81_262
TTAAATAAAATAtAAACTTAAaCAACAACTCTTTAAGTCATTACCCGGTCCTCTCAGGATACTTCATAAATGCAAAAATTGTGAGGCAAACTACATCGGTAAATGCAAACGTATATTATCGTATCGAATTAGTGAACATAAAAAATCGAGTGAATCCTCTTGTTGTCAACATGAGTCGAGTA
>contig09936_3_151
CAAGACCTTCTACACACAGTAAATCATAACGATTaGCAGGTATTTCAATTtttATAAGTAGTTTGTTCttGATtATTAACTTTTtCGACAACAATGTCATCTAATTCAATACcAAATTCAAAGCATAATTGATCAAATtCGGTATCAGC
>contig09950_912_1242
aTATTGAAGACATAAAAGTTTGCACTCTTAATTAAAGAATAAATTACCATCAGCATTTCCACAAAGACCACACACATAATTTGCATATGTATCACaTAAATAAACATCAACTCTATGATCACCATTCCAAGTAATAGTCAAaCCAAATTGAGTACtAAACACAAGACTACCAGCCGAtAGAtAAATTT
>contig09971_439_458
GCCGTTTGAGACtCTaTAaC
>contig09960_869_1079
AACACTTAAATTCAAATAACAATGGTTTAGCTGGTTTGAATAGCTTCATTCCTCATCATCAAcCCCAACCATCAACAGTCAGCGCTGATTTTATTAATATGTTGAACGTAAATTCAAAAATACACCCCAGTAAATCGAACCCAAATTTA
>contig09989_1_133
ATAGACGCAAATGCATCTTGTAATAAATTAACTATtGGAATCAAACGTTCCATCCCAGagTTACCAGACATTTTTGTTTTAATCAAATCAAAAAAaCAACATATaTTAAAAAAaTAAAaTTATTAGAATTTTT
>contig09990_24_55
CATTCATCAAGATCATCTCAGCAAGCATTAAG
>contig100074_148_271
aTTTTTTtAAgaTTACCATGATCTGGAATGCTCATCATTTCATCAGCCCTGTTTATTTTCACTTCTGGAGCCATAATATTTACCCTAAGTTTAGTAATATTCCTATTAGCAATGGTTCTACGTT
>contig100182_58_243
TACAATTTTACTTTTTATTTCTACTGTATCAGTTACGTGGTTATACCATGAACCAGCACTCATTTCGTGGTTCATTACTTCTTGAAAAGTAGATATTAAATCCATTTCTTCAGtAAGAATTTtATtATGACTAAAGTTCTCGTTATGAAGTTTAAAATTtAATGATTTTATATCCATAAATCTTAA
>contig100295_37_178
CGTAACCcTGTTCTATTTtCCTTTTGGATAATTCTTCAAGTTTCAATAACAAAaTATCAATTTGTTCATTTATTTGATCATAAGTCTCAAAAGATTCAATTTTATtCCTTTGGACTTGCATTGTGTCCATTGTATCAGATTC
>contig10040_1_138
GgAATTgaTATCCCATATTGAACCTTGTACAAATATTTTgTGctCaTATAAtGCAATTaGaCAaCCAAGTGTAAATGGTGTtACcTTcGGCAAAAGAATAGAATTACTTGGTTtATTtCCTTTAAaGACTTTATGAGG
>contig100520_49_154
CcAGTTGCagCTACtaTTGATGTACcACCAGTAAAaGGAGCtaGTACCAAAGAaCCtaTtaCtaGACCTGCACCaGctGTTGATACAGATGTACCAATAGTACGAg
>contig100536_436_546
GTGGTTTTTGACGGTTGCACTAGATCTTGCACCGAAAAGTGTTTGAAGAACATCTTGATAACTAGAATTTTTTTCATACATCTCAAGAGCCTTCCAAAATCTACCCCAAAG
>contig10063_311_463
TAAATTTGGCAGTTTtGCAGTTAAGAGAAGAAGGTTTTTtAGATGAGCTTAAAACAAGATGGTGGTATGACAGAAGTGAATGTGGTAATTCGGCATCAGCAACTAAGGACTCATCTCaaaGccccTTaaatttAATCAATGTGGCTGGCATAt
>contig10072_698_1364
TGCAAGAGAAACAATTCTATTTGAATAATGCGGAAAAGATTGTTTCTAAGTTATCCAGTGAAACTTTAAaCGAAAaGGAAACAGCTCAATTTATCAAGCAAATAGAGCCTTATCACTATGAAGAAATTGTTGAAGAAAgaTTTGTATCAAAGCTATGCGGGTATCCTTGTTGTGCAAATGAATTGACAAAaGTA
>contig10080_487_604
AGATTATTCACAaTTATGGGCATGGTGGTAATGGAATTGCTTTATCTAGaGGAACTTGTTTAGATTCAGTTGATTTAcTTTTCACGCAAAATAaCGACAaTTCACTTAAATCAAAATT
>contig101083_5_120
ACAACAGCATTCTAGAGCTTTCTATCTATATAAGAAATGCCTACGTGCACATTTATGAGCACGTACTTCATAGTATAAATAAGGATCCTATTCTTAATAACTTCAGGTCGTTCCCT
>contig101143_1_103
TGCTCAATTATCCTTACCAAAAACAAATGGCTGCGGTTCTTCTGGCTCCTTTTAGAAATCTAAAATTGAAAACTAAACCACAACGAAACAAATTAAATTCCCC
>contig101072_1_246
GTGATTTTCATGaAAAAAAATATTCATaAATTGaAAAATAAAAATCAATTCTGAATTTCaAAAATTTTTGGGAAAATGTTCAAACAAACAATTCTTATTTGTACCATTGTCCTTATTGGCTATTCATTGGTTGAATGTGGTAAAAATAGTAACAGTGGTGACAGTGATAGTAACAGTGATGAAA
>contig101228_17_212
CCCAAaTCTCcGCAAGCCATAaTATTGCTCTCTTATATCCAGGCGACATTAAATTTAAATTTCGATTGAAAGATTTCGGATCGCTAATGTACCAATTTGTCCACCGTTCATGATACATTCGTTTGATCGACTTAAACcAACACACGTCCGGTGGCTGAAGGAGATGAGTCAGACGAGGGGgTATAAATGAAAGCTG
>contig10124_1843_1978
GTTTTTAGTATGTCACcACAGCCTCCTACAAcTAgTTTAGACCcTGTCAAaGTCAAaCCATCAAATACAACCcTTAATTtAAaTGTTCAAAATTATATTAAaGAACTTGAAATAtCTGAAGGACAATTAAGCtCCG
>contig101270_1_126
CCTCCACATTGTCCCCATTCATTAACcTtATTtGGATCATTtGGTTTtGgTAGACATtGTGAGTAAAATTGGTTAGAATAaaCaCAAATCGATGAGCTATCACAAACTGTACTACCAGTGTAATCA
>contig101309_9_158
TTACGGTTCAAAATTCTTTCCATCTACTTGTGACCAATCACAAAGTCCTTCGATATTTCCGTTCCTTTTTCTATATCCTATTACTCCTTCGATGTCCCATTCTATATCATTTATGGTAACAAAAAaTGGAAGATCTTCCTTAAATCTCAA
>contig101405_9_143
TTTCCTCTTCAAAACTGTTAATTTTCACATTGCATCTGCCTTTACCGATCACATTCACTGGACCACCAACACAAGTCTCTAAAATATTAGAAAGTGGTTGCAGAACAGAATCAGGAGTCTTACATTCATCCCAGA
>contig101434_3_141
ATTTAAGTAAAAATCTCTAGATTCATCATTTTTACTCCAATTTTGAAATATAATGACCGATTTAGTCGGATTAAAATTTATTCTCCATAGTCTTCCAAATTCACCACACATATTAAGCAAAATTTGAAGATTATATTTT
>contig101437_5_200
CACCACTTTTTGTTCTTGACCCACATTCAATGATTCGATCTTTATTTCTTAATTCATATTTCAGATTTCGAGTCTCATTTTTGGCTAACTGTTCTTTCAAAAGTGGTGGTGAGTTAGCAAAATTAATTATCTTGAAAGAAAATGTTAACATTCTTTCTAAAGCTCTATGCTGAAAAGCAAATAGACCGTATTTTTC
>contig10164_806_1058
AGCAGATTTAAGTATGCATTTAAAAATGTTAAAATTGAAAGCAATAAAACAACAACAACAACAACAAAAAACGCTgGATCTTTTCCCTATTCCTTaCTTGTCACTTAACATTATGCTTAGGTAAAGAATGTCTTAGCACAGCAACAACAAAATTaGAAATTTTATTGAAAAATTTATAAAGTATCTGTCTCGAgA
>contig101660_1_189
ATACCATCATCCGTTTGATGTTACCAAATGTGGTAATCCAAGATGATAAGTCAAAAACCGAAAAaGTGGTACACGTAAACCGACTTAAACAATTCAATTCATCGGAACTCCCGGCAATTGCTGAAGAACCGATCCAAGAAATTGACACACCAACCCATGCCTACAATTTGCgaCCACGCGTGACAAAaC
>contig10174_1_156
CAAAGTaCAAATCGAAGATTtGaTGtATTTATtGAGAAAaGATCCAAGAAAATATGCTCGTGCCAAAGATTTATtAaTTATGAATGAGgAATtAAAAaaGGCTAGAAAaGCTTTtGACGAGGCTGCTAAATATTAAAACTAATAATTAATAGGAaG
>contig101675_1_126
CATTTAACCATTTGATTGGCTGGTTCAAAGACAGCATTGGTAATTTCAGCAACagtgagTTGTTCATGaTAaGCTTTTTCAGCTGAAATAATTGGGgCATAAGTAGCCAATGGAAAGTGAATACGT
>contig10182_1180_1309
TTACAGTCTTCCAATATACATAATTGTTGACTCCCAATATGTGTCCCCGACTGATAACACTCTtAATACCAAATTAAATGAATTTTTCAaGACAATCAATCTAAAAGACAGTAGTTTGGCCAATGAGAAA
>contig101839_405_594
AAATGAATtAGAACCATGTTTCGACTTTAAATACTCATGAAGCAGAAACTTGTGATAATTGTTTCGAATCCGTAAAAGAGCAAATTAATTACGAAAATTTAAAACCAGAAAAAAGTCCCGAAAAATTAGATTGTAAAGAATCCAAAGAAGGTAACTTTTAAATAAAAAAATTATAAAGAAaAAAaTAAAT
>contig10188_36_308
ATTTTATTAGTGGAAATgaACAAAAATTTTATGATGACTGATAGTTTAATGACTGAAGATAAAAGTGACGACGCCGTCGATGAAAATCAAAATTATTTTTGCAAACATTACAAACCATCTAAGAAAGAGGATTTGAATGTTCGATTTA
>contig101885_4_109
CTCTAGCTAAACAAaTAAGTTGCTTTTGGCCAACACTTAGATTAGAACCTCCTTTATGTACCTCGCTTTCTAAACCATCTTTCATTTCTTTAATTGCTTCTTTtag
>contig101913_4_159
TTATTTGTTCCAAACAACACTCTGTTAAATGTTGCTCTTTtATAAAaTGAAAAaTTAGCTTATTAActCCAGGATGACTATTAATATCATTAATAATAGCTTGgTGCCAAGCTTCCAAActATTATTTGAGCgtGGTAAATAaTTTACTATACgTt
>contig101985_1_119
CTATCAGTAAATAAATTAGCAAAGCATTTAAAAAGTGAACAACATTTAACAGATGTTTtATTGGAACAAaTTAGAGGTGGTTTAGTATACCCAAGAAAAAAaTCAGAAATAATTGGAGA
>contig101999_1042_1189
TTTAAATAAAACCAGGTTCATCGAAATTTTGAGGAGTAACCTTATTGAATCAAACGAGAAGCTGCGCCAAAACCAACCATTCATATCTCACCAAGCCAATGCACCGTGTCATAGAGCCAAAAAAGTGGTCGAATGGTTCACCGAGCTT
>contig10202_65_262
TAAAAACTAaGATTCTtCAATtCTAAAGCCAGTGAATTGTTCAAATGTAAATGCCATCAGATATCCAAAATATTGATGATATCCTAATCGGCGTATTTTtAACAGCCTTTTtAATATTTGTTGTCCTATGGTCTTTTGCCATGTTGAAATGGCGAAAAAaaTTTTTGTACAATATATTTCCTTGCTTTAAAAAAaGTA
>contig10214_19_167
GAAGAGATTAAATCAACATATTCAATTGAGTATTATGTGGTTACACAAACAAAACTTGAGCAAATaTTTTTAAATTTtGCTTCAAGACAAATTGATCCTGAATCCCGAATTTTGCAAAATGAATCATGTATACCAtGTTTTTAGAGCGA
>contig102154_5569_5809
GGCAAAAAACCATGTACTTGTCGCTACAAAAAAATCAAGTCGAACGCCATGTTGTCCAAATAAAGTAAATCTACTGAAGGAGGCCCTTAAATTCAAATACAACTTTCCAGCAGAGAAGAATGATAAAGTCTGGAAAACAATTGTAAATGCATTTAATTCAAAAGGCCGAAGTTTTAAAGCTG
>contig102227_5_166
GTCAATTATTTCAATTCCATCATAATCAATTTTCTGTCCAACATTGTTCTTCATACGTTGAAAACAGGCTGATGAATTGCTTGTTTTGTGTTCTTTGATTCGATGGCCTAAGATTCTTTCAGTTTTTCCAATGTAACTCGCTTCACATGAATTACATTGTAG
>contig10235_1927_2049
CaacATAGGTTGTGCaattttggaaaaGTTCTTGATGAATCGACGATAGTAATTAGACaaaCCTaaaaaTGACTGCAACTGttttATGTtCGTCGGTTTTtGCCTATTTTTtATTGCTTCAaC
>contig10237_838_974
TCAAGTTCGATCATATGGCCGAAACTTGGCAATAAATTTTtGGTTtAATTATGAAAAAATATTTGGTAATACGcTTTtCCCAGAAGAAtGTTCAAaCAATAAACTAGATTtAAGTAAAaCATTAGaCAAaTTtaCTt
>contig102521_112_271
TCCATAATTTtACAAACAACAGACGTAAGGGATACTGGACGAAAaCGCAGCCTCTAACTTACTACCTTTTTtGTGGAGTGGCGTAaCATTTGCCTCGCGCCATTCTTTTGGGACTTCACCGGTACTATATGACTTAATAAACAaTAATGACAACGGTTTA
>contig102527_13_226
GTTTATATCCAACCAAATAAATACTTTAAATATATGCCAAAACAATTGGTCCCTGGTCATGACTACTATTTTCGAGACGCTCGATTTGtTAAcAACAAAGTTTATAAATACTGGGAGTTAATAACTATGCATACACATGGTACTTAtTGTGAATGTTTGGCG
>contig10253_1039_1203
CTCAGGGTTCAGTTCTATATAAGATTTACATTTTtGATCATTAACTTGATTCACAATGACATGCGTTACATCTGAATTATATTCATCAAATCTGATCGcACCACCCAAGTTGCATATTTTTTTGATTTTTTCACTTACAGCTGAATCTGTTATTTCACAAAAAAT
>contig10260_1520_1662
TTTTtAGATtAAaTTTtATTTGAaTAAACCAATaCaaaaaaTgccTTCAGCAGCtcaGAATCgtaaTGAAGaaaCAGACAATCAGCGtttttCTAtAcctttttCTgAGcaggcaaaaaaacaacaacaacataTtcaCCAAG
>contig102609_1_142
CGAATCGCTTGAGAATTTTCAATCAAATTTACTAATGCTTGAAAGTGAGATTAAAAACAACGTCGAAAAAAAGCAACCATTCGTTATAATGGGTGATTGGAATGCCGATTTAGAGCGTGGTAGAAGATTTGATATAATTTTT
>contig102987_6_174
CTAGTACGTCAGGGTTTCGTGCGTTTAAGTGAATAACAAAACTCTCCTTACTTATTTCATACAATGGGCATGAATGATATGAAGTATCATCCCAAACTATTATTGAGTCGTAAAGACTACAAAATTTATCTTTAGCTTTGCATTTGGTATTGAATAAGTTATCAGAAAT
>contig103034_1_132
TGCTACTAGTACGTCAGGGTTTCGTGCGTTTAAGTGAATAACAAAACTCTCCGTACTTATTTCATACAATGGGCAaGAATGATATGAAGTATCATCCCAAACTATTATTGAGTCGTgAAGgCTACAAAATTT
>contig103095_27_214
ACGCgTGGATTCAACCAAAAAAAGaCAATTACTTTGATAATGCTACCATTCTAGCACAATTTGGTCGCCTATTTAAACTAATCGAATTTAAAGAGGACTTTGAAAACTGTGATATTGAACTTATCGTCGACAATGCAACAACTCACACTTCTAAGATTTATGATATAAATCATTTCAATAAATTTCCC
>contig102958_1_192
AAATGGTAAAGGAGCACCAAATGGTGATGGAGCAGCGCCATATGGTGACATAACgCCCATTTGAGAACATGGATCAACTGGAGCTACTGGTACACAACATTGTGGTTGAGGTCTACATTTGCTACGACAACAGCCCATTTTGAATATTTATTTGCTTTTTTtATTtATTATTTTATAAAATTTAAAGCAATA
>contig103215_13_191
TCGATTTACCCAAAAATCATATTGATGAAAATTTGGAAAATTTTTTTAGGGGGGTGTAAGGAGGTATCAAATTTTCGTGaCATTTATAGAATTTTTGCTTAAAACTAAAAAGAAAAGTATATAAGTGTAGGGGTCGTATCTAAGTATTTTTTGGCACAGAATTGAAATTTAAAATAAAA
>contig103254_3_188
TGAACATTGGCTCAATTCTGAAGAACACTATCTTTTAACCGAACGCTAtCcTAATCATAATTtATTTTTtCAATCCGACATGAATATTTCTAATTTTGACTCTAATCGAGGTAGACCATACGGCGGAAAATGTTGGCTCGTGAATAAAAAaTTTAATGTACTCGAATTTGAGTTTTTAGACTCTAA
>contig103405_18_262
ATCATTAAAGGATTCATCTACAAGATATTTCGATTGGGGAAGTAAATGGAGAGTACCTGATGACACAGTAGATGGTTCACAATTGGATGAGTGTGTtCCTGAAAAAGACCCAGGAAAACCTGAACCAATAAAATGTgTTgaTGATTATTCAACAAGTAAATGGTGTGGTCTAATAAAAGAT
>contig103412_43_138
GAGTTAATAAACTGTATAGAAAAATTAGACCTTTGTAAATCTCAACGTGGCGGTAATATTTTGATATATCGCAATTATGAACATAAACTTGATTAC
>contig103413_164_307
TTTCGACTTAACTAGACTTCACTTTACAAATTTAATTAAATCAATGGATGAGTTAATAAACTGTATAGAAAAATTAGATCTTTGTAAATCTCAACGTGGCGGTAATATTTTGATATATCGCAATTATGAACATAAACTTGATTA
>contig103445_22_206
ATTCAAGAGACTATTCGCAGTTCTTTTGCtCAGTGTACAATGTTAACTATtGCTCATAGACTCAATACTATTTTagATTCAGATAGGAtcATGGtcTTAGATAAaGgTAGAATTGTTGAATTTGATACACCTAAAAaTTTGTTAGTTAATAAGAATGgTATTTTTTATTCAATGGCcTtAACGGC
>contig103454_6_188
TTCAATTTCTTCACTAGTTGTTTTTGAATTACAGTATAAGACTTCTTCATTTGTTGGTAATGGTTGTTCcGGTGATAATGAATAAATACTTAATGTACGATTGATAATTTCATCCTGGGGGCATATAATTAAATTaGgtGTGTTGTATTCTAAATAAGGTGGTTTGATACGATTGATTAAAAT
>contig10346_704_848
ACAAAATtGAAAATTTtCTTtCTTTTTTTtAtAATAGCAATAATGATtGTTTAAATTTtATTTTtATAATTAAATAATGATTTTCGTTCTAGTTTTtGTTTTtGGTATTTTGGCAAaTGTTCTAaCAATCAATTGTCAATTTGTA
>contig103475_8_162
AcTTTtCCAGCCTCTTTtGCCCATTTAAGAATAGACTTAACTTTATGATCCATCATGTTTGGCGAACACTCTTTAATTTGTACATGTCCACTTAAGCCTAtCATAGcAaCTCTTGTTTTtACgCCAGATAAATAGGCTGTTGCTGTAGCAGCACT
>contig10351_1517_1615
aaaaaaGTCTTtAAGTATAAAAGAaGAATTTGTAGAATTTAGCGAAACACACGTAAAATAAAAGAAAGAGAGAGAAaccaagcaaaaattggaaaagaa
>contig103538_2_129
ATTACCATTTGCGTCTTTTAAAGTATGACACGTAAATATTTCCTCTGATTCACCATTTGTTTTaCAAAAtGTACACACTTTAACTCTACCaCCCATTGCACGGTTTACaGCAGCTTgaCgAATCGCaT
>contig10337_1421_1588
TAATCACTCGGTAATTATACCATGGTGCAAATCTAGGGTTTCAGATTTGTATCCATTGACTTTATTACTTAAAtAAATTCATAGACTTTTCAGTTCTACTATCGAGTGATAACGGTGCGTATTTCTTAAAATGTAAAAATAAATATCAAAAAAGATCTCTATTATTGG
>contig10365_1581_1763
TTGAGTCAAATTTTTTTTGGTTATTTACCATCAATATGgTTtGTGTTTGTTTtAATTTTATGGGAaGGTCTTGTGGCTGGTAGTTGTTATGTAAaTGCGTTTAATCGAGTTTCAATTGAAATACCAAAAGAAAATAGAGAATTTtCTATTGCGTTTACTAGTTTTGCTAATAGTGTTGGCGtG
>contig10389_911_1103
TGACACACCAAAATTCTACTCCACATGTTCAATACTCGTCAACTCCATCACGCATAAATTTACCAAAAGTAACAAATTTATTCACATCCAAATCATCAATTACCATTGTACATAAATCACCTTTACCAATATCATCTTTCCCATCATCACAATCACCATATTCACCTAATTTGACTCTAGATAAACAAAAAAA
>contig10394_911_1266
CATAgGaGTATTTGGCCTAATAACtAATTTTATGGtATTTTAtTATTTACTaAAaATAAAATCAGTCAAAAGACCCGGTACtTAtTTTTTAATCAATCTTGCAATTGCAGATCTTGGAAAAATATTATCATGTCTACCAATGAATGCTGTAAGCAGTTATTACCAAAAATGGATTTTTGGTCAACTAG
>contig103952_1_114
CTTTCGGTAGATAACAATTATTAAAAGAAAGATGATTTAAAAATATTTCAACGGGCGAGTTTTTGCTGATAATTACATTTTGTTCATTGTAATTTTTGAAACTAATTGAGTCGT
>contig104143_1_150
GTTTAGCCTCCGAGCATGGgTTtAACGTTTtATTTtGTCCAAAaTATCATTGTGAGCTCAACCCAATCGAAGGAGTTTGGTGTTTTCTGAAAGGTTTTGTAAGAAAAAAAAaTGgTCAAGATTTCAACAAGTTCTtAGACTtAATTTTAG
>contig10434_1_132
GTGTCGATGGATAAGAGCACAAAAAGCTAAACCGTCTTTAAAACTCATGTGAAAATTTTGTACATTAACATTCTTGTACGGTTGAGTTTTTCTTTGACACCATAATAACAGACCTTCTTTGGCGGACATTTC
>contig10436_976_1162
AAGCAATCGTAGCCTAGGTCTTTGCTTTTAAAATTTATTCGCGAAGTGAATCCATTTAGAGGTGATCCGTAATAAATTGTTTGATTGCTTTTGATTGATGGTCCCATATCGAATGCGATATTATTTCCAGTATTCAAATTAGCACTAATAATtGGaTAAAaaCTACTtGTTACAGCTAATCTtACCT
>contig104373_2_176
TATCTCCTTCAGTCCATCTTATTTCATTATAAATACAATTTGTATTAGGATGTTTATTTAGCATTTTTACGTCATAAATTTTTGCAGAATGAGTTCGAGCATTATCCACGATACAATCTATATCATGATCTTTAAACGTCTTTTTGAAGCGAATCAAAATAAAAAGTCTTTTAAA
>contig104390_1_132
TTTTAATACAAATTTATTCATTTTAAGGGTCTAACAGTTATAGGTTTtGTtGGTAGTGATGAtAAaCTTAACTGGTGTAAAGAaTTAGGCTTTGATCACGTTTTTAaTaTAagAGTAATAATTTTAGTGAGG
>contig104494_249_373
TTTAAATTAACATTTTATTCTATTTTTATTCATATCTCAaGgTAAACAAGTTATCtcAACGCTAAAATGACTGAAAAAGACTTGTTTAAaTACTGTAAAAGTGGTGAATTAGACAAAATTAAGTA
>contig104754_14_146
CTGAAAATACGTTTAAAAATTAGAGTAACTTAaGTTTAAATGCTAAGTCAAGCAAATTAAGTCATATTAATACTAAAATGTTTGTTAaCcGATCTATCAGATATTGTAACTTGACTCAAGAGGTCTaTTGgAA
>contig104802_169_326
CTAGATTCATTAGGagTTTCAGCCTTATCATTTGTTTTATTCGGACCAaCTTCTGAATCTAATGAATTATTTAGATTTCTATTTTCTCTTTTTTTTATAAATACTTTTAACtCCTCAACAAAATCTtCTTTTTGATTGCTAACACTCTTAGATTGAAC
>contig10485_354_475
AAAGGAAGATTtGTATTTTtCAAAAgTaTCAACATGTATTGAGAGTGAAGGTATTGGTGGTATGCTCTTTAACAaGCTTCACTTTAAAGATGACACTTATGAAaTAGTCATAAATAAAGaGg
>contig10487_483_665
TTTAAAACTTGTTGTATTTTTCAATTTTGCAGAAATTTAAATACTGTTCGATCGATTATACATGACCATGGTAATTTGGTTGATCGACATACAATTATGGCTAGAGTTGCAATATCAGGTGCTTATAGAGATCAAaTGAAACTTGGATTGCAAtCGAAAATTAAAGCATGGTTTGAAATAAAG
>contig104933_2810_2904
TGGTCCAAAATTTTACCCTTTTAGAGAATGTTTCAAAAGTTCAAAATAACCCTTTTAGCAATTTATTGATTGTAAACTATGAGCATAAAAAaCAG
>contig10502_5_173
TACTCAAACATCTCCTACAACACAAAAGCCACAAACTATGaGTACTCTGTCATATTTGACTTCATTTTTTACTACTACTCGAAAAAATAATAGTCCTTCTAGTGTTCGAAACTTCACAGCTTTAAACTTAATTTTACCACTAATAACATTGGtGTGTTTTCAATTTCAT
>contig105020_43_146
cGATTTTGtAGCATCACGAACAGTtCCTGAatAaGTAccATTAgCACTAAAATCGATAACAGAATCaCTAACAACAACGTCTGAaCCATGTTTTtGAATTATTC
>contig10504_426_575
CCTGTATTTCGAaTAGAACTTTTTTAtGTTCAGATGAAaCATGTATAAATAAGAGGTTTGTATGTGATGGTAAACGGAgTTGTTTATTTtCTGAAGATGAAGAAAATTGTCATCAATTTTTGTCTGCTACGACCAAGAAAATAACAGGTA
>contig10514_3376_3515
AGGAATTTGTGTCTTTCATTTATCAGGTCGTTTTTtACGATCATTTGGTCAACATGGATCAGgTCATGgAaGCTTtGATAaGCcTTGTtATTtACAtCTCAATAAaGAAAaTATGATTtttGTGTCGgATtGTATGAaTc
>contig10535_748_918
AAAATAGTCCAAATAAGCTTAAGCAAAAATGAAATTCTtAATCGCTCTAGTTGCTTtAATTGTTtGTGCTtcGGCTCAAAGCACAAGAaCTAAATGTACTtATATTGCTGATaGTTtAtCTTTGActtgacatgtaaaagccctggtggtaaagtcggttgtgaaacaatg
>contig105479_2_113
TTAGCTGCTCCAGCTCCAGTTCAACAACAACAAGCTTATGTAGCTCCAGTCCCAGCTCCAGCTCAACAACAACCAGCTTATGCTGCTCCAGCTCCAGTTCAACAACAACAAG
>contig105585_28_238
GaAATGATTAGCATTCCAGATCATGGTATTCAAACCGAAGTTGTaAAAAAAGATGCATCGACTCAAACATATGATTATGACTTTTCTAGTCGAATAAATATTATACTTAAATATTTTTCGTTCGGAAGCGTCGCAAATTTGTTTAGC
>contig10575_9_195
GTTTATTTGTAGTATCAAGATAAAAGTTACCATACGATGTTAAATATTTATTATTTGATTTTTCAGTATGATAACCCATACGTGCAAAATCATAACTATTCGAATTATCCAAGCATTTTTTCATTTCGAAATCTTGTTTTTTCTTACACATATGAGACTTATAATCACATTTATTAATCGAATAAAT
>contig105803_16_212
ATTAATCGACTTTTTAAATCGTTAAATCAGCCTATGCCTATTTCTTTTGAACGTCTTAAATCAAGAAGATCGCGAAGTAATTTCCCGGAACCGGTTATATGTGAATTAGTAGATGTTTTTCATGTAGAAAAAATACTAAAAGAGTCTTACAAACTTAAATCATTTGAAGAATTTAAAAATGTTTACGTTAATCCAAG
>contig10585_10_125
taataTTGGAAtttttCACCATCAATTACCaattcttttaaaaatattccaaaTGTATTTGTCTCAATCATTTTAAGGCTTTttGTTTCCTTCTTATTTTTGTGTTTATTTGTCTA
>contig105872_1_185
gTTGTGGTAGTGGTAGTTGGAACTGGTGTAGCTGAAAGAGGAGTAGTTGGTTGAGAAGTATTTAGAAGACAATCACAAGCTTTTGGACATTGTGCTTTAGTGAATGCAGACGCACAATCAGATAATTTAAGtGAATAACTAGCACATGTAGGATTGTCATAGCAAATAGGAGTAGTTGTAGTTGG
>contig10591_4549_4692
ATCGGATACAAAAATTATTATCCCATAGTTAAGTTCGGTACGGTACGTCTGACATATGATACACTACATTCGCACCCGACTACGACGCAAATTCGAAAGAAGTGCTGTCTGTAGATATTTTAGGCGGTACTAAGCAAAAACGGT
>contig10623_119_293
CTAAATTTAGGAAATAAAatATAGAACTCTAAATTtAAGACTGTAATaCAGTCAAACCTCTTTAATCCGAACTtCGATATTCCGGAAATCCTCGATTATCCGAATAATTTTTTCGAAAAAAATCTGTACTTTTCAATGGAAAAAATaCTTCGtAATCCGAATTTtCTTTAATCCG
>contig10627_19_176
TATCAAATGAAAGTATTATGGACACATGTCAATCAAACGAGCAAACAAACATCAAAAGCGAAAAGAAGGCATTGGCCAATAAGAACaGCTTGaGCAATATTCAAACAGACACAAAATTAAAAAATAATCGCGAAAGATCTAAAGAGAATAACTTCCAA
>contig106615_10_142
aCCtGGtaTTTTaTCTTTCCATGGTAAATaGTATGTATTTGATATCCAACATATgTAATTTGTATATTCgaCgTGTGAaCctGTAAATTGTGCTGGAaCCCAACAAGATATGGCTAATTTtATTTtAAAAAAA
>contig106621_9_138
TTCCCAttttgttttAATCATTTACTATTTAAAAGGCGCCAAATGAAACACCGGCTAAtGAGGCAtcAGCGAATGAAGCATCGCCGAATGATGCACCAGCTAATGGAGCAGCAGCTAATGAAGCACGAGC
>contig10663_441_609
CAGCGATATTTCTATTTTTCCAACGTGCCATAAAATATGATGTCTTTGTGGGTCCATAGGTTTTTAAATTACATGCACTGCAGAAAaGTTTATCAGattggtaattataattatggtacaattgagttccacacgaatctttaaagttaatttttaaggtctttttttt
>contig106649_1_101
ATCATACCAAGAAGCCTCGTCCATAGCCAgCAATTTGAACGCTAGTACtGAGAAGCCAATTTCcGATTCAGAATTGAGATCTTATTTTGCTTCAATTGATA
>contig10686_1_167
GTATaaaCATGAAGGTCTATCAGGCTTATATAGAGGTGTTTTACCTAATGCTCAACGGGCTGCTGTTATAACTGGAGTCGAACTATCTATTTATGATTCAGCAAAAC
>contig10712_402_421
GTTGAAATTACCAGAAACAA
>contig107184_1_127
CAATTTGGTGGTTGATTTGAACCCACATGAGGATCCTGAACGAGAAAATATTAAGACAAcAGAGCAGCACGAGAGTCACGATTCAGACGACGTCGAAGCTCACAAATTGATCATTCAAGACGAGTTT
>contig10721_1036_1146
ACTTTGTAATCCCTCTAAGCGTTCAGTCTTGTATTCAACAATTCCATTGGAATTATATGGACCATATTTAATAATAACGTTAGCTTTCATTGGCATTTTCTAAAAGCCTAA
>contig10733_888_1073
AAATAAACTCGAAGAATTTATAAAAAAATCTTTAAAAGTCAAAAGTCATCCAAAGCTAGTCGAAATCTTATCGACTCAACAAACAGACACCGATTCAAATACTCAAATCCCcAAGCTAAAACAACAATTAAtGGAGTCCGAAAAACGTACAATGGCATTtATGAGAAAATTCAATCGAGTCCAaTC
>contig10744_534_767
TATGAATCATATTCTGGCATATGGAAACATTGTAATTACTTATCAACTATGTCAAAGGaATTTTTAGATAAACCATCATGCTCAATATATAGAATTTCAGCTGGTGATTTAGATACTAAAAAGGTCAAAATTTTTACAGATTTAGCTGATCCTGGACGTGATTTAATAAGTa
>contig107519_156_254
TAGAGATACTTCGTTGCATCAATGCGTCAATTAAAAAGGATGGAATCTGCTAGTAAAAGCCCAATATTTTCACATTTTTCTGAAACTTTGACTGGTGTT
>contig10776_4218_4471
AAGTTATTGAAGAAATAATTATTTTTAGCATTCAAGATCAATCTTTTTTTTtCAAGTTCATTTTTAATTTCATTTTAAAAGTATAGCTCCTAATAGACGTCAAGAAATGTCATTTGCAACGGCACCTGATAGTGTTTTTGGtCAAATTAGAAACAATTTTTTGAACAAATACAAATGTAA
>contig10778_510_679
ATCGTGTAATGGACGAGTACGAGTAGTCGTATTCGAATCAGATATTAATTCAACAAaGCCACTGGAACAAttAGAACAAGAGAAATTTGATGTGTCTATGAGAGAGCGTCGATTGCATGAATAGCAAAAaCCGAGATTTTGTGTAGAGGCGGCTAGTGGTGGCGGTGGTG
>contig10798_1392_1484
ACCTAGTTATATTTtCtCTAagATTTtGAGGTAGACCAGTTTTGATCCAATCGTCAGaTAACCTACTATAAAGCCATGTAATGTTATCTtCTT
>contig10798_1565_1729
TACAGATTACATGGTGTGGCTTCATGGTTTCCTAAAGCTGGATAGATGATCGTATCGGGAAAATATTTTCTAAAAAGTGTTGTTAGTTTATCCAGAGCAGTTAATTGATCAGTTTTTGATTGATTCCAAACATTATGAGGAGGTAAATCTCCAGTCCAATAAATA
>contig108170_1_57
GTCCTGGCTCTAATATGCTGTTTTAAATAACACCAAAGACCTTTAATTGGATTGAGC
>contig108219_7_168
TGCTGGTACGCTAGGTCACAAAATTGATCGAAATGGTTACGGTGACGGTTacGGTTACGGTTACACGAAGGTTACGGTTGACGTTACATTTCTACTAGACTTACTGTTAATTGAACACAGCAAAACTCAAACCTGGTACTTTAAAAAaTTATCTGCACATAG
>contig108292_8_158
ACCGTTATTCATCATATATCCATAATTTTTTGGTCCAGCCGAAATAAATTCTGTAATGTAATCGGCACCTTTTTTAGTGATTTCATCAGTGAAATCACCTAAATATGATCCTAGCGGAATTTCATAaGATCCTGGTTTTGAAACATATATA
>contig10835_5_200
tttGCCGATTCAGCATGGCAAACACAaGTCAATTCAaTTtATGGCGTTTTATTtAAAaCAAATCAAGAAGCTGCATTTaGTAATTTTCGTTtATGGGAATCtGTtGGTTTTGCAAtCTCATATGCTTATTCGAaTTATTTaTGTATATCGACTAAGCTTAATTTAaTGTTTTTTtATTTGACTATGGGTATGTTGG
>contig108374_8_123
GTTTAGTCGATATTGAAAGCTTTGAATTAAAAAGTAAGTTAAAAGTGAAAAATAATGTTAAGGTAAAAAACATCGATCAATTCGAAACAGGTGAAATACTCGTTTTTGGCGAAAaT
>contig108376_2_146
GGAAAATGACTCGAAATTGTTTTAGGTGTTTGGTATGCAACATTGAAATTCACCAATGGGAAATTGCTTACGACTAATTTTTTCAGTCTTCTTGCAAAATCCTCACATTTGTTGTTGGAGTAAGGTAACACAATATACCTTTTTA
>contig108404_3_120
TAATCTTCACCAGGCAATTGTTTgCGATTATAAAATTCAGCGACTGCATCGGTTTGAGATGCTGGTTGCCATCCGAATAACTTAACCATGTGtttttCTAGTTCAAATAGGTTTGTGG
>contig10843_998_1127
CGCAATTGTACAGGCGATCAAGAACTCCTTACGATCCAGTCGAGATTAGCTCATTGCACAATCGAGCTAGTTGAAATTGGCGATTTCCACAAATGATGGAAACTCGGGCGCGCAATTTATGAGAGTGGGA
>contig108441_1_188
TTTTTGTTGATGTTGTTAGGATATGTTTTTtCTTTATGCAATGTATACCGTTTCCATAAACATCGTGTGACGTTTTACCTAAGATGTGCATTGTTATTTTTGTTtCTTCTCTGTTTTTCAATGCCATTTTTTCATTGATTAAATAGTTCTCAACGATTCGCTTCGAGCCATCGGGTTCGTATTTGCAT
>contig10862_311_426
TTAAAAAATGTGTTCTTTTATTTTGGGGCAGATCAATTGTTATAATTTTTTGTTATGATGCAATGCGTTCCTATACAAGgTATTACGGTACATACTCTGCAATGCTTCAAATTTAT
>contig108638_2_123
TGAAGAACCAGTACTACTAGATTCTGCTTCAGTCTGTGATGTATCACTTTTTGTTGTTGTTGTTGTTGTGAAAGATGAACTATCTTGGCTTGTTAATGTAGTCGGAGAGGTGTCATCAGATG
>contig108805_2_183
TCTCGACTGGTAAGCTTTGGGGGTCTCCCAGGCCTTGGTAATTcTTTGGCCCCAGAGGTCTTTTCATAATTACaCTTTGTTgTAAacACACATTTTCTAGAAACTCCTActagatCAGctATTTCTtGTTGAGATTTTGTcTTTTCTTTCAATAGTCCAATTATTTGCCACCTTTGAGCCTc
>contig10886_24_159
TGATTTGATCGAACAAGAACTTAGACTAATCAATAAGCCTTATGGTTTATATACGATGtcAGCTAAAAAaTGGCACTGGAGGgCTCGATGTTCAGCTTTATACTTTAGTCAAAATATTCCAAAAGATCAcAATTAT
>contig10889_1265_1457
TTATAAACGACcATTAAAAaTAAGCCATAAAACACTCATGTTtaTTTTTtAATTATGATGATGACAGAAaTTTtAAaCACCGCTATATAACGATAAGAAaTAAATGTATAACAAAAAGATTGGATATAATAAAaGTGGTTTTTTGTGTtGTAATTCTTGAACACAtAACAATGTaGCaGCACTGTATGTAGAC
>contig10891_442_625
CCTAGATCCTCATTTGAATCAATCGAAGAAACTGTTTGACTTTTGGCTAGCGGTACCATAGTGTCACATTTAAAATCGTTGCTCTCATTAATAGATAAATTCCGTTTATCTTTGTTCATTCTATTTGTTtAAaCTTAATCtATTAGTTTtATTCAATTTAAAaTTTGACTCATTCGGTTTTtAC
>contig10903_27_206
gaaaaagtaatttttttttgATTATAAGGATGACAGTTTAaTAACCCAATGTATTTATTCGACAAAAaTCGTAATTATTTAACAAAGGGTGgTATTGGCCTTAATGAGGAAACATGTTTGTACAGTTATTTTtATTATCCTCGTGTAAAAACTTTTAAAACTTGTAAATCACTTCCGACA
>contig108992_1_90
AAGCATGATAAagCcAAAGCCAAAATGACCAaTGTTGCTTTCATTTTTGGAAGTTCTGtAATTTTTATGCTTTtAGAAaTTTATTTtCAG
>contig109160_1_117
TTAACAATCGGTCCGCGAACCAACAACCATGTTGAAGGATTTCATTCGAAATTTAACCGTGCAATTGGTACAAGTCACCCTCACATATATAAGTTAATAAATATTTTTAAACGTTTC
>contig10918_476_605
TTACTTTTCGTTTTATAAATTCTAAAAATTGCTCTTTCCCACGTATGAAATATGGATGGTGAAATTCCATGTCTTCTTTCTCATTTTTGAGACTGCCATGATCGATACTGTTTACTTTGCGAAATCCGTC
>contig10925_1545_1670
CTTAGTTTTGATTCATTAAGGTTGCAATCATATTAATTACATACTTGATCGAGTCGATTAACCCTTGGTTCTTTGGCTTAAAATGGTATTCAATAATTTCTAATGAGGTTTTGTAATTGTATTAAG
>contig109333_174_281
CTTCTATAAAAGAGAAAAATCCTAATTTCAACACAAAAAACTAAATCACCATCACCACCACCAACACCGCCAAACACAACAAAAAATATATCTTTGTCATTATATCAA
>contig10957_1227_1245
AGgTATTGTTAAtGCTTcG
>contig109678_6_152
GGCATGATGTAAATTAaTTATAAATGCATATTTGTAaaCATTTTCTAAaGGATCGTTTATgAGctCAAGTACAAATAaTCTCCATAAAAGATCATTtTCACCAAAGGgATTTATAaActCATGTTTATGAATTAATTTCCAATCGTC
>contig109700_10_99
GTAAAATTTCAGTTTAAAAGCTTAAAAGTGTACGACGTTAATTACCTTTTAATTCGAAATAATTGAAAATAATTGATTTCTTTCAATATT
>contig109790_3_110
TCCCAATTTTGaTTAATTTCTTTGGGGTGATTTGAAAAGAATCTATGTAAGTAACAGGACTGTGGGTAGTTAAACCGACGTCGATGCCCGTTTTTTGGATCGCCCATC
>contig109886_65_222
TCCGGATGTATTTTtGGGTAAATTTATGTtATTTTCTTTAATTAAGTCGTGAAATCTTTGAAATTTTCCTAAATTTTGTATCCTTATAAAACTTTGGTAAGTCTTAAAAATATTCTCAGCACAATTTATTTATATAAGTTTTACCCATAAAAATAACT
>contig109899_62_98
CACAAACTTCTGTTCAaCAAAAATGCGAAATTTGAAA
>contig109974_1_182
GAGAAATTGAGAAGAAACGATTAAAGGTGGAAGATTTGGaTCAATAAAaGGAGTGATCGAGGTCGTTGAAGAAGTTGTTGTtACTGGTAATGCAGGAGTTGTAGGAGAAGGAGTAAATGTTGATGTAGTTGATGTGGTCGATGTGGTTGTATATTCTGGGAAAGTGCTTGTGCTTGTCGAAG
>contig109966_2_229
ATAGTTCAATACTTACCTAATCCaTCTGAAATTGAAAACTTTGCACTTGATGAATCGTCAGGTGAatCTCAAAGAGTTTTGATCAATCCAGAaCgAAGCGACAAGAaCaaTttCTtGGGCCTTGCTTTtAAACTAGAAGCTGGtAgATatggtcaattaacttatattagag
>contig110050_1_132
AACAATTAAAACTATTGTTGCACGACGGATCTGGGATGAATGTAAAACTCCTGATTCTGTTCTGCAGCCACTTTCTAATATTTTAGTGACTTGTGTTGGTAGTCCAGTGAATGTTATTGGAAAAGGCAAATG
>contig110104_1_127
CTTCATATCAGTATCAGCTTTATCGATGATTTCAATATTATCATAATCCATAGTGTGCCCAGTACTCGACTCATGTTGACAACAAGAGGATTCACTCGACTTTTTATGTTCACTAATTCGATACGAT
>contig110148_48_191
tctCCCCTTTTTTtCTCATGTTTAATGCGGCTTTAATTTTtAAAATTtCAGTTTTAAATGCCGCATTTATTCTTTAAAAAAaTAATGCCTTTTtACATGTTTAATGCGTAtggcaaaactcgaaatttCGAAtttAATTGccgc
>contig11032_7_201
CTGGTTTAAGCATTAATTCAAATATGGATCCTCAaGTTGAaGAATTAAAAAaTAAATCTTTACAAAAGCTCACAAGTAGTAGCTCAGCAGCTAGAAGATTGGACAAAATGTATTTtGTTGGTtCTAATATTGTCGAAAAAGCTACGAGTAGAATGAAGGCTTTAAACACAAGCGAGAATCAACTTCCAATTGATA
>contig11034_2729_2836
TAGACTGTTTTTTTTtGGTAATGATCAAATGAGCATTTTTAGATTATTAACAAAATTCAGTATGGGCTATGGGCTAATAGCTCTTATAATTACAAGTTtGATTAaCTT
>contig110391_185_217
GCGTGtGAATTTGGTTTGATATTTGCATGTGGC
>contig110414_75_176
AAAaTTTAAAAGtCAAGCAGATCTCAAGCAGACCTCAAACGGAGGCTAAAATACATGGTAAACCATTGCAAACATGACAAAAAGACCAAAAATAGGGGGGGG
>contig11058_58_302
GTCCAATTggttcATTAATTCCATCAGtttttgccaaaacatcacttttatggCCTTCAGTTCTGTACATATTTTCTAACAATCAAATCAAAACATTTTTGTCAAATAAGCTTAACTTTAGAAAAAAAAGTCTTCACACTGAAACATCGTATAGCTTACACAGCAGAAAAAGCAAGCGAATAG
>contig11089_1644_1889
AAGAGCGCTGATCAAGCAAAAAATAAGCGAATTAAAATCAAACTGGGATTGTTTTCAATTTAATGATAAACTTCCACAGTAAATTCAATCAATGCGGATATGAAATGaAAAAATTTCAAAATTATGCAATTCAATACTTAGATTAGTTGTATGTTTAGATTCAGACAATTTCAATTCAG
>contig11102_810_955
aTAAAAtAAaaTAAAAaTGCTAAATCTTACGGATGACCTTTTATTCGAACAATTTGctAAAATTCTCGAGGAGAGTGGAGTCAATCCGATAAAGTATTATGAAAAAGTCGATTTTGTCGAACAAGTCGATAAGATCCTAATAGCCT
>contig11097_16_253
TAGATTTAAAATGAAGTCAAAGGTTaAtTTATCATCAAATGtTCTTCAAATGAAATTTATGAAGCGTACAGCTGTTGAGAAACAGGAAGAGCTTGCTTTAGAAGaACAAAAACATCAAATAGACAATGAACATTGGTATTTGGATGTTGATACgGaAAAAAAAGTTGCAACTAGCGGGT
>contig11103_802_1008
TGaAAATTTaAAAAATGGAACCAATGGGCATTAGATTATGGACGATCTTTGCCGTTCTTGCTCTTTTAGTAGCATTAATTGAGAACACAAAAGTTCCTAATATCAAAATACTTGGAATGGATAATAGAAAATTTTCAAATT
>contig111069_6_113
TGATACGACCTTAGCCAAGTCTGGAGAAAAGTTGGATGAGATTTtGAAAGATTTTGAAAAAATAaTTGaggAtttgAACGAGTGGTGTTACtttaataaggttgatat
>contig11110_787_990
AAAAAaTAATCATGTTAATTTGTTGTATTATCATTATTCTCATTCTGGGATCGATAGCTGGAAGCTGGCTTGGTTTAAAGtAAaTTTTTtaGGGCTAGATGAGTTTAAGGCATAATTTTTTTTTttATTAATtCTAATCA
>contig11132_23_120
GtaGTTTtAGTTCAGATTCcGAAGGTCAaTTGTGTCTTtGgTCTGGATGTGACCAAGTTAAGCGTCAAAAATGGTCTCTAGTTAATCATATACAAGTA
>contig11137_1075_1186
TTATTTTAAAAAaTTTAAGTAAAGATAATATTTCTTAAAATGATAGTTATATTTGTCGACGAAGAAGATGGAATAGAATATCATCTAGAATTTGACGATAGTCTTAGTtCAG
>contig11139_1_144
AAAAAGTCTCAGAGTAATGCGGATGTATCTGCAGCGGATAGTGAAAATGCTGAGAAAAATTTAGATGGTCTAAGTATTGGTGATAATATTTTGATTCGTATTAAAAGTATTAAATACGAGCCAAATAATATTTTTATTACGGCT
>contig11143_209_431
ATTACATCATCATAATTCTACAAATCAATTAGGTAgTGGAAAAATGTGGAGTAATTTTAATCCGAGTAAAGACTTTAGACTAAAGAGTCAGCAATCAGGATTAGATAGTCATCATCAAGaATTTAATATTCAACAAGAAGATTTTCCTGCCCTTCCA
>contig11164_2_158
CTAGATACGAATGGAACGGACTCGGGaGCTgAGTCATCATCACTTTCAtGATTTGAaTtGCtCaTTtCTtCTTTTTtGTTgAaTTAaTCTAGAATaTccAGAGAAAAAAaTTGATATTtAaGtAAAAAAAaTTTGAAACcTAAAAtGTGAaTTAAAA
>contig11181_281_455
GTTTCTTTAATGTTAATCAATAATTTCGACTAAAACCCCTCTGACGTTGAGTCTACATTAGCTAAACATTAGTAATTTTATGTGACACCAATGTATAGTCGATTTTCGTTGATGAAACATTAGAAAAAGAGTTGACTGGGATCGTTTGAAATTTTGATTCACTGCTTTGATTAAG
>contig112261_1_220
AGAAAAATAAACCAGCTAATTTAGGTGGAAATTTATTAGGTGCTGTCGGTGAAGTCGTTGACAAACTCAAAAATCCATCATCAAAAGAATCAAACAAAAATGGTATGAATAGCCGTGAAAATAACAAACAAAGCAAAGAAGACAAGAATGACAGTGGCG
>contig11263_1245_1353
CTTCAGTTATATCAAAAGGTGCCACCCAATCGGACGGCTCAAATGTAGGCTTTTTAATtGGTTTATTCTGGCCTAAGAATCCGACATACTTTCCTTtATTGGCACACCa
>contig11269_1727_1746
TCTGTGGgTACTGGGgTGAC
>contig11271_1280_1476
ctcataccgaagaaacctcaagcacATCAGCCGGTACTAATACGTCCgGTCTTaAAAGaAGCTTGAGTAATGTTACAcCTGGTaAAAAAATAGATGCCAAAGAgGCAGCTaAAAAATTAGTACAATCAGGtAg
>contig11299_225_335
TTCAAAAGGAACACCCcACCTCTTTTTGGTCTATTTGTCCTATTTGCAATACTTTTACATGTATTTCGAGGTCTATTGGAGGTCTATTAGCTACCATTAGCTGCCATTAGA
>contig11305_1_196
CCTCAttatgCTCTTCGAGTAGACGaaaaaGaaatgcaccagcgacggcataaacacctaCTAaaGTAATAGACCAAAaTGAAATACAACAAATTTACCAAATTGTTTAAGAAATTGTTTGTTCTTTTTATtCGCTGGTTTTTGCTCAaTCTCTTCAATTTCACTCATTTTttAAGCTTTGgAAAAAAaaaTTTTT
>contig11320_261_395
ACATCTTCAAGATCATCTAAATGGCCTATATTTTtAGGTAATTGTATAAGACGATTATTGGATGCATTCAAGTTAACTATATGTTTTAATTCACATATACCGTTCGGTAATTCTTTtAAaCAaTTATGACTTTAA
>contig11324_68_261
AAATCAATTGCTAAATGTACATGTGAAAATTGCGCAACAAAATCTCAATCGTTTTTtAATtGTATGCCAGTTTTTAGAACTGCTCCTGTTTTAATTAGGAAAAAATGTCTATCAAACGGAACCAATGAATGGATTCCAGGTTTAGAAAAAATAAGCTTTGCTTGTGTATGTGCTTTTCGACACAAATATATTCC
>contig11360_654_903
GTAGTTTTCCAGATGATGAGCCAGATGAGACCACACAaCCAATTATAAATAACACTCTAAATACTCCTCGACAATATTCAACTAACTTTAGCTtACCAATTCATATGGCAATTGATAGAACACAAGACTCtGACACGAATG
>contig11378_128_148
TAAAGATTTAGCTTATTAAAA
>contig11385_257_414
GTTGGGTTACTAATAACCTGATTGTGCGCAATGATGTGTATGGGATATGATTTCTATGAATTAATATCCACAGTCGTTATTGGAATTGCAACTCCATTATCGATTAGATCTGATGCGCCCCAATTTTATTAAAAAATTTCTTTTGAATAATGATACCT
>contig11402_5332_5451
GAAAaTAAAAAAaGTtCTATtATTAATCAAAAAtGAATTTtAATTTTTtATCAAaGAGAACTTATACTCTGTACATTTTGATTGGTTTGGTTGCATTTtGCGCTCTTATTCAAAATATAA
>contig11425_2588_2778
GAAaGTTTTAAGAAAGAaTTAAAAATTTCAGATAATTCCCAAGAGGATATTGTGAATTGTGAATATGAAATAGAATCATCTAGATTCtATTTACAATATTCAAAATTATTTTTGAGTTCATTGGACGCcAAACCAATGCATCAATTAaGAAAGTTatgTTTGGAAtCAGGTCTACCAATAaTACCCTATTC
>contig11437_1_121
TATCTATACTTTACTGTATAGGAGAAATAATCTTAACTGTAACTAGCGTGATTCCTTTtGGTGCACCTAATTTAGCTGGTCCGGCTATAGCACTTTTGATCATAGCTATTGGAACTGGAGG
>contig11444_485_618
GAAATTTTCAAAAAAGAGTTAATATTAGAAaTTACATATCAAAATAGAAATTCCAAAAAAAAaTTACTCAATTTTTCAAAaTGTCTAGTAATaCGGAAAACTTGAtCAAAaGAAAaGTAaTGAGCGAAGAAGAA
>contig11450_106_364
ATAAAAAATTGTTCAAtTTTAAAGGGACATATTTCATGGCCTTAGAgGACCACCAAAAGGCTTGCTTCtATTTGGAcCACCAGGTACTGGAAAAACCCTCATAGCTAAATGCATTGCAAATGAATCTAAATCGACATTTTTTAGCAtCACTGCCTCTACACTTACtTCAAAATGGGTaAAAAAATCATTTTTATTTTTT
>contig11483_833_918
TACCTGTtATGTCCATAGGAATTATAAtGTTGATTAaCAACTTGTCCTGACATTGAaTAACAaTTGCTATtaCcATTATtGGATCC
>contig11484_1202_1422
AATATGTTGAAATTCAGCTTAAATCTCGTaAAAAAGAACAAAAATTGGTTGGGTTTACACTATTGACCCTGTGTCCTTGAGTTATGTTTTAGTAGAATTTATGTCAGATGAACCCAAAAATGTAACCGTTATAATGGGTGAAGAAGTCGCTCAAGTCAAAATTCTA
>contig11390_1_255
AAAAAATGACTTTTTGAGAATTAAAAGGGGTAAAACATTTTTGGTTCtaGTCGATCAAATTTAGTTTAAGTTTGAAGCACCGAATGATGGGAAAGCAGCCGATGAAGCATTAAAATCTGGTAGAGCTGGTAAAGATGGgAAaGAAGTAGCAGCGCCACATGGTGATGGACTTGGTTGTGGACATGGTT
>contig11548_1452_1621
AAAAAAAaTAAAATATTTCTAAATTTAAATtATTTTtATGTATAACCACGAAATAGaCCCGTTTGTTGATAATTCTCGGTCAACAAAAaTCCGAAATATTCCCATTaCAATTATACGCTCATCTCAACTTACCAACACAGAATTTCCAAtACCtGTTCAAATTGTTAAAA
>contig11575_29_188
GATTTTTTTAATACTGCTATTTCATTGTCTGCTATTTTAATATAGAAATACCAACTATAGAACGAAAGGAaaGAACGAAAGGATTAAGTTTTGAAGAAATACATTATCGGAACAAGCTGAAAAAGAAACAAGGTGATtGAACTTTATTtCACAAGAGAGT
>contig11578_1558_1802
GGtACTGAAGCTAtTcCTAATTATGAGtTTTGGGCTTCTGTTCCGGGAGATTTTAAAGCTGGTGTATCATTTACAGTGTCGAAATTTCGTGGACAACAAAATTCCTACAGTCAAATTTAAATATTTTTCTTTATTGCAAATAAAAATTTCAATTTTTAATATTAAAAtTTTTTCATCATTTTTaAAA
>contig11581_640_789
GGgCGGTGATGATCCGGGAAGTTTTGGTTAAAATGATTTAaCTGTTGACTTCtATTTGGCATATATGGCATGGGGTCTCGATTTaTATGATTTAAAgaTAATAGCATCtAATTCAATtcGTtATAGTCTTATAAcAAaTGAGAGCAAAAT
>contig11581_1099_1212
AaCCTtCAATTTGGaGACCAAGTATTTTCAACTCCATTTACTTATACTTTTGTGGCTTATTCTATTCCTTTAGTTGATGACGAAATGACAGTGACAAAAGTTAGTGTAACTCCG
>contig11583_745_942
ATCGGATAATTTCGAACTATTTTCTTCATCGTGAATTTTTCCTAATTGATTTTGTTGTCGTAAAAGTTTGGCTTTTTCATAAGGTGGACTTATTGGTTGACATAAGGGCaTATGAAAATTATATTCTTTACCATCTAAACATAATGGATAAGTTTTATCTGAaTCATAaCtGGTATTTAAaTCACCACACGCTATAAa
>contig11607_655_833
CCTCTGTACAAGCTCTTTGATTGACTTTTTCTTtAAATTTATTTAGATCATCGCATTGATTATGTGAAAACAAATTCTCATTTAGCTTCAAAAGTTTTTtGGGAATAGGGTTGGGTTGACTTCCATTAATAGTCAGATCAAGCTTTTTtCCATGCTTTATTTGAACAATTTTttCAAAA
>contig11615_9_186
TCTCTATGCAAGATGGTTCATTTTCGTTCGCTAGGTAAaTATTTTCGAAATTATTTTTGATAAGGGTTTCTTGTAGACCTTTCACATCTTTTTCATCCGACGTATGATAGGATATTAAAACATTAAAATTATTAGTCATTTTACTCAATCAGTCATAATTTTATtATTTGAATAAAAA
>contig11579_1_568
gccAaCcaCcGAAGCTTTCGTGGCACCAGTCGAACAAACCGTCGCTTATGGAAATTCAGTCGAACAAACTACTGTTGCTTACGATGAACAAACAACTGAAGCTTATGTAGCCCCAGTCGAACAAACTACTGTtGCCTATGACGttccAACcACCgAAGCTTATGTAGCTCCAGtcGAAgAA
>contig11629_1178_1312
TtATtATTGgATCATATgCAaGgTTAAAaTAAATtAAaGgTGCCAAAAGCCcGTAGCATTGAACTaTGGCTTGGAGGatAATAGgAGCAtCaTTTAACCAtGAaGCAaGTtCtaTGGCAACTAAAAGATTTTCAC
>contig11634_21_172
ATGATTTTGTAAATGCTTTAAAATCTGAGCTACCAAATGCTTTAATATCGTGGGATATTAGTCCATGGTTGGGTATTGATGGTATGAGAACATGGTGGGGTTATTTTGAGACTGCTCAAATTGATTATATTCATACAAGTGGTGGTAGTGTA
>contig11642_1112_1352
CTCAATGTTtCTGAtAAAATATTTTAGAAAAAaTgAgTTTCAAATTCGAaTGCAATGACATTGATCCAAAATCTTTGCCAGCTTTTTTCCtAGTGAAAatACaTtCTGaTGTTgAAAAATTAAATCTAGAaGAGATTGAAATTCAAATAATTATCACCCAGTCATTAAAtAaTTtATTTGGCGAG
>contig11662_1039_1246
GTACTATTGGAATTTATACCAAGCCATCTTTATCAGACAGCGtTTTTTTTGTAATTACTATTATAACTACTATAGGCTATGGTCAATTGACACCGAATACAAATCTGGGAAAAATTTTTACAATAA
>contig11665_20_146
tACACCGCcAaTATGAGTCTCGCCAGTAACTAATAAACTTTGCTCTAATACTTCGAATTCATTTACATTTACTCTTAATTGCCAGCTCGGTGTCATAGACGTTTCTATATGCAACATTTTAATCTAG
>contig11751_25_256
TTAAAAtTTaATaaAAAAAAATGGATGAATCTACATTGACTGTCACTAGTaAtTCCaAAAAAGAATATTTGAATCCTAATATTCGAAGCTATGAAGATTCAGTATCCTATaCTAAAAAGCTTATGATGGTCGGTATTTCGAATATCGTCTACTTGAGATCACttTTCCGG
>contig11754_6_195
TAGCAATcccaaagttttaagtacgattttCAaTATTCTGATTGCTTtGTGTtGCTCAGGTTTATTTGTTTCTTGCTCTTGGCAAATTTCAATTGGTACTTTATTAACTTGTTCTTCAGTCATTTCTTATAtAAGTTTTtAATTTTAACTATGTATTACTTTAAGACTTTTTCTGATTTTTTAATTCGAA
>contig11777_4880_5002
AGAGAAAAAAAaTTAAaTATTTTTCGGTTGAAATTTTGGAAAACTAAaTAAAAATTTTGAAAAAATTGAACCCTGTAAAAATGGTCCGCGTAGCGGTAATTGGATGTGGACTAATGGGGTAAG
>contig11781_1_939
GTTACACAAAaTATGGGTTCCAGACACTTATATTGCAAACGACAGAAAAACAtACTTCCAtAAAGCAACTGTACAGAATAAATTTATTCGCATCAATCCCGACGGACAAGTTTTATACAGTATGAGAATGACAGTTACAGCAGCCTGTCCGTAATATGGATTTTCGGCTTTTtCCCATGGACCACCAAG
>contig11828_75_268
ttttttgtagtcgagattcgATtaaCTATTATTTTATTTGTACTTTCTTGAGTAAGCTTTGCTAGAATTTTATTTTGATTTACTTGGGTAGAGATTAAACAATTTTCTAATTTATTAAGATTCTGAACCTTGTTTAAACGGTTAAAAAaCAaCGAGACTGGTCGTCCTATTCGACTATATAAAGACATTTTCTT
>contig11828_476_653
TCCAAATTTTTTGCAAATGAATACTTTTTTTCAATTAACATTTCATCTTTACCTAATTTGACTAAAATATCTTTGAAATTCGAAAAAAATGAATATTTGCATATGGGTGGATAATTTGTTGAATTTTTCTTGTTGTTTTTGAGCGATGCTCCTTGAAGTAAACCTTTGACTAATACAA
>contig11854_1562_1744
CGCTGATGACCCAATGGTTCGACTCGTTCGATTGGAGATTTGGACTTTTCATTAAAGGAAATTTTTGCTAAATACCTATTACATTACTAAAATTTTtATCTTAAGTTTGAATTAAGTTCTAGATGTTAGTGATGTTGGTTAACCAAAATTGTGATTATCGAAAATTGGCTAAGCAAAATTTTG
>contig11873_2_158
AACAaGTCACTAGCGCCAAAATCTGCTAACTCAAGTTTTGATACAACTCAAGCTGAATTAAATTCAAAAATGTCAAAAGCTCAAACTGTTTCAACAAATTCAAATTCAATTCAGTCGAAATTGAATCAAACcTCGAGTCAATCGACTTGTCCAAAAC
>contig11922_1533_1668
gTCGAGGACAATAGTTGCAGAATTGGAAGGAAAaGAAACGCCTGTTGATGAATTAAAAATAGAATCAATTTTATCAATTTGCGGAATtGAAAAAaCTGAAAAaaTaTTTTGAGATAAATGAGCTAtAGAAATCCCA
>contig11926_336_469
CGAAATTGCGATAACCAAAAGATGATTTCTTAACACCAACAAATAAAATTATTCAATATTCTTtAATTTTAGGCGTGGGTGCATTCGCATTTGCTAAAGGCTCTCAAATTCTAGTTGACAATTTTGATTGGAAA
>contig11928_780_1027
ATGCTGGTGGAGGAGCTGGTATGTGGAGATTTTACACTGAAGATTCACCTGGTCTTAAAGTTGGACCAGTCCCtGTTTTGGtGATGAGTTTAATATTCATAGCATCAGTTTTTGtTCTCCATATTCTTGGAAAATACACTCGTAGTTGAATCTAAGTCCTCGaAAAATTTTAtTTGTTAGGGAATCACCAAAT
>contig11970_1_167
ATtGTGAGTCCAAGTCAAAATGTGTCCAAaTTAAAATTGGATTTAATACAaCGGAACAATTCGGCATCTTCGTCAATTGATTTGACATCGTCGTCATCGTCCTCTATGGCTAATGGTCAATCTAGTTCAGCGAGAAAaTTTAGACAAATGGTACTTGAGTCGAGAGA
>contig11980_374_565
AAACACTATAAATCTCTTTGACATGTTTCGGAATAATAACCTCTTCGGGATCAAAATTCGGCTGTTTTTCACTCAATTTTTtCTtATTtAATGCTAATGAATATCTCAGTTGAGTAAGTGTAATCTCATTTAaCGACACACCATATTGAACATATtCTAAATTAATTAGACTCTCATTTTTTTttACTGCCT
>contig11983_13_131
TACTCAAAATTTGAAATAATTACTCTGATTAGTGGTGAGATATTTTTtGGTGCAGCTAAAGCATCGCTCATTTTtAAATATTTTtATTTTtATTTAAGATCGATTAAAtCtAAATTTtA
>contig12033_12_186
AGCTCGttttAATTCGttaaaaaTGCCaaaCtttATGaaaGACTTAaGGTCTtACAAAGAAAAaTTAAGaGTtATCGGCAttGTAAATGGAATTATAGAGCCACATAAAAATGAAAAAaTAAAAAaTGGAAAACTAATAGTTGACCAAACCGCCAAGTCAGAAGAATTTCGAAAA
>contig12037_2533_2775
AAAAAaTGCCTAaCGAAATTGAAaTAAATGAAATTCTAAAAGAAATCGGTTTTAACCCTGaGATAACTATTAAAAAGCGTCAAGATtACTtAGAATGGgATGAATACTTTTtAGCAGTTTCAatCTTAAGTTCACAAAGAAGTAAGGATCcAAATACTCAAGTGGGAGCTTGTATAGTTAACGaC
>contig12069_454_553
TTATAATTCAAATATTGTCCATACCAAGTTTGGGCAATAGTCATATAGCCGAATATATTGAACCTATTTTTTCGATACTTTTTCCAAATTTTGCTATGGG
>contig12097_2110_2369
CTTATCGCAAAAATTCTAATATAAAAACTGATTTCTATGAAAGATATcCAGTACTATGGAATCAATTTATTaAAGAAACTAACCTATCAGACAGAATTCAAtTACACATCGaAAAAAGTaGTTATACTAAACTTGGCGaAGaAAAAGAGAATAATGATCAAGAAAGTGATGAAAAAATTaGTGAAGATGGTGACG
>contig12099_1048_1221
TTTTTTACAATTGTTGGTAAAGCATTTGTAACCGCATCGTCCATTTGTGCATATGTTtATACAACAGCTATGTTTCCGACTGAAATACGCGGTACATTGTTTTtGTTTGTGTCAAGTTTaGGTAAAaTTGGATCAGTGGTATCTCCATTAATtAATTATGCCGGTGAATTAATA
>contig12107_10_127
TGTAAGAGATCAAATTGATTCAAGTTCTCGATATCTACTTGCAGGTGCAGGTGTTTCTtATGGTGACAAATGTGGTCTTGAAGGATCTCCAGGGTAATGAAACCTTTAAAAGaCTAAA
>contig12108_1_135
TCTTCGTCTAAAACGTTCACTTTTCTCTTTGGTTTTGATTCGTCTTTTTTCAATTCCAACTTAAGTTGGTCGTCAGAGGTTTTCGTAACCAAAGACATGGTTTATAGTTTTGGAAATTTCTAAATAATATTTTAA
>contig12117_3671_3690
TATTTGCAAAAatCAACCAG
>contig12146_3122_3330
TCATCATACAACATCTAATGATAaTCACAATTGCGGGTCGTCTTGTACTTCGTTTGAAAATTTTGTCAAAATTGATCACGATCATGATGATCTTCATTTGCATCATGATCATAACACACAATTTTTACATAAAAATTCAAAC
>contig12151_1831_1947
TTCAAATTGATCAGTAAaCTACGAATACGATtATtCcTaGAAAAAAaTGGGTTGTTgTGAAGgTAAAaGTTGCAAaTTtGATGATtGGGATGATGAtGAcTGcAAAAAAAAaaTaGC
>contig12153_1_160
GTTCTCTCCAAAGTTTTCACTAGAATTTGTGCTTGTTGAACACGTGGCATCTATATTCACTATACTTAGCTGTTTCTTATTACGTGTTTtCTTCCATTTATAATAATAGCTTACTAGATTTGAATGTGTTTTGTGTGGCAGCTAGAATACAATAAGAAAA
>contig12156_28_147
AAACCAGATGTTATCCAACGAACTGTATTACGAACAATGTAATCGAAGAAAAAaGTGGCAATTAGAGAACCATGATAAATAGTTAAAAaTATTTGTAAAGTTGAATCTTTAAAAAAACCC
>contig12162_4544_4723
TAAAGCGGATTTTTtCGGATAGCTTTTTTtCAAGTGCTAAACGCTCAGAGTTTTTTtCTGAATCAGGTTCATCGTTATCGAATTTGATCTTTTTAGACTTAGATTCCTGGGAAGTTTCAGGACGCTTCATTTTAAATTACTAGTTTGTTTTTTtAAATTCTTTATTAATCTATTTTTTTT
>contig12168_7_191
GGTCTTAAGCAGCCTCTtAAGCaGACTGTCAaCTTATTtCAGAAATGtACTGTAAaCAATTTtGAAATTAAaTTACCAAATTTtCTGTGTTCTTACTTAGACGTTAACTTAGTTAATCAATTTTTtCTCcGTTCTGAGTTACAAAACTtAGAAATCAGAAAACTCTTAACGTAGgTAAAAAAATA
>contig12167_1_235
GTCTTTTAAAAAAATAAAAAATTCCAAAATTAACCAAAATTAACCAAAAAAGCACTCAAAATGGCACTTAGTTTATCAGCTAATTCATACAATAGACAAGCCTGGGAATCATCTGAATTTCCAATACTTTGTGAAACATGCCTGGGTCCAAATCCtTAtGTaAGAATGG
>contig12241_1022_1772
AAAGGTGATATCAGTGGTTCTAAAGATACTTGTCAAGGAGATTCTGGTGGTTCTATTTTTGTAAAAGAGAAAGTAAATAATAAGACGAAATTTAtTAGTGCTGGAATAGTATCTGCTGGTGAAGGATGTGGTAGGCAATTTAAACCTGGGCTTTATACAAGAATAATTTATTACTTAGATTGGATAACTG
>contig12265_1667_1784
AAATTTGTTAAAGTAAAAAAaTAAAGAAGCAATGTCTGGACGCGGAAAAGGAGGAAAAGGTTTGGGAAAAGGTGGTGCTAAAaGACACAGAAAAGTCTtGAGAGATAACATTCAAGGT
>contig12267_347_508
GAAATAAAAaTTTAATTtATATTTTTTTtCtCAAATACCTGCAGCTGTAATTATTTATTTTATTGCTtCAAAAATTTTTCATGAATGATAAGTAAAAaTTAATTTGGCACGATTTTTATCcTTGTATGTATGTGTGTAGTAATTGAGTAACTTATGGAttca
>contig12278_27_248
AATTTCCAGAATGCAAATGATGCaACACGCATTCAGGATCAAATATGGACATTAAGAGATTATCAAGCCGGTTGCATACGTAATATAAATGAAAATTTACTAAAAGAAACATTTGATTCatTTCaAAACTCCATTAAGCAAACAgagctcaataataacac
>contig12290_190_382
TGCTGATTTAACTGTATTTATTTtGtCCAATATCTTCTGACGTGAATTATTTAAATTAATTTTTATTtCTtCAGAcAAaCCGTtATTTTGGCTCAGTTTAGTTTCAGTGTAAATGTCAAGTTTGTTAACTAAGTTTGTGTAGTGTTCTTCAATGATTCGCTGAAATCTTATGGTATCAGCCATTATATTTATC
>contig12336_2779_3924
GAAAAAGAAAAaGGAAAAGTTATTTTTCAAATAGGTACAAATAATGCCGATCGAGCTTTAAAAGCTTGCAAATTAGTAGAAAATGACGTTGCAGGTATAGATGTAAATATGGGATGTCCTAAAGAATTTTCAGTTCAAGGTGGAATGGGTG
>contig12344_1_170
ACCTTAACCTACTCACCACATAACaaaGATTGGatcaaggaaaaaatttacatcctcttaagaaaacaagctggaaaataaataaaagtaaaatagTCTAAAAcTGAATAATGTTTGTATGTTTTttaCTtGgAATAAAATGTAAAAAaTCTTTTAAAAAAAAACGGAAA
>contig12351_405_555
CCAACTtCAATACcATATTCATACAATTCTTCAAAaGTATTTCTCGTGTTAATCAACTtATtGGTTGCATtGTTGATATtGTtGTtATTACTAGTCAATGGTGAaTTCATtATGACTTtATGATTTATTTTTtaCAAaTTAACACACAAaT
>contig12373_1917_2049
AGGGTCGTCTTTTTCGATTTCTTTAAATAAATCATTCATTATtATTTCACCAATAATCATACCAAGTAGCCTTAAATTGTCAAAAGGAGAATGTAGATGCTTTTCAACACCATTCAGTAAAGGCTTAGTAATA
>contig12380_392_418
TTTCAAGGAAAaTTATAAAATTGAATT
>contig12398_1_222
TGAATCCTTTGGCTTATAATTTTTTTGaaAAAAAAAACAAATAAAATGGAAACAGATCTTTTGAGCCCAACTAAAAATCAAAATaAAAATTGCTTGGCTTTTGAGGTTATTTTAGACgGTGCTAAAgGtATTACACCGGCTAAATTGACACCTCAAAAA
>contig12451_1819_1962
GTAAAAAaTCCTATACATATTCGTATATTAAGCAAAACATAGCGACAATATCGAGTTCAACACTACATCAATATAGTTTAAACGAATCTATAAaCGaCGGAAaTGTTAGCAAAGTTGACTTTGAAATAATCGATAAGACTCCct
>contig12473_3104_3272
AAATAAATGAGATCTTGTACCCAAAGATAATATTTTATAATAGTTTGTTTGTATATGAATTGAATGGAATAACTAAATGAATAGGTGAAAATGTTAAATCTcTCTATTCAAATGATTCATTTTTTGCACGAAGCAGTATAGAAAGCGATTAGTGACTTGTATCCCCTTG
>contig12491_417_579
TTTCACTTGCGTTCAATACTAACCTTTACTAAGAAAATCAATTAAATATTAATTTATATGTCTATTTAAGGAAACCGATGAACAAATCCCTGAAGACGAATTACATTTATTATTAACCGAAGTTGATACAAACAAAAATGGTCTCATCGAATTAGATGAAGTA
>contig12508_302_553
TTTAAACTAAACTAGAAATTACCGATTTAAAAtTATTTATATTTCAAAAGGATATTCTGGTGCAGATATGACTCATTTGTGTCgAGaAGCAGCAATTGGGCCTATAAGAACACtTTCAGGAATGATAGAAACAGTAGAACTTGATCAAGTAACGTTTTTATATTATAAAACTTTAATTATAAtTG
>contig12553_913_930
CAGACCATTGACAAATTG
>contig12592_918_944
CTCTAAAAAAAaTTTTAGaattttttt
>contig12615_1847_2039
CTTCGCTTGCTTTTTCGACTAAAAaTTTCACTTtATGATGTTGTTGACGAATGGGCTCATttGTGTTATCGTTTAATTGTTGTATTGAGTTTTTAAGAGAAAATTTTACTTCTGAATTTGTTGCCATTTTGAGATTTTCTTAATGCTGTAAATTTAAATTGAAAAAAAATCAAATCATTTTAAaTTTTTTTTA
>contig12630_2933_3131
ATTTGATTGAGAAATAGAaTAAAAAAAAaTATTGATCATGTAAATTTATtGTTATCTATAAGTTCTTTGAGTATTTTTtGCTGATCAACAAATTGGAATATATGCGGTGCATCGAATAAAATAACCGCTGTACCAaTTAAAGTAaCTAAAAAAAaTATATACAATTGTAgTCGATCGATTACTAGTGCTACATATTTCC
>contig12631_1502_1638
ACCTTTGTAAAATCAGCGAGAGCTTCACTCGTATGTAAATCTTTtAAATtAAAACAACTTTGaCATTTGTTCGTATTAAAGGCTTGTGGTATAAATTTTGTACaGCtACAAAAAGaCGaTTGTAAAAGaCGTTGttg
>contig12646_313_414
AtCAgAGGCAaGACGTTCGtATtCCtccATAAGTCGTTCGTTTTCTTGATTTaCTTTTAaGACTTTACaaaTGCGAttaGCCGCTGtttCAGCCtttAATTA
>contig12654_2_166
AGTTAGATGGTCCTGTTGGAGGAGGACCAAATGAAGGTGGATTTTGAAATGCCATTTGTGAATTTGTATTATTTGTTTGATTTGGTGGAGCATTTGTGTAAAATGAAGGTCCAACTGGAGGAGTTGGCTTTGGTTGAAATTGTTGCGGTCCTGTTGGTGGTCCTT
>contig12662_596_771
ACAAAAAAAAAcAATGAATGACGATGAAAAGTaTTATTATGAAGCTAGAGTGGCTTTAATTTTGATCATTATACTGTTTTGTTTGTATATTATATCACTAATAGTCACCTTAATtGTTTACATTTACCATCAAAGAAAaTCGAGAAAGATTCAAATGGTTGAAAAAGTTTATgaCA
>contig12673_486_595
AGCGTTGAGTAAATTtATTTcACATTTGTTTTCTTCtAAACGAGCATCCGCTTGTAATTCTAGCCTTGCCACCAGTTGGAGTtGAAaTGACCATATTACAACCTGGACAC
>contig12692_4221_4439
GtCTTTTtCACCAGAAAATTTTGAAAAACTTCGCCTAACCATTGAACAAGCTTcAAAAATTGTAATTTCGCCAAACGTAAGTAAAGAACAACGTGATGCTAGTGAAAAGATATTTATTGAGTTTAAAGAATCAAAATCAC
>contig12708_1101_1226
AAGAAaTCGAGATGATTGgTGATGGTACaaaaGACTATGAATAttttCattGTGATATaaaatttAGTGGATATTATTCATTaaaTTATGAACATGCTAATTGGATGGCtttAACTGAtttATTAC
>contig12719_2072_2215
TTCATTTAAAAATGGAATTTTTAACAATTCtAAAATTTTTTTGTGCTGTGTTCCAATTTGAGTAAACTCTTCACTAAAACTAGCCAAGGCTTCACTCGATACTCCACTCACTTGTATTTGTGTATTGAACACAAATTTCGATTT
>contig12725_12_186
GTTTTGGATGTATGACTTAGAAaGATGTCcTTGTACAATTCATTTTGCTGTATCGGATATTGGACGTTGGGCCCCAGATCCCGAATGTAATATGGATAGAAACTTTGGCGATACATCTAATTGTGAATTTCACAAAGGAGCTGTTCATTGTGTCGTCAACATTAGACCATCGTAA
>contig12738_6_88
CAGTATTCATATTTGTTAATAAaTTTGATATATTATTAAATTCTCCGCTATTCGACATATTTTtAAAATTTATAAATTTTCCG
>contig12745_1558_1676
AAAAAaTTAGAAAAaTAACTTTAGTGAAAACTATATTTGTGATACcATATGACTTAGAGTGTAGATAAGTAAGTGTCTAATCAAAAAtGAGAAaTGAaTtAAATCcTAGTCAGATTAgt
>contig12762_32_223
aagaCAATGTATTCaaatttGGTAATGCaaaaCCATTGTGCTTCATTaatgtTATATGCACCTTATTgggtattgAATCaaaCTAAGTTGCCACTTGATTACaaaTTCcaaggaattGacgacGaaaTTAaCGTCATTGaCGAGTCTTTtACGGattCGCcGTGTTTTttGAAAATTAaTTCGAAAATTTTT
>contig12797_137_287
CAATTATATTTATAtgggAAATTTTGTGATGAAAATAATACTAATGGTCAAATGCGAGATGAAATGATCAAATATGCAAGAGATAATGGTTATAAAATTTTTTACGATTTTCCTAAGAGTGAGTGGTGCTTTAAAAAAaTACCATTTTCAT
>contig12824_541_697
CGTTTTTtAGCTAAATCATTTACTTTGCTTGACTTTTtAATTTGTTTGTATTGTGTTGCTTTATTGTTGTGACATTCTTTACTGTTGCTTTCCGTTTtCAAaTCAGATTTAGATTCGTCAAGTTTTtGAAaTAAaGCTTCGTcATTTTtGAGAaCCG
>contig12827_738_892
AAAAaaaCTTAAGTTACAGAACTTTAAACAACAACAACAAAAaTGATAAAGTAGTTAGCCAAGAATAAAATGCAATAAAATCGATCAAAATACAATCAAATGTCTCCGGGGtGGTATTTAGTTTAGTTGATGCGAATGGCTTAGATATATTCGTG
>contig12848_1_241
TTAAAAGCGATACTATTTTAAAATGAAAAGAATTTTCTTAGTATATTTTTATATTTTATTTGGTTCTATTTTAGTAGTTTCTTATCCATTAGGCTCTTTTGAATCAGATCAAAATCCTTCAGTTGAAAATTTAGATAGTGTAGaAGGTATaAAATCAGaAAAAGAATCaTCtGATGCATTGA
>contig12860_21_148
GTTTATTCAAGCGAAAaTGAACTATCTATTCCTTACAGTTGTATCTTACGTAAACTACCTAATAACCCAACGTttGGCATAACTGTTAAAGGTGACTGCCCTGTTAGAATAAATAATGTAGATCCGAA
>contig12877_346_540
CAAATTATATTGATTATTATCTGAAAATAAAGCATTACTTGTATAATCATTTTGCATTTCTTTAGCAATATCAATCATTGACGAAAGATAACTAAAATCGGCCGATGTCGATATTTGTTGATGATATTTTTCATACAATTGAATAGCCTTTTTATAATTTCTATTATTAACATGTAAATCAATAGCTcTACCAAT
>contig12920_576_773
GCTGATTTGAAGAAGCTATTTCACAAACACGGCATaCATTCGACTACAATTCAACCGGAATTTCTCGATGCAGAAGACGATCAAAAAAaTTGTATTCTAGAATGTAATATTAATTGTAATCCAAATACATGTTGTGGTCAAACAACACCAAATAAAGAAAAAACGTCCCCTACTCAACAAGTTATAGAAATGTCTTAA
>contig12973_62_247
CAGACCCGGACTCGTTGCTTCCTGAaTAACCAACAaCAAAAAaCACAACCCATCTCGAAACGGACACAATTTTTTttttttGAAAGATAGGCTTTCTTTTTTGTTTGTTtGTTTTGAtAATAATTTTTTTtACAATTTTTTtttGTtGTTAAaTAAATCAAAAATTTTTTtCTTAaTAAATTCTCT
>contig12984_551_574
AaTTtAATTCTCTTTAAAAaTTTC
>contig12991_315_465
aCCTTAAAAAaTCAACtATTtATTTTTGTAATGCATCACAATTTTGGGATGGAAGCAAATGCGTAGATAAAAGTCATTACAAAGAATACTGCAAAGCCTCTTTTGAGTGTAATGATATGAAATCATTGTTGTGTATCAATAATTCATGTAA
>contig13002_1462_1655
TTCTAGTCAATTTTCGTCGCATTTTGCAATTATTTAGAATTACTTAAGAACGGCCATCGAAACAACAATCTCAAGTAGATGAAATACTAATATAAGATCCTCCTGGATCTATCAATTTGTAAGTTCCCTACGAGGGACATACGAGTATATTATAGCCTGATTGCTCCAAGGAGACAGCTCGATTCTGATGACGA
>contig13057_27_223
TTAATTTTATTtATTTTTTTTAGCCAAAGGGACCAAGACCAGCTCACTTTGTTCGTACTAAGAATAACCAACCACAAATTGTTCAACCAATCCCATACGAATTTGTTGCTTAAATAAATCAGTAAATTTTTATTGGTCGAATAAAATATTTAAGAAAATGAACATCTTTAAATTTATCCTTAGATATTTTATTGCCG
>contig13077_507_655
TAGCCTCAAAGTCGCATATATCTCCTTTtATGAATAAAAAaTTTTTtAAaTTtCTTATTTCGTTCAGATTGTTTATATTCGAGCATTCTTCTAGCTTATCTAAAACAaTCACTTTATAATTAGGATATCTTTTAGTTAaTAAAATAGCC
>contig13087_3423_3521
CGATATTCCAATGACAGAAACAaTTAAAATGCAATAAAAAACTTTAATGTAAGCCATTTTAAAAATTTACGCTTTTTTtAAGAAAGAAGCTTTTTTCAT
>contig13093_346_605
AAAAGAACTGAGAAAAATCTCGAACAAAATGCATTTCTACTGGGAAAACGTATAGAAGAAAATGCTTATGATTTTAATCAGATTACCAGAAATGAGGAGACTAGAAATAGTTTGGCTACAAGAGGCTCtAAACCACTTTTGAGATTTAATTCATTTGGTTTTGAGACCAACGAATCAACTAAGCCAaTAAAaG
>contig13111_7738_8790
AAAATTTAGAAATAGTTTTATTTAAGAAAAAATTTTGGATTTGTTTTTTTttCTGATTGGCAATATACAAATTTTCTAAATGGATCTCGAAAATCAACGAAGAACTGAAGAATTAAGCGCTAAAGTCAATCGACTTAAACATCTAACGATTGACATGGACAAAGAAATAAAGGGaCAAAATACCTAtCTT
>contig13141_1159_1295
ACTGTAAAAGATCAGTCAAGTTTCCACCAAAAATGTCATTTCTATTTCTGGTTCTTCGTCTAGTAATtGTTTTTTTCGGCGATAGAAATTTCATGGTTATATATAATGAGATTCCATTACTCAATTTAACACAATTT
>contig13141_957_1085
TGGAATAAAGATCCTTCATTTTTTGTACTTCACTAACAACAGATGAAACTCGATAAATTCCAACTTCTTCAATtCCTTTtGTCTCTATTACTTCAACACAGTCTTTAAGAATTCTTGGTATTGTACTTT
>contig13185_884_990
TAAATATTGAGATTAGAACGAAAAGGGACCAATTAATTTTTTtCCGATATTCGGTAAATTGGTCAAAATGAACAAATTTTGAAATTTTGCTCATTATAGCTTTAAAa
>contig13175_1_162
gTGATAATGTTTTtAaTTtGAAAAaTTTGGCCAAACAaTtAGAAAaGgCtGgCgAGGAaTTAAAGGCCAATCAAGGTGCTGGTGCCGCCGCCGCTGCTCAAGATGACGAAATACCTGATTTAGTCGAAAATTTTGACGAAGCATCAAAAAAaTGAAAATGTa
>contig13212_856_1025
ATGTAATTTTGATAAAATTATTTTTTTTT
>contig13230_1_166
TACAGTTGGATCTACAGGTCCAGCTAATCCTGCTTATACGCTTTATTAGAAAaGATTAAAAaTTTTTTTtAGTTAGCCTCCATTAGTAAAAaTTAAAAaCAATTAATAAGGAAATTTTAATTTTAAATGGTTAATAGTTCATCATTTGCTTGAAGGTTGCACTTTC
>contig13247_375_540
GAaGAaTGTAACGACCATATAAaTTATTTGAaGCAAGAAAaCTACGAATTGAGTAACAACTTTGGTCAAGTCATTTCAAAaTTAAAaTATGCTGAAGACAAAATAAATAATTTACAAGAAGGCTACGATAaTTTAGAGGCTCAACTTGGAGAATCtttAAAaGTAA
>contig13271_2_160
AACGTGTCCGAGCATCCAATTTGATGCAaTATATGATCAAGCCAAAAGCTGACTTTCATTTAGATTTTGATAAATTTATtCTTGGTGATTCGGATCGATTTTATGATTTTTTTAGCAGAGCAAATGATCAAAAAGAaCCTTTAGCTATTAATTATTTAC
>contig13277_151_353
CACGAATAACAAATACGTTCTTAGAAATGCCAATAATCAACAATTTCTTTATGTTTTtGAAGAGAGTAAGGGTTGCATGAGAATATGTTGTGGTAGTCAAAGAAGTTTTAAATTTCATGTTGTGGATAATATGAA
>contig13297_2_164
CCTGTACAAACTCTGGTTCAATATTTTTTtCCATATCTGGAAGAACTACTtGAAGTTTGGCGCTCAAACaTTGTTGAACCAAACACTTAACTTTTACACTTGAGTTTTCATTCGATTTTGCTTCTGACATTATACTTTATGTAATTATTTCTCTAAAAAAATT
>contig13309_1261_1397
AAAaTATATAAAAaaCAAATTCAAAAaTGTCTCCGACACAATTGGTTCTTATTCTAACATTGGCATCTGTCTATTTAGCTGAGTATACTACATTCTACAATCAACCAGAaTATCGCTATtATtATGgCtATCATCCA
>contig13314_4537_4718
CCGACTCATCGTGTGTATTCAATTTTTTATCAGCATTTTCAATGTAATTACTTAACTTGTCTAATTGACATATAAATGGTAAAAGAGATTTTGCCAAACACCATATACCGACCTCATTTAAAaGATAAACACATTCGTTCAATACACGAATGCACAATAAATTTATATAATTTTGAATTTCT
>contig13316_11_124
TACCATAAATGCTACTGTGTATCTTGGACCATCAATGTATGAATTTTTATTAATTATAGACACAAAAAAAGGCTATGATTTTAGAAAAGCAAAATGGATGGATAAAGATTCAAA
>contig13389_2039_2198
AGAGAAATTAATTTTtCATTATAGAAATGAACTTTtCCTGTATTACATTCGGCACTATTACAGCAATAACTTGTCGCTGTGAATCCGTTATATGATATTTGGCCAaCTGGACATAAAGATGCACACTTTCTAACTACTTGTTCCAAGCCATATTCCGATT
>contig13400_1_220
TTTTAGATTCAtTTTTTTAAATATAATTTTCAAATTTCaAAATTTACCAATATGAGCTCAGCAGTAAAAGGAAAGCTAATAGCCGTCATTGGTGATGAGGATACCGTAATTGGATTTTTGATGTCTGGTTCgGGTGAATTGaACAAATCTAGAC
>contig13443_1_176
GTctttGCAgtttGtATTGGTCTAtgttttttactattCtCAATACTTCAAGTATTtAtACGTTCGATTCTATGGGCTATTTtAACAAGCGCaTTCTTaTTtCCTTtAAAaCAaTATCTAACtAGTTtAGCTCGTAaTCAATTAgAGACTATAGACAAAACTGAatCAGTCCTCGC
>contig13443_455_639
GGAAAATTGAGTATACATTATTATTTCAAATACTTAGTTTACCAGTTTGGTCAATGATATTATTATTCGTGTCTAAACTCCTCGGGGAGTATAGACCCATTTTTATGCTTTTATTCATTCTCTTAACCTTATTCGGTATTTTTTCCACAATAAAAGAATATTTAACACCTCAAAAAaGTGGCAAG
>contig13455_70_235
ACTTGAGAGAAATAAATGTCATAGATAATTTGATTTTGTtCAAGAATTtCATCAATACTTGGtGTCACATTGACGGCCATTTTTtCTTTTAAATTAGAAGAAAaTAACATAAAAAACaTAAAAGATAAAATTTATCTTTTTATTtCTTTTTTTTCTTCAAGTTAAG
>contig13482_355_500
ATGGCAGCCAAATGCTTGAAATGTtCTTTTTTGAATGGTTACATTtATCGGCcATACAACAATTtGTTtCTGTACCAGTTCCCATAAAAAATCCAGTGTTAACAGCTGTGCAAGTTGATGAGCATGTTTTAGCGATAGATTCTAGa
>contig13484_2959_3129
TTGAACTTATGCTTGAAAGaGAAAATtGAAATTATTATTTTCAAAGCTACTtGAAATATTTTGTATTTATTGCAATtCAACTATTGAACTTAAACGAACGAAAAAAaTTCTTAGTTAATAAATGGTGACTACTCGTCAACAAAAGCGCCTTGAAGCACAACGCaaaaTAAT
>contig13499_3_201
CATACacaattCAAGGCCTAATTTGtACaCAAatGACTGGTGtGCTGACATATTTTTACATTGGTCTTTGTAcACGGCTAAaGAGtCTAtGGCAAaTAaGGATTCACCTGGTTGATTCATGGTGATTTTTGTTGCTTTATTTCGCTTTTTTTTtCTCGATATTTTtgTTTTtAGAAAAAAaTATGTTTATGCGTTTTTT
>contig13515_445_465
AGAAATAAATGTTGAAaGAGG
>contig13533_1644_1892
TTTTTTtCTCAACTGTAAATTAAAATTTTGATTAAATTAAATTATCACATGAATTACGAAGAATTTGTCAATTTTCGTtCAAGTTTTtACTTTTTTtGCGGTAAGCAATTTTTCATTCATGAGTTCGGAATACATCCAGATAGGAGAAATCCTATGCCCAAAAaCCAAATaGCGTTGATGGAtCTTTTT
>contig13547_1627_1851
ATTTtATTTtGTGTTAAAAATTCAACAAAAAAAATTGATTAAAAaGATGCTTCTAATTTtACTTTTAGgCCTTATAGGTCTTCTAGAaTGTGAAATTATtCCTCGTTTTGACATGAGAGACAAAGATGGTATCATCTTTGATCCCATAGTGCCG
>contig13574_773_943
TGATGAATAATATTATCTTCATTTTTAATtAAATCTTCAAGTtCTTTGATTCTCTCGAAATACTTAAACTTCTTGGAATCAAAAGATTCTTCAGCTAACAAAGATTTTTGGGCAATTTTCTTTTCTTTCCTAGGCATAATCGACGATCTCCGAACAGTTTtttGTTTttGT
>contig13601_1051_1283
GGTGATAGTGGTGCTCCACCAAAAATCCCTGGTGGTGctACTTTGATTTTTGaAGTCGAATTGCTTAAAATCAATCGAAAATCAGATTTATAAAATCAATTTTTATTTGCATACTATTAGACTTGTTTATTAAAAAtTTTTTTGGCTGAAAATAAATTATCAAAACAATT
>contig13630_329_520
GATGAACTTTATCTAaTTAATTTTCACAATTAACATAGATAGCTAGTCTCTGTtATAGAAaCTAAaTTTTaTTTtAAAaTGATTCGACGCTTTTATtcATTGGTTTTtGTAAGAGATACAGTgAATAGAAAaGTATtGTTAGGTTTTAAAAAAaGGGgTTtGGTAAATTtAAaTGgAaCGGTTTAGgTGGTA
>contig13673_2420_2608
TCAAGAATATGCATCGAAACATGTATTTTAAAAAACGAAATAATCATTTATTTAAATCGAAATATTCGAATCGACATTACAATTTGAAATTTACCAAATTTCATAACGATCATGTCCAAGCCGATTTCAATTACAAATTACCAATACTTACATGTgTCGAATTGGTTGATTCAAACGAAACGGTTGAGA
>contig13709_5_1413
TAAGACGAATGTTAGAAGAGAATAATTTAAGTACTATTGATACAATTAAAAAAGaATATACAAATGCTCAAGCTGAATTGGAGAAAAAACATCTAAAAGAATTAACTGATCTTAAAGAAAAGCTCGATATTGAAAAGCAAACATGGGAGCAAAATTACATGAAAAAACAAgaaaattggaTAACtcaaaaggag
>contig13749_1242_1436
CTGATTGGTGCTTCAAGCGtCGATTTCTATTATCTTTATACCATTTTttGAATTGATATAGCTGCTAGATTTGTTCGAATTTCTGCTAATCTCTCATTCCGCTTAAATTCCCCATCATTTTGTGATAAAAAaGAATCAAGTTTTAACTCTTTTCTAAGACCATCTACTGAGTCTTGAAGTTTTTtAATATTTTCT
>contig13765_423_560
TGCCTTTATtATTATCTGAAAGATTTCCCAAATCAGAAACCACAaTACAAACAGAAAATGAAGCTGCTGAAATTTCACAAAGAACTGAAGAaTTCaCTATGGCTAAAAATCTTCTTACATCGGgTGCTGATGCTGTCG
>contig13781_943_1079
GATAAACGTCAACTATCAGGGTTTAGTTTTtCAATGTAATTATGACTTTAATATTTtAACAatAAAaTCAGGTCATTTTGAGCTGTTATTACGGAACACCACGATGGTAaTATAGATACGAAGACTATTTTGACAAG
>contig13785_1332_1504
ttttagtttttctttaatttagttttttttaatatttcgtttctattaatttaaaaaaaaaTGAGCGAATGTGACGCGTTCAAACTAATCGAAGAATTTATCAAaaGTCTTCTGAttgtccaaatacgactgtaacctctTGTAAtttCGACATACAcccgacACTATTGTCA
>contig13790_130_147
TCCGACTCCGATATTTAT
>contig13801_371_537
AAATACTATGGCAATTTGTTTCAAATTCATTAAAATTCGATACAAAGCAATCAGCTATTTTAAAAGAGAATATTGATGAAATGTtAAAAATATGCCTAAACAATGAATCGAATAAACACTTGAGACTTCAATCATtAAATGGCTTATtCTACCTATTGCGTTTTGAT
>contig13813_985_1067
AAAGAAGTTAAAATTTATAATTTTATAATTGCTTTTGTTTTTCGCATACTTCAACTAGCCGTTTTTGCATACGTTATTGGGTA
>contig13815_1105_1266
TAGCACTCGGTACTTATCTGTTTTAAAGGAATGTGTGAATTCAAAAATAAAAATCTAATCTAATTTAAATCAGCACCCAAATTACCATGTTCTAAGCATGCAACTGATGTATCCGGTCTATTACCACGTTTCTCATTTATCTCTTTTTCAACAACGTCTTTT
>contig13825_304_477
TAAAAATAAAGCCAGCGAAAATCGTATATTCTTTTGCGATTGCCTAAATAACTGGTACTGTGTATAACCAACGCTTATAAATAAAATTTGTTGAGACAACAACAAAATTAAATAGCTTATTAAAGGCATTAATTGAACAGTCATCAGAGTCATGTAAGAAAAACTGAAATTTTT
>contig13825_8_176
ACCAGGaGATAATTTGGGAACtCATTTGAATTTTTTtGACTCGCACAGGATTTGTACTCTCGATAACTTAAATATAATCAAACTTTCTAACTAATCGAAAACATATTTTGCTTTTTTTTCGTTGGGGCTTAAATTAGATTAATTTCAATTTGTAAAGTTTTTTTtAAAT
>contig13838_28_210
gTTGTATTCAATTGTGGTGTTACGGAAATCTAATTGCTCTAATGAAGTGAATCTACTGCAAAATAGCAATTTTTTAAAGAAAaTAAAATCGCAATAGATGTCCAAATCATCTGTTTGACTGACTGATGGCTCAAGCACATTAATTAAAAAaTAAAATAAAATTGAATAAACTTTCCAAGTCAT
>contig13882_533_710
CTTTAAATTAATAAATTgTCTCAGACGTCCtaGGAGATAGGCTAACATgTgAGGATTCTAGTGGAAACCGCGAATGAGgAGCCTTGgAAATTTCATCACcGACAATTTTTTtCtACTTtAAACTAACTCTATTTATACTAAATTTCAAATCCAAAaTCAAAGtaaTTTtaTAAATTtC
>contig13895_2160_2270
TGATTACATGTCTTAACGTTTTTATAAGACGCCGATAAGGATGAATCAATCCATTTAGTACAACCTTGATGTGTAAAGCCTTGTACAGTtCCAGTAAAaCaTCGGTACGAA
>contig13904_3_98
TCATTGGAGCCCTCTTTTTTAAGGAAGACATCAGCTAACTTTTTAACAGCCCTTAATAATGTGTCCcGTATGGCCAAACTTATTtGTTGATCTAAA
>contig13911_836_1013
TTACAAATCTTTtCTTTTTTCAGAAATTCTTTTGTTGTTGCTACAAGTACATTTAAATTTGTATCGAGTCGATAGAAACGCTCATTAAACTCTTCTTTATTTCCATTTAATTTTTTCAAGTTCATACCcTCTTCCAATTTACGAATATCATCATCCTTAAGCTTAATGTTATCTTCGT
>contig13912_1016_1038
TTTtGTCAATTTTCTTTTAAAAT
>contig13915_24_778
taagtgaattgTGCGATaaaccaGaaaCACcatttataaaaaagttttcgaGCCTAAACAAAaTTATTCATCTAGTACTCTTACCGAAGCAACTTTAGTtCcTGAATCGATTTCAAGTGGTaCAaGTAGTTCAAAACTTTCATCAACTGCGTTAGCTGAAGAATCAGTCAAATAAAATCGGC
>contig13936_25_204
ttAAGAACTcaaaaTaaTCaaaaTGCAAGTAGTAAGGaaaGaaaaGTTACaaaaaCATTACTTATTGttttAATTGtttttCttGTATGTTGgtCGCCAtttttCGCTGTTAATAa
>contig13949_1562_1760
TCTTGATGTAATAAATAAACAAATAAATCTTCGATCGTCTATTTTCTTGACGGAATTGATTTTAGCACTTTTTtATCTGGAATTGAGTCTTtAGTTGAAAAATCGATTTCACTGATTATAATCCATGTGTCGTATTTAATCGGTATATGTATTCTAaTTtGAGTAaTCAaaCcTGTTATaCTGGAaTCTAAAcgaccat
>contig13966_1_191
AACAaCtACATTTGATTCATTAGTTTGGCTAATaGTAGGCACAaTAATTGTACTTGTTTGTGTTTCGTTAACATTTGTTTTTACATTATCAGATGAGACTCCTTCTTCTGATGAAATTAAACCAGTAAAACAAACAAACAATAAAaTTAATATTTTAAACATTTTCTTTATCTAATATATTCTAATTTCTA
>contig13993_2_213
ATCTATGAaTtCTAGCTCGACTAGAAaCATGCcACCaCCTCTTAAGCCTTCAGTAAATACGAACCTTGGTACGAGTACATCACGAGTTCTTCCAAGAGCACCTTTAAACAACAATACAACGCCGTTTCAACGAAATTCAACTAGTCGAA
>contig14002_670_792
CTTTTACTCAAATAGCAACAATCAATATTATTTCAATCAATTTAATGTgCCATTAAaGGAAAaTCTAATGGAAAAaTGAACCAATATAAACGATGAAAATCTCTGTATATAGAACATCAAGCG
>contig14045_454_645
AGAAGGTTTTTTAAGCACTTATTATTTAATAATGAGTGTTATGGCTGATACTCAACcACTTCATTtGCcACGAaTtGTTCATCCATCGTCTCGAGTAGATAAAGaCCCAAaCAATTTGAATGTAACTGCTCGAGGAgTTTCCAGAGCGAGTTCTTTGGgCGAaCTAGCTgACCGATATTACAaTACAAaTCA
>contig14053_601_758
GTGTTATCAATGTCCGAGAAATCAAACAAAGAAGACTTAGTTTTACGACTCAAAAATATTGATTCCCTGATTGAAACATCCCAAAGGCTAATTAATGATTACGAGAAAGAAGAAAAAaTTTAAAAGAGAAGGAGCATGTTGAAAATCTAAAAATCCAG
>contig14078_2035_2055
TCAATGAAGAGCAAAAGTTTA
>contig14088_1_51
TTATTGTTTATACTTTAATTTCTAAGATTAAATAAATTAGTTAAAAAAAaC
>contig14097_1_165
GTTTAGGCAGTCTTCAACGTTTATTTTGTGTGTTCCACACACTATACAGTCAATATTTCCAGTTAAATTATTAAGTTTAACATATTTAACTGGCAACAAACATGGTTTAAGAaGAATTTCCAAGTCATCCATAATAAATTTGATTATTAGAAAAAaTAGATTTTT
>contig14102_1_179
aaacAGTtctgggtaatgattgaaaattgtttGaatcaaatggattaataccccaagttaCttttaagtcattccaatttgtggcgtctttaggtctacttaacaaaaatgattgacttagtgaaatctttaaaactattaagattaatatttttaacttcatttcttttttttctttt
>contig14106_6_195
CAAAAAGTGACGATGTTAACACTGTTCTTAATGAAATGAAATGAATGCCCGTTTTTACAACCTTTCTTAGCTCAGCGTCTTCTAAAATTTTGAACAAAGAGCCGTCAACATTCATTTTGGAAATTTTTTtAATTTAATTTCAAAGATTGAATCAAAATTAAATCTTCATTTTGATTATAATTTCAAATCC
>contig14123_1199_1365
ATCAAAAACCCTATAGTCATCGATTGTActAGTTTtAATTCTCAATTTTCCATTCAAATATCTTATCTCTTTATCACCATCATCCGTATACGTATAGCCCAATCCTTTTACTTTAGTCGTTACAGTCGAGCTTACTTGATCGAATtCCTGATAaCCTTTATTATAAA
>contig14123_1437_1561
TACCCTATTATGTAACCAATAATTACTAATTGAAATAAACgAAaTAAAATGGCTAcTTTTAACGAGTGAATTTTAGCTTCTCGCACAGTCGAATAACTAAAAaCAGCATTGAGTGCTGCTTTAGA
>contig14162_2321_2509
TTACGTAATATGACCTAACATCACGCTTAAAACTTCACTTAATGTCTCATATTAACTCTTTAAGTTACATGTCTTTTttAAATAATAAGTTCAACGCCTAACAGAACTACTTGACAAGTTAAGTACCATGGCGAAATAAAACGTAATATTACCTCGCGATGCACATTTCGAGACACTAGTATATCAAGG
>contig14167_420_652
AATTAATAAATAATTAAATACAAAAAATGTCAAGTACAGTTAAACAATCTTCTTCTGTTGATAACTTGTCAAAACAAGATATAAGAGTTCCATGGTACTCGAAGAACCATCCAATGATTCCGAGATTTTATGTTCAACCATGGACTCAGGACATTaAAAACaGACCAATCtTAATTCATG
>contig14180_1615_1780
aaaaaaatttatattatATCTTAGATCTATaaaTTATATATTAACaaaTggctgatttaaacgaagaaattttagaatttattgaTaaaaacaataacttaaatattctcgagtatgccaacactcataatttagaccatcagaaagttattggtgctgtcaaaaa
>contig14186_182_353
TAATGAATTATCAATTAGTTTATCAAATTTTATTTTCAGAGATCAAAAAAaTAATTGTTTAGAAATACAACTAATTCCAATCTGAGAATAAAGACTTAAAAGTAGTTGTCTCGCCGCAATCAATCACTTGACTCATTGGTATATAATTTGGATAATTATTTTTTATCATAAG
>contig14230_769_915
CGTTGTTAAGACATGCAAAAATTGTATtGTTTTtCCAATGATTGAAACTTTGGATTCAATGCTTTTtGTGTGATCATGATCAGCCAAAATATAATCATTGCTTCTTTCATCAAAATTATTTTGTTGATTTAAAATATTGAGTAGTTT
>contig14234_12_144
CCCGTGGTAGATtGCGTAGCATTAATAGAGCTTTTTCTACAGATGCCATTTtATGGTGaTTTTCCGCTCAGAAATCTTTCAGTGTTTTTATTTATTTTTATAGTTTTGAACGCTGTTTCTTATAATTTTTTTT
>contig14235_343_456
AGGATTTTCTGATCAATATTATTCACATCATCAACCAAATTCAGAAGCTTATTATCAAAATTATCCAAATTATAATTCAAGTGGAAACTTTTATTTTAACCCTcGAAGCAGGTA
>contig14248_27_193
TGTAATtAGCGTCATTTATTAGCTGTGtGCTTAACtGgCTTTGATTATTAGCTTCTATATTTAAaGACGTAGTCATTATACTTTTtGACAGATTGGTTTGAGAATCTAGATTATTTTtGAAAAGATCGAGCCATTTGGTTTTGTATAGTTTtCTTTtGATTTATTTt
>contig14278_70_225
aaagactGGTAGAGCAGATAGAAACGTTGAGCAACTCCATCAAAAAAAAAaTCCAAACAGATAATGCTATAAGTGAAGCCAAAGAGCAACAAAAGCCACTCGGGTTACAGCAGTCAAATTAAGCTAATAAATTCTCAACTAGAATTATTGGACGAT
>contig14295_1_183
CCCGAATAATATCCACCGTAGCCTGAATATCCACCAAATCCACCATATCCATAACCTGGATAGCCGTAATAATAATGACTCATTTTTTCTTAACTATTTATTTCAAAATACTGTTGAATGTTTTTAAAGCCACCTTAAATTTCTCATAATTTATAGAAAAAAaTTTCGAAATTTTGCTTTTTG
>contig14307_1320_1648
ATTTTtATTTAAGCTGGAAATTTTAAAaCcGTTTGAGGACTATTTCGAGATAGATCCTGAGCATCTACTCGAATCAATAAAAAaTTCCTTGTTAGATGTGAAAAAATTTAAAGACACAGTCAAAATTAAATGTTTGGGAATATCAACACAACGAAaTAGCATTTtATtATGGAATAGGTAACACTGTTGGGAA
>contig14315_4_192
CTaaaaTAGAGGaaaGtttAGTCTTGCAtaaaGAATTAGagggAATTGACGGTCTCTTAGAAAATGAAGATTCCTTAGAGTCCAAACAAGATGTAGAAAGTTTTGATTATTATTTAAGAAATTTTTCCAATGCTTTAGAATCAGTTTTAGGTGAGGATAAATTTTGTCATTTATTCGATAAAGACGATC
>contig14322_165_353
CTTTTTtCTTTtAAaTAATTTTtttCtATGATTGATGGATGGATTTGGAcGTTATCAATGAAACGGATTTGTTTAATTGTATTAACGAGCCTAATTtAAATCGAGATGATATTACGTTAGGAACTGATTCAAACAATGATCTTGAAATTGTAAATATTAAGCTTTTTTTTGTTCGTTCTTATTTTtAGC
>contig14359_3151_3311
GTAAATTTAAAAAAAaGAGAGAAAAATAATTTTTTTTTCAAATGGATGGAAGTCAACAGCGTGTGGTCGATTATGCGATCACTGATCCAAAGACCCTTTATGAAATTTTAAAGAATTTGAACATCAATATTtCTTTTAAGGATATCAAACAACCAAATGTA
>contig14366_771_908
ATCGTCACCGTTTAAAAAaCGGGCCTTGCACCCCAAaCATAGGTCACCCTACACACTGGACCACGTGTCACTCTGTGCTTCGGGGAGGTACTTTTGTTATACTACAACCGACCAATCAGTAAATACTAAGAACTAGCA
>contig14391_1129_1302
AGATAACAAATTTACAGATAAAAGTCTAGAAAATTTTAATAATCTAAAAAAACTTCAAACTTTATACTTAACTAATAATTTATTGACTAAATTTGAACCtAACATCTTGGTTGAAAACATACAaTtAGAAAGATTATATATCGATGGTAACAATATAGAGATTGCTGAGTTCGG
>contig14397_9_175
TATTGTAACGGACCACCTGAATCACCTtGACATGTTCCCGAATCGTCAGATGCGCCCTCTGTACAATAATTATTATACCTTCTATATTCACATCCTTCTTTACTTTTATTATTCTTAATTATCAATGACGTTTGAAGTAAAGCTTCTGAAGGAAAACCAAAAAGACC
>contig14403_592_739
GaGgCcGCGAATTCCGATAAATaTAAAGAaaTTATAGCTAATGCTGgTTTTtGTtAATTAACGATAAaCGTATTAGAaCGAGTATGAATGAaTTAAATtCTCTaTGTgAaCtAGgCTCAGGAACTTGTGgTCACGTATATAAAATGAT
>contig14410_273_442
CCGAAATTATTATTATTTTTGTTTTCTTTGACTAGGACTTATTTTAAATTtGTCCCTAAATAAATACTTGATATATAAGCGTTTAGTAAATGACAAGCTTGTTTAATCTCTAGTAATAAACAAGCGTCTTtGATCcAATCTTTAGaTAAACGCcTTGGTTCACCTTTAAG
>contig14439_1323_1562
TCTGTACGTATACACCAGAGCAAAAATTTTTtCTTTGCATTTAGGTTtAAACCTTAGATTTGAATTCGATCGATAGACTTGAATTAGAAAGAAAACGAAACACAAAATGGCATTAGTCGCTGCAAGACCATTAATCTCTGTTTACa
>contig14464_609_748
AGGACTtCCAGTAGGTGGTATATGTCTTATAGGTCAAGATAACAAAAaTTACTATTCTGATATAGTAACAAGATGTTtCATAGCAGAAGGTGTAGTTCATAAACATGCAATCTATGTTGCCGATTTGATTGAAGAAAAGA
>contig14465_924_945
ACAATTAGAAGGTGGTATCCGT
>contig14495_16_206
gCagTCGAGTGTTtACGGTAGTAGTTTATTGGAGTATTTTTTtAAATtGTTTTTTATTAATTAGAGTTCCAAGAGTTGGTAAAGAACTATACGCTGGTGTCGTTGCTTATATTAAACATATTGGTAATCTTTAAATATTTATTAAATTCAATATTTAGAGTAATTAAATAAATTTTTGATTTAAACACGTA
>contig14501_1944_1967
AAAAAGAATAAACAATATCCTTAT
>contig14512_584_741
AAAACATCAAAAAAATtATTCAAAAGCACAAGATaTATTCagAAAAAAAGCaTtCtGAaTTTTCAAAAtGgCTTCTTCAGAAAACAATtCAaCaGaaGATAACAAAaGTaCGGCTAAAGAAaGtAGtAaTGacAAtCAAAAaTCTTTTTTTTTTtGGG
>contig14521_291_417
aTGAAGACTAATATTATTTAGTAAAATGCTGAATTAGCACAAGCAGTTGGATTGCTTTTGACAAATTCACATCTACGAGTAACCTCATCGAAATAAGTATGCTCTCCAACAAATGGACACACATATG
>contig14531_20_195
GTTGTAATGGAGCTATTCTACCTAAAaGTTTTaTAAAaaCAGAATGCTGTGGTCAAAAGCAATACAACCTTAATTTCGAAATTTGCTGCTTCGGTAAAATTTtCTCTAGAATAAAAGTTCACCACTGTGGCGTTCCTGAATATAATAATTATTAATTATTGTACAATAGATTAAAG
>contig14543_44_266
CTTTAATAGCGTTGCTTGAACCAATTGaTAACTATGAGCCAAAAAaGTTAAGAGAAGCTATGAAAGTTTTTGGAAAAAaTCTTGAAAAaGACATTGAAGGAGAATGTAATGGCAATTTGGGTCGTATATTA
>contig14543_53_266
CGTTGCTTGAACCAATTGaTAACTATGAGCCAAAAAaGTTAAGAGAAGCTATGAAAGGTTTtGTTTTTGGAAAAAaTCTTGAAAAaGACATTGAAGGAGAATGTAATGGCAATTTGGGTCGTATATTA
>contig14579_54_138
TTTATGTTCTCGATTTTTATCAGTTCAAATTTGTCTTTTTCACTCGGAAGTAAATTGTTGCGGTTCATTTTTTtCTTCCTTTTCT
>contig14585_380_543
CAAAAAGCCCATAAAAGTCTTGAAATTTTTTCCAAAAACTAAAATTCAAAAACATAAATAATCGAAACAATATTTTCTAAAGGATATTGTATATCACATAACATTGTGTTCGAtATGTGCTTTATtGATGTtATGACCcATTTAaCTCaCTAACATGTCACgAa
>contig14598_818_1007
CCATTTTGAGGCCCTAACTTAACTCTTGTTTTACTAAAATAATATTGGGTCTCAGTAATACCATTTAATTCTGGTTTATTGAAAGACCAATCCATTGTTGATCTCGATTTATCGTTAGTCCATTGaCAAAAATTATTTCGGTCAAAATTaCAAGACATtGTTTTTtCCAAATCTTCCAATTCAATACTTT
>contig14615_2175_2286
CATAATAAGGAGTTGCCTAATCTAAATCAAAATTTTTTTTTTtGAGAAAATTAATTCCTTTTGATAAAAATGGAACTAAATAATGGTACAGATCGTAAACAGTtAGTACCTA
>contig14632_1528_1676
ATTATTATtATTATTTTGTTTAAGAGAGACAATAGAGACAATAAGAAAAaTGTACAGACTACTTATTTTATTGATTGGAATTTTATCAATAAATCAAGCGTTGAGTATGAGTATTGAGCAAACAAATCTTAGACAACAATTTAAATGTA
>contig14657_1853_1871
AAGTTCTTTATAGGGTTTA
>contig14672_1_183
aCTAAATGGTTGCCTTCATGATCGACATCTGAATCAACGACACTAAGAGCTATTCCCAATTGTGATGCGTAGTATGTGAACATAATTATCGGATGACTGTACGGAATCGGATAGATAAAAAAATCAAAGCTTAATACTGAATCCGATATAACAAAGAAAAaTGCACCTTAAATATGAAAAAaT
>contig14702_903_1126
acTAAAAAACATCCCAAATGCTTAGATGGTACATGGACAATAGAACAAGCATTAAGAAGtTTTTTGGATGCATTTGACACTCCAGGTAAAGCAGATGGTATAGTTACAATGGAAGAATTTCATAACtATTACGCAATCATATCAGCGACTATACCAGACGAT
>contig14724_110_252
aGAAAATaCATCAAGTTTTTTtGTtCCTCCAACAGTTACTGTTGTTAATCCATCGCAAGCTAaTCCTTTACCGGATCAAAGCAAAAAaTTAAaGTtACCcTTGTACCAGGAGATGGTAAGTCtATTTTTTTtGATGATGAGCG
>contig14742_1318_1336
GACTAaTTACCATCGCGTC
>contig14770_17_195
CGCAaTTCCATCTGATGTGTGATATtACGTTtCGACTATAaTCACACCACTCGAaCAAGTCACTAcTTtCATAGATGACAGATtATAGCTCTTtACAAACACAATtATTAATAGCCTTAACTAAACTAAGGGTGCACTAAATCATTTCTTTCATAATGATTTGAAAATTTAAAAATTAA
>contig14771_1189_1317
ACCAAGTAAATGAATTTGTTGAATAGTCATCAAATGAATTAGCAAATTCATTTGATGGTTGTGAACTATAAGATTTAGTCGAATCGGCCCATGGGTCCTCTACTCGACTATTAAACTTACTCATACTAA
>contig14779_7_163
AATGGCCACTCGAGTGTAATCGACTAGGAACTTATGTTTATTTCTCTCAAATTTACcACTCGtAAtAACcACGTGTATTATTCACaTTACAAGATGCAAATTtAAATCGGAAAAATTAACAATTTTTTTTttACaTTTTtAAGTTtCTGAAAaTTTA
>contig14784_3813_4005
CAATTGCAACAAATAGAAGAATTtAAATTGAACTCGACTGCTGCTAACTTATTGTCTAGTATTTCAAGTTTAAATTTAAACCAAATTTGAGATTTTCATCAAAGCGATCGATGACGTTAAATGTGTGTATCAAGATTCGCTTTAAAAATTTTAATCTTAAAAAAGTAaCCGATTAATTGCAATCAAAATTTTT
>contig14799_4_193
TACATGTcATTCCAaaCgaTAGgCCAGTtCCGAcACCCATGATTAAAAaTGTGTCGGCACGAGCTGAACTCCATCTATTTTtATTTGGATAAATAAAaCAAACCAACAAGAACATTGAAGAAAaTAAAGTtCcAATTAAAAAaCTATCATGAATTATATCATATACTGATTTTGACACTGATATAAAAaC
>contig14848_133_381
aaaaaaTAAaaTTTTttAATTTTTTtCtGTTTTGAAATCCATTCATTCATTTGGAAATGGACTGGAAATCTATGGATTCATTTTATGATCCATACGACACAGAACAAAATGACCTAATGTACCTTGAAGATGATGAAATGTTATtGGCATACAaTAATGAaCCAGAATGGTTATtCAATTTAAAAAt
>contig14847_943_1222
ACAAAAAGaAAATACTCAAGAGAATTTAAAAAGTTTTAAGCTAAAGCTTGATGaATATGATTCTCTCTTGAAAGATATTAAAGATAAACTAGATATGGGACAAATATCTCAGAAAAACAGCAATAATAAAGAATCAAGGAATATTGGGAAACGAAGCC
>contig14850_742_964
TAAAAATCAAGTTGAAACTCACATGAACCAATGTCGTTCGAGAACATTTAGTTGCATCGATTGTCAGAAAGATTTCAAAAATGACGAATATAAATCACATGTTAAATGTTTGACCGAATCTGAGCGATACGAGAGTAAAAACTTTGTCGCTA
>contig14873_1622_1804
CAATTTTtAAATTTTGAGAAAAGAaCAAAAAaCAAAACTTAGAATTTTTCAAATTTTTTCTCTTGTTAAAAAAaGTTAATCGGCTTTAAAAGGTTGCTATTTTTtATGAATAGGTTGGTTTTCAAGGTTTTACGTTACAGTACATCTCTGAAaTAAGTTGACAACTTTTTAAGCAAATCGTAA
>contig14879_1_1358
GAAGACtgaaGaAATGaAACTAAGAGAGCAATTTTACCGTGATGAGTTAAAGTACCATTTGAAATGGGATCGTACAaaaaaagttccgtctaaatcAccgactaaaTACGAT
>contig14948_536_709
GCTAATGTCTCTTAGCCAGACTCAAAGAATAAAATGTCcTTtCAGACTCAAGCTTGAGTCAAGCCCCGTTGGCCCCAATGACTGTGAGTGGGGCTTAAGAGATCAAAAATCGAAAAGTTCCGTACACTGCCCTTTTTGAGGTAAACAAATATTGGTCACCTAAATTTGATCTAG
>contig14983_1219_1360
TGTCATTAGCTGAATTGTTTTtAAAATCTGAATTTTCCTTGATAACTGTAGTCTTCGTACGGTTCTTCTTCTCCAAAATTTTCATCGTACTTTTTCTTTTTtAAGTCTTTTAGAAATTTGTGCAAAATTTTGTAGTTCGGAT
>contig15000_876_1002
TTCATTTCTTATTGAGAAAATTAAAACGAATAAAATTTTAAAACTTTGAAAAAAaTGTTTAAAAATTGTCCTTTTGAAAGTCAACCAAAATTAGTTCTAGTCACTGGTGCTAGTGGCTTTGTAGCTC
>contig15001_2571_2792
AATTTGTTCAAAGTCAAGTCTGGAAATCAACTAGTCACTTTTCtAAATGAATGTACAGAAAATTTaAGAAATTCAATAGTAGGCGATAATCCGGATGCTGATAATATTGAAAATATGAGAATTATATTGAGTTTATGTTCGAAATTATGGGGTGA
>contig15005_277_408
ATTCCATAGgTTCTCCTGGTAAACGAATATCGTCTATTTTAAGAATCATTCTGACCAATTGAGTGGCTAAATAAATTTGTtGTTTTTTACCAaTTAATGTTTCAATTACTTTTTGATCTTTCATATCTTTAT
>contig15024_3283_3464
AAAAAAAAAAGTTTTaGATTAATAAATCTTAATTTAGAGATGACTTGGAGAAAAAAAAaTAAaCAAAAATTTTTGTTTTtATTTTAAGTATTTATCTtCTTCCTCTTGTAGTAACTTAGCtGaTGATTTAGCATCGAAAAACAaGTCATTACACTCTTCAaTTtCTTCTTTTGAGtATTTTT
>contig15115_83_101
TGATCGTTCATATTCGTAA
>contig15119_373_503
TTTGGTTTtAAGTTtATTAATTGCTTTACTTTTTTtAGTAGTGAAATTTATTtGACTCGAaTTCATTCTCGAAGTGACATATTTtGCTGTCACTTGATTTGTAATTATCAAGCCTAACATTGCTGTTATGG
>contig15127_1750_1789
TTTTTTtATTACAaCAAAGTCTCAGTTTTAAGAACTCCAA
>contig15142_3242_3424
CTAGATTCCGAAAAATAATTTTTTGTTTGCTTTAATTAAATTCAATAAATACGAAATGTATTCGAATTCCTATGCAATTCCATTTCAAGGAAGTATCTCAATAGCCCATAATAACCTTTCAATTTTAAATAGAGATTCTGTTAGTACTTATGCTGTAGTAGGAAAAAaTGCCGTGTATTTGGT
>contig15143_32_163
ctttGcAaaTTTACtAaTCGgAatATCGTCATCGGATTCACTATCTAATAAGttctttCtgTTTGAAATAAATTTTCTCTTTAGTGGAGTTGATTTACTCATCTTTAAGCTTATTTTAATTTAAAAAAAAaT
>contig15152_479_672
TCTCTCTATTTTTAATTGTTCCTATTTGAAAAAGAGCCAATTCATTTTGTTTCTAATCACTTAGTTTtCTTTGTCATAATCAAATTGCCTTCAGCATCGAAATTGTGCTTGATCATATTGTAAAATGACCTAATCATATAAAAATAaTAACTAACTAAAAGTATCAATGAaCCAAAGCACATGTAAaCATTGGG
>contig15166_1805_1908
AGCTCGtGTTTACTGAATATTGGTTGTTGTCTGAAAAAGTGACCGTTTTATTTGaTAAGGTAAATTTATGATCATGAGTGCGATCATCATAGAACCTaTTATTA
>contig15250_537_793
aAGATAAGAAAATGAGCACAGACTCGTTCAAGCAAAATGAAGCTAGTTCAAATAATGAAGAAGTTCGAATACCATTGAATcCtAATTCAAATAACCTAGAACTTTATGAAGAATATCAACAGAGGCCTTTAGGAAAtTTTTTAAGCAGCATTTTAAAtTTTAATAGTGTTATTCCTCCTAATAAAGACGATAAAAA
>contig15268_810_991
tATtAATAAGCATTTTATTCTATCAATTGTATAAAGACTTAAAATTAAAAAAaGCTAATTTCCTCAAGTTTaTTGGCTTGATTTTTATGTTAAGAATCTCGTTTATATTTTATGTATGTCGAGAAGAGGCTCTGGACACTTGTACACAAaCAATTTTCTCTAAACAAATGCTCAAAAGTGCA
>contig15284_1475_1661
AAATTATTTTACAAAAGCTtCTTTCGGTATAATTCTAGAATATTAAAGGAATTTTGTTTTTTGGACCCGTtCAGGAAAGGAGCCAACAATAATTGCGACATGAAATTCATCAATATTTGAATCAACACAACCTGACGCTtCTCTGAAATTCATCGTAaTTTTAAGCAAAAAAaCATTTATGGCAACT
>contig15332_37_214
CTGAATttGGTAATGGTGAGTCAAAATTTCCACTAAGTAAAAAATTAATAGAGCTCGATTTGTGTAATCCAGAACCACCAAAAAAAGCTATAACCATTTTTTCATCATTTGATGAGTCTAAATTTTTAGAGAATTTTTTAGACAATCTATCAAAAACTGCATCGGCATTTCGAGTTGT
>contig15350_977_1172
ATTTTTTtCTAGATTTTTTTATATTTCTAACTTTGCTATAGCCAAAATAATTGATAGAATGGTAAGAATCAACACTCTTTTCCCTATTTTCCCATATCCATTAGAAATAGTTGAAAACATTGAAAAAACGACTTCATTTTCCGAGTTAAAGGATGTTTTtAAAAAAATTtCTCACCATGCAACTAAAGAAGTATTC
>contig15357_1_139
AGCAGGGTTTCAAAATGAGCCATTTAGTAAAaGTATCTGTAGCCATATGAGTAAACTGGAGCATAACCATAACCATATAAGAAAGCCATTTTGGATTGTTTTtGTTGATTTGAATTGAGAAATTTAAATTTTTtCTTTA
>contig15379_978_1091
CGGGGCTGTTCAATTTTGTGACCAGCTGGTCACATTTTTTACTCTAAAAAAAATTTAAGTTAACTTTGTGACCAAATAAATTTTTtAATGACCACCTGGGCTTTCGGTTTTTTT
>contig15404_1215_1299
TCAACAGGTACCATATCCAAAACGGCATGTCCTTCACCTTTCATTGATCTCAAATAACCTCGACCAGCAGCTATGAATATATCAC
>contig15419_387_577
TTTAAAGTTTAACTTGTTTAGAGCCCCGAGGCTATAAATAAACAAGGTTTTACGGCATATATAAAATTTTAGTTATTTAGATATGTCAGGAGATTTCTTAGCCGAAAATAACGTGTGCGGTCAGACTTTGCTTCGGCTAGTTGCAAGaGGAAACGCTATAATAGCTGAACTAtttCGtttAAGCGACTACA
>contig15426_3_182
ATTATAAGCgAAGTGTCAAaGAaCAtGAATGTGTtAAACTtCCGTgTGGTAATTACATATGTTtGgaTTGTGTTCGtCTTACAAATCCAAaTGGTGATAaTAGAGAAATACAATGTAAATGTAAGAAAATTCATTTTtGGAAAGTtAATGATGAAAATCAAACTGTCAAAGTTGCCGAAA
>contig15435_456_580
CTTTAAGAATACATTCCAGGTTCAAACCCTGCTACATTCAAAAAAATGTGTTAAAGAAAAAAAAAaTTCTTCTAACTTCTACATGAACCATgaCGGGTGTGTCCCATACAGCACATTGTAAACGT
>contig15440_62_371
CTTTAAAGAATTCTCTAATTaAAtTTaAAAAATTCAATTGATAAGGATATCGATGAGAAAAcTCCCATTAAGCCAAGACCAAATAGACGACGATCATGtACAGATTGtTTAtTTTTCTTGATAtTTGTAATATTTGTTTTCGGAATGGTAAGTTCCaAAAAACA
>contig15461_1267_1450
TCTCGTATCGATAAAaTTTACAGATAATTTTTtATTTGATTTAtATTACAATTTTTTGTTTTTGaGAAaGAAAAaCCAGTTTAATTCTAAAAATGGATTtACaTAGCGTCAGTTGATTtGAaaTGCTCATCATCTATtGTTGAATAAACATGACCTtCtGtgctcaaaaattccaaagcttacc
>contig15470_1831_1973
AAAAAaTTTAaGCTTTTAATTTGCTGAAATTATCCTCTAAATCTTGCCAGCATTTGTAATAATCATGATCCAaTTTTtCGcAtGTTTtATTCGCCcATTTTGTCACAgCCAAaCTAAACGaTGaCTCAAacaTAAAAGACTTA
>contig15509_284_479
CGGCTTACAAAGACCTTTTAAAAAGAAAAAGAAATTAAGATACAAACAAAAAaGTTTATAAAACAAAAAaGAAAATGAGTTGCGGTATTTTTGAGTTTTCAAGAAATGATTGATGAGTGAGTAATGTGGACGTTTGGCTTATTGAAATTCGTGATTTTGTATCTTCGCAAATTTGAATCGATTACTTGAAAACTTG
>contig15551_517_691
GAAATTACATGAATGTCACGTGATACAGTGTCAATTAAAAAATGTGGATATTTATGGTGAATTAACAAGCTTAAGGTTGATATTTATTTATAAACAATGTTTGGTAACAGAAACGTAGCGTAATTAAGGCAAAACTGATTAGAATACCCTCAAAAATAATTTTAGGAAGTTGGCA
>contig15582_1344_1534
AAAAAAAAAaGAAACAAAAaGTGAGCATTTTTtGAGAACTATTTTTGAAATAAaTAAAAAAaTGTCTCGAAACCAAAATGATCCAGTGCCACGTACTGAACTCGAAGAAATTCAAATACAAAcAAACATGGCTCAAAATGAGGTAATTAACTTATTAATTTTtATtCCTATTCGATTCAAAAACAaTTTCC
>contig15654_419_602
AATTTCTAAAGCTTAATCTTCCAAACGAATTCGATTTATTCTCTATTGTTATTGAACTTGACTCGTCTTCCTCTTCATGCTCGAAATCTTCATCTTCAAAATCATCAGCATAATGTTCATTTTCACCAACGTCATCAAACAAATTTGGATTTAATAATTTTTCTATTTTTATCAGAAATTCTTT
>contig15657_2_100
CTTAAATTTCCTAAGTTGTATCTTGGTGCATACAATGGATTCGACAAAGCATTCTTAAAAGCAGCTCTATGAATCAAATCAACAATTCCTTAAATTTAA
>contig15662_1639_1813
ATTTCTTTGTTGGATTAATAGTTAGTTTTGTTGATGAGATACTGCCAGCTATGTTGATTGTATCGCCATTAATGATCTTATCAAGTTTAATTTTAGCATTTATTAAAAaGGAAATTAAACCTTTTTtAATGGGTAGTAAAATTaGgCAGTTTGTGGAAAATTATGGAAAAGATTC
>contig15664_8_175
CAaCATAAGTgTgAAGACAAGACCGAGTAAGAATTCAATTCGTCAGGGCTTTGGCAATGTAACAAATAACAGACTCTTGAATTTGCGATCAGAATCGAACAAGAAAAAAAaTTCAAACGATAAACACAAAAGAATTTAGGGACAAAACCTTTTTTTttAACAACCAAA
>contig15666_980_1232
aTTTTTTtCAGATATTAAATTAAATAATAATGAAAAATTTCAAAATaGAAaTAACCCTAGTTGTTTTGTGTATTTTAaGCGTtCAaTGCTTAGCGgAGAaTAaTTtAtCTGgAaaTCATGAACAAGATAAaCtAGAAAaTAATATCAATGATGATTTAAGTGGTACACAAGAATTGAACaaaCGATATAGATTACAT
>contig15685_1246_1421
CTTGTATATCGTGAAATATTTCGCTTAAGAATTTCGGAAACAGGACCTAGAACTCGTTCAAATCGTTGTCTATCTAATTTTACACaTTTTAATGGtCCTTTtGCAaTAaCaGtAGCCGcTCGAGGTCTGTCtAATAaTAAAGCtATTTCACCAAaGTAatCGGAtGGTCCCAAGCG
>contig15715_3152_3772
AAAAAATTTAAAATGATTCAAAATTTAGGATGCTCTTAAAAATTTAATTCAATTAGTCAAAAGATTTGGAATAATACAAAATGGaAAACGTATGTCTTAACAATTGTGTCCGATTTACCAAATGGATTCCGGTTATTTTTATAAGTTGTGTCATCGGATGGTCCTATTATGCTTATATAG
>contig15742_2_154
GTTGAGTCTGATATTAAATAATCTTGAAAACTTTCTAATTCAATAGCCGAGTTGATATTTGAATCTAATTCTTTAATTTCTTGTTTTAAACCAACTTCTTTTTtGGTCTGTGGACACATTATTTCAATTGACTTTGTCTTATAGAACAACCTT
>contig15775_649_837
TTTCTATGAAAAAAATTTCGATTAATTATTAAAAATTTTTCTGTGAAATGAGTGACTCCTATTTGGTCAAAGCTAAAATTCCCCATCCTTTAGAATATACTCTTGCTGACATTATATCTTCATTCAGAGAATCTATGTTTTTACTCGCGAGCTCAGCTCTAAATTTAGGGTTTAGAGCCTCAAAAAAaT
>contig15778_1461_1491
ACCAGCCAACCTTTTGGTAAAAGTCTAAATC
>contig15784_10_127
taaaagaatctgatatttttgaaattgaaagaaaatttttgatcaagatggtctaagagaatgttgttatcaagctctattgagatggtcacataaTTCAAGTGTaTTTAGTCTAAAa
>contig15828_248_388
TTCTTAAAGGTTTATGTTGATTGTTTtCTCAAAACGAAGAAAGAGTTTAAGAAGAGTTTTAGAACAAAATGCGTCCAAGTTAGTTTTAATTTGTACTGTAAATTTGTTTAACTTTATCAAAGGTCTTTATCTTTTCAGCTG
>contig15885_2204_2356
GCAATTTATCTTTAAATTTtGTTTGAAAAGAAAGCGAAATGACTGAAGAAGAACAaCCAATCTCGACTCAAACTGTTGAGGAGCCtttGGAT
>contig15908_32_212
aaaTATTGTGCAaTTGACACAATtGACAGAGACAATTTCGaTAATGCTGTGATTGAATTCATGAAaCAGTTtGATAATGTTACACAAGtAAGAAaTATTATATCTACATTAGaTTCACAACTCAAAGCAGGTACGTCGTATGATGAGTTGGTTAATTtCTtAAATTCAAATTTtAATTACG
>contig15945_1_157
CGttAGAagaaaacgctgttttaacgaggttttaaaTACAGTTTTGTTTTtGAGTATTTTTTTAaGAGAGgTCTATTAACAAGTCTTTCTTTtGCCGTGATGATTCAATTAAGTAAAATTCCTTAGATTTTCTTATCATCGGAAAAAATGCTTTACG
>contig15953_50_202
TCAAGGAATCGTTTCCAAGTtGCATTTTgAACccAGATATTGAATATAGTCATATAACATCACTAGCTTTTTCAATTGAAAACTAACAATTTACAAATAAATAGACGAAGTTGTATTTTTAATTATTTTAGTTTTATTTAATTTATGTTTAAG
>contig15956_588_776
TGTTTGTTTGTTTGCTTGTTTGTTTTGAAGCATTTAATTTTtGGGTTTTAAGTCTCAAATTTTTtGTTGGTTCAATATAAAATGTTTGATATAaTTTGGCTATTAAGTCAATATGGATGATGAATTAGAAATGTTGAGACAAAAGCGTCTTGCTGAATTGCAAGGCGCTTCTGGTGGACCTGGTGGGgC
>contig15989_1_112
ATTTAAAACCGATAAACTAGCCGAATCTGAACCAATATAAATAAAATTTATATATCTAATTGATAAATTCACAAATACAAAACTATATTATCAACAAaTATATATAAATCTA
>contig15995_105_187
TTTAACTAAACTCAAAAaTAAATAGATTAAAACAGAaTCCAACATGAATACTACAAAATTCACATCGTTGTTAATTATGAGTA
>contig15999_791_827
cgatttttcacctgttgaatgtgccagacgtgggtgg
>contig16025_354_550
GTAAAATGTAATGTTGATGATTTTGAGATGTATCATGATTTtAATtATGGAAATTGTtATCGATTTAATGGAAATAAAAGTtCTATTAGAAAAGCAAAACAAGCTGGATGGAGAAATGGTCTCAGACTTGAACTTTACATTGGAGATTTAGAAACGCAACAACAATATACCTATAAAGCTGGTATGAGAGTCATAaT
>contig16057_13_185
GTTTGGTAAGTTGTGTCGGGTGTCGAGCTAGTTTGGAaCGATTCTATCGTAATCAAACGCATAAATTAACTCGCAATAATTCGTCGAATAATTTTAGTAATGTTATTTATCCGTTTTTAATCAAGTCAAATGATACGTTAaCTCTTAATAGGTGTATTTTAAATGATCCGTTC
>contig16056_5_301
AAAGGCAACAGTATGGATTGATACTTTTCAAGTTGGAATCATGTTTGCAGGTCTTTTGGCAATTGTAAtAAAAGGAACTGCAGACATTcCAGGtgGTTTTAAAGaATTATGGAATAGAGTTGACAGATCGGGGCGATTagAtTTTTTCAAtTTTGATcCAAAtcCATTcACTCGCCa
>contig16064_238_378
TTtGATTTTAAAaGATTAAaTTtAAGAGCTAGATCATtAAAAaTTGATCCTTTTtGCTTTCTAGCTTCTTGGCTACATGATTTAGCCATTATTCCAGTACATTCGTGGTCTTCTGGTATAcgatgcttattacaaaaattc
>contig16075_1298_1444
GTTTtATtATCTAAATCATGTGaTAAaTTCCTATTTACaTTAGATTTTAACGGACTATTTGCATTATcGTTATCACTTTCTATATCACTATTGTAATTTCTATCGTTATTAAGATTTTCATTCGTAGAAATATATTCATTATTATTA
>contig16083_350_481
CTTTTTAAAAGATAATTTTATAAACAACTCAGCTCAACAAGAAAATAATGCAATTGAAAATTGTCATAATTCTAGATATAACTATTATCAAAaTGAACAACCTTGCTCTAGTAATTGGTTTCATCCTGAAaG
>contig16139_106_272
AAAATCCACGTGTCATAGCACTACTGTATCTATTTTtATtGAACCAAAACAaCATCAAGTAAAaGAAAAGTTATTTATTTAATTGAAGCATGTTTCACTAGACCTCAACACAaGTTAAGTTCTAGTGGAATTATAACAATGAGGAATGGCGGAGTTGTCAAGCAAGA
>contig16142_1_196
AAAAAATGAtTTTTAACTCAATTATAGTGATATCAAtTTTTTACATTGTAAATTCTGTCGATGCTCAAAATGAAACCCTTTTGTCAGTCAAACCAGGCAGtTTTTACTCGACACTCCTTGGCCTTGGTCTCTTAAACAC
>contig16156_351_371
TAAGAATATAAGAAATAAGAT
>contig16157_812_973
TACCTAACAATAGGTGAATTCTTATAAGTGGGTAaTTGTCTAAGCATATAACAAGCCAATACTTCATCACAATGAAATTGACCATTATGAGTACCAATTTTTAATAAATCACTCATTCTCCTCGATATTTGTCTAAACACTAAAACTACCCAACAATCAAAA
>contig16204_627_871
GGACATAGTCAATCAGAAAGAAAAACtTGCAATGCGTAATGCAGTGATTAGTAATTCCAAACAGGTGTTAAATATGATTTCAGGTAGAGACCGTCGTCCGGAGCATGCTTTTGtTACTTTaAAAATTTaAAATTTAAGaAAAATATTTATTTTAGATCAAGAATTAtTTTTGTTTAATAATTCTTA
>contig16225_18_128
CCTGCCATTtCGACTCCcAGAGATCTAATATTtCTCTTTGgTAAAAAGTCATTTAACATAACATAACCATCGACTAATTTCAATTGATTTTTTGTtGGAaGTGCATTCcAT
>contig16229_448_584
GCTATTTGTAATGGTGAATGTGGTAGTCTACATCCACATAGTGAAATTTATGATCAAGCTCAAGCCAATTTTACAATTGTTTAAAAATGAAATCTTTCATGTAAAAAAATTATTTCTTTGCAATTTGCcAACCAAAa
>contig16234_697_863
TCTTACATTATGAACATCCATTTCAACACGTTTAATTCTAGGTTCATGTAAATGAAGTCTCAACTCTAATTCTTTATCTATTTCAGCACTTTTAGCAGCTACAATTGTATTAGCTCTAACATTGGCTTCATCGATCCAATTTTCTAAATGATTCAAAAAATTCATGC
>contig16273_4358_4534
TTACAGTCAAATTACTTTCCAAAAAAAGATAAATTAAAAAaTCAAAGTACCGAAAATTAATTAAATTTtAAACTTATTACATGGGTGATTGTGAGATAGTAACCGACGCTTAGTCTTGAGAGATGTAACATAAAGTCACACTCAGTCTTTttACTATCCATCCATGTACTGTTCGTG
>contig16277_1100_1331
GAGAAAGCATGTGAAATACGTCCACATCATCTAAACATAGTTCAGTCAGCTAATAAAAGAGAATTAGACGCATTTGATAAAAGAATGACTAATGAATTGCATAGATTGGATGTCAAGATAATACAAGATTTCGATAATAAGGTTTTAGaACAGCAGGAGACAATGAATCAAGCCG
>contig16289_1935_2070
GTTTCGGgTTAATTGGTTcaTTCTGCATCTtCTTCtttGATGgcataaaggttttttaatatcgTGCCATTGttttCCtttgtttATTGAATTGAATATTGAATCGCTAATACCATCGGCAACACGTTCaaaaaaG
>contig16298_2897_3018
CATTGGGCATGTAAATACGGAAATTTAGACATTATTAAATTAGCTGCATCGACTTTAGAAAATGACACTAAAACAAATCCAAAATCATTGAGAATAAATCACTTAATCAATAGTAGAACTGT
>contig16224_1_192
ATATGGTGGTTCCAGATGCGCTCTTTGTGTTCGCAACAGAGTCGTCAGAGCTTTCTTAATTGAAGAACAAAAGATCGTTTCAAAAGTCCTTAAGGCTCAACagCAAGCCCAAGTTGCTGCTGCTAAACAAAAATAAATTATTTACTAATTTATTTtCGTTTAAATAAAAaTTAAGTAAAAAAaaTACAAATT
>contig16309_127_705
GAAAAATTAAAAGGAACAAAAAACaTAAAATAAAATCTcACGaAAAAATGTTTAGAAAACGGTGAATGGGAAGGTGTCAATATAACTCAAAAGCCATATGGTTACACCGATTATCAATTTTGCTTCACAGaAAATAGTATGCAACAGTCGAACGAAATTTTCA
>contig16330_624_832
CCTGAGCAGAAAAAAAATAGTTtAAAATTTGATTTTTTtATTTTGTTGAATTTGACATAAATTTGATCATGGAAAAaTCACCGAAAaGTCCCAAATTGTTAttttccttcagggcatttttagggtttttagtatttatgggtttggttgcttt
>contig16335_1_175
aTTTAATGTTGCACCTAAAGATGCAAGACCATTGGCTGACGGATTAGCAACAGCAAAAAGTTGGTCTGTTCCGTTCAAACCGTATATTTTATCGGTTTGATAATACGTATTGGGTAAAGTAATTAATTCAAACATATTTATTTAAAATTTAGTTGTTGTTTTTTTTTtCTTTCTA
>contig16338_681_824
TATACATGTGCTtAGTTAAaGCAAaTTTAAAATTTCAATTTTTTATTTTTAAAGTATAGAATAATTTAAAATACCAAAAAATGGGTAAAATGAAGAAAAAGTTCGAGAGTGGTGCTGCCACTGCTTTCATTCCAAGAAATCAAG
>contig16354_915_1066
TTTAAATAAAAAAAaGTTACAAAGAGAaTTTTAAATTGAAAGAGAACtAGAAAAAAaaTGATTCATCATCAAaTAAATAcaTTAACACCGGGCACACAAaCAACGAATGATTTAAACGATATtAAATCAAAATTAAAATCGACTAGTATtAC
>contig16361_1_106
AAAAaaTCtCtCTGCAAAGCACTTTAAAatACTTTtGCTAACAAAAAATATTGTTACGtAGTGAAGCGAAATTTGCTGCACCTGGCTTCAAAGTGCAAGATGGGCA
>contig16358_387_713
GaAAAAAAAAAGaTcCCTAAGaAATaAAGaAAAAAAAAATTTTGtTGATTGGCGACTCTGGTGTTGGCaAAACTTGTATATTATGCCGATTTTCAGATGATTCGTTCAACTCTTCGTTTATATCAACAATCGGCATTGACTTCAAGATGAAAACAATTGAATTAAATGGAAAAAAGATTAAATTACAAATATGGTAAA
>contig16377_10_117
GCCACACGTAAACAGTATTTGTGACCGGGTTCCCATTTAGAAATTGAACTCACTTCTATAATTGTATGATATGgTATTCCAGTTCGTATGTAATCACTTTCcTAAAAT
>contig16437_716_815
CGAAAAaaCGAAAGCAGCAGCTCCGTAGAaCTTCATTTTTCTTtCTTGTCTCTTTTTATGCTTTAATCCCATTATtATTAAAaCCAAGCCAATTATTgta
>contig16462_96_467
CGATTTTTGACTATAACTAATAACTTGAAAAATAAAGTACATgTCGTCAGAAAGAGAGGGTTCTTACGAAAGAAaGGGAGATC
>contig16461_6_92
TTTTGATGATGTAaTTGGTAAAAAaTTACAAACGTAAGCTCGTCTGCTCTCTTTAAAAAaTAAAaTAAATGAGATGAAAAaTTTTTt
>contig16479_1_158
GATGCTAGACTTGCTAATTTACTTGCTTTTtGCTCATTTAAaGATTGTTGAGAATAaGATGATTGAAACGGTGACCGGAAAaCACTCGATATTGTCTTTTTtATTTTaTTCGGCGTATCTTGACTGAATGAGAACGCTCGACTTACTCGCCGATTTAT
>contig16522_68_170
GGATTTTTATCCGGAAACAAATCAAGTCAATTTCACTCTTAGCTTTCAAAGTTTAACACCGCCATTTTGGCTCGCTATTGGTTTtAATAATCAACCAaGAATG
>contig16522_1638_1768
TTCGGGTCTAGGTGCAGGTAAATTTGAGACTAAAGGtGatGGATTTTtATtAATTTtATCATGATATGCTAAAAGAGGTGATGGTGAATTTAATTGATTTAAAGCATAGGAATAATTTGATTTAGGTCGAG
>contig16579_1_171
TTCGTATAGTGCTAGTGAACTTAAAGATTTTGTCGATGCACTTGAAACTACTTATGAGAGATTTTATGATATTTTGAAACAATCGCCAACCAaGAAAAAAAGTGATTAATTTGCTGAAATGACCAAATATTACAAAAaTTTATTCTGTGTATAGAAAAaGTTTAACTCGAT
>contig16615_24_190
GCATAAATTTAGCCCAATAtcTTCTGTtaGTTTAAtCTtAGGCGATTTgacTTCACAATTACAAAATCCATCCCATCCAAGCTCAACCCTATTATTAAACTCTTGTACTAAAAATAGTCGGTGGTTTATTAGACCAGGACAACCTCTAATACACGTTGCATTTTTTC
>contig16634_683_1225
GAACAAAAaAAAAGAtGtTAA
>contig16658_212_393
ATTGGAATATGATTTAGTAGAATTGTGTACAGGAAACCGGGTGATTATAAaTACGACTTTATTTTTCAAGTGAATGTTtAAAAAGCAAAAATACTACGCAAGCAATCAAAGTGAACAGTGGAATTTATGTTGAGTGTTTTTtAATTTCGTTTTTtATTTTTAAGTGTTTTAATTCTTGTTAA
>contig16665_505_693
tCTTtGgTGGAGTAATATtATTtAAaCaTAAATtATCTTTTtCTtCTAATTCGATtCCATCAGCTATTTtATtAGCTACTtGCCAGAATACTTTATGCCATGCTCTCTCcATTTTGGgAGAAAATGTTATTTTACcTGAAGTATGCTTCTTTAAACTATATATTAAAGCCTCTTCAAATAACTTAAAAT
>contig16675_425_606
TGAGAGACAGACACAAGTTAATTTTAAAAAATTATTAAAAAAAAAaCaTTCAAGCTCGTATTTtATtCAAGCTCGACtAAAACTTTtCCTTCTtCGACTTGTTCACCAACTTtAGTATTtATTTTCTtGATTTTACCAGCACGCGATGCAATCAaTTtATTTtGCATCTTCATGGCCTCGAC
>contig16689_2_152
GCTATATGGATGAGtACAAACGaGGACgtGAATGGATTTTAAaTAATCTTAaTTTAAaTGTTGATtCAGAATTCTCTGTTTTTGAAATTAATATTAGATTCATTGGTGGTCTTTTGTCTCTTTATACACTCACTAATGATAAGGTAATTTT
>contig16713_208_404
ACCGGtATTTtATTGTTAGTTTAACaTTAAATCAAAAAAAAATTTCTCTTTATTTCCTTATTTATTTACAGTATCTTTGACAAGCATATATCTATCGAATATAGTTGTCTGATTGAAAGGCGCTGATACAGTTCTACTAACTGCATTTTTAATtCCTTTATTTTGTATTCTTAAACGTGCATTTAAAAAGTTTGAAC
>contig16755_12_249
CtCaAGtTAAtATTTTAGCAAtAGCTTATTTAAAtTCAAACAAtaGAGAATTGAtTTATAtAGTTACTgGTTTCTTGATAAATATGACCGatCCGGATaAtCgtcgactcttaaaagaagaaaaagcagtacaaaaattaattgatatcttgaaccagatcggtccgtcggattggca
>contig16773_400_567
GTTAAAGTTAACTAAAACTTTtAAAGTTGGCTTTtATTTTAAAaGAGAAAAaCGTtaTGACATCGATTTGGTACACGATAATGTACAAAAaGAATTAATCAAaGAAGTTGAAaTaGAATCTGGAGCTCATGCATTATtAgTTCGTCTATTAGAACAAGTTAAGGAGCA
>contig16782_372_566
AGTGAATAGATACATTTGACTCTGGATTGTTTTtCGTTCCTCTATCTATCTCTCTCACTTATCATTAAATTATTTAATGTAAACGTAAATCGTTTTtCGTGGTAATGAAAATTCACTGTCAAAGGCTCAGGTATGCATCGGATAAAACACTTAAAGAAAAATTGGAAATTTGGTTTATTAAGGATCATAGCAAAG
>contig16816_736_824
TTTAAAAAaTTTaTTTtCCTTTAAAataTCTCTTAGCTTAAAaTTGAaGTATCAAAtAAAAAAAATAAATTTaGTTTAAtCcGTAttta
>contig16833_3402_3493
CGAAAACATTAATtATTAAGTACAAAAaTTAATTTTAGATGATTTATTAGCTCAATGTTGTTTCACATCTTTCTTCTTTTGAAAGGTTCAAG
>contig16932_1043_1208
AGCTGAAAAAAACAGATATAATCgaCTTGTCAAAACATGCCAACAaTATAaTACCACATTTAAAACTCGAAATAGATCAACATGTAAAAaCAAaTGATTTCCGTGTCATTGAGACTTTAATAAATACACAATATTTACATAGTATTACTTTGCATACTTATTTTGC
>contig17031_462_534
TTCACAAATGTtCTTtATTTtAAAAaCATGAaTAAAAAAAaTTTtcAAACAGTTAGATAAAAAaTTtCAAGCT
>contig17050_802_892
AGAAAAAAAAAaTCAAAaaaaaaGAAAaCTTCATCAAATCATTTTtATATTCAACATAAAAGTGAATAAAAAaTGAGCGAGCTAAAGGTAA
>contig17068_64_209
ATtAaGTAAaTAatttCTTACTTGTATTTGGCAAAAAGTTTTTCACATCCATCCCAATCATTATTAACCAATAAATCAATACCAGTACAAGATATTTCGACAtCGCTCATTTTTTCATCCGCCATTTTTtAATTATAAAAATTCTA
>contig17082_62_208
CAGAAAAaCAaGAACCATAATGACTAGAAGACCCCAAGTGAGCCATTTAGTACAACAACAATCAAGCATTACAAAAAaTTAACAAAGTATAATTTATATTTCTAACTAAAAATTCGTAAATTTCAAAGATTTATTCAAAATAAAGCA
>contig17064_1_139
GTCTACCAGGCTCCTTACTGTtACTTCTAGAGTTTAATTTACTGCTTATTGATTTATtAGAAAGATTCAAGTCAACACGGGATCGAACACTGGTTTTtAATGTATGATTAGGAGTGCAAAATTCAGTGCTTTAAATTTT
>contig17130_390_411
AATTCTCTTTGTTGAATAGgaG
>contig17136_25_147
ggtccaaaacACCATTGGgATCAAAACGTGCTAAAGCAGCTGCTGATGAAGATGACGGTGGAAAAAGTGGAAAAGGAGGAAAGGGCGGTAAAGGTGGCAAAGGTGgAAAAGgCAAAAGTGgAA
>contig17137_709_732
ATCAGTAAAAGCAAAAGGTAaTTT
>contig17160_1213_1375
TCTATATGTCCTTGTACTTATTGAATACTCAAGTCAACAAATAACTTCGATCTCGTTAAATACAACCGAATTAAATTCACTAAATTGTTCATCAAATGAAATATTTGATTTTACCAAACTGGAATGTAAAAAATGTCCAAACAACAGTTTTCCATTAGATAGT
>contig17164_952_1087
ATTTATTGCTTTTCTAGCTTTTATTTTTTtAAAAAaTAAGATCTTATCAATCAATTCAAGTAGTTGTTTTGATGTGTGGTTTTTCTTCATTAAAGTTTCTTTATCTTGAATATCGACTCCATCAAAAGCACTGTTT
>contig17164_1164_1360
CTTGGGAAAATTTTTTTCTTGCCAAATATCCTCGGAAAAAGGACTGAATTTTAATCGCtGAAGCAAGACGCTTTTTCTCTAGGGTACGTTTTTCTCTTGCTTCATTTGCCTGCTTTAAAAATGAATCCTTATTGCTAGAATTCTGGGTGAACATTTTGATTTTTTTTTtGAAATTTCGCAGGATATTTTGATGGAaT
>contig17195_2336_2464
ATACAAATAAAAAaTAGTGTAGTCAAGGCTAAAAAACCGTATTTTAGAGTCGATGAAGTAATTACATTATTGATGGtcGGATCGTGTATTTTTTtACGCAGTTTTTTATAATTCGATTTAGAATTATGC
>contig17212_435_670
AGCACTTGTACTCCTTTGTCTATCTTTAACTATTGGCTTTGGAATAACTTATGTAGTATCAGTCTCTACTGGAGATATACCAGCATTTTtGCCGTATATAAGTGATACGGGAACTCTACCACCtGCATCTTGTATTTTTGGTCAaTTTTTAGACATTGGTGCCGCTTTGGGTAATTt
>contig17214_2527_2698
AaTTTGAAACGTTTTTGATTTAAAaGCTTTAAAAaTAACTTGACTATTAAAATAAAGAATTTCATCATTAGAGAGCTTTATTTACTCGCACCcATCATTCTtAAAaTATACAAaaaTaTgTAGCAtacatctaaataaatttgtaaggcagcatttatgtattcttctggat
>contig17266_369_510
ACCTTGAaTTtATCTTTGTTAATGACACCATCGTCCATAAAGTCCATATACAACTCGGTCaTATCAGCTTTACGGTCCAAAAATTTaTtCTtATTCCATAaccattcgagaccagtggaaaaatttttgacacaaacataag
>contig17274_2_134
GATTTAATCGAGCAAATCAAAAGCGATGATGTTGATGATGATGCTGATGAAGAAGGCCAAACAGATGAACAAGAAAATTCTCCAGAAGAAGAACCAATGAATGAATAGATATTTTTTtGTTACTTTTTTTtGA
>contig17315_441_781
TTTTAGCGTGGTGTTTAAAAAAGGGTTATTGAACAAAaTATGAGAGAAATAAAAATATTTTTCAAATGGCTTCATGCAAGTATCATTCATCTCGGAGATGAtcAATCTTCTGCAACGGATATGATaCGTGTAAGCTtATAATTTAGGAAAAAaaaCTAAAAaaaaGAaGCGAa
>contig17351_11_176
TtCCTATTTGGTGGCGAATGGTTGCGCCCATCTAGAGTTACAATGCGCTGTATGTAACGCATCCGCTTAGCTTTTGTTTATATGCAAGTCGATTACGATTAATCTTTTTTTAtAATTTtGCATTTAACATCTTACGATGTTAGAAAATTTCATCACTTAGTGAGAA
>contig17387_179_284
TAAGAAAAaTCAAGTGAATTGAATTCGGGTTTTTTTGTAAAATGGTAGTTCACTTTGGTAAAATCAACACAGCATTTGGGTTATTCTTGTTTAACCTTCTTCTAGG
>contig17391_603_801
ttaGGATAAAAAAATTGCAGAAAaTACATCACAAGATAATTTtATTAATGAAGGACTTAAGCCAACATaTTCACATCAAATAAATCAAAGgAAAGTGATTAAAGcAAAACGTCACCCAACGACTCATTAAGAAT
>contig17408_779_810
GCATGCTTTGAATTTTTGAGAAATCGTCTGAA
>contig17407_10_187
CCCACGTCATATGACGTTATCTGATGGTCTAAAATCGATAAAATCTGACATCTTCTTAATTCAATCCTGATATCTAGTCATATTACGTCAGATTACGACGCGTTACAAATTACTCAGCACCATTGTTGTAATTATTTTAAGCCATAATGTGAAGCAAAATaTTAAAAAAAAAaaaCAC
>contig17441_1297_1488
TAAGGAACCTTTTTTTTtGAAAAATTATCAACAAAGTTTAAAAGAAAGTGTTGAAACGTATCGAAGTAAACGACAAATTCGTCAAGCGCCTAAATCAATATTGAAGAAAGATACATCCACACCGAATAGTTCTTTGGCTGATTTAAGTCTATCGCCTAAAAAAGTCGAAAAaGATGTAACAAGCAGCTTGGA
>contig17446_845_1042
AAAAAaTATGCGCCAAAATAAATTTAAGTGAAAAAGTTCTCAGCTGGTGTGAGAAAACTACTTTTCACGCAGTACCAAACATAGCAACCAATGAACACATAATCCTTAAAATTATGTGGTCAATTTGTTTGATTGCATCCTTGGGCTATTGCTGTCGTATTTTGAcTtCAAGTATAAATGACTATTATGAATACCGGG
>contig17468_4_167
tAAATGAGAGCCTTTTGTTTAATTtGTGCACTTTATATGAACTTGAATCATCTAAAGCTTTaCAAAaaaGCTAAATTTACTCTtATGGTTAAATATTTATGCCGGTGATGGTTTtAATGAAACTTGCATTCAaCTACCATAGgAGATTTTTTTtAATTGAAAAA
>contig17474_1184_1206
AAaTTGAAATACTTGTAAACTTG
>contig17490_1985_2225
TCAGTTTCAAAAATTGCAAACGAATTTAACAAATAACCAAAAGCAAATTTTGGAGAATTTGGTATCAAAAATAGAAGAACTATTGGCACAAAAAAGATTATTTCTATTAGATAACAACGATTCCAAAAACCGAATAGATATTGATGATGATTATGGAAG
>contig17512_2_175
GAAAAATGAATTTATATATTTGTTATTTCCTAAATTTTATCCTTTTAATCCAAATCAAATCAAGTTATCTAATAGACACAAGTGACTGTGAAAAAACaAGTGGCTGC
>contig17527_881_1003
TAATAAAATGCAAAAaTTTGAATTCAAATTTCTTATTTCTAGAATTTGAAAGCATAAATAAAAACTTAATATTTTGAGAAAATATGACTGAAGTAAaGAAACTATATGGTGGTGCTAtttGTG
>contig17553_1312_1492
CTTAGTGTCATTACTTCTCTATTATTTTTGTTTGTAATTGATAATTCGATAAGATTTtCTAAGCCTTCGAAGCATTGAGGTTCGAAAATTGTATTGTCTGACAATATTATAGTCAATTTTTGCAACCATTTAAGACTAGAGAAAACATTtGAATATATAATTTGCTTATTGAAAAAATAAA
>contig17556_1222_1314
TCAAAAaTACCTAATGTAAGTGTCGGTCGTTGAGTAAATTTTCTAAAAAGACCAGTACCGAGTTTGATTTCTTTATTCATTCCCAAAAATCTA
>contig17635_1_134
gggctatcagaagaTCCATAGCCTTTTAAAAGTGGAGATCTTTCATTCATTTTGAAAAATTTCCTTATGTATCCTCAGCTTGAAAATTTTTTCTTTATTTTATTTTTTTGATTATGTTGAAAAATTTTATTTTT
>contig17644_1_91
GATGTATCCACCAGGTTATATGTATCCACCGCAACAAATGAACAATTTTAAtCCtAATTTTAGACAaCAAAaTCCAAATACACATCAACAG
>contig17661_1_183
GTCCgatTCTGTAtttCTGCCGCACATACGAGAcaaatgctggacaaagtattatctgctatttgcaaatttggtgatgaaataggacttaaattttccaaaaaaaatcctcattttaaatttgaggacttaaaagctatcgacatatcacacaagcagggaaaaacattttgttaaagTAAa
>contig17683_523_703
AAGGAATTAAGCATCTATCGATTCAGAGCACTATAAAATAACGCTCACTTAAtCTTTTAAGATTTTGAAAaGAAAAATTTATTTTtGCAATCAACTTCTAAATTCAAACTATCTGTAGAAAATTTTACtACTTAGaCTTAAAAAAAAaTGAGTAAAGTTCAAGTTCACATAGAaTATtGGT
>contig17683_2457_2607
CTCAAATTTGTTCAATTAATCAATGATCTGATAAAAATGAATTCAAAAAGAAtCTCAAtAGTtCTtAAGTTTTTTTTCACCATTATAAATTTAGtATCGTcTCAAaTTaCATCTTtATCGACTTTCACAaTAAGCAAACCAaGTGATtGTT
>contig17697_2_131
TGtAGTTCTtCTATTTtGAATATTTtAAATAGAATTTTCGTGGCGAATGACATCGGCGAACAGGATAAATTTTTtAATATGAGCAATTCTTTATGTTCAATCATGTTCAAATCCACTTTTTCAAAATCTT
>contig17713_2_114
CGCtgACCATTATCTCTCATTTCTTCaGtGTAAAATCCTTTAATTGTTTTTGTTTTATCTTGCGATAaTTTTTGaTaTAATCCTTGAATAAGGGTTGTTTTtCCGGCTCCTTA
>contig17749_533_699
GCATGTAATTGTAATGGTTtATCGGATAAATGTTTTTtCAATGCTACTTTATATGATCAAACTGGCCATGGTGGTCACTGCTATGACTGtCAACGTAATACTGACGGCGTTCATTGTGAAAATTGTAAATTTGGTtATtACCGTCGAGAGTATGATAACGAATGTAT
>contig17755_1_170
ATTCGAGTCTCCCATGATGAACTCGTCACTAATGGTTTTAACTTTTCTAATAATTGTCCTAATTCTTTCGGATGTGTTTTGACGACTTCTCCAATTTGAAAAGCGGCCGATCTGCGTAGAAACGTTGACTGACCGGTTTCAAGGAGTAAAAACAAACGCTCTAATCTTAA
>contig17825_8_217
AAAAGAATCTATGGAAAAATTAAAATTTTTATTAAAAATTTTGGATGAAAAAAACTCGAATTTAGGAAGACGGTCTGTGGCTCGTCTTTTTCTATTGAGTATAAACCaAAATGAACCGATAATCGCCTTAAAtTTAGTACATAAATTCACAT
>contig17842_901_1164
CTTTtGGTCAACCTAAACCGGCAATTAATTGGTATGTtAAACGATTTAAAAGTGATAATTTAACaGTATATATTCTTAATTCATCGAAAATTTTTGTAAATAATGTAATGAGAAATCAATACGATTATTTTGAATGTGAAGCCACGAACAAAGTTCCACcATCAGTAAGCAAAAAATTCAAAATTAATGTTCTAT
>contig17847_729_987
GATGTCtTcCATTCAtTTTTGATTGCTTAAGGaAATTTGACTTCAAAGCAGTTgTTTTgGtGTATGACATTaCaAATGAAGATTCATTTGAAAAATTGCCAACATGCGTTACATAtATCAACAATGTTTATATTAAAAATGCtTTACTTTGAAAATCTTGTTAGGAGTTTAAAAAATCTCGGCAAAAAAGAAAATCA
>contig17854_412_544
AGTtGCTGTaCCAGTTAAACCTGACCAATGGGTTGAATTAAAATCGCCATTTTGCGGTTATAAaGCCTCATCGAATGTTAACGTCATACCAacAAATCGTTCGAATTCAAGATTCGGACGACTGAGGTctaga
>contig17859_274_380
GTTGTTTATATAACTGCAATAATGCCATAcGTGTTTTtGTTTATTttATTAATGAGAGGTCTTTTtCTACCAGGAGCAATCAATGGAATAATTTACTATCTTAAACC
>contig17931_49_145
TACTAGTTTAAATTCTTGAaTATCATTAGAGACCCTCGGTGATGCCCATATTAGTGTTGCTATGGCTTCATCCAAGCCCGGATCAAGCTCCCTTTAA
>contig17951_535_680
AaTTAATTTTTAATTTTAAAAATaTAAATTTTTTtCGCAAAATGGATGAAGACTTTGTTAATGTACCATTTGAGCAATTAAACTTGAGCAAATGGCtAAATGACCAATGCAAACAAATCGGCTACAAAACaCCAACACCAATTCAA
>contig18026_813_982
TTACCACTGGTGATATAAAAaTACCAGATCCTATAATAACACCGACTAAAAGTGAAATACCATTTATTACTTTTAAATTTTTTtCTAaTTTAATTGAGTTCTCAGCCATTTTTGTTAGAATAAATTTTAAATTTTTtGTTTTTTGAGCGTTTCAATTTTTTTGTTTTTTC
>contig18025_992_1315
aaTGGATTTGCAAATACTGTGTTTTAGAATGCCATTCAAAACACAATGTTCGACCATTTTCATTGAATCATAATCCTACCTGGGCATGTTGCTTCTGTGAAAGGAATAACTGTTGTCTAGGCGAAAAAGAAAGCATagA
>contig18032_516_667
ATACTTTTAATTTGAAGCTCTAGTtCATTAATTTTATTTTTATATTGGTCCAATTTGTCAATTTCACTTTgAaTTGATTTTATTCGTTTATCATAATCGGTTTTTAGTCGTTCATTATTTTGAATTATTTCAATTTCTTTCTCGTGAACTTG
>contig18085_911_1089
CCAAAaCAAATAATAACGCTGTTGTAAAAGAGATTCAAAAATTAGAAGAAGAATTTAATACATTTTACAAGGATTATGAAAAAGAGAAATGTTTTTCTACAGATAAAACTTCTCAGGAATCAtCcAATTCAAATGAATGAAATAAAGCAATAGAAAGCAATCCATCTAGTCTATTTTCG
>contig18087_1538_1683
AGAAAaTtAAaTATGAAAaGGgATGCGACCAAaGATCCagAaCAAAGCGAAAaTCAAGAAGAATTAGACGAaCAAAATTCAaCATTACAAGTgCAAAGAAATTAaTCATAAATCggTtagTtGAAAaTAaaGACAttgccaaaatg
>contig18106_74_238
ATtttAtATggAaattaTGcTAGTggTAATaTGCAAGAtttatatggTCAACTtAaTtCACCAGGATCTCGCGCGGGCCTtAATCAATCTCAATTTAaTGGATCTTCATTGGATAATtAATTAAAGCCATGATATGAAAaGATATTGTTTAAGAAAAaGGATTTC
>contig18137_10_208
GTGAACAACaaaGAGTCACAGTTGAACGAGACtttaaaaGTGAAGCTGAATTGAATaaatttttaaaaGAAtttGAGGaaaatttGAATAAGACAAGCCCGATTCCACCCTCTCATCAAACACCAACTAAAtCACCAAGTTTTACAAGCTTTTTTCCTAATGAAACATGTGAGGATAATGACGATCTCCTCAAACCAGG
>contig18153_1_132
CTTTTtCTCATTAACTAGTTCACCAACATATGTACCGTTGCTATAGACATATTCGTTTACTTCAACGCTCATTTTTGGGATTGAATTTTTCTTTGTATTTTTTTGTAAAAAATAAATGCAGTAACAAACGAA
>contig18158_77_229
tATtAGAGCTTAATtGAGATAAATTCTtcGATGTATTGAATTtGGTTTGAGAtcTAGCAGATGATTGGTATTGAGAaGATGATTCATAACTTTCCATTTGACTTTGTAATTGTTTTAAATGAAGACTAAGATCGTTTGAATTGAACGAATTCG
>contig18158_981_1137
AaaacaaTAAAAAGTCtgTGAAGACtGgTATGCTAAGgCTTAAAATCATCTTTTTGTCTCTTAAAAGGTGTTGTgAGTTCTGTTGATTTTGTAGTTTGAAAAGTATTTGATGTTTTAGTAGTTACAGATAGAATTATTTTAAAAAACTGAATTCTAG
>contig18167_465_631
GGAAATATTCTAGCGCATTGCTTTTCCAATATTTTTGTTTTTtATGTGTTTTTTTCATCGTTTTCTATAGTTGTTAATTGTTGGGAAtCGTATGAATTGGATTTGTTTGATCTAGtCGAAGAaGtCAATCAAAaTTTTTATGAATTTTTCGgtGTATCTCAGGTAAa
>contig18212_510_695
TCAAAATTAAAATAATTTTTATTTTTAATTTAGATTAAAATGATGCGTCAAAGATTAGATTGTTGGTCGTTGGAAGTGAATAAAATGATAGGCCAAGTCCAATCGAATGCTCACGAAATTCTAACATAAACAATTTTCTCCTTAAAATTAACTTGAAATTTTTTTTTtATTATTCTAATTCACGAA
>contig18212_1474_1532
TAGATGCTCAAATTAAGAATTCCATTTAATTTCATATTTTCAAGaCAaTTACATAAGGA
>contig18251_1257_1386
TtCGTCTTTTTTTTTCGGCATTACCGCAAATATATCTTCATCGTCGTCTAAACCATCAAGAaCACTTTGTTTTGCTTGATTCTCTTTTTTAATGATCTCTTTTTTTtCTtGTATCTTTGTTTCTTGTTTC
>contig18253_484_594
ATTTtATTGTTTACCTAAAAGAACTTTTTAAACATGCTCAAGATTATTTTGCTTTTAATAAGTATTGGCTTAAGCTCAACCAAAGTTCCATTGAGAGATCCACAACATTGG
>contig18254_2182_2308
CTTTAAACGTTCAATTGTaTTTtCATCCAAAGGGTAATTtATTAATGCTAATTTTCCAATAGTTtCACAAAAGCTAATGTTTCCAGAAAAGACATTTTGAGGAaTAAAAATACAAAATAAATCTTGG
>contig18255_808_985
TGAAAACGAATTATCGAATCTCAAATTATTTAATAATAAATTGCATACAAAAGCCAAAGAGTTTACGTCTATTCATTTAACTGATAAAAATCAATCGATTGTAAGCGATTTGAAAAAATTAGATGATTTGGTTAGACATCTAGACGAAAGATGGTGTAGAGCTTCATTTGATTATACA
>contig18304_1291_1467
GCCGTTATTACcAaGTTTTTtAAAtCTTCCGATAATGgTtCTTtAGTTTGAAaCAAaCTTAAAGGCTTTTGACAtGTGTCATCTTTTtCATCCAAATCATCAACAAACTCTTCTAGAGAATGTTGCAAGCTTAAAGCAAAGATGACTAAGCTTAGCAGAAAATATTTAGAATATTtC
>contig18357_326_474
TAATCAAATGAGTGATCATTTAACGGATTGGAATGAGCTCTTTGTCTATAAAATTTCTTTTGAGGTAATTCAATAAGTTCATTTGTTTCACTTTCTGAAACCGAATCATTAGCTTTATTAGTCATTTTTAACTTTATATTATTAATCTA
>contig18375_1_1438
GTATaGAGGTGAAATGGCTATTATGGAAGATATAAATCCAGATAAATTTTGCGCAACTGTTTCAATTGCAGCAGGCCCATTGaAAGGCAAAGTGGtTAAAAgTGTACaATACGaAGA
>contig18387_697_834
GTTATTGTTAAATTGCAAGTCAACAaTGTGTGGTGGTGGGTTGAATTTTCGTTTATTTAAACTTTGGTTATTTTCATAATTTGTTTCTCCAGTATGCTCCTCGGTGTAAGTATCAATATTTCCTGAGTATCTTTTTCA
>contig18405_923_1167
aAAAAAATTAAGGTATAATGGTAGCGCTGACTGACTCAAGATATTATTCTAATTTGACTGAGAATATTTATCGATATTTACCAATTAGACTaAAAAATGAAGATTTGAAGAGATATCATGGAATTGATGAAAGAATTTCGGTACAAAGTTATGAAGACATGATTAAtTTTTATTATTTAATTTTCa
>contig18436_31_229
GGTCTtGTGTTAGTGGACCACACGGaCGGAAATTTTtAGACATCCCCGTGCTAAAAATTaTGCACAATCCTCAGAGATAGTGATTGTACACGACGCAGAGAAGCAAGTCGAAAATTTTTACAAATATGAAGAAAaTAAATTAaGACAAAaTTTTAaGTATGCTTGTAAATTTtCGGTTTTTACAAATGCACAGAAAAaC
>contig18437_1055_1244
TTtAAAtGtAAATGCATAAAGGTAACTGGTGGACTTGAATCAATTtCTGGCTTAGCTATGTTGACATGATGTCTGTGTCTACCAAATTGGTTCTCGTCCCATCTTTTTTGCAAAAGCTtACTAGCCACCGGATTATACGAATTGTAAGACCTaTGCATTTTATCTTTTAGAAGAAAAAAaGAGAaTAAAT
>contig18451_84_273
AAAGTTACAAATATGCTGAACAATTGAGTCCAGTAATAGCTTATTGTCAACATAAAATAATTGGTCAGTTATCAAAAGACGGAGATACCAAAGTCCAAAAACATTTAGAAAGACTTAGAGCAGAACTAGGAaGATATCCTAGAATTGAAGATTtATTTTTATtAATTTtAAAATAGAAATTGAAAGTTCT
>contig18466_165_412
atattcttgaatctctaGTAGAAaCTTTGTTTCCATCTAAAAAACCTTCCAAAAATGAACTTACATCACAGTTGGGTTTTTTCGAAACTCTTTTGGGTGGTGCACTTTCAACAaTAGTTGGATTTCCTCCTGGTTTTAAACCTCTTTTATCAACTGAGCTCTTAACATTACCTGCTAAAACATGCAAT
>contig18505_54_359
TTAACTAtTATTTTCGACAAGATCTTCTCAAGTTATTGAACAATTTTTATCAATTGAAAACTTATCGCTTTGAAGACTTCTTGACAATATGGAACCAAATGAAAtTTTATCAATTATTTACAATACCaAGATTTTTTCCGTTTGATTATAGATTCTTTATGAAAGATGTCTTAAAAATAGGAGT
>contig18510_1805_1999
TATAACAACATTTGGTAAAAAaTTATTACTTTAAAGTTATTTTtCGTTAAACAAGCAGGACCATTTTAaCAATGAACAACAGTTTCTCAAATCCACAAGCCCCTTCGAATTATGTTCATCCTCAAAAAATG
>contig18517_1265_1477
TAGAAAAAtTTTTTTATATTTAtTTTTTATAAAATGAATCGTGACGACGAGTATGATTATCTTTTTAAAGTCGTTCTAATCGGTGATTCGGGCGTTGGTAAAAGTAACTTACTATCTAGATTCACTCGTAACGAATTTAAT
>contig18551_2_150
CTtGGGCGTAGATGAGGATGACTtGGATGATGAAGTtGACTGCACAaCAAATCAAAAaGCATAGTCCAGgAaTACcACGATAAaTtAAaTAAaGAATCGATAAaCAATTTTTTtGGgCCCcTAAACCCAAGTTATAAAaCAAaTAAAGT
>contig18557_1_198
GTCTAGGAGGTGGTTGAACTTGTACAGGTTCTTGAACAGGTTGTTGTTGTTGAACCTGTGGTTCTTGTTTGATCACCGCATTtAAAaTGTTTGAATTTTTGTTGGATGATAAAATTtCCTTGAGTAATTTCTCTGCTTTAGCTGCTATCTCAAATACATTTTCTGATGATTGTTTTTGCTCGCAGTTTTTtGAGCTAG
>contig18608_1_189
ACCTAATAGAGGACTAGATGATCTTGATTTTtATATCGGTGATGAAGCTaTGAATGCTCccGGTTATtCAGTCAAATATCCTaTTAGACATGGTATTGTGAATGATTGGGATTTAATGGAGAAATATTGGGAACAATGTATTTTCAAATATTTAAAaTGTGAACCTGAAGATCATTACTTTTtATTGGt
>contig18611_226_266
GATCAAGAATTAACTGAGCTCAAAATTGAGCTACAAAAAAA
>contig18617_750_899
TGAATATAATAAATGAAAATATTGATAACCTTGCTGCAAATAATGAATTGAAAGCAACAAACGTcAACCCTCGAGAGAAGTTGAGCGTTTCAACCAaTCAAAAATTTGGCATCAGACTGAAAACTTGATTTTTGATCTACGTGGAATCac
>contig18618_576_998
TATTTTTaCtTaAAATAAATAAAAACaAAAAcAACTaAACAtGCtTATTACaAACGaAcAGCGTaACATTGCAAATcaACTAAATAAAATGGAAACATTTTCAAAGCTACGACCACCTGATGCAGTTaGaATCAAGGCTAAAG
>contig18644_9_196
CCGGCAATTACTTCtCCTTGATTAACTCTAAATGAGAACGGTTCTTTACGATCTAAACTTGAATCAAACTTTTTACCACCTATAGATCCCAAaTAACCAGTGTAATGAACTGTtACTTTTtGGCCTGATTTCGGATATGTTTTACAATCGCCTTTAATTTTTGTtATTTTTTGAACGCCCATTTTAAA
>contig18652_497_758
GGTTGGAACCATGGATCTCTTCCTTTTTCAAATATGGTATCCGATGAATCTAAGCGTaAAAAATTTGTAGCTAAAACAGTTGAATTTTTGAAAAGAATTGGATTCGATGGTTTAGATTTGGATTGGGAATACCCAGCTAATAGGGATTCTGAAGACAGGCCAGATGATAGaATTTATTTTACTCTACTTTGCAAGGTAA
>contig18686_1_125
ATATCgggTAACAACATATGGTGTCATTGaaaaaTTCGTACCAGCAGTACgggCAAGGCCGaaaTCGAGAAttttCaaaGTACAATCTGAtttAACGACTATATTACTCGGttttAGATCCTTaa
>contig18715_6_169
ACATTGtCTATAGAGCCAACCAGCTTTTGCAATGTCTGaCATTTTATGCTAATAGATTTTTAGTTTTTTaGTTTGTTTTGTTTtGaCGTTCTTTTTCTTTAATCAAGAAAAAACAACAAAATTTATTTGATAAAAAAAaTGATAAATTTTTATCAAGAAATCAC
>contig18717_520_717
TCTTTTtCATTACTtGTtAAATCAAGCTCTATTTtATCTTCGAAATCTtCTTTTTttCTtCGTCCGAGGTtCTTTCcTCAAGaGATtCAGCAGCAGAaGCaGCAGTtACAaTTGAATTATGATCAAATaTtAAATGCTCTTtCATGTGTCTTATATGAAGTATACATTTGgTACAATGCTTACACTTAGACGGAATCA
>contig18729_31_211
TTtAATACAATaCTATCAACTGCGAATCATATTGTTCTGAAgAGTTTGAAGCTAGTTTCGATTCAAAATGAGCTAGAAATGGGTTATATATAAAAACATAaCCATCTAAATTCAAGTTCAAAAACATTAACTGAAGTATGCAAAATGCTTCAAGCTCTTTCCAAAAAAaTATGACTCAGCT
>contig18745_1_157
tTgGGGATCCTCATTATAGaACAtTTGATgGTGcTaAATTTTCAATaAACaAAACATGTCCTTATAttttggcaactgACTACTGTCCTGGAA
>contig18751_2_187
CATaaaaTAATGGACTAGTACAAGTCACGGCACGATTGTCAGAAGGCAAATTTCTCGTTGAATTACTAAAAATACGACCATAATTTTCAGATGGTAATGGTTCAGCCTGTtGTTGACAAAGACTTAAATTTATCATGCAGAAAAGAATTAATTTtCTAAACATTTTttGGTTtGAATAtttttttc
>contig18753_1_194
ggTTCAaCaTCAAaCaCTTCtGgTAGTTGTACTAGTGCTGaTGACTtGACTCAagTaCcGGgTAACTGTGGTGCTTTtATTAGATGTGCCAATGGTATTCGTTATGAGCAATCGTGTCCAGGAGGTACTCTTTTtGATAGCAATTTAAAAGTTTGCAACTGGCCAAaTCAAGTTACCTGTCGTTAAAATTCAAC
>contig18762_2556_2595
TtGTCGTTGtAGTTAAGGCGTCCATTCGCATTTTAGCTAA
>contig18787_477_661
GAAACCACAATAGATAGATAAATATGAGAATACTAGACTTTTTTtCTTTTTtAATtATTTGgTAaTTTACACAAAAaTTtAatATTtGTCATTGTtATTtCGTCTCGACTCTCGGGTCTATtCTCTAATTTAACAaCACCcTCAGCTCCATCTATACTtAaTAaCAAACCAGTTGAGCCTTtAtC
>contig18821_3_154
ACTTTTTATTAAGTTCAATAAAGaCATAGGACCCATCAATCATATCAAATTGACcATTTTCGGAAATTAAATCCATaTtATTTGATTCAAATAGaCTaTTAGTCTTTGTaTTTtCaTCTTTTAAAaTTttAaTTTAAAAAAaTtATTtAAAA
>contig18857_1591_1784
CCTTTTCTTACACCATTTGCATCTTTTGATCCGATCTTGAGCAGTAAGTAAaGGTTTtCTGGTgCTAAGCTGTAtGAGATTCAACACCTTTTTttATTAGTAATCTTCTAAttgtAgctttacttaGCTTaacaTttgagaACTTAGaattaaataaacggctaaatttttgtagcttacggtaggatttttac
>contig18882_592_718
CTGAATTAGAAAAaTTTAATTTATCAAAAAaTGATCTATTTTtCTTTATCAGGATTGTAAAGAACACCTTTTGAATAGACTTCAAATCTGAGCGCTATCGAttgtacatAATCAATCGGTGTCaaaC
>contig18868_693_712
CATTCTGCATGGACTTTAAA
>contig18907_616_806
CTGAAAACGCTCACTtGTCGTGCTTGAATCCATTCATAAAAGAaTcTCATGAACAAATAAGAAGCTATTTtAAtGAAGTATGCAACGTATGCGAAGCCGATGAATACTTTGGAATTGACGAaTaCAGTGACTTGATAGTCTtGACAAaaCCAaTTGTTtACATGACTATTCAAGAaaTTTCAGACACGCAT
>contig18933_1_112
CAaCACTTGTTGGATAAAGTTTGGCCTAAATTAAGAGTACTTGCTAGATCTTCTCCAACTGATAAACACATTTTAGTCAATGGTATTGTCGAGAGTAAAAACTCAGTAAGTA
>contig18934_1244_1262
TCGAACTACATGATTTTGT
>contig18936_880_999
TtGAAatAAAAAAaTTTTTTtAAAATGAGCACTGAAAAaaTGgATTTtGAACcAaCGTCAGATCTTGTCAAaaaaGATAATGCTCaaccaaaaagagcatagctctcatttaccatgggg
>contig18936_486_683
TGATGGGATAGGTAAAtTATAGCACaAtTAACTACTaAAAATTCTTAgaAAAATGAAAGTTGCTATTATTGGTGGTGGTATATCAGGTCTATCAACGGCTTATTATATAAAAAAGCTAGCTTTACCAGTTTCTGAAG
>contig18937_16_79
TGGGAATAGCTCTCTCAGTGCATTCATTAATTGAAGTATTCGAAAAGAAAAaaGAAATAGCGTA
>contig18941_34_147
ATGGCCTCCATCTTTtATTTtCGAAGAAAATACAAAATGTATTAAAAGTGTAAATGAACCACTTCGACGCATTTATTACACATTCATTAGTCTTGTTCTATTTTTTATACCAAT
>contig18946_1617_1802
GGAAATTTCGATATTGAAAGCAAAtACCTAACTACTTCAATTATAAAATGGTtAATCGCTGAAATAAAaTtAATTGATGCGGGTAAAAAGATCCCTAATtGCTTACTCGAAGTTAATATTACCAAAAaCAATTTAGTCATGTACAAAAAaGATGATTtATTACAACAGGAAATAGTCTTtAATCAC
>contig18957_38_219
TGTCTTCTCAGGTCTCAATaAAACAAAATTTTTGCAtCaACTCTGTCTGTaAAACTTGCGATTCAtTTTTTGGACGTTTAGACCAAGCCACTTGTTCATGtTCTGTTGAAGAAAATTTGAAGAGC
>contig18968_403_585
GAATTCTTGAAAAAATTAAAAGCACCAATGTAAaTACCTTTTTTtAACTGTCAAAAAAAAAaaCAAAAAaTACATTCATAAAAGTCTTGTATAAATAATGTTCGAAACTCAAAATCTTTTCAAGTCGATAGCATGTCCCTATTTTAATGGAACTAACACTACTTGTGAACGTTTATACTGTCC
>contig18999_386_577
TAAAAAAaTACCTATTCATTATCCGACGAATCAATTTTTAATTCTGGTTTTTTGCTTAGAAAAGCATCTAATTCTTCAATtGTAATCGGATAAGATTGTGATAAATCTAATTTCAAATCACTTAAAGTTGCCACGGTTGCCACTACTGAAGCATCGTCTAATTGACTAGTCGACTCATCATTTTCACTTGAA
>contig19000_263_447
TTTAACTACTGTAAaTTTAGCAACTTCATTTAGCCACATTGTTCGAaTGCATTTTTCCCAAGTCTCTATTTtAAaTTTTTTtCCAATTATTAATTCCaTGGGCTTTTTCTCATTTATTTTTTTGCTATCATCCAGAaCTTTTCCTGTTTCTGACaCAaTTGTCTTAAAaTGAAaGTAgACCTTAA
>contig19012_87_219
GAAAAAGACAGAAGAATGGAAAATTGTTTTTTTGATCTCATTAATTGTTTATGTGTTGGGAGCAGTTGTATTCATCGTTTTTGCCGGTGGTAAAACAGAAGAATGGGCAACAAATTCAGAACAAGaGTTAAAA
>contig19018_2375_2547
GTTTTCGATTTTTAAAGGCTTTTGAGATTAAAGAAAAAAaGCTATGTTTTATTATTTAGTTTTAAAATTTTATTTATTTTTTtATTCACATTTTCTTAACAGCATTACGAGTTGGTGTTGAAGGACGATTCGGATTACCCATTCCCAACTTCTTTTTATCTGATGGTTTTAAT
>contig19043_1001_1221
TTTGTTCTCTTTGGTCATAAGAAAGAGTTAAATATGTTCAAAGaAATGAAAAAATCAATaAAAAcCTACCTTAGACATGGTCGAGCAGAGTGTTTGAAAGGTACAGGACACCATCCAATATATTTAAACGTGAACATGAATACAGGTAGTG
>contig19081_1274_1423
ATTGAAATTTCCATGTGAAAATTGCGGTCTTCGGTATAGTGATCAAAGTACTTTGGACACTCATAAACAAAATTACTGCACTAAAAGAAACCAATCTAAAACTTCATCAACCGACTCATCGTCATCATCATCATCATCTAGTTCAGACGA
>contig19090_1659_1834
GGCTGTTCCAAAaTTAGCAGCAAAaCGCCTACGTCTTCTgCCctGTAtaCCgCCAGCTGATTGagCTGTACCAAAaTTAAATGCCGAACCAGCTCCTAaTCCACCAAaTCCTAGCCcTGGAAaTCCACCTAAAaCTGCcAaaCGTTTtCTtCTaCCTTGtATTCCACCAGCTGATT
>contig19091_569_860
CCTGAATCGAGAGAAATATTACAAAAAAaaGCTTCGATTAATAATGATACAGAATCAAGACTTGATATACGAAAATCTGATCGAAGATCCATTGAGATTCCTAGAGATATTGATTTGGaTTTAAACAaTGGTAaTAAGTcTCCTg
>contig19130_124_323
TTTTGCGAGGGTTTTTTTTtcTAGATACTTGAGATAATCAAAGAAGCTTACGAAACATTCAATTCtCAAACGCTGATTAATTGTAATTAATAACTCGAACAATTTTATTTAGTCTtCTTTTTGTAAACATTAAA
>contig19162_3_216
GAAGAAGATCAGCAACACCGCAGAGACGATTTAGCTCAAGTAGTGACGATGATAGCGCTGTTGCTTTTGGGAACAATAAGCAAAGTGATAAAAAaAaCCTAATaGAAAaGCCTCAAGTCGATGAAGCTGAATCAGGTGGGTGTTGTAGTTCATTC
>contig19173_1316_1453
TAGATTATAATTAAAATGAATAATTCTGTTAAAAATACACCACCGAAAAATTTCTATCAAGCACAGGGATATACACAACCTCCATTACCTACTTATCCATATAATTATTTACCGCAAAACACACCACAAGGCAGCGAa
>contig19172_332_487
TAAAAACTTTTTTtAAAAATTtACTTTGCTGTCCATTGCGATGGTACTTTACATGGCTTTACTTCTGTAGCTTCAACAAAAaGTAAAAAGCCAAAAATGAAAACTAGTAAAACTATTATCAATTTCATTTCTTTATAAGTATAATTTTTATTTTAT
>contig19202_237_256
ATTATGAATGTATAGAATCG
>contig19216_56_289
AAGAATTTGTTTATTATCCCAGTCTAGAGTTGCCTTTTTTGGTACGCGAGAAAATGCTCTtAATTTTTTTGAAAATAATTTATACAAAAAATGTCCACCTCTTACAAATCCAGCTGATTTCTATATGGATCTTTTGGGAgTTGATGTTAACGATTCAGCAAATAGCCAAAACGAGA
>contig19231_2_171
GCTTTACCACCAGTTGATTTACGAGCTGTTTGTTTAGTTCTGGCCATTTTGAATTATTTTAAATTTTTTTTtATTAACTTTTTCTAAAACACAAAAAATTTCTCTTTAAAATAATGATGAATTTAAATTTTTTAAACAGTGCTTTTAGTTTGAATGTAACACAACTCGTG
>contig19264_44_196
TTTTACTATTGTATCATTAGTTGATTCGtCgCCAATAAaTtGTTCATTCATTAAAACATCAaTaTtGTCGAAACTTGATAAAAATtGTTCTCcGATTTCCATATTTTTTGAaTTTTTCTtGTTGCCGTAAAaGTTATTTATATTCATTCGTAA
>contig19273_20_131
CGAATTCaCTTTAAAaGCAATAATCTACATGAAAatACTTTtGATTATAaTTAAAAaTTtAACTAATTAATTATTAGAAAAaGTTTATAAAAaTAAAATTTTTGCATCTTTA
>contig19274_654_810
ATTTTTTTAGGCAATAATGTTtAAATtACcTCTtAAACcTGTAaGAAAaCAAAATTtAATATCAAAAGAAAaTTTAAAaTaCAATTGTTTTtATtGTTGCTGgTCTAGAaGGTAaTtGTGAATGCTTTCGAGgaTTAGCTgAGGAaTTGCAacGTCa
>contig19283_315_505
CTAAtACTTGAAAAGTTCTGGgTCcATATCAAAACcAGCGgTTtGTGCGaGTaTTAAAAGCTCATTATCATCTTGACCTAAACTCATTCTAGAACCTGATGCAAAACTaTTAACTGAAGAAGAATCCACTTTATTTTTTtGATaTAAAAAAAaaTTAAATATTTATTCCATTTAAGAGATTTAGAATAAAC
>contig19289_4_167
CGAAACAGCTTGGCGATAATGTCGAGTGAGCATAAACAGCAAATGTATTCTTAAATAAAAAaGACTTTTTTTtGATCAATTTATTTTAAGACCTGAATGTAAAACAATGTAAAAAATCAATTTAAATGCCAATCGTTTGTTTAATTTGTTGATAGAACCGCGTG
>contig19305_1_116
CTCTTTATGTTGCTGTTGTTGTTGTTGTTGCAATAGTTGATTTGTTTGTTGTTGATTTTTTGCTGGTTGATGTAAAGCGGAATCATACGGCGGTGGCGACTCCAAGGGGTTTTGCT
>contig19308_184_338
CTCGAGTGTATTACTTTAATCAATTCGAGTTTAGCCTTGTTtATTTTACTCGCTATTTCAAATATCTTAAAATGATTTTGTTTAAAAAATTCCAATTGTGcAACATGAGcTTTACACAAGTCTTTTAGTACGGACTCTTCTTTTAAACTAGCTGC
>contig19308_4_106
TTTGGCGAATTCATTGCgTCGCACAGTTTCTTtCATTGAATAAACGTAAACATACGGTGCTTTTTTAAATTGTTCCATTAATTTTAAACGAACATTTagTCTT
>contig19325_516_680
ACAtAATGTTCATAAAACTTGGATAGACGAGGTTTACCATGGTTGTTAAAAATCAAAATAGCTTTAATCATTTTATCTCTTGACAAAACAAAACAAAAAAAAaCAAAGAAAAAATCTTCTTTTAACTAAATTTTtATTAAGATAATTTTTTTtAATAATTTTTTT
>contig19328_104_293
AATAAAATAAATTTGAaTATAACTTTAAAAATTATTTAAAAAAaTTTAAAAAAaCCCTTTTtGAGCAGCGGAATACATTGATATTGAATTTGTGTTGGTGTTTtGTAACCAATTTGTTTGCATTGGTCATTTAGCCATTTGCTCATGTTTAAATaCTTAAATGATACATTAACAAAGATTTCAACCCTTT
>contig19336_482_608
CTGTTTtAAAAaCACATTCTGGAATATTAAATTTTGTATTtATAGAAGCTTCGTTTATtATTATAaCTATTtACaTTAATGTTGAATTAGCATGACTtATTCAGTTGGATTAGAaCTTGGCTTCTGA
>contig19360_2060_2300
AATAGATTGAATCGGATATAATTATTAGCATATTGCCATCAAATAGTCAACCAAAAATAGTAAATGGGATTATAAGAGGCTCTGATGTAATATTGATTGAAGATTTACAAGAACCAGATTCAAATTTATTTAGTGTTAAAGaAAAAAACTTTTAAGTGAAAATATAACCTTAAACGAAAACA
>contig19376_2060_2203
AAAAAaTAAATGTTATAATGACATGTTTAAAAGATACTGTGATTGTAATAATAAATGCACTAGTTGTAGTAGTTTATATGGAAATAATGAAATAATTCGTGCAGTTGTTTTGGAAGAGGAAATGGAGAGCAAACATTGTTCAAA
>contig19385_2542_2710
TAATAATTAGGTTAATAAATTAATGCACCTTCATTACAAGATTCAGATTTTTAGCAAAAAAAaTTTGTTTtAAATTTGCTGAAAAAGTTTATTTGATAAACATTAAGTGAATTTAAAATAAAAAaTTTCCCAAAATTTCAATATGCATGAACAACATTTAGTGGATGTT
>contig19395_4615_4801
AAAAAaTTAAAAAaTTTGAAATTTTTTGAAAATAAAACTTGAAATTGTaTTTTTTAAAAACATGTCAAAAAATGAAATTGAAGGCCTCGTCCTATTACTTGACGTCAGCGAGTCTATGTCGACTAAAGTCAGCTCAAAAACGTCTTATTTACAAGCTTGTGTGGACATAATTCAAATGATAATTCAG
>contig19407_694_847
AAAAAaGTATAGAGTTTTGAGTTTGTTTTtAAAAAAaTAAATATATAGTCTTGTTACGTTATTATTGTTTTATTTTTGATTTTTTTTtGTtACTTTGAGtATAAAAAATaTAAAATGAGTAGTCGTCCAACGATGACGAGACCCGGGtACAaTC
>contig19428_53_182
TCATCACTTtCgTTTTtAGATAATTTAaTAGTtGATCTCTTTGaTGAGTCGTCTTGATATTGAAGAGAAGAACGACTATACTGATCAACTTGAGGCAAATTTTCAGACCTTGCTAGGGACTTAGTATCGG
>contig19443_998_1175
TCTTGGACGGTTTTTAGGACTtAAaTCTCTGATTaTTTTTttAATTGTTtCTGGTATATCATAaGTtACcATTTCCTTAAAAaTTTGTGTACCTTTTTtAAAATCATCCTTTGTtACTTGTTTTAATTTTtCAGtACCACcAgCTCTTTTATATtCAaTTTTTTTACGATTTACTTtA
>contig19450_54_154
tGATCACTAaTTACATTACCATAATCACcAACATGTCTTACTGGTGATTTAATATCACCATGAGTTGAATTCATTGGATTAAAaTGAGGTCCAGCTGTGCT
>contig19474_2449_2653
AGGATATCCTGTATTGGAAAAGAAACTCGAATTCAAGAATAACTTAGCAACTAATGTAGAAGATTGGAATAAATACTTAATGACATCAAGGATGTCAAAAACGGACGAGATGTTGGATTGTGTAAAGttttTAGGAAAAtGGtG
>contig19478_400_573
TTTGgAaTTAGCTGGTGATTaTGGTTAtGGtctAGGTTATCCATATGGTTTATACAATCATGCCGCTCTCGCTTATCCATATGCTGGTTTAGGCTTACATGGATTAAaTGCTTATGGTTTATGGTAGATTCAtACGATCACTTGGCGCTTAAAAAaTAAAATGTTCAAATCCTG
>contig19479_849_931
CGGTAGATCATTCTTTtGAATAGTAAATAAACTCGGATCAAACCCGTTTGAAGAATTTACTCTAAATCCAACTGTTGTTTCTC
>contig19482_573_733
TaGCCAATTTGGATGTCAACGAAAaTGTTtAGATCCAATTCTAACAAGTACTtCAaTCATGAAACCAGGTAATtGTCcTAAATTAGAACCAAaTACAGTTGGTACTTGCtATTAAGCATTGcAaTtCAGATTtCGATtGCACaCAAAAATCGTaTAAaTGa
>contig19501_14_855
aaaGTGGTCATGTTCATTTAaCAATGTTAGGTgCTATGCAAGTAtCCAAATTTGGTGATTtAGCCAACTGGATGATACCAGGTAAAATGGTAAAAGGTATGGgtGgTgCTAtGGATTTaGT
>contig19539_1996_2092
TGAAAaTTAAaaaTTTTttAAAaCTGAtCTTAATAaTAAGCTTAATtATTAaGACTATGCATTTAAGAATTCAAGTTCTAATACTTATTGTTACTTG
>contig19540_408_490
TTAAATTTTAGATTTATTCGAGAATAAATtGGTTAATGAAGTCCCCTAAAAATGATTTTtCGAATATTTGTCTTTTGCCTTAT
>contig19539_1424_1635
CATCCTGAAATAAAAAAaTACAAGACATGTCCAAATACACTCCAAGAACTTGATGTAACCACCTATTTCAAAATACTTTTaCAGGTgCCAAAATAaGGAGTCATGTGACTTTGATTTCTCAGACTTGCCCAcTCTTGAATGTAAAaTATTtG
>contig19558_94_211
aGATtACTTGACTCTtGGTGGCATGAGGGATTTAGGCGCAACTAGTTCATTTGGTAAAGCTTGTGAAAGCATTTTTTTtAGCAATAATTAAATGATAAAAAAATTTTCAAAAACTCTA
>contig19560_58_251
ACATGTCTTTTATTTtGTTCAaaTTGTCTCGGCaCAAATtCAATTCGCTTAAACGCTtCGTTAAATCGTCAATAGAATCGTTTATTCTATTTTGTTTAGACAAATCATTTTGAACATTGTAAATATTTTTATTTATATCGTTAATTTGaGCAAATAAAGCTTCAAATAAATGCtCATTACGACTTTTATTCTCG
>contig19589_430_632
CTTTATTCAATTTTGCTAGTAaCAAAAAAAaTTAAAGtCTTTTTTTTTtCAAGCAAATTCATCATTAACTCAGGGAtCTATAAGAGTTTTAGAGaGGTAAAtgggtcgaatattcaGGactaaaatatttcctccaat
>contig19603_1666_1807
AaCTAAAACAGCAGGTTCCACCGAAaCAGATTCCtCTTTTGCAAAGCGTAGAGTAAaTAAACCAGATCAAGCATCATCAAAACTCTCTAGTTCATCATCGTCCTCTAATTTaCAAAAaTTTCATCAACATCATCAaTTaCAC
>contig19634_269_428
TTTTAATCTGGTACCCACTGCCATTTTTACGTAGAGTTCCGATCAAGTTAGCAAGAATGCTTGGTGATACAACAGCAGAATATAAATGGTTTGCAATAGCTTATCTAATTGGATTTTTTTTCATTATACCTCTGCTTACATTTGGTTTGTCTCTCATGGG
>contig19641_1234_1399
CAAGTTAGGTGCTGAAAACAACGAATTTAACAAATTTGTAAGTGTTATGGATAATGTAAAACTAGCAAATCATACAACATTTGTAAGCAGACCTCTAGAAATAATCAAACTATTTCCAGATAACTTAAACAAATACTGGACATATTTGGGCTCATTAACAACCCCG
>contig19642_1_176
ATTAAAAaCATATGACAAAGACAATAATTCGTTTATTACAGAGGAaGAATTTGTAGATGGCTTGGGATCGTTAACTGTACGTGCCATTGAGATGTTCTCTGTTTTGAGGACCGGATCAATTTAAGTATAAAAACATGCGATTAAACCAATTATTTTGATAAAGTTTGTATCAGAAT
>contig19648_277_421
GCTTAAGTTTAATTTCAAAATTTAAACAAATCATTAAATTGATCGAGAaGTTTTTtAAAATCTAACATATTCAAAAAAGCATTTAATTGATTCATCAAaTCATTGAGTTGTGATGTTAGATCTtGTATTAGTTTGTTGATATCAT
>contig19660_9_143
TCTGTTTAGGACCGACCCATTCTtCACCAGAGtcATCTGACTCGCTTTCAACTGAACGCTTCTTGGGATTAtCACTCATTTTTtAAATAATTTTTTtAACAAAAATTTTTCAAAGTCAAATTAATTtAAATTTTT
>contig19710_447_588
tGTCTATAAAaTTTCATGATTGTCTGTTAaGTCTATACATAATGgCAAAAaTTtCTTTTGAGAaTAAAACTATAATTTTTGTAATTTGAACCATAATTAAGGTGTTTGTCTTAAccaggcatcatcttgaattgtgaccgca
>contig19720_528_546
AGCTTGTGGTAACTTCGGT
>contig19748_478_590
CTGCTATTTTGTATTCTGAAAATGAATCTGGCAATCTGTTCAAAACTATTCCAATTAATTCTAAAAGTGCTTGTTTAGACGATATCGTATGAATTCGATAATCAGATGTTCCC
>contig19775_3_181
cgataagcaaataTTCTCTGgTATaCAACcAaCATCAAtaCCACATTtAGgAAATTATTTCGgTGCTATTAAACAATGGgTtgATAtGcAAAaTtCcTTGTCTAAaGaCcAaGaCACTAGaCCAAtGATAaTTTCAATAGTTGATCTtCaTGCTATTaCATTGCcTAAGGACCcTAGGA
>contig19794_27_139
aaaaataaatgaTAATCCtaaaGAtttgaaaaaGaataattttttaCtACAagaaatCCaaaaTCATAGATTGTAtaatacgaaaaaagactatgttttagaatatttGGATC
>contig19801_100_224
TTtATCAAGTTGGTACAaGAaTTGGAAGAGTGGGAAAaCGAaCAAaTAaCTAAATcTCAATTGAGTTCATCGATACAGATCGGCGAATCTAAGAGTCTTAATAACTTAAATTTAGAATAAACAGG
>contig19868_956_1111
TTATTGTTGATAAaGAGAGTAaCAAAAAAaCACTtACCTGAGAAAAAAaTACATCATTCTAAAATAATCTATTCGCAAACAACATCAGCAGCATCAAGCAAATACTTTCTAAAACGAAAAATCAAAGTACGCAAAAGAAAATAAAACAAAAAaCAC
>contig19882_242_440
AGATTTAACTCGATAATCCAGCAATTTCGACAAATCGGCATAAAAACGCTCCACCAATCGAACCGGATTAACGAGATTTTTTTGTTGATAGGAGTATTTAATAAACATCGGATTATTAAAAGAATGGAAC
>contig19889_1685_1843
CAAGAaTTCTGGATTTGGAAAAaTAGgAAAAaaTTAAAAaTTACTTAATTCATGTACCAAAAATAGTTCATATTATTTATTTTTGGGCGACAGTTATTGTGTTTTttGGGTGAGAATTTGAACCTGGAACCCTTAATCAACAAGATTTTttAATTCCTG
>contig19923_3_184
TCCgAAAATagCaaataTGGCATTTTTAtATTCAGAaGGAATTTCCCCAGAGATTTTTCGCTCAATCGATGCGGATATTTCAAATGCTTTAATTAGCTTCTCATTTAGTCAAAATAAATCGTATTTATCTGGAATCGATGAAAAAaTAGCAGACGAAATAATTTTTtCTGAGGACAACAAAC
>contig19926_555_751
GTCGTTTCGTGGATTTTTTATGTGATTGGTTTGATTTTTTtAATTtGTTTATATTCGCCAGTATCGTAATTCATTTGAAAATAAGTCTCAGCTATTATTTGATATTGTTCACCTGTTGGTGCTGTCATTAATTCTTCTGCTTCATTTAATTTTATCAATAACAATGGACCTTGATCTGGTCTCGGATTTTCTtCATA
>contig19947_2096_2257
TTtCTGTCTCTTTGTTTCAGATTTTGTTGTTGACTTTTCGACTTCTTGATTTTGTTTAGCTTGAATATCGGATAATTGACTtGGATtGTTTAAATAAAAaCTTCCTTTACTATTTTCGACATGATCCTTACATGATTCAAACCAaTTTTTtATttaCTAtGT
>contig19949_1_102
ATATTTGAGAGTCTAAAAAGTCTTCATAAGTAGCAAATTCAATAACTGCATCATGATCAGTGGGAGCATCTTCTTCCATTTTTTGTTTtGAGAAaGTTTTtt
>contig19962_3_1271
CAATTCGATCATGGGAAATTATGACTGGtCAACCATTGAAGACTTTTAATGGACATCAGACTACAGTTTTGACTTTACTtGCGCATAGAAAATTGCTTTATTCAACAAGTTCCGATCACACGGCTAGATGTTGGGTTAT
>contig19988_2903_3026
CAAAGATTTATTtAATTAGAAAAATAAAAATGGATAAAGTTAAAGTTAAAACTCAAAAACGAAAATCTAAACACGAATCAACATCAATATCTGAAAaCtCCGAAAAAACTTTGACCAAAAATAC
>contig19995_817_995
AAGATTTCATCCTGCCTGGCGATGTACTTAAAATGCACATAGTTTTCAAGTCTAATATAGGCGGAATATTCACTGAAAAATGGGAATTTGTCACTCATCCAAGACTTTTAAGTGCTGCTAGTCTTGTTCTTACACTAAGAGGCGTTGCTGTACAAGAAGATAAATTCAAAAAGAACAGA
>contig19998_1401_1550
TTTAAATtAGTTTTTTAAAAACAAATCTAACAATCAAATtcTAAAAGaGAAAAAAaTGGCCCGTACTAAACAAACAGCTCGTAAaTCAACTGgTGgTAAAGCCCCAAGAAAACAATTGGCCACAAAAGCCGCTAGAAaGAGTGCCCCAGC
>contig20004_37_112
TtAAATAGTTATCATTTAAATTCAGACATGAAAAAAATTTGCGACAAACTCAATAACCTTCCTATTGATGAAAAAA
>contig20018_3345_3483
TCGGGAGCAATTAATTCAATTAAAACTGTATGTGCcTCATtCCATTTATGAGCTTTTAATAATAATTCAAGCTGATTTTCGTCTTGATGTTCATACTTAGCTCTTAAGGCTTTATACTCATAGACCCATTCGCTTGGAA
>contig20029_395_518
CACCAGCGTACGTTACACGCAAACAATATTCAAAATAAAAaGCCTTAAACATTTCGTTCAAATATTTATGTCAATTTTGATTTTTATTCGGTTTTTTGTAAAATTCTGTTTTCCTTCAATTTGG
>contig20072_2680_2826
TGACAAAAAAAAATGCAATTTATTCATCTTATaTTCCTATTTAGTTTtATAAGCTTATCATTGGCTTTGACTGCTCAACAaTTATCTACAAGATGGACAGGCTTTAAACTTTCACaTAAaCGACGATATCctAGTcGTCTAGaCGAG
>contig20073_2184_2426
GAACGAACAGCGAATGAAATTAATGCAAGATTATATGTCAGCTAAAGATGCAAAAGACAAAGTAAAAATACTCTCAATTAATCCAATAATGGCCCATGACGAAGACGGAATTTACGCATAGAATCGAATTAATTCAtTTTTTTTTATATTTTTTTAATTTTGTATATTTTTTGAAAGTTTTTTC
>contig20092_714_830
AGTTAGAACAGCTTCGGTTTTttCTACaTTTtAAAAaCAaTAAAAaTGgCTGtAAAaGatGATtCGTTaGGCcAAAaaGACAAGTGCGATCATaTTCGCTGTCAGCATGTATTGgtA
>contig20146_1_100
GTGGTTAGCTGCCcTACCGTTTTCCCTACTCATTTTGATATATGACGAAATAAGAAAaTATTTAATTAGAAaGTATCCTGGAaGCTGGGTCGAGCAGGAA
>contig20163_1978_2131
ATTCCATTTtAGACAAaTTaCGAAAAAaTTTTTAAtaaatCAACAGAAGCTGAAAaTTATGCTTtAATTTTTTACATATCTtCTcTGAGTTTGCCAtaaaaacccactcaaaagtattgtactcaaacttaatattagtgaaaacatcaaggtt
>contig20189_13_158
TtCTAAACCaTTtCCTACCcGGCGTTtGGGTCAGTGTCATGTCGGAATAGTTGGATTTTGTAACGAAaGtAAAGAATTTTCTCATAAATGTCCTATTGAGTGCAGGCCATTAAATCACTTGGACTGGGAAACATGTTAAATTTTTC
>contig20192_444_640
TTtAAAGgTCcATGTGTATAAaGGAaCGAGTGGAGGATTtATtcAACCCAAaGATTtAGCATCATTGGATATTtGCATAACAACATACGATGTCTTAAGCAATGAATTAGCTCATGtATTTGCTATTGAAAATCAAaGAAgTTTGAGAAaaGCTAAaCGTTTTTCGAATATTCCAAGtCCGTTGAtttGTGTAGAAT
>contig20202_901_1078
TATGGTTACAAAAATGCTTTAAATAATCTTTTTTCTAATCTTTCATAATATGAGTTGAGCTTGATTCATCAATCAATTTCTTTAAAGATCCACTCATGTAATATGGCCTTTCATCCGAACCATCATTAGCTTTACAGTCTTCGCAAAAGCAAACCATAATGGCATCTATCACCATCTA
>contig20203_542_680
TTAAAAATTGATTCAAATCTTAAAAATAGTAACACCAATACCATTTCTTCTTGACTTTTTTATCGACAGGCTTTGCTGTTTCGCTTGGTTTTACATATGTTGGTTTTAGAATTGGAGGTCTTGAATATTGTGTCTCTCT
>contig20211_1_141
AGTGGCTCTTTGAGCTGATGAACCAGCACTGGcttGATCAAaTGAAGCACCAGTTGAGTAAGTtACTGAACCAGTAGTGAAACCaTTTCTGGCCAaTGAACTGCTCAatgttctttcatcaaagttattataactctattt
>contig20229_1891_1997
TAaTTAAAATTtACTCTCATACcACGATtCCcAcTtAAAaCAACTtCACTCAAAaaCGgagTAaCTGGTAaaCtGGATGTCTtAGAATaTaaaggacacattttata
>contig20245_1037_1244
GTTTATTTTCGtTCTGCGCAtGGTAATATTCAAACaACGAAACAATTAGCTGATTTAATAGCAACCATAGTCAGCGAGAGAAGAACAGATTCTTTAAGTCGCCCGACCCATGTGGCAACTAAGACTTTTCAAGCTTTGAGAATTTTTGTCAATAACG
>contig20282_65_229
ATATTTTGCGGTCAATTTTACATTAATTTTTGAAACGCGATTATCAAAATATTGCAACTCTCGACACTGATTTTGTAACTCTCGACACAACAAATATTTGCTCATACGACAAAATAAAAaGAACTTGGCCCAATTTTTTTAAATCCATATTTACTTTAAAaTTTT
>contig20290_37_278
CGATGAGACATTTAGCAGCCAAATTAGGACTTTCACTTTCGGAAAAATCACTCAACAAAAATGTCATAAGAAAAGGTAAAGAAAAGATAAATGTTGGAGAAAAAATTATAACTAATACAGAAGAAGATATCTTTAGAAtaTTGAATATTCCATACAGAATGCCAGAGGAAAGGGATTTTTaAT
>contig20354_2628_2814
CCAAGTgaTGATGATGAACCTTGTGAAATaCCAGCAGCAATTATAGCTCcACTATGGATCATTGgACCTtCTTtACCaCAAGCTAAACcGCCTAAAACAGCTGATGAAATTCCCAAAACTTttGATATtAAAGCTTttaTtCGGATTACTTTtGGAaTTTtAACTCcGTTtAAGTAGCATTTTACCA
>contig20427_2489_2659
CCCCGGCTTTTGAACTTTTTTGTTTAAACTTGCCGTTTATTTTTATGTATATTTATAATCTTTCATAAATTGTTTCAGCAGCTTCGTAGGTTCTTACAGTAGTTACTGGTGGTGAAACTCTAGTACCATGTCTTACTTCAACAGTTCTAATTACTtCTTCTCTTGGAACAA
>contig20474_1429_1604
TTTTGATTTGATGATCCCAGACTGAAAGTAAGATGCATAATCGAGTTCTTCATTTGATATtAGGAGATAAGAAACATTAAGAGATGAAATTTCACTATTGGAATTTTCGAATTCACTCAAATTGTAGGCATACAACAAGCAAAAACTGTTGTTCGGCGATACTTGACAGAAAAAaG
>contig20489_2108_2228
CTAATACAAAAaTATTATAATTCTAGATGATGTGTATGAAACGATtACTACATGCATATGgCTAaGaCTAATTtCGAAACTTAGAATAAATtATAaTAAATGCTTaGTaTAGtGATtGACT
>contig20498_1203_1410
gcctaaaaaaacccatttacttgaggacattaaaaTagcctatgaaCaATTAtTCAGAGAGATTaAATaCaATACAgATTTAACAATAAGGGAAATATTGAACGAATCTAATTTaAAAATAATGAAAATGCAACATGAATATGAGCa
>contig20507_64_239
atataaattcgaaaaagaaaatgagaaaacagTACcAGAGAaaaTAATtGaGAAAAaCTACGCTAAAATGTAtCaTGTtAgAGGAAAAGAAAaGACTAAAATTGATCAAGATGATAAGAAtAAAAaGACTTGTAATAaTAATAATGTTAAACGTGATTTGGTAGCTCAATTTTTCG
>contig20523_1454_1587
tCTTTtAAGCCATTGCTAATGGAAATCTGAAAATGCTAAAATtATTGATTAGTAATAATGGTGATGTTTTTAAAAGAaGATAATCTGGGTCAAACCATATTACATTGGGGTATATTTGACTAtCTAAAGTGAAG
>contig20542_382_604
AAAACCTTCAGAATTTTTATTGGATCACAATTTATAAAAATTTAAACATGGAACTtAATAAaTTtgCTTTGTTTTAAAGATTTGAAACTTAAAGAAGATGTTGCAGGAGCAACTTTTATGGCCGCAGGCACATCAGCTCCAGAACTGTTCACATCTCTAATCGG
>contig20549_1299_1439
AACAACTAGACATAATaaaaaCaaaTTaaaaGaaaTCATCTTAAttttAGCATTATTGCAACCATCTCtttCGTCACaaaaGCAGTaaaGAGttttATCACTTGGTACGaaaaTAtttCGAccccAACCAACATACTCACC
>contig20554_1_159
TTATGATAGTGAGAATTTtCCATTtCATGAGGAAGTTATtGAGACAGCTAATCGTAGAGCTAGTGACCTACAAGAATTAGTtATTGATTTtGTtAGCAAAATTAaTTAACATTGAGAAATTaTTtGTtATGTTTTtGATTtATTTtAGCTtGCCcAAGA
>contig20571_141_300
TTAAAAATCAATTTTTTATGATTTTTTATtAATTTTTTTTtAAATCATTGATTTAAAGATTTGTATATTTTTGTTTTGCTTACAAATAAATTTTTCTACGTATCCAAACAGATCGGCCAGGTTGGAATGATACTTTTATATCTTTATTGCTTGACCTCAC
>contig20616_5084_5187
TagAAAaTTtatAATTTATAgcAAAaTGgAaTCAacAACACGAAATGAATCGACAATCGATTATTTtGCAAGACCACATCCATTTtGgtttGCTATAATTATTC
>contig20647_2_91
GCTATACttttaaaaCAGCAAGAGTTACGTCTTAGATTATAGGAAGATGTGGATAtttGtttCGATTCtttcATACCATTAGGATATCTa
>contig20744_502_567
TTtACCTTTTGTTGGACTAGATGTATTTTCCTTTTCGTCATCTTGATTGTGCTCCTtGGCTTTTTt
>contig20763_1_93
ATAAAACTCAGTTGTATCGCCTTGGCATTGTATTAAAACAGCCAGTATAGAAAATATTACTGAATATTTGAAAATTTTCATTTTtATTTTTTT
>contig20792_97_340
aaaaTgggTAATaaaggaggTAAAACGAAGAAGAAAAATCCTACAGTTTTAACTGAAGATGAGATTAATTTACTTCTATCAAATACTTCTTTTACGAGAGAAGAAATTTACAGATGGCACGATGGATTTATGGTAAGTTGCAATGATTAAAAGAAAAATCTAGAATAAGTCACGCA
>contig20789_421_661
CTTATTCCATTGAATTTCTCATAGATAATTTTCACCTGAATTTGTTTACAACTAAATAAaTACACAACTATGgATTCTGATATTGTTATAGCCAATCAGCCGATTGTCATTGATAATGgCtCTGGAATGTtAAAAgCTGGATTtGCTGgTgAtCAaGTaCcAAAATAAa
>contig20798_2_195
TATAAAAGCCTCAATTAAATTTGCAATCAGTTGTTTATCGCTTGGTCTTTTGGCTCCTTTTTTAGTTTTTGAAAGAAGAGAAAAGCTTACTAATTTGAGTGATCGAGAAAGTACCCTTAAAAAATTGGC
>contig20810_2_179
AaTtAGAGCTAGGCGACGTAAaTATTCTAATTAGTGTACCGCATgaTGgTTACTTGaGGCCAACAGATATACCAAATAGAGAGAATGATCGAAATGGAAATTTAAAAaGTGATAAAAGTACCAGAAAATTTGCTAATTTTCTTCAAGAAGAACTTAAAAaTTTATTTTtAAAaTATCG
>contig20900_429_618
AAAAACTCTAAAAAATTTTAATCAATACAATTTAGATCCTGATTTGAGATGGCTGATTTAAAACAAATTTTCCATATTTTTTtAATAGCAaTATTGGTaTGCGGAATACATTCAGCACcGATTGTGATTGaTAATGCTAATtATTTGGATAGCACAGAATATCGGCCAaCTGATTTAaTTTCgTCAAaGA
>contig20957_198_310
CTGTTGTCGTTAAATTCGACGTAGACAATGATGTAGTTAACTGATTATTATTAATATCAGTTGTATTTGAATTTGAATCGAAATTCAAACCACTGAATAAATCACCTGATAAG
>contig20944_383_573
CAAAAaTTTATTAAATTCTTGCAGCTACTAATTTTTTTTtATAGGTTCGAATTTTAGTTTGCATATTTAGCCAATTTATCGAGAACGTGTCCTTTGTGTGTGGCATGGAACTCTTTTATtCTTCTCTCAAGCTCTGGTCtAAAATGTCTTATTAAGCCTTGTACTGGCCAAGCAGCAGCATCACCTAAAGC
>contig20974_774_906
TTtGAATATTACGAAAAATTCCAATTTCTTATATAAACATAGTCTTAACAAACATGTTGTTGTCCAGACGAATCAATTAAATTCGTTtAATAATCACTCAATTAACAAGTCTGGTAATAGACCAATTTTTACT
>contig20974_99_221
TACCGgATTTTtaCTGACTTGCCGCCATCTGGCAaGCTTGaGTTTATCTGTTTGAGACATTTAATCTTTCCtGAAGAAAAAATAAAAAAAAaaaCAaCAAAAATAATACTAACCAAGTCTCTA
>contig20986_50_183
TTACCTTTTTAATCGATTATTTCAGAAATTGACTTTGGGCTAATTTAAGTATGCTATTTCATATGCAATTAATTGATTGTCCAAAATTGTACCAATATTTTGTtCTTGTTTTAATCAAAATATTTATCTAATCT
>contig21018_8_192
CTTCGCCACGGCTGCCTTTTTtGTCACATTTtATATCGACTCAAATGTTCGTTTCGTTTATTGATTTGAAAATTATATCAATTATTGATCCTCAAAAaCCAATTGATTTCAATGTCAaGATGTTTGATGAAAAGATTAAGCAATTCAAAGAGGGTGATCTGAATTTATATGAAGTTAAAAaTGAG
>contig21016_1378_1530
AAATTTAAAATTTATTTTTTtAAATTAATTACATAAAATAATGAGCCATAATTGTTTCGAATTGAGTCAAGCAAAATATAAAACTAATACCGATTATGAAAAATAAAATTTGTAAAAAaGATGTTCTTTTATTTTCCTCTTTGACTATTTCTG
>contig21021_599_840
CTATAAATAGCCTACTCGTTTATGGATGCTTCCTTTGCCTAATAAGTGTGTATATATTTGGATTTGATAAAAGTGAACTACCAGCTTGGCTTTTCAACTTAATTTGTAAAGCTGAAGTTTCACTATTGTTATTAGGTTTTACAATTGGTTACAGTTCTTTATTTTCAAAAATTTGGTACG
>contig21026_1_166
GGTCAaTCTTATGaTTtCTGCTTtACcACGgCCATCAAAaTAAAATAAaGTAGCTGACATTTTTTATCAAAATTTAGAAAaTTAAATtGATTCTTAAAAATTTtAATAAGCGTTTTTtGAaTAAAGACACATATATTAAAATCTTAAAAATTGCAAATTTTTAGTG
>contig21038_2339_2537
GcATTTTGcTTGTATGTACTTTCAAGCCCCATTCTGTTTCAAAGCTTTTTGAAATACCATTTGTATCACACTCATGACAAACATATTCTTTCACTGAATTTATtCCTGGATTAAGCAATGAACCAATAGCAACATCAGCTTCTTTAGAAGATACTAAcACATCAAAGGATTTTTTTTCCAACATTAGTGCATTTTTTTT
>contig21058_2_124
TATGGcAATCAACAACAATCAGATCTAACAAGACCATATCCACAAACAACTCAACCGAGTTtCAACAACAACAAtAATAAcAACAAtAACTATGGCAGTGGCTATGGAAACTCATACGGAAAC
>contig21080_50_382
caaaaatttacatagagactttaaaatcgaacactgaagaagGTTTGCTATTTTTAGGTGCGACTAGTTCATTTGTAGACGAGAATGGAAAATTAACTGAGAATATAAAAGTGCCTTTATTGAGCCAATCAAATGGTCCAGTTGGGCCCAAACAAGTA
>contig21080_52_382
aaaatttacatagagactttaaaatcgaacactgaagaagGTGCGACTAGTTCATTTGTAGACGAGAATGGAAAATTAACTGAGAATATAAAAGTGCCTTTATTGAGCCAATCAAATGGTCCAGTTGGGCCCAAACAAGTA
>contig21098_25_179
AAaTTTTCATTTTTAAaTCTAAATAAaGTGTCATTTTTTTCCAATTGAAAgTCGTCTAAATATACATTATTGCTCATGTCGGTATTTTtCGAATATATTGGTGCATTGTTTGTGTTCGCTTCAGAATAATTCATAAACATTTTTTTTtATATCTA
>contig21148_1493_1658
GAAAAATTTTCTTGAAATCAGTTCAATCAAGCCAAAAATAaCAATTACAAATTCTCAaTTATGTCGAAAaTTTaGCGAATATGAATTTAAAAATGATTCTTCATTGAGGAAaGAAATAGAATCGGATTATAGAAACTCAGTCACCCGAATCCTAAATGACGAAGAG
>contig21166_383_510
TTACTTTGCAACGACAACGCCAGCTACACCAGGTGAAGTTGTTAAAAAATAGTGAGGCATACTGACATTAACTtCATACTTCCATTGATAGAACTCATATAGTtCAAATTGTTtAGTAGCCTCATAAC
>contig21179_7_191
TtGCCcATATGCCTAGCATTGCCTCTTCTTTACTCATTTTATGACGTTTAGATCCTGGGTTAAAGgCTCGTACTAAATCTTCGTCGTTCATTTCGAACTCCTCCATTTCTTCTTCATCACTCaTTTTtAAATTTCTCGTTTGCCAAAGAACCTGTTAAAATTCCAAGAAAAAaTTTATATGATTT
>contig21181_468_648
cAGAAACAATAtatCCGTAgcGTTtACTTGAAAtcGgTAATAACTCTcTTtGAGAATTATCACCTAGTTGACCGTTGAAATATAAAATAATAAaTTTTTTtgtAtGTGTACAAGCTGGAACATTTGTTCTTATTGCTTGAACTACACCTGGTACCCAACAAAgAAtAgCTTTATtaTTTTc
>contig21195_3161_3292
TCAAAACAGTCTTTtGGTTTAAGTTCAGGAAGATcaGAACTTTTTATAAAAATCAACCGTTTATGATAAAAGCTGTTGCGTATCGTAATGGGAGTAGTGACATTTGTGCAACGATTGCAGCTAGAAATTTAA
>contig21199_4946_5127
AGAACCGAAAATCGGCAACAAATAAAAAAGATTTATCACTTGGTCACAATGACAGAAATGCGTTTGGTGGTCAAAGAATTTCTATGAATCCGGATTTTAATGGACTTGATAATTATAGTTTCAACTAGATAATCATAAAAATAATGCCATTAAAAAAAAaTTTTtAAaTTTTTtGATTGCCA
>contig21216_591_743
TTTTGCTTTAAAATATTGTTACAtcACTTTTTTACAACATGGAAAACGAAGATTCGAATACACTCATCATTCAAAGTAATTCGGATATCAATGAAAATGATCTTGAtttAATCGTTAtgttttttGAGAGCaaaaaGCAATCTGGTGGTGGAG
>contig21237_969_1149
GTAAAAAaCAGCATCAACAGGACAAGTTATACATTACTTCAaCGGAATGGAAACATTTTTATGGTGGTAAAAAGACTGATACATCTGCAAtAAGTTCAGCTGAATTTCGTCGAATTCCaTTTCATTGTTGTGCTCTCTCTTatCAACCTTTtAAACAtCCttaCTGtACACCAGAGGgtac
>contig21244_591_832
CAATTAGATGCTGCTTTTAATTTTCTAATGGATACTGAATCGACTAGTGATGCCTTTACCAATAATTTAATAAAAGCTTGtTTGATATCAAGTTTAAAAAATTCGAATGAAAACTCACAAACAAAAACATCAATCAAATTGGtTGCCACTAATTTAATTGCTAATGGAAAAATTTATGG
>contig21246_111_304
AAAAaCAATTTCTTCcAAAAAGAAAAGTGTAAACAAAaTAAGTTATAATGAATACATTAAAAAAGTATGCAATTTTGAGTTTGGAGATGATCCGAATTTGTATGTTACTCCACCATTTGATGAAGAAGAAATTCAAGATGATACTCTAGCTCTAAAAGAATGTGAAGAGACATATGAAACGTCAGGAGAAAaTG
>contig21270_1575_1678
GTAATTTTTATTGTTGTTGTTGTtAGTTTTTGAAATTAAAGTCAATTTTTAGAATGCGGCTTTTCATAATATCTCTTTTGTTGACAATTTATATCCAAGGTATT
>contig21273_17_150
CGATTGGTATAGAACGttttGTTCAGAtttATCAtttGAACcattttgATTAgggTTCtttGAAGAACCACCTGTGTTCAttttttctttAGtttGaaaaTTAaTTCttttaatCTCAAcaaatttaaaagaaT
>contig21272_621_876
ATTTTTTTtAGAATTAAAGACTACAAAAATGTTCCAATTAAGTAAGGGCTCATTAAAGAAAATTTTGGACGGAACAAATGTAACCGATCCAATATTGCAAATTTTACAAATGAAAAACATCCAAAATAATATGGATGGTATGACAAGATATAAAGTTAGTttGTTTGATGGAGAAACCCAGCATACT
>contig21279_633_738
CCCATTTTCTGTCTAAATTATACAAAAATGATTGTTtAGTGAGTTTTtCAGgCGAATAATTAGCcGGTCCTGGTATAAAATtttGAATTtGTGCTCCGTATCGACT
>contig21305_3843_3994
TCTAaGgCAATGTCTATAGTTTTATTTTTTTTAGTCAAGCGATTCTTGgACGAACTTTTTATAGaCATTTCTAATTCAAACAATTATCTATGTTTAAAtAAAAtaaaTTTTAAATTTTATAaTTTttGTTTGAATTATTTATCCAGCTAATG
>contig21306_974_1086
GCCAAAAaTAGTAGTtCCAGATTCATCTTCAAATCAAcaatcaacgacgaataaaacacgtaggctatcagttaaaacatctaaaccaatagaaaataatgatcgagaggaaa
>contig21307_10_139
CCATTCGGAgCTATtGATATCAAaTCACCAGTATACAGGAAATAGGTTGAATAATAAGCAACTAGTGAATGCCAAAaCCcAaGTAAATtCCATTTAGCGAATTGAAATAATGATAGTAATTTATTTTTCT
>contig21310_260_433
ATTTTCCAAAACAAAGCTTTATAACAAATTATCTGCAAACTGAACCTTTATTAACTGAAGATGCATGTTTTTATTCATCGTTTAATTGTGAACTCCCTAGTAGTAAAGCCGAGAATGAGCG
>contig21316_3_191
AGGGTCTATGAATTCATTTAAGTAATAAAaTCAATGGGTACAAATCTGAAaCCCTAGTTTTGTACCATGGTATAACTATCGAGTGATTACGGTATTTGAGGTAATTAGATAATATTTCTTTTAATATTTTAAATCGTCACTTTCAAGAAGGTAAAaTAATCTAAATTAAATAAAAaCTTTGAAAaTCAA
>contig21319_336_354
GCTGTCCCTGTTTTCCAaG
>contig21327_3121_3302
TCTGGACTCTTTTGTATAACTAAATCTTTCAGAATGGCCAATTCTTTACTCAACATGTTTACTTTATTTGTTAAAATTATGTTTTtATTCGTTtCTTTGATGAGTTTCGCATCAATTGTTTCATCTCTCTCTTTTTCACTTAaTAaTTCATCATCAACATTTatAAAAGgCCtCATTTTTTt
>contig21366_2_168
TTTTAAATAATCCCGAGTCTAGTCTTTTTTtGtAAAtAGTTGAaTCAAaTGTGAGCCATTAGGCATTTATTGTTTgAAAATGATGTTtAGGCTTTCGACAAATACCAACTGCATATGCAAAAAaTGAAACTaTGCTAATCACGAAACAaGCAGCTTAAAAAAAAaac
>contig21384_338_531
TTACAGAACTTCCTTGTATGTCAATTTTGACTGTCGAAGTGTCTAATATAGTAGGTTTGATATTTTCACTAAAATTTTTAGTCATATAACAaTTAAGTAAACTtGTTTTtCCACATGAACCGTCGCCAATAATAACCATTTTTTTCCTAGTCAACGTCATTACTTCAAAATCAAAACAAaTAACACTAATAAAG
>contig21394_3_124
ccagtgcaatataagcccgaattacaaagacctaaagattcttcagtaccattttttaggcttaatgataaacctagtaatttaacaagaatcaaagttatataagaaaaaCtcattgTTTT
>contig21416_416_675
GCAACTTGAAAAAATCTCACGATGAACAATCATCTCAACAAAATATTGAATTTTTAAATTCAATTGATTTTTATAAAAGAGTTGTGAGTGAAATTGACAGAATTGGATGGAGAAACTTAGTCAAAGTTAATGAGACTTTTACAGAGCTTGTGTTCGAGTATGAGGAAAACAGTCGAGTACATGAAATAACTATtATTT
>contig21420_2_168
CTGATATGTCAGGCTTTGAAATAGgtCGCTTTGGTCTAAGTGGGTTAAACACATTTTCTTCATTTGTGAATTTATTGAACACATTTATAAGTTTTTGTTCATAGACTAATTTAAATAGATTCTCATCATTGTTGAGCATTTTTTTAACTTTAAATATTAAATTTTTt
>contig21433_4111_4253
CCCTAGTCCAAAAGTTAAAACTAGTCACTTGTATTAATTTACTCGGTTACAAAAACATGTATTTTGTTTAGCAAACATGAAGAAAATTGTAAGTCATTATAAAATTCAATCTTTAATTCAAGTTGAAATTGTTCTGATGCTCT
>contig21435_5_185
AAAATCTCGTCAATTTTATTGATCATTTGATTGCGTAAACGATTCAATTTTtCTTTTTCTTCATTTGATATATTATCGCTAATTAATTTCTCTTCGGTTTTAATGTCTATTTcATTCTTTAAGTCATCGTAATATTTGATTACTCTTTCTTTAATTGAACGCATTTTTGaGAATTTTTTTT
>contig21441_1_145
ggTTGGttCGtCTgtaaacggaataaaattaaaaaagtcggaccgttatcatttagtaaattcgaTGTGGAACCATTAGAGTTATTTGATTCTTCACCATTTATATTATTACGACATACCGGACATGTTGCATGCTAAaTTTAAA
>contig21460_1_184
TGATAATATCATTAAAATaGAATTCGATCGTTtACCaGGAACaTTttATGgAACAGGTGATGCTTTCGCTGCCATGCTATTTGCTTGGTTAACTAAATTGAATGATCTTAAAGACTTGCGC
>contig21502_1_122
CcgttCtttAGCaaaaGTGAATggAGTCagggtCCTGGTACTACTATGACGTATATTCGATGGAAGAACAGAAAaTTCGATGCAATATATCTATTGACTCGTCTTACtCTGaaaaaaaaaaT
>contig21506_121_306
AGATACACTTTTAAaTAAAAATACTCAAATGGGATCAAGTAATCGGAGTCATAGCAGCAGTATGTCgAaTTCCTAAATAAAatGGAACCCGAAAAaCAATtAAGTtCAATGTTtAATGACcAAAACCCACTCAATTAGGCTCAAATGGTCTGcAtATATCTTGTTTTTTTTTGTTTtcTTTTTAAA
>contig21517_3421_3571
AACGATTATTCAAAAATAGATACGGGTTTGGATCAGTCCGTAACATGACTTCATCTAACGTAAATCGATGAAGTTTATGTAATTTTTTAATTTGAAACCTTGATTCAGATGACTTCATTGACAGATTGTAACAGAACATTGTAAATTCTTA
>contig21542_34_163
TtAgTATTTtCATTTtGGCTATTTTACAATGAGTTTAAATGAAATGAAAGAGGGCTTTGAAAaTATATTAGCACCAACTGACTCGAGATACAGAAGTGATGTTAAAGAGCTGGAAATGGGAAATTTAGGT
>contig21542_225_409
TTAATTTAGACGGGgCTACCAGAGAAAAAaTAAAACTAGAAGAAAAACAACGAGAATCTCGTAAGAATCGTAAAGATGAGTTTGTACCAAAGTGGTTTCAACTGAAAAAACATCAaTATTCAAGTGAAGAAACTTACTTTTTTAATAATAAATACTGGTCTAGAGATTTCAAGGATTGTCCCGAT
>contig21544_294_469
GTTTAAATGTCCATATTTGATCATTGTAAATAATACAAGCTTTATTAGGTTGTGATTTTGAAAACTTTTGAAATTCCTTAAAAACATTACTTTCATCTCGTTCAAGTTTTGCAAGTGTtGTTTTtATATCAAGAAAAaCCCTAACGCCTAAATAATCACGATAAATTGCAAaTAAa
>contig21567_2_146
TTTAATGAACGaTAAAAATCTACAGCaatttttttCCcATCTTtCATAGTAACATATTCAGTTAAGAAATTGTCAGCATTTAAGCGACAAATAAAATTAAGCAAAAGAATTAATAAAATTtTgtATAAAAACATTCCTAAATTTT
>contig21626_5_159
ctgaccttccTTATCTACATAATTAACATTTACATAACCATCACTAAGAACATTTCTTAATTCTTTTGGGTCTTTACTAGTAATAGCTTGAGCCAaTTCTGAACGAACTTTTGTCAATTTTGTAAAATCAATCATTTTTtCTTAGCTTAATTCTA
>contig21629_1354_1518
GTTTTTtCTAAATTAATTATATCTTTATCCCAAAAAAGAGAAAATATGTTTTTGAATTGTAATACAGATGAAAATGACGaTAAATGTGAAAGATCATTTGTAAAAgaagcTgaaagaTCTGTaaaggaaatcgaatttGGTgtcaaatatgcacaagtatcaaat
>contig21653_176_270
ACTTGTTGTGgTtGTAATTGTAGTTGTTATcGTTGTTCTAGTTGTGGATGCTGTAGTTGTCGTAGTTGgAGCTCTtGtGgTTGTGGATGTTGTTG
>contig21664_1397_1661
AAGATGTTAGCTTCTGATTTATTTGATGCTTTTAATGATACAGACTTTGAAAATAGCAATAAGCTTCTAGACGTTGGTTtAAAATACAAAAAAaCATTTTTAGAAAGTGGTTCATCATTGCATGTCAATGAAATATTTAGAaGATtCCGTGGAAGAAACCCTTcAATtGATCCGTTtATtAAATCTTTtCAaGACTAAa
>contig21706_389_525
CTGAATGTCCCAATTTAGTATCTAATTTGACATCATTGCTATTCGCTGACGAACTTCGTTtATTTTTtGAATCTTTGATCTTAGTTTCAGAAGTTGTATTTGTAATTGCTTTAGATGCTCTACCAGTTGAAACTAAT
>contig21719_23_270
TTTAGACtTGATGTTTTTGTTCCCAAAATTCAGGaCCGGCAAAGAATGAACAAGAAAtTCGAAATGAAGACACCATACCAAATTTTTACACAACGtTA
>contig21728_24_219
CTCCATAATGgATACCGgTTGCTTCATCTGAGCAAAcTTTACAAgcaCCAAATTCAAaTCTTaTTGAATTATTATCATTTtGAGCTTTTTtAATACTCAAATAAAGTTCTCTTGAAATTTTTtCTTTAAATTTTGTTCGTTCGTCATCGCAATCCGAAATTTCACATTGCATTTTATTCCTCTGAGAATTAaTTCT
>contig21746_107_252
GACCTGGCCATCTCGTCCTaCTTTAACTtGACGATTTTCATTCCAaCTGTTTAaTAAATGTTGTGTTTTGTTAAaGAATAAaTCGTTTCTAGTTTAAAAAaGAAaTTTAAAAAAAaGTGgTAAAATTAGAGTTTATtCATTTTTTG
>contig21749_382_556
TTACGGCTCTTTGTCGCtGTAAATCACATTTATTGCCAATCAAAATCATTGGAAACTCATCGCCAtCTTTtAtCCTCAATATTtGCTTATGtAAACGGtAAATTTCGGCTAtAGAaGTTTTATCAATGAGaGAAAATACTAAAaGAAaTCCTTGTCCACATCTCATAtATTGATC
>contig21770_1058_1229
GTGAAATGTAAAAAAttctaaTTAtaaTATATTATTAATCAAGTTCATCTGCCGTGACTGGATGAGGCAATggaattActgacttttttgccacaTCTCTGGACATCGCttttCGCATATCttaaatttttGATATTCCaaaaaTTaaaTCATATCTTaaaTTACCGTaaaa
>contig21771_1087_1274
AGCTATGTTCAATTCGACTTTGTTGTAATCATTGGCGGAAATTCGGTCGTGTCGCTTAGTTTTATtAAATTTTTGgCTACTCCAGCTTGAGAtGCCAATTCGTtCTTAATTATTCTTtCAttaTCAtctagaaaattttataaaaaattaTaaaTTATCTTACTCTAGTTAGACTAtatttaaaaaaa
>contig21777_188_434
TTAGtTTGGGTCCAAGAAATTGTATTGGACAAAATTTTGCAAAGATGGAAGCaAAAATATTTTTGGCAAAGTTTGTTCAAAATTTTGATTTTCGTTTGGATGAAACTCAGAGTTTTGCTGGAAAAGAGTTGTTAACACTTAGACCTAAAGATGGCTGTCGAATTTATCTTACTCAGAGAAGCTCT
>contig21782_1_122
GAAAGTAATAgAgACcgTATTAaaaGAaTaCAAAAaaTAAaTTTtGCCGAATCGaTCATAATTTATAGtAACAaTCTtAAGATTATTTTAaTTTAaTAAAAAAAAATtCTTTTTTtCAAAGA
>contig21800_4_151
GTAAGGTGTAACACGTTCCTCCCATCCTTCAGGTAAATTATCTTCTTCCATCTCAATTATTGAGTCTAATCCGCTCATTTTtATTTTAAATAAAATGTCAAGTATTTTTTTGCAATATTTTATGAaTTGTTCATTAAATTtATTTCTT
>contig21799_19_763
ATAGGAGGGAaaTCTAACGGTGATAGTCTTCCTGATCCTGATGACACACAGATAAGGCTGACATCATCTCTTGCCGTTAGTGTAGGATCAATCGCAACAC
>contig21816_680_829
tCCGTGGTGTCACATATGACATTTTGTTTTTGCATAAAATGTCAATACTTTTTATTTAAAATGACGTTATTTGACATTTTACTTAAGGCCGTTTTCAAAAGTGCAACCGTTAGTAATCTTGGAAAGTTGGCACATGTTGATCACGTAAAA
>contig21866_2_159
CATATATGGACGAATCATAACAGAATGTTCATTTCTGTAGTCCATAATCCTACGACACAAACGTGAATATCCAGCAAACTCACTAAAaaaCTCGTCCATATCACATTCTTCCATAAAAGATTCATATATTTCATTTTGGTCGAATCTTGATTTTTTtC
>contig21862_1102_1282
AAAAATTTAaCGAGATCCACCAGATAGTCTTTGATTAATACGACTTGTTCCTaTAaCTATAGCATCAACAAaCCTATCAGTACAATATTCTAGgCATTTTCTtGTTTtGGActtaagtaactatcaactccttcggtcatacatttatcccagcatactttttgaattcttgacatcttta
>contig21882_1348_1365
CGTTCATACATTTTCTAA
>contig21884_876_1051
AGAAAATCTTCGATATTTGAaTATAAATAGTTCATTTTTATTCTATTTAAAAAATGTATCGTCGACTTTGGAaGcTTTAACTTtCGATCAGCTTACAAAAaGTCATGATATtAATACACATGCTTtAAAGTATTTAAATATATCAAAGCTTCCAGAATATGTCTATGATAATCCAG
>contig21948_2_149
TATTACGCCGTCTTAGAGTTTTAGGGTCCATTTTTTTTATTATTTTAATTtGTTTTTTTTTTtCTtATTTAAAATGGAGAAAAaCAAAaTATTTAGAAATTGATAATATAAAATAAaTGATTTTGTAAGTtGCCAAACTTTTCTCTAT
>contig21948_515_688
ATATTATGTTCAaCTCCATTTAATATTCTTTTTtATTAAAGGAATACGAATCTTTGTACCTTCAATAGTTTTTGGATTTTGAAACTGTTCACTAAAATGTCCAAAATGAGAAATTGTCCATCAAAGAAATTATTCAAAGTATGATTAACGAACTTAAAAaGGAAATGAAGCTCT
>contig21952_34_158
TTACCTTTtGATtGTTGAAAAaCTTATCAAATCCaGATAAAATTTcTAACTtGAATTTCATTTTTAGAAAATTTGTTTCTGAGCtAGAATAATTTTTTGAAAAGTCTTTTTTAATTGAAATTATA
>contig21965_20_153
TAaaTAATACTTGTCCTTGTATCCCAAATTTTGGCAGAAAGTTTATATATGAAAGGTACTAAAAGTGATTTTTTtAAAGTTTTCGTCGCTACAAAAGATTTTCCTCATAATGAAAAGATAAATGAATATAAGGT
>contig21986_1891_2012
CTACTTGCTGGACCAAaGTTTTATACATTTATAATATTCTGATATATGGATTAGGCCAAGTATTCTTTGTAaGTTTTtAAAAATTTTTCAACTTTTGGTCTAACCACAGCTGCACAATAACC
>contig22002_1_118
GTTGTATTCATGTCATCTCCATTATGGTGACGATTCAAACGAGACAAAGGCTTTACGCTGTGTTTTTCACTATGAGCTTTCAAATAaTAATCACATTTGTACACAAAATTTGTTATCA
>contig22048_5_174
TGGTCATTAGTATCGAAACCTATTGGAATTAATTGAGGATAATCTCTCATATAAGTCATTGAGCATTCATTTTGGTCGAAGTTCTTCAAGTAATCAATAATACCAAGTATAATTAAAAGAAGAATAATGCCACATAGAGCTATACGCCCTAGGTGTTTTAAAAACATTTT
>contig22062_459_630
TTGGCGTTCGATAAATTTGCACGTTACCTACGTTGTCAACACTTTCGATTTGTATTTCATATGTTTTGTTGCTTTCCAAAAAaTCTAAGATTATTCTATTTTGATAAGgTAGTTTTTtAtCAAaTTTATATTCATTGGTTGAATTATCCTTAATGAAAATATTTAAATAATT
>contig22065_411_593
TAGAATTTAGACTTTTGGAAAAAAATGAGGAAGCTAAAAACTGCTTGTTTTGTTTGCCTATTTTTACCGTTAATTTTGATCATAACAATCTATAACGCCAATTCAAAACAATTTCTGACTAAATTAAGACCATCTAGTTTTTTTGGAGCATCAGAAAGTTTCAAATACGTTTTAATGGCAACA
>contig22083_399_530
CTTTTATTTAATCAATAATTTCAAATTTAAAAAAAaCTTTTAAAaTGGCCTTTTTCGGATACGGTAATGCTTTCGGAGCTTATCCATATGGTGGATATGGTGGTTTTGGTTCTTATGGAGGCTTCGGTGCTT
>contig22102_1566_1639
AaGGCCTAaTCCTAATGAAGCACCACCGCATGGTGAAGCGCATGGTtGTGGGCATGTTTGAACTGGGACTGGAG
>contig22107_589_848
TTAAATTAGACACTTTTAAGACTAAAGAAATTGGAATTCTATTTCAAATTAAATTGAATGAAACTGTTGAAATTACAGTAACAGAGATGGCTAGCAATGAAAGAATATCATTATTTTTGAATTCGGAGGAAAATGTAGAATCATAAAAAATGCCATTTaATTTTAGTTATTTCATTTTTTaAAATAAATTGTTG
>contig22117_2676_2841
CGGaCATAGGAGCTATtCGTtCAACTCAATCAAGTTCACAATCATCTCTCTTAAAAaTAGGCCCAAaGACAAGCAAGAAAGCAAAAAaTCTGGAGAAAaCAATGGATGAaCGTaTGATGGAGATGGTTGAaGAAGATGATGaGGaCGATGTAAGTGAAGCATCCGA
>contig22177_253_438
GTGAATTTTACTTTACGCTTTCGGATACTATTTGCAGTAAACGCACAAGGAACAACCGCAATAATATTATTATTAGAAGTATTTAGAATGGGACTGTTCTGATTTGATAGATTGGCATTTAGAACACCAGTGTTCATTTGATATTTTTAATTAATAAAAAAAAaTTGAAAATAAAATGGATACAAA
>contig22177_500_688
CGCGGTTTAAAAATGATCTTTTTTTTTATtAATAAATTTACAATTTGGCAAGACACGTAATTTCCAAATAAACTCGCTTAGATTTATGTTGAGACGAAATTTCGATTTGGAATTCGTTCAAATTAGTAATAATGCAAATTATTCACTTTTGATTTTTTTTtGTtATTTTTTtGTTATTTTTtAATTTTT
>contig22179_2_1584
CAATGAaGTAAGCGAGTTAGAGgCGcGCAAaTTCTTCATTCAAGATGTCTACTCAACTATTATTTCAGAAATCTAtGATATTCATCCCGATATACTGAAAAGGTCATCATACAGAGTGAGTAGATAtCTGAAATGCTTtCATGAaCGAGCcGTAAGATACTGTGAAaGCCTGCA
>contig22180_1695_1866
TTtATTTAAAAGAAATCAAAATATTTTAGGAATCCAGTCGTCTTTTATAAATTTATTATATTTGTTCATAAGATCGAtaaaTGtttCTATCACTcccAACCAATACtttCGTATATGCTATATaaaCATATGCACCTAAAGGaaaaGCaAttaaaaTTGCTcccACTAACAT
>contig22181_1453_1743
TTTTCTTTTTAGGATTCATAACTATTCTAGGCATATCATGGGCCAATTATAATACATTCAATTATCCTAACGATTATGCAATTGTGATTGATGCTGGTTCATCAGGAtCTAGAACTTATGTGTATTCATGGAAAAGTGGTTTATCGGCATATA
>contig22200_3_101
GTAaCAGAGCAGCTATTGGACCTTGTGCTtGACAATAACCTACTTCTCGATTGTGTACAGCAtATGCTTTCAGAACATTAAACAGCATTTGCCTACCTT
>contig22224_2786_2964
ATTCGCCTAAATTGATAGTAAAATAATTTAATTGAAAACTGAACGTGGAACATGAAGACCAAATGTTTGCTTATTAATTGGTGGCAAATTGGTAACCATTCTACCTTCGTTTCCCGGCCATGTATTCAAATACGGATTAGAACTTAGTCTAtATTTGATACTATACTGTATGCTAtAAC
>contig22238_259_437
AAAATCTTAAAACGCACCATTAATTATCTAACCTCGTTTATTTGAGTAAAAAATAATTTTAATTAAACATCGGAAAAAATAATTAGACGACGAATATAAACTAAAAATGGATTTTAAAAATAAAAAAAAaTGTTTAAGAAACACTCCAAAAAAAaatGGTCTATTCATCGTTGCTAACA
>contig22246_553_720
TGCAGTTTTTAGATaTTAAAACTTAAAATTTTATTTTAAATTTATAATTTAaTTAAAAAAAAaTAtATCCAAAAAAAAaGTCTCCTTTTTGAAAGGCTTCTAGTATGGATAACCGtATGGTGATGGAGCGCCGTAAGGAGATGGAGCGCCAAATGGAGATGGACCACC
>contig22248_488_745
AAAaTaTTTTtATTTGTACTTGGTTTATGTTTCATTTCAAGTGGAATTGCCACATTTTTTTCTATTTCTTCAATTGTTCAAAGCAAAATCAAAGAAAACATGGTGATAAAAAaTGGATCAAATGGATATAAATTTTGGctAGATCCACCAGCTAAAATACATAGGAAAATGTATTTATTtAATATAACGAATCCTAAAG
>contig22249_801_946
AATTGGGAAAaTAAaTAAAATTATGCTTAGATCAAAAATGTtCTCATGGATACCAGTACATGTCTATGGAATTTtAAAaTTAAGATTTACAATTGCATATAGAAATAAaTACGCTTTAATCTATAGATTtATAACACCTATTCCAG
>contig22257_18_156
AGAtATGTCCACAATGAcAGCAATTTCACCAAAtaCTGCGACAaTGAaCACaaTGTCtCcAGTTAaaTCAAAaaCAGTTAtAAAaCCACCAAATtCTAAAAGAATGGaTtCAgaTtCAGAAGAaGATGACTAAACcaGA
>contig22257_4038_4149
TGGTATATTTtGTTTAGAaTTTTGTTCTAATTTTTGGAATGAAcGCATTTCCAAaTATATTCTCTAAAAaTTaTAATCAAACAaTATACACCAAaTaTCACTATCATCACAa
>contig22268_263_460
TttttGTtAGGAACAATTAGAAAAAAAaTTTAAAAAaTTtCTTTTTTTTTtCATTAAAAAATGGAATCGACTCCTGAGgCtCAAATCAAATTGTTTAAGGAAAaagTAAAAAGCTTtCGTCTCAAATtCGAAgAGtCTAATTCGAACGAAAAACAAGACGCTGTCGCTCTtAAAAAAGAATATCATGAATTGTGCTCa
>contig22288_860_1056
CAGAGATATATCGTGCATTAAATTAATTATTGATCGTTACAATGAAACAAAATCATATCAAGATAGTCTTTGATCAGGTAGTCCTCCATTTTCTTTTCTAAAGGATTTTAGAAATCTGATCCGTTTAGTGAAGAAAAATCGCACTGAATCTTCCCATGTACTTGAAAATCAATTGATATTGTCTAATGGTAAGGCTG
>contig22302_894_1075
AAAaTtAAATTAATGCTTTCcACTTCCATTAGCTATTGGCTTGTCTTTAGTATTATAACAAGCATCCAAAATAAATAGGCTACATCAGCTATtATTGATTTATCAGGTATTGATTGTGTACTACAATAAATGGCGGCcaTTTaCccAATtGtCTAtCAtCTttActCATtATGtCTTTGACt
>contig22310_372_520
CTTTTtGTTGTGCTTTTTtCTTGGCTTGTATAATTTCAACAAGTTCTTTGTATCGCATTATACAATCTTTTTTACTTCTTGTTGGTAAACACTCGGCTATTTtATCCCATCtATCcGTTAAAGTCGCCGGATATGTCTTtAGAgctttg
>contig22333_999_1020
ATTGTTTCTAAGGTTTTTAAAT
>contig22338_424_647
CGGACaACtTACGTGTGTGGGCGAAGAACAAATGTTTAATTTGGGATCTAGACTGAAAGaaAAATACATTaAAGAAATGaAtTTTTTTAATGaAAAATACGACCCTaGCGAAATTTATGTACGATCGACTCATTTGAGACGAACTATAAACTCAGCAAAATCG
>contig22345_68_84
gtatggTATATaTGGGG
>contig22365_2_212
TAAAGATATAAAAATGAACGATGACCCAGTTACAACAACCACAACTACGCAAAGAACAACAATACCAAGGTCTACAAGAACAACCAGCGTTTCAACCACAGGAATGCGAACAACAAAAGATGTTTGTAAATATATCCAAATAATTGGGGAATCGAT
>contig22382_413_506
TAAGGgCTGGACcAAaTTTtATGAGTTTtCAAaTGCTGATTTGAGAGTTGGAGCAGATATAATAGACAGATTaTGTGAAaTGGCTGCTAAAaGT
>contig22385_1935_2095
CTTATAAAAGAAATAGtTTTTTC
>contig22390_13_100
CTATACATTTTGGCAGGCCATATaGaCAATACTTTACAGTGATTATTTAGAATAAAAAacAAaTTTATATAGAAAAAaTCTAAAAaCC
>contig22418_1130_1175
GAGGATGTGGAATTGAACCATGTTTGACCTCAAAAAAAaaTTTTTt
>contig22419_1671_1771
CTTTGAAAATTAAAAATCAATTGCTCACACTAAGAATCGATTATTACATCATGAAATTtaTTaCATTTATCtcTTTTtGTTtGGTATCTTtGGCTGTAGTC
>contig22429_1876_1993
CTCTGTGTACGGTTTTTGCTGATATTAAGAATGAATATTTTTTTTtCTACTCACGACCAAGCGCTTAGTAGCAAACTCCTTTTTATAGAGccggtcgctacacttgctacaatgtccc
>contig22434_1_137
GGTCGgACAAaGCCGGtCTAatCAAATTTTTCCTTGGACTTATTTTTCGTGCTGGACTtAcAGATCGgTTTGAGACCTTTtAAAAAAatATTTTTTCAATGGAGTTtATTtCGTAAAaGTTCAAAACATAGAAAAAt
>contig22434_456_638
CTTTGTAATGTCTTACATTAGTACCTTCGGGTCCGTTTATCCGATGCTATCGTTAGACGTTTTGAGCATCTATTTATGCTCTTTTTACTTAATTTATGCTAAGTTAAGTGTATTAACTTTCTagTGATATCGACAAAGATGTCGTTTTATCACAGACTTTAAATTAGTGAATGTAAATTTTTC
>contig22455_1_248
AtTCAAGTACTTTaGATTGAAATGTTCTTGAAATTTACCTTATATATAGGCTTATTGAGTCTATTTCCCATaATTAAGTGCCAATTAATTAGATGTACGAATAAcCCTTGTAAAAATGGTGCGAGATGTGTCAATCAACCAAGCACTTTTTACGGATATAATTGTATTTGTCAAGGTCCATGGAGT
>contig22461_1_171
AAACAATTGTTTTCAATTTTGTTTAACATGCTCTGGTAATCAAACATGTGTTCAATCTGGGCCAAATTGTCCAAaGAATACAACAGCtCAGTATGTTATAAAATACAATAGGTCTAATATTATTAGTCAGAATTTGtACTCGTTATTtATTTCAGTTTTTTTACTTTTCTA
>contig22472_821_960
TTTTTATTCCCTAGAAaCATTGATCAAATCAGTTCATtCAATAAGATGTTTACAATGCTTTGGTaCTAATtGTGCCGATACAaTTTATCCAGcaagtactcaatatgttgactgtcaagatggagttaaattttgcttgg
>contig22479_12_204
TACTTGTATAAAAaTAGtGTGCCAAAGTTGTCACACGCAGCCAAATGGTTACCATCAGGTGAAAaTTTTTGTGCAAaTACAGTAGTATACAaTGATTTTAGATtATTGTCTGTTTGAGAATACATACTTTTATGCTTTGTTTTTTTTttGTtATGATTTtAATTTAGGgTTTATATAATCGGATGGGTATTTG
>contig22502_2_148
TCATACCAAGAAGCTTCATCCATAGCCAGCAATTTGAACGCTAGTACTGAGAAGCCAATTTCAGATtCAGAATTGAGATCTTATTTTGCTTCAATTGATACTAATGGCGATGGTGTTGTGAGTTTTGAAGAATTCAAAGCAGCTGGT
>contig22506_1995_2116
AAAAAaTTAAAAaTGAAATTAAAGATTTTtAATTTTGTTTTTttAATAACCATTTTCATTAGTCAAAGCTGTACAATACGACTCGACTATACACtttAttctCAGCTTATaaaTGATCTcca
>contig22535_2_141
CCTCAaTTtAAaTTTAAAACTACTtCGATCCAAGATGAGCCAGTAGCAACAGAACCGAAAATTGTTGAGATTCcAACAGATAATTTGGCAATTGATGACcTTCTTGATTAAATTGCTTAAAaCAATAAAATTAaTAtAAA
>contig22540_377_489
AAACTAATtAATTCgTGTTTCAAATTCGTACGGATATTTAaCATCTATtGAAaTGACATCGACCATTTCGTTtAAGTCacTTATTGATCGtCTTgtACTGtgATGATGATGAT
>contig22581_1_246
ATTAAATGaGAAAAATTCAAATGATGTATTaGAAAAAAAATAtTTTAtTTTTGATGTTTgGGGCTAGAGaAAAATGGATTCGtTTAtTAGGAATTTTGTCCTTAAATAtCAAAGAATaTTAAAAaaaactcggCCGGaaaatttgctcaaactcctctcggCTATAGagtacACAGA
>contig22603_2_157
TCTTACTTTGAtGCCAAcTtAtGgTTtAAACGTCtACAGTATGCTTAAACACAATACACTAGTAATGACTACCAAGTCGCTAGATAAATTAGAAGAAAAAaTCTtgTACtatttAAATAATTCAGAGTATAGAAATACGCCTTATTTGAAAAaaTC
>contig22610_159_324
GAAAaTCGAGTACTTGAACATAAATGGCCATTCTAAGTGTCGACATACCAATGTTTGATTTACATAGCTTACATCCGGACCTATCACTTTTGGCATATTCGCAAGCAAAGTCTGGTTTATCTGACATTTTGAAAATTCGATTAAAAAAAaCTCAACTAAAAATAAA
>contig22607_220_454
TAGACTTTGTTGAAAATGATGATGAATTAGCAATTATAATGGCACATGAAATGTCCCATGCAGTTTTGCAACATGCGgCTGAGGAAaTAAGTCATAGTAGATTATTGGATATAaTATCAATTAGTTTGgCATTAATTGTATGGGCCATTTTGCCAA
>contig22610_1222_1402
AACAGGGAAAAAaTTTCACATTTTAAAAATtGTTCGCcGGGTTTTAAAACCAATTGTAAAAAAAAaTCAACTTGAAATTGATTAATTAATTTtATTCTtGTCTATTGATAACATATGTAtGTACACGACAtAGCGAAGAGACAaCACCAATTAGACCAACTTGATAATGATACAATTgggC
>contig22620_881_966
CAAAAAATAaTaTAGAcccattgtatttgctcatacatactattatgagctattaatttttcctttatgcttccaatagcaacacc
>contig22627_5_203
AACACCCACAATAAAGACTtGTTTAGGTCTTTGGTTCTTTTAACTGATtAGACTTACCATTATTTAGGAAGAACAACATAAATaTTAATTGAGGTAATCTTGTGTAAATTGACAACATTTTtCATTAATTTAATtATTTTACAAAATCATTTGATATtGTTTTGGATTTGAACGAGTCCGTATCGATTCTAAATCTTCT
>contig22624_57_257
CTTCAATAGATCTAATTATAATTTAAATCAGATCATTCATAAATCACATTTTTCCTCAACAAATACATTAAAAATGAGAGTGGAACAAGTATCTGTTcCGGTAcCtTGGGGTGATGTTAAAtGTCAAATTTTCGGTGATcCAACA
>contig22636_1124_1304
TTCGGTTTTAACACCGCATCAAAAGTATTTAGATAAAAATTCAaAACACAGGATAGATGCATCGGAAAAAAGCGAAATTTCGCTTTTtACTCCTGTGGTTGTTTACGCGAGTTTACGGTATATGTCAATTgAaCCTTTTTTCCAATAGTAAAGCCCAACGTTGGCCTTTTTtCTAGCACAA
>contig22645_2_169
CCATGATGTCTTaaaTaaaaTACTCACACCTTACGTTCTCAGGAGTCTAATTGGTTATTTTACTTTTTGGATTAGTACTATATGGTTTACTATAAGCTGTTTTGGCCTAATGTACTATCATTATATTGACAGACAATTCATCATTGAGAATTAAAATTAAATTTTTTT
>contig22651_941_1016
tCtATGCTaCATGaGGCaTCGTCGCATAAGTCaCTttCATtCGTAtGAtAAAcAAAGTGAGAAATTTGTTTtaGaC
>contig22664_640_800
GCGATTTTTACGTACCAAACCGTATTTGATAGTTTTCAAACCGTATTAACGTACCAACACATTTTACCGTATTCCCTTGTTAGATAAAAGCAGTACCATATTTTGCGATGGATCTTTTGTTAAAGTTTTGCTGACTGATGATACATGCTCTTGAATGACAC
>contig22678_1_194
ATTTtGTGTATCGCGTTGAAAaCGTATTTtATAGCaGTCTtCcATGTATTtACGATGACcTTGTGATGAATTGGCAGTTACGCGCATATTCAACGACAGATTATCGCTCATTTTATTtCATATATACACGGATATTTTTTTTttAGATTTACAACAACAATCAATAAAAaGAATATAATAATTATAACAACAAA
>contig22681_1_182
GAATAAAGTTGTGAGTGAACTGTTTGGTCACTGTACGAAAAATTAACTGGATTTAGCTGTGTTAAATTCGCTGAATCAGAATGGTCTTCTCCCATTTTGGAGAGAAAAGAAATTTTTAATTAGGAAGAATTTAGATTTGCAACAAAATTTCAAAATTTCAAAATTTCAAATTTCAAAATTTC
>contig22690_4130_4149
CGtGTAaCTATCTTTtGAGA
>contig22696_4_93
GTCGATGTTGTACATTAATTCAGCTCaaaaaagaaatGTTAGCTCGAGGTGaaaTTGTTGACTAAGACTTAtttttAATCTAGTTCGAAC
>contig22710_99_338
TTAGTTACAAAATCCAGAAATGAGATCTTTGTTAACAAATCCAGAAGCTTtACAAGCTATGATGCAAATACAACAAGGTATGCAACGccTtACAATCAACTGCTCCTTCATTGGgATTGTTATCAGGtCTTGGGTTCCCTGGTTTCCCGAGCGCTGgTGCAAaTACTCAATCAaCTACTA
>contig22722_633_748
TGTAGATCCACAATCAGCACATTCATTAATTGATGCTCCATTATTTAGATTAGAATTTGAGTTGTGATTACTCGACGTATTCGAATTACTAGTCGAGAATTTCGACCTACTCAAAG
>contig22724_26_165
AGGTGGAGTCTTACTAGACACTTTAAGCGATGGTTTAAAGGAAAAaTTTACTCCAGAAGTAAAACAAGCATGGTTGAAATTCTACAATATTGTGTCAATTAACATGAAGTCTGGTTTGAATCAATTTTAATGGAATTAAA
>contig22748_725_871
CaCCACTGTaTAAGAttatgtttttgagctataaaatttgataaattttttcttaatagagcccttttgattcaattttattatttcgcgtctaagaataagggcttcttttcttcctcacaaaaaaaaaatcttcggAATATAAGA
>contig22759_780_933
CCGGAAGATGTATATTTCGGTTGTAAATTTGAGCTAAAGAATTCTACATTTTGTACATTAGGACCATAGATCCTGTTAGCATTTGCATCATAAATTGCATTAACATTCCtAGTTTCTATATCATACAACACTATTGATCCATCATTTAATCGAG
>contig22757_445_604
TTtAGATTTTTTAtGTTTAGTAAAATAAGATGACTGAATCATCAAAAACACAAGTTTTTtCCAGAGAGGCCGTtCTAGAATTAGCTTCACAAAATCCAGAAAAATATTTtATTtCAATACATGAAAATgTGTATGATGTtACTGATTTTTTAGATGAAGT
>contig22762_613_786
GATCAATTAAGCAATTATTTCAATCGAACAATTTAAaCAAAaTCATGGCTAATTCAAATGAGTCAATTtCGGTTTCtATTTTGGCAAATCAAGACCCAAGTATACAAACAAGCATCGTTTCGTAGCAGGTACATTGCGATTTATCAAATTGTCTGACGTCGACTTAAACAAGGA
>contig22783_3_258
TTAAATTTTAATTTGAAAATTaAAAAAAAAAATCACATTTTTAAAACTTAACaAAAAAATGTCTAATTCGTTAAATTTGATACCCGGAAGTGGCAAAGAATTTAGAGATAAAGAATAtTGGGATAAGTTTTTTAAAATACGAGGTAACAAAGCTTTTGAATGgtatggtcaatatgaaaacttgtgtgatat
>contig22790_1_132
GCTTTTTGGTTTGCTTTtCATGATCGTCGAGCTGATGATAATTCAGTACCTGGTGAaTATGAAAaGCATTTTGGCCTGGTGAATTCtGATGGAAGTATTAAGACAAATGGTTTTCCTCCATTACTGAACTAA
>contig22836_1599_1769
TtttGTTTTAaTTTAGTAAAAAAAAAGTTCTAAATTATTTTAGTTTTGTTTAAAATtGAAAATCTAATATGACTGATCCAGCAGGAACAATtGTTTTtGAAGGTTATCCTTTtGTTCGAGCGTTAAACGATGAACAAAAaGACAAAGCATGTGATTATtGTTTtAAAAaGT
>contig22895_1_27
GAaCTGTTGTCTTTCAAGGCGCtGACC
>contig22914_1_226
tttCATCTCaaaaatttATCTCTTaaaTTCaaaGCAtttACTCAGTATGAAACAAATTCGGATTTGCTCAAGTCATATACAATTAAAAATTGCCAAATTAAGGTCTCAAGATTAAGCCTTGGTAAATTAGATAAAGATTTAAAATTAAGCTCTGAATCAAAAGCA
>contig22916_359_496
TTTGTTGACAAGAAaTTTAGTGTTAACGGAGGAAATATAAATTtGAAAGGAAATAaTTTTgCACTTACAACATTTCATGGAAAtAGTTGTAAAGCAATTAAAtGGGCAGTTTTtAGTTtAAaTGAGCCTGAAAtGGAC
>contig22932_1_192
ACAATTACTTGAAaCAATGGTGCGTAAAGTACCCTCGCCACAATTAATCAAATATCGATTCGAATCGAATATTAAAATACAAGATTtAGGCGAATTTTGATAGCCATTTGATAAGATTTGAAGTCTGGTTGATCTATCTGCTCCTTTAAACATATTATCATATGATTTATATGAATTTTTTGAATAAGTAAA
>contig22946_3_165
taacggtgcttcaaaatcaGCttGATAtattGAtttACTATCaaaaataTCGTCtttATTATGTTGATGTGGAGCTGAGAaTTTTtCTtGTGGTGGATACCATCGAACTGAAGGTACATATTtACTTTCATAATTCATTACATATTGCTTTTAATAAATAATC
>contig22956_1359_1521
ATTTTAATCATTAGAACCAAGTATGAATTCATATGATCAAGCACAGTTTGTTCATTATCCAAATGGTTATCCAAATAACCTAAGTGTCAAaTTATCATCTAAATCACCTGATTCTAGTTGTTCATCATCACTTGTTTCTGATACATTCTTAGAAaTGTCACCC
>contig22962_6_155
tactctattcatatttttgttatCTTGATAaCAATCATGAACcATTGCTAAAaTATtATCAAATGATTCTGGTTGCATTGGAACAATTGGAGTTTCGCTTAATtGTTTTTTtAGgAaGAAaTAATTCATTTTGACTTGTCGATCTTTACT
>contig22963_751_865
CCCTTTTGCATTTGTGTTGAAAaTTGATTCATCTTTTTTTTATTATtaTTTTTTAAATGGATATTTTTGCGGTTATAAaTAACACAATTCGTCGTACAAAGACACtAGGGATACA
>contig22964_228_494
AAtAaGgAAGAGAATCTGACAAGAATTAAAGaGGAAGAaGAAaGaCGCAAAGAAaTAaCGGCAAAATTTCAAGTTTCAATTGATGAGATAAAtAAaCAAGTTATGGAAAACTCAGAAAAAAATGGTAGTCTTATACAAGAAAATGCTAATCTTGCTGCCAAATtAAAAATTtACTTGAACAATATGAACTCAGGGAa
>contig22973_3_192
AAAATAtTTTTAtTTTTAGATTTATCCTTAAGTAATAGaACCCTAAAAAATGCCTTCTAAAGTCTATGTGATTGGAGTCGGAATGACAAAATTCGAAAAACCCGGTTCCAGAGAAAACTTCGACTATCCAGA
>contig22975_312_489
TTTTtAaGGAAAAaGATCAATATAATAATGAGGTTACAAAAaTAGCTCGACCTTTGCCGGTCGAGTATTTAATTCTTGATTTGCCTGCCGCTTTTGCCAAAGAGCCTACATACACATTTAATGAAGGAAATGCTTTGGCTAAAGAaCCTTTTCCAATTGAGAATAGAGCAGATATTGG
>contig22977_1_195
GAATTCAGGTTACATATATCCAATTGAtttAACTCAATATACaaaGCCACCTaaaTCGTTGtttATTcATGTTAGATGCCTTAAaGaTTAtGGTGAaTTtGAGTTATCAGATGgTCATaCAGTTTCTCTAGTCAAAGATAGTCAACATTATTTACTtGCTAGTGATGTTCAAGATTTgATAAAGCAAGGTATTTt
>contig22980_255_505
AACTACATCGaAAATAATTTGGAATATTATGGAGCCTTTTTACACAGTgGGAAACGGaACTTTAAAACtTGTTTTGATCAAGGTATTGATTATGTAGAAGTGTCAAATTATGAAAAAATAGATGAATATTTTCAAAAAGAATTGGAGATAAGTGATTTGGCAAAAAATaATTTATTGGTATATTACGAAA
>contig22984_2_169
TCTtGTACCcAaTTtGAAACAAaTTGATCAAGaGGAAAAaaTTGACAAAATATCctATtCTAGTGATgTCGACAATTCAGCCAATCTAATCACACAAATTGAAAATCTACAAAATTTAAATTTAAATAATTCGAAAACGATTAGTGATTTACAAATATTGCAATCGGT
>contig23000_14_147
tgaaaatcaagttcccaaatatgaaaacaaatttgaaacTTTcAaCAACCTTTGTGATAACAGTTTAaCCGAATTGGTgAAgtttttaTGAGAtGCCTGATCTTGATCgaGCTTTGAAAGAAGAGAAaCAAAAA
>contig23023_3539_3776
CCATTGGctTTATaCAGAgGtTTTAtTCCGTCATAtTTGagGCTAGCGCCATgGAATATAAtTtTCtTcCtTACtTATGAGCAAtTCaAAAACACATTGAACATTGAtTTTTTTAAAtTAGGTAAATTTGGAAAAATAGctAAAATTAtTTTTTATAAAATCGAAACTTTGTATATTCCA
>contig23031_4_160
GGAGTTTTGGGATCGAAAGCTATCGGTGAACCACCACTTTGCTTGaCACCGAGTGTTGCTTTTGCTGTAAAGCGTGCCATTGAAGCTGCTCGTAAAGAAaTtGATAAAGATGAATTTTTTACtCTAAATTCACCAGCAACTGTTGATTCAATACAGC
>contig23081_429_513
CAATATTTCTTTTCTTCTTGgACTACCACTAGCCAAAACAATATTTCTGTTTTTtAAAATATGATTTATGGGTCCCAACATCCTA
>contig23091_11_164
CCCATATATTTCTAAGAGCTTTAAAGTGTTTCTAGTCCGAATTTCATACATAACTGGGTGTCTGAATCTTATAAACAAATTTTCAAAGGCTTTTTGAAACGAAaTAAAAATCAAAGAGAGTCTATCAAGTTGAAATAGTGGCTTTCAGCTCAAG
>contig23121_365_468
ATCGAGCTGCTCATGAAAGGCATATTGTtGTTTGCTCAACAGCGTTACAATATGATTTAatCTTTGATTTTCTGAACGAATTTTATGCTCACaGAAAAAaTCAa
>contig23124_1434_1538
TAGAaTAACAaGTActccaaatgttggtactaatggaaatgtaaatggaacaacgacaaatggtaattgtacaaatacaacaaatgacacaaatattaattatga
>contig23134_1_89
ACCTGGTgCTTGGAAAGgAaTTAAATTTTACATTTATCCGgATTTTTCAAGACTTTCAGACGTAAAAGTATGGTACgAcGCTGCAAGTA
>contig23138_1_101
CTCGTCTTCCGTCAACATTATTTGCATTGTTTGGTGAGATTGGTGAAGCCATTACTAAATAAAATTTTTTTATTTTTtCTTCTGTTGAAATCTGAAAATTT
>contig23163_5156_5365
TTCTAATATGATGTTTTTTTtCATTATGAACAAAATGGAAATACTTAAAAACTCGAAAGCATCCTATACGATGATAGTATTTAACATCTTTTCGCTGGTCAACATTTTTTGGATAAGACAATCAATTGAATCGAATTCAGGTCTTCCTTTTCTG
>contig23190_431_572
ATTTGATCAAAATGCAAAATCAAGAAAATCAAAAAATGCCAATGTTTTACCTTGAATCATCAGATTCTATTGAATTTGATCAAAAAGACCTTTGTAAtATAACTCTTTCTGCCAATCCTAGAATTCAATATTTAATAGAAGA
>contig23209_58_242
CTTTAAAaTTGGTTGATGGAAAGTAGTAACCTGGTCGCCAaTGgTGTCCTGTGTGAGTACTTGTAGTGAaCAAGTTTTGCCCACGATCTTGAGTTAGTGTATTTTCCATTTTGTAACTCCTATTGATTTAAGCCTATTGAGTATTTGATAATtACTTTtCGGAAAATAATAGTTTCAAACAAAAT
>contig23215_3434_3622
TGAATTTTTAAAATTATTTATAATATGAATGGTATGACCAAAAATTTTTTCGAGAGCAATCAAACATCTTATGATGACTTTGATGACCTTCGAATCATAAGTAATtCCTATATTGAATGTGAAAATTGTCGTTTGATTTTCGCATCCATATGGATTGTGCTCATTTTCACTGGTTTACTTGGAAATGGA
>contig23244_458_553
CTTTGAATTTtGATGAATTTTTTCTTCGAAAATTTTtCCATTGCTTGGAGATTCTCCAtCACCGGTTgTGCTTGCTATGATCAGAATCAATTCAGC
>contig23259_2_109
caagatttgTATtGGGTTATGTTGGACCTATTAGCCAGAGATTAGAAaaaTCAGAAACGGAACCATTGTGAAAAaTTCTCCAAAAGATAATTAGTTTCTTTtATTGAG
>contig23311_498_643
ATCAGATCAAAATTGACCAGCCAACGAGTGTAAATTTCAATAAACAATTAACAAATATAGGTGGTTtGAGCAAAAaTATGACACAAACTAATAGTTTtCAAAGTAGACTTAGTCATCCGGTTAAATtAGGtCTTTGTCCACCAACT
>contig23327_305_399
AAATAGACTGTCTCCTGAAATTAAAATAAAATGAGCCGAAATTTGGTATTTAATGGCTTAAAAAACCTTGCCAAAGTCAAaCTGAATTATTCGGT
>contig23332_15_166
CTTGGATTTCCATTTTGATGGTAGTTTACAaGgTTtATCTGCTTTACCGCcGACAAAAaGCATAAAGgCAAAAATTGACCAAATTAAAATCAAAGAAAAACTTTtCATCTTTTtATTTTtAAATCTCAGTATTTCTTTGAGGCTTTAAGAAG
>contig23338_904_1061
CGAAGAGACTCGATATTtATGCTTTTATtATTTGAGTTTTATATATCCAACATCTAACATAAGCGTTTATGATTCAGATCTATTTGATAATGAAGCCGAGTCTATAAAaTaTATGGGTGAGACAATAAATAGAAAaTGGAGAGCGTGTTCTGAGGCTG
>contig23346_2_181
cctcagaatgatgtgcttttgttgatatggacTCCAGATGGCGTCAaTATAaTGAAAAAAaTGGAaGTTGATACTCATAAGCCAGTTGTATTGAGATGTTTtCAAGGAATTAAaGATTGTATAGTTATTAATTCAAAAGAAGATTGGAATTTGAGTAAAATCGTAAAAGATAAACTCAAA
>contig23350_1290_1459
ACTTAATATCTAGCTGATTCACTTTCGATTTGGTCTATGTAGGATCCGCGCATTTGACTTAAAGAACCAGTTTCGTtGGTAGTTCTTCGTTTTCCAAATGATGGTCGGCTATCTTGGTCTATACCGTGGtttGAGCGtttAttacATCGtGttttttCGCTTAACTTATG
>contig23353_653_839
TTTTCAGATTCTTTGTTTTTTTTTttGAAAATGGGTTGTGGCGCATCTAAGGATCCAAAAGTCGCAGTTGCTGATTCGCATAAACCACTACCGAATAATAGAAACTATCAAAATAATAAAAATGGTTTTAAACAAGTCGaactacaaaaatAatacacaaaattccTACAATCGACAAGCTAACaaa
>contig23357_845_993
ACCATAATTCTGTCTTTTAGATATGCCAATTCAGCTTCGAAATCTTCATATTTAACTTCTCTCTCAGAATCTTTATtGTTTTCATTAGCTTCTATTCTACTTGAATCCGATGAGTCTCCCATGATCTCGATATTTTtAAtATTTtCtAT
>contig23365_450_645
TAATAAAaTGCTTGATTTTAACGACATCCCTCTAAAATCGAGCAAATACGTTAATACCGTAAATCCTTGCGAATAAGTTCCTGAACAAAAaGTTAAATATCAAATTTTAGTCCAAGCGTAAGTGACCATTTTTCCAGTTTTAAAATCGAGTTATAAAAaGTGCATGGAAAAAAAAAaCGAATTTTTTGACGAGGGA
>contig23406_326_480
AAGTTATGCTCGAACACCGTATGAATCTCTAATAATGAAAGAaGACTTGGCTAAAATAGTCACAAAaGAAAAATTtCCATtGAAAAaCGAaTCtATTGTTGATTTTCAAAaTTTAAAaGAGAGTGTTCATGCCGAAGTtGTCCAtgctaaaaaaa
>contig23412_1194_1400
CtAGAACgGTTGAACAAAGCTACATAGCTCATGTGATGGCATACAGTGCTTGTATTGGCCCATATAATCGAACAAAATATCCAAAATGTGCCCAAAAACGTGGTGTTTTAAtTCCATCAAGTTCTTTACGAATTAATTCTCATTTAATAT
>contig23424_1031_1204
AatgTTtCGggCAAGTGTCCTATTAAAAaaaCAAAACATAATATCATAATCATTGATGAGACCTTTTTTtCTTTGGACGCTATTTGACATATTTTTGATTTCAATCGATTATTCTCTCGAGTTATCTTGTGTATAATAACCCGTTTATCCGAGTCAATGTCAATAAAGTTTTTt
>contig23438_1078_1098
ATAAAaGAATCCTAGATCAAA
>contig23440_1_115
CATAAATACCATCCAGATAAACCAACAACTTCAAACTAAAAATtGTTTTTTTtATGTTCGTATTTTAAGTGTAACGAATTTtAGGGATTGTGTTTTTGAAAaTAAATGTATTTTT
>contig23465_1941_2888
tttttaGGTGGCCCAGGAATACGAAAGAGCTGTCATATTTCGTTTGGGTCGGATATTAAAAAGTGGTGAAAAGGGTCCTGGAAtTTTTTTTGTCTTACCGTGTATTGATACATATACGAAAGTAGATTTAAGAAC
>contig23477_828_921
AAAAATTATTAAAATTATATTTTTTTTCAGACCAAAAATTTTGTCATCAGGCGTAGTGAagACCAAGAGGTTTAAGTCGATAGATGGATGATCT
>contig23473_1_90
ATTCCATGGAGTATCACATTTAGGTCTCGCTGGAAAATTTTCGATCTCAAtaTTTAATCTATCCATGTGCATTGGAACTCtAaTTAAAAt
>contig23480_1385_1551
ACATTTGGTTTATTACAATAGTAAACTTTTGGAGGAGGGTAGTAGAAATTTTCTGTTCCATAAATTCTTTGACCAGGTCGTTCCATTTGAGGTGCTTGAATAATTCTAGTTCTTTTCTCTTCTACATTTCCATATTTTTTAGCTAAATTATACATGCGTACCGGCCT
>contig23487_2_148
ACTTGTTCAGGCCAATTCGAGAGaGCAAAAGTACcCATTGGaTGTTCAATTGTTATTTCATAAGTAGCTTTTAAAGCCGGTTCATCAAAACATGGAAAAGCTCTACGAGCATCTGTTGGTTGAAATTTAGTTGCAaCTAAATTTCTa
>contig23506_2733_2907
AAAATTTACTCGATTTATTCGAGTTGAACAAGCAAAATATAATCAAATATTTTGCAAAACTATTGACTGAAAAGCTTTATAAAaTATTTGAGTCCAAAAAAaCAGCAGCCTTTAATATAACTCAAGATGATGCTTATCTCAGAGTACTGCTAGTTCttttACAGTCAAGTTATAA
>contig23537_1179_1291
ATCCTCATTGAGaTAAAAaTAAAATGTTCAAAAaaTTTTCTtAAAaCTTTCATGAaTGATTTTTTtGTtATGTTGCTAAACGCTTTGCTTTGGGTTGTTGTGGCATTTTtAAA
>contig23542_7_359
TGCGTATTaCAGCTTCAATTATTTTTtGTCTTCAAATGTTTCTTTATATGTCAGTTGCACTTTATACACCAGCATTAGCAATTGAACAAGTAACTGGTATTCCGTTAATATTTTCAATTGTTGGAACCGGAGCTATTTGTGCGGTATATACAGTTATTGGAGGAATGAAAGTA
>contig23567_43_156
ttttcgaattataCTagtgaGaccacgtaataaagttgaatttccctcaaTTGTGATATACAATAaCTATACTTGTAGTTGGTAaTTTtGAATCGTaTTGTCGATTTTTGCACC
>contig23565_461_737
TAAGGGTAAACTTTTATTACAAATAATAACAAAATTCGCCACTGCCTATTGtGCAACAATAGAAGGCACCGCCAAAAATATCGAAACAAATGAATTATGTGGCGGAGCAAGAATTtGCTACATTTtCCACGAAACATTTGGCAAAGTATTAGAAACAGTTGAACCATTAGGAGGACTAAATC
>contig23590_538_698
CTTTCAAATTACTAAATATCTTTAAAAaCTTGCTAGAAAATTATtATTTAaGAAAAATACGATATTAGAATGTCCTTTCTTTTTGGTAAACGCCTAACTCCAGAAGAAATGCTCCGAAATAATCAACGAGCATTAAATAAAGCGATGaGAGaCTTaGaCAG
>contig23650_13_109
TGCaTaTAAGAGAAGAGCCGCCACAACCATCCCAATCAACAGTTCAATAGCTTATTTTAACATAATCATTTTGTAAATAAATTTTATTACAATAAAT
>contig23659_523_692
TTTAAAGCATGTGCATATGCACATATTACCAAGACGTCCAGGTGACTTTCAAAAAGATGAAATATACGaTAAATTAAGAGACCATGACAAAGATATGTCAACTGGTTTGAGAACTTTGGAAGAAATGGCAAAAGAGGCTAGTCAATTAAGAAAACTATTCGGTtATTAAA
>contig23663_12_164
AATTAGAAAATTCTCAATTTGATGGTTCCAGTTATTTTAAAAATAAACGACAAAGTGAGCTTTTAAGTCAAACtCAAGATTTAAAAAATAATGGCCGGTTATCACCAATAAATAATTCAAAAAATGGATCTAAACGATTTTTTTAAAATTAAG
>contig23677_3351_3570
CTTAATATGAAAATTTCCTTGAACGAATCAAATATTATtCTAAAACTTGAAAATGTCCAATTAGAaGACAGATCAAATTCCAAAATAAAAaCTAATGGTATTCTTtATTTGACAaGCTCTCaTGTTGTGTTTATTGAAaCAAACaGTAAAaGAGAAaTATGG
>contig23678_2_137
TtATATTCATCGTTTcaTTCAGAGAATAATTACTGCTCAAATGTACCAtattATGAGCAACATGATTTTACCTCTAATTATAGCAAaCCTTTTGACATTCTACATGCCAAAAATTTAAACTCAATCGCATCGTTTA
>contig23709_12_209
GCCGTAAGgAATGGTAGAGGCGATATGTCGCCGACTGAATTTGTCTTTAtAATTTTGTGACATAATTGACTACCGGAGAGAAATAAAAAAAaTGTACATACAACTGCTAAATTGCCAATTGAGTAAGCTAAATCTATCATTGTAAATCAAAAATGCATAGGCAATAAAAaGAAAAAaCTATTAAAAGTTGATAAAAAA
>contig23715_27_157
TTTTTTTtCTTTTTTTATTtCGTTTTTCTGGAAATGTAGACTTTCGTTTAGGTGACATGTTATTTGAATTTTAGTCGCAATTTTTTTCAAAAGCTAAATAaGTTAATTTTTGCAATTTGTTTAATTCTTAA
>contig23734_759_931
TTGAATCTCTCAAACTCTTTCTTTTTtACTTTGTTAAGCTTATTCTTATtCGGTTTTTTTttAAAGGAGAATTTATCATAGAAAAAAAaTGTCTTTAACAGCTCAAGTAAATGCCAAAaTGGCCGGTAAACGAGATCCTAAATTGGATAAAGAAGCTCAAGAGTGGATTGAAG
>contig23741_243_477
gtttataagactagtgaaaggcgtggtgtactttcaacaaCTGGTCATAGTACTAAtTTTGTTAtTTCAATGAGATTGACtTCTGATAAACCAGAAAGTCATTGGATCGGTCGAGGAACTGCTCTACTATGTCAATTGGATAATTAGGATTCAATCGTAATATCAGCATAAACCAGaA
>contig23739_1448_1615
CTGAAACGAATTAAAAAAaTAAAAAaTTTTTATTAAGCAAAAAAAaTATTTTTTGAGATATTAGAATAATAAAAAAaTGGCTCAAGTCGATTTAATGAACAGAGACCCACAAAATATGAACAATTACATCCAAGTTGAGTTCGATGACGTTTTAGCCGAGCCAACTGG
>contig23758_1533_1781
TTGTTCTTTGAAATGATTTTTCTTTTTtCTTTTTTTTtAGGTATATTTTTCAAGTGGTAAATAGCTTAGAGAAAAATATGTCCAACTGGAACCCAAATTTTAACCTTGACGCTCCTGAATTTGTTCCCAAATTCACTATGCCGACTGCTGGGCCACCACGACCTCAAATGGGCATGCAaCCTCAAATG
>contig23771_3_86
CTAAAATAGCTCAGAGTATTAATGAATTATTACCTCAACAAATAAGTGAAGTTATACTTAAGCAAAATAAAGCATCGAGTCCAT
>contig23780_301_323
ATAATTAATTTAAGAAAGTTGAT
>contig23787_263_382
TGGGGTCGTTTAAAAAAaaGACTGAGATATTTTCTCACGCCAGTCTtcGTGCAAATCTTCATAAATTGAATATACTTTATTTTAAAAAATAaTTGATTTCATTTTAAATGAGCGGCTGGC
>contig23834_298_342
tACTTTTGATACATTTAAAAATCAAATATGGCAATTAAGATtCAT
>contig23834_2_222
GtCACCTgTTgACCCAGAGACtAGAGAGGATATTTtaCTtAGTCGTgCAAGAGCCTATTACGAaTAtCAaCTTTCAATAGGTGtACCATTTTtAGAAAATGAAAtAAATCGACAAAAAACAGTAGAATTCGAATGTaGAaTAGTTCGTGACTaTAAAAAGgTG
>contig23838_364_486
AGCcACCATTtCTACCAGAGTGTCTGCCCCTAGAATAATTTTTAtGTCTGTCATCATAATAATCCGATTCaTCATTTGAaTCATtATAGTtATTATTATTATTATtATtAttATAAgAATAAT
>contig23843_295_511
GTAGTCATTTAGACGATTCATCTGATGTAGGATTTTCGTCGCCTCTTTCATTTCATCGTCAAAGAGCTCGTAGTTTGAGTTGCAGCCCGTGCAAAGGTCTAAATGATTCAGATATTGCACCGACGGAAAAATTCAAAGAAAAATTTCCAAAA
>contig23859_998_1143
TTTTAAAAaTAAAGGAATATCCGTTTATAAAaTATTTACAaTTTTTATAATTTATTTTAAACAAAAAAaTATTATGACTCGGAAAAATTTCAATAAATCGACCAGTTGATTTTGTAAAAaTTATCGGCCGTACAAAaCAAAAAAAA
>contig23865_1_130
AATGTGGCTTGTTGGGATACTCGGgTTGGTGTCATTATtGTCAaTCTTCATCAAATGTATCATCACTTAAAaTACCTTACGCTTGCAAATTACTTTTCCAAGAAAtGCAATCAATGAATATtGTAcctAA
>contig23864_3215_3348
TTAAGATCCCTGCTTACCTCATGTAAGaGATTGAACCTCTTTTATATGCATTTAGATTGCAAAAaGGCAGAAATTtCGAAAAAAaGGGTCTCCATCTAAGGCCTTTTGTCTTAAAGTCTCAAGCAGAACTTAAG
>contig23876_1613_1806
AAAAaTGTAAAAACAAGCAAATTGTCAACAATTTTAAAACtATAATTCCATTATTTCAACACAAACATTCGTTAACAACGCATAAAAAaGACATCAACAGTAACAGAATCAACAATTCATCAGTTTGCCAACCAAGAAGTTTACAACTTATAAAGAAGCAAAAGAAGAAATTAAAAAaTTGTGTTGCCATCGAC
>contig23889_231_400
ATtAATCATGGAGGCTGATGATTTAAAATGTGTTCAATGTAATAAAATATTTCAATCGACCCCAATTACACTCGCACCTTGTGGATGGGTAATTTGTAGTCATCACTTTGGtGATTTTTCAGAAaTAACGTGCATTTTATGTCCAGATCGACATCATGTtAAAAAATCAG
>contig23894_2_123
AGCTATACAAGttttATCATCGTCAAAGACATTGAGTGAAGAGATATCAGCTAAACAAGCAATAGCCGAAGAGACACAAATTGAAATAGAACAAACTAGATTGGGCTATTTGCCAGTGGCTG
>contig23924_1496_1603
GTTTAAATTTCATATGGTACTATCCGAAATCAACTGCACCAGTGTCTATGTGTGTCGAAGCATTTAATCAAAGTCTAATAGTCGATTTTCTAAACGGATTAAATAAGT
>contig23942_10783_10920
ATTTTAGCCTAGTTAATTATATATTTGTAGCTCTTTTAACTTATTTGAGAGATGATTTACTTAAAATGGACAATAGTTCTTGTCTACGTCTTTtAATGCAACCTCATAATCACCTTGATACTTTGGAAGTGTTAAAAA
>contig23952_78_186
ATCCCTTTTAGAAATCATTAGACTTCAAATAGTCTCTAATAGTATCTAATAAACCTCTAATATACCTCAAAATTACATTCTGTAAAATCATGCAACCAGAAAATtAAAA
>contig23978_5_646
ATATAATGTCTGATGAAAATAATAATTTAATCGAATTGGaaAAAATATTCAATAAAATTTTTGAACAATTCAATTGTTCAATATGTCTCAATGAATTTACAAACACTCACATGAGCACAAAATGTGCACATAGAtTTTGCGAAAATTGTATAAAAACAACCGTT
>contig23995_1026_1221
CGCATTTCCGATTtATTTTTtAAAGATATTTATtATTACAATTACACATTTATTTGACATCATGCGAAAAAAaTTACTGTTGAAATATAAATTTTtATATTTAAaTTATTCATCATCTCCTTCGTCATCATCATCACcGCCcTCGCCATCATCGTCATCATCATCGTCgTcGTCATCGTCATCTCCACCTTCAttc
>contig23998_409_602
ATTGgATCAAATTCAGGATACATTTTACTCTtCTTTTATGCGCTTAAGTGAAAAaCaTTTTCGAATTTGCTCAAATCGGATCTTTtAAATGTAACTAaGGAATTTCATGTCTATTATACAATTGTtAAATGGATCGAATATCAGCTCAAAATCCTATCGACATCTCAAAAAGACCTAAATAAACTTTATGAACA
>contig24005_291_390
GATAATTtGGGAaCTCATTTGAATTTTTTTTTGACTCGCACAGGATTTGTACTCTCGACCTTCTGCTTGGACGCCCATGACGGTACcAACTGAGCTATCT
>contig24007_1_119
GTACTTATCAATCCATTtGTTTTTCATCGGAGgaTAATCAAAAGCCTTTGGTTATTAGTCGTCAGTCTATTCAAGAATCTTTGCTACCTGGTCTTTCTAGTTTAAGAGAGATTTTCCAT
>contig24010_301_490
TAAAAAAATATTTTTATTTACAATAATCATTATTTAAGATTGCTTCGAAACATATTTACAATTCAATTAATTTTTTtAAAATTTTTCCaTTTGTaTTGCATTATCACCGGTTGTATACAAATGATTTCTTGAGCTACTTATATGTAATGTTCTTGGTTCTTGAGACTGAGTaTTtAACTTACGCCTTATT
>contig24006_1_277
CTTAAATTTGATCTCGAATATATAAATCACATTTATTAACACTAAATTTTCTAAAAAATGTCTACGAATAAGTTTCATGCAAAATCAACTGCTTTGGAAGTAATTGAAGGCCATAATTTGACTGGATATGAAACTATAGTCACTGGTGCTTCATCGGGTATTGG
>contig24025_177_371
GCGCATTGTTTTTGTAAAGTTTCTATTTCAGAGTGAAGTCCTTTTAAAACTTCTGTaTGAGCCTCTTGAaTAAATTGAATTGACTTTtCTGCATtGAGATACTTTtGTtCCCAGAATGAGGTCATTATTTAAAAAAAAAaTCTTGTCCGCAAAaTGCAGTTTTTTtATAAAaTTTGATGAaTTTTATTACCAGTA
>contig24028_5_181
TTATTATATTTGATGGCTCAGATTCAGCTTGCCCTGTATTTGATCGCTTTGGTTGAGTATTTAATTTTATACGTGTCAAAAaCGAaTtATTTTGGTtGATAGTGAaTAAACTTCGAAAATTAaGTTTtGAATTTTGACAATTTTTTAAtGATTTAAATAAAATCGACATATTTTCtA
>contig24055_1288_1436
CTCGAATCAATCGAATCAATATCACATTTGACAGTTACCCAACCAATATAATCTTTCTTGTAAAGTTGATCATCAACACATTTAAATAATGAAATTTCAACAATGTTTTCATCATTTTGTATGTCTTCCAATTGTAAACTAaTATTTTT
>contig24055_3580_3700
AAGGAaTTGAaGGTAGTGAAAAaTAATTGGCTaGAtAAGACGACACTAATATTGAATAATCATCATATGTGAAAaTAGCGTCAAATTTGAACCCATTCTCTttcTcATATTCTAAAaTGgA
>contig24065_1613_1812
TTTtAATTTTGTTTTATACAATAACCATGATGAGTTATCGTAATTCAAATTCTTCCAAAGCTATGTCGAATAGATCCTTAGATATTTTAAAGGGTTTCAAATTAAATTGGATGAATCTCAGAGATGCTGAT
>contig24070_1193_1321
GTTTTTTtAtAATCAATTTTTTCAAAAAGGtGTTtAGTTTCcTCGTCAGAAaTGCTACTaTCAATTGCATGCATAAATGaCTTGAAACcaTCCATTCtAAGAATTTCaTTttCATCGACaGATGTAAAC
>contig24120_416_622
aGAAAAAAaGATGAAATATCCAATTTTTTtAATATCAATTATCCTAGGAATTAAGAGTTGCTTGGgTCTTAATTGTTTCTCATGTATTAATTGTAGTGGTGATACTACAAATAAAATAGTTCAAAGTtGtAaTGTTGATGAgTCTTGTGgAg
>contig24127_2530_2703
ATCGGCTTTAGTCATCTCCTTGATATGTCGTCCGATGACGATGAAGATGTTAACGATTTTGAAAAaTCTAGAGTTTTTCTTAATCATTTAAGAAAATGTTTTATtGCTATTGATGAAAaTAATTTTtGTGAACAAGGGATCTTAACAGATTTAAAAATTTCAAGTGATATCAaa
>contig24130_244_389
aGAGGCCTAGCTGAAATATGTGAATCAGCACGATATAAAGAACTCGATCCACCTAGTCCGAAAACATATCTACAATGTTCCGCATCgCTTTCAATTGAACTACTCAAAAAaTTTCTTTCAATtAAATTCGATTTAAAAaCAGTCAA
>contig24152_1764_1877
AAAAATTCGAGTTTATTTTTTTAAATTGTAAAAAAAaTCAATTAGAAATAATTTGAATTCAATTCAAAGACTAAGTCTTCATTTGTAAACACTATTTTGAAATACCACATAGAA
>contig24160_11_189
CTTGTCCAAGCTTtCTACCAAGTTCATATTTttATAAaTAAGTTCTTCGTCTTCTATTCTAGAATGAGATATTTGTCGAATGGAACCATTCGCTTTTAAATTACTATTTGAATTGTTTGGATATTTATACATTATTATCCACTTTCAAAAATCAAAATTCTTTTATTTATTTATTTTTt
>contig24188_407_519
TTTATTTTtAATCAACTTTCATTTCGGTGGTATTAGCTGAGCTTACAGACTCATCTATCGGCTTCTGAGCATTTAAATATTTAGCTTCTAATCTtCTTGGTCCATAAAAaGAA
>contig24204_1339_1524
TGGGCTTATCATCATAGTACTTAGATGGCGATCTCGACAATGACCTTAGAACTTTACGACCATTTTTtCTTGAATCCTCATTTCGATGCGAATTtCTGTCCTCTCCACTATTTCGATTTTtATAAATCTTATCGGAATTTtCGTCCTTTCGCGAAATCAAAGGACTTTTTGTTCGaCTTCTCGAAT
>contig24223_184_381
TtAAGtATCATAACTCATCACAGGCCTATCAAGATTTTTTGAGCAATTTGAACATTTTTTTCACGTGTGTCTTTACAGCTGAGTTTATACTAAAAaTAaTGGCTTTTAGAGTAAAAAaTTATTTCCGTGATTTTTGGAATGTACTTGATTTTGTGATTGTAGTGGGTAGTATATTTGACGTAGCCATGATATTCGTAA
>contig24226_427_545
CTTTTtGAAAAAATTAAaTAAACAATTGTACGATTTAAaTAAGTATAGAAAtATtGTTtGAATAGAATGGTtaGTAATTTGGtCGCtAtGTtCaGtGGTAGTGGCAGTAATGGTTCGAC
>contig24319_8_378
tctttttgttatgtgaccacagaatcacccattcaatcaaatggAATGGAATGTCAGATACTTATAAGTCAAAAATTATTATTGAGTTTATGCAATTATTTTCAAGATATTAAAaTAGATATGAAGGAAAATATTGATGCACCTATTGTAGAAAAATTTTACCTAAATGAATCAAATGAATTTAGTCTCTATTTAAG
>contig24335_1_195
TAATGCAGCTGCTTTGGCTGCAGCTAaGTATTCGTGTGCAGCTAGTTATGGTGTGTATCCGTTTGCTAGTGAGGACTACCATCAATCACCAGCTGTGTCTCAAATTCAGcTTtAATTTATATTTTCTAGAAATAAATTCAAGTTACAACGAACGCCGATTTTATTAAAGTCAAATAAAaTTAAAAaGGAAAACAG
>contig24363_1_170
GAACGaCGTAAaTGGATACATtGTTTCGAAAATGTCAGATCAATtATTTtCTTAACcGCCTTAAGCGAGTATGATCAAGTGCTCGTTGAGTCAGATAATAAGAATCGAATGGAAGAAAGCAAAGGCCTTTTTAAAACAaTTATAaCAAATTtGTTTTTTACCAAACGTGT
>contig24366_277_483
ATTAATTCTGAATTTGCTTAATATTCCTGGTTTGAGAAAAAATGGATGCTGCTATTGATTTTACCAGTGGAGTTATGGGTGGAACGGCTTGTGTTTACGTAGGTCAACCTCTAGATACCATCAAAGTAAAAATGCAAAtGtTTCCAAATCt
>contig24373_558_709
TTGAATTTGATCTTGAaTTTGATTTTGAATTTGACCTTGAATTAGATTTGGCATTTGATTCTGATTTTGAATGTGACCTTGAACTATATTTGCCaTTTGATTCTGATTTTGATGACGCCACTTTTTTTGGTTTtCTTTTCTATCTTTTTTTt
>contig24405_2488_2572
ATAATATACGAAATAATAAATTAGT
>contig24418_887_982
TGCCTCGATCACTAAAATACGCGTTTTTAATTTTGAACTGCTCATAAACAAATTTTAATTTTTTTAAACCTGCTATACACATCACACGAAGTTTAC
>contig24443_2_167
CtttATACTACGCtgctgcagctcagggtcaacagactcaatttccaagtttaaatcttaatttaGCTAaTATTGCCAATGGATCAAAGCAATCCTTATCAAGCATTTTATAAGTCGAAACAACACAACAGCAAAAAAAAaCGAAaTGATTCAGAGAGAATTCAAA
>contig24447_1169_1347
ATCGAATTCACAATTTATACTCTTAGTCTCATTTGTTTTGGGTTTATACACCAAAACAAACTCGTTACCAAGTGTTAAAGACTTGGTtAACTCGAAACAAATTTATGTATGCAATCACATAACTTGTTtCGATTATATTTCAATAAAATCAGTGATTAATAAAATTTGTTTAATTGAGA
>contig24451_2_178
TATTaaaGCATTgcaaatggggaaaTTAAATATTGTCTCAATAACTGATAATACACCAaTACCAATGCCATTCTCTAAGCCTCCTAGACCACCAGccAAAAGAAAaGTTTAGAAAAAaTTTTTTCTGTTTTTCGATTTTTTtCTCAGATTTTCAAATAAAaTGTTTATTAGCCAACT
>contig24466_282_407
TCGATATCAACTTATTTCAAGATTCTAAAAAaTATTGCAATAAAATTTGGCAGGCTGTAAGATACTCTCAAGTTTGTtCTGAACCATCTAAGCAAAGACTTTACAAATACTTAAATTTAAaCCAAG
>contig24465_2_145
TTGTGTCCTACGCTCATTTTCATTAACACTGAACTCAAAATCGGCATTTtCAGCTTGGATATtATGAGCACTTTTACTTTGATTTCGCTTAAAAAACTTCATTAAAAAaCTCGATTATTTTTAACAAAAAAAATGTTTTTTCtA
>contig24482_5_191
ATtAGATCtCTTGCCAAAGGCATTaTAAGATAGCATGCATCACATAGCTGTTTTGAaTCTGGTTTAAAatAATTtCTCATaCAatCATTCAAATtGTTACATTTCTCGCCcAATGgTAAACaGTAAaTAAcTTCtGgTAACAATATAAGCATTAAAaTtAAaTTAGATTTTTTtAAAAaCATTTTtC
>contig24492_7_107
AATATTATCGgACCCcAAaCAGGATCAAATATtATCGGACCCcAAACAGGATCAAATATTATCGGACCCcAAAAaGGATCAAATATTATTTTtGATTTACT
>contig24507_471_587
TACCCAAAGTTTCGCGCCACATAGATACTCTATATGTTTAGTTAACATTTTTTTtATAGTTCTTTACCAGGATACAATTTGTTATTGCTTATTATCGAGGATTTAAAAATAAATCTA
>contig24521_392_484
aGTCAAGATATtCtggtCCTTtAGAATGTAAAGTAtacgtaggtggtttatcaagaaacgcctccaaagatgaaatagaaagaatatttagtg
>contig24533_616_634
TGCTCCTCTGTATTCTTTG
>contig24557_3_152
CAAAGTGTTTATGATTATTTAAGAGATAATCGTTTTGGGAGTAAACGTGGTCTTTtGGATGAAAGTAAAATTATACAAGGCTCAAAGGAGTTGGCATCCAATCcAAATGCGTGCTTTTTAGTTGATCAACTTCTTTTTCTAGAGGaGTCA
>contig24561_1566_1733
aaaggTTACTTTTTTTCAGGATTATTTGACATTTGAAaTTGAGAATTCGACGCAaTTATTGAGTCTTTTTCAACCAATTTACTCAAATCAACCCTTGAGTCATCATTGTTTAAACTTGGATTATAaTTACTCAAATTATTATCCAtGTTTTTTTTttAAACCTTCGAA
>contig24577_3220_3368
CAGGCCTTTAATTTATTAATAGCTGTTTGGAAAAAAGCTCAAGCTTTAGGGTATTGATTTACATTTGAACTAAATATTGATTTTATATTGCTTACTGACTTCTGTTAAAACATTATTTCCATAATTCTTAGATGGACCATAAGTTTTGT
>contig24573_1318_1501
TtATTTTttAATtAAACGAAAAaGAAAAAaTGTCAACTGTTGTCAAAACAACTGAAGAGTTTAGCAGTCGAaGAAAAGTTaGATATGGCGCTGGTAATTCAAATCCAAGTGAAACACGCTCTAAACCaCTTACACCAAGCACAACTAATGCTTCTCTATCGCCACATAAATCCTaTTaTGGTAA
>contig24589_2_150
AGTTTCGGTCCGCAAAAAAaGCATAAAAAGAATAGTGAAGATGAAGTTGATTAAAGAGATCAAaTAGATTAGGTTAATTTAAGTGTTTATTTTCAATTAGAGATCATTTAGATAATCATTTGTGTATTAATAAATTGTGTTTAAAAAAA
>contig24590_15_159
ctttagaggtgAATAaTTGATCAAAGCCTTCAAAtGTGgAccgtttttcaaagagTtCTTTCATGAAAGCTGGAATAGCTGAATTTGATAATCCTCGTTtAAATATAaGgAAATTCaTTCTAAAATTTtCcTAAACTtAAAAAAa
>contig24594_201_459
CTTTTATGTATTACGACcGATGGTATGAATCAAGATGAAATGAATGCTCAACAAAAATTGCTTAATTGGTGTCAAGAAAATCTCAAGGGATATGATTCTATACGAGTAAAGGATTTTtCAACAAGTTGGCGAGATGGAAAAGCACTTTTAGCCATCCTTAATAGACACAGG
>contig24597_1379_1520
AAGACATGGCTTTGAAATGGGCGTACAAAGAGAGTAAATCATATGAAGATAGACTAGAAGAGTCAAGaTCAATAATTAAAaTaaTATCCAGATAGCGTTCCtGTtAtAGTACAAAAATaTCATAAGTCgtCATTGCCAGAAT
>contig24608_455_622
TAGTAATTGGTCATGAAATAACTCACGGTTTTGATGATAGAGGACGCCTACATGATaAAAATGGTGtTTATTTTGCAGATGGCTTGTCAAGCTTGTGGACTAACCAG
>contig24619_70_325
GTTTTGTCTAAAAACTTATATTTTACTTATTTTTAAAATTCTTTTGGTTCAGTATTCGTTTGCTCAAAAAGAAAAAAATTGCTCTTGCGATTTTACCAAAAATGCTTGTGAcCTTTTATGCTGtTGTGACCaAGATTGCTCTCAAGCCGATTCGAATGCATTCAATTGTCtttCTGATGAATCTGaaataaCGTAA
>contig24634_1_162
gTGTTGAGATTGCTTTtGAAGAGTTAGTAGAAAAaaTTCTACAAaCACCAGGTTTATGGGAAAaTAGGTCgACtGgATTGAACGTTACTAATACTTCGTCACCCAACcAAAaTGGCAATTGTGgTTATTGTTGAATTTtCTTACTTTTTTttAAATtGGCTA
>contig24656_1_238
TTAATTTAGATTTTTTAAAATTTCaACaAAAAAAAAGAATAAATCAAtTCTgAAAGTaAAAGACAAGTCaACAAGTTCTCTAAGATGtCAAAACAAAATaAAAAGAAGGGaCAAAAAATGAGtTTGGGTGAAtTTCACGCAGCTACTCAATTACCGCAAGAGAATGTAGC
>contig24683_1400_1539
TATTTTTTttAGATAGATTTTAAGTTtACaCTTTAAAATGGGTAATAGAAGATCTGCTTGTGTTCAACCATGTGTCCCAGTTTACACACAACAATATTTACCAATTTGTCCACcACCATGCCCACcTCCATGTCCTCCAC
>contig24694_396_573
GACCGTTAAAAACATTTGGATCTAAAaTCTCAATGTGATTTTTTGATATATTCAAATATTTCAACTTTCCTAAAGACGAAAAAACATTATTTTCCAAAGTTTCTATTTTATTCGAGTCCAAATATAGAACTTCTAAATTTGGCATTTCAATGAACCAAGAAGCAtcTACTCTGTCAAG
>contig24696_2_187
gTTTGATTATTTtCATagaaTTTGGTATTCGACCCATTCTAACACACTTTAAAGACATaCCAGCTTTAATACATgcaTTCCAGCGgCAATATTTACACTTTTTTCTTTGTTTGGGATAAATTCtACAATTTTTTtGAgcTCGACAAACGTATTTTTtATGCTTTAAAATACTTCTTTTGAAAAAAC
>contig24705_790_988
aaaaaaaaaTTAaCAGAATTTGAAAATTGAATTGCTATATTCATTTTATAAAATCAATTTTTCGCATAATATCAGTTTATTTGATCCCATATATGTTCAATTAATGGACGAAAGTGATTAAGCTCAGCTTTTAAATTGTAATAGAACCCGGAATTATCTTATAAATGGTAGGCTGATAAAATGACGCTTATTTtGTTTC
>contig24714_376_505
ACTTTCCATATTTAGGATCCCCAACTAAAAGTTCCGGACTACGATACCACCTAGTtGCTACGTAATCAGTaTAAACTTCATTTGGTTGAGCTATTTGTCTTGCAAAaCCAAAaTCACATAGTTTGACAaG
>contig24748_11_104
TCAGaTTCAAAAGATAAaCGAAGACACTaTTtGATtAAAtCGAAACAaTTTTtaCATTTAGAGTCAAATaGCTTtAACTCGACtACAAAGCGAA
>contig24760_681_872
TaCATAaTAaGAATGTTGAGGTTTTtGAGAATCAACaTGATTTtCTTTGATTTCAAAATCTTTTTGtGAATtCGAGTTGATGtCCAAAAGAaCTCCATTTCGATAATTACGCGTTGTAAaGTtATCCGAATAAGACTCGAAaTTaGCGCCTGTTTTtGCAGTTTtATtCAAGCGAATTtCAACaTATTTaaT
>contig24770_765_956
ACTTTATACTTGTCTaGaCCAGTTAGATGCTCTTGAGTAATGtATTGATACGAAAaTAaTTTGCGTATTAAACCCATATTTAGTtATTTTCAATGGATTTTTtATGGTAATTTtAtCAAAATTAAAATGGTAACTTGATTTATGGCAAAAAAAaTCTCCTTTTTTTTTCAAAGCATTCAAATTATAAATTTt
>contig24785_1575_1833
GAAATGTtGTACCCGTGATTAAAACACCTAATAGAACACCACGCAAAAAaCAACCCGAAATTGAAATTGTTTGTTCGGATAATACGAGTGTTTACTCTATGACTGTCCCTAAGAAAAAAAACAACTCTAAAATAATTATAAACGaCTCGCAAAAAGTCGaTTTAAAaGACTTGGATAAATATAT
>contig24789_2_524
GAAAAATAtTTTCAATAAAAATCCAtTTTTAtTAATTTTTGAAAATATAGATGTGTCTCCTAACGAGCTTAATTCTATTTACATTAAGTACACTTGTGTTTATAGCATACAAGCTTGGAATTATAAATCGAATTTTATACAAAGTAGATCCTAATACTAAtCAACAtgGAGGTGaATTaG
>contig24794_409_519
ATAAAAAGCGATGAGACTTAGTAAAAAaGGGAAaGAGGAAAGCAAAAAAGAAATTGTAAAATGTTTAGACAAAATCATTTGTACACCTAGAAACCAATTAAGACCTATCAA
>contig24809_1138_1337
AAAAAATTTAAACTAACAAAAAATGGGTTGTGGAGACTGTTGTTACAAAGTAGGCAGCTATAAAATTCGCAATTGTTGTACTACATCTTGCTGTCCAGTTATAACTTTACCAACTGTCCGTATACCATTTGTAATTCCTGC
>contig24838_463_693
CTTTAACGGCTAATTTGACATTCTtGTTTTACACTCTTTTTACCATAGTCGTATCATATTTTTTTGTtGTAATTCAAAAGAAAAAATTCAAGAGCAAGgCTACATTGGCAACTACATTTAATGCTGgTGgTTCTATGTCAATATCCTtACTTGCAAGCACTATAGttagTC
>contig24836_1_155
ggTCaaaTGGCTCCACaaaTGCCAGGAATtCGACCAGgTATGaTGCCaCcATTtaTGCCACcTGGtaTGCcAaTgaGAaTgCcACcTCcACcACcTcAATAAAaTATATTTTACATTTAAAAATTTGATTAGTCAACATTTTATTTTtGAAAAAA
>contig24847_172_367
GCCTTATATAAGCTtAATACCAACTGACCACTCTTTAATTAATAAAAACCACTAGCACAATTTAAAGCACTGTACCATCTTtCAAATAAAAaGCCAAAAACCATAGTGgACATAAGTATATGTGGTCTGTTTTtGACACCAGACCCGTGATAAATGTTTGAGCAGATAACTGATCaCATGATCCATTGGATTCAAG
>contig24851_1353_1370
TTtAtGCGcTtCACCAAA
>contig24860_1508_1762
TTTTtATCGAAAaTGAaTTACCAGATAAAAaTTtAGAGAATCAAGTCTCTGACTTAAAAaTGTCTATCAAATCCCAAGGAGATTtGTTGAGGAATCTTAAAAGTGaTCCtAATGTTCAAAAaGAAAAAaTTATTCAAGCTATCAAAGAACTCAATTCTAGACAATTTCAGTTTCGCCAAAAaGtA
>contig24866_591_857
AGATAAACTAACTTGGCTATAAATTTAGAAAAAaTCTATTAACTAAAAGAGATAATGGAAAAaTACAATCTTTCGAGCTCTTCAAGAAATATtAGAAaTAAGTCACAAAACGAATTCGAAATGAATGGATCAAATACAACAGAAACTAAGTCTAACGCTCAAAATCTAAATGGAAGAATAACTAGATTTTTAATGTTTT
>contig24889_6_195
AGCCTCTAGGGTAaCCGTTATGCATTGGAGTTTTTCGCTTTTTTTTATTCGAAGAACCCGGTGTGTAGAGTACATAAGTAGCCGCAGCGCCCACAaTACCAGCTATATAAGCATATGTAGGAATTTCTTtAAGTAATCTAAGCATTTTTTTATCCTAATAACGATAAAaGAAATTAATTTTTATATTTAC
>contig24891_5_114
TGAAAATAATGAATGTAATTCAGATTTTAGATTTGGAATGAATGAAGATAATGCTTATTATGAAAATTGTAAGCGACGAGAAAGAAATAAAGGTCTTTTTGTTGCTGATC
>contig24911_3245_3270
TAATAATATACTAAATTtGaTGCGAA
>contig24911_113_294
CTTTATaGGAGTTGaTGTTtCCTTTACTCcATACAGCGCTGTCCATCACAGTATTGGACATAAATTCGCCCATGATTTAGAACACCAAAGAtATCcAATTGATCATAAAAAACACTAAATTTAAAACAACTAAATGAACCAGAAAAGACCTTATAATTAAACTAGATTTATTtATAAAAAAA
>contig24937_668_801
CCTATTTTGACAACTCTCTCTCTATCAATCTACATATTTtCGATTAAACTAAAAACTTTATTTtCATAACTTGACAACCATGTGTTTGATAAATAAAaTTAAGAAATGTAGATTGAATTTTATtCCAATAAAGA
>contig24938_126_310
GTTTATACTCAGGCTCAAAAaTTGAACATTTCTCTACCAGTTCTAGATGCAAAATATGTTAAAAGGTCACATTTGAAAAAATATTTACCATTGAGTATTctAAAACTCGAGCCAAAACCAAAAG
>contig24959_1278_1452
CTCGGATCGCGTCTATACAAaCCCTCATATAaTTTATCGATTATTCTATCGATTAAATTGAATAGATTTACAAGTTGATTTTGACTTGGTACTGATTGATTTAAAGTTTCACTAAaTATGTCTGTCGATAGTAAaTGGTCTAGAATTGTTTTAAAaGTTCAGTTAGgAaTtCTTG
>contig24963_938_1032
AAACATGGTTGCTGACCATAATTATTTGGACTCAAGCTATTGATTTTTGAAGGAGACATTATCGACTAAAATATCTACTAAACATTTTATAAGGC
>contig24963_1930_2027
TGTCcGCCGAAAaTAaTGCTCATCCATTTAGATTGTTCATAGCTTAGCAGAGTtcTAAGGCTTTAAAACTGcTttAAGGTTAATTAATTGATGGAAaC
>contig24993_214_363
TTACCTCAAAGGTTTTTAGTCGTTGTAGATATTTTTCATAAGATTGAAGTGATTTGCAATTAGTTTTAACTTTTCTGTATTCAATCAAGGAGTCGTTTAATGATTCCATTTTATTTATCAAAAAGaGAATTAAATTATTTTCATGACAAG
>contig25017_54_249
CTGCCGCAGCCGCTGCCAATCAACAAAGAAATCAATTCGGTGGAAATCAAATTGATTTCTCTAGCTCAGGAAGCTCACAAAATTTGGCCAAATCTTACAaTAATCCAGGGTTCTTTGAAACTGGATCTTTTAACAATGTAATTATTAATGATTTTTAGAAGATAGGGGCTCAGTGATTTAATAAATTTAAAAAAaT
>contig25027_1_186
TAGAaCATCAAAGTTTATtCACTAAAGGTAAaTtAAAtCCATCAATTACAATTATAGgATCAAATGTAAACgTGCCAGCAGAACTTTtGGTCAGAAACTCAATTATTTTGCcTCATAaGGAaTtAGGACAAAGTTACAAGAAcGAAAtAATTTTAtAGAATTTtCTTTTTTGGTTTGATtCGGaGa
>contig25061_2_444
TTTTAATTTAGCTTTATTTTTATTAACTAGAATTTaACTTAAAAAAATGCTTTCAAGTATCCCAAAAATGTTAGCACGAAATaCCAAAAACTTTGGAAAACTCGTTGCTTGTTCAAAACA
>contig25070_1_166
ACTTGATTGACTGGCAACTATAAACAATCCAACAGATTCCGATtGTGTGTGGTCGTTAACCGAATTTTGATCAACTTCCATTTTTtATTTATGTCAGAAATTTTGAATTATCTAAACAAAAAaaTCAATTTTTCCTTCGTAAAATGGAGAAACAAACGAAATCAGT
>contig25075_1_146
TtCCAAGTTCTtCCAaCAtGGTGCGAATTGTATTCGATTGTTTGGCTATTTGAGTTTCCACTTGGAaGATTTCTCCATCTGAACTTTGCAATTTTAAATACGGCATTTTTTTTtCTAAAATAAAAATTGAAACCCTTTATAAAAaT
>contig25089_2828_2999
TTTTtATTTAGCCGCGCAGCTTCCTAAAAACAATCCCTtcATAAAAAAaTTTAAATGTTCTAAATTTTCTAGACATGATGTATTTATATAAGAAGGAAGATAGTTTATACCGTCATGGACGTCCAAGCAGAAGGTCGATAGTACAAATCTTATGCGAGTCAAAAaaTTCAAa
>contig25088_582_844
cctggttggggcaagagatcacctggttaggggaaaagaagctcatttgaaagtaccaaTTTACtTAAGCTTATAAACaAATTaAAAGAATACGaAGAAAAAGCTGATGAATTAAGAAACTTTTTGTTTGATTTAAATGAAATGCAAAATTATGACAATATGAGTATTTAAAAAGTATCAGTTTTGAACGTGTCTCC
>contig25104_1_159
GAAGAGCTGTgTGTtGTTtGCCAAGTTAaTCAAAatGATCAAGTTTTGCTtCCATGTACTCaTAAAtGTaTTTGTTCAGAaTGCTTAGTACGAaTTCCTGACAACAAATGCCCAAtGTGtAGAGTTCAAATACACAaTAAaTTTCAATtAAGAGGCTGA
>contig25114_1094_1243
AAGACTTGAAGTAACCCAAAAGAGAAATTTGTCTAAACCGAAAAATTTTTTTTTtttGATATTTTACCTTAAATTTAGTAGTTCAACGGTCAATAAATGTCAACTGCAAATAGCAATTTTGAAAGTGATCCATTTCCGGTTTTTACCCCG
>contig25115_1660_1739
ATTTTTTTGAACGAAATGAATGAGAATCAAGTCGAAAAAAATCAGGAAGACTCTTCAAATCAAAATATTCAAAATAATGA
>contig25181_219_518
TTTATATTCAAAATTTGTTTTATAACTtCGTATAAAACAAACCACTTAGATTTTTTtAATTACCGTAAAaTGCACATAATCGAACAAGCTAAATCCCTACTtGATTTtAATCAAAAACTTGACATAAGTCTCCTTGATGGaGTTGTCAACATGATGTACACCGgTCATGGTgatgctgt
>contig25198_309_493
TGAAGATGTATAGATATTGGTTATATCAGATGGATGAGTGAACGCTTGTAAAAGaTAGTATTTATCTTTAAACTGATAGCCAAGGAAGTTTTCAAAATCGCTATATTTTAGAgttaaaatctcaacaaaaCtttcaTCTCTAGGAACCaaaGCTGGATCaggTAGATCaaatttATCCGtaaaat
>contig25227_11_93
GATCAGgTGAGTCTTCAaTAAaTCCGACAGGTGCTCTTTCAAGTAGAAATTTtGGAGGACCTTCTTCAATATCTTtAtGTTTt
>contig25228_580_703
AaTTTTTTATAGAAAaGTGCACGAGGAATCTAAGGATCTAAGGTTGGTGATGCAaCTTTTttCGGTAGCCCTTAATCCATACTCTAATTTtATCACTTGATAAAATTGAGCCCTAGGATTATTt
>contig25247_7094_7329
TACTATGGATATTGGAATGGATTTTCGAGTACAAGCATTTACGCTAGTTTATACATAAGTGTATTTAATCTCTTATTAAATTCGGTACCACCATTTTTCATAGCTCTTTTCGAACAACACAAACTAATCGATACACTCGAAAGCAATCCTCTTATTTATAGAACAATAAGaAAAAATAAA
>contig25264_1_101
CTGCTAAACCAGCCAAAATACcAGGTTTAAGATAAACTTAAAAAaTGAACACCAATTTTTTtAAAaTtCGGTTTTtGAAAAAAaTAAATCTTaaaaaaatt
>contig25271_2407_2570
AAACTACATCGCCAAATTGGAAAACAaTGCTTTTGATAATTTAAACAAATTAGAAAAGCTTTCATTAGACACCAATCAAATCAAAATAGTTGAGCCAAAAGCTTTTGATTATTTAACAAATCTAACAATTTTAGATCTTGCTGACAATCAAATATACTCGTTTG
>contig25277_5_197
GTCAGCACTCGcccATTAGGAgttaaTCGTCAtttGCTGGACggAACTAGGGTAATGGTGTTTTACTCAaTATAACACCAGGCATATTTGTTATTGTTGATTtAAATCTTTTCTAACGGACTCGAACCcACAACCTTCTGCGCAAATTTGAAATTCATCATCCAACGACGCAACCAACTGAGCTTGAGTTTTA
>contig25287_1507_1589
tATTTTTTAAATGGACTTGGTTAATTATATAACTAAATTACAAACTAAtGTTTTTGCTATTAGAAACGATGATGATGTAGCTG
>contig25299_453_470
AAaTgATaTTAaTCGAGC
>contig25339_531_551
TAATTCATAATGCAAAAATTC
>contig25348_600_783
GTTTCTGGGACTAAATGTAACTAACGTTGTCGGAAAATCGAACATTTTTCGATTCATtCGACGACGATGCGTACTCATCAtCATTGACAATCGGCTGATTATTTATATAATTGTATTCATCAGTCGAATACTCTTCATCTTGAAAaTTTGCCAATACTTGTAAaTCATGCTTttGAAaTATTTT
>contig25373_1369_1515
aCAGcccTaaCtatttaacccaCaaaaataataaaTAgcaattttttAGaaGaaaaatctttttggtttttttgtGGTCGTCATtgttGTTGTTGAAGTtgaaTTGGTCtctttgcAtcctttttcaggttttttacaaaaTaaaaC
>contig25393_571_720
TAGATGAAAAAaGAATTTCAATATTTTTGGAATATTTATAATGGAAGATGGTGTTTGTTTCAAGTACCAATCAAAGAaGAAGACGATGGACcaGACGAAATTGAAGTGACCATTGGTATCAAGCTATTTAAAATaaaatattaaaaaaaa
>contig25397_5_180
GAGGCcATTACGTATGATACGGCTAAAATTTGAATTTGGaTTTTGTATTAGAAATTCTTCAAATTTAGCCGATTGAAGgCCATCGAACGATAAAAaTAAAaGtGGATTTCTCAAAGTGCTTAGACTTTTAATCAAACAAAaGATTGTTAAtAAAAaCAAtATTTTtATCATTTTTt
>contig25416_24_302
CTCGTGCTCGATATTACGTAAGCTTATTATGCCTAAGATTAGGCTAAGACGTTTAGGGCTGACATAGAAAAaTTTCGGAATCTTGAATTTTTtCTtATTTTTT
>contig25465_237_383
CCCCCATTGTCGAATAATAAACTTGATTTTTCGCCCAGTGTTTACTGATTTTTCTTCATCTTGTACGTAAGCATAATTTGTTTCGTTGTTATTTTGCATATTTTTTTTtCTTTAATTTTGTTTTATAAAAGCGAAACTAAAATGAAA
>contig25486_398_418
CTCTTATGAATAAAAtATTTC
>contig25498_842_1084
CATGTTCAATTTTGCTTTTAGTCTGGTGCTGATTTTCTCTATTTTAAAATCAAATTTTTGTTATGTCGATTtGTTTTTAAATGCTAATGAAACTCGTTCATTATTTGGCTATGCAGGCTCTCTATTTTATTtGTTCAATGGTGAagTACGCGCTAATTCAATTCAAC
>contig25497_647_770
gaaaatttatcaaatttaatctagaaaaaattgaatttttcaaaattaaaaaaaatattaaatttgtttggttgttgataaaaatggatcccgagctacaaaagttatattcgccttccctatg
>contig25517_425_667
TGTAAAGCCGTCGTATCAAGATTTAGTTGACATGATAAAATCAGCTGGTGGTACCGTCACAAATGATGTACCGAATTTACAAATGATAAACGAGCCTTTTAGAGACGAGAATAAAACAaATTTAAAAAGCAAGTATGTTATTGTTGGTTCTCAGTCCGATTTGTGTATTCTAAAGCCT
>contig25534_438_599
CTTTTCTTTtATTTTtGTTTTTCGTTAAAAAAAaaTATAAATGCTTTAAAAAACTCAATAAGGATAAaTAAAAAAAaaaTTAaCAATTTTTtCaCGCTTTGACTAAGAATTtGTTTTTTtaCTTTGgTGTTTGTGGCGATTGTTTtATTTGTgacattattt
>contig25542_674_903
TAAAAATGTCGAGAACTTTACTCTTAGTAGCTTTAATATCTTtAAAATATCAATTATCTGAGgCGATCTACTGTTAtgaatgcaattccaattggcaatcatgtggaagcaatgctaatttaaccaacattcaatataataaagtacaatgtagcgggagttgg
>contig25578_1_107
CCCAGAaCAATCCCAATACCGCTACCAATGTTCATGCCACGCAGAATTCGCGTTTAAATTAAGAAaTTAATGATTAAGATTGAATTTTCAATTATTAAAAATTATTT
>contig25590_287_453
TCTCAACCTTTGATGGCATGTAAAAATTCCTGGTATGTTATATAACCATCTAAATTTTtATCTTCGTCCTTCATTATACCAtCAATTAGCTTCaTtAaTtCTCCatcactaattcgaggcggtttttgttgttgttgtgtagcattcgacggatcattaacattatg
>contig25602_423_604
AAATAaCAAAGTTTTATTCGAATCAACAAAAATCATACAAAAAAaGTTTTTAGCTATTTTCCTTTAaCCATTCTCAAACAAATTTtAGTCGTCATCACCATATTTTGAGGCGATTTTTTCACAGGCAATAAAACTCAAAGAAGCAACACATCCACCAAGCAACGGTtGAAATATTAAAAGCC
>contig25615_14_103
cttcgaactgtaaaagagcaagctcgacaagaaatagcgaattacatttcaatgtgaagttaagcttaaaTTAaTCGTTATCGaTCGgCc
>contig25617_1_161
TTAAAATCATTAGGTTTtAGTCATGCTAAATCAACTATACCAAAATGgTTACAAAGAGGTTTACTAGATAACCTAGATGAAGTAATGCAAGGATTAATAAAAATTTACGTcAAGATATTATCAGATTTTAATCCATCTAGAATTGAATTTTTAGAACAAGA
>contig25643_1379_1499
TGCTTTGTGGCTTTTTGCATGGTCTTCTATCTAATGGCTTTGTATCTTGAATGCAATTAGTATCGGCACATGTAACTTctCTAGTCTCCATTGAACATGGATCTTGCGCACATGTTTCCTT
>contig25648_427_614
CCAATCTTtAATTTTTtGGTCTAAAaTAAATAATAAATtAGTTTTTTTTTtATGTCACTTGTTCTAACTaTTTTTtAAAATATTTtGTATCGGGTAGTAAaTATTtATTAaGAGAaCTAGTTGCTGtaTGAGGATGAGTTGAATGAGATaGTACACTTGGTGtATTACTCGTTCggcTATTATTCAAT
>contig25649_2_124
TTATAAAATCAGCATTtCTATTAAAGCTTACGTAGCCGGTTCCAAATGAAAAGTCCTCATTTAAATTTTCATTACGATTCGATTTGATTTTATTTTTTAGATTTTTAAACATTTTAAaGAAaT
>contig25668_81_252
AAAAaGATGACTACTGCTAAACTtCATTGTGTTATCCAATGTATGCAAGGTAATGTTGACCAAAGACTTTCATTAACCGATGTGATTGCCAaTTATTCACAATTTTTCCAATGCTTCAaCTtGTGTTAGACTTCATATAAAATTTAATtAATAAAAGAGCTTAAAAATTGAT
>contig25680_404_537
AAAAACaGAACTCGaTGATGTTGGTGATGATTCACGACTAAAAGCTATTAATACAGAAACAACATTTGTTGAAAATGTACCAGTAGACATTAAAaCCAATTCTTTGAGTTCATCATTTGAAGATACATCGAATA
>contig25681_153_325
GCGGTGTTTTAGATGTGTATTTATGTGAAGTATGTTTGCTTTTTtCATATTCGAATAGTGAATTATCAAGTTGTTGTTTACTCAATTTGACTTTTTCTATAGTAaCGTCATCTTTTCGTTGTTCGTCACTAaTTTCGTTCTTTACCAATACTATATCGTCAAGACCATCTTAA
>contig25686_1_245
GaAAAAAAATTTATTGAGTCTAATTATAATTCAGTTCTAAAATTAGAGAATCAGTCGATCGAGTCTATTTCTTCAATTTCAACtTcTAATACACCtAAGCGTAACAATGGCAAAATTTTAGACAACGTTACCGGTTTAGCTAGATCAGGAGAATGCATGGCTATAATGGGTGCAAG
>contig25721_723_853
ATTTGGAAAACCATTCAAAGACATTAATATTACTGTTAAATGAACTAGGGTCCTTTTtATtAGTTTCATATTtATtGGTCTTAGGTTAATTTGTTTTGTATTAAATTCTAAATAGAAATTTTTTTTTCTtA
>contig25768_572_742
TTATTCAAATGATGGCCCTGAGCGGAATTCAGAAAATTATGAAAAATGTTTGTtACGAATAAAAAaGcTATCcTtAAAaGAATaTAAaGgaaTtATtGGgCCcTGTtCTTTACAAAaTTtAGGTGAATTTAACCCAATACAAAATACCTCTAtaGACTCTATGCACTCTAT
>contig25770_1_175
GTACCAGTTGTTTTTCTTtGTCTTAAACCACCAGCACCGCTTGGTCTTGGTCCAGCGGATCTTGAACCGGCATCACCTTTACCAGTTGATGTAGCGCTTGGTGAAATTGTCATTTTTGAATAAAaTTAGATTTATCTAAAAATTTTTTTCGAAAAATAaTTTTAACTCTTTTTCT
>contig25809_1_166
GTTTGAGACAAGAATCAACAGAGAGCGCAGTCTATTTACAAGAGATTTACACCATGAAAACGAaGTTAATTCTAATCAAGAAGTtAATAGGACTGTGATAATCCAAAATAATAATCATACTATATCAAATGGTAATTCACATCGAAATTTTATCAACGAAACAGAG
>contig25811_4_459
AGATATAGATCAAAATAATAAATCAAAGCAAAATTATAACTGGGCTATAACAGACACTCCACTTAAGCACAAAACTAATCTACCAGCATTGTCTTACAGGTCAAAATACGATATTTAAGCATAATTTAAAAAAaCAAAATGACG
>contig25811_10_130
AGATCAAAATAATAAATCAAAGCAAAATTATAACTGGGCTATAACAGACACTCGTAAGTGATATAACGTAATACCTTATATAGGAACGCATTGCATTAAAACCTAAAATTTTAACAATTTA
>contig25843_2_151
GATAAGGCTTGGCGTCcAGCAAAaGATAGAAAtAaTAAAAAaGTTATTGAGgCTTATCAGAGACCTCACACACATTTGAGAGGAAATGTTGCGATGTTAGATTAATGGAACAAAAAAaTTtGTTTTTTTttGTATAAAATACTTGTGGAA
>contig25845_1_431
ATTtCGtaTTGTGCTATGGAACATGCTTTtAAAaAACCTCGTTCATTAAATATCATTTtAAAAACAATCAAAGAAGCCAAAGATGACTCGGAAAATCCAGTCAATTTTTtCAAAAATCTTtATCAACTTGTTTTtAATTC
>contig25887_1659_1821
TTCCAAATGATAATATTACAAAAATTAAAAAATTCTTAAACGAAAAAAAAAaaTAGCATCGAAAAAATTAATATTAAATTTTtATTTTAGACAAAAAACAGAAAATGGCTCAAAAATTAAATGAATTTATATCCCGTATGGgTAAAGGCTCTAAAGGTATGGG
>contig25890_1_111
TGATTGACCTAAAGCAATGCCAAAACAAaTGGCAATGTAAAAGGCGATTGAATTAAGTCTTTTATTGACTTTCATTCTAATCGAAAAATATTGAATAAATTTTAAAATAAT
>contig25899_22_187
CGcTCGATGTTGAaCAAaTTTtATTTTTTTCTtATCAGAaTGATTTTTTTCAATTTCAACTAAGGTCTGATGATGTTTGAGCAATTGTTTaTTAAAATCTTGTTCATGACAAATCGATGGCACGTTATTtCCCATGTTATAGTTCATATCAaTTTTGAAGTCTTTT
>contig25902_880_1074
TAGaTGTCAAaTTTACACAAAAAAGTATtAaTGGgTAaTCCaGgTTTAGgtGGTTTACCACcAAAAGCTCCTGTGACAAGTGAACATTCcAAACGaGTtAAAAaTAAGCGAGATTatACtCCACTACCATGGTCTGATtATTTtGAtCGTTTtCAAGATATaCAGATAACAAATGGtAaaTTCCGTGtATaTaTA
>contig25921_386_494
TCACTGACTAATAGtACATTGCTTGGTAATGGCTtAGGCTGAGGTGATAAAACTGTAAATGTACcTTTTTCcTGATCAACTTTTGTCCTTGAAAAAaTtAAaaTTtAGA
>contig25929_77_246
aGAAAaTTAGgTTCTAATCGAATTAACAATCGAGAAATTAGTATTAATCCTTTAATAATTATTTCCGAACAAAATAATGGACCTATAAATAACTTGTCGTTGAATAcAATTACGGATGACAAGCCGCCAACTTATGAACAAGTTATGAATtGCCAAAGCACTTAAATCAT
>contig25944_499_655
ATTTAGAGAAGGAAATATAAAaTTAAAGTAAaTTAATTTAAaGTAGCGTTTCAATGGCCACAAGCTGGGTTAGGCAGGTGTTTAACTCAGCATAACACCAGgAGATAATTtGGGAACTCATTTGAATTTTTTGACTCGCATAAGATTTGTACTATCG
>contig25951_2859_3013
CTCCCAAGTTATGTGACCAATATCACTTTGCTCATTTGGTTATGTGACCAAGAAATTGTGTGACTATTGATTGGTCTGTTTGAAGAACATTGGtCACCTAATTATCAACAGTGGTCACTAAATGATTTAACACTTCATAAATTATTAAAAAaTTA
>contig25989_3_125
cgCCctgTGGTTCCaTTATTAaTTTAGTTTGAgTTTAGGTCTAATCATTCTCAAGAaTAATTATTAAGTTTAGAGTCGTTTCATGACTTAGTTTTTtCAAAATTTTAAAATTTTTGATTTTTG
>contig26004_862_1056
aAAAAAATAAAACATTTAAtTTTTCaaAATTTTATTTTATTCAAATGTCAAATTTAACTCGTACTCAGGAAAAAGAGCTAAAAGAAGCATTCGACAtTTTTGACAGGTA
>contig26031_1073_1215
GCTAAATTTTGTGGATAACCTTTTAAAaCAATTTTtCCTAACATTTCTATTAAGAATAATACATGGTAAAGCAAAAAGTAAAAATGGTGATAACATAACAAGTAGAACTATTGTTCcTGAGAaCACTGCAaTTACGCTTAAAC
>contig26041_351_443
TCAAATGAAAAAAACAAAACAAATTTTATTCAAATGAGAAAAGTTTAATTAAGTAATTTACTTTTAGATTAGAGAAAAAAAaTGGGTAAGCCT
>contig26055_503_719
CTGAGATCATAGGGCAAAAAAATCAAAATAATAATAATTTAAAAGTGAAAATTAAGTTTtATTTGAATCGATTGAAAAATTTCAAAAATTTCTTCGAAACGATTTCGATTTCAAAATTGTCTATTAATGGGTTGCGCATGTTCTAGGACTCATCTATC
>contig26061_73_188
CTGGAATGtAACTAGCGTTGATATAGTCATCGTTAAaGTAATTGCTTTGAGATGATtGATTCGTTGACTGATATTCGGAaCCATCATATTCGTCGTCATCAAATGTCTGTAAACGA
>contig26059_1_176
TATTTGCAATACCAGTAGAAAaTCAAACAATTAACAGCAAATTGGTAAAAaGATTTAGCCCAATTGTGTGTGTTGTATCACCATGTGGAAACGATGATCCTTTGCGGTATATATATCAAGGATAATtGATGATTAAAGCtATTCTAAACTCAAAATTTAAACTATTTGGCTTTTTA
>contig26069_1196_1363
CCTCAGTCTCAATTATTTTGAATTCATTTTCCAATTtATtCATGTCAAATTCAGGCTCTTGACTTGTTGAGTTATCATTTTCATCAAATTCAGCTATTTCCGCTCGTACTTCCtCTTTTAAAACCTTAGCAGCTtGTACATCATTTTCATCTTcAACCATACCTAATA
>contig26076_1_121
GCTTTGTTTATGTTGTTCAATTTTGTCATTTTTATGAGCTCTATTAGGGTCAGTATTTTCATCATGTCTAGTTTCAACTTCCATTTTAAAATCCGAAAATTGAATATTTTCAAAAAaTTTT
>contig26112_1_108
CTGAAAGtGgTGCTATTTTtGAAgTGTtCAATAAaTCTAaTTTttGGTCAGATTTtGCTTCATGTAAGCCAAGTTTTttCATGTCTGTTAAAAaaTCGATTGTTTTtC
>contig26179_1524_1603
TGGAAATTTTCATATCTACCCGTTAAGTTTTCATTATTCTATTTATTAAAAAaTAAAACCTCGACGAGCAGTTTTTGACA
>contig26213_545_708
TAGTTTtGTTTTAATTGACAAACTTATTATTAGATGATGATTGAAAATTTGGATTCTGTATCCTATTTTCCAATGCATCCAATAAATTACGCcTTCTCACGTCATAATATTGGACTGAATTGTCAaCAGGAGCTGAAATAGGTGCATATGATGACGAGGTTCCG
>contig26210_9_124
ATTAGCCAAACAAATTCCGCAACGGTCACCTTGAATTGCTTTATCAACTGGTTTACGAAATACTTGTATTGACTTGACTTTATTTTTACACTTTAGAATTGGTATTTCTACGGTCT
>contig26212_9_204
ATTTTTTAAGATAAGATAAAATTTTaAAAATAAAAAAATGCTCACTAGTAGACTGAATGATGAGAGTGACAAcCCGTTTCGACCAGAGGGaAACTTGGCTAAAGAAGCCGATCAATTTGtCAAAG
>contig26215_730_925
AAAAAaTAATCCGAGGCATGATGGTCGATCATAGACGACGAGCCGAACGACGCAAAGGATACTACGAAAAAaTTAAAAAGGATCCGGCACAATTtCTACAAGTATGGGGAcGTAAGGCTAAAATACACATCGAT
>contig26221part_361_551
CTAGGTAAAAATAAAATTTCAAAATGGAATCACACAACCCTGGAATTGAATTTGATGAAAGCTATGTGAATAACGTTAATCTAAATTTAACAGCCATCAAAAAACGAGCGGCTGAATTTGCAACTCGTCGAA
>contig26283_662_845
TGATGATTAAATCATAATATTTATCTAATTTTTTtGAAAGTTAAATTTAAAAAAAAAAAaaCACAAAGTAAAATTCCACTTTTTAAAAATCCaTTTTGTGTTTTTTTtCATTTGTTTTGTTGTTGTTGTTGTTTTTATTGTTGTGCTTGAGGCTTTAGGCATTTtGATTATTGGGTGTTATTTT
>contig26288_3053_3096
TTTCTGATGCGCTCATATTCGATTTATTAAAAAaTATAATtCTA
>contig26310_332_453
TTTtAATTtATTATTTAAATCAAAATATTTTTtCCGTGTTTAATTTGTAACCAATTTTTtGTGTTGGCGAATAAaTAAAAAATGACAAGTGGACAAATGGAAAAtGCTTATTGGAaGgTAAA
>contig26302_1_1033
TAGATATTATTAAAATATTAATTCAGTCTAAACGATGTCGTTGTGGTGTGATAAACATAGACCaAAAAcCTTaAATACAtTGGACTATCATAAAGaACAAGCTGATCAACTaAAAAAACTTGtTCACTCAGAAGATTTTCCACATTTAtTAGtTTATgGTcCAAATGGaGCTGGTaAAAAGaCAAGaATAATGT
>contig26335_93_284
TTGTTTTCCGTCAACTTCAATATCAGCGACATAATTTTtCAAAAaCAGTTGGCACATAAACCTCAGGGAATTGATCTTTACTAAAAACGATCAAAAGACATGTTTTACCACATGCACCATCACCAaCAAtAACTAGCTTTTTACGTATTGTAGCCATTTTTTtCTtATTTATTTTTATTtAGAAAAaTTCCC
>contig26355_1271_1395
CTGTATTTTTAaGATGAGAaCTGGTTACATTAGCAATATTGATATCAGtAGTTTTTCTAATTATATTATTTATGTTATCCATTGTGACTGAAATTGAGTTTtAATTTTTTTTCaTGGTCTTAAAT
>contig26374_2035_2206
TAATTATCAATTACTTGCAACGGGGCATTTTATTGCGTTATGTTATGTTATACCCTAGTGTCTCGTTATATATACCAGGTAGATATATACTCAGGAAAGTATTCAATTTTTCAAAATTTATAAGACCATGGGGTAAAGgTGGTAGAGATTGAAGACTTTAACTAAAACCAGG
>contig26378_619_796
TATTAATCTAAATGAAAATCAAAAGCGTGTTTATTTTTTTGGTTCACAAAAACAAGTCACTGAAGCAAAGAGTCTAATTTTGAAAGATTTGGAAACAATTAAAACAACAAATGTTAAGCTAAATCGTAAAGAATTGGCAAATTTTTTGAAAAAAGAACAAGTtAAAAAGCGTTTAGAG
>contig26406_2_243
AAAAATTGTTGtTTTTTTTGTTTGTTTCTTTTGGTTGAATTGAACaAAGAAAAAATGGTGTGGTACTTTAAAAGCAAACTTAATGGAAAAAAATCAATTTTACTATTGACCAATaAAAAATATAAAAtTGGTCGTTTGATGCAAAATGTCAATAGTGAAATAGACATACCAATCGATTC
>contig26417_377_555
GAAAAAaTAAAAATTGCTCTCCAAGCGAGAAAGTAAAACAAAAAAaGTCCTATTTATCCTAAACTCATaCAAAAAAAaTGGGTCAAAATTATTGCCTAAAAAaCTACTTTTCGAAATCGTTAAAAACAGATATAAGTGTGGCACAGTAGCCCGAAaTTGCCGTTTTtCTGAGATACGAG
>contig26446_2_168
gtcttttttGaattaattCTtcAtagctaTAAaTACCACCAATTTGGTCATAAACTAGTTcGTtAGAATtACTATCATTTTTtAGTTTTTtGCTTTGATTTGTATTTGTTGTTGTTGTTtGGTCCGTTTCTTCTATAAAATTAAACTTAAACATTCTTGAGTTTATC
>contig26456_407_597
CTTTGATTTGTAAATTTCTTTATTAGAAGAAAGAGAAATGAGTAAaCTTAAAAAaTCCACAATTAACTTGGCTACATTTAATACAAAaCCATCAGCTGTAAaTACTAAGACATCATTTACAAaTCAAGCTGTCGTGTCTATTAaCCATCAAAATGTCTCTACGACATCATGTCAAaTAACATCGACATTTG
>contig26458_15_168
CGTCAATCCGGTCCTCGCTAACACGGAAACCTTTTTTTtCGGCATGATTTCTAATTCTCGATACACAAGCTCTCGAACGATTGAGTCGGATTAACGAGATTGGACTGTATTTTATTTtGAGGTATTTTGTAAAAAaCCGTAGTCATTTTTTTtt
>contig26469_2_115
agtaaattttgtcatgaatgtggttcggaatttccagttgaatgggctaaattttGTAGTtaTTgTGGAaGTGgAAGaGCTTGATTATTTTATCCTCCTCTTATTGACAtCTTG
>contig26483_985_1137
TTTtAAATGAGTGAGGATAGCTCAGTTGGTTGCATCGTGGATGTTTGAGCCAATGGTCGTGgGTTCGATCcCCGCTGatGTCGGATCCGAAAGTTTTGGTgTAGAAGGGTTGTAGAACTCGAcTtCTCCCCGGAGTCAATTCAGGTGATGGCG
>contig26525_773_946
ATCTTTTTGAAAAATTACAAATAATAAAAAAaTGaTGAAATCACTCTTGTTAGTTATTTTTtCGTTATCTCTTATTTTGGAAATCGCTCGAGCGCAATCACAATGTGACACAATATGTTCAATTACGCCAAATTGTAATAGTGGAATATGTTTCATATCCAAGTGTTCAGAAGC
>contig26557_448_605
TTATGTTCTATATTAACATTAACATGTTAGACTTtAAACTTTTTTTTttGAAAAaCTATTTTAAATAAAAGCTTCAAATAGAATTATTTGAAACTTTAAAAAAAaTGGCAAAAAGATTTTTAAACAAAaTAGCTGTtATCACTGgATCAaCAGAaggg
>contig26622_199_339
aTAAAaGACAGTCATATTCAAAAaaCCAaGAAaCAaTATTtGGACACAAGAAGATCAAATAtGAACCGTATAAaCaCGGAGTTACAaGaagTTCACAAAaTtAtGgTCcAAAatAtCGATgAtGTTTtACAAAGAGGAGAa
>contig26651_681_2408
ATTaAACATAAggCCTAATTTGTCTAAAGATTCAtTCAATAAACCTTTAAATGATCAGGAATTAGAGAAAGTACTAAGGAAAAGCGATAAATATGAGCATAGACAAAAAGTTGAGGTTATTGACGTATGTCATAGTTTAAAAtTGTTTTTGAGCTGCAGtTTTGATGGTCTGATTAAAATTTGGTCAAGTAATAAAA
>contig26653_2_180
ATGAGTCGAAACCAATTGGTTCGATGTTTTTATATTGCACTTGAGAACACATATGGCTGATATGTTGTTTAAATTTTTGGTAAAATTTTCAtGATTAAaTATTTGATAATTAaTAAATCGtCGACATTGGCGTGAAAAATCCATTTTATATTTTTTTTtATAATTTTTTCTTTATTTTC
>contig26663_1349_1443
GCAAAAAGATAGGGCAGAAATAGTTCGAATGCTCGTTAAACACAATGCTAATGTaaaTCAtttGGATAGAAGCTCGATGGCGGCTATTCACAAGG
>contig26678_1859_2030
TGCCTCCATGAGTATATAAAAATACAAATGAGCCTTTAGTCGAGTCAAACGATGATGAGCTTATTATATTGCTTAAAATCGGATCCAGCGCGAAAAAATATGATGTTGTAAAAATTGCAAAGTAAAATTTTTGCTCAAAAAATTAAAATGAGCAATTATTTGCAGTTTTAAG
>contig26711_1312_1536
ATGAAACTAGATCACATGACTCGAAAtTTTATAGAGATCAAATTGAtGTTTTTGAATTaGAAACTaACAAGGATTTAGGTCTAATCTATGCTATAGAACTTaGATTTGGCGATTGTCTATCGAGAGCTAATGATTTAGaTTTAAAAAAAGTTGAAATTTATGAATCGAAT
>contig26724_7_248
GCGTTTTTTATGGAAATTTTTTACTGTGTATACTtGTTTtAGtCGGTCTTATAaTGACAACGACTTTGGGTACTGGCTACAAGAGACAAAATATTTATGAAGATAATCGAAATTCAAAAaCTAGTTCAAAAATTAACTTTGAACGTGAAGATTCTCAATCAAGCA
>contig26728_211_409
ACATGTTGATCGCTTTCCACCAACGCGCAGATAACTCAATTTCAATACACGGAGAAAaTCACGTAGTTGAATGGAaTACCGATTCATCaaaaataGCAgtcatgacaacaaaaggatacttaatattttacaaga
>contig26736_1025_1193
CGTAAATTGGTGATATATTTGAATTTAAAGAGATGAGATGAAACTGTGACCTCAAGTTTCTCCTTTGGTTCTtCATCAAAAaCAATTGGAACGCAGTACAAAtACCAATAACCATTAACAAATTTCCAGAAATAATTGTAATGAGTTAAGCTCATATTTTAAATGTTTC
>contig26786_4_191
agaaaaaatGAGTGAAAcGGAAaGACCTTTGAAAATATTGGTTAGTGGAGATGTTGAGGGTAAaTTAAATGATTTGTATTCAAGAGTCAAGTCTATACAGTCTAAAGTCGGAAAATTTGATGTAA
>contig26784_1408_1601
AAaTTATAAAAATTTTGTTTTAAAATTTGATTAGAACTAAATGGCGAGGATATTCACAGCCTTCTTCGTCTTACTAGGCTTTATTTTTAGCGTTCAAAGTTTATCATATGACCTAATACATAaTGGCAAGTATAACATt
>contig26796_217_319
TtAAGGTGCTGAGGATCAAATAGTAGCTGaGTATGTCGAGCAACAAAAGaCTGAAAaTCATGAGAaTTCGAGTTTAAAAGCAATGATTCATGCATCTGGTAAA
>contig26802_725_885
TGATAGATAAaTAATGAATAGATCTGCACACGTTACACTTAATAAaCAAAATAATAGTACTCGATCGAGCTATTTTAAATTtGACTCCATCGATCTAGACACTTCGGCGTCTCCCTtAAATtCACAATTACTTCATCATCATCCAATATATCTGAACGGgT
>contig26820_1_179
CCACAGGTTTCATATTCACCATCAACTCAAACCCAACCATTTTAATCATAAAAaTAAAAaTGAAAATTATTATTAGGGCAAAAAaCTTTATCAACAATTCGCGACGTTTCGGTAAAGCGAAGTTACCATTATCAATCTGTTAATTTATGTAAAAGGAATTAATAGGAAAAACAAGGAAA
>contig26851_397_908
CTTGCCGCCAACAATATGTTTCCAAAATTAAGAAAAATTGCTTcCtTaACAATCAAGTCTTCGATGaAAAATGCGGCATTTaAAAACaaTTTaTATTcCAAGAACTGCGTTTaAAATCAAATTGAGTTGATAAGCGCATGtATTTAAATTTGGACTATTTGTACACGGGCGAGATGTGTCAAAcCCA
>contig26854_2_124
GTTTTACCTATGTCGATTTTTTTCGGTTTAACTGCTGTTATtGTTATCTACTTATTtATCAATATAGCATATTTTACTTTATTGACACCAAATGAAaTGATCAATtCAATTGCAGTCGCTTTT
>contig26861_2_102
AACATATTGCCGAGATATTAGATGAAGTGGAAAaTTCGGTGTCAAGTCGAGAGCCCACAGATGAGAGCGATGAAAaTGATGATGAAACCAtAAAGGAaGAG
>contig26863_3367_3479
TTTTAGTATATATGAAAAGTTAATTTTATTCCAAAATTTACAAAaTTAAATTGCTCGATGCTACATGGAGCTTTCTATCAATCATTTTTCATATGATACTgAAAAAATACCAA
>contig26860_998_1182
AAAATTTTTTttaGATTTTTtACAAATTTtAaTACTCATTTTATAGAaGAAAAAaTGTCAAATCAaGCAGTCACATTAGCTGGTaTACGCGaTTGGTTTCGTACAAAACTAaGAGaGGAAAaCTTTGCCaCTAATCTATtAGTAAAaGCAGAAaCcAAAaCCAaGgTAAATAGAGAaTACATAGC
>contig26883_1_144
TAGAGACCATTTGCAATAAAGAGAATTGTCTGGAAAATCACTTCCACCTAATATCTGACCAATAATATGAACCTCAGCCATTTATAGTTACAATTTTTATTAAAGAGATACTTTTCTTtAATATTTTTTATATTTCAATTTTTT
>contig26883_918_1033
TtGgTGACTTCTTAACTCACGgCACTTTCATTCGAAAAaaTCACACTTTTTtAAAAaGgTTtCTcAAAAaaaCCcAaCTtACTTTttcTtCctCAaTtCTCAaaTAaCAtCTgATT
>contig26898_1216_1291
aaataggctgctaaagcaatctccgaagccaaaggcaaacaattattagctaagtatttatcatcgacaatagcac
>contig26941_974_1132
GCCGAGTTGGTtAATTGTAGATTTGAGAAAAaTCTCCTGGGTTCGATGGCGTATTGGTGTCGGAACAGAAAGTGTTGTTGTTTAAGCATTGTAGAACGCTATAATATTATCTCTCAAGAGATGGCGAAAGCGTTTGTtGGTTAAAGACTCAGGCGTTTg
>contig26978_751_776
AAAAaTAACCGTTATTAAGTTTATTT
>contig26995_3175_3270
GTTCCATCTGGTTCTAAaTTGTCTGTCTCTATTCTTGGaaaaacacctctattgcgtctagaatcttgaatttcactcggtaatgaatcactatac
>contig26998_234_397
GGTTCGGTTGATTAAATAAGTCGAATCAAAATTAGGAAATTTCGATGTGCAAGCTTCTAAATTTTTGCTCAAAAAAGTTTGATAAATCCGAACTTTATCGTGAATGAGACGATATGCACAATCTTCAGAATCGGCAAAATTCgATTTtAACAAaCAGAATTTCG
>contig27003_1276_1406
TTTCCATCTAAaGCTGATGTTtCATAAAaCGCAGCTCGCCATTTACGAGCAAGTGATTCACCACTGGCATAAGGTACTTTACGCTTATCGATCAAATCCGATTtATtGCCTATCAAAACTAATGGAATTCT
>contig27009_1151_1320
TGaTaTTTtAAATTtGAtGTtAATAAGATATTTATTGTTAATCAGCAATAAGTATGTTTGATAGTCAAAGTATGTTCAAGCGATTTTTAGgTACAaTGaTAAGGTTATGCTGAAAAGTATGTTAAAACAaCAATTCCGTCTGATGATTTTCCTTCAACCGTAGTtCCAGG
>contig27023_1948_2144
AAGAAAAAATATtGTAATTAAAACAGAAAGTGTAAACGCAAaTGATAAAGGTGAAGATGTAATtATTTTAAATGATAAAAGCACGAAAAAaaTAGAAGAAATTGTTCTTGACTCATCGGATAAAAaTGATAATTATGATAAAaGAAATGACTACAGTAACAATTATAGCGAAAGGTATAATGACCGTTATACttaTA
>contig27037_411_590
AAAAAAaTGAAAAAATTATATATTTTGCTCTTGAGTCTTATTTTTTTATTTAGCCCATCAAAaCAGGATGATTACCATATCCATTACGAATCAGTTGAAAATATCCATTCAAATTATGGTTCATGTGAAAAACCTGAACAAATCAAATTAGAACATATTAACAGCTCAAATACAAGCTCA
>contig27060_2534_2772
TATCCAGTTGCaAGTTACTGTATTAAAGACCTTGTCTTAATTAGAAATAATCAATTAATGCCAATTAATATTCAAAGTTATTTGGAAAGAGCACTTGCCaAAAAACATCTTATTCTCACTGTACCATGTATCGTAGAATTTTTAAGTATGATGGACGAAAATGCTTATCTTATTGATA
>contig27065_1_105
GAATGGAAGAgggCGAATTTAGCGAAGCAAGGGAGGAcTtAGCAGCACTTGAAAAaGaTTATGAAGAAGTTGGATATGATACCGAAGAATTATTAAGCAAAGATG
>contig27097_292_388
AACCTGTATGAGTCTTTAAATGCCTTTGTAATTCATCCGATCTTGTAAATCTTTTACCGCAAAACAAATAGTTGCATAAAAATGGTCTTTCGCCTTG
>contig27105_1_191
CTTGATCCCTGAGGATGATCGAAATATTTACACGTGTTCTTCTAGACCAaGACATTTAaGTGTAGCTATAGATAAaTTTGATTATGTTTtACcTTATAGTTATTTAGTTGGTGGTGTTTtGTCAATTAGAACAGACcAATATAAACTAACGAATGGATATTCAAaTTCTTATtGGGGTTGGGgTGGTgAGG
>contig27132_435_658
AGTACAAAAAGAAAAAAGCTTAAAACAGAATCTAAACTTAGATATCGTAAAAATTTCGCAACTCTCCTAGAAGAAGAACAGTTATTAACATCACAGGaAAACAAATTTAAtTATTTTAGCATaTGCGTTTCgGATACCAAATTTCCGAAAAGAAAATT
>contig27135_331_519
AAAAaaaaCaaTAAAaTTACTTAaTATAATACAAACTGACTTGGATAAATGAGCGCGGCCGTCTTAAAAGACAGCATCGAAGTCTTGTCTAATGATTTCTCTAAGCGTAGCCCAGATCGAAAAGGAAAaCTCTTCAAAGGTATCaTAAAAAAAAaTTTTTTTCTCTTAAAAATTTTAATCTTCAATTAC
>contig27173_585_622
AGAATTGAAAAaTGTCGAGaTTTTTCGGTCATaGTAGC
>contig27176_557_723
AAAAAaTTTACAAATTTTTGAATAAAAAATTTaCAAATTTTTGAATAAAAATGAGGAAAATTTTTGAATTATTAATtATTTTGATTTtACTAAATAaTGTAATGGGTTGGCAAAaTtCGAGATATTGCTGTAaTTTTTAtGAtAGtgtttgttgttgtttgaactaa
>contig27171_2048_2285
CATTACGACAATTCGAGaAATTAATGaAGCGTGGTGCGTTTATTGAACAATATaAACAGCAACCATTGTTTAGAGACAATTTGGATGAATTCGATAGTGCCAGAGaAGCTGTGCAACAACTAATTGACGAATACAACGCAGCGACTaGATCTGATTAtTTTAGCTTTTCTCAGCAATCTTAA
>contig27198_859_1042
ATTTAAATtATTTTTTTtCTTTAACGAAATTATTTATTCCACTTTTtGATCCTTAACTTTATTTTGTAAaCAAAATAATTTtGGTAGCCTCTTAAACATGTCGTTGAGACTCGAGCCATTTTTGGTTTGTAATCGTTTAGTCAAAGAAGAATGGGAAAACAGAGAGTATGAGCTACACTTGAAA
>contig27247_1913_2046
AGGAGAAGATACCCAAATGAAATTTACTCTAAATCCGTTGCCTGGTGAAGCTGGCTTTGCTCAATGGAAAGATGCAATGCAAGCACTTGtAAGATTACCTGGTGGAGTACCTAAAGAaTTCCGTAAAAGTGTAA
>contig27248_1578_1644
CTTTTTCTTGGTTTAAAATCATTAATTCCTTacacACACACgAaCAAAGCTTTTTTTTtGTACATTT
>contig27250_1_225
TATTAACAACGCTGAATTGTCTGTAATAAATGCCAAaGATGAACTATCAGAAGCaGTTAAAAGCAAATCAAAGGCAAGAATGAAAAAAaTTTATTTATCAATTATATTACTCATAATTATTCTGGTCATAGTGGTTATTGTAGTTGTATCACTCAAACCATG
>contig27271_301_409
AAGAAATTAAAAACATGTCAGATGATCACATAACTCAACCACTTGACCAACAATTTCGTACTGTTTTTAACAAAaCTACTCAAAAaGAGGAAAAAaTACCAGCATTGGT
>contig27271_470_501
TttAAAATCGAACGTCAATTTTTAACTTATAC
>contig27273_673_820
[truncated: 401,567 more chars]
