# Supplementary material for: Comparative transcriptome analysis of obligately asexual and cyclically sexual rotifers reveals genes with putative functions in sexual reproduction, dormancy, and asexual egg production
Source: BMC Genomics. 2013 Jun 19;14:412. doi: 10.1186/1471-2164-14-412 (PMC3701536; doi:10.1186/1471-2164-14-412)
Supplement: Additional file 2 — Assembled transcripts for sample OP2 less than 200 base pairs in length. [file 1471-2164-14-412-S2.fasta]

>Apc11_29489_2_147
GTTCTTGTTAAACCAGTCGAAAGTGATCTAATTAAAGATCTCCCAGACGCTAGTCTTGTTGATAAAAGTAAACTTCTTTGCATAACAGACATTTTTTTAGATTTAAATTTTTATTTTCTTTTTTTTTCAATTTTTTTTTTCAAAAG
>Apc10_55821_3_179
CCTAAAGATACTAAGAACCAACCGATTAAAACTTGGATGTTACAATTAGCTGTTTTGGCCAATCATCAAAATGGTAGAGATACACATATACGTCAAATTAAAATACACTCACCAATAGAAACCACATCGGTTATTTTACAGCCTAAATTTAGTGCTGTTGAGTTATCAGAATGGTCA
>Cdk6_46326_383_572
TTGGTGACTAAAGATGGTGTCGTAAAAATAGCAGATTTTGGTTTGGCTAGAATTTATGGCTTCACATCTGTTTTAACATCAGTTGTCGTAACTTTATGGTACAGATCACCTGAAGTTTTATTACATTCAACATATTCATCAAGCGTAGATACATGGAGTTTAGGTTGTATTTTTGCTGAGATGTATCTTC
>DAZ_55269_1053_1185
AAATTTTTTTTCTTGCATCGTTTTCTAGAAACAGAATAAAAAAATATATTTTACAAAAATCAAATGGTAAATAAGAAAAATTGTTATCTTTTTTTTTGGTTTCCATTATATTTAATAAAATTATAAAAGTCGA
>DAZ_55269_1361_1612
AAGTTGAACGCCATGTCGCTCAAGAAATGAGTACCTATGAAAATGACAGCCCTCCACCATATCCTGGTAATGGTCAAGTCGTTCAAGAAATGAAATCCTATGACAATAATGACAGCCCTCCGCCATATTCTGGTTATTGATTTTCTTTCAATAGGATTCAACGAAG
>GHICQ5101A0365_83_321
GATTGAAACAATACTAAATGATGTACCCGAAAAATACCTAAATGAATTTAAAACAATATGCGTAAAAGTATTTGATCCGGATAGTTTTACATTCACACCTGAATTAATGTATCGATTCATAAGTGAACGATTCGATGGTACTTCATCAAATATTCAAGAGCAAGCTCTATCA
>GHICQ5101A0YFY_26_147
ACCAATACCCAATGAGCCCACATAGTCTTTAAAGCAATCTGGTTTAGGAACATTTCTAGGATACATATGATTCGAGTCACTACATTGTAAAGTATCTATAAAAATAGCTTTGTCAATATGAG
>GHICQ5101A14M1_16_143
ACAGGCTTTACACTCAGGTTCCCTTGTACAAGCAGTACAACATTCTTCAATACTCAATTTATACGTATAAAACAAATCTTTACCAAAATAGTCAACGTTATTCTCATATGTACAAAGACTAACAACAC
>GHICQ5101A238M_18_178
AGGTGTTATATCGTCTTTCGAATTCATATGCTAATTGTCGCATTATTAAGCATAGTTCTATTCTACTATTCTTGCACAAATTATTTTTATTAATTAAGCTAAATTGGTCATAACTAGCTTTTGTCAATCTCCAACTTATATAATCACTAAGCAAATTTTTG
>GHICQ5101A2CGM_95_269
TGGGATTGGCGACAATAGTCTACATCAAGCCATTTTTGTGATGTTAAATTTAAAATATAAAGTTTATAGCCAGTCATTTCATAGGTCTTTAGAAGTTCAAATTTGTAATGATCGTCAGGTTGATTTACGTAATCATCTAAGGGTGTAGCTGAGATTACATAAATAATAGTCAAAA
>GHICQ5101A34OJ_24_137
TACAGTTAGCATCATCCTCATCACTAAATGAATTCAGTCGAATACTAGACGCGTGTCTTCTCATACACTTATTTTCTTTTAATTTTGAATTCAATTCACCAGATTCTTCTTCAA
>GHICQ5101A3NZA_18_195
AGCTTTATCGAAGAATTGTCTCGTTCCAAGAATTAGCAATGGACCTGATATTCATCATTTTGTACTCGGTTCAGAGGGTACTTTGGGTGTGATTGTTGATGCTACACTCAAAATTAGACCTTTACCCAAATGTGTTAAATATGGATCAGTCGTATTTCCATGTTTTGAAGATGGTAAA
>GHICQ5101A47TZ_46_139
TAAGTATCGCCAACTTTGAGATCTTGCTCAAAATGCTCAATTAAACTTCTCCAATTTATAACCTCATCTGTTTTAATTAATTTGACCAATTCAC
>GHICQ5101A5MBZ_18_151
AGATTTTAGAATCTCTTACTTGTATTTGTTCACCATCGGAATCACTAGATGGTACTTGATCGTCTTCGTCTTTTACTTTCATGTCAAAAATGAAGACGATTTTGGTTTGTTTTTAGGCTTAGATGACATTTTTA
>GHICQ5101A5PIU_28_166
TTGTGATTTAGGTGATGGTGGTGGTGGTGGCATATAATTGTATGCTGATGCCAAGCCAATGTTAAAATTTGCTGATCCATTTAACTCATTTGAAAATTAGAAAAAAACGAAATGAAATGAAAAATTCTACCTTAAAAAA
>GHICQ5101A5ZID_27_149
GTCTGTTCGCATTGTTCTTTTTTGTTCGATTTTGAATTTTGAAATTTACGTTCGAACCATTTTTGAACAAATTTTTTCTCACATCCAATTGTGAACTATAAACACTCAAGGCAAACAAGTAAA
>GHICQ5101A6FNB_23_183
CTACTACTAAAAAACAAAACATGGATGAAACTATCCAAAAAATAACTACAACCACTGTTTTAGAAACAGCGGTTGATAGTTCAACTAAAACAAACGATGATACAACAAGTAATGGCGAAAATCATCCATCTACTACTTCAGAAACAGCGGTTGATAGTTAC
>GHICQ5101A7PZ0_23_128
CTGAAATGGTCGAAGAACTTGTTAATGGTACTTGTTTTGCCCTAGAAGTCAAATCTCAAGGTTCACAAGGTACTTTTAGAGATTTTTGTGGACCACATGACCCCTG
>GHICQ5101A9EBN_19_148
GGATAAAAGTTTACTTGACTTTTTAGTACTCAATTGTAAATTATTTGTTGATCTTAGTGTTGATGTGTACAAAATTTTCCGGCAAAGGTGTCGACTTTACTTTAGGCATCATAAAATTAGATGGTTTTCT
>GHICQ5101A9Q2I_32_107
ATAATGAGGATGACACATTAGAATATGAATTGAAAGTTAAATGTAAAATGCCTAAAAATGGAAATAAAGAAGATAG
>GHICQ5101A9MQN_20_201
GACATATGGAGTTTAGGATGTGTCATGGCTGAATTATCTCTAGGCTGGCCTTTATATCCCGGTTCGTCTGAATACGATCAAATTAGGTATATATGTCAAACTCAAGGCTCACCACCGGAGCATATGCTCCGTGCTGGTTCAAAAACAGGCAAATATTTCACCCGTGAAGAGACTAAGAACTG
>GHICQ5101AD0LQ_19_217
GACTTATGCATCATCAACATCATCTTCTACTTCTACATCATCTGTTACTAATGTCTCTTCGAATTTAGTTGACAAAATAACAATTCAGTCAAAGTTAAACAATCTTCAGCCTCGTCTACTAACGAGGATGAAGATGATGATAATGATGATAAAATTTAGTCATTACCGAATAAACAGTCGATAATGTATCCAACAAATT
>GHICQ5101AEC3V_17_47
CAGGAATTTGATCTAGTTGAATGCATTTATT
>GHICQ5101AELCB_35_212
TTAAAATCATCAATTTTAAAATCTTTGAGTAAATTTTCAGCTTCACTAGAAGTCAATTCCAAATAACATTCGATTAAATCACCATCTATAAAATTTTTAAAACTCTCTACACGACGCTCTGATTCAAAATCTCGCCATTTTTCATAACGAATTCGACCAGCTGTTATTATATATTTAG
>GHICQ5101AEWCS_18_42
AACAAAAATAATGGTGAAATAGAGG
>GHICQ5101AEW2J_74_260
CTTTTTTAAAAGGATGTTTTCGAAATTCAAGAAGCTGCAATCAAAAAAGGAGCAAAAGTCGTTATTGTTGATGATTTAATAGCAACTGGAGGCTCTTGTATGGCTGCTATTGAACTATTGAAAAAGGTTCAAGCCGAAGTTGTTGAATGTGTCGTTTTGGTCGAGCTAACAGATTTAGATTGGCGAT
>GHICQ5101AG74U_67_265
AAACAGCAGCAGTCGATTCAAAACGCGTTTTTTCAGCTGTTCCAATAGTTATGGACCTTTTAAACATTAATACTAATCTTCACAGTCATTATAAAGCATTGGGTGGATGGACTTTGGAATTCGATTCCTATTATGTTTC
>GHICQ5101AGB1G_24_165
AATCGAGCTTAGCAGATGCCTCAATAAACTACAATGTGAATTCTTAGCTAATAATTGACCTAACTCTTCAGTGACTTCTCTATCGTCATCTAAATCACATTTATTCCCTACAATAATTAACGGAGCTGGATCTGAGTCTTTA
>GHICQ5101AGW8A_219_376
TGTATCCATAGAGACGTAAAACCGGAAAATATACTAATAACTAAGCAAAATGTAGTTAAATTATGTGATTTTGGTTTTGCTAGGATCCTTGTTCAAAACGAAAATTTTACAGAATATGTTGCAACAAGATGGTATCGAGCACCTGAACTCCTGGTCCT
>GHICQ5101AH985_159_256
ATACCGAAAGCATTCGCTTCGAATACAAATTTAGCCAACTTGAATTTAAGAAATAATAATCTAACGACAACGCCAGACATAAGTGAATTGAGTCACCT
>GHICQ5101AHKWZ_27_126
CGAATTGCCTGATGAAATCGATATTTCGACTTATATCGAATCGAAATAACAAGACGAACAACAAAAACAAAGAATGCATATTTTGGTACATTATTGTTAG
>GHICQ5101A1OUV_175_286
ATGTCCCCAAGGATTTCCAAAAATGTGGCTGTGGTCGTCCGGCATCGTTTAAATGCTCGTATTGTCCATCTCCAGTCATGTATGGAGTACCACCATGTCCATAACCCTGTCT
>GHICQ5101AIKV9_340_470
AATTAATTCAATTTATTTTCAAAAATTATTAATTCCCGCTTCGTTTACAGTATTTTCCGCTTGTAATGAGTTCTAGTTTCCACAGAATATTAATTACGCCGATCATATAAAATCCACGTCTAAATATGCTT
>GHICQ5101AIROX_17_165
CAGGTCGTTATTTACGCTCTAGAGTCGGTCCTAATTACACACATGTAACTTATGGTAATCAAATGGCAATAAATATGGCTCTATCTCTTTTATTTATGGGAGGTGGTAGATACACTTTAAAAACAGATTCTTTAAGCGTTGCTTTAATG
>GHICQ5101AJVDG_41_63
TCTCGGTTCATTATACCAGCCAA
>GHICQ5101AKI70_21_224
TTAGTTAATAAAAAAAAAGCAATCTTTCTTGTCGCAGTTATACTTTTAAGTTTAATTATTGTAAGCAAGATGACTCTAAATGATGAAAAAGAGAAATTTGTTGAAAAAGGTACAACGGATGGCCTATCGAGAG
>GHICQ5101AKX68_19_131
GGTTAAACGTCTTGGAATGTTCGTCGTCGTCGTCTGGCTAAGTTAGTTGGAAATTGAATAGACTTTTTATGTCTTTAAATATTGTTCAAAAAGTGGTTCAAATTCCAGTCCGG
>GHICQ5101AKZDQ_96_239
CAGTCCTTTATTTTCTGATTTATACATATCTTCAATTAATTCGATAATGAATTTACAATCGTAGTCTTGAATATCAATGTTGAGTTTCTCTTCCAAAATTTTAATTTGTCTACTAAACGACGAGTCTGATCGACTAAATACCGT
>GHICQ5101AL2QN_319_443
TTAGTAGAAAAAAATTCAATGAATAATTTTAATTTATTTAAAAATGTCTGAATTTAATTCATCACACTTTGCTGGTAGTCTAGGCCCATCGACTTCCAAGCAAAATCCGCCTAAGCTATTCGGCC
>GHICQ5101ALM20_19_117
GGTGATTAACAGCATCATCGGAATATATTTCCATTAATTCATCTAATTGCTGGTTATTATATAAATTTATAAACTTTTCCAAAGTTTCCTTAAGGCTCA
>GHICQ5101ALW72_22_155
CATCAATTGATCCACAGTATAAATTGTCTCGACATTGTGGATGTCCGTTTGGTTTCAAATTGGATTCGAATAATTTAAATTGTGTTGTTAACCCGTTGGAAAAAGATGATAGTTTAAATATGTGTCAAGCGCCG
>GHICQ5101AMI3U_20_124
GTTTCGTATAGACTTACAATCTGATGATTTTTATCTTCGACTTCGGCAACTTGGATTTGCTCTCTTCATTAGTTTAAGACTTAATTCAGGCTCATTTAATTTAAG
>GHICQ5101AMPP4_41_158
TTCCGGATTGAGATTCATCTCATTTAATAAATTTGTATTCGGATCGAAGTTATTTGATCCGGCCGAATTCATTTCCATTTCTAAACTACTGCTTTTTTATTATGAATTTTAATCTAAA
>GHICQ5101AOJO7_190_349
AAAAATAATTTTATAATTAATAGAATAATTAAAAACATTTCCCTTTAATCGTCTGCAAAAAATATTCTCAATTACAACAAATCCCTTTAGCAGTTTCCTTTTTATCTTTTGAATAGGTAACTAAAATATAAACTTTGCCAAAAATAATATTACAATTCAA
>GHICQ5101AP9CY_42_161
CGCCAGCTGAGTGATAAAAGTAAAGAGCTCGATCCGATACGCTTGATATAAGACCAAATATTAACAATATTAAACCAATTGCATGAAAAAGTATACCAATCATGGACAAGCAAATAATTG
>GHICQ5101AOEOA_19_214
TAGTAATCAAAATGAGCAAAAGAAAGATGAAACACAAAATTTAAGTGCTTATTCTCCCATAAATAATTCTTCGTCTTCTTCAAAACAAACTGAGCTTTCGTCTTCTATGATAGGTCAAACCTCAATGTTTTCCCTC
>GHICQ5101APVQ1_57_226
TTGTGTACATGAGAACGGAAAATTGGTTACGTATAATTTGGTCGGTATATATGTTTGTGTATTATTATTATTATTATTATCGGAAGATGATGATGATGACGACGAAGACGATGCGGACGATGATGAAATATTTTTATTATTATCGGTTGTCGTTGATGATGACAACAACG
>GHICQ5101AQ5UL_22_217
CCATTTTCAGCTTTAAACTCATTGTCAGACAAATTTTCTTCTTTTATTCTAGGGATATTATTTAGTTTAATTTTCAATTTGAGTTCGTTATCAGGGTAAGGATTGCATGTGTTCTGAGTTTGAACTGGTGATTTTAGATTATCGTTAGATTTTTTTTTCGATTTTGCTGCCATGTTCTTATGTTCGTTTATAATGC
>GHICQ5101AQZ2D_23_130
ATGTTATACCTAAATCAGAATTTTTAAAAATATTTTGTTTCCTTTTTTTCCCTTTATTTAATGTTTATTAGGAATTTTTCAATAATATCGACTTAAATTTTTTTAAAT
>GHICQ5101ARGB5_396_519
CAAATCCAAAGTGCAAAGAAAATTTCAAGTTGTTCTTATCTATATTAGCCTCGCGACATTGTTTAATCCTTAACGTATTTAATTATCATGGTTGTTAAGACATGCGTAATGGCATGTCCTGGAA
>GHICQ5101ARJA6_57_326
GGAAAATGAGACCATACTTAACGAAACATGTGGTTATTGTCTAAGATCTAAACCAGCTGAAGATAACGAAGCAGGTGTAATGTGCGGATCAGGTGCATTGGATTCGATTTTTTTT
>GHICQ5101ARX0X_120_372
AGTTATGTGTTAGAAAACATACAAACAGCTCGACTGCAGAATAAACAATTAAAATTTCCGAAAATATCAGTTTTTCATGAAGCAACTCAACAAAAATTAGCTTTAAAAAAATTCATCTCAAATGAAGAGAATTTATCGCCACAAGAAATTGATATAAAAGGCTATTCATTAGTATTTTGGGAAGATCAAGCACT
>GHICQ5101APIGP_17_335
CAGTCATTATGATGTCTCCAAGTGTTCAATTTTTTATATTCAGAAACCAATGGATCCTATGGTTAAGTCTCATCGGAAATTTGGCGACTAGTTTTGGCATAATGTATAAGAGAAATGAATATCCAACTAATTTCTATATTTTGGGCGCATTCACATTTTTCAATTCAATTACTATTGGAATAACTGGT
>GHICQ5101ATCWT_69_230
CAAAATGTTTTACCAGCTGGATCAATTGCTCCTAATTCTGGTGATAATCAGCCTAGTTCAACTTCAAGACCATCAAATAATCAAGTCCCTATTAATAATGAAAATAAATGCACTTGTCCAGATAATCAGTCTGCATCAACAAGAGCCACTTTTACTTACAGA
>GHICQ5101ATM71_18_131
AGAGTCTACGCAAATAAGGAAGAATCAATATGGACATCATTAGTGCCATTGGATTTAGACAAAGATAAATTATCACATTTATTCGAGCTCAAACAAAATGAAGTCAAGACAAAG
>GHICQ5101ATOFZ_18_128
AGTTCAACAACAAATCTTGACATTTCTCTTCGAAACACTTAATCAAACTCAAATAATTCTCATACTTAGGAACCTTAAGTGGTAAATTATTAATTTCACTCGGACTCAACG
>GHICQ5101AUOHY_135_154
TTTTGTACCACCAAAACCAA
>GHICQ5101AT1JO_18_322
CGCCTTAACCGATAATGCCATCATCGAAAAAGTCCTTAGGTAAATATGGTATCATTTGCGTTGAAGACGTCATCCACGAATTGTACACTGTTGGACCACACTTCAAACACT
>GHICQ5101AUZN3_35_243
CCTTAATTAACCCGGTAAGAGTGTATATAAGTGATATAGTATACATTCATAAACTTGATGAATATAAGCGAAAAAGTTTGAATATTTCATGGAATGCTGAAAGATTATTGACTGAATTTTGTCGATGGCAGTATGAATATCGTAG
>GHICQ5101AV19I_140_328
TAATTAAATTTTTAAGTAGGTTTTTATCTTTGATAATTGATGATACTGGTTCAGTACGAGATGCGGTTGAACTTGAATTTTCTGACTCATTCTGCGATAAATTAACTTCAACATCGTTTTCACTAACTGTGGCGTGTGTTGCCTCATTTTGATCATTTGATTTTTGTGAATTGGATTTTTCGATTTTTG
>GHICQ5101AVBEX_66_101
GACTAATTTTGCTGAACAAGTACGACGAAATGTTGA
>GHICQ5101AWKG2_21_195
TACAAACCTGTTGTCAAGCCTAAACTCTTAGGTAAAATGAAGATGAAATATTCGATGAGTCATCTAAACGAAATCAAATGATATCAACGTTTAAGCCGTCGAAAATGGATTATGTTTAAAGTTTTGTTGTTGTTTAAAGTGAACTTTTATTTTAGTCTCGTAAGCAATCAAAAAC
>GHICQ5101AWTG7_24_179
ATTTGAGAACGGCGCCAAATCGTTTGTTAAAATTTTGAATTATTCGGCGTTATTAAATTAGAGGAGAGTGTCGTTAATTTTTATCAGAGTAAAGTTGAGATTAAAATGAAAAAGCCGATGCGATTAGTTGGGCTAAATTAGAATTTATACCAAAAA
>GHICQ5101AWW6Y_25_137
TGTGGTGTTGCGGGCGAATACAAAAGATTTAAATTCGTCGAGTCCTTTTCAAGGCGCGAAGCGATCTGACCAGAAAATTATTGAAAGTGAACTTATTGAACTTGGTGCAGTGG
>GHICQ5101AZEYH_67_170
GAAAAAAGATTGGATTTATGATATTGGATCAAAAATGGACAAGTAGTAGGTCATTATACTCAAGTTGTAAATAGCGGAGCGCGTAGAATAGGATGTGGTGCTGG
>GHICQ5101AZGYO_20_179
GATGAAGCATGTGCATTTGCCACCATTTGTAAATGCTGTTGATATTGGGTTTGCAACCATTGCTCATAGGATACTTTGTATTGCATCCATTGTTGAGCTGCTAAGCCCCAATCAACTGATCCCGGGTTGCTACCATCACTTCCAGGTTGCCACATTTTTT
>GHICQ5101B09CF_27_133
TGAGACCGACCCGACTAGTCAAACGAATGGGAATAATGATGACGAACCGAGTCTTTCCGAAAATACAATATCGTCTGATAGACAACAAATAATTCATAATGGAAGGG
>GHICQ5101B0OV5_18_203
AGATGCTTAGTTATGCACCAATACAAGATGGACCATCTAGTACAGCTGGCCGAGGTGATGCCAAGAAAAAAATTATTATCTACATTGAAAAATCGTCTTTTTTTTACCAACTTTTTATCTATTTAATTTTTTTTTTGATTTAAAAAGTAAACTTAATAAATACGCCATAATGCTTGGAATTTTTTT
>GHICQ5101B0V2K_21_168
AATATCAGGTGAACATAAATAATATTGATCGCATAAGAATTTCGCATTGCTGTATGCGTCTTCTAAAACACCTAAGACATCAGTGTGAGGATCTATTGCACCTATTTGTAGTGGATGTTCTGGTTTTTTATCCGAAAATATCAATACT
>GHICQ5101B2GUF_17_137
CAGCTCTAATACCAGCAGCCACTTTAAGTTATCCAAATTCGACTCCTTTTGTTCAACAAACTTCATTATTTCCAAATCTATCCACAAATACTACAACAGCAACAACAGCGGCTAATCCAAC
>GHICQ5101B3G8J_22_172
CCTAGGAGTTGTAAAAGGTTCCAATTTGATATTATATTCATGACTGAGTTTCAAACTCCAACTATATTCCTCAAACTCTTTTTCCATCTTTTTTTATTCAAGGAAAAAAAACTTATTTCTTAATGTTTTTTTTTTTACTCTGTTAAGTTAA
>GHICQ5101B3LJX_79_187
TACTTGCCAGATGTAAATGGTTGACCAAATAATTGGGAAAACAATTGGTGCTGGTGTAATATCAAGCGGAAATTGTCTTGAAATTGACCCAACATCAGACGGAAATAAA
>GHICQ5101B3NYB_24_175
ATACAACCAAGTAAACTATACTCAGCTAAATCACTAGTTCTCATATCTCGTTTGGAATATACAGATCTATTTAAAAATTGTCTTAGTACAAATATATTGCTATTTATGTGGATAAACGACACAATTCAGATAATAAACTACTCGAACGTGTT
>GHICQ5101B43G6_47_240
AAAAATAAAATGCATCAAAATAACTCGTGTGTGGCGCAGCTACGAATATTGTGCACTGTTGACGAGTTGATCGTTGTCCAAATTTTTTAATTGAATGAAAACCGAAAAAGAAAGCCAAGGCCCTACCGAGAAATCTCAAAATACCTCTAGCTCTTTTGCGCCATCCGTTCAAAGGCTTATGTTGTAAATCCTGT
>GHICQ5101B4UJ7_192_315
TACTTGAACGGCCAAAATTGTCGCTTGTACCGAGTTGAGTTTTTTCTTAGTTTGAACAAGTCGTTTTGTATATTCATCTAAATCTACCTTCTTCTTTTCATCCTCATAAATTACACTAATTTCT
>GHICQ5101B5ALE_134_175
CTCCGCTTGATTCCATGTCAAACTGGAAAGTTCTAAATAAAA
>GHICQ5101B5JKD_31_113
CAATTTCACACCAAGTTCAGATTGAAATGTATCCATGGGTGACAATGTACCTGAACAAGAATTACTGAATGGCAATGTTTAAA
>GHICQ5101B5BYJ_86_246
TAGGAGAATATTTTTTTAAAGTATGGAGTTTATTACCTTTGAATGAAAAAGGAAATTTACCTCTTGACCAATTGCCTGAGAGTGAAAATTATATAGTATGCCAAGAAGCCCAGGAACTTGACTGGGGTGCCATACTTTCTATGTAAAATTTTTAAAATTTT
>GHICQ5101B5BYJ_86_338
TAGGAGAATATTTTTTTAAAGTATGGAGTTTATTACCTTTGAATGAAAAAGGAAATTTACCTCTTGACCAATTGCCTGAGAGTGAAAATTATATAGTATGCCAAGAAGCCCAGGAACTTGACTGGGGTGCCATACTTTCTATATGTGTGGTGTCTCTTTTAGTTTTTTATGTTTTAATTTCAACACTTTATGA
>GHICQ5101B4OG3_17_283
CAGGGTTTATTACATCATTTAACCGCTAAAGCCAGAAGTGTCGTCAGAGACATAGACCCACAAAATGACTTGACTTTTTTAAGGATCAGATCCAAAAAGCATGAAATTATGGTAGCGCCAGATAAGGAATATTTGTTAATTGTAATTCAAAGTTCCGATTCCAACTTAGCCCATTAGAATTCCAAGAAACAACAACAAT
>GHICQ5101B61IX_18_70
AGGCAGGTAGTTCAACAGCTAGCTTAAACTCGACAAGAACAACAACTGGCGGT
>GHICQ5101B7JO0_18_268
AGAAACAAGCTCTTGCTAAAGTGCCTAATGAGGTCAGATTTAAAATGCAATCCGAGTTGGTAAATAAGAAACCTTCTCCAATCGCCGATATTGTTGGTCTACCGACTTATGGTTTAAAACGACTCGAAAGAGAAAATATTGTCGATATGAATATTGGACAACTCCAAGTCATAGTTAATGACCT
>GHICQ5101B7ZN8_36_314
AGACAGATGTGGTCCTAGTCTCCCTCAAGTATTTGGGGTTCAAGGAGAACAAATACACCAAAGTGGCTCAGGATGGTCTCCTATCTTTGTTGATGAAAAATTTGAGTCTTATGTCAATAGGTTTTCTTCTTCCAAGTTTGGAAGATGCTGTTATTTGGAGAGGTCCAAAAA
>GHICQ5101B8UYP_20_214
GTCCAAGCCAAGGTCCATGTTGTGACAACTTATGTAATTTTGTCTTCACAGAACACAATTTGTATGAGTAGTAACGAGTGTTTAAATAATGTTTATTGTTCTGGTAAAAATAGCTTCATGTCCTCGTAATGATCCGGTCTTTTTCAAACCGGATAAAACAGAATGTAATTCAGGAACACAAGTGTGTAGATCTGT
>GHICQ5101B93Q5_56_274
CATCAAGTGACGACGAATCTGATGATGAAGCAGAAGATGAGTCTTCGAACGAAGAATCAAATGATGAAGAAGATAAAGTAGAATCTAATCAATCCGATGAATCGGATAATTTAACTCCGGAAAGAACAAAAAAGCTCCAAGTGGCGCAAACAACGACTGAG
>GHICQ5101B9GSJ_19_149
GGCCAACACCAATGGCATACTCACGCTCCTCTTCATTAACTTCTTTAAATTCTTTTGATGTTAAATCAATACATTCGACTGTAGAATCTGAATATAGTCATGTACCGAACAATAAAGACACGTCTATAACC
>GHICQ5101B9P0W_22_139
GTGAAGCCGTGGCTGAGTGGATCGTATGTCCGCCTGATGAGAGCTAAGAAGCTCGAAACGCGTCGTGGGTTCGATCCTCTGTGGCTGAACATTTGACTAGAAGAAACCGCAAAATAAA
>GHICQ5101BA1JX_29_209
CACGTACACCTTTATGTATTTGACCAATATAAGAAATAAAGCATATTTGTTCGCTTTCCAGTATTTTTCTAACTGTGATTCGTCAATCCATTTTTCACAACTTAATTCAATTGTTACTTCCAAATTGTTTGTATTTAAATAATTCCAATCTTGCATTGAACCTCTTGCAGCGTACCATGCC
>GHICQ5101BADSH_20_305
AAGGAAAGCCGTTTATGACATTTTTGATAGAGTTATCTGCTACGGCCAAATTAATACCTACTAATTATACTCTTAAATTATTTAGTAAAAACGAGAGCGACGTAAATAATTACAAATTAATAGACTATACTCCAAATCAAACAATTGGTATTTTAAATCCATCCAAAATAAATATTC
>GHICQ5101BAT9Y_117_252
ATTTAATAGCAAATTGGGCGAATTGATGCAACTAAAGAAGAAGTAGAATTGTCGAATTCGCGAGCTGAAGAATCTTTGTTGAAAGATGGTGATAAGAAGAGAGAACGAGTGCTGGAAATGTCAAGAGTCATGTCTG
>GHICQ5101BC798_37_175
GAATAGTTTCGGTGTCTCGGAAATGTAACCATTTTGTGGTAAACTAGTAGGAGATGTTAGTGGAAATGGTTGAGATACTGGTGTAAGTAAATTAACTGGTGTTATGTGATTAAATCCATCACATACAACCATATAAAAC
>GHICQ5101BCXTO_23_211
CTGAGGAGGATCAAAAACATCGACTGAAATATCTCCAGAAAAATCGTCTTTTGTAGAGCTTTGTTTTATTTGTATTTTAGTTGAATCTTCGGCAAGTGAATTAGCTAAATCATTTGCTAAATTTAAATTGTTTGTTGATGATGATTTTTTACTGATCAAAGTTTTCATGAGGCTCGTACTAGCATTTCC
>GHICQ5101BDQQS_23_128
TAATCGTTTGTCAATGAGGTAGATGTATAAGATGAACTAAAGCTCAAATTTGAAAATTTGTTTCGTTTATATTTGAGCTTGACAGTGGTATGCCAGAAATACGATT
>GHICQ5101BEZ45_18_231
AGGATATCGATTATCTAGATTTAATGAAAGTTTGTAAAGAAAGAGACATTGGATACTTAGGATGGTCCTGGGCTGGAAATGGTTGGGATTGCAATCAAAGTATTGCTGCTG
>GHICQ5101BFTN1_110_220
ATTAAATCAACAGGCTACATTTAATACGGCCGCAGCGGTTACAGCAGCTGCCGTAGCAACAGTAGTAAATGCATCAATGAATCCGAATAATCAAAACATAAGTAAACCTGT
>GHICQ5101BFWSY_17_195
AATAATTCAGATAGTGAATATATGGCTGGCCAATTGGCTGCTTACGGCTATAAATTAGTTGAAAATCCACAAGATGCTGATTTATGGTTGCTAAACAGCTGTACTGTTAAAAACCTG
>GHICQ5101BG4PZ_31_350
CATACCATCGATTTTTATTGTTTTTCTTATCACATTTTGGGAGGGTCTAATTGGTGGTGGGTGCTATGTAAATGCTCTAAACTTGGTATCTATTGAAGTACCCAAAATTTATAGAGAATTTTCAATAGGAGTAACAACTATAGCGGATACGATTGGAATAGCATTAGCTGGCTTTACGGCCTTACCTCTTCATGATGC
>GHICQ5101BGAJK_18_174
AGCCTTAAGATAACGCCTCATGGCCTCCTTAGTCAATTTACCATTGCCAGTTGTTTCACTTGGTTCCGTTTGATGATTACCATTCGGCGGTGATGGATTATTTATGTTTAAATAGGAGAAATTAGAAGATATCTGAGTGTTCATTATTTAAATTTCA
>GHICQ5101BGBQD_293_418
TGGGCTTGAGAATATTGTTTGAATTCATCGTCATTAAATTGTTGTTCATCCTCAATACTTTTCCAATCTTCATTCTTTTTAAATTCTCTAGCTTTAGTCGATTCAACAAATTCTTCCATACCTGTC
>GHICQ5101BG45M_77_328
GGCTGAATACTCAACACTTGTGACTGTAGAAATGGATAAATGGGTTCAATTGCTTTTGCCGTTGGAGTAGAAAATGAAAAAAAATTAGATTCGCATGAAATCGAAAGAGCAAGCTTGAACTCGGATATAAATAATGACAAATTTTTAATAGCTCAGAGCAATTTATATTTCAATTATAATGAAC
>GHICQ5101BGQ06_21_139
ACAAATATTTAAACTTTCTATTTACGTCTTCAGCCATTATTATAACATCATTTTCATAACGTCTCACATTTGATAGATAGGTTTTAAGTTCCGATGGGAATTTATTCGCAAAAATTTTT
>GHICQ5101BHHHZ_69_194
GTTGGACAGCATTGATCATCGCTTAAAATAAGAAGTTTACCTGCTTCACATGGTTCGTATTTACACTGATCTTTTTGTACAAAAAGGCACCGATTTTATACATGTACAATTGTTACAATTGTGAAC
>GHICQ5101BHNQU_29_174
TTTTGGAAACCTGTCGTTCCACTAGTGTATAACAAATAAAGTGGAAAATTTGCTTCAACTGGTACACAGTCATGCGGTTTAGCATTAGCAACTTCTCTAATCATAATTCAAATATAAATCTCTATTGTTCTTGAAATCAGCTTCTG
>GHICQ5101BIBJ0_104_245
AAAAAATTAAAATGTTAAAATTGAAATTGAGACTTCAGCGTGCTAAATCGGTTCCGAATGTTAGTTTCAATCAATTATCATCACACTTATCTGGTCTTTATGAAGAAGATTTTTATCCGACAACGCCACAGTTAGAACTCTG
>GHICQ5101BIBRD_91_282
AAAGGACGATGAAATTGACGTTGGTACGAATGCTGATTATAGTCATTCAAGTAACCAAGGTATTTCATTGAATGACAGTTTTACTCATCAATTAAGCTCAGCTGCCTTAAATGGAATAAATAACGATCACCAGTTCGGTGCTAATTCATCAATAGAAAATTCAAAGCAAATTATGTCTGGTGGTTATTCTAG
>GHICQ5101BKODA_267_388
TCTATGTTTACACTCGAATTGACTTTAATACTTGGTATACTGGTTATTTGCGCTTTTTTATAATATTTTCGGTCTATAGTACCATCTGGGTTTATGTGAACTAACGAACTTTTTGATCCAAC
>GHICQ5101BLV3S_28_103
CGAAATGTTTCTAATAAACGTGAAAAGTCCGGTCGATTCGAAGGATCCTTAGACCAACATTTCAACAAAATAATCT
>GHICQ5101BM5YV_61_213
GAATTAATTAAATTACAAAACGGTGAAAAATATGCGCATAGAACAGTCTCATCATAGCACAATGGATTCGAAAATTCACATGTATTACACGAATCAGCACATAAACTACCAACATTTTTACCAAAAAATGAATTTGCACATCCTCTATAACCC
>GHICQ5101BN0HD_18_181
AGGGGTACGGGTGTAGGAGCTGCTGGTCTGGTAGCATCTGTAAAATCATTTGAGACAACATGATATTTAGATCGTTGAATTGTTGAACTCATTGTTGATTTATGACTTTTTACACTATATCGATCGGCTTCTGAATCGATTAAATTTAAATCATCATCTGTTTC
>GHICQ5101BNDQC_199_351
GTAGAGACATGGTTGGGATCGCATCAACTGGATCTGGAAAAACTTTTTCATATGTTTTACCCGCGCTTACTCACGCAAAATCTCAACAACCTCTTAGGAAAGATGGTGGGCCTATTGTATTAATTATTGCACCAACTCGTGAACTTGTCAGTC
>GHICQ5101BNBG3_105_253
TGGGACACAAGTTTGGGTCCAAATTATATTTGAAGAATTACACAAACAAATATCGACTAAATTACCATCGGAAAATGTTTATGGTTTTGGTGAAAATAGACACGAAAGTTTTAGACATGATTTGAATTATCAAAATTGGCCTAATTTGG
>GHICQ5101BM2I7_19_217
GGTGGTGGGCTACATGGTAATTGAGGGAGGAATGGTGGTTGGCCACATGGTGATTGTGAAAGGAATGGTGGTTGGCCACATGGTGATTGTGGAAGGTAATGGTGGTGGGCTACATGGTAATTGAGGGAGGAATGGTGGTGGGCTACATGGTGATTGAGGGAGGAATGGTGGTGGGTTACATGGTGATTGAGGGAGGAAA
>GHICQ5101BM2I7_19_210
GGTGGTGGGCTACATGGTAATTGAGGGAGGAATGGTGGTTGGCCACATGGTGATTGTGAAAGGAATGGTGGTTGGCCACATGGTGATTGTGGAAGGAATGGTGGTGGGTTACATGGTGATTGAGG
>GHICQ5101BNILW_310_419
TAAGGAGCTGGTACATCATTTAGCAGTAGCGTCCATTTTGGCAATAACAATATCGTTTTCACCTTTTAATTTTTGGGCTAACTCTTCATACTTTGGTGCCAATGTTTTTA
>GHICQ5101BNZTC_51_160
TTATTTTTTGTTTTAAGTTATAGTGATGCTAATATCAAATGAAAAGATGAACACGAATCAAGCTGCAAGTATTAGTGATTACAATGACATGTTTGGTTATTGGAAAACTT
>GHICQ5101BO916_20_188
GAAGAAACACCTTTATTTTTAGCGTGTAATTCCGGTTACACTGAAATAGTTGAATTTTTAATTAGTTTAGGTGTTGATGTGAATGATTGTTCACCAAAGGCTAGAACATGTTTTCAACAAGCTGTTTTTCGCGGTCACAAGGACATTATTATGTTTTTGCTTAACAAAG
>GHICQ5101BODW3_27_150
AGAAAGGTAGAGGTGATTCAAGAGTATGTAAAGTCTATGATAGTCCATCATTACCAGAATCAGAAGCTGTATTTGCAATTAGCACAGAGGGTATTATTGATTCAAAAGAATAGAACAAAAATTA
>GHICQ5101BOOQA_139_194
CCAGCGAAGATTAATCTTTGTTGATCTGGTGGAATACCTTCTTTGTCTTGAATTTT
>GHICQ5101BP5GK_17_144
CAGTTGGTAACTCACGTGATAATAAATTTTTGGGTGATTTATGGGATTCATTGAGCGGATCTTTGTTCGAAGGTGCCAATTCATTAGTAACCAATTTGGCCACTAGCTTGACACAATGGTTAGGTAAA
>GHICQ5101BQ1TW_19_142
GTATCTGGTCGATTCCAGCAATTAATTACATCATTACAAAGTCCAGACGAGACTGTTAAACTAACTGCACTAACTGAACTAAGTCAATTATTAGTAATGGGTAATGAAGATACTCTAGTAGCTG
>GHICQ5101BQ6AK_22_211
GTGGTGATTATTATCATACTATTATAAATAAACACATGAAAAAGGGCGGTAGAGTCCTTGTATGTGGTTCAATTCAAACTTACCAAGATAAGGACACAAGGAAATATGATGCAACTAATGTTTCAGTATTGA
>GHICQ5101BQG93_19_193
GCCTCACACGAGGGTATTCCATAATGAATACCAGTGGCCTTGTCTTTGCACACTTTACATTTACCGAAATTAAACGGCACTTTAGCCAATTTCTTTCCATCTTGGCAATTTTGATCCAAATTAGAAAATGGAAAGCCCATTAAATTTGTACTATTTTGTGTGATTTGTATCATTC
>GHICQ5101BPE6M_17_254
ACAGCTGTACCAGTACCAACACCAGTTCCAACTCCAGTTCCAGTCAGAGTACCAGTTAGAATACCAGTTCCACAACCATACCCAGTTATCGAAAATGTACCAGTTCCATACCAAGTTCCAGTCCCGAGACCATATCCAGTTGCTGAAAGATATTGTGTCCCAGTAAGACAACCAGTACCCTG
>GHICQ5101BTDW7_25_196
AGTTTAAATGAGAATTTTCTCATCGATGTACTCATAGTCTATCCTAATGGGATTCAAATAACCAGAAAATTAGATACTAGGAAAGCCGTTTATGACATTTTGA
>GHICQ5101BTCDM_18_218
TAGAAATTTATTAAAAATCGTAAATAAAAAATTATTGAAATGAAAGCCATGGATATGAAAAGTCGGATTGAATTGGAATTAAGAGGAAAAGAGGCCTCAAGCATTAAAGAGCTTAATTTGGACAGTTGTAGACCT
>GHICQ5101BUQRL_18_113
AGACTTATAATTGCTTAGATGTCCATGTTAATAATGGATTTGGTGATCAAGTAGCGCTTATACACGATTCACCATTAACTGGGGTTATTGAAAAAT
>GHICQ5101BV1HD_28_194
TTGAAACCAGCTTGCTCAAAATTGCTTCTTCCGCGACCATTCTGTATTTGTATATTATTTTCGACATAATCAGTTGAATTTACAATTGGAACTCGAGCTGGATAAATTGTATACAATTCGTGTTTGTATTCCTCAAAAGTTGAGCATGCGGCAAAAATGGCACCTAA
>GHICQ5101BVEFA_94_286
ATACCGAGGACTTTTTTTGTTATCAAATGAGCAAGTAAAGTCTGTTTTAATAGAGATTGGCGCCAAAAAGTAGTCATTATCTGCAACCTGTGTGGATATTTTATAATCTTGACTATAAATATGATTGTAATTTTCATATTGATTTATTATTTTATTGTCCTTTTTTATTATAAGAGTATTAACTTCTTCTTCG
>GHICQ5101BWEWQ_18_151
AGGTACTGATACAACTTCTCCATCAAAAGGCTCTTTTAAATTCACTCATTGTCAATCGGCTCAAATCACAAATATTTCACCTCTAACTGTCGATTATGACACTTTATTAACAATCGAAGGAACTGGTTTTAGTC
>GHICQ5101BWMNQ_75_233
AGAATTTTAGAACCTGAAAATTATCGTGATCGCGAAAGACATCTAATGAAATTTCTTAAAATTATGAAACATTTAAGAAAAATGAACAATTTTAATTCTTATTTATCCATTTTATCCGCAGTTGATTCCGGTCCTATTCAACGTCTTGATTGGCCTAAA
>GHICQ5101BWTIT_17_170
CAGATATTGTTGCGGATTTATTCGTGTGTAATTGGCTAAATTTACTAGATTATTGAAATTTTCATTATTTGACAATATTGGTTGTTGTGTGTGAAATGGTTGATGTTGTTGATTTTGATATATTAAATTACCTTTATAGCAAAAATTATGGATT
>GHICQ5101BX384_16_75
ACAGTATCAGTATAATATGTCGAATCGAATCTAGTTTCTAGGTCAGTTGTTTCAAAAGTT
>GHICQ5101BX5FS_25_212
AGCCACTCCATCCATTTTTACATTTTAAGCAAGAACTATCCAAACAATTTTCGTGTGTAGAACAATCTGGTCCTTTCCAATTTTTATTACATTCACAAGATTTTGTAGCATAGTTGAATTTTCCATTTGATGAACAAAGACTATTCATGTAGTTTGTGAACAATGAACAATCTGCACCTGTGTAATTT
>GHICQ5101BXI7X_24_159
GGAAGAGATTCATTTGTTCTTAATGAAGAATTCGAAGGTTTAGCATCTAGAGAATTAGTCGATCCTTCCAATTGGGTACATCATGTACTTCATATATTACCACAAGGTAGAACTAAATGGTGGAATCCTAAACAAA
>GHICQ5101BY8NL_16_187
ACAGATGTTAAACTTGAGCCCGCATTTCGTCCGAAATTGCATAATTTACAACTAACTCTAGAATGATATTGATATCGGTCATAAGTAAATCTGTGTATCAAGTAATTTATAAGTAATAGTATTGAGTCAACTACTCCTTTTGAATCGGGAGACACTTTTATTTGAGGTATTC
>GHICQ5101BYDM1_104_254
TTTTGATTATTTTTGACTAAATTCTCACTAGTTTTAGATTTATTCATTTTTTTACCACTACCCGATGTAGACAACTCACGTTGTATTTGATCCAATTTACGCTCTAGCTCTTGTTTCTTTTTATTCGAGTCTAGAACATCTGTATTACCAC
>GHICQ5101BYB60_147_280
CATATTTTTCATGTTCAGCTCGCTCAACAATCAACAACAATTTGAGTAATAACAAGAAAGACATAAAAGAATCGACGGATAGTAATAATGTAACTATTGAAGACGATGAAGGAAAACTCGACAGAATTAGTAAG
>GHICQ5101BZIXB_31_260
TGTAAACTCACATAGTCTAAGTCAATGGACTGAAAAACTTTTAACATTTTTGCCAAACATTAACGATTTACCGGATAAGGATTCACAAACCGCTGGTGTTGTTACTCATTTTGATACAATAAAAAATTTTACACAACTGTACAAAATGCCGGATTTGATACTACTCCTGAAAT
>GHICQ5101C08IJ_18_176
AGGGTTGGCAACCGACATTAGAAACACATTCAGCTCTTATGATTGATGGTGTACCATACAATAAAACTCATGTAGTCTCAATAAAAAGCAAGCAAAAATAATACAATTTTATCACTAACTGATCATAATGGAAATATTTTATTTACTACATCAGCTGTA
>GHICQ5101C0ERZ_34_210
GCGACCAAAGCCAAGATTGTTTTTCTTCTAAAAATTCTGCTGTGGTCCTATAACACTACCAGGACGACATATTCTCAACCAACCAATAGTCTCAGCAGCTGAAAATTTAAAATGTTTCATTATATAACAAGCTATTAATGTGCCCGTTCGTCCCAAGCCTGCTTTACAATGTACAGC
>GHICQ5101C0I81_132_319
TTTCAAACTTATTCTCCAAATTTTAATTGTATTATCATCCGAAGCACTTAATAAAATATCAGAATATTTGTAATGAAATAGAAGACAAGTTATCGGTGCTGTATGAGCGTCTATTCTAGAAAAACAAGATGAATATTTAGGTACTATAATCTTAATTTGACCATGAGCACCAGCACATGCTAAGACCT
>GHICQ5101C0ICH_44_174
CAACAATAAAATTAGATATTCAAAAGTATAACCCATTGGGATATCAAAAATAAAACAATTTTAAATAAACCGTATTACACACAAACAATGACTAAAAAAAAGCAATCATAACAACTAAATTTTCCTTTTTT
>GHICQ5101C0E3B_19_159
GAATATACACTATACGGAATTTTAGCTATTGTTTTATTATTTTATTGAGTGTAACAGCTTGCATTTCGATTTCGTTGACATATTTTCAATTAGCTGCTGAAGACTATAGATGGTGGTGGCGATCAATTATTACCTCAGGGT
>GHICQ5101C122W_45_210
GGATAACATGGTACACATGGCGGTGGACAAGTTGGTTCGCATGGTGGAGGGCAAGGTAAAGGACATGATGGATAACAATCGTCGAAATAATCTTCATAATCTTCGAATGATTCATATTGACCATTATAAAATTTCCACCATAAAATGGTTTATTCTCAGGTGTTTC
>GHICQ5101C2RCV_20_139
AATTGAAACTGTACCGTCAAAACCTCCAGTTATCATAAATTGACGATTATTAGTCGACGATACACATCCATATCCAAACTCATGGCTACCTACTATTTCAACAAGATCTAAATAGCTTTT
>GHICQ5101C3COA_19_312
ATTCAGTTAGGTAGAAACAATCGACTATTGAAACCGATTATAGATGCAAGTCGAAGAATAATTTTCAGAAATGAACAAACATCAACGAGTTTTAACTTAATTGATATCTTGCCTAATTTGACAATGGCAAATAGAAATGGATATTTTAGATATATGGGTAGTTTGACGACGCCACCTTGCACC
>GHICQ5101C3XXY_21_162
TTATATGGTTGGAAATTTAAATCACCCGGATGCCCAGAATAGCAAGAGTAATACCACCAGCGATTACTACAATTGATATAAGCGAAGCAGTTATTTTTATAAATGTAAATAAACCTGAGCTATTTCCGGGTTTAAAATCCGG
>GHICQ5101C4573_63_285
GTTCGGACCATATATTGAATTAATTGACTGTCAATCCTTGTATAACTTACTTAATGAAGGTATCGAATTATTCAAAACTTTGCGATACAAACTATCTTTATTTAATTGATTGTAGAGAAAGAAGTAATTACAATGAGGGTCATATAATCTGCGCGAAGCACATG
>GHICQ5101C4OU9_18_195
AGATTATACACTCTCTGAATCGAACAAACTCTATAACGAGTACAACAAGTACAAGTGGATTTTCTGGGGATGAGGCTGCCTCAAGTGATTTTTCTATTTCAAGTAATAAAAATGATCCAAATCAAGCGTCGATAGTTCCTCCGAGTGAAGATGACTTTGAAGAAGTCAAATTAATCAG
>GHICQ5101C51US_34_152
CCAAAATGATAAGCTTTTATATGGTAATATAAATCAATGTCTGGCTATAATTGGTTATGTAGATCAAGGGTCCATAAAACACCGTGGAATTAATATTTTATCTCTCGATGGCGGTGGTA
>GHICQ5101C5JOY_188_348
AGAAATATCCGATAACTACGAAAGAACTTACAGATTTAATGCAAGTACAACTTAAACCTGATGAGCAACAGGAATATTTAAATAGACATGGTCACATTGAAGGCCTATGTAAAAAACTTCAAGTTGATACTCAAACCGGTTTAGATGTTAATGATAAGAGT
>GHICQ5101C6A18_32_229
TCCGCATTCGGTACAAGGAAAATTTTTAGGCTTTGAGTTTTTTGTTTCAGTTTGCTCATCCTCCTCTTCTAAATTACTTTCAATTTGATTTATTTTCCTTTTTTTATTGACGAATTCATCATTAAGTGACGTTTCGTCATCAAGACATCTTTTCGCATTATTCTTAACCTCAATCATTTCTAAAAATTTAGATTTATT
>GHICQ5101C69YP_132_256
AAATAAACTTCATAACTCTATCGAGCTCTGTCTACCGATTGGGAAAAAATAGCTTTGGAAATCTTTCTCTTTATTAGCTACCCAGAAAATGTTATTCAAAACGTTATCGATTATTTTAAGTCTGT
>GHICQ5101C6PP2_164_313
TATAGATTAGTTGAGCATATTAAGCAATGTGAGTTATGTAGTCAAAAAGGTTATATATGTGGTATATTGTAATCGAAGGGATTTACTTTATCCATTCGATACGGAACGTGTGGAAAAATGTCCTAATTGTTTAGCTTGTTATCATAGAGT
>GHICQ5101C5LYF_28_184
AAAACGGTGAAGTAGACAGAAAGCAATTTTCAGTATTGGCTAGATGGCAAAGAAATTATTCAATCAAACACGTTTTACAAGATATTCGTAAAACAATGGCTTCAAAGGAAAATATTAAATTGTCTCAACCACCAGAGGGAACCACTTATTAAAATTT
>GHICQ5101C6TYD_107_261
GCGCATATTTGTAAATCAAGTCGCGGGTATATCGAATATGTCGATTGACCGTCGTAGTATAAGGCGTTTAGGTTGGGGATGAGTAAGAAGACAAGGAGAAAATACCTCATCATATAAATCAATTTAAATCTCTTTGAATCAAATACTGTTTTTTA
>GHICQ5101C75KB_287_394
ATGTGCTCCATATTTATTTAACTAATCATTTTAAAGTCAAATTACTATCCAATAGTTCCATTGCCAGAACTTGTAACATTTACCAATAAAGTTAATATCTAAAAAATA
>GHICQ5101C7L65_19_181
GGGCTACATGTAATGGTGTAAGGCCATTTTACCTTGAATATCTGGTTGAGCATCTCTTTGAAGTAATAAACTAGCTACTTTAATATTTCCGTATTTAGATGCTATGTGCAAAGGAGTAAATCCTTTTCTTGTAGTTACATTTAATGAAGCACCATTTTCAAAT
>GHICQ5101C8JFF_20_218
AAGGTCCGCTTTTCTTTAATAGAAAAAAGAAAGGAGACTGAATGAAAATGACGCTGATTTTGTCGATAATATTCACACGGATCCTACCTTTGGTATGCATACTCCAATAGGACATTTAGATTTTTCCAAATGGAAGAACTCAGCC
>GHICQ5101C9VEB_116_324
TAATTTTAATGTTCGTTTTAATGAATTGTCTATTGAGTCAAGATATAAAAATAAGAATGGTTTTTCAGAAGAATTTGAATCCTTGCAGCAAATTGATGGAAAGTTTTTGTACGAAAGAAACGATGGATGTAAACCTG
>GHICQ5101CAZ8F_18_72
AGACTAGTGGATGTGCTTGTGGATGTACTGGTGGATGTACTGGTGGATGTGCTTG
>GHICQ5101CBB1S_75_171
TTTTGAAGGACGAAATGGAAGATAATGGTTCGATTATGCAGCAATTGGGAATTTTTTAAGAAAATTCAATCTCAACTTATCATTTTTTTCTTAGGTA
>GHICQ5101CBXA0_18_129
AGGTCTTTAGAGCTTAGACGTAAAGAAGTAATTGAGGACTTGGCTAGAATGTACGGTGATGAGGCTAGGGATTATGTTGAATATGTTGAAAAAATTGGGCTTATGAACCCTT
>GHICQ5101CBZLW_20_153
GTATAATTCATTATCTCCTCATACGTCCAACTTGGCGCTTGATCTCCACTCAATAACAATTGAAATTCATATGGATCAAAACATTTTAATGCTTCCATGCTGAATACACTATCAAATCCTTCCTTAAATGATTT
>GHICQ5101CC2V3_52_223
CAAACCAGTGACATTAATACCACGTGTTCCACACGCAATTATAAACGACTCAAAGCATACAAAATATAACCAGTTCTACGTCCATACATTTCTTGTGGACCAAAGGCCACACCAGCACTACCAAGTATAATCATTACAAAACTAGATAACATTATTGGACGTCGACCAAAAC
>GHICQ5101CCBNM_18_245
AGCTTGAATATATTTCGACGTAAGAGACTTGAAATAGACGATTATCAACCGCCTCATGTACGACGCAAAAATAAAATAGCTGAAATTATAAAAAAACATCAAATAAAAAAACCCGAGCCTGAATTGTACACATCATTCCTAATGGGCACATGATTATTTT
>GHICQ5101CED8T_94_183
AGGCCCGGAATTCGGTGGTTCCATAGGTACTTTATTTTTGTAGCTAATGCAATTTGTAGTGCGTTTAACGCATCTGGTTTAGTTGAAGCT
>GHICQ5101CEMP9_18_130
AGCTCCTAGCACAACTCCGCCACCTCAGTCCATGCCTTCTAATTCAGGCTATGGATCTAATTCAGTCTCACATCATGGATCATCAGCTCATAGAAAATTATTTTCAAATTTAG
>GHICQ5101CEPUP_68_161
CTAGTCATAAACTTTCTACAATTAGCTTGTAATCTTATAATGAAATCATTAACTTTTTCATCACGCTTGTCTTCTAATTTAGCCAAAATACCAG
>GHICQ5101CE0TO_17_207
CAGCTTCTTCAGCATCCGGAATATTTGGAGCGAATTCAGCTGGGATTTGGTCAAATTTGGCCTCGTCTGTTTTAAAATCAGTTTCAGATGTTTTGGTTGCATGATTGCATTTTTGAAAACTTTCTATTTTAAACACTCGAAATCGCAAAGTTCTGAGAAACATTTTTAAATTTTCAAACAACAAATTTTTA
>GHICQ5101CFHFD_31_168
AGCCGAGCTCAGTTGTTTCATTGCTAACAATTTCAAATGACAATTTTTTCGGTTCATAATAACATGAAGGTACTTCTTTGTTATTATCAACGGAATTATACGTACAATAGTCATAATTAGCACATTCTCTAATTAAAG
>GHICQ5101CFN7K_199_299
CTCAATGCTATTCTAATGCGACCATCTTGTTCGTTAGCTATACGAACTGATAAAACACCCAGGACTTCTAAATTTTGAACACCACCATCTTTACCATCTGT
>GHICQ5101CFQHZ_76_227
CAAATTATTTCTTAGAAAATTCTTTTTGACTGCTCTAAAACCTAAAGCTTAAAATAAAGAGAAACAAATGAAAATTCTTATCTTTATTTTAATTGCTTCGATACGATGCCAATCGAATAAAACATATGAGACTATTACAACGACTATTGCTG
>GHICQ5101CF4ML_23_206
TAACACTAGCTAAACGTTTCTCTAGATCAGCTTTTTGTTCGGCATCACGTCTACGTTTATCAGTAATTGCATTTATAGCATTGTCCAAATTACCACCGGATATTTCTTTTTCTTCAGCGTAATCAGTCACTTTTTCCAAGTCAGCAGCACCAGTATTGTGTTTGCCTTGTTGGGATTGAGCTCT
>GHICQ5101CGJEQ_100_355
GTTTGCTTTATCAAATGGATTTTCTGGTCAAATTCTTTTTGAAAGATGGCTAATAAGTCTTTACAATGTGTTATTTACAGCAGCGCCTCCCATGGCCTTAGGTTTGTTCGACAGACCATCAATGTCAAACACCATGATTAAATTTCCTGAATTGTACAGGATCAGCCAAAACAAATCTGATTTTAATA
>GHICQ5101CGV2F_17_171
AAAAAAGTTTTTAGAAAAATGTCTGTTTCCGAAGTCGAAGAAACAATTAAAAGAATCACAGGTCACAAAGGCGTTATTGGTCTAATTCTG
>GHICQ5101CH0XL_18_227
AGAAAAAGAGCAGAGGCTTATAGAAATGCTGGAGCTGATGCTGTTTTAATGCATAGTAAAAAGAGTGATCCATCTGATATCGAAGCTTTTATGAAAGCATGGAAAAATCAAGTACCTGTTATAATTGTACCAACTAAATATTACAAGACCCA
>GHICQ5101CH8LL_43_253
GTAAAATAAAGACGATTACGAAGCTAATCCTCAATTGACTGTTCGTGGTGTTGGATTCGCTCGTGGTTTAGGTGGTCAAGAATTTACATTAAGATTGGCTAAACATTTAGCTAAGCTCTTTAACGAAAAATAAAAGAGATGTATACAAG
>GHICQ5101CHC73_17_191
CAGGAACACTATTTGTCACGACTACTTCGTCAATATTTGAATTATCAATTATACGTGGTGCGTCGGATGATAATAAACCATGAGTTGCCATTACGTAAATTTTATATGCACCACGTTCTCTTAAAACTTCAGCTGCTCTTGCAAACGAATTAACATCGTCTATCATATCTTCCTA
>GHICQ5101CHHJ0_310_479
GTAAAGACTGCCAGCGTTGTGATTTAAAATTTTTAATATTTTGTGCTTCGTCCAAAATGAAATATTTCCAACTTTTTACGCCTAAAAATTGCATGATCTTGTATGACTAATTTGTAACTTGTTATACAAACATGAAAAGCATTGCTCTTAGTCCAACCTATGCGTTTTTG
>GHICQ5101CHWLH_134_248
AATAGTTTATGGATCATAAATCTTTCTACATGGCATCTGACATTGATTTCACACTGGATTCATTTAGAACTTATGTTTCGTTTATAGAACGCAATTGGAATAACATACCAGGTTC
>GHICQ5101CH68P_18_228
AGAGTTAAAGCTATCGCTCGTTTGTCTTTATTTTACAAGCACGAAAGCTGTGGTCAATGTACTCCATGTCGTGAAGGTACAGTTTGGTTGACTAAAATGATGGATAGATTCGTAGAAGGAAAAGCCAGAATTGATGAAATAGATATGATTTGGGC
>GHICQ5101CI7QZ_51_124
AGATTCTATATTGACTATACTTGATACCCATAAGTTAACTTCGTTTTCGTTGTTTGACATAATTATTTACAAAC
>GHICQ5101CI5AV_21_78
CATCGTTCTGGTGCTCTCATATCGCCCTATTCTCTTAGACAAATACCTATGTTTGTCA
>GHICQ5101CIT3C_274_367
TGCGCTCTTATTTTTCAAAACATCTTGCTCTGAAAATGTTGATTTAAAATGATATTTCCCATTTATTTCCATTGTCTGTGAGATATTGTATCCG
>GHICQ5101CKEE6_20_132
CACTAGATTTGAGTAAATTATCAGCAATAGAAAATGTAGTTACATCGACTAATTTAATAAGTGTATCCAAAGCCGAGATACCATTAGATATAAAGAAACAATTTAAGGAGGAA
>GHICQ5101CKXBP_18_89
AGGACCAAGGCGTAAGGCTCGCAAAAGAGCTCAAAGCTGTTAAATATGTTGAATGCTCGGCACTGACTCAAG
>GHICQ5101CMF64_94_193
TACAGTATCAACATGAACAAGAGCTTCAACAACAACAATATCTCTATCAACAGCAACAGCAGCAACAACAACAGCAGCAAATATTAATGGACTATCAACC
>GHICQ5101CNOS9_64_205
ATAAAATTAATAGATTTTGGTTGTTCAAAACAACTTAACAATCAGTTGTTAAATTCACAAAAAGGTACTGTCTATTGGATGTCTCCAGAAGTTGTTAAAGCAACTGGTCATGGGACAAAAGCTGATATTTGGTCACTAGGAG
>GHICQ5101CNZR5_242_377
CCTATATGATTTTTCGTTTTTATTAAAAGTAACAAGTGCAAAAATATGCTGAAACTGTGATCGAGCACTCGATGGAGTGAAATCAGGCTCATCATTGTCATCTAAATCTTGAAATACAATTGTAACTATATCATTT
>GHICQ5101CO7XH_87_228
ATTTATTATCTGCTAATAATGGAAGTAAAGTGGTTCTAGTACTACGGCAACGACGACGACGATGATGACAACTTCTCAAGGATCAACAACTTCTGCAAAAGCTGAAGTATGTGTTACTCCAGCTTGTATCAGTGCTGGTACT
>GHICQ5101CPI6L_19_203
GGGCAAAGGATCTAATTGAAATAATTAATAAAGATTATACGACTGAAGAGTTTGAGTCATTTAAAAAGAACCTCCTAAGACTTGGTGATGTAAATTTGGACGGAAAATTAAGCAAGCAAGAATTGTATTTAATTCTAACCACTTTTACATCCAAAAATTTGGATAGCTTAGACTCGTAAATTTGA
>GHICQ5101CPT73_198_298
CAAAAATCAAAAACAGAAAAAGCTAACGTTTGATCTTCATCCAAATTCACATTCCAATCTAATATGGAAATTCCATCAGTCAAATTAGGTGGTTGTACATC
>GHICQ5101CPFZC_18_181
AGGCACAGGACATGGACGATGAGGATTTGGATAATACGTTTACTAGTCATCATCACAATGTGGTTGGCAATGGTGGCCTCTCGTTGACATCCGGCGCAAATGGTTCACATAGTTCATTAAGTACTATAAGCAGCAATAAAGAGTCGCCTACATCCTAAAAGCAC
>GHICQ5101CPYXR_19_216
GATATAATTCTCTTTGTTCTCTTGAAATTTACCACTAACAGGCCATGCTCTAGTTATATCACTCACATATTCATTATACTGACAACCTGCATCCATAAGCACTAATTCACCATTTTTTATAATTTGATTATTGCGTATATAATGAAGAGTTGTCGCTCGATTGCCACCGGCTATTACTGGTATATAACCTAAATACCT
>GHICQ5101CQF4I_29_170
GAATTGGGTTCGAGTGGTTTGATGAGTTTATTAGTAACAGGTAGTCAAGTAGTTGAGTTAGTAGATCCTTTAATTAATGAAATAGACCCTAGTCATATTATACAATCAGCTAATTTTGTTTGGTTGACACTTAAAGCTGTCT
>GHICQ5101CRLF3_33_116
CTTTGATACTCAAATTAATCTCTCTTAAAGTTGCTTGTTCTAGTTTCGTCGTTCGTGATCACAATCCGAAATTTCAAATTGCAT
>GHICQ5101CRL28_72_235
AATAATTCTACGTGAAAGAGAAGAAAAAGAAAGCAACAAGAAGAGACTGTTGAAAAATTAGAATCTTTATCGCTGATAGATCCACCAGATTTAAGTCATCTGTTTAGTCCAAAAGAAAATGAAACTGTTGAGATTGAATCACAAGCCGAAGACTATACCGAAAC
>GHICQ5101CRS2L_29_118
ATTCAGTCTTGCTTTTGCTTTCCTCGCACTTTTAACTATAAGTTTATAACATTGCGACTGCGATAAGCCATAAAAATATTTATGATTCAG
>GHICQ5101CS48O_47_242
TGGTCAGTCAAAAAAAAACAAATTTAGCTTTGACTTTTCAAGAATTAGAAACTAAATTTATCAAATTAAAAATCCTTAAAAATCACACAGCTATTTTGGAATTTTTTCTTGCTTATTATTCCGAG
>GHICQ5101CSTB2_40_146
GTTTACCTGCCATAGTGATCCACTGGTGCTTTTCTCATTCCTGTAAATCTCATTTGAAAAGTTCCAATAAAGCCATATCTTCAGAAAACATTGTTTTATAACCTAAT
>GHICQ5101CTRYY_67_214
AGTTAATGAACCAGTAAACAGTTGCGCCATTAATTATCCAATATCTCATCATATAAATGCAAATACTCTTAGAAAGACTGTTAATTATGCCAAAAT
>GHICQ5101CU5DP_24_157
GGGACAACCCTCTTCAACATAATTTATAATTGTCTCTCTGACTTCATCATGTGGATCAACGCCCAACATATAATGCTTTGGAGTTGGAGTCTTCGTTCTAGCATAAACAATAAACGCCAATATTAGGACTAAAA
>GHICQ5101CV8CJ_98_191
AAAAAGGTTAAAACTGAAAAAATTTAAAATTTATGCAATTAATTAAAAAATATAATTTCAGAGTTGAGAGCAATTTTTGGAAAAAATGAAAAAT
>GHICQ5101CVLIV_324_341
GACGAAAGACGTGATCCA
>GHICQ5101CVU3N_169_291
GCTTAATTTATCATCAATCTGTGTTGCTACAGTAGCTAGAGTATTAAATGATGGCTACTTAATGATTGAGATAGATGGTTTTAAAAATAATGATGGTAATGACATGTTTTGCTATCATCGCAC
>GHICQ5101CW11R_147_283
GTTCTATTTCTTCTTCTTCAGGATTTAATCTTAGATATTCAACAAGACTCGTTGTTATTTCTTCTTGTGTTGCCCCTACGATGCTTGATGTATTTGAGGAACTAAATCTGGATGTTTTGTTTGTTTCATTGTTTCCA
>GHICQ5101CWP65_237_338
GCACAGATTACACATTCGAATTCGACACAAAAACCTCTCTAAATAATGCGCACAGTCAATCACTTTCATGTTATAGATTGCGCACAGATTACACATTCAAAT
>GHICQ5101CWQ89_93_180
AAGCCAAAGAAGAGATATGGATTGGATTAAAACGTCAATCAGGTCAGACTTTGTGGGAATATGCCGATGATACAATAGCATCCGGAGT
>GHICQ5101CWTKZ_20_125
GTTCCTTCCATAAGACCTAGTTCAAGTTGTCCAGCCGATATTGTTCGCTTGAAAACTTCAAGGCATTCATTTTACTGAAGAAGAAATAAGAGCATTAATCAAAGAG
>GHICQ5101CWIOD_17_175
CAGGTTTGTGTATGTAATCTACTAGGGTTGGGTCGGTTTCTCTTATGAAATTGGATATTTCGTCGTATGAACGCCATTTGATTAGTAAACGAATATGCTCGGTTACACTGGAATGTTTGACTATTTCGTTTATGGATTTTTCAATACTGTCTGTAAATC
>GHICQ5101CWUQV_59_245
CAATTAGATAAATCTCAGTTTTGTTAAATTTAATCATATGGATAAATATGAAAAATTCGTAAAATAGGCGAAGGGTCCTATGGACAAGTATTCAAATGTCGCAATAAAGAGACTGGACAAACTGTCGCTATCAAGAAATTTCTGGAAAGTGGCGACGATCCAGCTATTCGACGTATAGCAATGCCTG
>GHICQ5101CX5WT_19_159
GCCAATCGGTTGCCCATGACCAGTGGTTAAACGCTCTTTTTCATCTTGATTTTTTTGGAAAATTCAAATAACTGATTCGCAGCTTTGTTTTCAGCCATGTCAAAAAGTTTAAATTATTTCAATTTTGTCGTTAATTATCTA
>GHICQ5101CXIUA_28_174
TACAGGCCAGCCTGGGAATGTTCCTTCGGACCATTTTCTTTCGAAATCATTGACTGCTTGATTTATTTCGCTTTCAGTGTCAAGTAATGGTTTTACTCGAGCTAAATAATCGTTCAAATAATTAAACAACGATTGTAAATATTTGAA
>GHICQ5101CYHUX_33_228
AAATAGTAGAGCTATGTATGCATATCAAGCTAGTGATCCCGATGAGCTTTCATTTGAAGAAAATGATATAATTTATCTCGTAAAAGAAAAGGAGCCGGAGGGATGGTGGATTGGAATATGTAAAGGAAAAAGTGGC
>GHICQ5101CYA9C_27_166
ATAATGGAAATGAATTTTTATCATCTATTGAACTCTATGATCCGTCTACAGATACATGGACAGATGGACCGCCTATGACAAGTGAACGCTCAGGACACGGTGCAGTCGTAACTGTTGAATCAAAATTTGTTTAAGTCAAC
>GHICQ5101CZ0UW_19_118
GGGTTTCTTTTTTTAATGCATAACACGCTGTCTTCCAACTTGGTTCGCTCGTTAGGTATTAAGCCTAAATTAACTCTATCTGCTACATTCTCTGGACATC
>GHICQ5101CZMLN_25_178
ATCCGATGGTCGATACCAATTCGTTTGCGAATAATTTCATTAATTCTGAATCGGAATTCGATTTAAACAATCGAATTTACAATCAAAATCAAGTTCAAACAGCATCAACGAATTGCAATAATGATGAAACAAATAATTGGATGTTACAATTCTG
>GHICQ5101CZMCL_23_279
GTTCAATATTTTGATGAAGCTTTCAATTTTATAGATGAAGCAAAAAGCAAAAATTCAAAAGTTTTAGTACATTGCCAAGCTGGCGTATCACGATCTCCGACTATTGTTATAGCTTATTTAATGAAAATGCAAAATTTTAAAGCAATTGAAGCATATCAAAAATTAAAGAAATAAGGCCCATAATTGCGCCCAATAT
>GHICQ5101CZWT5_19_196
GGTGTCTAATTTACGACCACTTTTATAATCAATAGCTAACCATTCGTCTTTTTATCACCCGTATATAAATAACCGTCCATCGACTTCGACGGCGATGCACTTACCAATTCGGCAATTGTATAGGGAAATTTTTTAAGACCCGAATTTTTATTAGTAAATATATACAAACTACCATCAC
>GHICQ5101D0EH7_18_121
AGGATTTTCGACTTCCTGTTGCTTATCGTTTATTAGAGATATTATATTTTTACGAATTAAATTACGAACCATTTCGTTGTCCTGCTCGGAAATTGCCATAGTCA
>GHICQ5101D0BZ5_17_45
CAGGGACACATCCGTCATGGTTCATGAAG
>GHICQ5101D02IK_20_166
ATATCAGATTCTGCTTTACGTGAAAAATCGAATCGACAAAAAGTTGTTTAAGTTGCTCATCTTGTGTACAAGCGTCGATAAATTGTTCTTTAGTAATGAATTCAGGGGCTTTAGCTGGCTTGGCTGGTTTTTCTTTTTGGGTTTTCC
>GHICQ5101D1N5M_22_146
ATTATATTCCACCGCCACTTCCTTCATCGCCTCCGGAGAAAGCCAAACTTCCTGATTCAATTATTCAAGAATTAAATACACTGGAAGAACACAAAACTTAAACAATCATACTTCGACACAAAAAT
>GHICQ5101D1NWA_16_327
CTTCTAGTGATTGTAAAAGTGATACTCAAGAAAATAGACAAGTAAACATGACTGAGACCAAATTGACCTATGCTATTAATGAATTGTTAAATACAGAAGTTGATTATGTTAATGATTTGGCAATTTTAATCGAAAAATATATGGAGGGTCTTAAACGAAATGAGATACCGATGCCTCAGGACCTGT
>GHICQ5101D2OA3_48_197
TGAAGTAATTTTGAGTATAACAAATCGTTACGAAAGTGATGTGACTGTTAGCTTTGTGAATATTGATAACGAAAATGTTTTAAATTTATCAGGTTTTAAGCCAACTGCTAAAATAGAATTTAAAACTAGAGATGACTTATCAATAGTAAT
>GHICQ5101D43IE_39_234
CTGATGACTTTGGTTTCTTGTACATAAAACGTTTCTGTGTTGAACTAGAATCTAAATTATTATTTACAATTGGTGCATCATTGGGCAATTGAAAGTGTGGTATGAGTGGTGCATGTGGTCGCATACAAAATATTTTTTTAATTTAGTTTTACTTCCATTTGATGAAACTTGAGTACTAATTGGCGATGTACACTTA
>GHICQ5101D46GS_22_178
CTGATATTGATGGTAGTTTAAAACTAGCAATTTCTTCATTAGTTAAGCCTTGTGAATCGGCAAAACTTATAGCCGTGTTCAAAACAATATCTCCGATTAGTTCTAGTAATGGTTGACTAAGTTCCACGCACCAAAATTCACTAGTCTCTGGTTTCTT
>GHICQ5101D5DVQ_26_149
TTGCGTGGGAAGTTAAACCGACGTCGACGGCCTAAATCTGATGGGCCGTCGACCCCGGTTTTTAACTTCCAGATTTATTTTTCTTTAGTAAAAGTTTTTACAAATAAATAACAGATAACCCACA
>GHICQ5101D5VCK_72_166
ACTTTGGATGCAAAAATTTTCGGAGTCTTAAGTTCGGGTTGAAGTACTTTTTTAACTTGTTCATCGTAGGCAAGCGAATAACCAAATAATTTTTC
>GHICQ5101D6V3E_18_83
AGGCTGTGGACATGGTTGTGGGCACGGTTGTGGACAGGTTTGAACTGGGGTTGGTACTGGTACTGG
>GHICQ5101D8405_20_186
GAAAAATGTGGTTCTGAATATAGCAGTCGATGTCCTAGTGGTCAAGCATCACCGAGTTTGCAGAGTCCTAGTCGTTTTTCTAAAACAGGTAGTGTTTTCACTAACGATTCGACTGATTCAAAAAAACACATGTGTAAATCCCCGAATTTAATTCGAGAGCATCGGTA
>GHICQ5101D97I8_77_132
TTAATTCCTAGTAAAACGGGAAAGTGAATTTAGACATTGTTTAACATTAACGGACC
>GHICQ5101D9RL2_31_170
CAAATACAAAATCAAACAGATTTGATCAATGGAATTATTGATTGTCATAAAAGGGAATTCAGACAGTAATTGTATCGAGTAGTAAGCCTTTCGAAGAAATAAGAAAGATAAGCTAGTCTTGTATGCAAGCTCTTTAAGTA
>GHICQ5101DA2QF_20_263
ATATAAATGTAATACCCAATCCTAATGTTCTGACCGAAAAATGTGGTCACTATAGAAGAGAATATTTTTATCAAACAAATCAGTATTTTAATTCTAAAAGAATTGAATCTGGGAACAAAGGCTGGTTAATTGGTCTATCAATTGCCTTTGGATGCGTGAGTGTGATTATAGGGACCATCGGATCGATCAC
>GHICQ5101DBEPJ_38_164
CTGCTTTACTAACCTCTCGTATCATTTCAATAGCCAATTTAATTCTCTTTCTTAAGAATACAATTATCAAAAATAAAATTAGAAAAATAACACCGAATATTATGGCCAAAACTAACCAGAATTCTTT
>GHICQ5101DCF4C_24_212
TGGTAAGTGCATCGCCGTCGAAGTCGATGGACGGTTATTTATATACGGGTGATAAAAAGACGAATGGTTAGCTATTGATTATAAAAGTGGTCGTAAATTAGACACCCTAACGTCAGATACTTTAGCCTCGAAAATTTCCACAGATGATGAAAATGTTTTACTTATAGGTAGGACACAATATACGATCTG
>GHICQ5101DD9TG_118_287
TCCCATCTTTTTCACTAAATTGAACTTCATGAGGTGTCTGATTAGGTTGTTCACTATTTTTATAACCACCAAGTCGCATGTAGCTGATTCTTGATGTAAAAGGATATTCGGAACAAAGTAAGTTTTTAGAATCGGTTTCTTTGAATTCTCTACGTAGCATTTTTTCAAAC
>GHICQ5101DDK71_33_156
TGCTTTTTTACAAACATTCCTAAAGAAATCACGCCTAGGAGTGGCCCTCCAAGCAAGCCAAAAATACTCAAGGACAATTGTAAAATAGTATTTCCGAAATATTGACACAAATATGCCAAACCAA
>GHICQ5101DF2FR_84_230
AGAAAATGATGGCTTTTCATTTTAAGCGACAAGAGGAAATGAAGAAATTAGCCGAGGCTGATGATGATTCTTATTTGAATTCGGAATGGG
>GHICQ5101DH406_235_327
CCCAGGGGTAAAAACCGAAATTTCGCTTTTTCCCATGCATCTATCCTGTGTTTTGAATTTTTTTTCTACATACTTTTGATGAGGAGTTTAAAC
>GHICQ5101DHT4B_16_223
TCTTCATTTCAAGCTAAACAATTACTTGCCAAAAACAATTTGAAGATAACAGATTTGGAAACATTTACAAGTATTGATGTTACAATAGACGGTGCTGATGAAGTAGATAAAAATTTAGTATGTATTAAAGCTGT
>GHICQ5101DIP0Y_18_159
AGTAGTAGATGTTTGGGATGTTAAAGAACCATTCGAATCATTAGGTTGTTTTAACATTTTACCGCTGTGTTTGCGTCTTGGAGGGACCATCGGTGGGCCACTACCATTCGGAGAACAATTCGAATCATTATCGTTATTTACT
>GHICQ5101DJ2IY_119_219
TTTAGATAGCTATAATTTGTTAATGTGTGCATGTGGATGTATTGATCCATCTGCTAGTGAGAGAAATTTAGCTAAGATTATTGATTTGCTGATAAACAAGG
>GHICQ5101DJ2PQ_20_220
AGCAGAAAAACTTGGCAAAATTTAGTTAAGATATATAAAAAAAATGTTAAAAAATTTCAATTTTTTTAAGCTTGACTATATTTTATCTAAAGCATCAATTTGCTGAGTCAATATTTTGCTATGAATGTGATGCTAAAT
>GHICQ5101DKT60_165_334
ATAAAATAAATTTACAAATTTATACGACTATTTATTATTATTATTATGCTCTTGGTCATTGACGACAATTTCACTTATTGAAAATGTTGAATGTCTCGAAATATCATTAGAATATGTTGAACTAGGATTTTCGAACTCTTTTGATCCAATAGCCCAATACTGTACCTGTC
>GHICQ5101DLOP5_62_240
GTAATTCGAAATTAAATTCGTTACGCAACAAGTTAAAAATTGAAAAGACTAAAAACGCTGAATTGATAGATTTGTCCGAGAGCCTTAAAAATAAACTCCAACAAAATCAAAATCTG
>GHICQ5101DLXWO_18_151
AGGAGTAAATTTGTCGATGTTTTATAAGTTTTATTTGACGTCGGTGTTTTATTCGACGTCGTTGGCATAGACGTCTCTATAGACATTTACAAATATAAAAATCTACGTTCAAAAAGTTCAAAACTTTAATTTAT
>GHICQ5101DMYXB_24_112
ATCTTATTTTAGCTATTGTCTTGATGATACATTATTGAAAAATCATGATCTTCTTGTTCCTAGCGATTATTATTACAAACCAAAGAGGC
>GHICQ5101DN5V6_20_116
AATGGAGGCATTGATGAATTTGAAGTGTTAACTACATTTGAAATAACGGGCATTACTATTGAGAGACCTCCGTCAGTGCTGAATTCTGTTTCACTAT
>GHICQ5101DN3T1_21_330
TGTTAGTGTAGTATATAAACCAAGAGTTGGTCTAAACACAAATAGAGAAAAAGTTTTTGAGTATACTTTAAGAAGTATTTTAGATGGTATTATAATTACAAGTCTACATCCTCGAACAGCTATCAATGTAATTGTTCAAGAAGTTCAAAACGATTCAAATTATTTGGCATGCTCGTTGAATTGTGCTTGTTCTG
>GHICQ5101DOHDM_38_207
TTGTAAGTTAGAAAATGAGAATAGTGAGTGGACGGATAAGCTAAGAGGTGCTTTATTTTATGATTTAAGTATGAACGATAAAGAAAATTCTAATCAGTTAAATTTACCATCGTCCAATAGATGTTCGTCTGGCTATTTAAGTGATTGTTCCGTAAATTGAGAAGAATGAG
>GHICQ5101DPLGH_18_153
AGGCGCTTTTGTTTATTTGTTTTGTTATTCAATAATGGACAAGTGGGTTTTAATTGCAATTTTTTCTTGCGTTCAAATTCGTGCGTCTATTTGATAGTTTAATTGCTAATACATCGTTCGTACTTTTGTTTTGAAA
>GHICQ5101DPNI6_18_177
AGATCGTCGAAGAAGAAGATCCATACGCTAAAATCCTTGAGGATAAAAAGAAAGGTCACCACCATCATTAAATCTAGTTATAAAATCGAATATTAAATCTTTATTTAACATAAAAGATAAAAAAATTATATCTTAGACATTAACCATAAATTAAAAAAAT
>GHICQ5101DPWR0_20_147
TTCGTTTTCAATGGCACCGGAAATGTTGAAACATGAGATTTATGATGAGAGAGTCGACATATTTTCGTTTGGTATAATTTGTTGTGAGATTATTGGACGGGTACAAAGCTGATCCGGATTATTTGCCG
>GHICQ5101DQR2R_19_211
GCTCCTAGACCACCAGATAAATGTGGAGAGACAAAATCGACATGACCATCGTTTTTAGCTAAAAATTTTGACTGGGCACCTCCTGCTAATCCAGTTAAAAACAAGTATCAATGTCCCTAAAAGTTCAGCTAGAAATTCTTTTGCTAGTTGACTTTTTAATTTATACTTTTTGATTAAAGTTGTGAATTTGCTT
>GHICQ5101DR22B_19_128
GTTCAAACTAGTGTATTCAATTTCTTCACCAGCACAAAAGTGACATACACCATTTAGACCAATTGTAAAGTATTCATCTTTATTACAATTTACATAATTAACGACTCTTT
>GHICQ5101DR1J8_98_186
GACCTATAAAGTGTGACCATATATTTCCAGTCTCTGTATGAATTCTAAAAATAGATTTAAAACATGCTTTTACTGATGGTAATGGCTGT
>GHICQ5101DR0WM_315_425
ATTTATTTAAATAGAAAAAATAATACTTAATTCCAAAAAAAAAAATGGATAATATGAATAATGATCCAGAAATGCAACAAAATGCTTGCTCGTCAAGAATTGTTCGAAAAA
>GHICQ5101DR9G6_21_219
ATTAAGAGCCTTTAATAACTCGAGCAAGAATAGTTTTTAATAAATTGAAATTAACAATGCCAACTTGCGGCGAGGAGACATAAGGCCAAATGAAGCAAACGGTTCAAGCTTATATCCGAATTTTTATCAGTACTCGCCATTTCTTTAACAAATAATACCTCAATGTTGGATCATTTCTTTAAAAATCTAAATACTAAAG
>GHICQ5101DRIVF_134_227
CCCTTCTTGAAGATTTCTCCAAGTTTGACTAGGTACAGCCTTGCTAAATTCTTCTAAAAACTTTATTTAATAAAGTATGAGCAACACGTTTGCT
>GHICQ5101DS63P_30_176
GGTTGATCAAGAAGAGTGTAAACTTATGTCATCAACACCATATGATTTTGAATATGGAAACGACTTAAATGATCTAGATGATATACTTTTTAATATTGCATCTAAAAGTATTGTTCAACCAGCTCTTGTGAAAAATCTTGTACCGAT
>GHICQ5101DSL3H_22_164
TTAAACCATCCTTGTGCATTCGATTTAAAGAACTGAAAAGAAGCTGAGATCTCACAGAATTTCTTTTCGACTCTTTATGTTGTGACATTTTATACAAAGCATACGAATCTCTAGGGCGAGTAATGCACACTCCTCTAGCAACA
>GHICQ5101DS0SN_20_217
ATATTTGAGACTAAAAATAGTCCTAATGTTAAATTAGTCGACTTTGGTTTGGCTTGTAAATTAGACCCCGACGAGATTGTTAAAATATCATCTGGTACTGTTGAATTTGCCGCACCTGAAATAGTCGAACATGACTCAGTTGGCTTCTCAACAGACATGTGGGCTGTTGGTGTTCTCACTTATGTCATACTCAGTGGC
>GHICQ5101DSQHA_18_236
AGGCTTTAGACAGCGCTGTTCAAGCTGCTGCTTTTCAAATTGCTGTATGGTTATTGAATGTTACTGAAAATGGTCTTTTGCCAACCATTGGAAAAAGAAGCTTAACAAGTATTGACTATTTTATTCATAATATTCTTACTCTTATTAGTGTTAATAATCAGACCAA
>GHICQ5101DTSWC_146_284
GCGGCTTATTTATTTCCTCTTTTGAAAAATTGAAAATCTGTTAACGGCCATATTTTTAATACAGCTCTACTTTCAATTAATCCATATGGTATTGGACCATAATCTCTTGAATCATGTGAATTGTTTTCATTATCACCAC
>GHICQ5101DV5QK_131_327
ATTTTTGCGATGCTTTATGTGGAACCCTGTTTTCAATTACGACAGCATATTTTTGATTGGGCGTCTCATCGACTAAAACATAATCTAGAACTAAATCATCACTCAAACCACTAACAATTGTTTGATCACTGGTATTCAAATACCAACTACAATTAGTTGTTTTGACATTGGGCCAAAAGGTCACTGGTGATTTAGCA
>GHICQ5101DVLA7_14_206
AGACAGCATATGAAAAAGTTTTTCCAGATCCAGTTGATGCGATCCCAACCATGTCTCTACCGCTAAAAACAATAGGCCAGACTTGAGCTTGAAAAGCAGTAGGTTTGGTATATCCTTTTCTCTCGAAGTGTCTGAGAACTTCTTCTGGAAAATTAAGATTGAAAAAGTCTACAATAGGCAAAGGAATATCTTT
>GHICQ5101DVLSU_18_269
GGTGTATTACCCTATTGTCAACAAATAGATCCTATAATATCGACACGAATCACACGTGCCACTACGCTTGAACAGACTATCGATTACATCCATGAGTTAGAAAAGGATAAAGACCT
>GHICQ5101DW6IK_20_168
ATCATCAAGTGGCTCATCATCATCGCCAATTTTATTTGATCCAAATTTAGACATGCCATTTGTATCAAATCAACAACAATATTCGAAATCGTCTTATTCTCATTCAACAACAACGACAAAATATAATCGACAAATTGATCAAAATGGTC
>GHICQ5101DWFNB_17_177
CAGGAACTGATGAATCGACTAAGGCACCATCTTTTGGATTTACAGAGGCAAGAGCGGCTAATTGAACCCCCTCACTATTTATGTAAACACTTTCTAATTGATTATTTTCATTCATTCTATAAAGTTGTAAAGGATTTTGTCCATCCACAGGACCTTTTAAG
>GHICQ5101DWNTW_18_112
AGGTTCGAATTTGTAAGAGTTATCTTTACATTTACAGGCATATTGATGAGTTGGATGAGTAGTTAAAACACATTCACCATCACCACAAGCAATTT
>GHICQ5101DXAMD_209_318
ACCTCGTTCGTCTTTCCTTTATTCGCTCTTTTACTAATTTCTTCTTGGTGTATGATGTTAACCATAATTTGGTTCTCGATTTTTAACGGCTTCCACCCTTGATCAGGAAC
>GHICQ5101DXS8M_22_135
CTTGGACTCCCTGACGGATTTTGAATAGCTGAATTAAATCTAGAAACTATATCATTATATCCAGGATTAACATGTCCAGTTGTCATTTTTATAATCAAGATCTAAATTTCGTTC
>GHICQ5101DXVMP_35_214
TTTAGACATGCCATTTGTATCAAATCAACAACAATATTCGAAATCGTCTTATTCTCATTCAACAACAACGACAAATATAATCGACAAATTGATCAAAATGGTCAACAAACATATACAACCGTTTTACCAAGTTCTAACATTGGCGGACCTGGACCAGCTACTCCAAGAGAAAGAGACAGA
>GHICQ5101DYVE8_315_465
AAGTTGAAAATCTAGCTCTTTCTTTTTCAATTTTTGGTATACGCCCCATTTTTATGCCTTCAAATGACATACCCGCCGCCAGACACGCCTTCCATCGACAAAACTTACACCTCTTTCTCTGCTTGGGCTAATTTCACACTTGAAACCAAAT
>GHICQ5101DZPOF_64_189
GTTGAAAAATCAACTGGTGCCAAGCTTGCTCTATCAACCGCTGCAGTATTTGAAACAGTGACTGAATTAGCTACCGTATTACCATCATTCGACGCAACAGTGGCTGAATTAGCTACCGTATTACCA
>GHICQ5101EALRK_19_265
GATTTGGTTCATGCCAAAGCAAGAAAAAGTTTTGTTGATTTGCAAAAAATGCACGAAAATTGTAAGTCTCATCAAGAGACACCAGAGCTCTTTTGTGAGCCTTATATACACAATGGTTTTAGGCCTATTAATCAACCCTATTCGTATTATGCTTTATCGTTATTTACGAAACATAATGAGACTATGAAC
>GHICQ5101EB6MQ_110_237
CTTACGTTATTTAAATGCTGTTGAGACTATGCGTAAACATAGAGTAAATATGAATATATTGTACGATCACAATCCTACAAGCTTCTTGGATAATTTAACCATCTTTGTGAAACAAATCGACAATGCAA
>GHICQ5101EB3XS_36_72
AGATGATTGACTTGACGACGAGTAACTAGTATCTGAC
>GHICQ5101EBMMB_28_213
GCGTGAGCTCGGCACAATACGCAATCAAAACACAAAATTGTTAAGCTTAAACTTAAGTGGTAATTCCATCACTGATAATGGAGCTATTGAAATTGCCAGAGGTCTTAGAACAAACAGAACACTTTAG
>GHICQ5101EC31E_16_129
ACAGGCTTTAATCGACTTGACTTACCGCCGTATAGAAGCTACGAAGAATTAAGAGAAAAACTTTTGTTAGCTATCGAAAATTCCGAAGGCTTTGATGGTGTCGATTAACCAACA
>GHICQ5101EC1YP_18_142
AGATTTTGAGCTTGTTGTTCTTGTGGTTGTTCTTCTTCTTCATAATCGAGTAATTCATCATCGGCCATTTTTTAACAATATTTTTTTTTCAAATTTCTAATAGTAAAAATATAAATTTGAAAATT
>GHICQ5101EC81W_17_180
CAGGCACTGATACGTGCTATTTGAGCTCTCAAATAATTGGCTTCAGTTCCTTGAAATGGTGGATATGACACGATTTGAGCGTCTAATCGACCAGTAAAAATTTTCTAATTTTTCTAGCGACTGAAACTTGTGTTGGTGTAACATTTGGCAAACGAACCCATGGC
>GHICQ5101ECTN0_134_225
GCACTGGTATTTTATTACGATCATCGGTTATTCTTAAATTTTTATCATCACCCGAAATGAAACCTTTCGAATTTACAAATTTAGTATTCTCT
>GHICQ5101ED70O_32_247
GACAGATATACGAGGTATATGTATAAGGGAAGACATTATCAGAGCTATGGTCGACCATTTAATAGACGAAATATTTTAGACGGAGGTCATATGGTTGCTTTTAATAGTGACAATTTTAGACGCAATAATAACAATACTTTTATGAAAGCTAAATATA
>GHICQ5101ED1MD_17_92
CAGGCTTATTACCATAAGAACTACTCATTCTCAGACCTGGTTTTTATTAATAGTTGAAAATTGTTTTTTTTTTTTT
>GHICQ5101EDDZT_19_106
GTAAGAAGTCGAAGTAGCCCTCAGTCATGTTTGATTAGGTCGAAACTGATCAGCTGGATCTTTTAAATTAACAAATTTCAACAAAACC
>GHICQ5101EDQUD_35_187
GCTATACAAACGACTACTACTTTAGTCACACATGATTTAGATAAGAAACCAGAGGAAATTATTGAAGAAAAATTAATGTAGACAATTCTCAACCATTAATTGAGGAAAGTGATAAGAATGAATCTGTTGAAAATTAGAAGAAGAAGAAAATTT
>GHICQ5101EDUFM_23_78
TGTGCCAATGTCCACCAGGTTTCAGTGGAAGATATTGTGAAACTAGAGATCCTTGC
>GHICQ5101EEDJJ_99_322
TGGTGATTATCCACTATCAGCGACAATAACTTCAGAAGGCGCTAAAACAAAACATAGAGGAGCAATGATGGCTGCTATATTTGCTATGCAGGGTGTTGGAATAGTTGCAGCGGCTCTAATGTCAATTATAATTTTAGCAATTTTTAAAAACGCA
>GHICQ5101EF73G_19_244
CAAGATCCAAAAGTCGTTGCGTCTCCATCATGGAGGCAAATAATGATAGTTTGCTTTCAAAATGGTCTACCATTTATTGGTTTCGGCTTTGTTGATAATTTTCTTATGATAGTCGCTGGCGACATGATAGAGAGTAATATAGGAATATTTTTACCCATATCAACC
>GHICQ5101EFOV9_20_135
GAATTATATTAGAATATTCACAATTGGAGCAAATTATAAATGTAAATAATTATATTTAACTATTTTTATCAATTTTAAAATAGACAAAAAACTTTTTATACTGCAGGTGCGCTTTT
>GHICQ5101EFGYM_100_273
CGCATACTTTCGAGCTGCTAATTTGGACTCTGTTTCACTCTTAGCGCCTGTACATACCATTTTACCTGATGAAAAATTAGAGCAGTTGTTCTAGGCACACGAATTCTCATGATCAATGCTGCGAAACGCTTTGGATTATACTCTGAATTCCTAGCTTTTAAAGCAATTTTTTCT
>GHICQ5101EHC67_45_175
TTCAAAATTCCCGAGCGAGCTTGTAGACATCTTGTACAGACATAATTCCATAATCAATTTTATTGGCTATCATCTTCTCAAAATTTTTTGTATTTTCAATTTTTAACTCAGAATTTTTTCATGTTATTATT
>GHICQ5101EHRD6_290_452
GTAAAATCAAAATAACGAGAAAACCATAGAGCCTGTGGCGTAACTGGTATTGCTCTTGTAGTCATACCAAAATAAGGATCAAATGATTTGGAAAAATTTTCTTGTAATGGTTCAATAGTCATTACTGGTATTTCAGATGTAGTTTTTTTAGTTGAGGTTTTTA
>GHICQ5101EHY10_20_211
GACATTACCGGTTGAGGTGGTGCTTGTATTATATGTGAAGGATTTGATTGTAAAAATTTAGGTATTTGTACTAATTTTACTGGTGGTGTATTCGGCTCGGGTTTAATTGTTTCTGTAACAGTTAATTTTGACATAAAAGAATTTAAATCGTTTGATATTTTCCAAGCATTTTGACGACACTCTGCTTGGCTG
>GHICQ5101EIZLP_21_183
CTTTAAGCATATTGCCCTCTTTGTCCATGACATCAAAAATTAAATTTTCTGTTAGAATATTTTGGCCAATTTCTTGAGGTGCTTCATATTTAATATTTTGTAAATCAATATCTGCCTGAGTAAATACACTATTACCACTCAGGATTTTATCCCTATTTAAAAC
>GHICQ5101EJ23Y_34_226
AAAAATAGTCAGTGTTTTTGAATACTTGAAAATGAGATACAATTCAGAATATGCTCGTCTTCTAGGAGTTACATTATATTTGATAAGAACTTTAATAGCGATGGGAATTGTAATTTACGGCCCGGCTACAGCTCTAAGTTCTCTAACCGATTTCAGTACTGAGATTTCAATTCTTCTCATTGGATTAATCGCA
>GHICQ5101EJ69U_17_105
CAGCCATTCTTCTATTAAATTTCGTCCATCAATTCTATCACCAGTTTTATTTAGTTTAAAATCTGTGTGATTTTTGCTCAGAAATTTTT
>GHICQ5101EJO4H_30_137
GCCATTGATATTCAAGTTAGAGCAAGTGGTCTAGTTAATCATCCAACATGGAGTCTTAAGTTGATTCAACTATATGAAACTCAATTGGTTCGACATGGAATGATGGTT
>GHICQ5101EJNV9_17_120
CAGGTTTACAATGTATCAGAACAGGAAAGCATAGTGATGAATGTATGTTTTGTTTGCTAAAATATACAATATCAGCAGCTAAAAGGACGAAACCATCATCAAAA
>GHICQ5101EKO0Z_41_290
TACATTGCATGAAATTATGATACCGAACAAATCAAACAAAAAAATATGTTATTATGTGTACACAAGTTCATCATTTATTAAAGGCCCTGATAAAATAATGGTCTTGCCTAATCGTAAGGAACCTTATATTTTTGAAATAATTCCTACTCAAAGGGGCGAATATAAAGGAGCTATAACATTTAGACCGGGAGA
>GHICQ5101EM9UP_177_280
GTGGAGTTAAAGTAGTTGGTTTAGTTGGGGGTTGAGTTGGCAATGAGTTAACCGGTTGGCGTATACAAGAATCATCGAATTTGGTGAAAGACAAGTCATCAATT
>GHICQ5101ENSSR_27_206
CTTCTTTTAAAATTATTTCAGTTTGAATTAAAGGTGTAATATTTTGAAAACAAGTCGTCTCGTTGGTTCACTTAGATCACTGGGTGTTACATCTTCGACGAAAAATTCACCACTAATGTCTGAAGAACCTTTATATTTAACATCTCTGACATCGAGTTCCGGACCCATTGACAATAAAGG
>GHICQ5101EOVWN_55_73
TAAGGATTTAACATCCGCC
>GHICQ5101EOSV1_79_209
CAAAAGAGACGCATGGGCCGCTTGTTTGGACATGCATATAATTCACATGAACGATGTGTTTGTTCCGGTTACGATAATGGTGATATTAAACTGTTCGATTTAAGAAATATGTGCCTTAAATGGGAGACAAA
>GHICQ5101EP3WH_88_205
AGATACCCAAGGATTTGAAGGGCCACCTTTTAATTCAGCTAGTAAATTTCCGTATTCATCTATGATGCTTAAACTAGTTTTAGTACCACCACTTAATCATAAATATTATATAGAAAAG
>GHICQ5101EP8BC_61_273
AAAAAATTAGACGACATTTATTCGCATTCCGATGCATTTTATCGTCTTTTTCAAAATGAAACAACAGTCTTAAGAGACAAACTTCAAAAATACTGTGAAACTCTAATTTTCCGTGAGCCAATTGAATATGCCAAAAAGGCCGAAGAAAT
>GHICQ5101EPDQE_45_139
TGCTCGTTTTCAAGCTTTGACTTCGGGTGACACGAGCTGAGCTTGGTGTCGATAATACCGAAGGTCTTTTTGGAGTGAACATTCTTTTTATTTTT
>GHICQ5101EQ572_18_172
AGGTATTACGTGATGATTGATTTTGACTGTTTGAATTGGCCATTTTCGAAGCCGGTGCTATAAATAAATCATTAATTGTTGATTTATTTCTTGATTGATCACGGATTTTATAAGACGAATCTAGATTCATATGGCTAATATGCAAGGAATTAAGC
>GHICQ5101EQMKG_22_126
GTTTAGGTAGTCTATTTAATAGCTTCTTGATTCCGATAATTCTAATCTGATGATTGTCATAACGACATATTTGTATAAATTCATTATACAATAAAGACGTTGTAA
>GHICQ5101EO836_18_154
AGGAGAGGAGGTATGCAAATATTTGTCAAGACTTTAACTGGTAAAACAATCACTTTGGAAGTAGAAGCATCAGATACTATTGAGAACGTAAAAGCCAAAATTCAAGACAAAGAAGGCATTCCACCAGATCAACAAAG
>GHICQ5101ER5HI_12_140
AGAGACAGCAACACGGACACATCAATCACTTGGCATTGATTCCTATTTTTTCATTTTTGACCAAATATTTCATTCGAGAAATTCTTCGTAAATCATCTAAGACTTGTCTTTACTATCCCATTTATCCAG
>GHICQ5101ERRJ2_108_264
TTAAAATTCTTCTAATCTGAATCTTGACTCATTTTTTGCTGTTCATTTGACTTTGAACGTTTCAATGATTCTAACGCCTTTTCTCTCAACATTCTCTCCACTTCAGCTGTCTCATCTTCACCATTCTCGTTTGTTTCTTTACCTAAATTTTCCCTGT
>GHICQ5101ERFPV_19_192
GGTCGATAATAACCTGGCTTACATTCCTGACAATTAATACCTTGAGTATTATGTTGACATTCTTGGCAAACACCACCACCTTCGTAATTACCATGAATATCAATACTTAACTTTTTCTCGTCAACTTCTTCATCATAAACGCATTTTTCAGAATGACCATAACATTGACAAGCT
>GHICQ5101ERWVG_89_177
AGCAAATTGTTCATTGAATTTATCTAGTGAATCACGTATTGATTTGTGTTCACAAGTCGGATTCAGAAAAGACTTTCCAGCATGTTGCT
>GHICQ5101ES7Z4_89_189
TAGGCATTTGGTCAGAACTTCCATTAATTGTAAATTCACTACCTGAAGGATGGCGATTGCCTAGTATACTAACCGGCGCTACTCAAATTGGTCAAATAGGC
>GHICQ5101ET1IM_52_87
AATATGATTATGATTATTTTTCATAATCTATTTTTT
>GHICQ5101ETFF8_16_187
CAGGGATTGTTGCATAAAGCTAATTCGGTTGTCATGGAGAGTTCACCAATGCTTAGGAGATCACCAATAAAGCGTCAAATGACTCTAGAAACTAGTAGATCATCGACAAATAGTCAAAATTTAATATGTAGTAAAAAAAGCAAAAAAAATTTAAAAAGACTTTAAAAGCGAG
>GHICQ5101ETUJU_16_117
ACAGATTAACAACTGCTCGGGAAAATACCGTGGAATGTTTCATTGTTTTGTCACAATTTACAAAGAAGAAGGTTTCAGGACTCTCTTTTCAGGGTTAGTCTA
>GHICQ5101ETYFO_170_352
GGATTTAATAACATAGCCAAAACTATTCCTAAAACTAATTGTTTTAGTAGTGAATTTGAACTTAACAAATTGACTGATCTTTTAAGATTAGAATTAGCTCAATGCGGTTATACAGAAG
>GHICQ5101EVJYV_18_129
AGTTTAAATAGTGAAAGGTCGCTTGAATTTCTCAGAGAAATGGAAGAAAATGAAAATGACTCTCAACAACGACAAGCTGGTAATCTACCTGGGTTTTTAAGCAATATTTTTT
>GHICQ5101EVPC5_22_203
AAGGTGTCGTTTTAGTCAAATGTTAGAGCCCATTTTTAACGAATTTGCTGATAAAGTCGCGGCTGAAATACCTGATGGTAGAGTGAGTGTTGCTAGAGTTGACTGCGAAGCCGAAGGTACTATCGC
>GHICQ5101EW2UG_16_211
ACAGGAAAAAAGCGTAAGCTAAACGAGTTGATGTTGAATTTTTCATACTCGGACATGCCTTGCAGCATAAACTACACGCTGCTGAACCACAACAACATGCCACACTTGAAAATAAACTTCCGATTGCACAACCCATTTTTATTTAAGTTATGAATCACACCGAATTATTGTTATCAAAAAATTTGTTGTTAATAAG
>GHICQ5101EX3Y3_60_194
CCTGGTCGTTCACATGTTCCAAAAAAGAACGTTCGAATCCTTTCATGAACGTTCATGTTCATGAAAAGATCTGAAAGGATTTGAAAATTTTTGAACGTTCAGATGAATTCGGATGAAAATGAACGTTCTTGTTCA
>GHICQ5101EXDZY_18_144
AGGTAATACCCTCTTGTAGAGTTTCATCCGAATGAATCCATGTTTTATTTGGAGCTTTTGCAACAAAGCCTTGTTTATTCAAGAGCTTATTCTCGTCGTTCATAATATGAAACCAACAATAACAAAA
>GHICQ5101EXHSV_47_230
ATTACACACAAACAATGACTAAAAAAAAGCAATCATAACAACTAAATTTTCCTTTTTTGTTTTGAATCAAAAAAAAAGAAAAAAATTATGTCTGAGAATATAACTAGCGATGTTTTTATGTGACTGATGAAGGTGATGTAAATTAAAAATCTTATGTCTTATAAAATTATATAATTTTTTTTTT
>GHICQ5101EXNWN_24_129
TCTTTTTTCTTTTTTGTTCGTTCCCTCGGTTCAACCAAAGTATCGTAGACATGTGAAATTGCTATGTAAGGTTTTATACTTGCAGGATCTAGTAAACTTAATTCAT
>GHICQ5101EY8HW_17_110
CAGCAAAATATTCTTAATTGGCAAGGATTAATCGTACCAGAAAATCCACCATTTAATAAAGGTGCATTCAAACTTGAAATCAACTTTCCAGGTA
>GHICQ5101EYLFT_23_149
AAATCATCTCCATCATGGGGTTTGAATGGATTCCATGAAGATGATTTATTTTATAATGATTTGTACGACACTATTGCCGATATTCAATTAGTTGCTGAGATGATTGCTAAAGAATTGGCTCATTACG
>GHICQ5101EYWHB_17_166
CAGACACTGATCTATAACAAACATGAGATCCAGGATGAAATACTTGGCATCCTATGGGCGACGACGGATTACATGTGTTATCCATTATAAAATCCTTCGAAAGAATAAGGAGCCTGATTTTCGACTAGAGGCAGTTTTGGTCGACATGGT
>GI1O1XZ01A0TYA_18_98
AGGGACTACCTGCTTGACAATTATTGGCTAATCGAGCTTTTTAATAATTTTTTTTTCTCATTTTTTAATTTTGGATCTTGT
>GI1O1XZ01A2L5N_18_232
AGAGCTTGTCGCATGCATGTAGTAAAGGAAACTATAAATGTGTTCATAAGCTTTTGCGATTAGGCGCTGATCCCTTAATATGCTCAATTGATTATTTGTACCCACATGACATTGCCGAAAAATATGGGTTCAATGACATTAAAGATTTGATCCAG
>GI1O1XZ01A30K6_18_36
AGGTATTAGATACTAACCT
>GI1O1XZ01A3NQA_118_256
AAGTATGCTATTGTAATTGATGCTGGTTCATCAGGAACACGAACCTATGTATACACATGGAAAAGTGGTATGTCTGCTTATAGAGGCG
>GI1O1XZ01A3P0U_354_373
GGCGAACATGCCGTACCGGA
>GI1O1XZ01A6HR4_366_483
AAAAAGGTGGCCGGTGACGGCCCAATGGTTCGAATCGTTGGATGGGGGACCTGGAATTTTGAATTAATTGGCGAACCTGGTTGATTCAAGGGTTCGGATTCAAGTCCCCACTCCTGCC
>GI1O1XZ01A7DDU_91_338
TTTATTAAATATACTAAAGACATTCAAGGCTATAACCCAGAGTATACTTATAATCAATGTATAAAACATGTCATACCAGGACAAGAAAAATATATAAAACCATATAGATCTGGTTGTGATGTTTTGATTAATGGTGAGAAAGTAGGATTCGAGCATAGTCGATATGGTTGTTTATTTAGTCAAACAAAAA
>GI1O1XZ01A896T_18_52
AGCATGTCAAGAAATAACTGTGCCAATGTGCAGAA
>GI1O1XZ01A8R2W_23_129
TACCATACAATAAAACTCATGTAGTCTCAATAAAAGCAAGCAAAAATAATACAATTTTATCACTAACTGATCATAATGGAAATATTTTATTTACTACATCAGCTGTA
>GI1O1XZ01A99VO_111_245
TATTATTAGGTTCAAACAAAGTGATTGCAAAAAATAAAAACTGGTAAGTTCCCTCGACTCCGCACGTAGTTGTAATCTGTCAAAGTTAAGGTATCCTGTATCTAGGTCTTCAAGAATAACAAATTTTTTTTTTTT
>GI1O1XZ01A6K7H_20_164
GTCCTCAAAAGTGCCTGGATTTTGACTTAGGAGTGTTTGGTCTAGGACCGGTTGGTCCTCGGCTTTTTGACCAAAAGGAATTGATGACATTTTTTTTGTTATAAATCTGAAAATATAAAATAGACTAAAAAAAGCTTTTTTTTTC
>GI1O1XZ01AF1R7_35_93
GTCTGGTTTAGTTACACCAGAAGAATTGAAACAAATTGACGATGAAGTTCGTGCCGAGA
>GI1O1XZ01AF6QW_18_190
AGGGACCATTATGGACAGCTAAATGTACTTATTTAACCGAAATAGCCGGTTTTTATTCGACATTGTCAGGAGAGCTTAACGAAGCCGTAGTAAATCGTTTTTTTGGCATTTTTTTTGCCATGTTTCAAATGAGTCAAATAGCTGGTAATTTAATAAGCTCAACTGTTTTAAAA
>GI1O1XZ01AFIOV_31_206
AATAAAAATATGCCATCAATAGGAAAAATTCAACAGATAATAGAAAAAGCCTGGGCTCATGATTTTGACATAATGGGCAAAAATCAATTAGGAGGAGTTTTATATAATACGACAAAATGGATTGGTGCTAGTGATGTTGCTGCAATGTTTTCTTTTTTAGGTATAAAAACCGAACT
>GI1O1XZ01AG7TN_302_403
ACCTCATCGATAATTCTTCGAACAGCCATTTTAAACGTAGTCCTTGGTCGAAAATATCTTCGCTTAGTCATCATTTGAATAACACTCGTATCAAAATCGATC
>GI1O1XZ01AHAQ5_18_198
AGAGATTATTAAATGATATTAGCTGACGTAAAAAATTAAACAAACCAAATTAAAACAAACTTTAATTAATACTAACACTAATAAAATACTAATATAATCTAATCAAATCGAATACACTAAAGCAAGAAAAATAGCTTTTTTTAATTTTTTTAAAATTTTTTTAAAATTTATTAGAGCATTA
>GI1O1XZ01AI2V7_233_417
GTGAATTTAAACAGCGTTCAATTCATCGAGCAAACTTTTTAAATAAAATTGGTTTTATATTATTTTAAAAATTCTTTAAAAAAGGATGTACTGCATAAGAAACTAAAAAACAAATTTAGAACCTATCGGTTTAACAATTTAAAAGGAACTCCGGAGGTTCTGCAAAAAAGAGAAGTTTATGGCCT
>GI1O1XZ01AHXDZ_61_162
AGACAAATTTACCAGTTTTTAAGACTAAAGAATCCAGTGTAAGACGTAGATTCAGTGATTTCGAATGGTTAAGAAATGAATTAGAAAAAGGCAGCAAAGTTA
>GI1O1XZ01AISXV_17_101
CAGGTTTTTGTCTGCTTGGCAAGGAAAACCAGAAAATGTTGCTCAAGCTCAAGCCGAATTGTTAAAAAGAGCTCACGTAAATTTT
>GI1O1XZ01AJZI7_21_119
GACGAATCAGATGAGTCAAGACCAAATTTGACCAGTCAACATTTTTATACTTCATGATCATCTACAATTCCAAGTCCCACATTTGGACGAAAAGTATAA
>GI1O1XZ01ALEXX_17_240
TCAACGCTTATTTTTATCTAGAAAAAAAAAGTATTTACTTAAATAAATTATTTTCTTAGTAAAAATGTCTTCAAAGGCTGTTCCTAGAGATGTTGGCAGTTTATTAAAAGCTTTGAGAAAGTTTTGCTTTGGTGGTAGAGAATGGCAGACACATCTTCGTCTG
>GI1O1XZ01APKXB_130_293
AAATGAGTGAAGTTTTACTAGAAGTTGATCAAGTCCTTGATGAAAATGAAACGAATTTAAGGCGCATTTGTAAGCATATATGCGAAAAAAGAAAAGACAATGCAAATTTAGTGCTTTGAAAAATTGTGATTATTGTGTAGAGCACTTGGCATTTAATAAAGAAG
>GI1O1XZ01APWCV_19_153
GGCCTCTAGGATATTTCTCATCATTAAACGAGTCTTTTTTCAGACAGTCGAACAACCTTAGTCAAATAGTCGAATAGTTCTCCATTCGGGCATAATTCCATGACTATAAAAACAAATGAATCCGATTCAAATGTG
>GI1O1XZ01APWD3_305_469
AAATGGTCGCGGAAGAAGCAATTTTGAGCAAGCTGGTTTTCAACTAATAGCTATGGCGATTACTCTAGGGATTTCAGTGGTATCTGGTGCTATAACTGGATTGATATTAAGATTACCAATATTTGAAAAATTAAGTCAAGATGGAGAAATGTTTGATGATGAAGC
>GI1O1XZ01APWD3_57_251
GAAAAACTCAATTTCTAATAATGTTTTTTTTCTAGCCATTTTTGACTAGAGTTGCAAAATTACATGACACATGTAGTGTACAAAGTTTACATGGTTATCCAGGTTTGATCGCTGGTTTATTAGGTGCCATTTTTGCCGCATGCTCAACTTTTGAGGAATACAAACACGAATTGTATACAATTTATCCAGCTCGAG
>GI1O1XZ01AQLSS_21_133
AATAATTCTAGGCTCGTTTCCATTTCGTAGATGCATTGATATGGTCTTTTGTCCTTTAACTTCTTTAGATTCAATGGACTCAATACGCTCCATAGTGTACACTTCAGGATCTT
>GI1O1XZ01AQI9E_437_452
TGCTAGTGTTCACCGG
>GI1O1XZ01AQNAA_17_140
CAGAGCAAATCCTTCAATGTACGAACTAATTCTTGAGGTGTTTTAGTTCTGCCGAATAGAAACATTTTTATTCTTCTTTTATAACTTTCTTATTTCGCAGGGTTTTTAGTCTAGAAAAAAAAAC
>GI1O1XZ01ARN9R_375_467
CCTGCCGGTCTTAGCAGATACTCTGCAGTTTGAGAATATTTGCTTAAGTTAATTAAAATTTGAAGACATAATTTAACTAGATCCATATGTAGG
>GI1O1XZ01ATKM9_312_436
TTTGAATGGGAAAAAAATGACTTTATTTAGACTTGTTTATTTCGATTTCAAAGGTAGAGGTGAACTAGCTAGACTTATATTTGCAGCTTCGAAGCAACAATATGAAGACAAGAGACTAGAATCTG
>GI1O1XZ01ATQ82_64_307
CACATATTTAAATCTAAAAAAGTCTTGATTAATGCTGTTAGACCCGAAATTTTTGATAAAGGAGATAAAAAATATGATTAGCATGTCTCTATCTACACCGCTAGAAGACAACGAAATTTATCAACATCCAATCGAATTAGTTTCAGAAATTCTGCAAAAACAAAATCTTCCTAAACAAACTCATGAAGAGG
>GI1O1XZ01ATZN7_143_335
AAAAGATATTAGCAATTTAATTGCAAGCATACGTTTCGTGTCTTTCCTGACTTAAAATGTAAGTAGATTCTCAAAATATGTTTGGCAAAAATTACCACTTTAAAAGAAAATCGATGTTTTTAGGTTAATGTCGAAGTTATATCAAATCTTCGGAGATGATATAATTTTGGTATTAGCCTAAAGTCGACACTAG
>GI1O1XZ01AUMTL_45_220
ATTTGATTTGAATTTTTCATCTAACTTTGAATCGTATGGGTCAAAGTATAATTTTAATAATAAGTCGTATTTAGTTGGTAATATAGCATCAGTTAGTCTAAAATCGAACATTTGGCTTTGTTGTTCGATCATCTGACGGCCGTGTAGTCGATGCTGGCAATGTTCTGTTATCATCT
>GI1O1XZ01AUI5T_34_227
GTAGACTAAGAATACTTATAATATGAGATAGACTCGGTAGTTTAGATGTCGAGCTAACAGAAGAAGTCGCACCGTCCGAATCCGAATCGACATCGGGATTACTTTGCATGCCACTATCTTTTGATAAAGTGTCTAATTTCTTCGAAAAATTCGTATTCATATTCAAATTTTGTATGTCCTTAATAACATGACCT
>GI1O1XZ01AXU7U_18_183
AGGCTTGGACGACATTAAAAATTTGCCCAAACCAAATTGGTCAAGTGTTCACTTGAAACACTTTGAGAAAAAATTCCTACATGAGAGTCAAGCAGCTGTACACAGACCATTTTCAGAGGTCACTAATTTCTTTGACTAGTAATAATATAAGTGTATCGGGTGCCCA
>GI1O1XZ01AY7EH_21_200
CTTTATTTTTTGGCACAGCAGCAATTGGTTTGGCATATTTGTGTCAATATTTCGGAAATACTATTTTTACAATTGTCCTTGAGTATTTTTGGCTTGCTTGGAGGGCCACTCCTAGGCGTGATTTCTTTAGGAATGTTTGTAAAAAAAGCAAATTGGGTGGTATGTATAAAAAAAATTAAT
>GI1O1XZ01AZ5HP_312_427
TATTGTTTCGAAAACTAAAACAGGACTAGTACTTCCTAAAATAGTGATTGGTTGGCCAGCAAATAAACTGTATAGAATTCCACAAATAGCTCCGGATAATAAACTTTCTATAGCCT
>GI1O1XZ01B0HLC_384_517
TTAATTTGTCTAGCCACATGCTGGCCAAATTTCGAATTATATACTAAAGCTCGTCCCAGTCAAAAAATAATTGTAACACCAAGCACTTTAGCTAGTGCTGGTTTTAGCCATTGGAAAGATACCAAGTTCATAGT
>GI1O1XZ01B2E71_423_573
ACAAAATTCAAATGATGGCAATTTGGAATGAGGAAATTCAAGATTGGATAGTACCTGAATTAAAACGAGAAAAACTATCACTGCCTTCAATGGGTCAAACTGATAACGATATAGATCTAATTAATGGTCAGTATGAATATCTGGATGCGAG
>GI1O1XZ01B2V66_19_154
GGCCCTTGTTTCTTCAGTTGAAAAAAGTCCAATTTTTCTCATTTTTTCAACTTCAATAAGCATCTCTTCGATGCCTCTCTGAGCGAATTCAGCCATTTTTTTAAATGAGTTTTTTTTTATGTTTATTCAAATATCT
>GI1O1XZ01B32N9_34_233
AAGTTTTAAAATTTAAGATGCTTGGATCCAATATTAATACACATTCATCTCTTATGGGAAATGGTTCTCTTAAATGAACCAATTGTTGTAATCGCAAGTGTTCCTACAGTTTGTAGTGAACTAGTTCAGGCTCTAGTCAGGTAA
>GI1O1XZ01B0IF6_269_447
CTTGGTTGTAATGGAACAGTGATTTCTTCGCCCTTTTCTACTTCAACTCTTAATTCTTTGACAATTTTTTGTACTGGTACTTCTCTGAATACCAATCTGCTTGTTTGAACTTTAACAACTGGTGTTGGAACTGGTACAGCAACTGGTACTGGAACTGGAGTTGGTACTGGTACAGGTCT
>GI1O1XZ01B56T3_332_482
TAAAGAAAAAGGAAGAAGAAATTTGATTTCATCAAAAATGGGTACAAAATCAATCTAAGTCAATAACAGAACCATTGAGCGATGCGGAATTGGAAGCTTTAATGCTTTCCACAAAAATGAGCAAAGAAGAATTTTAAAAATGGCATAGAGG
>GI1O1XZ01B5B5I_24_159
GAAGATGAATTTTGACTGGACGGTTTTGTTTCACATGATGAAGATGATGTTTCTGCGTTTGTGAAATCACTTTGAGTTTGAGTTATCGATGAGTTGGAGTCTAATTCATTGATGTTTGTGTACGATTCCATTTTAT
>GI1O1XZ01B7QIX_29_137
TCAAAAAATACCAGTGACTTGAGCGACTTGGTTACCGACATCGGTTAAACCGCCTAATAAACTGCCACCTAAATCTGACCAGAAACCTTTATTGTTACCACCTAAGCAA
>GI1O1XZ01BA47D_39_132
CAATGAAATAATAACAGCTAATCAAATACAACACTCAATTAGTGAAAGTGATAAGGGACATACTCTAGAACAATATTCATATGACCATTTCCGG
>GI1O1XZ01B9Z35_186_298
ATTTTTTAAAGTTAATATATTTTTAAAATTGTTTTCTAAAACCAAGAAGATGGGATTAGAGGATACCTTATTGCAATTGAGATTGAGCTGTAAGCAATTGGAAAAGTTGGCAA
>GI1O1XZ01BBX2F_18_69
AGTCGTCAAGTCAATCATCTACAGAAGAATCTACTGGTTCAATCACTAGCTC
>GI1O1XZ01BC2US_157_369
CTCATGGCCTAGATGTTTATTCATTAGCAATAGGCGAAAGTGAGACTGTGACAACCATAAGTCAACAAATAGAAAATGATCCATGGAAAAGTCGTACTGGTGGTCTAGTCGACATGAAGGTTATCTTGGAAAAGCGTGGTAAT
>GI1O1XZ01BCCVB_318_450
CTGGTAAGCCATGGGTTCGTTTGCCAAATGTTACACCAACACAAGTTTCAGTCGCTAGAAAAATTAGAAAATTTTTTACTGGTCGATTAGACGCTCAAATCGTGTCATATCCACCATTTCAAGGAACTGAAGC
>GI1O1XZ01BC705_19_203
GGGATGGGGTTCTATATTTTACATTTTCGGTGCTGCTGGTTTAGTTTGGTGTGTAGCATGGTTTGTTTTGAGTGCTAGTTCACCATCACAACATAGGTTTATCAGTCAAGGAGAAAAAGAATATATTTTGAAGGCGACCGAAGATATTATTTCATCACATAATGAACATGAGTCTCTAAGTGTAA
>GI1O1XZ01BDZWF_24_173
AGTGAATAACAATGACGATGGTGCTTTGGAAAGACAAAAATAAATTAAAAGAAATTGGAGCCCATCGTATCTTACAAAAATTGTTACATTCAAATGATCCGATTCTATTTGAAAAAGTAAAAAGTGCCTTGCAACAATTTTCAACGAGCA
>GI1O1XZ01BE4EV_156_266
CGCGCGTTAATAAACAAAGAGCAAATGAAGAAGATAATTACTATTATCGTCCAATTTTTCCATTTCATCAGCCCAATTGAGTGAAGGTTGTGGAGCTACATTCTCTTGCTG
>GI1O1XZ01BEB9D_24_116
CGTTTTCTGATTTATGATGATGTGAATTAGAAGAAGAGTTAACCGATTTTTTGTGATCGAATAATTTTTTAAATAGACTTATTTTTGAAGACA
>GI1O1XZ01BFCL1_285_302
CTGGTGCATCAGACGCCG
>GI1O1XZ01BGAN0_410_512
CGCCATTTTAATTCTAAATTAAAAAATTTAGAAAATTAATTTTTTGAGAAAATAATGGAGAATAAAGATATACAATCAGCCATTGAGCGCGCTCGTGCCGTTC
>GI1O1XZ01BGNEN_21_167
CACTTGTCCATTGAACGTCTTCTAGCATTCATAAAAATTACTCACCGTTGCTACTTCAAGACCCAATTGCTGTGCTATAGTCACTTGCATTTCTTTAGATGGACGTTTTGTCTCTTTGAAATTAGCTTGTAAAGTTCTTCTTTGTAT
>GI1O1XZ01BHK85_33_155
GGAATCCATTATATCTTTGGTAGTAGATTAAATGCAAACAGATACATGTGGTTTTTGAATGAAAATTTGATTAAATCGATTGAAGAGCCACGTCAAGAACAGCCGTTCATATTTCAGCAAGAC
>GI1O1XZ01BI1FU_39_126
TGGAGCCCTTAAAGCCGACTAAAACCGATTGTCATCGACGCATCAAATTAAACGCTTATGTTTCAATTCAAATTAAGATCGATCCACG
>GI1O1XZ01BIWZC_20_116
CTTATGGTCCAGCTGGTACAGGTAAAACTGAATCTGTAAAAGCATTAGGTGGTTTATTTGGTCGACAAGTTTTAGTATTTAATTGTGATGAGGTAAT
>GI1O1XZ01BJSWY_30_78
GCTAGTACTAGTTGAAGTGCTTGTTGATGTACTTGTACTTGTTGATGTG
>GI1O1XZ01BJURS_20_167
GGTTGGTTGTCGGGTATAAACCCGAAAAAACGGGTGTCTCGGGTTGGTTGTCGGCTATAAACCCGAAAAAATCGGGTGTCTCGGGTTAGTTGTCAACTGTGGTTTAAAACCCTAGACTCAATCCCAAACCCGACCAATTTTGGTTGCG
>GI1O1XZ01BJXDN_30_138
GAGAACGGAATTGATCCGCAAGGAGAGGAGTATTTTACACGTATGTGCGAAATGTGGTTTTATTCTGTGTCATATGGTCTATAGGTGCATCGGTCGACGAAGATGGGCG
>GI1O1XZ01BK1PK_18_185
AGCTGTTAATTTGATTATTATACTGGGCATTTTGATTTTGGAAATTATTGTCTTCTGGTGTTGTAACACCTTCCATTTGATTATCCGAGTTTAAAATAGAAGATGCTCCTTGATTTAGATTAATTCCATTCGAAGGATTCATGTAACCAGATGACATTTTTAATTAGA
>GI1O1XZ01BL2HA_243_341
AAAATTTTTTTGAACAGCAGGATCTTGTATGACATCAGCACTTGGATCTATTAACGTAATTACTTCACCCAAGACATTTAAATCTTGAACAACTGGCCT
>GI1O1XZ01BLE0A_48_151
GTAATGAGTGTTTTGGCCAAGGAGCGTCCACCAAATCCAATCGAATACTTAGCTACTTATTTGCTCAAAAATAAGGACAAATTTGATTAGAAATTATATTTTTA
>GI1O1XZ01BMMP8_186_304
CACTTCAGTCAAAAGGACATCTACCATGTCGTCGAACGTCTCATATTTTGAGTCATCTTTTAATAGTCTAACAGTATGACCAGGAAACCTTAATATTTTTTCAGACGGGAATATTCCGG
>GI1O1XZ01BNM9Q_376_474
AGGCTGATGATGATTCTTATTTGAATTCGGAATGGGCTGATAATAATCAATTAAGACGTCAATTTCAAGGTTTAAATGATATTAAATGGAGACCTAGAC
>GI1O1XZ01BPKLL_73_267
GAAAAATATCTTTTGTAATTTTTTTTGTCACAGAGCCAGAAATTTCGATTTTTTGCCAAAATTACTTAGAAATCTCAGAATCAAATAAAGTTTTTGTATTGTGAGGCCAATTTAGGCTAAGGAATTCAATAATGAATATCTTTTATCTTTTACTCTTCTATACTTGAAAAATATCTCAAGAAAACTGATTCCAAA
>GI1O1XZ01BQMZF_53_229
CTTTGTAAATAATGTCCAATTACAATACCTGAATTACTAATTAATATCCGTATTGGACTGCAGTAATTGACGCTGTATAATCCCTACCTTTATAATCACTAGTCATTTGATAACCTTGTAAAATACCATCGGCTATTTGACCCACTAGTCTAGTCCTCAAATTAGGATGAAATGAAG
>GI1O1XZ01BQM7Z_22_100
GCTTGTTGTTGTCGAAGTAGTCGATGTTGTTGATGTCGAAGTAGTCGAAGAGGTTGTTGTTTCTGGTGAAGTGCTTTTG
>GI1O1XZ01BR1JU_17_114
CAGGTGGAGTTGTTAAACTTCCCAAATATCTATAATAATTTAAAGTATTAGACTCTGGAAGCATTGCTGCTAGACTAAAAGTTTTGTTTTGCCAATCT
>GI1O1XZ01BSY53_18_174
AGATTTCAATGGTATTTGATTTTCTATCAAGAATTGTTCATAGCGTAATTTGTACTTTTCACTCTTTTCATTATCTGATTTTCTCGTTATCTTTTTGCTCCTTTTTTCCGTTAATTTAATTGAATTAGTTGAGTTGGTGTCAATTTCTTGATTCTTA
>GI1O1XZ01BT65J_22_169
TACGAAATAAACAAGACAATATATCTATGATACCACAATCGAAATCAGCAAATAATATACCGAATTCGTTGTCGTCTTCGTCTCTTACTGGCTTATTATTAAATAATAATTTTGAGATTTATCCCAACTCGGAGGATTTTCATCACGT
>GI1O1XZ01BTQ89_412_549
TAGCTCGGAGTTATTCGAGCAAAGTAATTTCAATGTAGACGACTTTGTCAAAAAAGTAGACGTCACGTGAAATCTACGCCTCGAATATAACCGAAACAAAAGACAAACTAAATCGACTATCGATACAAACAGCTGAAG
>GI1O1XZ01BU4G4_17_145
CAGGATTTAAACAACAATGACATAACAAATAATTCATATTTGAATCAATCATTAGCAAATTCATTTCAAACTGATAAGACATCAACGTCTCTATCCTCATCGACATCATCTAGTCTAGCACCAAATTTA
>GI1O1XZ01BULCR_69_197
CACGTTTGGATCGATGGCAAATAAATACTAAACCCAATCTGGATGTAGACACAAATGAATTCGATAAAGAAGAAAATGTTATTTCCAAATTAAAAAATGATGTCATGAATAATTATTTTAGTATCGGTG
>GI1O1XZ01BV1PR_16_120
ACAGGCGCTAATCTAGTCATTACAGCTAATCAAATAGGTAATCAAAGTCTAAATTTACAACAAGACAATCAACCAGAGTCAATCTAAAATAATTACAGGGATAAA
>GI1O1XZ01BUUR0_48_221
ACTCAATGAACAATGACGAAAGAACTTATGAGGAATATATTGAAGACAAAAAGAATAAAATCCTTCAAGCTGAAAAAGACATTGAACAATTGAAAGAGAAAATAGAGCGTGCTACTAAACAAATGATAACTTATTACGAGAGATTTAAGACGATCGAAGAACAGTGATGGCCCG
>GI1O1XZ01BX9NF_53_101
TTACAATTGAATCAGCTTCTAGGAAATCGTTTATTTCGTTACGTACAAG
>GI1O1XZ01BXCLK_145_168
TTCGAAATTGGGTATAGCTTCTTC
>GI1O1XZ01BXYEA_25_78
GTACACTATTCTAAGAATGAATTGTAAATTATTTGTTCTTGAATCCGACAAGGC
>GI1O1XZ01C0DGB_524_566
ATATTAGAAAATTTTTTGAAGGTTTACTCATACCAGACGGTGT
>GI1O1XZ01C1FSV_94_209
TTTTGGTCATACACTTATTAGGAGCCAAATTAAAAAATTTGATGGTAAACGGCAGAGAGACATCAGCTCCTCTAAGTATATTTGATATTATCTTTCGACCAGCTGAGGCATACAAA
>GI1O1XZ01C6M5F_19_136
GATTATCAAGACTATCATTATTTAAATCGATGTAATCAGTATCTAAATCAGCATCTTCATCTAGTTCATCATAATTAGACGATTCTTCTTCATTGCTTAAATATGCATCATCTAGCAA
>GI1O1XZ01C6WW2_25_195
GAAACATCAACTACAACAGAATTATCAAGCACTATTTCAACATCAACTGAAACATCAACTACAACAGAATTATCAAGCACTATTTCAACATCAACTGAAACATCAACTACAACAGAATTATCAAGCACTATTTCAACCACAACTCAAACATCAACTACAACAGAATTATCA
>GI1O1XZ01C7LBX_17_140
CAGATATTCTCCTTCTTCCAAAAACCCTATTGAATTTATAGTTGCTTGAATTTCATGGCTGGAGCACATTTTGAAAAATTAATTTGAAATCAAATCATACAGTAGCAAAAATTTTCTTTTAAAT
>GI1O1XZ01C7RJH_434_528
TGGAAACAATGAAACAAACAAAACATCCAGATTTAGTTCCTCAAATACATCAAGCATCGTAGGAGCAACACAAGAAGAAATAACAACGAGTCTTG
>GI1O1XZ01C9E76_37_185
ACCCTTTGAAGCACATGCCTTTGAAAATTCCTCAGCGAAATATTTAGATTTACCAGTTACTGAGCCATAGAGAATTTTAATTGAAAATTGGCTTTTATCTGTTAATTCTGAACTTACATTTTCCATTAGAATTAAATCTTCTCTTGGCT
>GI1O1XZ01C9E76_283_469
GTTGGCCTTTTGATGGAGTTAAAATCTCAATTGAGAAATGGCTCTGGTCTTAAAGACTTGAAGCTATGGCCTGGTATTAAATTAACATTTTTCTCAAGTGTTATTCTTTGCATGTTTGTT
>GI1O1XZ01CACGA_16_146
ACAGAATTTATTCAATATTTATTTACATTCAAAATTAAAACAAGAAAGAAAAAAAAAACAAATATCTGATCAAAATTTAGCTTTTTCTAAACAACTATGAATATGAACAAATAAACAGGATAAGTTTTAAA
>GI1O1XZ01CDJZB_20_73
CTTGACAATAAATCTCTTTGATTTTCAATAGGAACAGCTGATACAGCTAATACC
>GI1O1XZ01CDT4V_20_74
CACGTGATGAGCGTGAGGACCCCTCTAGTGATATAGAGGAAAGCCTATCCCCCCC
>GI1O1XZ01CEBSU_31_213
GTTTTTTCCATTAATCAAAAAAGGAGTAGCTAGCGTTCCGTTTCAATTAAGACCACTCTCAACTAGAACTGATTTATTCAATGTAGAAAATAAAAGTGAAGAATATGCAATATTTAGACTAAATAAAC
>GI1O1XZ01CFO9G_19_165
GTGCCAGCTCTAAATAAAAAAAAAGTTTTTAATTTTTAAATATAGGAGAGAATTTACTCATTTATTCACACATGTTTCTCTTAATAATGAATGTGGGTCTTAAAAAATACTAAAAAATTCAAACGAAAAAAACTTAAAATAAATTTT
>GI1O1XZ01CG3JK_26_251
TTAGCGTTAACCATAACGATGTGAAAGTTGAAACAACAAATGTAGCTCAGCCGGTTCCAGGACAAGTGGTTTATATCGAACGAGATAGGTCGAATTGTGAAAAAATGCTGGGATGGTCTTATTTTGTTGCTGTCAAGCATACTTAATTGCCGAAGGA
>GI1O1XZ01CGGS4_127_242
GGATGGTACAAGTATACCAGAAAGTCAAACAAAATACCTTACGATTTCAAATGTTTCATCATTAGACCTAACTGCTCATTTAACAACTAATAGCCCTTTTAGCTTAATTGAAGTAG
>GI1O1XZ01CIQH0_79_211
AAAAGTATGAAATAGGTTAAAAGAATATAATGGATAATAGTGTGAATAGAATCGAATCTATTGAGCAAAAGTTGGAACAAATTGAGAAAATAATTCAAATATGTCTACAATCAACACTGTCACAAATTGTACA
>GI1O1XZ01CJ66M_18_185
AGTGTCTATGACGATGAACTTGATATGGTGGGTAAGCTTCTCTTGTAAAAATAATGGGCTTAATGAATGATCAATTGATGATGTCATTGTTTTGGAAACGTTAAATAATTTGCTAAAATTCATAATACTGCTATTTCTGATATAGATGTAATCATTGAGAGCTTGTTG
>GI1O1XZ01CK69X_19_235
GGCCTCTCAAACCTTAGTTGATTGTACTGGTTTTTGTAAAACAACAAATACGACAACTACGAGTTCTTTTACAGTAAAAAAAAGAATGCGCTACAGATTGTACTCCGAGTTCAGCTGGTAGTCCAATAGTAAAACGTTGTCAAACGGACAAATGTC
>GI1O1XZ01CKTPS_18_164
AGGATCAAAACATTTTAATGCTTCCATGCTGAATACACTATCAAAACCTTCTTTAAATGATTTTATTTGTTTCTCAATTCCTGTTTTCAATACAAAATTAACCATTAAATCAATATATTCATCTAAATTGTCTTTATCAACTGCCAA
>GI1O1XZ01CKF8E_18_139
AGTCTAAACAACATCCACTAGATGGGCATCGATTATTTATATCACTTAACTCATATGTTGTGTTGAATGATTGTTTTTCAATGCTTATTTGAGTATCACGTTTACTTACTCCAACATGAAAT
>GI1O1XZ01CMESD_226_340
CCTGTCTCTAAGTGAGTGCTTACCAGAAACACCTGCAATATTTTCAAACAACTCATAGCATGATCAATTAATCTATTCGATAATTTTGCGCCCATTGTAGGCTCTTCAGTTTCTT
>GI1O1XZ01CMN98_13_248
GAGACAGAGTTTAAACCATCCATGGCTCAATAAATCAATAACTCCGACAGCCCAACCTTTACCAGATGATAAGATTATAAATACTAAAAATTTACGACGTTTTGTTATTCGACGCAGATGGCAGAAAGCGGTTAACGCCTTATTGGCTCTTAAACGACTTGGATTAAATTTCTA
>GI1O1XZ01CQC6T_392_588
ATAGCATCTAGTGGTGAAAACGGCGATAACGATTCTGCTGATGTTACTACGCCCGAAAATGCATCTGACTCACCAACAACAGAGTTGCCGAACAACACCAGCTGGTAAAAAATCAAACAAAGGACGTGGTCGAGTGGTGCTCGCGGAAAAGGTATGCAAAAACCAAATAGTAGACGTAGAACATCAGGAAGACGAAC
>GI1O1XZ01CQ20X_19_194
GTGCCAGGGATAAATTAGTTGGTAAAGATTATTTATTATGGGACTATAATCGAGATGGTGATTCGTATCGATCACCATGGAGTAATCAATACGATCCAGTTTTTGAAGAGGGCATTCAACCATCCGATCGTCTTAGAAAATTAGAAATTGAAGCTAATTCAGCTTTTGAACAATAT
>GI1O1XZ01CQIG3_20_132
TACCGAAGGTCCTAGATTGGGTGTTGAATCAGAAGCAGGAGCTCTTCGTTTAGCAACTAATTTTGGTCTTGCTTTAATTTCAGCAACTTGTTTATCATCCAAAGGAGTCTTTT
>GI1O1XZ01CRFNT_25_144
ATGCAGCAAGCACAGCAACATGCTATTGTCGAAAAGAAAGAAAAGCCAGTATTGACACAATAACTAAAGAAAAACATCAGCTAATTTTGATTCTATTTTATTATAAGCTTCCACCATTTT
>GI1O1XZ01CRSCX_18_37
AGAAGCTGTTTTGGGTATTA
>GI1O1XZ01CWNU3_22_184
CTTGCATTATTTGTAATCTCTTATTTTCGAATGATTTCAATAAATTTTTGTATTTTTCTTGCCAATCGTCTAAATCTGTTGCATTTTCTTCTAATTGTGACATTAGGTTATCGAGTTGTCTTTTTAATTCAAATGATAACTCGGGATTTTTTGGAGTTTTCTT
>GI1O1XZ01CWYJB_167_317
TTCCTGAAGCCAAGTGGGTAAACGAACTTGTGTAATTATTAATGCTCAATATATCAGAGTTATTATTCAATCGATTCGTTGCAGATCGTCCTTAAAACGTTTGGAATTGGTCTCTTCAATATTTGATGAAAAATATCTTTGACTATTGGGC
>GI1O1XZ01CXM09_102_124
CTGGTTTCGCTTTAGGCGCTGCC
>GI1O1XZ01CXV40_24_237
TAAATAATGACAAATTTTTAATAGCTCAGAGCAATTTATATTTCAATTATAATGAACCACTTGCTAGATCAGACTGGTTTTATTATGCGGCAACTAATTATAGATTTTAATAGTGGAACGTTTGAAGAGTTATGTGATTATAATTCTCAAA
>GI1O1XZ01CYDEA_30_263
TACAAAAAAAATCCTGTTGATCAAGAAATTGTATCAGAAGCTGAGAGTGTTTCCGATTCTGAATTCGACGCATATTTATTTAAGACTGAAGTCGATGGTGCCGATGCTAATGATGATTTAGGTCTTGACTTTGCCGATGGTTTGACCAAGACCAAAAAGAAAAAGAAGAAGAAAACTAG
>GI1O1XZ01CZU06_21_116
TCCAAATCAACCATTCCAAGCCCAGTCCATGTCAACGCCCACGACTATGGGTGATTACACTTCAAACTTAATTAATGAAAACAAAAAAAGAATGAT
>GI1O1XZ01D0G17_20_114
CTCTCTAGATTTAAACACAAAATAGAACAACAACAAAAAATTGGAATTTTTCGAAGTTAAATAAAAGGGACCTTTTTAGTTATTATTCTTTTTTT
>GI1O1XZ01D0TEX_25_184
TAGATTCCATCTGAAATTAAAACTTTATTCAATGACGAAAAATGTTTAAATCTAAATGAAAAAAGCGATAAGTTTTGGATAATTATAAGAGCGATTAAAG
>GI1O1XZ01D0VKY_18_160
AGGTTTAGATCTGAAGGATTCGAATCACTATTGTTTGTAATGCTACAATTACTATTTGAATTTTTTTCGTGTTTACGTTTTAATTTCATATGAACATTTTCAACGTGACGTTTAACATTATATTTATTGGCAAATGTTTTCGT
>GI1O1XZ01D0YR9_226_414
CGACTATTGATGATAATGACGAAGACCTGTCGTTCGATCCGTTTCGTAAGGTACCACTGCCACTATTCAACGCCAATGTCTCGTCATCGTCTTCGTCTAGTTCGTCAACTCGGTCGTCGCCAAAGTCGAATTCATCGCAACAACAAGTGACCATCAGCGCTCAATCAGCATTTCAGCCATACAAAAAAA
>GI1O1XZ01D167L_23_185
GTACACTGCAATTATTAAGCGCTTCAAATATTTTAACTAATATCTCTCCTTCTTTTCCCATCGATGCCAAAACCCCACCAAAAACAAAACAAAACAATATAACACCCAATACATTTAAACTTCTTCTACCACCTGATACAGCTTTATAGTAGTCAAATTCTTT
>GI1O1XZ01D16EZ_20_152
GCTGAATGTGTCGCTGTGTTAGAATACGAAGATAAACCAGATGGTTTAGTTATCAATGGGGTTGAATTTACTAGACGTAACACTTATTGTATAAACTAAGGAGGTGCGATCGGATTAGCAGTCGAGTTTGTTC
>GI1O1XZ01D16NI_200_250
GCTCGAAGTTTTTAATTATTAGTACCACCTCTGCCTATAATGGCACCAGCG
>GI1O1XZ01CZTMM_17_178
CAGAACTTGAACTGATTCAGCTTCATTTAAACCAGCACGGACTTGTTCTCTTATTTTGTTTACTTCATCTGTTACAGTATTTGAGCTAACTGGTAAATCTTTTCTCAATGAATAGTGACGTTCAGCTTCTTGGTACAATGATCTGTTCAAGAAAACGCTTTC
>GI1O1XZ01D2HIM_375_430
TTTTACCATTTATAGATTTTTTTTGTTCAAAATGTCAAATTATAAATTGTATTATT
>GI1O1XZ01D54OC_36_267
GTTATGACACCTTACAATAAAAAATTCGGACTCTAGAAAAAAAAAAAAAATGTCTCAGACAAGTATTATTCTGAATGTGCAGCAAAAACTCGAGGACATATTGACTATACAAAATGTGATTGTACAAAATCAACACGATATGTACGACAAGTTAAACG
>GI1O1XZ01D564K_162_274
GAAAAAATGAATTTAACAATCGCCATTTTTTTCCTAATTTATCTACTTGAAATAAATGCTCAATTCAACATGGATATAAATTTAGACTTGACCGAACGTATCGAACCCAAACC
>GI1O1XZ01D6DLD_17_269
CAGCATTATTAGTGTCTAAATCAAAATTCGGAGCTCTAGATTACGGAACAAAACACTTTCGAGAAGAATCAAAACCAGAAGAATGGCAAGGAGATCGATTCAAGTCACTAGTACCACCAATAGCCGAATTTAACAAATTGAACAAAACTTATGTTGAAGCCCATTACTATTTGTCATAAAAAAAAAGAATT
>GI1O1XZ01D6RAE_20_175
GTTGTATTCTGTGACCAGATGGACACATAATATTTTAGTATGATTTAAAAGGCAGCTGTGGTGGTCCTTTAACTCGTAGTTTACGGTATAAAATTAAACGGAGACTTTACGAAACAGAGGCAAAGCGGAGCGGATATTAAAGGATCAAATGACCGA
>GI1O1XZ01D6KL9_26_191
CAGTGATGACTTCTTTGATTATAGCTTTGTCAATTGATACTTTTGCACGTTTAATGGCTCCTACTCCTTGTCCGATCCAAGTGATAAAGGCAAATTTAGCTCTTTTACTCAATTCATCTCCTGTGTACATTCTCAAATAACCAAATAATCTTTCGTTATCTTAATG
>GI1O1XZ01D7MK0_21_143
CATTAAGGTCTTCAACACAATTATTAACTGAAACGTTAGGGCTTAAACAGCTGTTATTCAACACTGTAAACAAAGGAACATTTTGCATAAAGGAATCCCAACATTGTTCCACAGGATCTATCT
>GI1O1XZ01D7PR9_25_195
GTTCATAGCAACTAAAAAAATGTTCAAAATGCATAAAACAAACAGTAGGATCATGACTGTATTATTGATGAAATCAAGTTTTCGTTGTTTGTATTCATCATTGTAGTTCAAACGAGCCGAGTACATTAGCACAAATCCTTAACAATAAGTTATATAAAAAAAATAACTAAA
>GI1O1XZ01D7X8O_54_231
CTTCTGCCAGTGATCCAAATTAAAGTACCACCATTTAAACTAACAACCATTTGTCGAAGCTCCACCATTTTTTCGAGTAGTCACACTAGTTATTACTGCATTTGTTGGTAAAATACAATTGGACCAAGTTCTAGATGGAGTAAAGCATTGTGGTATTTTTTCCGTATTGCCAGGGTTT
>GI1O1XZ01D90PO_18_86
AGGCTTGTGGATGTACTAGTGGATGTACTGGTGGATGTGCTTGTGGATGTACTAGTGGATGTGCTTGTT
>GI1O1XZ01D9DGS_17_126
CAGGGTGCTATTGAGCGTAAAAAAGTCAGTCAAGTTTGCAAAGAGTTGATTAGTTTCTGTGAGGCACATCAACAAAATGACGTTTTGGTATCGGGTTTTACCAATCAAAA
>GI1O1XZ01DBXG6_23_191
GTGAAATATGGGACAAAGAGAATGGAAGATGTAGATATATGGGGTTCATTTCAAGTTGGTCAAAATAAAAAAAACAAATTTATGTTTAATGACGAAATTAATAACAACCAAAAAGAAAAACAAATAAACACATTAATCGACACATTAATTTAAACGCTCTCACACACAA
>GI1O1XZ01DCBZN_25_178
CAGCTGCGTCTAATTGAGCATCGTCTACACTTGAATCTAGCTTTTCTAACAATAAGGGTATTGTATTTTTACAAAATTTATTTGTCGATGAAAAAACATCCTCTGAGTGATTCTATTAACATTTGTTTGGTAATTGTAAAATTGTCGTTTTTTG
>GI1O1XZ01DDRJK_270_369
CAAAATAAAAAATTATTGCAAATAAAATAATTTCAAATTTAATCAAAACCTTAATTTTTACACATCATAATTATAAGAACTAATTAACCCATAAAATGGT
>GI1O1XZ01DDZFA_88_250
GAAAGTGACTCAACTAGACGGATCTAAAGAATTATACCCGAAACTTAGAGAAAGAATTGAAATTATTGAGACTAATTCAGTGAACAAGAAATAGGTATAAATATAGATGATGCAAATATGGCTAAACTATTAGCTCGTATGGGACTTGAAGCCGAAATTATAG
>GI1O1XZ01DEC1Y_18_166
AGGATTTATTTAATCTAACCGATTCCGATCTTAAATTGGATTCAAATTTGCCCGAACCGACGACACCTATTGACAAATTAAACACACCCCGTACTGTTACAGTACCAACTACTTTTTTTCCACCGTCTCCAAATCCGATTGTTGAAAAC
>GI1O1XZ01DEO2J_17_248
CAGGTATTGCTGTTATTCATGGCGAGTCTGAGAAAGAGCGTGAAAGCGAAACTGACGGTAGAACTTCACCACCTTCGACAGTCTTAAAACCTGCTTTGGACTCAAGAAAATCGGTTTTTGAATTACCTAATATGGCTTTTCCACCAAGAGTTAATCCTAAAGAAAAATTACC
>GI1O1XZ01DFS35_120_285
GGACCCAAAAAAAACTGGTAAAATAAGCGAAAAACAATTTGTAAATAATATATTGAGTAACTATGATGAAAGTCAATTGAATTCACTGTTAAAATTTGAACTTATTCCAGATGAAGCTCTGAGGGAAGCGAACATGCAACCGAGTTTGGCTGGATCACAATTAAAC
>GI1O1XZ01DI435_35_87
GTAAATGTTGAGAGATTCAGAAAAGGGAATTGAAAAAGTAGCCATTGGACATC
>GI1O1XZ01DJM8Y_21_88
GCTAGTACTAGTTGAAGTGCTTGTTGATGTACTTGTACTTGTACTAGTGGATGTGGATGTGCTTGTCG
>GI1O1XZ01DLA4F_22_131
ATTTACTTCGGTCTATCATTTCGCTAGGCAAACTGACCCTAAATTCGTGATTTTGATATTTTTTCAACTCATTTTCATCATTCCTATCGTCACTATTCATTTTTTTTTAC
>GI1O1XZ01DLV1F_17_101
CAGGAATATATGTTAGCTTTCATCAAATACATGTCTCATTTGAATGAAGACAATAATGTTCGTGTGCTTTTCGAGAGAATTCTAA
>GI1O1XZ01DPO3W_26_134
GATTTATTGAAAAGAATAGAGAACACAATTTTCCGAAAAAATAAATAAGATTGAATTATTTAAGTTATATTTTTATTATTTAGTCTAATCTGTTTAGATCATCAAAAAA
>GI1O1XZ01DS5Y2_43_157
AATTTATATTCATGTGATTAGTTTTTTTGTTGTCTCTTGTAGGAAAGGACTTTGATTCGTTAAGGCTGATGATTGTCTCTATGTTGTTTTTATTATAGTTCTAGTTGGTTTTCCA
>GI1O1XZ01DRXSX_144_354
CGATGAAAAACTAGTTGAAAAATTAAAATCAAATTTAAATGATCGAGAAAAATTAAATAATTTAAAAAATAATATTCAATGGCCAGGTCTAGGTAATCTTGTTTATTCACCATTGAGTCAAGAGACTAAATTAAATATAGAACCGAC
>GI1O1XZ01DTDKT_20_125
CTCGGAACGTAGAGCACGTTGGCCGAATAGCTTAGGCGGATTTTGCTTGGAAGTCGATGGGCCTAGACTACCAGCAAAGTGTGATGAATTAAATTCAGACATTTTT
>GI1O1XZ01DUP58_143_265
TTTTCCTATAAATACCCACGTTTTTTCCTACCTTTAAATAACTAAATCTTTTATTTATTTTTATCTCAAAAGATATTAGCAATTTAATTGCGAGCATACGTTTCGTGTCTTTCCTGACTTAAA
>GI1O1XZ01DVQAX_208_401
GGAAAAAAAACAAGGGTAGATGCGGAATTTGTGGTGAGGACTGGAGCAAACCTCGCCTTTTTGAAAAAGGTGGTGAATTATACCGCGGTATTTCGGTTAGAACATACAATCAAGGTGAAACTATCGAAGTCAAGG
>GI1O1XZ01DVQAX_33_149
CGATTTATCTCTAAGCAGATTTTCATTGAGACATTTTTGGTTAGCTTCACCATTTGCCATTTTATCAACATTACAAATTCTATATTCCATAAAACCTTGATGATTAGCAGTTATCTT
>GI1O1XZ01DW03G_139_216
CGTTTCAGCCATTATAATTATTATTATTCAACAAACAATCAACAACAACAACAAAATTTCAAAGTTTTTTTCAATCTT
>GI1O1XZ01DX9QJ_82_280
AAGGATGAAAAGAATCAAATTATGACCACGAATGTTTGGTTAAGACATGAATGGTTTGATCATAAATTAACATGGAACCCTGACCACTATGGCAATACAACAAAAATAAATGTCCCCAGTTCAAATATATGGCTGCCGG
>GI1O1XZ01DZI56_23_329
GCGTATCCTTATTCTCGGAGAATCCGGTGTTGGTAAGACAAGTTTAATTTTATCCCTAGTCAGTGAACAATTTATGGATGATAATTTGGACCCTAGTTTTGAACTACCAGCTAAACTAGAGCCTATAACTATACCAGCTGAAGTAACTTTGGAAAAAATTCCTGGTGTAATAATTGACTTTTCGTT
>GI1O1XZ01E0ACZ_27_155
GGATCTTGACATGTTTTTTAGCGTTTATCTTCCTCTCGATCCTCATAAGCTAGTGCTTTTGCTTGAGCTTCAAGTATATGCTTTTCGAGCATTGCATATTCTTGAATTCTGCTCTCTTTAATTAATTGT
>GI1O1XZ01E0ZVS_50_167
GCTCACTACCTTGGTATGGATTATATCCCCAATGAAAATGAAGCTGAATCAAATTAAAATTTCTTTATAATTGCTTCCACTAATTGATGGAATTATACTTGGCTTAATCATTTTTCCA
>GI1O1XZ01EAOA7_15_111
GACAGGCTTTGGATTATACTCTGAATTCCTAGCTTTTAAAGCAATTTTTTTCAAGTCTAATTTACAACCGACACTTATTGTACTAACTATATTTCTT
>GI1O1XZ01EAIRB_35_245
AAGGTATGGTATGATGTTAAATCGTTAAGAACATATGAAGGTGGCTCAACAACAACATTTAGTGATATCACCCTATCTACTGTCCCTGTATTCCAAAGAGGCGGTACAATTGTTCCATACAAATTCCGTTTGCGTAGATCGACAACTCAAATGGC
>GI1O1XZ01EB7LW_19_67
GCATTTTGAGTGTAAAAAATGTTCGTATGAAAAATTGGTTCAAGCTGGG
>GI1O1XZ01ECCOE_21_83
GCTAGTACTAGTTGAAGTGCTTGTTGATGTACTTGTACTTGTACTTGTGGATGTGCTTGTCTA
>GI1O1XZ01ECMI1_23_127
CAAGCTTGTAAATTTCCAATTTTAAACTATGCTATTACTGAATGTTCATATTGCCTTAAAATGAATGAACAAACTACTAGTTTACCAAGATGTACCAAATGCTAT
>GI1O1XZ01ECPRG_20_145
GATATTGACCTATTATTAAACGCTATTAGAGAATATCAACAACAAGAATCATCAACAATTTTCAATTTTAATTTCGAGAGTCCCTTAATTCGTTTACTTTACACTTTGAATAAAACAGATCGTGTA
>GI1O1XZ01EDA7G_67_203
TAACTCGTTTACTGGTTGTTATGTAAGTGTTAGTGTTTCACTTGGAACTAGTTTTGAAGAATTGAGTCTAAATGATAAATTACATAAACCTGGTTTTAAGTCACATAATGTCGAACCCGATTGTCCTAGTGTATTCC
>GI1O1XZ01EDFNP_15_209
GACAGGGCATAATATTAGATGACTACCGGGAAAAGATGAGACTTATCACAAATAGTAATAATAATGATCAAGTTTTAAAAATTTCAGATGTCACTATATCAGATGAGGGAAAGTATACATGTAGAGAATTTAGTACCCAAATCGATAGAATTTTTTATCTAAGTGTACACTGTAAGTTATTTTATTATTTACAAC
>GI1O1XZ01EDJLV_50_179
AAATAGCTCAGTTAGATAAAAATACAAAATTATCTAGAGCTTATGATGGAACACATTATTTACCAGGCATTGTTGGTTTAAATAATATAAAGGCTAACGATTATTCAAATGTTGTTCTGCAAGCATTAGT
>GI1O1XZ01EFJXQ_22_203
CAAATAGATGGCGTTTATTAGAATTACAAGTAACTGATATGTTAATTATGAGTTATGGTGGCATTAGAGGTGCTGTAGCATTTGCCCTAGCGTTGATTTTAGATGAGAACAAAATTCCTAGAAAGAAAGAGTTTGTTACAGCCACCATCGCAGTTGTATTTTTCACTGTTTTTATTCAAGTA
>GI1O1XZ01EG7KU_34_170
GTTTTTGGCGCAGCTTCTCGTTCGATTCAATTAGGTTACTACTCAAAATTTCGATGAACCTGGTTTTATTTATACTACCGTCGAATATGATTATAATCATAAAATCGGGAAAACTCTGTATTCCTAAAGATCTCAAA
>GI1O1XZ01EGK81_300_413
GAAAATAATTGATTTATTGAAAAAATTTAATTACAATTGGAAAGATTCAACATATCGAGATGTGATTAAAGTGAAAGAAAGTTATTCGCCAATACAACGAGAATACTTTAATTT
>GI1O1XZ01EGVXZ_58_182
ACTGATACGAATTGTTTCCTCAGTCATATTTTGTCGTTTATCATAAGTATCATCAGTAAGTAGCCACCATTTGATTCCTCTGACAAATTAAAAATCCGTCAGAGGAATCAAATGACAAATCAGCG
>GI1O1XZ01EJLOO_18_94
AGCCCTTATTGAAAACAAGTGATAGCGATGTTGATAAACAGTTTTTTCAGCTTCAAGAGCTATCTTAAGCTTTTTGG
>GI1O1XZ01EKM35_458_565
CTTTTACCATTTATAGATTTTTTTGTTCAAAATGTCAAATTATAAATTGTATTATTTTAACGGAAGAGGGCGCGCTGAAATTTCTCGCTTAATTTTAGCTGCTGCTGG
>GI1O1XZ01EKWAZ_67_244
TTTGATTACTATTTACGATGAATTAACAAAAAATTACGTTTAAATCTATTTGCCTATTTGTCATTGGAATTTTTATTTTATTCAACGTTCTCGGCAATATGTTTAGAGCAATCACAACAGATACATCAATTTTCTCAAATCAAAGCGCCTGCAATACAATTAAACGAATGGAGATATG
>GI1O1XZ01ELVQZ_22_172
CTAGACCACCACCACCAACCATGCCAGAAAGCTTAAAAGCCAAATTGGCTTCACAAAACCAATAAATTTTTAAAACGAAAAAGAATAGAATAATTATATTAAATAGAATTTATTTTTTTTTAAACTACAAAAAATTTATTTTAGTTCAACA
>GI1O1XZ01EOSVP_23_140
GTTTATCTTCGTGGACAAAGTCGTTTCTATCCGATTCCAATAGGTCTTTGTGTATGGACTTTTGGTGTAAAATGACAGCACCTTTTAGTGTTGAATTTAAACCCACAAAAGACACAAG
>GI1O1XZ01EP948_16_177
ACAGAACCAGTACAACCAGTATCACGACCAGTCGAACACAAAAAACAACCTAAAAAACCTAGTGAAAGTGAAGAATTTTTACCGCCTAATTTTGTCGTTGGTCTACCTGCTAATTGTAAATTACATGAAGGAGAAGCTATTAAATTAAATTGTCAAGTCGAA
>GI1O1XZ01EP8T1_172_290
TACATTTCTTCCATTTAAGGTAAAATTGACTGCATTTTCAAAAGCATTTATAAGAACTTTATCACTTGCATTATGCTCTTCCCAATTGAGAACCTCAAGAGCTTGTTCATATTCTTTTG
>GI1O1XZ01EQ3MM_21_254
TACTGGTCCTGTTTTAGTTTTCGAAACAATCCTAAATCAATTTTCAAAAGATAATGGAATTGATTACATGGGCTTTCGAGCTTGGATAGGCTTATGGACATGTTTAATATTAGTTATTATAGTTGTCACTGATTGCAGTGCACTAGTTAAATACATTACTAGGTTTACAGG
>GI1O1XZ01EQTEX_18_176
AGAGTAAATACTAATCCTTGGTTGACTAATCAAAAATTAGTAGTCAAACCAGATCAATTGATCAAAAGACGTGGTAAATTAGGTTTAATTAAAGTAAATGTCGATCTAAATGAGGCTAGAACATGGGTCGAAGAACGAATCAATAAAGACATAACTGTA
>GI1O1XZ01ERK0K_35_113
TCTGCAAATCTCTTCCCAAAGATTTTTAGTTTCTTTGACTTTTAGGACCGGCATCCTTGTAATAATTAGGTACTTTTTT
>GI1O1XZ01ERJ7C_22_137
AGTAGAGACCACATGCATTACAAACTGGATCGCCTTCATTATTACGGCGCCATAATGTCGTTATTGATGTATGACAATTTGCACATTCTAAACCACTTCTTGTTCTTGAAGCAGAC
>GI1O1XZ01ES948_33_220
CAAACATCTCCAATACCTATTAATAATAATAGTAATTTTACAAGTTTTTTTGTCAAGTCTAGCACACCTAATTTATTCACGACACCTTTGATTAACCATGAATATTTTTCTACACCTTATCACCATGACATAACCCCGGAAGATTTCGATCGAATAAGAACATTAGCTCAATCCGAAACAGCTCGACT
>GI1O1XZ01ETCK3_89_233
ACTTTTCATTCCAGTGCTTATAATAGTATCAGTGTTTGTCAAAATTCGTTCATTATCAATTGGTTTTTTAAGACTCTTATCTACAGACTGTTCTTGACTAAAGACGACATAAGCTATTTTGAAACCATGTTCATCATCATTATTT
>GI1O1XZ01ETP8P_206_501
AAAATCTAAATCCAAAATTAGACAATTTAAACAATCAAAAACTGATCTGTACTGTACATAACCCAAAAAATTTGGAAATCAATGAACTGCCCTCAACTGACGGATTCTCTTATATAGTGAACACAAGAAAAGTTGGACCAGGAAGTTTAAAAAGTCATGCCTTATTTTTAGACAAT
>GI1O1XZ01EUVNX_18_286
TAAAACTTGAAACACAAAAATATCTCTACGTGATTTACAAAGCCAACGTCAACAAAAAATCTTACCTCAATTGACAGCCACACAAACAGTTCAACCAGACGATGACGAAGATATAAAAATCGGTCAAAATTTTCAAACCGTAATAAGTCT
>GI1O1XZ01EU73D_19_187
GACAGTAACTATCGCTACATTTTTAATGGTAAAAATAAAGACGATTACGAAGCTAATCCTCAATTGACTGTTCGTGGTGTTGGATTCGCTCGTGGTTTAAG
>GI1O1XZ01EX1UQ_20_157
GTCTAAATCAGTGTTAATAACTTTACCGTGTATTACAGCACGATACATTGGTAATTCCATTGCTTCAGCGTATAAATCTACATTTCATTACCGACTGATTGATACATATAGCTATCAAGTTCATTTATAACTTCACCA
>GI1O1XZ01EXE7L_18_185
AGCTACTGTTGATTGTATAGTTAGACCTATAAGTGAAGCTGATCAATGGTGTCCTTTCTTGGAAACATTAACCGATGCTGAAATGGAAAAGAAAATTCGAGATCAAGATAGAAATACGAGAAGAATAAGAAGATTGGCTAATGCAGCTCCTCAATGGTAGTATATTAG
>GI1O1XZ01EXK7A_88_278
CTTACAGTCTTAACTCTGGTAAATTCATAATTTTGTAATTGTCTTTGAAAGCCAAAGTTCGGATTTGCTATTTTGCGAGCACCTCGCACTGCATTAAGACTATTTTCATATGATAATTCAGTACATGTCATTATATAAGCTACAGCTAGAGTAACACTTCTCGATATTCCTGCCAAACTAATTTAAAAAAC
>GI1O1XZ01EYL8H_19_126
GTCTTGAGACTGTCTCAGGAGTAACAAAATCAGGTATATTAATAAACCCTATTATCTCGATCGAACCACTAAGCTCTTTGTTTATATATCCATAATAAAGATCTCTTT
>GI1O1XZ01EYD9C_20_123
CATGTGTAGCTCGTACTGAAGTTGACGAAGTACGAGCTGATGCAACATTGGTCGTTCAAGATAGGCCAAATCGTCCAAGAATCGATTCTATTATGTGTACTAGT
>GI1O1XZ01EYXAK_22_187
TATCATCAGACGAAACTGAATTCGACTTATGTAAACTTCTAAAATATCCCGTTTTAATTCTTTTCCACTTGGCACGCCTATTTTGAAACCATATCTTCACTTGCATTTCGCTTAAATTCAACAATTTCGCAATTTCAGATCTCTCGTTTAAAGATAAATATTTTTT
>GI1O1XZ01EYRHC_274_447
ATTAGATCTGTTTAAAATAAATTAAAATTTTTGGATTATATTATTAAAAAAAGAACATGTCATCTGGCTCGCAAGAAAAATCAAATCAGCAAGTAAAACAGCGCAAAAAATCAACGTCCAATTTAAATCTAAATAAAAAAGCTCAATCAAAGCGGAATACTAAACAATTCAAAC
>GIDRXAC01A2941_95_234
AAAAAAAAAAGAATGAGCATGCCTAATAAAATTCCGATAGCCTCATCAATGGACTACTTATACCAAGCTATATCTCTCATAGAAGCTAAGAACTATCCAAATCAGCCATTCCAAGCCCAGTCCATGTCAACGCCCACGAC
>GIDRXAC01A2PHX_85_260
TTCAGCTGCACAACAGAGTAGACAAATTGGTCGAGCTTATTGGATTAAAAAAAATAGATGCTCTGATCAAAATAGTTACTTATCTTGAAAAAGATAGAACTCCGTTTAATCCCAATGT
>GIDRXAC01A39RX_48_207
CCTTTGTCTGCTATTTTATTAAATGCAAATAAATCTTTTTGTATTTGAAAACGTCGTCTTGACGATGACGATTCATCCGTTTTACCACTATTATTATTATTATTATTATGAAGTTGATTTGTATTATTTGTCGGATTAGAGCCATGATGGCTAAATTTAT
>GIDRXAC01A3RPV_18_171
AGTATTAGTCTTGTCCCTGTATGAAGTATGATTAAACAAGCTTTTCAAAGAAGGTATTTCCGAATCCGGGTAGTTTTATAGTGCTCAAAATAAGTACCATATTCACCGTTTATAATTAGGGCTAAATTGAATAGACTCATAAGGAACAAATTCA
>GIDRXAC01A4M5V_66_261
AGTAATTTTTAAAAATGGCTATGCTAAAATTTTGCCATTATTGGCAGGATTTTTATGCTTGTTAACATTTATGTTGATTGTAATAGGAATTTCAGTATTTGGAAGTGATTATGCTGCTTATGCTGAAAAATTAGCTGGTAG
>GIDRXAC01A4Y0I_38_235
TTTACTTCAATAATAATAAAAAAATCTTCTCCGTGTTCACCTTGAACAACAATTTTTTGCCCATCTTCAAACTGAACTGGTTCCAAAGAGTCAGCAACTGTTAATCTCTCCCATTTATCCAAAGACTCTAAAAAATAAATTAAGAAAAAAGATAAAGTTTCTTGAAAAAAATTATCATTCAATAAATTTTGATTTGAT
>GIDRXAC01A5WHG_201_453
TTACCATGTAGCAGTTATTTTATTTAAAGATGATATTGAATCAATTTCGTTTGATTCAGTTATAGCCAATATAAATATCTATCATTTAAAAGACAAAAAAATGGAAACTAGACTCTTACATAACTATCTAAAGTGTTTGAATAACACAACCATTAGTTTAACGAGCGTTAAATCACAAGAAGAAGAAG
>GIDRXAC01A7IEB_85_191
CTGGTATAAAACAAAAATCCATCTAGAGCATAAGCTACGTGTTTCAATTGAGCTATATCAATATGAGATAGTGTATCCCTGTGTTCATTTGTTTCTCTTCTCATCAA
>GIDRXAC01A99D1_18_114
AGAATACATAGTGCTTGGTTAATTTGTTACCAACATTTTCACACTGACATATAAGCACAAAATTGAGCAGAATTAGTGTCGAAATAAGAAAAAAAAA
>GIDRXAC01A9F2X_148_238
TTTAAGTTTTGTTGCCAACTTGTTTTAATACTTATCCAGCTTTGGATGCACCTGAAGTCATAATTCAAGATGAAGATATAGTTGAAGAAAC
>GIDRXAC01AE7WK_19_118
GCTGGTAAACAATACGTGTGTATTCGAATTCGACGCTCGCTTTTTACTAGACGTGTATAAAACAGCTGCTTGAAAACAAACGTTCGGTATGTCCGAAAGT
>GIDRXAC01AFBPY_28_121
GTCCGGATTGTACAATTCATCATAGTCATTGTTATAACCATTCGGATTTGACTCTTGTTCATCCCAATCCATTATTTGACTTTGTTGTTTTTCT
>GIDRXAC01AF4V5_76_193
TGGCTATGTTTTGTAATTCTTGAAGAGATTGCTTTTCGCGTCGTTCATGAGACTCTCTCTTTTTTTTGATATTTATGTTCGCATTCTTCTCTAAACGAATTCAAAGATTCTTCTAATT
>GIDRXAC01AFLT5_17_77
CAGATCCACATCCACTACTACAAGTACAAGTACATCAACAAGCACTTCAACTAGTACTAGC
>GIDRXAC01AG8PD_22_210
TAAGAGTAGAATACAAAAGTTTTTTTCGAATAAAATCACAATTTTTCTGTTTTTATTTACCAATATATTGTTAAAAAATAAAAAAAAAAAGCTAACCAAAAAACAAAGTTTTTAATCTTTTAATCTTGGAGTAATAAGCAAATTTTAAAAAACAACGAACATTTAATTTAAATAAATTTTTTAAAATTC
>GIDRXAC01AG92X_273_430
ATTTAACTAAAATTAGGAAATTTTCTTTGTTTAGTAAAGTTATGTACAAACTTGAAAAACGGATTTAGTCTATGATGACAAGTTTTCATTTGTTGCCAAAGACAATGTGTGGAAAGTACATGTAGACAAAGAGCATCAAAGTGCTAAGCAATGGTCCT
>GIDRXAC01AI4GO_17_212
CAGATTCAGTACCGGTAGTTACATCAAATGTAGGTCCCGTATAGTCACTAAGAGTGATACCACGATTACGAGCCCAGTTAAAATCGGCTTTTGGATCAGGTTGATAACCGCATATATGATCTTCCTCAAAATCACAAGTTACTGAAGTGTAAGTAGCGTCCTCGCAGTCACCATAATTAAAATCAATATCATCTTT
>GIDRXAC01AH44H_79_257
TAAATTCTGGTTTCATGACAGCCATGGCAGAAATACCACAACCGGACTTGGCAGTACCGTAAGCGGCACCTAGAGCACTAAAGACCATAGCGGCCGTAGCTCCCATAACACCAAAAAATGCACTATAAGCTGGACATCTATCTGTAGTTGGTAATGCAGTCGACATTTCTATATTTTTA
>GIDRXAC01AL6L8_22_78
CACGAGCTGAACGAGATGAAATACTCATCAAGTACAACGCCCTCAGTGATAAGGTAA
>GIDRXAC01ALRY0_134_291
AAGGAATATCAAATAACCAAACGAAAATTCGGAATTTATCACTCATTATCATTAACAGCAAATGCTCTAACAGTTGCATCTACTTTGGCACAATTTTACTTATTGGGCAGCAAACACTTTTTCTCATTGTAAAGCTTGATTCAAGTGTGAAGTCGAGA
>GIDRXAC01AMN6H_18_173
AGCTACAATTCTTGTTTTAAAATCTGACCATCTTTTAGCACCTTCGTCACTTTTGAAAGCATCAGTAGCTGGAAAACTAGTATCGCCAACTTTGAGATCTTGCTCAAAAATGCTCAATTAAACTTCTCCAATTTATAACCTCATCTGTTTTAATAA
>GIDRXAC01AONQI_77_252
GGCCAATGTTTAGTAAATTCGCATTTACGTAAAAATTGAATGTGCTCTGGTTCCTGACCGCGATTCGACATGAAAATATCATAAAAATCTTCTCTACCAATTGACAATAGTTCCATATCAGTTAGAGAAGTAACAGTTGCTGTACGAGTAGTACTATAGAGAAAAGCCAATTCCTT
>GIDRXAC01AOSCF_35_162
TAATTCTTCTTCATTGACGAGCATATTTGGTATTCCGTTGTTGATCGGAAATTTTCGTCCAGTTTCAGGACACTCTAAATCACCTTCAATTACTTCAATTTCGAGTAAAACTTCATGTAATTTTTATT
>GIDRXAC01ASIZ5_22_185
ATTTACATAAATGGCTTAAATAATCGTTGTCTAATGGCCGAATATACGTCATTTAATAAATGCCCATTGACTTTAAATGTCGAAAATTCTTGCCATTGAGAGCATATTTATGACTGAGGAGAATCGTAAACGTCATTAAATATTTATCTCATTTACCATTGCAC
>GIDRXAC01ASSMK_16_133
ACAGCCGCCTATTATTACAATATCCGTTTTTATAGCACACACGTGTTCACCAATTGAGTTGTCACTATCTGAATCCATTTTTGTGTTTATTTAGCAAAAAAAAAAAGAATGATTTTTT
>GIDRXAC01ASQR4_19_215
GATTCCAAACAATTGGAATTGTAAAACGATACAATTCTTTATCTACGCATTGTTTAAGAATTGACCATATTGAGTATTTACTTCGGTCTATCATTTCGCTAGGCAAACTGCCCCTAAATTCGTGATTTTGATATTTTTTCAACTCATTTTCATCATTCCTATCGTCACTATTCATTTTTTTTTTTACCTAATTTGCT
>GIDRXAC01ATCPM_349_454
AAAAACAAACAATGAATACTTTGTTTAAATTGATAGTAATTGCTCTCATTTGTGGGCAATTTATAAAGCGCTAATAAGGTGAGACCACCATTGAATTCAGATTTTG
>GIDRXAC01AUBX4_18_199
AGGCATATACTCGGAAATTTCAAATCGCATTCAAAATTAGACCAAAATCCTGTTGAGCTCATTCCCACACAATTCCCTTTTGTCAAATCAGGTTGATTTCTATCCCAATTACTAAAACTAAATGAATCATTATTACTCCATTGATAAACATTATTCTGCGATACACTTAGACCTATCCATTT
>GIDRXAC01AWLJM_25_85
ACACATGTGTAAGTACCACCGTCTTCAAACTGTAAGTCAGTGATTTTTAAAGTGTTTTGAT
>GIDRXAC01AXTEB_110_203
GCAATTTTCTAAATTAGTTATTACATTTCAAACGGATTATTTAAAACTGATAAAATCGATTAAATCTGATAAACAATCAGAAGCAGCTGTGGGA
>GIDRXAC01AYX3V_24_137
AACGTACGTCAAGAGTCGAGTGATTTTATTGGAAAAATAAACGAGTTCAATGAGGACAAAGATCAAGAGCAAAATTTAACGAATAGAAAAAATTCAAACAAATCAACAACCAGA
>GIDRXAC01AZJOS_123_311
CTTTGATAAAGAAGGAAATTATGTAAACGAACTTGAATGCTTGGAACAAATTGGAGAATTCTGTAGTGGTTCATGTTACAATCGATACTGTAGTAAAAAAGAATATGAATGGCTTAATCAATTGCATTGTATTAATCAACCGGAAATTATTAATTACACTTCTAAAACCACAACCTCGACAACCAGCAG
>GIDRXAC01B0SCU_35_201
TTCATAATCAATTTTCCATCTTTGATTATCCTCGCATAGTTTTTTATGTATTCATAGTCCTGATCAGTTGGTATTACAACTTCACCTAATTTAAACATTTCTTAATTTAGAAAAAATAAAAAAGTGGCTTATGATTTATGTTGGCTAAAAATGAAATTTGTCTCTTT
>GIDRXAC01B0INQ_18_373
AGGATATGGATTGGGCTATCAATGTGATTATTTTGGCCAAAAGCAGCAATATTTTTGCAGAAATCAACCAGAAAACGGAACCATTTTGTCTGACATTAGTTTTATTTATGAAAAAGAAATCGTAGAATACGTGCCAAGGAAACTCGTA
>GIDRXAC01B1QF3_402_514
TTACTGTCAATGGTAAGAAAGAGGCTGGGGAAAGTCGAGGTTTATTTACAACTGTAACTAAAATATTTGTTCCGTTAAATTGACCAGTTGCACTTGAATCAGCTAGTCTTGCT
>GIDRXAC01B24B1_25_169
AAAAGAGTTTAAAAAAGCTACAGAATGATGTCTGAATGACATAATAGTAAATTATCAATTTCATTTTCTTGCAATTAGAGTTGCTGTCCTTGGATGGAGGTCGCTGGACCACCTAAATAGGCGGTAGCTATCTTGATGATCGCGG
>GIDRXAC01B257W_47_205
TAAAATAGTCTTTGGAAATATACAACAAATTTACGAATGGCATAAAAGTACGTTTAGTCCTGAATTGGAGAAATGTTTGACAGAAGAAAGCAGTT
>GIDRXAC01B3A2C_13_157
GAGACAGGAACAAGATCAAGCATTTTTGGAATCGCTGAGAATTGATAGGGAAAAGGCTAAAAAAAAACAAGAAGAAGAGGAAGCTGCACGAAGAGCTGAAGAACTTGAAAGATTAAAACAAGAAGAAGAAAATGCAAATCAAAAA
>GIDRXAC01B4PTQ_87_216
CTTCGTTCCTCATTTTCACCGTCATTACACCATAGATTTCTTCCATTCTTGAAATTTTCATTCTTACATTGACCACATCGTTTTAAAATAATATACACTAAGAAAAAAGAAGAAGAGCAAAAAAAAAAAC
>GIDRXAC01B60IP_328_426
CCACGTTTCTCGGATTGATTTTCTTTGCGCAAAATTTGCTGGAGATATTGCAACTAAAGATATGAGCGTTAAATCAGGTTCTTTACAAACAGAATATCC
>GIDRXAC01B62KQ_304_392
GCATAACTCCAATTGTTGCTTGTGGAGTATTTACTCGAGTTTTTAAAGATAAAGCTTCGTCAAGTAGCTTTTGTTGAGTTGAATTTTTT
>GIDRXAC01B7KYY_18_206
AGAAGCTGATCCGGATTATTTGCCGAGAACAAGTGATTTTGGTTTGAATGTTGAATTGTTTAGAAAGAAGTATTGTGAGCCTGATTGTCCCAAACAATTTATTAAAATAGCTATAGCTTGTTGTGAATTGGATCCGGAGAAGCGACCTGCTTTTTGGCAAAACACATCTTTGGCTTAATACTATTCTAG
>GIDRXAC01B8PKA_19_191
GGCTATGGCCAATGAGCGCTCTATAGAAATACTTACAATTGTAAGTATAGACGCATGGGCCACTGTATGTTCTAACCAAGGTATTACTTTGCAAAAAAACGTCCCAAATACCAAACTTCTTTGGAAAATAGATCTAGAATAGCACTAGGCATACAAACTATTATAAGTAATAA
>GIDRXAC01B8Z37_17_126
CAGATATAAGTGTCGAACAACTTTTAGGATTTAAATTGGCCGATTCGCCAAATAATTGCACTTGGTTATTATTCAGCATTATATAAACAATTAACCAACAAATAACAAAA
>GIDRXAC01B98WR_21_183
AGATACATCAAAGTGGCTCAGGATGGTCTCCTATCTTTGTTGATGAAAATTTGAGTCTTATGTCAATAGGTTTTCTTCTTTCCAAGTTTGGAAGATGCTGTTATTTGGAG
>GIDRXAC01B9GOT_297_490
GGGGTCTTCAATAGTAAAAATGCTTCTATATGTTTTGGGCGAAGATACATTTAGAAACGGAATAGAAAAATACTTTAAAAAATATGCTTATCAAAATGTTGATCAATTCGATTTATGGAATACATTATATGAAG
>GIDRXAC01BAH3Y_23_208
GTAATAGATTCAAACAATTGCCTGAGCGAATCGATTTTTTGTGACTTTTATGTCGTGTAAGAGAATCGGTTCGTGTCGGTACGCTCGGTTCAGCTAAGTCTATTGAGTGTATATCAAGAGATCCATTAGGGATTTTTTTGAAATCGATATTCAATTTGTCTTGGGCTATTTTGGATTTTTTTTATT
>GIDRXAC01BAW9Z_18_204
AGATCAATTAACGTGCTTATTTCTTCTTTAGTCAAATCACTAACATCATTGTTCAAATGAAGTAAATTTGATATACAATCAGCTAATTCATAATCGGTCATGTGTTCTCCTTTTGTTTGTAATTCGTTCAGGAAAACGTGACGTGGTAAATAGTCTGAATTAGCATGTCGGCTTAAGATCTTGAATG
>GIDRXAC01BDELO_43_162
TAAAAATCCACCGGTTTTCTTTTTTTTAATGCATAACACGCTGTCTTCCAACTTGGTTCGCTCGTTGGTATTAAGCCTAAATTAACTCTATCTGCTACATTCTCTGGACATCTCTTAAAA
>GIDRXAC01BDNCB_17_183
CAGGGGTAAAACACGAGGAAGAAGAAGTCGTCGCAAGATGGACGATGAAATTGAAAATGAGGTTAAACAAATAGATAGTTCGGGACGTCGATTGAGTCTAAGACGACAATCTCTATTGGACAAAAAGAAATTGAAAAAGTTGAGGAAGCTCAAGATGTACAATCTAC
>GIDRXAC01BEC4M_351_436
ACTAGCTTAAGCCATTGAGCAATACAAGAATCATGAAATAGATGTTTACAAGGCAATTTTTTAGCTTGTTCATTCAGTGCAAAAAT
>GIDRXAC01BEQTX_30_143
CTTAAATAAGCCAAATCTAATTATCCCTTGAAAACGTTTGCAGTCTAATTTTTGACTTAAATCAATTATTTGATTTTCATTTTTCTTCTTCCATATCATCATCGATAAACGAAT
>GIDRXAC01BESMN_20_203
CCCAGAACCAAATATGATGGTTCGTGGTTGCGATAATTTCACTTATCACGTATCAAAATAAATCTCAAATTAAGAAAAAAAAATAAGAAAGATATTTTTTAATTAGTCCAAATTTACAGCTTAACAAAAAAACTAACCGGATTTTAAATTATTTAGAAATTTATAAAATAAAATTTCTTTTTTA
>GIDRXAC01BFGQP_320_500
CTTTTTTTTAATGGTGAAACGTACGGTGAAGTTTTAAAAGCTTATTTTTGCGTGGTTGGTCAAGTCACTAACTAATTGGGCAAATTTAGCTTGTTCCCAGAGTTGCGAACCAGCGATCAATAATTGGGTAACAATAGCGGTTAATATGGCAACAGTTGAAGTTCCTAAAGCTTGAACGGTA
>GIDRXAC01BGXQY_25_368
TTAATATAAGAAGCCAACTAATATCAAATGGTTATGCCAAGATGAATACACCGAGTTATATCAACATAGATCAGAGTAGTCAACAATCCGGTGTATATCCAAGTGACCACGAACACGAAAT
>GIDRXAC01BH61B_262_372
CCTGGATTTAGGGTAAGACTAGCATTCGACGCTATATTAATATCACCAATGATATTATAAACTCCTGGATCTAAGAGTCAAATTTTCATACAAATATCCACCTAACATATC
>GIDRXAC01BHU4O_63_230
CAAATCCAGAAGGTTCCATTCCAACCGAAAACAAGTGTCGAATTAATAGTTAAACACTCTCATTCTAGCTTACGGTGATTCAAATTCAAATGATACACTAAGAGTTAAATTTTATCATAATGAGGATAAAGTAAGCAAAAGTAGATTTGCCATTATATTCAATAGTTC
>GIDRXAC01BI238_19_121
GATTGTCATGTGATACATTGGAAGATGTTGATTCATGGAAAGCCTCATTTCTTCGTGCAGGTGTCTATCCAGAAAAACAAAAAGTCGATGTTGAAGAAAATGT
>GIDRXAC01BKALE_41_260
AAAAAATAATAAAATTTTTTATCCTAGAATGTCTGAAAAATTTCGCTTCATCGAAAAAGAATTTGATACTATAACTGGTAAAACCAATAAGGAATCTCTTGTTAAATGGGGCATGAGAGGGAAGCTAAAGACATTTATGTTCACATTTGACAAACAATTTCAC
>GIDRXAC01BLL30_18_148
AGACCTGAGCCCTTAGACCAGGTTGAAAATGAAACAAGTAATAATATGGTTAATTCGACATCTAGTTTTTCTCTTCAGTCGATTAATTCGAATGATTCGTGCGATACAATTTTATCTCAATTACAAAATGA
>GIDRXAC01BM712_311_454
CGCCATTGTCCATATATTCTAGTATTAAATAAGCTGGATTTTCTCTCGATATAACACCTAATAGTCTTACAATATGAGTTGCGTTTATTGATTTCATCATGTTGGCTTCTTTTAATAGTCTTTGACGACTTTGATGATCAGAAC
>GIDRXAC01BMBJ5_17_108
CAGGGCTATAACAATACCACTAATCAAAATAGAAACCAAGGCAACACCAATTGATAATGCTGAACTTATAAATCAAAATATTCACTCGGGAC
>GIDRXAC01BNPHF_18_148
AGGTCTTCATTCTCGTATGGTTTTAAATAAAATGACCATTCATGAGTGTGACCATCTTCTTCTCTTTTTTTACCAAAGTATTTAGCTGTGTTACCATAAACAATTGGTTTAATTATAGTCGAATTCTTCAA
>GIDRXAC01BNL6Z_151_169
CAGCTCGGGCTCCATCGAC
>GIDRXAC01BOND1_36_164
CCTGTTCAAAGGCCAATAACTAGAAAGAAATTCAATCCAAAAGCGGATATGAAGACATT
>GIDRXAC01BPL6N_20_157
GCTTTAAGGGCTCCAATATCCAACAGTTCTCATCCAACATTTTCATTTCATCCCAAAATGTACTAAAACTATCAACATCAGCCATAAATTGTGAATACACTTCTAACAATGTTGAATTCTAAATGAGTTGAGAAATTT
>GIDRXAC01BU71S_18_93
AGATGATCTGGCTTAGAACCGTCTACAGTGAAAAAAATTTCAGCACCAGGTGTCTCTGTTCTCAATTCAATCGGAG
>GIDRXAC01BWBRB_20_122
AGTAGGAGGTGGCCCTGCTGGTCTTTCAGCAGCTATCAAAATAAAACAATTAGCTAAAAAAGATGGAAAAGATTTGAGAAGTGTGTCTTGTTGAAAAAGGTCC
>GIDRXAC01BZ996_19_136
AGATCCAAATCCTCATCGTCCATGTCCTGTGTTTCACTTAACATTCTATTAATCGAATTCGATTGGCGTACTCTTGTCGTTATATCTGTTCGTACTGTTGAACCCCTAAGAATAAAAA
>GIDRXAC01BZPZ4_298_426
GAAAAAACTCGTCAAATAATTGAGCAAGAATATTTTTACATGGAAAAAGAAATGAAAGATTTAGGCATACACTCTTCATGCCTTAAAAAACCGGATATTTCATTCAAAATAATGAAACATTAACAACAG
>GIDRXAC01C0VL4_107_158
GTTCATTTAGGCGGCGCTGCTGTTCGTGTAATAGTGTTTCTTTTACCACCTT
>GIDRXAC01C1H0J_20_172
GATTTAGAGTGTCCTGAAACTGGACGAAAATTTCCGATCAACAACGGAATACCAAATATGCTCGTCAATGAAGAAGAATTATAATTTAAATGTTGAGTTTTTAATTATCTTTTTTTCGTTGTTGTCATAATAAAATAAAATTTTAATTCAACT
>GIDRXAC01C44W5_18_130
AGACATTACGCTGCATGTTTTGGCCGAGTTCAAATTGTGAAAATTCTGCTACGCTATGGCGCTAATCCGGATTTAAGAGACGAAGAAGGCAAGACTCCTTTGGACAAGGCACA
>GIDRXAC01C4RPE_23_179
CGTGTATCAGTCAACCTACCATTTAATCAAAAAACAGCAGTTAGTAGTTAAACCGGATATTTTTCTCGGAGATTTATTTGAGTGTATTTGTAAAGAGGCAGGACTTGATCAGAATAGATATGACCTTGTGATTAATTCACAAATAATACAAACAACA
>GIDRXAC01C561W_26_141
GTTAGTCGATGTGCAGCGGTCTTGTTAAAAAAAATAAAATTTTAATGTGGGACGTGTAACCAAGAATCATCTGGCTTTAAAGAATCAGAGCGGTTAAGAAATAACTAATTTAAAAG
>GIDRXAC01C7E1Y_24_130
ATTGATCTCTTCCCCATAATGTTGAAAAAATGTAATAAAGCTCTACACTAATAGCTGAAAATGGCAAAAATCCTCCAATCACCATATGAGCAAATGTACTTCTATAC
>GIDRXAC01CASOH_70_288
TCTTGGGAATCTTATTAAACTTACTAGTCAATTGTTTTTAAACAAAAAACAACTCTTAACATAATTAAATATAAAAATAAAGACACTAATCAAAATGCTTTTGAAATTATACTAAAGCTTTATCAAACCAAAGAGGCTTTGGTTCGTGTGGCTGAGAACGAT
>GIDRXAC01CD0AV_24_154
AGAATGTTTTAAAATCAGGCCTAGACAGATGAGTCGAGTTTTCAATAGTGTAAGGGGCTTCAGCAACTACTTGCGCCATTATTATATTCAAATTAAAACATAAAAAAAAAGATACTGTATCTAAAGTGAGG
>GIDRXAC01CDGDX_30_228
GAGTGATATGTGGTATGCTGAATCCTACAAGCATAATTATCAAGAATTGCAGAAGGATACTAAATCATTTTCTCAAATGATTTGGGCAAATACAAGAAAAGTTGGTTTTGGTCGAGCCAAATCGGATGATGGTAGATGG
>GIDRXAC01CDFKF_16_192
ACAGGAATCGTTGTCTGTGCATAAGAAAATACCAATTAAAATACGTCCATCGGTGATATGAACTTTCATGTTTTTATTTAGGAGACTACGTACAAATTGGCGGTTTGGTGTTTCCAAATCAGTCATTTTTCACAGCTCAACTATAATTATTAAATCAAAAATATTTTTAAAAAAATT
>GIDRXAC01CEOSJ_24_242
TGCAGTCGTTGCAGTTGGATTATTTAACGGAGAAATACATGTTTATGACACAAGACAAGATTGATCCACTTGTTGCAACTGTAACAGATAAAAAAGAGATGCACACGGA
>GIDRXAC01CEWCO_67_295
AAAGCTGGTATGAATTCATTAACAACAATGTACTTGTGCGATTTAGTTGGTTTAAAAAAATTTAGCAATGCAACTGGTATTATTAATTTATTCAGAGGATTTGGATGCTTTTTAGGTCCATTTGTTGCTGGCATTGTATCGAATTATTTAGGAAAAGTAAAAA
>GIDRXAC01CHFJK_21_161
CTTGGTTCATGGCGTTTTATTAATAAAAAAGTTTTAACATCAATCACTGTGATGTCTGCGCCACTATCGCACATATAATTCACTAAAGTATTGTTGAATAAGGCTTGACCTATAATTGGTTCATTTTTATTTAAAACTGTA
>GIDRXAC01CHI03_80_270
GACATCTAGAAAAATAGTTCTCTCTTTACTTATAAACACATCTATACCATTTGTTTTATTTTTCTGCTGTTTCCAAGTCGCCTTGTTTGAACACAAATTTATCCGATGTATCACAACCACTTAAAAAATTCATTAAAGTCGATTTACCAACACCTTGTTTACCCAATATTCCTATCACTGTAAAATTCTCA
>GIDRXAC01CHJTV_19_139
GATTAATTAGTTGATAGCCAATTGTTACTCTAATGAAGCCGATACAATTACATGAAAATTGTATGCATCTACGATAATCGACGATCAAATGAGTTTTGGTACGTCATAATTGGTACCGGAG
>GIDRXAC01CHLAF_34_215
AACTTGAATTTTGCGGTTCCTAATCCTAATTTTAATGTAATTTAATTTAATTTATTTGTAAAATTTTTTTTAAAAATCGTAATTAGAATAATTTTCATTTTTATTTTGTGTGTTTGTGTGGTTAAATGATTAGGTATTTGTGTGTGATGAAAAAACTAATTTAATAATTTAATAAAAATGTT
>GIDRXAC01CJHOZ_302_449
CGGATCTAAAATGAATATTTAATTTGCCAGCGAAAAAAATCACGATGAAAATGGAAATAAAATTGGAAGTAATGTGAGAAAATTTCATGGAAGATTGTAGGTATTGGGAGCTGTGAAGTTTATTTCAATTCGGTCGTTTCAATTCAGC
>GIDRXAC01CJMLS_19_110
GCTTCTGGAATGTCTCGAAATACCAAATAAACTAATCATAAAACGTAACGATAAACTTCTAGACTATGAATTTGCCAAGCTAAACATCGAAC
>GIDRXAC01CK7CU_18_166
AGCTACCATAGTACTTGTCTTCTATACCTTTTTTAGTATCCTGTAATGAACTTATGAACAATTTACATCTTTCATCATTTGCTATTTTAGATTGTTTTATTAAAGATATAGCTGTGACTAGTGTTTTATAGCTGAACCATATTCGCCTA
>GIDRXAC01CN4VK_369_536
ATTGACATTTGAACCTTGAATTGATCTCTTGACTATATCATTTTGTTGTTGAGAAATATTTAAAATACATTTAATTTTGTTAATATATTATCATTATGTCTGGACCAGTTATAATTCGTTTGCAAAATTTACCGCTAGAAGCTCGTTCGATCGATATTAGAAAATTTT
>GIDRXAC01COUTE_219_364
TGAGGATTTACGAAGATTTACGCGTAAATAGATTTCGTTATTGTAATGTCAATTGATGTTTCACATGAAAATAATTTCAACGAAGACGAGGATGACGCCTGGTTGTACGGTGAAAATCAACAAAAACAATTAAACGATCAAAAAAA
>GIDRXAC01CRMM0_18_117
AGACATCAAATTAACTACACCATCAAGTAAGTTAATGTCTAATTTTTGATTAAAATCAAGCAATGATTTAGCCTGTTCAATCATGAGCATTTTATTTTAT
>GIDRXAC01CQX3C_19_130
GATCTTGAGTCAACACGGACATCTTGGGTACCCATATGTGCTTGAGCGAATTTTTTGATTTCACTCAAAGCTCTTGGGGCTCTTCTCTTGAATCCGCTTCAAATAAATTTTA
>GIDRXAC01CT5PF_30_152
CCCCATTTTCGGTCTTTTTGCCATTTTCGAATGTTTTGATCTAGTAAGCGTGGGAAGTTAAACCGACGTCGAAGGCCTAAATCTGATGGGCCGTCGACCCTGATTTATTTCTCTTTAGTAAAC
>GIDRXAC01D0972_55_202
ACTTTTAACTTTTATCAACTAATAAATTAAAAGATAGTGTGTGGGCTATTCTTTGAATCCTGGGTTTTGGTGCATGCATAAAGGATAAACTACAACATGTTAAAATCGTCGCTCTTTAGATGCGTGTACTAAAACAATAAAATATTTG
>GIDRXAC01D0YEU_20_157
AAGATATTAAATATTCCGAATGCATGTGAGGATTCTAATTTCGCCAATTTTGGTCAAACTACGAAAACAAATTCATTACTATGC
>GIDRXAC01D0ZHS_20_198
GTTTAAGAGAAGTTGTTGTATTTGGTGTTGAATTTAATGTTTTAATTGTTGGGAAACCATTTGTTATTGTGCATTTAATGGAATTGTTTTAATTGTTTTAAAAAGTTGTACCAGAAGTTGTACAAGGATTTGTTTTGTTCTCTATGAACTTGAATTGTGTTGTTTGAATTGGCGTTTTT
>GIDRXAC01D1CNE_28_192
CCGAAGCCTTCGGTTTCTTCAATGGCAAATATCAATTTTTCTTTTAGCTGTTCATAACTCTTATATGGCGGTAAATCAAGTCGATTAAAGCATGTATGACTCCTAGGTAGCCAATTTTCTTTGCCGACTTTTTCTATACAAAATTTTTGTGGACCATTACTTCCT
>GIDRXAC01D1VU1_18_156
AGATGCATACTTTTAAATTTCCAAAGCTGACTGTTTGATTTTGCCTAGGTGCAGCTGGGTTATCAGGTGTTTGATTAGCTCCAGGTGTAGATGGACTTTGCAATGATTGATTTGTTAGATTAACTCCATGATTAACTTT
>GIDRXAC01D29UT_56_180
CGAGTTTGTTTAGTTGGGTTTGTGTTATTGTTTCGATTTTAGTCAATTCGTTTACAGTTTGGAAACTATTTTCGAAATTTTTAATTAGTATTTCGAAATCTTTATCATAGTCTGTGCCATCGACC
>GIDRXAC01D6BIT_58_222
CCGACTTTACGTAATAATAATAATAAAAGTCGAATTGAAAATAATAAATAATAATAAAAGTGATCAACCAGTCAATGAAGACGAAGTACAATTAACGAACTCTAACGAAGCCTTGGTCCCAGAGCAAGAAGTTTCGAACACGATGCTTATGATCCAATGGATGGA
>GIDRXAC01D6KM4_136_264
TAGCACACAATTTTTTTCTTATTCGTCTCGCATTGCTTGTTATACAATAAGTATACGTCATAGCTTGATCGATCAACATATCCAAATCAATCGACTGTATAATTAGAAAATTTAAATTTATAGTTTTAA
>GIDRXAC01D8V6Q_161_177
CGGGCCACGTTTTTCAT
>GIDRXAC01D8EC9_251_493
AATTGGTATTGATTGTCATGGTAGATTAATCGATCCTCCAGCTCGAAGTTCAGCATGGAGAGAGAATCCAGTTAGTTTTCCATATGTTTATTATGACAATCAAATGTTCTGCGGTGGATTCGAGACTCAATGGAAAAAAAACAAGGGTAGATGCGGAATTTGTGGTGAGGACTGGAGCAAACCTCGCCC
>GIDRXAC01D9OH2_18_159
AGATAGAAAATTCATCATTTTCACGAATGCTTACTGTATTTGATGTACCATAGTTTTGTTGGAGTTTTTCACTATCAAAATCGGCATCACTTGTTTCTCTAAAATATTTCGATTCTGAATGAAATTTTACATTCAAATCCTT
>GIDRXAC01DAZI7_20_170
GATTTTTACCTGTAGCAAGACCAACCATGTCTACCACCACCTTTCCTTCGCCAACCACAATGTCTTCCACCACCATTCCTCCCTCAATCACCATGTAACCCACCACCATTCCTCCCTCAATCACCATGTAGCCCACCACCATTCCTCCCTC
>GIDRXAC01DBAFW_23_565
TTGGAAAAATTAATGTCGACTTACGAGGTAAAGCTGATTTTGCTAAAGTAGACATTGATCAATTAAGTGAACTAGCTATGGAATATAATATAAGTTCAGTACCAACAGTAATGGCTATTAAAAATGGTAAACCAACTGGTAAATTTATTGGACTACTCGACGAGGATAG
>GI1O1XZ01BXVN0_291_475
TTCTGTAATTTTGTCCTCTTCCCAAACTGGTTGAACTGGAGCTGGGGCTGGAGAAGCATAAGCTTGTTGTTGTTGAACTGGAGCTGGGGCTGGAGAAGCATAAGCTTGTTGTTGTTGAACTGGAG
>GIDRXAC01DFGVR_318_430
CAGGTGTGTTATTAAGACCTATTAATATTGGTGATGCTATAGCTATGCTAACGAGCCAAACTATAGCTATCATTAAATAAATACGGTTTGGATTCTTGTGTCGTGCATACTGT
>GIDRXAC01DGGEO_200_435
TTATGAAAATTATCATAATTTGGTTGATTACCAGGAATATCTAGAAGCTAAATCAAGATTTGAAAATTTTTTCAAAGAAGCCTTTAATAGAAGTCAAAATAGAGATCCGAGTGAAAAATCAATAGAAGAGCAAGAACGAGAGCTCTTGAAAGAAGAACCAATTGAAATAAGAA
>GIDRXAC01DJUII_19_173
GATTGTGTATCGTCATTTTTATAAAATGACAATGGTGTCTGTGTGTAGGAGTTTATACTTGTCAAACTTGGAGTTTGTAGTTTTTTTCTAGATTTTTTATTTAAGGATTTTGTTTTAAAAATGCTCGAATAAGAGTCTGTCTTTTTTAAACTAGG
>GIDRXAC01DLM29_264_372
ACTAAAGACGATGCTGTTGACTTTAGAAATTTACTTAAACATAGAGAACATGCTAAGAATAAATTAGACGCTGAAGGCGGTGAAAAAGTCGACTTGAAGCATCATGGTC
>GIDRXAC01DLO7Q_23_216
CATAATGATGAAGAATCTTTTATAATTCTAAAAAGCTAAATATCAATTGTGTGTAGTGTGGATTTGTATTAGTTCTAGTAAGCGTGGTGTTCATAATTCAAACTCCATTCGAACACGATCCATTTGACGCAAATGGATCTATTTTTAAGAAGAAAATGAGTATAAAAAGCTATTAAATTCTCTTTTATTTTATC
>GIDRXAC01DM9MJ_18_70
AGGACTTGTTGTTGTTGTTGTTGTTGTCCTTGTTGTGGTTGTTGTTGTTGTCC
>GIDRXAC01DNL04_334_447
ACCCTTTTTCTCGATTTATTTTTGAATTCTAAATAAGCAACTACTATTGATGCAAAAATTCCAATACCTAATAAAAAGTACCGACTAGAATGATAACGCTTGTGCTCACTGCTT
>GIDRXAC01DNPIO_19_121
GGTTGTAGAGCACAACAATTAGACGGTTTAACTGATGAACTTTCAAAATTTAGAAATACTAAGCTTAATTAATGTCGGTTTGACTAGTCTCAAAGGCTTTACC
>GIDRXAC01DOIIT_54_247
TCGGACTCGTTTTTAATAGTATCTTTACACGTTCCAGACTTTTACTTTCCACGGTTGAACCATTGATTTCAAACCTCTTACGCCAACTAATCTCCATCTTACTTAACTGCTCCTTCTAATTCATCAATGGTTACTTTTAAAACTTCTATCCGAGAATTAGCTAAACTTCCAGTTTATTTTCATACGCAGCAAAG
>GIDRXAC01DRK36_18_73
AGTTGTTGTTGTTGTTGTTGTTGTTGTCCTTGTGGTTGTTGTTGTTGTTGTTGGTA
>GIDRXAC01DTF31_37_81
GTCCTATTTATGCATTTTTTGCCGAATCACTTAATGGAGTCAGCT
>GIDRXAC01DUCOD_21_132
TATAGATGAGTGTCACAATGTTAATAGACATATAGAAACTATTAAATCAATGTATTGGAGCGATTGGGATCAAAATATAATGGCGACTCGAATTCCTAAAAAGAAACCTTTG
>GIDRXAC01DVPVE_335_455
ACGGGTGTCATTCACTTGGCTCATTCTTTCAATTTTATTTTTTTCATTTAGCTTTTCGAGTACTATTTCACATTGAATATCGATTTCATTCACCACATTTGATGAATAATCTATTATTTCA
>GIDRXAC01DZG8J_95_340
TGAAAATGGCCGAAAACACAAAGAAGAAGTTCGAAAAAAGTTAGAAGAAATTAAGAAAAAATCAGTTGAAAAAAAGAATGAAGAAAAAATTTATCAGAAATCAATGGCCGCTATAGAAAAAGCTGCTATGGCCGCCATGCAAAATGACTTAAGCAGTAATCCAAATCTTCGAAATCAATACGGATCAG
>GIDRXAC01EBGQ7_314_428
AATTAATAGAGCTTTATTTTTCGTTGCTTTTGAATTGAATCATGAATTGGCGAATTGATGCCTAACTTCAAATCGCCATAACTTTGGGCTCTCTGATTTGTTTTGTGATCTGGGG
>GIDRXAC01EBCUV_38_237
TACAAAATTAGAGCCTTATGTTCATAAAAACATAACACCAACTATCTCTCAAATTATAGCTGCAAATTTAGGAGAAATATCAGCTTGTCTAATCCGAGTACCAGTTGATGTTATTAAACAACGAACACAGGCA
>GIDRXAC01ECJV3_443_533
GAAATTTTTTAAAAACTCTTGATTCTTTTTTAAAGACCTCTTTTTTTTGCTGCTGTTTTCTGGTGTTTATCAAGTATATCTGAATTATAAT
>GIDRXAC01ECH18_225_254
CCAATATGCAACGACACCCATACCACGAAC
>GIDRXAC01EE8GG_18_142
AGTGATTGTCTTGTGTAACAGACGGAGCTTCTCTTTTGGCTTTTCCTAAACTATGAGATTCCTTAGAACTTAGAGATTTAAGCTCAACACTATTCAAAAAGCTTAATACAGAAATTGCAAACACC
>GIDRXAC01EFI0G_36_182
ATCTTTTGCTCTTCCATCAACTCTTGTTTACGCCTTGCTTTTTCCATGTCTTCATTTTGGAATGATATTAACGAGTCTTCCAAAGCTTTCAAGTCAAACATTAATTCTTCCTTAGCTCGTTTAGCTTCATTGAATAACTTAGCTCTT
>GIDRXAC01EG27P_172_354
CGACGCGACCTGAATTGACACCAAAAGTAGAACGACATCCAGCCCACATTGATGAGAATCCATCATTCGACAATGGATATGCCAATAGACATTCTTTATCAACAACTAAATTTAAATCACATGTGTAAGGATCAATAACAACATCTCCCGGACTAAATTCGAAATCTTCAATTTGAGATTCAG
>GIDRXAC01EJ53W_18_158
AGGAAGATATGATTCCAACAGTTGGATTTAACATGAGAAAAATAACAAAAGGTAATGTAACTATTAAATTATGGGATATTGGTGGTCAGCCAAGATTTAGAACTATGTGGGAAAGATATTGTCGAGGAGTTAATGCAATTA
>GIDRXAC01EKRBF_66_183
AGAAGAAGAAGTTAAAGAAATATCAGATGAAGAAGATTGGCAATTTGTAACTATTGGAGATCAGCAAAGTTTTGGTATTAAAAACAACTGGTTTAGAAGAGAAAGCCACAGCTTGCTC
>GIDRXAC01EN0B6_314_511
AGACTAAATAGAGTACCATGTCTGTTTGAACCATTTCAAAAAGATTTCAAGAGAAATTACAAACAATCCCCAGAAGAAAAAACTCCAAACAAACCATTTACAAAAAGAAAAAAAAAGTCAAAAAATAAGAGAGCAAATGAAAC
>GIDRXAC01EP6DN_16_323
ACAGGAGTAAAGTTAACTGCAGCAAAGGAATTTGCCGAAAAAAATAACATGTCATTTATAGAGACATCAGCGATGGATTCAATTAATGTAGAAGAAGCATTTATGAATGTGATTAAAGATGTTTATTACCGTTATTGTATATCGAAGAAACAAGGTACAATTCCTATAGAAATAAACGAG
>GIDRXAC01EPDVB_20_54
GAATTTACCAGAAGCAGCAATATTTCTAATACAAC
>GIDRXAC01ERGON_18_117
AGCTATTCGAGCATTTCAAGCTCAAAAACGGTTTACATCTCAGATTGAAGAACACTTAAATAATAATCTTAAAATTTTCTATTCAGATTACCTCGGAAAT
>GIDRXAC01ESJBG_143_272
ATCAAATTCATATTTTTAAAAAGGTTCCTAATTTCAGATAAGCTAGGAAAGGATTGGGTTCGAACAATTTTTTTTTTCGACAAAAAGATAACTTTAAAGGACAAAAACGGGTCGAAAAAACCAACCGGGC
>GIDRXAC01ET61X_17_143
CAGGGTAATATGTCTATGGCTGAATCAATGGATGGTAGCTTTTATAATGGCTATGCTAGTTCCAAAAATGTTAATTTGCTTAATGAAACAGACAATATTCCTGTTGAATCTAAACCTAAATCAGCTG
>GIDRXAC01EU6SC_19_314
AAAATATATAAAAAAAAAGCGTAAAAAGAATGCTTGGTCAATCCATGTGGTTTAGTACAAGAAGAAGAAAACTTGGAGCAAAATGACGATAAGCTTAAAAATAATTCC
>GIDRXAC01EXAHV_18_195
AGAAAAATGGTAACTGGATTTTATTGTGTATGCTCAGCAGGTTATACTGGTACCCAATGTGAAAAAGAAATAAATGAATGCTCATCTAATCCGTGTAAAAATGGAGCTCAATGTTTAGATTTAGTTGGATCTTTTTTCTGTTCATGTCCAACTGGGTTCAGTGGTGTCTTATGTGAAA
>GIDRXAC01EZ1DH_21_218
GTTTGTTCTTATCGCTCAGTTTTACTTAAAAAAATCCTAGATAAAATTCTTTCTTACCATTTATTCAATTGTTTTCATTAGTAAATTAATCTCACGAAAATTATTTATTAATTTTGTCGATGTTACAATTGATTGTTTTTTCTCTATGATTGAGGTTATATCCACTAAATTGTTGTAACAAGCTCTGCATTTGTTTTG
>GIDRXAC01EZVB8_22_111
ACAAAATAAAAAGTTAATTACTGATACTGAACCTTCTAATTCACCATTCGGAGACATACAAATACAATTGTCGCATAGCGAAGAAGACCA
>Msh5_03170_60578_1318_1447
AATTTAACGAATCAAAAGAATCAAATGAGATTAAAATAAACTCGGGTATTTCGCCAGATTTAGACCAAAAAAGACAATTGTATTCAGAATTGCCTGAGTTTTTGACTCATATGGCCGAGCAAGAAATTCT
>Pds5_06080_00786_01391_598_767
AAAAAACCTAAATAAACCAGAAAATAAAAAAAAGAAATATTTTCTGCTTAACATTCAATTTTTTAAAGCGAGACGTTCAAGAAATAAAATGAACGAAATCAAGTATCCTCCGGGTTGTAAGGACATTCAAGTTGAACTTGCCAACGACGAACTGATTCGAAGATTAAAAG
>Rad54_71183_1714_1862
GTCGTCTAACTCCATTACAAATAGAATTGTACAAGATGTTTTGTAAATCGAACAATATTGATGAACTTGGTGGTAAAGACGATAGTGAAATAAAACTCTCCAATTCAACTCTTTCAGCTATAACTCAAATGAAAAAGCTATGCAATCGT
>contig00031_4_1097
GTGTACAcCCTCTGTACTCAAGAgAAATAATAGCGTTCGAGATATTGACAAGTACGCTgacgaagcattagcaataaatcgcatggtcgaacataac
>contig00049_5_124
TAAATTTtGACCGTAACcGtAACCAtAGCtAAAACaTTTTAtAATTGAAAATtCaGGCTAATTAAAACGGGTtACGGTTAAAAGTTaCGGTTAACGACGTTACATTCATATAAGAATCCC
>contig00054_82_195
TACAATGCATTCTTTGCGCGTGTAAGATTTCGGTAATCTGCCTTTAAAaTTTCGTATATACCATTCCCAAATTTTTTtATCACCATACGCTTTCTGGAATGCTTTACAAAGAAA
>contig00054_82_320
AGCACACTTTCTATTAACTGTTAACTTTTCTTCCAACATTCCAGAAAGCGTATGGTGATaAAAAAATTTGGGAATGGTATATACGAAAtTTTAAAGGCAGATTACCGAAATCTTACACGCGCAAAGAATGCATTGTA
>contig00063_5242_5445
AaGCGATGGAAGTTTCAATCCAATATTTCTAACTCGTGAACATAAACTAGTCAATTTCAATTCAGAATTATGCAGAAAAGGTCTTACACGATGACTTATCTTAAGGATAACAATATTGACGGCATTGATTGTTTTGAT
>contig00063_5243_5445
aGCGATGGAAGTTTCAATCCAATATTTCTAACTCGTGAACATAAACTAGTCAATTTCAATTCAGAATTATGCAGGTCTTACACGATGACTTATCTTAAGGATAACAATATTGACGGCATTGATTGTTTTGAT
>contig00064_180_417
GTCTAGAGTATTTGAGTATAaCGTTtAGATAAGATGTctGaGAAAAAAaGAAaGCCGAACCAGGTTATCTGGGTGGCTTAGCGAGTATGGGCGCCACTTGTCTCACACATCCATTAGACACAATTAAAGTTCAATTGCAAACTCAAAAAAaGTAAA
>contig00064_189_417
ATTTGAGTATAaCGTTtAGATAAGATGTctGaGAAAAAAaGAAaGCCGAACCAGGTTATCTGGGTGGCTTAGAAaTGTTTTTCAAGCGAGTATGGGCGCCACTTGTCTCACACATCCATTAGACACAATTAAAGTTCAATTGCAAACTCAAAAAAaGTAAA
>contig00064_190_417
TTTGAGTATAaCGTTtAGATAAGATGTctGaGAAAAAAaGAAaGCCGAACCAGGTTATCTGGGTGGCTTAGaTGGTTTTAAaGAAaTGTTTTTCAAGCGAGTATGGGCGCCACTTGTCTCACACATCCATTAGACACAATTAAAGTTCAATTGCAAACTCAAAAAAaGTAAA
>contig00093_332_459
TTAAGATTTAAGGCAAAAAAAATGATTTTTTTGCAAGAAAAATACAATACATTTTTTGGTTATTTAGGTTTGTTCATATTTGGTTATAGCATTTTAAAATTAACTTTGAAGCTCTTTAATAATATTGG
>contig00115_508_691
GTTTATTCACAACAAACCAGTTGTACTCTTCAAGCAGCCGTATTGAATcCAGGTAgGAATCTAAtTGGGGAACAAGCCAATACTGGATTTTGCCGGGAATGGATTGTTGGGcCTGTGaCAAAAGCTCAG
>contig00117_1576_1769
tAATTTTTTttGAAAAGACATTTtGATTgATGATTTCTTACAAATCACAATTTATGAATTCTTTtACCATGTTTACATTTtCCGTACATGCTAAATTTGTCGAGTAGATCTACAACCTTTGGACATAAATtAACATTATTCAAATCAAATAAATGAGTTTTGTAATCAATTTTATACAAGGGTTCATTAaCCAG
>contig00126_487_616
TTCAATTGCACGgTGTACATGTGCCCAGCACATTACTCTAATAAAGCTATGAATCGAaTCATAACCAAACGCATTCATAAaaCCATTAGTTATAGCCTCAGCTCcATCGGCTATCAATGCTTCAGGCTTA
>contig00128_618_831
TAAAAAAAGtTCAAGACAAACTTATAGGAGCTTTGATATGTAAGCTTAGCACTTaCGaaAAAAATCATTTGaCGGaAAAAACATTAGAGTTAATTGTTGCTCATACTACACCGTCTATGTGTTTTGGGTACATGTCATCAAATATGCATAAACCGAC
>contig00130_68_173
CTTCGCATtAAGAATATGGAATAGGTTCTTCTTTCTGTTCTAAAAAAGACGTTGACTGCTTTCCcGTCGTTAGCTTtGTACTAAATTTTtAAGACTTAAGGAAAAA
>contig00134_1560_1754
TCTAGTGATCCGCTAATTATTTTATCATTGAAAATCTCAATGCATGTAACTGTGCTTTCGTGGGAGTCAATAGAACAAGTAAGTTCATAGTCGATTGACGACTCATTTTGGTGAAGCTTACCAAATATATCAGCCATGTTAATTTCTTTATTAGGGCTTGATAATTTAAAACTTTCTCCAATTTTTGAATCTGAT
>contig00135_39_275
CAAAAATGTCTCTTTAAAAAGAAGAAAATCGAACTAAAAAGACCCAAGCAATCTCCTTCTGCATTTATATTATATGTAAATCATTTAATTAAGACAAAGAATATTGATATGATCTCAGCTAATATTAAaGCATCTAAAACATGGAAAACATTAGAAGAAAGTGAACAAAAA
>contig00147_1180_1353
TCAATTTCCAAAAAAAGAAAATTGCTTGAAGTTTTGGGGTTTAGATGTTAAAATTTTTtATCATGAAAAAaCAAAGCCAGATGGCTAAAAAGTTTAATTTTTTTTATTAATTTATATTTTTAATATTTATTCTTTTTtGGGTTAATTAAAAAAATAAAAGATGAACCTTAATTC
>contig00157_3606_3725
GTTTTATGCTAAAATTTTTTTGAATAATTATTCTTTAAAATaTAAAAAATTGAGTAAagAAGAATAAGTGTCCCAATCTCGTCGTCCAATGTCATATGTTACTTTTTTGCTTAAAAATAA
>contig00160_3_267
AATGCACTCACTTGGTCAACCAGTtAGTGGTTCAGATATCGAGGATATGATTAAGGAAGCTGATCATAATTCTGATGGTAAAGTAGATTtCGGAGATTTTGTGGCAATGATGTCCAAAAAATGACTCAGTTAAAAAAAaTTTTTTT
>contig00169_1425_1586
AAGATTAATTCAGTtAGAGTCATTTGCAAGAAATAGAACATGTCACACGCATGCTCAATACACTTTAAAAAGGCTGGGATGTATCATGTCTCTATGAAGCGTTTTTCGGAAATAAACAaCTTAATTTtACAACCAAATATTTTTCAAAATTTCCATTCGCCG
>contig00171_65_205
ACaacaacaaCAAAAaCCAATTCCACCCAATCGTACAAGTTCACTtAATTACAgaGCACAGCAACCTTTATACACAAAACAATTCAAAGACACCGATAGAAATTCAATATATTCAACATTTAGTCTACGCTCTTCAACCAA
>contig00174_1_145
cggctttgcttgCTTTACGCTTATACGATGAACCTTTTAAAtCGTATTTTtCATGTATTGGAACGTCTGATGGCAATATATTATTCATTATAACTATTCGAATATTTGTTCTATCAGTTAACATGGAAGTTAATTCATATTtCTT
>contig00175_4_166
gtgaaaatgaaccgtacaGTTtAAAtGAtAAAAATGAATTtGTTAAaCGAcGAcGACGTAGCACTttATCAACATCATCCGAAACTGATAACAAaCCTAAAAACCATCGTCCTACAACAACACGTCAAAAAAATAaCAATTTAACGCTGAAAATTCGTCAAAG
>contig00200_1207_1339
AAACCTCCGATTTTAAGCCATTTTAAAAGCTTTTGCTCGTCCTCTTCTGATGGATCAAaaTCATGATGCCATTTtATAACTTATAATTAatAAAACGTTTTTCGCTTTTtAGATtGCTTCTCCAAAGTCAaCT
>contig00208_303_422
GTCAGATTCTAAAAATGCAAAAACTCAAGATCCTAATGTTAAACTAGGACCTGATGGCAAGCCAATACCATtAACTGAAACTGAACAAATtCAATTACAAATTGAAAaTGGAGCTtCAGA
>contig00210_124_236
AGAAAATTTTCGAACATCTTTTTTTAAACTAAAATGAGCAAGAAAAAaGAAATTAGTGAAGTTGAATTAATGGATATATCAGCAAAAACGGGACTTGATCCTGATATTTTAAG
>contig00218_2000_2186
TAATGATATTCTAATGAGGATTCTTGGTAATTTATTGTGTTCCTTAAATTGGTTGAACATGAAAAAAATAGATAAATATATTCAGCAATTAGACAATGCAGTAAATAACAATCAATTACAAACAATACAAAATTCTCTTGAATTAATAACAAATTCAGTTAAAATTTtAAATTATCCTCAATCTCTA
>contig00219_3473_3653
GTGTTATACATGGTCCATTAGCTTCGAAAGAAAGAATTACTTTAATAAATGTTACTATGGGCAATGATGAAGACAATGAAGAAAAATGTTTTAAGAGGCAAAAATGGACAGTTTTGAGTGGTAAACGAATtACtATAGAAGACTCGGTAATATGGGGACCAGTGAAAGCATTAAGTGACTT
>contig00217_59_168
TAAGCGGTGAATCTGGAGCTGGTAAGACTGAAAATACCAAAAAAGTCATTCAATATTTTGCATTTGTTGCTGCTAGTGGTGCCGCAAAGAAAGAGGATGGGGTAAGAATT
>contig00234_73_209
CAACTGTGGAAAACATTAAGCGATTTGAGTAAAGAAGAAGCTATGGATCGATATATTAACTTAATAAATAAAGTTTGTCCTTTATTCTATGCTCATTTGGAAGCTCATAAACGCAATCTCGAAGAGGAACAAAATCG
>contig00244_447_690
ATTCTATTGAATTTCAACGTTTAAGCTCAGCTTTTGTTGAAAAAACTTTAATCAATTTCGATCCTAACGACAATACTCATACTGATGTTATTAGTTCACCAAAGTCGGGTGATTTAGTAATTTTTTGGACCCAAGACCCCGaAAAAAAAAAGGATTACTGTGATAAATTTAAATGGAAAAACA
>contig00089_776_985
CATTAATGGTCAACACAGTTTCGATTACCAACATAGAGTTTCCTTCCATGAaGTAACTCATTTGTCCATTAAAGGTGATTTACAAATTCATAAAATCACTTACTCAGGTGGTTACAATCCTAACCACAAAAATTTCAATCACCC
>contig00268_355_541
TATTAATtGATGCATAGAAaTAAAAAAAaGAaTAAAaTTCAGATTtGCCGACCATTtACCAAATGGCATATGTAACATAaGTtATtGGTGGCGCTATGCcATTGAATGTCAAAGCAaTTAATtCTGATTGAAAaGTTGTGATTGAACcAATtGGAAATACCAAaGTaGAGCTAAAACTTGACATAGC
>contig00287_2612_2647
GCCGTGGCAAATATGAAACCAGGaTGTGAAACTTTA
>contig00301_4759_4888
ATTTGCTTGAATAAAATCCATAGTTGTTTCTCCGTATAACGAACTACCATATAACGAAATGCTTCTAAGTTGTCGTTACCCTTCGAAATAGCATAATATCGGTCCATGTTTTACATTTTATCGAGAGAAG
>contig00304_95_276
aCCCCACATTTATTACAaTTTTTGTGTTCGCAACAAATTTGAGAACAAAGATGACCGCACATAAGACTTTTCTTACAAACCTGCTTGCATTTGTATTTCAAGTGTTCCAAATCGTTTAAAACATGACATTTTTGTGGACATTTATGTCCACAATTTAATAGAATATCACATTTTGAATTGCA
>contig00304_525_715
TCTTTTCTGTATTTGATCGTACTAATGACAATAGAATAATTTtATTCTCTTCACCTTGgTAATTGTCCACCGTACTCACTTTAATTTTGTCTAATTTAGCCACTTTTAATTGTTTTTTAATATCCATTGTTTGACCCAAGTACATGGATAATATAGTAATATCCTCTTGAGCGTATTTACAATTAGTtAAa
>contig00309_2826_3001
CTTTTTCAGTACTAACAGCAACTACCGACGATAAGGCTGCACTTGCTAATTTAATtGGTTTATCGTTTAAATAAATGCATTTATTAAATGTGAATTCATTACCTGATTTAATAACGCTTAaTTTTTGGTaGCGTGTtCGtAGTTTAGTCtCATtGAAGATTTGAATtCGATAGTTG
>contig00311_854_989
TAGATTCTATACGAGACGAGAGAACcTAGTGATAGAAAGCGGAGtCAatCTCACCGATAGAAAATTGAACGGTgTGaTAaCTTTTtAGAGCAGAGGCAGAACGAAAGGGGTGTTGTCATtAGAGGGGAAAtCAAAA
>contig00326_1765_1894
CTTCTTTTCTATGCTCTCTTTTATTAACATCATCATTTTGGTCTCTTAATATTCTCAATGCATAGTAAGGTATTAGAAATTTAAGTAACCATAAAAAATAaGACATGTCAAAATAAaCATAGAGATAAAC
>contig00342_2438_2535
CACCAGTCATAAGCGAtACTTTtGCCATTCCAATAGAACaTTTCATCGCAATAATCATTAGTGACTACAGTGTCACaaaaaTCCTCATCCATTaaaTC
>contig00345_1044_1234
ATTAACAAAAAAAAAaCAACTGAAAACTAAAAATCACTTTGATTTTTAACTATTTGGTTTtATaGAAAAAaTTATTtAATTTTTGTTaGAAAAAAAAAAaGATGGCCGATCAATTAACCGAAGAACAAATAGCTGAATTCAAAGAGGCTTtCTCGTTGTTCGATAAAGATGGTGATGGAACTATAACAACt
>contig00370_418_585
CAGAAAAAAaTAACAATAAAGGTTCTCTGATATCgTTCTCaTTTGCCcTAAAAATAATAATTAGGTACTTTATCCTAACACATTCAAATTAAAAGCTATCGTTAAACGAAAGAAAAAAAAaCAACCTAAGACAAaTTTCAAATTTTTTTAATGTTCTTTAAATTTCAC
>contig00373_1421_2787
CCAGAATTCATTTTTAACGATACATATCTAATTGAAATGTACCAAGAAGCTTCCCTGCTGGAATTTTACAAGCTCCATTTTATGATTCTAAATCACCAAACTATTTAAACTATGGTGGGATCGGAGCAGTAATTGGGCATGAAATTACACACGGATTTGATGACAGAGGTA
>contig00375_271_392
CTCCGAGTCGGCATTTTtATTCGATTTAATCATCGATAAGGCCAAATAGTAATTGACATCGCTCAACTTAACTTCGTCATTTTtAAAATACTTTTtATTTAGTATCTCTTCGAATTGCTCAA
>contig00375_480_630
CTTTAATCTCCGATTTAAATTCATTTTtAACCCCCTTAATCATATCCATTGAATTGAGAAATATCTTCGGGTCACTACCATTTGGATAACTCAAATAAATAACCGATTTTATATATCTCAAATTAAGAATTTtATTTTCGCTAGTCTCTTG
>contig00375_4155_4321
CGTCCTCTGTATAAGCCAATTTAGGTCGATTGCGCTTAAGTTGATTATACGTGCTCTTAAGCACCCGAGTACATTCATCAAAATTTTTAAGCTTAAAATTACATAAACAAACGAAATAGATCAATTCTATTTCGTCGTATTCAGGTCTATCCAaTACTGAATCCGTG
>contig00375_5319_5491
TTCGGATCGCCAATCTTTTGACACAATGTGACTTAAGTGCTCTAGAGCTTGGtCTTTTTtACCAACTTTATTATAAGCTAATGCcAAAAAATATCTTAATTTAGCGTTATTCTCGGGGATTCGAGAACATATTCTCTTTAATAATTCAATTGAGCTAGGCATATCATTTTTTC
>contig00380_1322_1500
CCAGTGTAGCCtaaacttaattgaaaagttgtattaaattttttaaaagtgtcttttaaaggagattcaatgaacttttcggcttcaggccagtcgattaaaacagccgaatcagttattattgcaatgactaaagcgcttattaaaccataaactttatttccatatccatagccctt
>contig00381_1825_1927
TAACAaCTCAaGtAAAAAAAACGAAaGTTAAAaGatCCAaGAAAAAaTAaCAAaTAaCAATGTCATATCATACATTCAGAAaCaTCGCTGGTaTCGATaactc
>contig00408_251_425
ATATTTAGCAGTTGCTGGCACCAGAGGATTTACTCATTATTCATTTTTAACACGAAAATggAAAATATTCGGAAATGCTGATCAAGAAAAAGATATACGCGTTACTGGCGGTTTAGTTtGGTGGAAAGAATTTATTTGTATGAGTTGCATTAaTTTGTCAGATAACAaGGATGAG
>contig00439_470_657
AAGAATTTCGTCTATGAAAACAGTTTGTTTTGTCTCGTTTGTAGTTGATTGAACTGATTCGGTTAGCGAGTCGGTCGATTCGGATCTAGATCGAGTCATATTTGAAAATGTTTTGAATTCGTGACGTATTAGCTCATCATTTAAATTCATATCGCAACATTGAAAAAATAAAATACGAAAATTAAGAG
>contig00447_1464_1571
GTCATAGTTGATTGCCTACTATAGTTGATCTTGTtgaaatcTacaaaaaaaGtttcgcTTCGAACGATATGCtgaaattggcgtattatttcgtctagaatccttaaa
>contig00402_614_791
CTACAACAAGAACAACTACTACAACTACGTCTACAACAACAACAACACGATCAACATCAACAACTACTTCAACACCAACCACAACAACAACACCAACTACTACTTCAACAACTACTAAATTATC
>contig00402_589_834
TGATGGCAATGTCAAAGTTGCTGTTGATAATTTAGTAGTTGTTGAAGTAGTAGTTGGTGTTGTTGTTGTGGTTGGTGTTGTTGTTGTGGTTGGTGTTGTTGTtGTGGTTGTTGTTCTTGTTGTAGTAGTTGGAGTTGTAGTTGAAGTACTTCTtGTAGTAGTAGTTGT
>contig00457_2142_2311
AATCGGATTTTTTCTCAGCTTTACATTTCCATTCAGTATACAAACCACTTAGGGAATTAGTAATTAAACTCAAGCCCCTAATAGGCTCAGTAATGACATCACTAAATGAATAATTGACTTTTAACCGCTCTATAAACATTTCAATCGAGTTCAACCACGTTTGAAATTGT
>contig00457_1900_2041
TTTATATTTATAAGCTTCGACTTGGTCTTTTTCGtCcTTTTCGCGCTTCCAATCGAAATAACGACCAGTAAAATAATCAATCATGTCCAATAGACTTGAATCTAAATCTCCACccATTGAAACTGAATTAACTAAATTTAAC
>contig00461_127_266
TTTACTCGTCCTTTATACTTCCAACTTTAaCTAAAACAAGAATTAGAAAACTCCAAGCTATACAAAACAACGCAATTAGAATAATTCACGATAaCGATTTCAAAGAAAGCACAGCTTCATTGCAAGAGATTTCTGGTCTA
>contig00460_443_548
GCCGGCTCCCATGTATAAGTACCATAATCTTGATTTAAGTACCATTCACGTTTTTCATCAATATGATTTGTATTCACACATCCAACAGAATCTTTTTCTAATTGTC
>contig00489_316_437
AAAAGATAATGAAAAATCATTAGCTCAAAAAGCATTGGAACAAGGTCGAAAATACATAATACATGAAGATGTCAAAACTCGTAAAAAATCGCGCGATCGAAGAAATTCATCTCGCTTCAAGA
>contig00491_1053_1161
GTtCGAAaCCATGCTACAAAATCAAAAAATTAAaCAATTTtAGTTTTGAGTCTCGTAAAaTCTAGTATCACTTAGTCACATAATATATAATTGTTGGCAAATCTTAAGC
>contig00493_16_133
TTtCAAAGTACTTTGGGATAAAATAATAGAAGTTTTAGCAAGTTTTGACAAAATCATTTTAATTTAAGGTCTAAAATTAAGTTATACTAGTTAGATTTTTTGTGCGGAATTATTAAAA
>contig00503_4089_4198
CTGGCAAAGGTTTtGTAACAGTCcGTCATCTGACGTCATATGATGATTTTtCCAAAATGACGTCATATGACGCAGGACCGAAAaTCAAGAAaTGACGTCATATGACGTCA
>contig00484_1633_1851
ATAGCAACAATAATAATACTAATCAAATTTCTAATTCAGATGATGATTGTTGGCCATTTTTTGTGAGTCTCAGTAAACTTCCATCATCGGGGCCGATTTTGTTAACAGAAGAAGAAAAACGAACATTAATACAAGAGGGACATCAAGTACCAACG
>contig00506_2403_2545
TGCTCCTATTATTAAACTGACTAGGCATATTCCTGTAAAGAATCTTAATGTCCACATAAAAGTTAAGCTACTGTTTCCTTTGAACTCGACTAAATTACTGAAATAATTACATTCTGGAAACTTGCATGAGTTTAATATTTCCA
>contig00507_871_1040
TATTAGATGGCGTAAAAAACAAAACTATGACATTAGTTACCTCATGAATTATGCTTCGAACCGTGGTAAaTATTATTTACAATTAGAAGATGACATTTTGTGCCAG
>contig00517_71_238
CTTGGACCTACTACATACAATTTAGGTTCTCTTTAAAAGATGCTTTAAAGAATGATCTAAAGGCCGCTTCGAAAAATTGTCCTTAAGAAGATTATTCTAAATATTTCCATTGAGTGTCTTGAAgTGACACTTGGTAGAGGAAATATCATGGATACTGTGAATTTTTtA
>contig00512_2075_2290
GACGCTTCTTACCATGTAAACATGTTATATGCTTTCAATGTGCAAGTCAAATaAGCGTTAAAACTTGCATGAGAGAATCATGCCAAGAAAATATTGAACGAATCGAAAAAGTAATAgCAGGTCGTATATTTGTATGCAGTTATGAActTGA
>contig00529_1331_1464
TTCTAgTTtAAGTAATTCAGTTCTAtcgggcgccattagtggagcttttacagctcttgctcttcagcctttagaatatattaaacaaaacttcaacaacctgaattcgctaaaacaaacgaattatctcgttc
>contig00530_2460_2623
GTCGACGTGGgATCTTGTGGGGTTACTTGATTTTTGTGAAAAAAaTtATTTTTTttATTCATGAAAAAaTCGAATGTATTCGAAGATGGTGATAATATTTCCTCACTCGGAACATCTATGTCAAATCTAGGCcTTAAATTTTCATTTGAATTTTtCTTGATTTT
>contig00544_2829_2936
CGAGACAGCAAAAGAAATCTAAACTCCAAGCTGGCCTACAACATGGTGACAGCAGTTTTtCGAATCCAAAGAAAAATGAACGTTCAATTGATTCTAAACTGACGCCGG
>contig00554_3_145
tAAGGAGCTAGTCTTTCAATAATCCAACCATTTTCAGCTTGAATAGCGAACTCACCTAGTTGTTCACCTTCCTTTAATTTTCTAAATCTTAATCTATCATGTAATCtGATGTCATTTCCCTGCCAAAATTCGATTTCTTCTGG
>contig00552_1149_2822
ATAAATATATTTTTTTTTATTTTTtAGAAAATTTAAAATTTCGAAAGAaTTTTAGCTAATTGTTTATCCAAATAAAAAATGAGAGAAGTATTAAGTATTCACATTGGTCAAGCTGGTTGTCAAATTGGTAATTCATGTTGGGAATTATTCTGCCTAGAACACGGTA
>contig00567_2_111
tcatcagcgataaaatcaatttatgaagcagttgaaagagagaacgattaaaaacgacttcagttgatgttagacgctcaaattattttaatacaatcacaaaaacccga
>contig00571_1992_2091
aTATACAGCAGTTGCCTCGAAAAAGTGGCATTACCATTACCATTACCATTACCTGACCATTACCATTACCATTACCATTACCATTaCCGTaCCattacca
>contig00576_1364_3831
CgagtGTTCAGAgCTATTTGGaCCaAGTTAAAAACGAAcTTGATTCAAtTGAAGAAAtTCATaAACaAACTAGTCTAGACCTCAAAATCAAAAAGaAAAAATTGGAAAATCTGCTGAAAAATTGGTGCCAAG
>contig00602_1614_1741
CTTTAATAAACCGAGAAGTCTGCATTGAAAAAAaTGGGGTACCCTTGGTTCACCATGGGAATTCAATCTTAGAGATTTATTTCGTTGGTGTGATTTAATGTTAAATTCGAACACTAATAACCCAGGAG
>contig00631_1490_1595
TTttGATACcATTGgTCTCTTtGGGAGTTACaCGTTCACCATTTTCtaTTGACATAAGCTATTTTTTTATGAGCAACGTGATGTTTAAGCTCAGATTCATGCTCAC
>contig00647_185_292
TAGTTTTTCCCATGATTTGAGTGTATTACCATCAATGCCTGAGAAGCTATTGaCTGATTCATTGACAGAGGTCgAGAATGGAACGAAACAAAAaTAGTTGGGATGGTG
>contig00654_1_158
TATTTTCGAAGAGTATTCAGAACAAATGAAACAAaTAGCTAAGAATGgAAAAAAaGTAGaTAGTGgAGAGACTAATGGAGGCGTTACAATGACTTCTATTAAGCCATTAGAAGATGTTGAGACTAAATCTTTATCAGCTTCAGAAAaTAATCAAAGGT
>contig00658_1454_1573
CGCAATGGTATGAAGAGAATTTAGACAAGTTATATTTTAAATtAATCGAGCGTAATTTATTCGATTATCACGCTTTAAATCCGGGATTtAGTcAcGAGATTGATGACCGTCAaGATTATG
>contig00666_1571_1708
AAGATATTAAGCATGATTTAAATAAGTGTGAGCTTAAAAaTGGTAAGATATTATGGTTAtGTAAAAGTCATGTCGAGTCTACAAATGCTAAAATAATTGATGATAATACGACGAATGAATCAGGTACACATGATCCGT
>contig00685_944_1050
TACGAATATTTAATTCAAAAGTGTAATTCAATTTTGTTAAACACCAATGAAACATATGGTAAAGTTTATCATTTAAATAAATTGATTGAAGAGATTGAGATTAAGCA
>contig00699_1173_1313
GGTCTAAATAATGTTATAATTTTTtAATTtAAATTTGAAATTATTGTTTAAACcAAAAaTGAGTCGACGTCCACGGTCTGGTGTTGTTTTCAATCATCAAATACGACCTCAAGAACACACTACTAAACCAATCGAGCAACA
>contig00705_15_206
CCTTGTATCAATAGTATTAACACTTAaTATTGAACTTTTAAaTGGATAATTCTTAACATCTTCTTCTCCTTCTCTTTTCAAATTAATTTTCCTAACTAACAAATTTCCCAAAACCAATAGAAAACCTATCAAACTAGACACCAAACTTATCAAAACAATTGTATATAACTTTAAATTAAAACTAAATTTATT
>contig00719_822_920
CTTTATTCGGATTTGCTATAGCAATAGTCTGTGAAAGACTATCAAGTGGTGGTAGATTAGTTTTATCGGGTTGAGATAATTGTAACTGCATTGTCTTGG
>contig00724_533_685
CTCGGCATAGCTTTCTCGAGCATTTTTTGCAAAGACTTGGCAAAATCAACAACAGATTAATCAGGCAAAGGCAACCGATCGATAAACTCCTGATGCAGAGCCTCTGCCGACTGAGAACAACCATCTACTAGGGCCTTTAAAATCATATCTGCc
>contig00731_503_675
CACAATTGTCACTGATGATTTGCTACATAATACAGACAATCGGCTTAAACAATCCAACGCTTTGGATTATGTTCAATTAATGGACAAGATTTTCAATCGTGTCTATTTTGACACAAGTGAAGAGCAGACACGAATTGATGAGACGAGGAAACAATTAATAAAAGCAAGTGAgA
>contig00739_1_163
TTTAGAAATACTTGATTTAGTATGAGTCAAAATTCTAATGAACAAGAACCTAAAAGAGAAAGAACtCCtTCGACGCCAtGtGGAAAGCTAAGGGtACaTaAT
>contig00742_949_1127
TTTGGGCCCGCATAGGCGTCTATTTATGGGTCCTCAATTTCAaTTTAAAACaTTTAATTCCAGTTtGAGtACTTGTATGATTAaTGCAaGTAGTTCAaGTGTTTTAAGTGATAGTGAaTCAGGTAGTATTGACTTATCCGGTGATATaGAAttaaaTAGtttagacttGAGTTCaaaTA
>contig00768_935_1141
TCGAAACATTAAGAATAGAAAATATTCGCTTGTTAAATTTTCCTCCTTTAAAAACACAGTCTCAAATCAAAAGTCAAACATCACTCAGAACTATTTCATTTAATCTTCTTATTGGAGCTCATCTTCTGCACGGTAAAAAATC
>contig00768_2688_2801
CCtCGTTTtCTAATTGAAGAAGTTTTTtGaTGGCAACAATTTtATTTCTAGATTTCCAAAGACCCTtATAAACAGTaCCAAATGAACCTcGACCACATCTTTCGTATATTTCTA
>contig00768_1608_1821
TTTGTTGGCAAACTGATCCAAAAGCACGACCGACATTTAAACAAATACTTTCGACATTAGATCAAATCGACCTAGATGATGATGCAAAAGCCGAAATAGACAGTTTATTCACATTGAATAAAGCTAAATGGGAATCTGAAATTGAAC
>contig00777_62_220
CTTGAaTACAATTTCTTTAAAAAGTAATTTGAGTAAaTTAATAAATTTGCCACAATTCAGATCCAGATTTTCCATCATTtCTAGTCCTAATTCAATCGAAGCGAAACGATTCGCTTGATCTAACAATATTTCAACATCTTTAGGAATACTTAAATtGTG
>contig00778_1424_1563
TACAATTACCTCAGAGTGGTAGTCATTTAAGAAaTAGATTGGTTAAATTAATGACTGATTCTAATTTACAAGTGAAAaGATTAGTAGCACAGTTATTGTTtATTTtGTGTAaGGAGAGTGTTGCTAGATTtGTtAAGTAT
>contig00790_1072_1197
CCGACACCcATTAGACATAAAaCCGAAGTTTATTACTGTCGCTAAGATTTTTTTATTtATTTTGTTTTtCTTTTTTtATTTTGCcTCTCTTATAAATTGtGCATTTATTtCTCAAGgCGTAATTAC
>contig00793_1299_1453
CTTAAGGATAGTcGTGTATTTTCAGGAATAAATTGATTTGTCAAAACAAGTACGCCAAATTTGGATGCTTTtGGTAAAAAAAAAaCAAAaTTCCCAATCGTCTAAATTTATCTCcTCGTTTtCTAATTtCTTTCGAgTtCCAAATTTTTTtAAaT
>contig00811_1_163
GGGtAATGGTAATGGTAATGGGTAATGGTAATGGTAATGGTAATGGGTAATGGTAATGGTAATGGTCTGGTAATGGTCAGGTAATGGTAATGGTAATGGTAATGCCACTTTTTCGAGGCAAGTGCTGTAGATAAAATAGATTTTATTTTCACCTTTATCTCCC
>contig00831_1041_1210
TTGGAGACTTTGTTGACGTATGAGTTTCGTAATCATATTCATAATCACTAGTCGTCGAATTCGAACTACTACTACTACTACTAGTTTCACGCTTTTTTCGATAATTATCCGACTTTTCATGATCATAaTAATCGTTATTTtCTTCATTGACTAAaTTTtCATCGtCTTCA
>contig00838_881_1070
GCCAGTTGTTGTTGTTGTTtGTATTTTCcAATGTCGTTGACGTCGAATTACTtGTGGTGATTGGTTGAAAaTTAGGCGGCATTTGTAGCATGTAATGTAAAAATTAaTTTTTtAAtCTTCaTAAAAAAAAaGtaGAATTTTTTTtGTTTCTTAAAAAACAaGAAAACAAAAAAAAAAAGAGTTTAAaTAT
>contig00810_466_700
GAAATTCGACAAACGTGCCGAAAAAGAaGCTTATCGATCAGTTAGTTACGATGATCCTGAATGGAGTAATCAATGGTATTTAAGAGACAAAAAAaGCCTTGAGACTGATACACCAATACTAGACTTGCATGTTATAACAGCATGGTACAAAGGTTTTAGCGGA
>contig00844_4351_4477
CTCAAATGAAAAaGTCACGCTTCTCCCCTGGTACTACCTCAAACCTCATGATTCTAATTTTtAATTGTCTATAATtGTTGCATAtCGgATGATTAaTTTCTCACcTAAAAaCATTCCAGCATAATTT
>contig00855_41_217
TTtATTTTTTTttAAaTtAAACAAGGCTTTTTTTAAAaTTTGAAaTACTGTAAAATtAAAAATATTTATCCGGAATATTaGAAAAAAAaTTTAAAGTTAATAACAATGACTAGAGATTATTCATCTTCGTTTGTTCATACATAACTATGTTTTCTTtGTTACAAAACTGTCtGAGGC
>contig00870_700_856
TtGtCGTTGATCTATTTCTAGGGTATGTGCTCGTGCTGTTACATGTGCTACTTGACATTTTCCTCATGCTTAAAaTGgTtAaTTTtAAAAaTCcGATTTTATAaCAaTATTAAaCAAAaTtATAAaTAAAAaCACAAAaTAAAAaCATCATtCAAGA
>contig00887_653_797
TTATGTTCGAATTAACGAAAaTTTAGATTACCAAGTAGTTTTTGCTTTGCAGATTTTTTTtCtAAAAAAAaCAAaTCGGATAATCGAGAATTCTGGAATACCGAAATtCGGATTAAGGAGGGTTGACTGTAACAAAAATTAaTtA
>contig00935_1198_1336
GTAAAGACATCGCTCTCCGTCGAATGTATTAGCATCACATCTAGCTCCGTTTTCGAGTAAAAaCTCGACTATTTCTAAATGCCCGCAAAGaCATGCGTAGTAAAgTGgTGTTGAATCCCAcTTATCTCTTAtATTAAGC
>contig00938_92_247
CAGATCGCTGTTTCATCAACTGTTCAAGTCTTATGCGATTTTACACGAGACTTTACAAAACTTGGCGAATCGTTAAATCTGTTAAAACCAGGCGATTCATTTAATTTAGAATCAGGTCTAACTAAATTAAACGATATGGTTTTGGATACATGGGGT
>contig00992_3074_3256
CTCCACCACTTAAGAAATCTCAATGTTTAATTaTATTGACcTtCGATtAGATAAATGTTtCgATACATAATTGCAACTTTTtcGcAAATAAaTAAGGAaTATTGTCTTTTTTTGATTTTTGTCAAATTAAAATAATTTTTTTtCCAAaTAATTTATTTTAAACAAACGACTAAAAAAaTaTAA
>contig00999_9_89
CaGaTTTGTTTGAATACGACTGGtATTGAaTTTATCAAGtATTAAAAAAaGtATTTCTTGgAGGAGTTATTGAAaTGTCTt
>contig00999_160_300
ACTTTTATCACTTGAGTACATATATTTAGAGGCGGAATTTTTCATTTGATAATCGTAAAAATCCAAAGCATCTATAACTGCTTGTGGATTTTGTAGTTTCTCGTTTAGAGTCAACGAAGACTTTTGTAAATTTATTTTCCA
>contig01012_80_275
TATAGCTTTGGATATTGAAAaTTCAATTACAGATAAaTACACTGCTCATTATTTTGCTGAAGAAaTTCAAGGAATGTCTGATGCAACTGGCATTGATAAAAAaTTATTCAGACGAATTCACTTGATCGGCGA
>contig01036_2865_3053
CCAAGAGTTTTCATCTGTGCAAATTAGTGAATCTAAAAATGATTTGAAACATCGAAGAGTAAAGAGAGAATCTGATACAGAAGATGAAATCACAAGTAAAGAAAGCAATCGATATTCAAAAAAaGAAAGTTTGATAAAAGATAACTCAAGTACCAAACAAAATAGTATTTTtGTAAAATTGAATACAGA
>contig01051_430_583
AGCTCGAAAAGCATTTTAAATCATTGCCTCCTTCGCTATTAAATGAAGATAACAATTCCAGAGATTCAACAGCATCGAGTACAAAAaGTaGTAATAGTATAATCGGTCcAAGCTTTGAATCAATTGGTCCAAATGCTCATCTAAGTTTGCTAGA
>contig01097_349_484
TTCTTGTTCACATAATAGGTAACCTATATTCACCTAACCAACTAGACTCAATTGGAAAGAGATTGGTTTGAATTAGTCTAAAAGTCTAAACTCACAAAAATGGTTTTAAACCCCAACCCCACAAACCTAATTCTAA
>contig01101_1_178
GGCATatGGtGCTCTTACTTCTTTAAATCCGGTCCATGGTCTCTATACTAGTTTCTATACGGGTTTAACATATGTTTtATTTGGAACTAGTAGACATCTTTCTGTAGGTACTTTTGCTATAACAAGCATAATGGTTTACTCTACGATAAAAAGAGTTGAAAGCGAATATACTGAGCCC
>contig01102_2_127
TCATGAAGAGATTAGAAGAATTTTTTTTttCTTTTtCTTTAACACATTTTTTTtgACTGTAGCAGGGTTTgAACCTGGAATGTTTtCTTAAAGaTCAATTAATCTCTCCACTGAACCACGCCgCCG
>contig01134_437_585
TCTTGTGCTTGTCTTGATTTTTTCCTCTCTAGTAACTGACGCTTCCATTCAGGCATATTTGAATCCTCATTTGTTTGTCTTAAAACTCTATACTCAGTCACTTTTTttATATTTTCTAAAGTTTGCTCAAATTTTGAATTCACTGTTTT
>contig01162_5385_5634
AATTTTaAATCaAGcCAAATTGAATTTAGCATaTTATGTcCAtTGTGCCAGaTTGAGtTTTCAGAACAGAATTTGCTCGAGAGTCATCTTAAGGAATCTCATTGTGTAATAAATGAAGACGCAATAAAAAATTTAGTTGATAGTGCTAAAAAATTTGATAGAAATATAAGCATGCTGACAACAAATG
>contig01178_1009_1200
TtCCTGACTAAAATAAATTCATTCTtAACGTAGAGTGGTTTTAATTAAGTGTGGTGTAGTTCGTATGATGTTGGAaTTCTGCGCTAAAGGTCTGAGGATCGAGTATAATCACGACACTCGAACAagCTACTATTTGCGTAAGAaTAGTTCATAGCATCTGGAAAAAAAGAGTTCAAATAACTTTtATAAAAG
>contig01178_1294_1442
CGATAATTTTATAGAGTGTAGTAGTAGTAGTATAATTGCAGTATAGTTTgAGGCACATTTGGGCGCTTATCGCCATGAATCGGCCATTGCATTCGTTTCTCTTTCCATTAAAaaaTGaCTCGTGTgTTGAAAaTaTaTTTaTGCGTGTT
>contig01180_331_477
AATTTtaTAATGACGATCTGCTTCAATACTTAAATCCATAATTGCATTATCAAGTTCTAAAATATTTTTtCTTAGCTTAATTTGTTGCTTAAAAGCTTGTAaTAGTGATTCTCTTAGTTTTAAATGCTCTTCTATTTTTGATTTTtC
>contig01188_888_1264
GGAAAAAAGAaGAAAACTCGAACGAAAAAaCAAACGAAAaTAAAATTAATTCTGACTCAAGcAAAGAAGAAAaATACGAAAGCACTTCCCAAGTTAATTTTTCTGCTCGTACACGACAAACGACAGTATCTGACATAACACGAAAACCAAAATT
>contig01191_1322_1446
ACAAATTTAAGtATTTTtGACAATAAAATTCATAATGAagattGTaaatgtgagcagttttatggcgaatggaaaaataggtgttAACTCTGGCGGATCGtcaaaTAgcggaaatcaaaattttt
>contig01191_1005_1260
AAAAaGTTTGAGCTTAGAGTGTCTGGAGATGAGGATTTATCAAAGCATAAAAATCGGATTCGACTTCTTAAACTTAGAAATCCTTGGGGTCATGAAATTCCATGGACAGGAAAATGGTCTCCGGACTCGGGTGAATGGAAAAAATTGTCGAATAAAATAAAaGAAAAAATTGATTTTGTATCATGTCAAAACGACGG
>contig01195_542_630
ACCTTCTCATCCTTTGATTTGAGCAAATTTGCAGCTGCGTCAAAAAATTGTTCATTATTCTGAAGCAACCATTCAACATCGAAATTCTA
>contig01197_1487_1615
GATAAACTGTACTTGTATGACCAATTAGTCggCGTTTAActAGGCCaGTTAAACCATTTCTtaTgacTATATCGAAATTTagTCCAGATTGACCCAAaGCAAtATCATCATTTTTTAAGACTGTCAAAC
>contig01184_3978_4199
ATAATTCAAATGGACATGAGTTTATaGCCaAGtTTTTTCCACAGCCGACTTTTTGCtCAtTTTGTTCGGAATTCTTaTGGGGATTTGGCaAACAAGGTTATCAATGTAGACTATGTGCATGTGTTGTTCACAATCGGTGTTACGAAAAGATTTTAACAAAATGTTCCA
>contig01211_1385_1544
ATTTtATCGAACTAAACTTCTCTCGATGCCTTTAGACCTCCATCCAGGTGCACGCTCAAAACCATTCTTACCATTTTGATAATctGAAAAAGTCTTGTAAATTTCTTCTTGAGTATTCATAACAAATGGTCCATGTTGTACAACGGGCTCATTCAAgggC
>contig01216_198_417
AATTTTTTGAAAAATATTTtATGAAAATTTCAGCCTTTATTTAAAAAAAaaTCTAATTACATGAATAAAAAGAAATGTCTGCGTCACAAAaTGCATTGCGTtATGAAATGAACAGTTCGGGACAGCAATTAGCTAGCGTTGAATCCG
>contig01235_59_981
ctaattcatAAAATaGAAgaAGGTCatGTTGGTGTTTATTATAgAGGTGGTGCTCTACTAAAAACAACATCAGGCCCCGGTTTCCATTTGATGATTCCATTTTTAACAAGTTATAAATCGGTTCAAGTAAT
>contig01243_1942_2099
GCTTTTTtGAATACAGTGAATTCCCGAGGCAAAGAATGGTGTCAATTCATTGAaCAAaTtAACTCGTtGTTTTtCAGTGAAGAGACTAAAAAATTtCGGgAATATTtGAGTCCATACTGAATGAGCCAAGTCTTGATTTAAGTGACACAAATGACAAA
>contig01250_1_142
ggCGAGGAtttAAGCTGAGAAAAGGCTTGTTCAAaaaGAAaGGCAAAGGCAAAAAaGGTAAAAAaGGCAAAGGAAAGAAAtAAATAAACTTGAtATTTAGTTTTtCGTTTTTTTTtttAAaTTTTtAAAAaGCAAaTTTTTA
>contig01252_534_745
GTTTAAATGAACAAAATTCGCCTTTAATAGAAAATAACCTCTCAAAAAAAGCTAAATACACCATTTCAAAAATAGAATTAAATGGATCGGAAGACaAAAAACCAGTTACAGGAAGCGCCTTGGGTCCTGATTGGTCTTTAAATCTTCT
>contig01265_1564_1679
TGCcTCTTAGTCCTTGCAGAGTAAATATTTTTTCGGTTGCTTTATCAATACATTCACTAAAATTAGCGTTCAAGTGAATATCAGGTAATAAATGAAAACCTTTTGGCGGTTCTGCT
>contig01279_790_970
TTTACTTTAACAATTTTTtGTTTTTTGTATCGTCTTAACcAATCAAAAATAAATGGCTCAACTTCACTaTCCCATTTGTATGTTGATTTATGGTCACCAACATCGTCATATTCGTCAATCATAACAGGTTTCAAATTTTTCAAACAACATTTAATAGCCAAAGGCGGAATTTCGGTCAAAT
>contig01281_60_205
CcTCTACCTGCAAAATGTGCCTCGGCTTTACCACTTATAACCCATTCACAATTGTGATATTTATATCGGTtATCATCAACTGGTATAATATCAACAACCATTAAATATTTTGAAGTAGCTTCTAATCCACTAACACTTACTCTTAA
>contig01281_380_543
CGGAAAATTTTCTTGTACAATTTTAGGCTCTGGTTTTACAACAGCTTGTTCTTGTTTTGGTGGCTGCGGTACCGGGTTAGTAGTGTATGCATTTTGATAaCCTAAAGGATTAGCTGGTAAATAAGTTGAATTGTACTGTTGATATAAATTCATGTTATTATAAT
>contig01285_1352_1459
GTTTtAGTTtActCAaCGGATTAATTCATTTATACGAGCTTAAAAaTAaTCAATTAGAATTGACATCGCGATTAtATTTACCaGTaTGTAAACAAaGATGgCTAaCaG
>contig01294_5_62
GGTTTtGGCACAaTCcTGTTCAACTAATGAATTCGGACTTTTAAAaGCCGATTGTGTC
>contig01300_1759_2003
AAGAAGTTCTTTTTTACCTTATGCAACCGAGCCAAACACCCTCAAGTACGATTCGTTCGTCCCTAGTTCATGAAGTACACGACACTTTTGATTTTGAAAAACAATTATTTCAAGGTACAGAGAGTCCTGTACCAAGACCTTCAAGCTCAATTCAAACGAGAACATCAATAAATACAAC
>contig01321_667_788
TTACCTCTTTGATTGCTTTCAAAACAGCAACCGAGCTGTCAACACTTAAATTATCAAAATAGTAGGGCTGTAATAaCAAATCTATGTCGGAATCCATATCGGATTCTTGATTAAGAGATTTC
>contig01324_771_963
CAAACGATTGCTGATTTATTTAGTCTGCTTGAAACAAaTAAAGAAAATTTGAAATTAGAAACTTATtCACTTTCACAGACAACTTTGgAGCAAGTTTTCTTGTCGTTTGCTCGTGAACAAAAAAaGTGAAGATGAAGTAAATAAAAAAAATATTCAAGTTTCTCATGTGTCACTTAAAAGCGGTACAAACGTT
>contig01333_849_978
CGACGGCTTACGCTTGGGTGTCAAATTACTATTACTATTAATtATTTTCGAaTTTTTTTGTGTCAaTGAaTTTGGCGTTGTTGTTTTAATGGACGATGCTGGCGaTGTATTTGTCGATGGTTGTTTATTt
>contig01334_326_476
GTCAATTATTTGTCTCTAGTCAATTATGTATGTTCACTAAGTGGTCTAAATGCGGAAATATTGAATAAATTCATGGTCCAAGTACCTGAATTAATGAAACTGATAAAGCTACCATTGAGCAGTGTGAGAAATTTAGTATCAAAATGTTTAT
>contig01337_1111_1284
AAATAATTTAGTGTTTAAATACAAATTTTCGGTTTTTAAAGAATCATGTCTTCTTCTAACTTAGAGTATGCTTTAAGTCAACAAGAACAACCATTAAACAATTTGGTTGAAAATGCTTTGAGAAGTGTATCAGCTGCTAATTTCTCACAAGCCTATACTCAAAACTATCCAACT
>contig01345_262_362
CCGCTATATTTGGTGAATCACTGTCACTCTGCCGTCTATTTTTTGTAGATGTAGAGTAACGACCGGTAAAATTATTAAGATTCGTGTTTAAGTTAACGTTG
>contig01374_1755_1938
AATCATTCGAATTATTATTACAGTCTACTCTCTTTTATCGGGATCAAAaTAGCTACCAAAAaaCGGTTTGTGATACTTTTTCTCCTAAAATTTGGACCGGGGAAAAAGTACCCGTCACGCAAAAAACTTATCCCCATTAAAAATTtCGGTTTATCGATAAATtATTTTTtAATGGAAAAGAAAa
>contig01378_1278_1431
AAATCTTCCAAAAAATTCTTCTAATCAACGTATATCAGCCTCATTTAACTCACACAATTCCAATAGTCAAATCTACATGTCCAATTCATCACAAATATCCTTCAAATCATTACCCAACATACcACcACCGCcATTAGgCTTCAAAgacattaga
>contig01387_307_497
AAAAAAAAAAAaCTTATCAAAATGAATCAAAATTTGACTAATTCAGCAATTCATAAACAAAAACGACTCAGACACATCACTTCATTAAAAGCTAAAAATTTACAAATCAACTCAAACCGATTTAATGTATGGTTTACTTTGCATCTTAATAGCCACAGTCCAGCTTTTTACATAAGTGAAAAAAAaGAAAa
>contig01392_2697_2869
aatacataattatggccatggtggatcaggcgtaacaatcagttgggGATGTGCCACCAATGTAGCTGAATTAATTGAAAAAGATTCTAAATGTCCAAAGCCAAAATTATAAGAAGc
>contig01396_709_907
CATTTtATGAGTGTATTTATAAGCGCTATTTGGCCTAAAGATTCAAAACAaCTTGAATTTGCTGTAgAAAaGCCTCACTTCTTAAAAATAaTTACCATTTATGTGAGTCATAAAGCCAGAAAACTAAGCGATCCATTACATAATCCGGAAATATTAACCCTTTTTGCAAATCTAACTGAAAGTTATAAACATATGATAA
>contig01404_1_108
TTCCTGCTGAAGTTTATCAATATGGTATACAATATTGGATGATTGTAATAGGTGTCTCTTTTGCACCAATTGTTGGAGGTAGCCTTTAGTAATTTTTTGAGAATGAGG
>contig01432_1511_1647
CCATAATCAAAAAAATATTAGGTATTCGCTCCAAAAGATCTAAATGTAAACGCGAAAAATATTTCTCATCTGGATGATCACTTGAATAGGCTTTGTCTGGTGAATAATTGTCAGGGTTTAtGTAAATtGTTTGAATT
>contig01440_3623_3767
CCCGGTCTTATTGAGACGTATTCAATCGAGCTTTTAAATGCTTGTATCCAAAAAAACTGGGAAGGAGTTAAAGTGCTGAAAAACCTtGTAAATTTTGATGTTTGTGATAACCGAGGATATTCACCTATACTTATAGCAATTGTGA
>contig01444_2_130
CCACAAGCAATTTGTGTTATTtCACTGCCCATCAAATCGACTATTTTTTTAGGCAAaTATTCATGACTggaaTTGTTATGACCtAATTGGCCATACATACCTGCACCAAATGTAAaTaCTCCACCATCC
>contig01510_12_151
CTaCGAcTAACACAaTGtaTTTAGgATCACTCCTtGGACAaGGaCGTtATTTAATTGAGTCCAAAAAATGTCCGAACAAAAGCATTTATTTATGGATCTTAAATGAAAATGCAATTTTTAAACATTTTAAAATGGGAACG
>contig01515_1192_1376
TCTTGTCGTTTAGGCTTGATTGAAGAGGTTTTTTGAGTCGTTGAGACATAGCGGCCGAATAGCATAGAATAAAATCCCATTGTTTATCCGAGAGATAAATTGCCAATTGTTCATTTTGAGGCAAATCAGTGAAGATTAAAGTCAAAAAATTGTTTATTTTATAACTAAAATTAAATTCGTTCCAG
>contig01517_535_721
GTTATTAAGTTATGTCTAAACCTGTTGGACAtGCTTGACTTAGGATTATAAaTGCTGTTTtAATTAGAAaTAAATGCTTTTCTAATTAGGATGAAAaGAGACTAATATATTTAATTAATTTAAAGGACACTAAAGAaTAATTAGGATTTtAAAAAaTAATGTTAAAATAGGAAATCGGCAAGTTTTC
>contig01543_3_244
AAAATATTAACTTACTCAACTCAAAAATAAATTCAAGaATAAATCAGGATCTAAAATGaATAtTTTTAAAtTATCGcCGTTTATTGcCATGATATTCATGATTGCAAAAACTACACAAGCCCTCAAGTGTTATAGtTGTACTGATTGTAAtagtaaCATGTcccTTAATCCGGTTAACGAATGTATA
>contig01549_80_176
AAAGGAAGCAAAATGAAAATGAAAATAAATTAAAATCTGATATATCGACTCGAAGTAGAAGAGTTGTTAGTCACATATATGAAAAaCTTGAGAGGGg
>contig01561_52_163
TGATGATGTTGATACTGAGACTGTTGTATAAATGATGTAATTCTTGAACGATTTGGTTTTTCTTTAAGAACGTCTTCAGTCAAATCCCAAAAGCATATTTGGTTATCTTGAC
>contig01561_2528_2713
TCTCGCCCTTATTAAAaCCAGCCGCAACAaTTAAAGaTAATTGTGATGGCGATGTGCTAAAaTtAATTCGATCAAAATCCGAATTGGACAAATTGGCATTttGTGCTCTTGTCAATTGTAATGAAAGAGTATttGATAAAGTCGCTGTAGTATTtATATCAAaaCATGTTGACATGACTGTTTTtA
>contig01579_2298_2317
ATTTTATTCAACCAGACGAT
>contig01592_169_304
AATTGATAAGAATTCATTCGAACGAATCATCGAACAAATTGAGTTGAGCAAAAAATGCGATCAAAAATCAGCTCTTGTCCTTATTAAATCCCTTGGTATTAACTTTATCGACTTATATCCACATGAACGCCAGCAT
>contig01602_1717_1837
CTTAAATTTGTCTCGTCATGAATTCTATTAAATTCATCTTGACATTTATAtAATTTtGTCCATTtCGACCAGAATCTTTTTAGATTAGATATATCGTACCATTGCTTGTTAAccaaggaac
>contig01620_42_224
AaTGAAaTATATCCATATCTAGAAAAAATTCTTGATTTAAaCAGCTCTTATTTAAAaCCCAAAaTACTACTCGATTTACaTTACTACGCTCTCAAATTCGCTATCGAAAATGAATTTACCAAAATTCAAATCTCGGCTTTTTTGTCCATTTTACGCGCCATACACAaaaCTAATGAGGAAACC
>contig01627_565_806
GGAGAATTTGCTTACCATGGACATAGAGTAAAATGCTATGACAATAATCTCCAAGCACTTAATAGTGTTTATACAAGATATCAAGCAGATAAAGCTCAACTATACACTGACCAAGTCATAGAGAGTCCTGATTTTACTGGAAAAGTTTTATGCTTGAGCCGTTTAGAaGAAACTGTTAATGATGCT
>contig01630_32_148
CGAcGAtGTTATTtGGGAtAAATTATTTTttAAaTtGTTCAATAAAaTTaTTCGATTAGAtATTAAaTaTAATtGTATtATTGTTATtAAAaTAGTTAGAATTAAaCTATTTAATGA
>contig01637_2326_2585
TTAAAACCTATAATGAGTAGAATTAGTAGTAACTTATACAaTGAGGATTATTCTATTtCGTTTTCGAATGATCAAAATGAAAGTCaTGAATTCGATaCGACAAAAGCGCTAAAAAATTCACAAaCAAatAATGaTCAACACCCAAGAGGCGTTATATCAGTAGTTAAAATAATAACTACTAATTCAATTGAAGAGCCCA
>contig01639_1_123
AACaaaCCAAGCGCaaaaTATTACCTCGACATTACtttCATCATCTACAGGAATGATTACTTCAcccACAATACCAGCTGGTCCtATCCAAACAAACTCTAGTGTTAAAACAAGTCCACCTAT
>contig01650_1_112
AaCCATGTGGCATAATCAGCTTTAGTCTCCCATAAAATACCAACAACACCATTTTTAGAAAATGGTTCACTATAAATTTCTGTATTTTTTCTtATTTGCCAATAGATTTTAG
>contig01652_938_1188
GACAAATAATTATCTTTTTGACAAAAATATGGGCATTTTTAaCAATGTTATTCAAGAGAAAAATGCGAAAAGTTATTCAGCATCAATCGATAAATTATGTTATGTGTCCATTATCACCCGCGTCTCAGTACAGACTTAGTATGGT
>contig01660_1127_1233
TTACcTTtGAGGTGTTTTtGGTTTtAGTTAATAAaGAGCCTAGTCTATTAAATtGGGTTTTTTGCGTTAAAATTTGCATTTTTtCTACGAGAGTCACTTGAATtCTA
>contig01667_94_252
ATAAGTTCAAATCTTGGAAAATGTCGGAACAAAAAAAAGAAAAAaTTGAAAACTTACTTGAAGTAAAAAGACTTTTGATACTTGAAGAAGAAGAAGATGAGCAAGAAGAAGATGGTGAGCATGAAGAAAGCGACGAGCAAGAAGAAGATGATGAGCAAG
>contig01716_541_562
TCGAAAAAATTAGCTGGCATTT
>contig01726_1452_1638
GTTAAATACAATGAGAACTTATAAAAtAATTCCATTGAGTCAAAAAAGTGgAgTTTtGGAATGGTGtCAAAATACAATTACTATTGGTAATTGGTTAATTGGAGAGAATCAAGATGGTGGCGCTCAaCAAAAaaTATGAACCAAaTGATCTTAGATTCGATGaGTgtAAAaGAaTTTTACATGAGGC
>contig01729_36_163
CGAGGCGTCTATTTTAACGATTTAAATTGGCATCGTATTAAATTAGAAAAATTCGAAAATTCAAAAATTACAATTGAATTAGATTCAAAATATAAACAAGAGTTTATATTGAGTAAACGTACGGGCCG
>contig01730_75_324
AaGAACTGCCTCAATTCAATGTCTTTGTGATAATTCTGAGAAATTTAGTTTTGCCGAAGAACGACCAACTAaCACTTATAAaTTTACaTTTAGTTCACCATGCTGCTGCCCGAaCGGTTGTTCaGGTAATTTGAAACcAAATTTTATTTTTTtAAaaTAATAATTTTTATACTGGGA
>contig01764_548_787
TAAAGTATTTCATCCAATTGTTAATTACGATGCTAAAAAaGaGTTTTTATGGTTCAAAAaTATCAATGTTGAATCTAGAGATAGGgtCAAATATATATCACTTAGAGAAACTGTACcGATAAGTTCCCAATGGAATAAATCAGGACATTTCTATCCTATTCAAATAGCTCAGTATGGACTCAG
>contig01764_918_1919
TTTGAATTTCGATTTCAAGAAAAAaGCATATACAAAACAAaTTaTAGCTTCGATATTCGcTATTTATCAGCTGATATTTATACAAATTCAACCTTTAACTTGACTATAGATTTAATGCTAAGAGACCCCG
>contig01806_2026_2183
TtAAATTtAAGTAAAAaGATGGAAGAAATCCAATATCTtACTTTAATAGAGAAAGGAGATCACGGACGCCATGGGCACAGAGGAAATGGCGGAAGAGGACATGGGCATGGAACCGGCTCTGGTGGTGGTGGAGGCTCTGGAGgTGGCAGCGGTGGTGG
>contig01807_1164_1186
GTGAAAATTTTTTTtCTAGTTTT
>contig01792_2779_3012
AATGCATTTAGTTTTGTTAAGTTTACCATTTTTAACAACTGCTGTCGCTTGGACTTTGACTAATGTTCTACACAaTGTCTCGGCTTTTTATTTACTtCATGTAGTCAAAGGTGCTCCTTGGGAGACATCCGATCAaGGAAAaGCAAGATCTTATACTtATTGGGAGCAAATTG
>contig01838_2_229
CCCAGAAGgAACTACCACGAACGgAAATTGTCTTATTACATTTAAACCAGGAGCGTTTAGTCCAGGATTAGCTGTTCAACCTGTTTtAGTTAAATACAAAAaTAGAATTAATACAATTACGTGGACATGGCAAGGCTATAGTGCTTATAAAGTTACACTTTTGACAT
>contig01847_362_476
CGCCCTAAAACCCAATTTATGTATTTAGTGTATCCAAATGTTATTGTTACTGAGGATCTAATTGGCCTTGTGCAAAATATTTGATCCCCATTTAGCTAAAATAaCTGCATAGTTT
>contig01856_47_213
TACAAGTTGtCCTCAAAGATAGGAtATTTTATTTAGTCACATTTATTTCAATAAGCTCATTAAGAAAAGAATAAGACAAATTGTGATTTTGtGTTACATCCTAAATGGCTCGCGGGTTACTGTGAAGCAATCACCCCAGTAAACTAAaTAGCCGTAGtACCCTGTTA
>contig01896_236_595
CAAAACCCAATGGAAATGTTAAATGGAAAAATTAGTAAAATTAAAAAAaCAAATAGCATACGAGTGGTCGAGACTAAACCAGCTGTTTACACCCAATATACACCTTTTTTGAAAAAAGACAAATCAATTCTTAAAAATATAACTAGTGGCTCTGAAAGTAATAG
>contig01906_1917_2114
GCTTGGTTGAGTGTTTTGCTCGACTATTAGACTTTGtATTTTTGATGTATAATTGTTGTTAAAAACACTTTTAaCTGTTGTAATACTGCATAAATAATTAGTGCCTGGTAATAGATTTGTtAATGTCATATGAGATGATATTAAGTCGGTTTTTTCaTAGATTTTATtGAaTTTTAAATTGAAATTTTcTGTgTTTAg
>contig01953_195_366
TAGAAAaTAAGTATTAACAAGTTAATATGTTAAGAATAGAAGTATtGGTTTAAATAATTtAaTAAAaGgAAAAaaTGgAGAGTCcAAATCcTTtGATgacTCCAGGTGGACCAGGACCAGtATGGAATATTCCAcaaCAGAATCAAAAGCAGATACTTCTATTCAATCaaaG
>contig01962_468_638
CGAAATTTACAAGTTAATAAACCATTATtAAAaTTTATtGTCATATTTTCAAGGCCTATTGAAGGATATGTACTATCAAGCAGGATTGGATTATTTTTACCTGGATTGTACATTCGAATTATTGAACTTGAGTTTTTGTAAGTCTTGCATACAACAACGTCGTCGATTCCC
>contig01968_1447_1578
GGAatATtGAACGATGTATAAAAACATTTACAGGTTATACAGAGTTTCCAGGACCTTTAGAAGTTCTCAAAAGTGGTCACTTGGTTACAGGTTCCGTcgATGGAACAGTCAAAATTTGGGACATTTATTTAG
>contig01972_1322_1452
TTTTTCAATTGGTAAATTTTTTTTACCAaCATCTTTtCTACTtGTCTtATTCGAcACTATTtaCTTTTtCAAAATAGATAGTCTAAATGaGCTAaTTTATCATGtAAAAAACTACAaGTTAATACTAaCAC
>contig01978_24_135
atggagccatataatttaaatttcactgataattggcttgtatttctacgacatccgacctcttgTATTAATGTGCTTAAAGCATTGTATAGCATGTGTTCAGCTAGTCCGC
>contig02025_1412_1561
GGTTCATGCATTAATTTCGATAGCCTATGTGTTTAAGTATTGCTGGTTGATTTGCGTGCTCTAAACATGGACTCATGCCTATAATGGTGCATAAAAGATAATTGACATTACGGCATTtCTGCCGAATTAACCcGGgACcGCACcGTActA
>contig02051_677_861
TTCAGATCAAGATGAAAAATTAAGCAAAAAAAGTCAAGTTAAAAATCATTTTAAAAAAACTTTTGATGATTCTTTAAGAGAATCGGATGAAGAGGAAATAGAAGAAGAATTGGAAAATGATGATACGAATCAATCGGGTATATGTGAAATGATTTtGAATCAAGTTGCCAATTTAAAGCCAGAGT
>contig02081_525_657
CCTCGCTATTGTTTCTAATTGACTCGGCTTCATTCATAGCAAAAGtCcTTATGGAATCAATTAACTTTTCTTCAGTAATATTTATAAATTGTTCATATATGAATAGTCTAGCTCTAGTTACTTCCGGATTTTC
>contig02081_897_1071
TGAGCTTATGTCTACAACATACATTATTGCAGTGACCCCATTAAAACATTGTATCCATTTTTTGCGCTGATCACGTTGACCACCAACATCGAAAATGTGAAAGTTTACATTTTTAACTTGAAATTGAGTTTCACAAATTCCAGTAGTCAAAACTCGACAACGCAATATATCCTGA
>contig02081_1428_1597
TCCTGATATGTGTATTATTCTCATTTGTTTTAAAATTGTTGATTTGCCCGATTCGCCCGTACCAAGCAAAaGTAATTTAATAGTTGGAGTATGACCAGTCTTTTTCAATTCACGGTCAATTTGTTTACTTCTTCGTTTTGATTCTTTTAAATTATCTTTATCCATTTTTT
>contig02108_6_220
GTACTGAGTATATTATCAGGTGCATTGGGACTAATAGTATTGGACACATTAAGAGTATTGTTGAAGCCAATTACTAGATACAGAGTTATTTTTCAATTTCAGATTTTGTACTCTTTTTTtGGTAATCGTGCCAATTTTGTAAATTACGAAGATG
>contig02143_1_179
tctCTACTAAGtGTTAAATCAATTGATTGgCgtATtGgAACTACTAGTTCGTGGCGAATTTTGGATCCTTTCTTtAaCTTTTtCCcGATATGAATGTGAGCCATTAGTTAAGTGTTTTTCGAAAGAAAaTTTTTTATCAGTTAATTCGGGAAAGGgCATTTTTATAATTATTTATTTCA
>contig02146_608_626
ACTAATACCTGATCTTTCC
>contig02160_7_157
gACAAaGTCAACTAGTAGTAAGCATAGTGAAAaaCAAGTGATATATGACGGCCTATTACAAACTAAATTTGAAATATTATACAAGTTTTCGTtAATtAtGTGGACATGGGCCGATAAATCAGTTGATTTTtGCATTAAAATtCATGAGTGG
>contig02162_468_646
CTCcGCCCcAACCCCAGTACAAATTCGAGTAGCCATTTGTCAATCTATACTGTTCAGTTCTAATTGATAAAACACCACCAACTAAATTTTGATATGGTAAAGTATACTCAAACTTATCAATGGCAACACTTAAATGCCTAGGACGCATTGAACAAGAATAAACATTTCGAAGATCCTCG
>contig02178_2159_2279
ACTTTGTATATCGTACCATAGGAGCACATATCTTGACCATATCGCTCGATTCAAAAaGATCTAAaGGTTTTTtATATTCGAAGAGTTTTACCGGGTTATCTGAATCGATTGCCATTATCTG
>contig02181_400_620
CCCTAGCTCAATTaAAACTTGATGAAGGCCTTTTAAAATTTCAAAAGAAAAAAACTGATAAAGAAAAAACTGAAAATTCATTGGATGCTGAATTAAAGTCGAGAATAGCACATTTAGGTGAAAAAATGAATATTTCTaAAAAAgATGGAAAGAGGGATGAAAGCG
>contig02209_3_184
GTTCtttAATAtttGATGCCACaTAAaTCGTGTCACcTGTtGTTCCAAGgCTAcTGTATCGCGTCTAACATCGGCTTGCAaTAGTtGATCATTGTTTTGATaGCCAACGTCTTTGAGGaTAtCTTTAGACAATGTTTCAAGCTCATATGAAGCAGGACCGTCTTTTGTAGACTATAACTTTC
>contig02206_531_732
TTGACACACCAACTGGTATGCCATATGGTACaGTAAACTTGAAaTATGGGGTtCCAAAaGgAGAGACTCCAGttACATGTGTAGCAGgCGTAGGTACATTTTTGGTCGAATTCTCTGCCCTTTCAAGATTAACTGGTGACGAAA
>contig02206_1350_1600
TtGGAATCGATTGACCGCATAAGTCGATTAGAGTGCGGATTCGCTACatAAATTTAGaTAAAaGATGTTAAaGATCATCAATTGGATGATCGTATGGAATCGTTTTTCCTtGCCGAgacactaaagtAtctctacttaatttttgataaaaacaactttctgcatactgacgtttcttcaaactcgtttaaattg
>contig02227_3_114
ATATtACTTTGCTAGAATCTGATGCTGAACTTATtGGTCTAGTTAGAAGtGAAaaaGAAGAGGATGAAAGaTCAAAAATTTTGAGAAAAGAAATCGACGAATTAAATTCAGA
>contig02230_61_205
ttGGTGATCAGGCTATAATCTTTTGTGATCTAATAAAAGATCACAAACTGAGTGATCATCGATTTTGTGAGCAACCATGTTCACTAAACCAGCATCTTTAAAAAGATCACATTTTTTGTGAAAACCTGATCACACTTTGGACAAG
>contig02248_8_148
TCAGATGAACTTGTCAACATAATTGaaaGTATGGATCCAGAGCAAAGACTAAGTGAAACTGAAATATCCAACCTATTACAATTAGTCTTAACAAACGAAGAGAAAATTAATTTATACAGTTGTAATTTGGCACAAATGGAC
>contig02248_3209_3399
CTCTTAAaTaGAAaTtATtCTGATTCATTATCATAAAGATCGGAATCTACTAAGCTAtCTGAGtCTTtCGATGTTTTTGGAATTTCAGATGCATTTGATATTTTTtGATTTTTAACTGCCTTGTTTATATCATTCTTTAGTtCTCTtAACGTTTTCAaaTGGTTGAATTTTCCTCTTCTTCAGAAaTTCTT
>contig02262_1224_1351
TAGACTCACTAGAGTTCTATGCCAAAACAAACAATAATAGCAGTGCTTTTCACAaTTtAATTCCATCGACTTATACTACGAATAGTAATTCGACTAGTTCAACACGTGCTAGAACaCCAGCACCACCA
>contig02262_938_1099
GAAACAACGACTTGATACACAATTAAAATATTTACAAACGAGTTTCGATCAATTGGATAATCAAGAAAGACGCTTAATGAAAGAGAAACGAGACGCTCAACGAGAAGTAATTTTTATATTTTtATTTTTtATTCcACTTTAAATCCTTAAATAAAAATGCCC
>contig02276_16_155
TGtCCGTATTtAAATTCATAAACCTCTCTCGGGTCCTCAACATTCATTTTAATAATTGAAAaTGGATTTTTATAATGATTAGTTCCGTAGACATATTTATAAAatAAaCCATTATTTTtCCAATAATTAATAACTGGCAA
>contig02291_4_189
CGAGATGTTGAATCAAAACGTTTAACAAAGGGTCGTTTTCCTTtAATAGAAGATTGTTTAAAaCTCTGGATAAACGATATAACAGCTCATGGAATTAGTATTAGTGACGAAATGGTACGTGAACAAGCGAAAATTTTTGGTGAGCGTTTGGGATATGGGCTGGAAATTAAGTATTCAAGTGGCTGG
>contig02311_951_1149
CCCAAATTGGTAATTGATAAACAAaCAAAAAaGAATTAATAAGTACCTTATCTACACCAGCACTAAGTATATAATTtCCTTTTTtATTCCATTTAAGAGCAAAAATAGGCCCTTTATGTTGACCTAAAGTACTtCTTAATTGACCATTCGTAGTCCATATACGCGCATAGCCATCATATgAaCCAGTCGCCAACATATT
>contig02305_1_232
ATTTTATTTAGATTTCAAAAATTTGCTGAGAAATGTTGGACAAATTTATTGATTTAACTAAACCATTTCaAAAATACTTAGAATATCCAAAAGAATATAATCCAAGAGTACATGGTCCTTATAATCCAGCTCAATACTaCGGCaAACCTGATCCATTGAGTCAAGTTAAAGT
>contig02321_16_156
GAAATACAAAAaTTAAAAGACAAACAAGCTAAAAATTGCGAGgTATTCTTCGCTGCCATGAATCAAAAaCAAGCTGAATTAATACATGATTTAGAGAAAGAGCGTCACGAATTGAATATAATGTTAATAACAAGAGGCACT
>contig02244_437_717
GAAAACTTTTTTATTAAAATCGAATCATTACACATTCAAGACGATGGTTCTTTAGATAATCCTTTTAATTTATCAAAAGATCAACTTAACAAACGagAAGTTGTTTATATTGATATAGCAAATGATCCAATATCTTCAGCAGaTTATTCCGAG
>contig02244_978_1235
GACGAGAATGCTGATCAAGGaATTCCGAGTTATACTACCAATGACAGTTGAAGAGTAtCAAGTAGCTCAGCTATGGTCAGTTGCCaAATCAAGTaAAGaAAATaCaGGCgGTGGTGAAGGAATCGtTGtTTTaAAAAAT
>contig02324_482_605
AATTTTtATtAATTTTTtAGATTTTTtATTATAAAAAaCAAAaGACTATTTATAAAAAaTGTGTGACGACGATGTTGCTGCTTTAGTtaTTGATAACGGTtCTGGTATGTGCAAAGCTGGTTTC
>contig02359_3856_5898
CTTTATAACAAAAATATGAAGTGCTTGATATTTTTTACTGTCTTAATAACTTCATCGTGTATACTGGCTAATTCGAATAGAACTATCGAAAATGCTTGTATGGCGGATCTTGACTGCCAAATTAAAAGTGGGCTTAAATGCATTCAAAATTTATGCACCCAAGAAAAGTG
>contig02359_4686_4868
GCCGCTTGGAAAATTTTTTtATTGATTTTTTTACTTAGTTTTCCTTAATTGTTTTCATTTTTGATCATTATATCAAAATTTGAGTCCTTCCATAGCCTCCAGTACCTTGTGTGAGAATCCTAATCAGTAATTCTGTTTtATCTTTTTtCTTTTAATCTAGTCAACATCTTTTTAGAAAATATT
>contig02353_1_180
GCAGTTTCCGCTGTTTTCTTGAGCACTGGTGTATACTGGTTGTTCAGCTTGAGCCAAACTAGTGAATGAACCAATTGTTCTGTAGGTTGGGCTAGCTGGAACAGCAGCAGCGTTAATAATAGTACTATAAGTAGACATTTCAAAGTTTGAAAATTTTCAAGAAAATATTAATTTCTAATC
>contig02378_31_220
CGTTCTACACGATCCATATTTAaTAAATTTGGCATAAAATCAAAaTCAGTATTTTTGAGCGCCGATTGACCAAATTCTCCGATGATTGCTAATGGATTTATGATGTTTTCTTCTTGTTTAGATAAATCTATAATTTCATTTGGATTCTCTAATTTTTGAACCAAAAGATCGCATATTATCGAACACTGGG
>contig02406_599_832
TAGTTACTCAaGTGTTAACGTAAaTAGTTTAAAATTtGCcAAaCAAATTAAAAaATGTTCaGCcTATCTCGTGTGTGTTATGCACGATGGTGATAAAaTTCTAACAACTTTAGAGGACACGTTACCTATGATTGAAATTGATGAAAATTATTCATTCCAAAATaTAAACAGCGA
>contig02416_2603_2851
TGGAGTTATTACTTGTCTTCTTGCTCGTGGAGAGTTAGAATTGCGTTAAATCTTAAGAAAATAGATTATGAATATAAAGCTGTTGACTTATTGAAAAAAATGGGTGGGGATCAGTTTTCAGAAGGATTCAGTAGACTCAATCCCAAACaAGAAGTTCCAGTTTTGTTTATTGATAATCAATACCtTAcCCAA
>contig02416_3391_3584
CGATCTTAGAAAGACGTCGCTCATACGGAAAAGTTGGAATATTTAAACGAAGAATTTcAAATGCCTCGTTGATCGAAACTAATCTAGTACGTTCGTTCGCTTGGTTAGgCTCTTTAAAATTaGATTCAATGTTGTTTGTTCTTAACTTTTtGGGTTtATTTTGATAATCATCTTGATCATTTTCACAATTTTCC
>contig02421_114_196
AAAAAGCCCAATAGAAAACTATTTTTTAAATTAATCTCcTTTTCGAAAGTTTTCTTATAGTGATCTTTCTAAAAATGGAATCA
>contig02446_1_132
CCCAGGCAATAaCCacACCATGTTGTGTAATTgAAGTAGTTtGAGTaGAaTCAGAATTaCCAACAaCtATTGAATcAGCGACCAATGCACCATTACTTTCATTATAAAAaGTCGGTGTATATCGACTTTGAA
>contig02456_463_663
GAAGTCTTGGCTCAATTAAAtAaTTTAAAAAAaCaTCTACAAAATGAGCTAAATGATGTCGAAAAAAAaGTCAATAATTCAAGCGgtCGTACAAGCgtAGGACAGTTGATTGACATGAGGGaTAATATATtAAATGTTCGAAC
>contig02459_469_656
CGATTGCATTAGTTACATCAGGACTTGAAGATTGTAATTGTTTCCATAAGGACCAAACAAATTCTTTATCGGCCTGAGCATTagAAAGCTCTTCTTCAAGATATTTGATTTTGTtAaTTAAATGTGATGTTTGGTCATTTTTGGACAAGTTATTTAATGTACACAAAGTTGATGTAGTGTTGCTATTA
>contig02459_131_324
CAAATCTCTTACTTTGTTAAGTAAaTAAATTTTCTCCTGTTCATTTTCTTTGACTATTTTTtCCATTTTATCATCTCGTAGTCTTATTATTTGCTCGTACATTTGTTCCTTGTCTTCATTAGTCTTGACATTTTTTttAAGTAAATCAATTTCTTCATTTTtCGAAACTGTTTCTATATCTAAAGTTTTGACAC
>contig02464_1563_1795
AAAATtCAATCCGAAATTAAACGACTTATTCTCGTTTtCAGTTTTTGAAGAAAATCCAAATGACTCTGTGAACCAATCGAACTCTTCAAATACCTCAACAGTAGCTGTCGGCATTCTCGATCAATGTCGTAGATTTATTGACAAATGTCTAACACACTCGTCCCAAT
>contig02471_313_487
CTCATTTTATTTTTGTACACCAGCTGCATATGGAGCACAACAAAGAGAAGCAaTTAAAAACaGTTtAAACGAAGCTTCTGATCGTGATGATGTCAAAATATTAACTAGACCAGTAGCGGCAGCAGTTATTtCAAACAATCAACGAAATTCCGAGTCAAATTCAAATTCtCTTTTA
>contig02486_54_295
AAAACATTAATAAATAAATTTAAAGAATAAAAAAATAAATAAAGCAGCAGACTTTTCTCAAAATGAGCAAATCAAtTTTAGCTTTAATATCTAtTTTCTACTTGTGCAGCTTATTCaaTGTTGAAGCTGCTAGtTTGaAtTTTACCGaAAATGCTggagAGACAAAGaACggattgtggtcttatatt
>contig02505_432_586
TACACCATCACAACCGGCAGCACTTGCAAAAACATGTAAATTTTTGCTTATTTTTTGCTCATTATtGTCATACAAAAaTAAACTTGGCTTAGgCGCAAAAACTGCACATGTGACTATAGCATtATgAGCTTGTATtcTTTCCCAATGATTATttC
>contig02506_871_1066
cTCGTCTGTAATCATACTGgCTTcTtCTACATCGACTGTTAAATTATtAACTTtGTCCACATTTAaTAGTGCAGAAACGCAGTCCTTGTTTTCGATTGTTGGACACATTAATTCAATTGACTCTAAAATGTTTTCCAAGGGATTACTCAAGTCGATAATTATGTTGTTTGCACTTTTTGCTTTCATTAAACTTTTA
>contig02516_183_329
AAAGATTTGATTTTATGGTTTGTTCGGTAATGTATTTTAAGTAATTTTGACAGTAGTCTTGATCGTATTTTTGAAGTTTCGATTTAGAAGTTACATTTGATACTTTTATTGACGAAGCGTCAAGTTTTGATTCAAATTTAGCACCCT
>contig02532_376_509
AAAATGGATTTAATTGATAGCCTAGCGAAAAAaGCATATGACATCTTGTTTAATAAGATGTCTAATTTTGATCATATATGGCAATTGGGTTCAAATTTATGCTTATTCAGTAAGCGTTTTTTGATAGACGAGGC
>contig02532_842_981
ATTCCGGATGCGGAATAAATTTTTTGGAAGCTGAAAAATTTCAAAAATTTTTACAaGAAAAAAAATTGGATTTAGTACGAACTCCTTCGACAGACTCGTCGATTTCGACTCCAATACCAACTGAACATAATTTCACGGAG
>contig02546_2_227
ctgtaccaatgtcagttgAGTATGaTAACCtAATCAAATCGATTCAATCAAATGACgACGATGCAGgAGCATTGGTTAGCTTTACTGATGAAGAAGGCTATGGTAAATATTTaGACTTAAATGAATTATATCAAAAATATGTTAATTTGAAAGGAGTAGAGGT
>contig02549_9_142
ggaaaagatttcaaagccaagatctcaaataaaaggtatcgActtaattcgcaatccaagtttATACaaaGGAAtggcatttACAATtgaaGAGCGtcaaattCTTGgtattcaTGGTCTCATACCACcAGCAG
>contig02591_2_169
aaaagccggattttcacgtttcaaTTCTAAGACCATTGTTTGATTtCTTGTTGATGAAAACTTTtCAGAATCgAGGCTAGCACAAaGTaTGTATTtGCTTCATGGTAGTAAATGTGATTTATCATCTGTGGATTTAACAACcGCGATAATCGAAATTCGAAaTTATTA
>contig02595_331_556
TTAGAGCCTAAAAAATTTGTATACGATGACGACGAGGAATCATCAACTGGATTTTTGACCTACTTTTTATTTATCTCTGGTATTTGTATTACAATTTATGTGGTTTATCACAacAAATCAAAAATCCTAGGCCTTTTGGTAGAAGGTCGACCAAaCAGGCG
>contig02608_3_151
ataaatgctctaaatgcaaaaacccaagaccgattcaaatatctaaaagtttttgccgctgaagaatcctctcaaccgcaaagactctcAATTAAaCAAaTGTCTTTGGATAATTGGAATGATATTAGATTTCGGATAAACAATCGAGC
>contig02615_1_166
GgAATTATCAGCaGCaGCCCcAGTTTTaCGCTAAATTTTCGGTGGTTTTTTCaCcTTtGCTCTTttGGAAAGAAGCGAAaCCTGAAGAaaaTATAGAGCCAACCAATACTTAAAGAATAATTTTTTTTtAAATAAAACAAACGTCTTAATTCTTGCTCACTTGTAA
>contig02616_3331_3510
GCAAGACATTTCTTTCTATGAACTTGAAGTTTTACACATTAAATTCTTGGTCCTGTTCTGTTTAGATCTATATCTATAACGAGTTTGTCGAATTGTATTCAATGCACTCTTCCAATAaTTTTTAAATTCACTTTCAGTTAAATTCTCGGGTAGAAATTTCTCTTTAGCCTCGTcTTAAGT
>contig02585_589_830
AATTATCTCAACTGGGGCTACTGCAAGACGTATGCCGATCCCAGGCGCCGGTGATGATGAATTATGGAATAAGGGTATTTCTGCTTGCGCTgTTtGTGACGGAGCTGTTCCTATGTTTAGAAaTAAGCCTTTGGCTGTAGTTGGTGGAGGAGATTCGGCTTTAGAAGAAG
>contig02639_4_196
AAAAGAGTTGTCTATAaCGACTAAaTTTCAAATAAaTGAAAATGAATCGTCGTCGAGTTCGAGCTCAAGTTCAAGTTCGAATGAATCTAATCGTGCGAGTTCAGTCGATGTCTACGCAAAGACTCTATTTAAAAaTTTAAATGAATCTAAATTAGAATATTTAGCATTGACTGATTTTACTCTTAAATTCCCG
>contig02646_3210_3327
CTTTTTTCAGGGATTTGTTAAAGACCATTTATCAAAAGAGCTTGACTGATTTGATCAAAAAGTCAAGAATTTTTGTTCAAAAAGGCCGAATTTTAATGGGTACTATTGACGAGACTGG
>contig02659_2115_2221
CTGATTATTACAATTTTGGATATTCAGAaCAAAaTGGAAATTGGATACAACCCTTTCAAAaTAATTCACCAGAATTATATCAAAaTGtAAATAGACAGCAGAACACt
>contig02686_436_589
CGAGTGATAAAGTTTTAAAAATGAGACTCTGTGTCGAGCTTAGTGATAATAATTCtGGTAAATAAGGAACTCCTAGTGCTAAACAaCGAGTCACATTTTTCTCAaCTAAaTCCcAATGAGCTTTAaTtAAACTTtGAATTaTTAAATCTCGTTC
>contig02689_893_1038
ATTTATTTGAAAATGTCTAATGATATACCGAGAATATATCGTAGGACTAATCGAGATGTTCCTAAATTACCATCAGGGTATATTTCACAAACGATTGATCTCATCaCTTTGTTtAAAACAACTTTTTCAtCcGAcgATAAAACgaT
>contig02687_75_727
TAACATAAGAACCGTAAAACTAAACGAATTAAAAAGAGTACTTACcGCATTTACAGCAACAGCATAAACTATCACAAAagCAaTCAAAGCATGATTtACAAcatttgcaagcacagcaacaggcttcacaagctaaacataagc
>contig02702_3639_3850
TGGGTCGTTTGTATGGTCGAAATCAGTTCAAGGTCTTATTCTATCATCGTATTTTTATGGATACATTTTCACTCAAGTACCAGGCGGATGGCTTTCTATGAAATACGGTGCTAAAATAATTCTAGGCTTGTCAATGCTAGGTGG
>contig02719_1560_1663
TtATAGTGATCCAGTAATACAGCCTACAAAGCCGATAGCAAATCTACAAGCACAAGATGAATCAAAaTTTAGAAAGATTCCCAAGGGGCGCTATGACACTACAT
>contig02722_1729_1878
CTCTGGGTGACATATAATGAACAGCAATTAAATtATCAGCACAaCAATtAAGtCCTTTGCGCGGTGGATTTTCGGCATAaCCATCAAGCCaTCCTCCGTAAGtACCTGtAAAATGAGTCATCAAACTCaTGACTAACCACCTCTCTCTAC
>contig02730_1387_1509
GTTTAAAATGGATGACTTTTTAGTTAATGAAATTTATAAAAATACTCAACGTTTACGAAGTAGAAATCAAGTTGAGGAAAAATTACTTCATGACGTTCTTTACGGACACAAAGGATACGCGGA
>contig02731_1365_2511
TTATATTTAAGAATTAAAAAATGGTTGATCTGAGCAATATTGATCGAATTGATGATGAAACTCAACTAAATAAAATGCTCAATGAAGCCAAAGACTTCGATGAACGAAGGGCTATTCGAAAACGTTTATTGGAGGTGAAGGATATAAAATCAAGT
>contig02734_1364_1466
GGCCGAGTGGTGTAAGTCGAGTCCTTTGGAGCGAAAGGTCTAAGGTACAATTCTCACaTAGTGATGAAAATTTCTAACATCGTAAGATGTTAAATGCAAAAaT
>contig02748_648_838
AAAAAaTACAGAGATTTTATGAaTTATGCAAAGATGAGCTTAGCAGATAAAaaaTTTGCCAGAAATTGCTAAATCAGTTATTCCTGAATATTTATGGGTCTATTTAGACGATAGGAGAaaTATATACGAGCGACTTAAAAATGAAAAATTTGAAATCAAAGAAGAATTTGTTAAAGATTTTTCGtATGAAT
>contig02173_4054_4343
AAATCACGAACGAATTTGGCGTAGATATTTACTGAAGATAAACGGCTTGGTCTTTGTCTGAATGGTTTTTCGACTTTGTGTTTAGTAACTTTGTGACCACGGTGGTAACCAGCGGCTAAAGCGTATCCTTCAGATGCAAATGATTAAAATGGATATACAAGG
>contig02756_2413_2603
CTCCTTTAGCTTGGCTAGGATACTCTTTTTTAGAAAAAaTAAATGGCAACTCAGCATTTACTAATAAATTCTCAATTACTACATCTAAATCAATTGGTATGCCTCTTAGCAAAGATTTTTTtAGCTTCTGTAAAAAATatATTCCATCTGGGAATATAATAAtCAGCGAcTAAAcccgaccaggccttgca
>contig02762_234_478
CATCGATAGTTTATTTTTCAACaAATATGATCAATTTTTCGATCTTAACGATTCTCTATCTGATCCATATGACGCCTCAGCATTGGATTATGCTGATAAACATTGTCTCGAAAATCAATCGTTCAATTTAAAATATTTGGTATGGCATGGCATAATGAATACAAAATTCTCGAATAAATGTgGAG
>contig02768_719_878
GCTTATTTAAAATACAGAGTGGGTTCTTTGAATTGCTTAAAATGTAAATTGAGTGCTACAATAAATGGTTTAGATACAAACTTGTTATGGTCAGCCATCAAAGATAATAATGCGACAAATCTTCAAGTAAAAaTGGCATTAATAGATACAGTGATCGCTA
>contig02777_623_746
GGTTtGATTTTTTtAATCAAATTAaCATGTtATTtGGTACATTGACAGAATTTTGTACAGAGCAATCATGTCCAGTAaTGTGTGCAGGTCCTAAATATGAATATCACTGGGCTGACGGTCAAGT
>contig02804_3_154
CTACAACcATTACTACTGAGTCAACTACCACCGTTAGCACTACAGTGACAACAACAACTTCAACAACTAGTGCCACTACTGCTACTACAACAGTCAGTACAACACTAACAACTTCAACGACTTCAACCACAACAACCAATAATATCTCGGGT
>contig02833_467_897
AAATAGACATAGAAATGAGTGAAGCTCAAAGCGAGAATATTAGTTCTGACTTGGCAAAAGAAACAAATCTTAGTTCAACAGAAAACTACACATGCCAAGAATCACGgAG
>contig02834_74_245
TTCAAGTGTTAAaGTaCAAAAAaCTTTGAatCAAACAGTCGAAATGATCCCTTTGAACATTTCAATGgTAACTGACGATGTCAAAAAaGAAAAaTTGACACAATCTCAAAATCCAGAGGAAACTATagCTAGTAAAATAAGTGATTTACATGTGGATTCACCAAGGCCAAAT
>contig02836_2708_2835
GCCGTCTTTTTCAATTATTTCCTCTTTCGATTCGCGTAATTTTTGCTGTAATTGATCACATTCTTGGTGAGTTTGTTGAATTTTAACATCCTTTTCTTTGAGCTTGTTAACTAAGTCTTTAACGGTTG
>contig02845_1_131
GTACCGTTTTTAATTGGTCGTATTACTAGATCGAGAAGAATGTATGAAGATGTTGATGAGAATGAGAGAATAATTAGTATTAAGCCAACTAATTATCAACAAAATTACAGATATTAAATTAGTAATTTTtA
>contig02878_12_213
CACTCAATAAAATaACAAATTATTATTGGTTTTTTGGTGATATACTTTGTGATGTATGGCATTCAATAGATATATGTGCATCGACAGCATCGATAAATTCACtTTTAATCATAGCCTTgGATCGCTATTcggcc
>contig02877_415_552
CTCGACTTtAAATAATGAAGAAAGTCAATGTTCAAATtATGGAACATGTGAGGAAAAGTCGTCGAATTATtCGATTAAtAGTGAAACACGACTGAGACGTGATTCAaTATCAAATgAaTCATTATCGaCTACTTGGAC
>contig02898_6_128
ACACTGGaaaCATACAAGTaaaaGTAACGAGACTCGATGaaaattatttaGGAGATCTTaaaCGaaaGCGAaaaCTAAGCACGGATAGCCTAGAAAGCTtAGATGACTTAGAAAAAaCCAATt
>contig02933_35_147
atccaTCTAATGCTGCTTCAGCTTGTGCTGGTCTTTTTATTCACTCTCATATTGGTCCAAAaTATGATGGTATTTGGATACATTTAGACATAGCTTCACCAGTTTCCGATGTA
>contig02936_1572_1766
TTCCCGTGTAATCAACTTTTATTGTAAACTCTCCAGTTGAATTAAAAACTTCACCACTTTTTGGAGCATTAGCAATTAAAAATAATTCATTCTTGCATTCATCATATTCAGGACCGTTAGTTGAATTACCAACAAAACATTGAAATTTTTTATCAATATTTGCACAATAATTATATTCCAAAGATTGATAAATAA
>contig02964_893_1067
aTTTAaTAATGCTCTATAGTTTTATTTGTATAAAAAATTATTTTATATATTTTGAATGAGCTACAAAATTTAAAGTTTTATATTGTCACCTAGTCATTTGATTATtATTTTGAAATTATCTAATTaTAAAAAaTATTGTCGAaTAAAAAAaTTTGTAATGTATTATCTAGAGTGC
>contig02979_1216_1376
AAAATTTGTGACTGAACTTAAAGATTTGAAGGAATTGCCTATTAAAATAATTAGTTTAGTTGTAAAATTGTTGAAGTCTTTATTTCAAAGTTTAAGTAGACAAGTTCCAGTACATGATCAGCACATAAATTAGATTAAATATAATAAGCAAGAAAAGTCCT
>contig02964_512_638
AAATTTTGTTTTTTTtcGTTATTTTTTTttGTCTAATAAGTTCTAAACAGTACAATTCCCAACAGGCATTACCAATTTGTACACCAGCTTGACCGACATGGATTGAAATACACTCTCTCATTTTATA
>contig02985_724_937
GAAGAATTAGTCGATTTGAAAAAGCGTTTGGAAAATTTATCCATAAAATCAGACAAACTAAAGAGACTAAAAGAGCAAGAGAAACTTTTAATTAATTGTATAAAATCAAGTGAGATTAATCAGACAAGCATGTGCGAGACAATTTATAAGGAAAAGGAG
>contig02994_1065_1245
TTGGATATTAGCTGATATTCAATTAAAATCAGAAGTAAATTTTCAAATTGTTGTTGAATCTACAAATGGAAATGCACAAATAGCCATAGATGACTTATCTTTTACTCCATCGTGTAAAATCAATA
>contig03002_11_198
GCGACTGAAGTAGAAAATTTATCAAAaCGATCAAGAAAAGAACCCTGAAGAAAGTTAGTCTCAaGAAACAGACACCGTCTCGAAATAATGTGGTATCAGAATGACTAAAAGAAGATATTGGGCTGGCCCAAAAAAAaTTTGGTAAAAAaTAAAaTTTTATGTATAAAAATTTTAAAAAAaTGAGTTGG
>contig03051_216_2244
AAAAAAaTtACTAACATTTTCGAAAAATTAAAATATTTTAAATAaTAACAATCATAGAAAaTTTTGAATAATGGGTAACAAAAAAAGCAAACAAGTAGAAATTCGAGAGCTAACTGAGAATGAAATTCAATCAATTTTGGAAAATaCAGACTATACTCGAGAGCAG
>contig03071_703_825
CTCATACCAATGGACATAACCATCTCGAATGACTAATAttaaCGCACCAATTGATACAATATaaaaCATACAATCTCTCGTTAATGGATACCAATCAATTgttaaaaCtgttttGGCCGTTAA
>contig03082_971_1160
CTGAAAGTCAAAAAGAATCATTGACCAAAGACATGAGTCAATTAAATTTAAGTAAATACCTAAGTGAAGTGGCAGCTGCTTTTTTAGAAGCTAAATTAAAAaTGAACGATGTAcAATGTGCCTTGATGCTATGCTCTCAAATGCATCAATCATATGCGGATTTTTCATCAATTTTATTTGAACAATGGCA
>contig03082_705_898
AAAAAAAaTCGAAAAAAAaCCTTGAATTTAAGTAAAAAAAaTACCCAACAAAAAAaTGACTGAACCATTGCCCGAGACATCTCAAACTGAGCTTAGCCAACTAAATCAATACATTCAAGAAAAAGAAGAACGTATGAAGCTCAAAACCGAATTACGCTCGAAAAATCTCAATCCAGAAATGTTACGTTTGGATG
>contig03094_1845_1997
GTAGTcTTTTAAAagTTTGAGCCAAAAtCGGAAAGAATAGTGTCAAAAATAAaTTAGCTAACCAATTTGTAAGCATACATAAaGCTAGAGCCGAGCCACGTGCATTTTTGTCTAAACACCTCTGTTacAtaaataaatggaattggacctaaa
>contig03115_6_102
TCAGCGTGAGTAACAGTGACATAgAAAGATTTTCTATTAGAAATAATTCCTGATTTAGTCAAAGTTTTTAaTTTACATAATCCTTTGAGCATTTTTt
>contig03124_363_550
CCTCCTTCTTCTATCTCTTCTTCTGCTGACTCATTATtAGGTTCATCATATAAAGATCGATATTTTtCTATAAGTTCTTGAaCTGTTTCACGAGCTTCGAATAaTTCCATCTCATCCATACCATATTCCACAAaCTTGTTAAAATTTTTCCtACCTTTAGCAGCTTCATCAAAGTTATCGACAAGTTT
>contig03151_2039_2171
CTTACTTTTCTACTTTGTGATGCATATTTATATTGGTTTAATAAAAAGAATCGTCAATATGAAAGTATTCAATCTAATGACCATTTACTTTTCTATGAGTTAGAATGGAATTTTtATTTTATGTTAATCCGAG
>contig03160_1158_1410
GATTTGGGTCAGTTGTTTtATTGTGTCAAGCATAAaTTCAAAGCCTTcTtCCTCTtCTTCTAGGTTtCGAaGACAGTTTAaTCAaGATGATCAAAaTGGAATTATGGATCAGAATAATCAAGAAATGAATATAAATCCACCATCGAATGAGCAAGATTTTATTCCACAAAAtCAAATTGCACCAAGTATGGg
>contig03163_1291_1397
CCACCATCTATTAAACACTTAATTTAAACACCATTTATTTTTTTtGTTGTTGTTTTGAGTTTTGGACTGATTTATAAATTTTTTtGTTTtCTAAAATTTAATCTCCA
>contig03177_6_506
GGAAtttgggtttGGATTGGTAGaaaaTCAACTaaaaaaGAAAGACAAGAATCAATGAGaaaTGCATTgGgTTTtCTTCAAGCAAAAGGCTaCGACGAAAAaCAaCAAAGCGCTATCAAAGTCACAAGAGTAATAGATGGTTC
>contig03186_1608_1732
GCCACCTTTTGCTCTAAAACAAGAATCGACTCTTTTTGGCATAGAATTGATTAAGTTCTGCACGTATTCGGTTGAAATGCTAAGCCATTCTTTGTGAAGAACTTGTTTAAGGTGATCAATCGACG
>contig03190_2859_3035
CCTCATAATCGTTGAAGGCCGATGACGAACTTTTCTTTGAGCTCTTTGACTTTTTACTTGATTTAACTGGAGCTTTTTCATATTGAACTGGTTGTTCAATAGTTAAAGTCTTCTCTTCCTCGTCCTCCTCGTGTAAAGTACCATTTGGATGTCTAAATGgTCTAGCTTGTTTAGAAC
>contig03221_2280_2392
TAGATATTATTGCTATGCTTGCAACTACACTTAACAGTAATAATTTAAGCGACAAATTAAATTCGTCGCCTTCGACTTTATCATCATCATCAGCATCGTCTCTTTCGTCTTCC
>contig03222_187_394
AGTATGTTAAACCGGTGTAGAGAGATAATACAAAAATATTCACATGATGAACGTTTGAATGGTACTATACCCTTACCAAAAGCAAGGACTAACGAAATGATTGGTGTTTTGAAAGCtTTATGTACTTTAATGAGTGCATTGAAAAAAGCCCCGAA
>contig03222_187_375
GAGAGATAATACAAAAATATTCACATGATGAACGTTTGAATGGTACTATACCCTTACCAAAGACTAACGAAATGATTGGTGTTTTGAAAGCtTTATGTACTTTAATGAGTGCATTGAAAAAAGCCCCGAA
>contig03233_5872_6014
AAAAaaTaTATAGAAAaTTTGAATTAAAAAAAAAaaCAAaTGAATTCtCGAAACCGCTCACAaCAATCAtCGgCATCAGaGACTGAGTCAGTCaCTGATATAtCTTGTGctgagagtataccacaacaagcgcagcaacggtt
>contig03254_231_411
CTTGGTTCTCTCAAGTGTTATCAATAGTCTTTTGGAAACAAATTGGCCTGGTAATGATGAAATAATTGACATTTCATTTAAAGAAAACAACAAAATCTCGGAATTGAATATAGAGGCGTATGGAATTAAAAAATTTCTCTATGAAGATTTTGATTGTATTAATCAAATAATGTACCGAGAA
>contig03255_1520_1661
CTTTCGTATAaCTTTGCCGTCGAACTGATCTAGAATCATCATCTTCAAAATCTGCATCATTTGAATGCTTTTtATTTCGAAAGTTATTGTTTCTAATTTTaCTGGGAAAAAAaGTTGAAGTCGTTTGCCTTGGCGACATTTT
>contig03273_363_453
AaGAAAATCAATTTTTTTTAGATTAAATCAGATAATTTTATAGAATGGGCAATTTGTTTGGCAATTtGTTTtCGGGtCTTTTTtGGCAAAA
>contig03288_729_993
ATATAAAGATCTTCATGTTAATTGTAtTGGCGTATTGTCAAATTGTCTAGAGGATACTCAATGTTTAGATCTTGTTCAACAATCGGGTGGTTTAAAtAAATTATTGACtTTTTGtCAAGATTCAAATGAAGAGACCGAAATGAGTTTGGTTAATGCAGCTGCTGCCAAAGCGTTAGCTAGATCAGCTAGAAAACGTaA
>contig03303_1467_1601
TACACATCCTTAATGTCATTTGTCAGAAATGAAAATGACATGAATGCATTATTTGATCCTGATAATTtAATACACAAACAATGTATCGAAACATTATGTCTAAATGTTGAAGAACTTGTTCAGAGAATCACCGAA
>contig03306_136_1157
TAATTTTTtAAATTTTTAAGGTCAATCTTCTCAATTCACAAaCAAGTTGGAAGGTTGCGTTGTTtATGTGTCACAGAGAAGATCGAAATGATGTTCTAAaGAGCGGTGATGTCATAaGATtGTTtCATGCTGAG
>contig03303_937_1219
TTAAAGTAAAGGAACCAACACAAACAATCAaGTtACCAACAGAAGACtCAGTGAAACATATCGAATAAAaTCAAAAATtGAACACAAATTTCCTAAATTATATGATAGGCAAAGGTTGTTTTGGGCGGCTGGTACTATAGTACGATTTCTAATGAGAATTA
>contig03309_1377_1529
GAAAACTATAATTTTAGAATTATCAACTCAAACTGTCATACCGCCAAATTGGCCTTCAGAAGCACCTACTTGGCCATGGCAAaGAACAaCAAAAtCACAACAAACAACTTtAAGATtAAAAaaCAAAAATCAaTTttCTAAaCCACAAaGgAG
>contig03309_983_1146
TGAGTTTAGAATTTGTAATATTGACAATTCAAAAACAGACGCTAGTCAATCATGTTTAAATCAAAATTTACTAAGAGATAATTTTGCCAGGACAAGAATACCCGTACAACCAGGCCTAACTGGTCTTATAAATACTAAAATTAAATTACCAGATAATTTAGCAT
>contig03312_895_1039
AAACTTCAGCTGAGAAAAGTCTGATCAAAATCTGACTTTAGTTGGAAAACTTACGTTTACAATTCAAGTCGAAACTAGCTGGACAAATTTAATTAAATTGGTAGAGCAGCACAATAATAGTGGATTAAGCTAGTTTTGAGTTACA
>contig03319_475_686
TTTTCTTtAGAaTACTCATTTGACTTCTAGGTTAAAACAAAGtcAAAAAGAGATCAGTGATTGGAAAAAAACTTACGAAGAGGAACACTTAAAAAATGAATCAAACATGAGTAAATTTTCAATGTACGATGAAACATTGAGGACCCTTAAGG
>contig03318_157_369
TATACCATTTTAAAAAaGGAACAGAAATATGCAATTATTGTTATTCAAATACAGTTCTATCAGTTAGGTTAAACCGAAATAGGCTAGTGGTTTGTTTGGATGAGAGGATCGATATACATAACATAAGTGATATGAGAGTTATTCATACAATTAGAG
>contig03325_21_181
TAGAAACTAAAGAAGCAATCAACTTGTTTTATACATAACAATTCGTGATAAAGTGGTAATTTAATTTAAAAGCTTAATTTGAaGAAATTTAATTTTTTtCTTCTTTGCCATGTATATAAaCTCACTCcGAGAATGAGTTATTTTAAAATTTTTTtAATTGA
>contig03337_98_268
TGGGCTTCTGTAGCATATAAAAAGTCTTTGAAACTCGTATCCAATTTTCTAGCTGCTTTTtCTTTTTCCCTAAAACTTGAGcGTCTAACCGACGAAGAACGACTAACGCCAGTCGATGTACGTTTTAAAGATCTAGAACTCGAATTGGTTCCTTTAATACTACCATTATTC
>contig03342_2947_3155
TTtCTAAAGTCCAGAAAGTCTACTTTATTATTATGGGAAGATTTACAATCAACAGAAAAATTAGATACGAATGATCCAATTGGTCACATAATTAAACAAAGAAAAAATTTCGGATGGAATACAAAATTACCATTGCATGGCGCCGG
>contig03342_3311_3538
ATGATATTAAAAAATTTAATGTCTATCACATAATTACAGCCTCTTGTGTAACAAGGGTTGATAAAAAATCGTTTGAGATCGAAATTCGTAACTCGATGAAATGGATATGGGAAAAAAGACTATTTGACATGTTAAGACGTATTAAAGTTTTTAAAATGTTTAGAAAATGGAAA
>contig03345_1220_1398
ATTTATAGATCGACAAAAATGAACACTTTAATAACAACAATTTGTTTATATTGTATAGGAATGAGTGTTGTATTCTGCCAATATGGAGCTATtAACTTGAAaCGTGATCTTTTCAGAAACTATGACTCTCAATCTAGACCTGTTGAAAACCAtttACaaaTTACTAACATATGCACggg
>contig03357_1873_2020
TTTTGAGCAAAATTTTTAATATGAATGCATTCAAGTATTGTTTTCCATTTCAAAATTCTTTGATACATGAACTTGTACTAGTGATTAAAAATGCATCAAATGATTGGTTCGATAGAACAGCCGATGGTTATTTTCGTAAAAGCGAGGA
>contig03357_2241_2480
ATTTAATTGAAAAAATTATAATTGAAGAATTTGGTGAAGACaTAAAAAAGTTTCCTGctCAAGTTTTAAATTtATATGGTCAAATGATAAATGTGTCTGATTCAACAaCAAAGTCtAGAAAAGATGAGTCAAGCCCTGTATCAAaTAaTTTAATGATTAACTATGTGACTATTACTGAG
>contig03387_1039_1186
TTAAAATTCAATCTTGATAAACGGTCATGATACCCTAAATTAGGTAGATCGGGGACTAGTTTAGTTTCTCTGCGATGTACCCTTTCTAATTCCTCAATAACTTTTtCTAGAAACGGACACCAAGAGCTAATGGCATACTCTAAATGAG
>contig03388_1321_1501
AGCCTCTTTAATACGCTTAACAATTGTGGAACCTTGTTTTATGCATTTTTTCCAAAAaTTAATTAAATCATCATTTTTATTAGAGCCTGAAGACGGATTACTACTATTTTCAGTTGACTCTTTGTCTCTTGAAAATTTTTCATTCTtGTTTGGAATGACTTCGTTTTTTtCAACTGTTTTT
>contig03414_2860_3071
TGAAAAGATACTTGAATTACCATCACAGTTGTCAAATTTGACAGGTGAAAGAAAGATGATTGAAAGCAAAATTGAAAGCTATAAGTCAACATtAAAAAATTTAGAGCAAGAAATAGCTAATTTTGAGAGCCTTTTGTCTGAGTTGAAAATTGT
>contig03414_1298_1489
ATAGGTTTtATTAAAaCAGCTGATGGTAAACCAATTGAAGCAAAaGACTTAGCTCCTGCAATTTTtGATgAACTTGAAGTTTTGGGGTACCcTATAGgCGATCAaTTTACaGTAAAAaCTCTTCTATTACCAAGCACGg
>contig03414_1301_1489
GGTTTtATTAAAaCAGCTGATGGTAAACCAATTGAAGCAAAaGACTTAGCTCCTGCAATTTTtGATTTTTGGGGTACCcTATAGgCGATCAaTTTACaGTAAAAaCTCTTCTATTACCAAGCACGg
>contig03435_39_162
CCCACATTTGATTGGCAACGCTTTTTGTATAAGTGACACCGTCAATAAAAATtaCTAATGAAATCTTATTCGCTTCATTTAAATAATTTGAGCCATTACATATATCCGTCAGTTTTTCCTCTTT
>contig03437_1077_1272
TTTTGAAGCTTTTTTTGTACTTCCTGCTTCTGAGTTTGATAAGTTACCATCGCTAGCAATGATCACTGCTTTATTTGAATTTCTTTTAATGAATTCGAATACGATAAAGAAGACGTTCAAGTTGAGAGCTAC
>contig03478_894_1032
GCGAAATGTTCAGAATAaCAAAAAAAATAGCATCAACCGATGATGTAAAACCAATTAACGAGTCtAaTTTAAACTTTAAGAACTATTTTGTCTATGTTCTaCCGAACGGAATGGGAAAAAaTAGGACCGAATTGTTTCG
>contig03485_1866_2043
ATTGCTGGAAAAAATTTATATTTTGTAATTATGCTGAAGTCGCAGGTAGTCTATTTTTGTCAACTAATCTAAGTAGCCTATTGTGTTCCTTTTCATGAGTTTCTAATAGAAATTTATCTTCTTTTACTCGTTCTCTATGAGATAATAATTTAACATACGTTTCTTCACGATCAGCGCT
>contig03492_31_160
TGAAAAAgaTGaTTtAAaTGAAGAtGGtATAGACATAAACGATCAATCATGCTGGTCAAAAaTGATTGAATTTTTtATtCATTCAACTCAAAACAAGTTATGGCAAAATGATGGCGATAATGATGACGGA
>contig03501_715_940
AAGCTAGGCTTAAGAAATGGAGCCGGAAAAACGTGAAAAAATACCCAAAAATAGATCATTAAGCTTTGATTTGGATACTATAGACGAGTCTGGTATGAAAAATAcCGGTATTCGAAAACAAAGTTCAGCTAGcGATATTCGTAAGCGAAAA
>contig03511_724_850
CTCGCTACGGCTTCCGATTCCGGAAACTAGACCATGCCAGTGTTACAAATCTTCGCTTTTTAACTAAATTTTCATCGGTATATGCTCCGCTTCACTGGTAATTATCACTAATTTGCTCAATTTGACT
>contig03512_1_184
GATTGGATATTGGCGGATATTCAATTAAAATCAGAAGATAATTTTCAAATTGTTGTTGAAGCGACAAATGGAAATGCTCAAATAGCCATAGATGACTTATCtttTACTCCaTCGTGTaAAATCaATA
>contig03520_3236_3367
GCCAAAAGTTGGTTTGGATAATAAGACTGATTTAACTACATCGTCATGTACACCATCGCCTAAATGGAACTAAACAGCATCAACAAGAAAAAaTAAATGTACAAAAaGAaCACcGGATGGGGgAATTTTTTt
>contig03532_459_564
AAATTTCTTGCCTGGTCACTTTATTAATGATTAAAAaTTTTTtGGTCACATAATCGCTGGTAACCAATTAAGTGACCAGTGTTGGTCACATAACCGGTGGTATAAG
>contig03549_668_782
ATCGGACAGATACCGtATTTCCGTGCTGAGAGAGGCATGCACTTTTaCCAAAAATAaCGTAAATAGTGGATGAAATGACTTTTATAACCACGTTATACAAATTTGCTACAGCCGA
>contig03556_1905_2043
TTCaAGTTTTCAAATATTATAAAGACTTAGTTGTTTTTCATAATGAAGGTGATCCTGCTATAATAATGAAATTTATAAATCCG
>contig03558_274_365
TAAAGATAATGGATCCTGCTGAATGTGACAATTTATTAGACCCGAGTGATATGTTATATGTACCTAATAATTGCGCAGAACAAGTAGAACAA
>contig03562_30_226
ACTTGAGTTGCACTATTAACTGGTCTGTTTTTTtGATTATTAAAAAAGCAACGTTGAAAACCCGTATTTGTGTCCAATGATTTACTAGTTGTTACCGGAATTGTTTCTTCTTGTTCATTTTGATCGTCTGATATTTTAGTCTTAGATCCATGAGGATGCTTTGTAGGCGTAAAAACTCTTTGAGGAATTAATTTTTG
>contig03567_1134_1261
CAAAGATACAACTGTAGATGATATTAAATTTGCCATGTTGTCTGCTACTCAATCGAATTTTACACCAGATAAAATGAATGACTATGGTGTTTTTGAAATGTTTCAATCAAATGAAAAATTaCTTGATG
>contig03574_286_469
tAGAAATTTAAAAaCCTTGAAACTTGAAAATATGAATGGAGTGATGAACAAAGAATtCATATCAATACTATTAGAAGAGAATCAAGATGGTCTAGTTGTCGAAGgTGTCGATTTTTtATCAGAaCAAGCATTAATAAaTGTCGAACAAaGATTCTCGgAACAGGAtGAAGAATTAAGAAAAATT
>contig03587_725_900
AAATTTtGTCAGGAATTTTGTGGTTTTTATGGTTTTAATTtCTCGTCCACTTTTAATGGTGACACATGTTCATGTGGAAATAATTTCGGGAGCTaTAATGGGCCTAAATACAAGATTAAATGTGATAAAAGATGTGTTGGTGTTCAAAGTGATATTTGTGGAGGAAGAGTTTTCAG
>contig03591_1398_1503
AACGACTCCATATTtGCACAGCATGGCCTTGaTAAATaTAACTCAGAAACTATAACAAAAAaaGCAcccTAATTACTCCATATaGAcctGCAGCCTGtaaaaTTAT
>contig03609_68_209
AAAATTTTTtCTtGAATATAAACTTCAAGATAGTTTCATTATTTACCGTAAATAAACTGTCAAAGGAACTCTTCACTGTCATAATGATCGTCTAGGCGATTGCGAGACATTTAAAAAaTGGCTGACTAACATACAACAAGCC
>contig03609_1063_1265
ACAAATGAGATAGAAAAGAATACAGGGACATTTTCAGAAcCCACTCTGAATTCCATAAACACGCTTGACTTTAACAAAAGTTTTGATAATTTTGTCGAAAATGTTAAACTGGCTAGTACTGGTGAAGTTAATTGGAATG
>contig03628_1_73
AGATAAGCTAATaGAAATGGCCAAAAaTTCTTACATCTCcAaTCATtCAGaTTATCCAGAATCACGACCGGAA
>contig03643_1321_1479
AATGTCAAATGAAGGAATGTGAATGGCCATCATTAGAaGAAAaaTTATCCCAACGAGTTCTTTGTCTAGATGGTGAGCATAGAAATTATTTTCCAATTCGATTCAATGAATGCTTCAATCAaCCAGAAACCCATCCAAAGACACTAATGCTAGAAAATT
>contig03656_1729_1749
CTAAAATAGGCTTAATTAAAA
>contig03670_2634_2781
TGGCCATATATTCGACATCAAAAAaTTTATAATCCTCTTTtGGTTGACAGCCTAATTGATTCAAaTCGGGTATTtCAAATaCCGAATGTGATATCAAAAAAaTGCATATTTATCAGAAATaTAATGCTTGCTAGAATtGAAGTATAAA
>contig03682_13_173
GGAAAACAATAGCTATACTGgAaCTCAAACATACCTAAAGCcTGTAGgAAATAGTGAGATAAAGGACTTTAATAGgAAAAAAGTTCTAAGTTCTATAATAACAAATGAACCATCAATTGTTTTCGATTTTCGGTATTTATCATTACATACTCGTATAGAAC
>contig03695_6_123
ggACGttttAgggAAGtttAgggTATGGtttGACttttGTGTCGGTTGACTAGAgggAtttttATttGGtttacaaaaaaatGATCGttttAACGAACTCGaaaGTTGCtttGCTGCC
>contig03696_645_806
GGGGACTTGAACCCTGACCCTTGAATCAACTAGGTTCGCTAATTAATTCAAAATTTTaGATCCCCCATCCAACGACTCGAACCATTGGGCCATCACCGGTCTAAGTAAATCAAAGAGGAAAACCTAATAGTTTTTTCTTTGCATTAAACTaCTAAAAAAAaT
>contig03702_1714_1862
GGTGATTCAaGTGATGAAaTTAATtGTTCAAACTATACTAGATGTGATTTTGAAGATAATTTAAATCCTTtATGTGATTGGAATAGTGATGATGACGCTGAGTTGTATTGGTTGAGAAGCAAAGGTTTACAATTTGATGGAACATCAAC
>contig03703_3_174
CTGATATAGCTATTGTCGGTAGAAGGAGGCCACCTACTACTAGACGAATTTTTGACATAAATTTTGCATCCTCTTTTTCATCATCATCTTCGGGTAATTGATCGTAACCATTTTCGTTTATTTTTCTACTCAATTCAGTAATAGAATAAGTCGCTTTAAATGAAAAAAAATC
>contig03705_2402_2591
AGGTGAAAAGCCATTTCAATGTGAATTCGAAGGATGTGACCGTCGTTTTGCGAACAGTTCCGATCGTAAAAAACATATGCATGTTCATACATCAGACAAACCATATTACTGTCGCATAAATGGCTGTGATAAATCATACACTCATCCATCATCACTGCGTAAACACATGAAAATGCATGATTGTTTCAAC
>contig03718_481_630
AaaTGAAGATTTTTTtATTTtCAATTGTATTCTTAACACAAACAGTCTTGATTGACATTAGTTTGTGTCAACCAGAACCCAaT
>contig03728_3125_3261
AGAATTTTGGGCGAGTATtATTCATTGATATTTTTtACGAAAaGACGGTGCATAAaTtATTTAaGGGgAtACATATCGCTACATaTACATGAGGATAaCTTACCGTAATACCTTGTATAGGAaGGCATtGCATTAAA
>contig03732_1947_2206
CTGTTTTCCAAAAAGtcTAACGTTAGATTTTATTTATAACTGTTTTCAAGAAAGtTTGACAGAAGAGCCGCCTCaAAATCaAAATTGGtATTGTTACAAATGCGGCTCTAAGCCCGATGCACTAAATTCAAATCGCAACGAAATTGATCTAATAGATGTAGAAACACACGAACCGAACGATATGAATGAAATAACA
>contig03732_1947_2139
TGTTATTTCATTCATATCGTTCGGTTCGTGTGTTTCTACATCTATTAGATCAATTTCGTTGCGATTTGAATTTAGTGCATCGGGCTTAGAGCCGCATTTGTAACAATaCCAATTTtGATTTtGAGGCGGCTCTTCTGTCAAaCCTATACAATGCCTTTAAAAaTTTTTtAAaTTtAGTTAGTCAGTAATAAAA
>contig03737_2482_2679
GTTTGAAaTAATCAAaTATAaTtATGTGACTCAAAAAaTTGAAGAATATaTAGATTACAaGAAAAATCCATCTAATTTCTATACGATGTCTCTGAATTCTGATAAATTTGACAATGGTGCTGAGTCAGTTTATGAGTTGTCTATACCGACATGTTCATATAGAATGGGTGTACCcAaTATGGGGTATGGTGTTTTAAC
>contig03737_1697_1880
TACAAAAATGGTAGTTTTATAAAAAaTACGAATGAAAGACCTGTTCGATTTCTTCTAGTTGCTGATCCGCAATTAATTGGTGAGAATGATGAACCGTGGTTTTTGAGTTGGTTAGCTCAATGGGACTCAGATAGATACTTAAAATCAACTTTTATTTTAGCTAATtCTTACACCAAACCAGACG
>contig03747_1096_1214
TAACCATTCAAAATAGTCTTGGTAATTGTtGTTGTAGTCGTATTCTTGCTCGGTTTTGGTTGGATAACTAAAATTTTttGACTTACTATCTGAAAGTACTTCGTAGGCCTCGgATATTT
>contig03755_334_487
TCAAAATTGGCGAATAAAaTAAATAATGAAACTAACGAAGAATTGAAATCAAGTTCGAAATTaGAAATAGATCAAATTTTAGATGTTCAAGCATTGCCTAAATTACCATATCATCTTTCCAAAAGAAATTCTAAACAATATTCAACAAGGCAAA
>contig03757_643_827
CCTTAACATGATTACCATTGAAACTTTTCTCTTTGATTATTAAAGTTGGGTTCTTGTCACACGATTGAACTTTTGTTGTTGGTTGATGATTAATTTGCGGACTAAAGACCTGTTTCGGGATTTGATCTGGTCTTGGTTTATATTGTTGTTGTTTAACTTTTtCTATTtCTtCATCAATATTGTGT
>contig03766_195_845
GTTTATATAATGATTCTTTGCCAAATTATATTATCTATTTTATGTTTATTGGTTTGATGGGTATAATAGTGCTTAATTTATTTGTGGGTATTGCTGTTGGTGAGATAAAGACAGTATTAGATGAG
>contig03775_3_187
AGACCACAGTCCTCATTAACTGTAAGGTTTCCTGGCTTTAAATCTCGATGAATTATGCTAGCTGAATGTaGgTATTTTAATCCACGCAGTATTTGATAAATAAAAAATTTGATTTGGTCTTCACTTAACCGTTGTGTTCTAAGTACATTGTTTAAGTCGGAGGTCATTAAATTTGTAACCAAGTA
>contig03779part2_1353_1464
AAAACAACAAACAAAATGTTTTCGAGTGATTCTAGTAAAAATTTAGACTTGAGAAAAAGTTTTCATTTTAGGAGTAGCTTTTACCCTAAAGTAGAAAGTAAAACTCCTTTAA
>contig03781_77_209
ACtttATAATCTTGTCTTGTTCTTGTCGTAATGAACTTGATGATTGAGGATTAGTCATTTGAGGAATGTTTAATTGGCcATTTTTAAAATTCTGATTAGGATTATTTTTGATAaTATTATTAAATTGATTTTG
>contig03779part_231_370
ATAACACTTGTGAAGTAACTGGTGATCGCTATAAAATATCGGACCGTAAGTCACTACCACAGCCTGAGCTAAGTGCAGATCAA
>contig03428_1989_2238
aaaTTaaaTTaacttggaaaaaatatgtttggAGCagtCAGccttaTGAccccTGTCTACACTCAAGcCCGTGGTTATGCCACCTTGAAAGACACTTTCTATTTAAATATTTTGAGAAAGCGAGTTTATGAAGGAG
>contig03794_149_403
CTGTTGAACAAAGTCATATTGCCCATGTAATAGCTTACAGTCTATGCGTTGGTCCCTATAATAAAACCAaTTATCCGAGTTGCAGAACGAATAGAGGTGTATTGGTTCCaGAAAACTCAGGAAAAAAATTGTCTTTTAATTTTTTTATGGCAATATTTTTATTAATGTCTGCGTCATTTTG
>contig03806_531_759
AAGTtGATACATGAGTTTGGTTTGATTATTGGCACTACTTCATTCGAGAAAAaGTTAGAGCAGTTATTTGATGTATTCGAAGGCGAGCTTATTTTTAAAGATTTTACCGAGAAATCAAATGAAGCTTTGCTTAGTATTTTATTGGAAGTTGAGATGAAAT
>contig03807_974_1163
CGCTTAAATCCATTTCTAATTCAGATGTTTTAGATGTGTCTAAATTGTTAGATGGAACTGGTAGAGATGTAGGTACTAATGCTCTTtCACTAGTTAATATCGATAAAGCTTCATTGAGATCATTTTTAGAAATCTCTAAAGCTTGACGTATTtCAGATTCGTCcAAAAAtCCcATTGATTtGAGTAgTtG
>contig03813_4_200
ttAGACAGTGTTAAACCTAAAAATAAAAATCCATTAGTTCGTACAATTTTGGGCTTTTCAATGGCATTTTGTTTCATATTTATAATATACATGGGTCCGTTGTCAATTTTTCTATCCATGCTTATCTCAATAACCAAATGTTATAGTGAATTGATTACAATCGGTTTAAATGCTTACAAATCAACACACCTACCATG
>contig03816_2042_2221
TTTTACCTGAAGTTaAACCaAAACaATTAAATGAAATGCCTAAACaAGAAACTGTCAATTTGACATCTCAATTAGGCGaAGGTTTAAATACAGTTTTGAATACAGTCGAAGCAGGTATTGGAG
>contig03836_480_668
AAGAAAGCGATATCCCAATAGAAATAGCAGCTTTGGGCCAACTAATGCAAACAATTCAAATGTAAATAATAATTCGACATGTACAAATTTTAATGCGACTCAATCAAAAAATAGCCTCGCTAGTTCAGTAAATCAAA
>contig03837_2069_2212
TTCATTGTCACTGCCTAATGGTGTACGATCTTCATCGCTTACTAATGGTGATCCAGATTCGTCTGATTCTTCTAATTCCTCTTCAGCTTTAGAGAATTTTACTTtCTTCTTGGCTTGTTTGGAATTTGAGTGAATGAAAAAaTC
>contig03852_430_548
GCGAGGAGGTCTTTGaTTTTTCTGTTGGTCAAaTGACTCAAATTAAAGCCAAAGCACTTAAAGAATCCATGAATAATGAaTTTCAGCAAGTTTTTCAATTAtGCATATTCATTATGgTA
>contig03852_187_373
GATTCAAGTGAATTTAGCTTTAGTTTCCCCAAAGAAAAAACTCAAATTTACAACTTTTAAAaTTTAAGATTTTAAAaTATGAGTGGCCTAAAAaTTGGCCATCATTTATCaGTGATTtGGTTGGTTCGaGTAAAACTAATGAATACATATGTCAGAATAATATGGAAATTCTtAAACTTTTGAGGTA
>contig03859_551_696
TGAATGTGTCGATAAGAAATCAATAAATTTAAATTGTGAAATAGATCATCATTGTCGTGAGGATTATGGACTTGAATGTATAAATGGTACATGTTCATGTTTGTCAACTCATTCATGGTATTCAGctGGTCCCATGTGCAAAATaG
>contig03881_992_1169
CTTTCATGTCAAAGTTATTGAATCGTTTTGAGCTTAAAAATCAAAGCGAAAATGAGCTCTTAAAaCATGATATAAATATTGAGTGGTtAATTAGAAAaGTATCTAAAGAGGCTAAGTATGAATTGGTCAATAAACCTAAGGAAACAATTAAGAGAACTTTTATATTCAAATTATTCGC
>contig03901_382_508
CCaGGTTCGAATTTTAAGGTATTTTTTAAATTTCATTTTATAATTtGAAATTAAATACGCTTTATAAAGTTATAAAAAAAAGTGGTTTAGCAGTTGATTTTGGTTTTTTGTATTTTTTTGTTATGTG
>contig03916_1794_1981
GTTTGTACGACCATCATTACAAAATAGTATAGTACAACAATTTAAAAAAGACGAAGTTGACGAGTATATAAAAATTCATCAaCAAGTGTCAGCAAATCGCCTGTTACCTCTCCCGCCAGAAAAAAaCCCAAGG
>contig04028_1_170
AgAAAAGGtAGTATTATTCAAtAAAaGTTGAATTTCTtCcTCAGTTAGCtcAGCAGGATTTTTCTTTTTGTTTGTTTtaGAACCcTtGCctCCCATTTTTTTttCtAAATtCTCCtATTATTTAGtCtAAATATTAAGAATTATTAACAAATTTATGTTTAATGTTTTTt
>contig04034_310_435
TTTtAAAGAAAGCTAACAAAAAaGACCGATTCAAACAAGAAAAATACCAATCAAAATATACAAAATGATAATGCTGATGTTTCTCAAACCAAGACAATGATAAACCATGTTAACAAAAaGgAGGAG
>contig04044_25_215
TAAAAaCTTTtCAATATTtATTTtGTTtCCGACGATTTtGTTttATTttGCCTGCGTTtACTGAATCCGGACAGACATCGTATGATAAAGCAGCAAATACATTAGTTGTTGAAGGAATTTAAtAAATGAAATTTCAAAaTAAAATTTtAACTGTTTTTtATTTAAGGAGTTTAAAATAAATAGAATTTTTC
>contig04050_13_131
attcaaatgagaaCGaaggCacTAaGATTTATGCTACTTtGACCCCAATGAAAGAAAGTACATTCTTGCCTCcAATAGATCCAAACAATTTTATAAATCAAATGGGCTCAAGTGTTAAT
>contig04028_3612_3812
ATAATTGTACTCGATGCTCATTGTGAATGTGTAACTAATTGGTTACCACCACTATTGACACGTATAGCTGTAAATCGAAAAaTTTtAGCTATACCCATTGTAGACGGT
>contig04055_29_106
AtGgACAAAatCCTTTCGaaTGAAAAGTCTTgCAAAAATCAGTcTtATATTTtGGATGtcTtCtAACATCTTTtAATT
>contig04075_989_1250
TACTCTACCGAaTAAAAATGACAATTTAAAAAAAACCAAaGCAAAAAATTATCAAGAATCAAATGATCAATTTGGTGAAAAAGATAAAGTCAGAGTTGTTGTTCGTATAAGACCAATAAGCGATCAAGAGACAGTTCATGGtgattcggagattatatcatgtgatcgaacat
>contig04078_1145_1276
CAAGTTGATAATTTAAAAaTATCCGACTTTAAAAaTATTCAAAAGAGATCGACTGCTTTGGATATGGATGATAACTCTGTAATTAAaTCCCCTTTGAAAGAaCATGCcTcATCTcGAACAGCCATAATTGTa
>contig04112_2611_2712
GTTgAGGAcTtAGTATATCGATAcATCGATCATTACAtATagAgCcTTCTGCATCTGAGctttgaatttcaaaactaactcgtggattatttcgaaaattag
>contig04119_1269_1423
TTTAAGTATTCATTGTCGAACCaCAAAAAaTCCTGGAAATAATGATTCAAATGAAATGGAGTTTAGAAAAaGTCTACGTATAAGTGAAAATGTTTCCAAAATATTAGACCAGCTTTTGAAGGGATACGATAAGCGTTTAAGaCCTAACTATgCGG
>contig04145_1182_1428
TTCAATTCATCTCCAGTTGAAGAGGAATCATTAGATTGCTTGGTATATTATATTAATGATATTTTAGTATATTTTGACAAAAaCAAAATGAATTTGTTTAATCAAGATGATTATATAACAGTGCCACCGTTTTACTTAAGAGCCACAATTTGATCCTGAATCAAATAATTCAAATTAAATAAAAAaTTG
>contig04151_58_211
TAAGGTGGTAGAATTGATTTAGCACATCATGACTCAAACGCTCGACTAGCCTTGGAAGAATTTGTAGCTTTTGATGATGCTATAGGCGTAGCTTCTGAAATTATTGACTTTGAAAATACACTCGCAGTTGTCACAGCCGACCATTCTCACGAGT
>contig04157_17_188
CTCTTTCAAACGATCAATATCCATCATAAATCCAACtATTTTaCCAaTACGTTTACcACCGACGGcTtCGGTTTtCATCTTTGCAAACGTGTGATAATAAGAAGAGACATATGTTAGAATTGATTTTTCATCTGGTTTATCAaCATCGATATCCTCCGGATCTAATAACTTA
>contig04176_6884_7102
ATTTATTTAAAAATTTTGAtTCGAAAATCaACAATTTAAAAGAGCAATCaAACGAAAATGTGTGTTATGCGCATAAAATAACTAGTGATATGTACTATTTGGATTGGGCTAATAATACGATATCTGAAATTGATTGCCAA
>contig04179_730_888
CGCATGTGGTAGCTGATTtAAtCGCAAAatATCCTAAAGAAaGTGAGTTTATtATTTTAAtGATTATTTTTtGTGTTtAAAATTGtGTTTATGttttGAATGACACTATtAGTTTCtAGTCACTATcttcatacgaatctgaattttctgccaattttg
>contig04187_2256_2449
AAAAAAAaTGCcTAAACACGGAAGAAAATCTCCTTGGGTATTTGATAATtATAATGCTTTGTATAGTCCATTTGGAACTGATAACACTCCTATATTGGATACTAaGATAGTCGgCGGAAAATTGGTGAACATTCGtG
>contig04194_476_584
CCGGGAGGGATGTAATCGGTCAACGATTACGTCTCACTCTGAAATGTTCCAAGTCCCTTCTTAGTGTACTTGAACGTTGAAAGCTCCAAAGTCAAGGACACTATCAATT
>contig04212_4_142
catattatgaacaatggccaattgcttttactgaaatgaataaattgattcAAGAGGgtCgAcTCAAaGTtAAagAaCAAGTCTATACTGGATTTGAGAatATGAAAGAaGCATTTTTGGGTTtATTCAAAGGCGATAA
>contig04217_2507_2660
ATTGAATATTGTTTTAATAAATTTtAAAATTTCTTTAAAAaTTGGTACCCTTACTTGTCGTTAAGAATTTACAGTAGGAGTTTTTtAAGTATTGGTATTGTTCGCTTTAGTTCGGGAAAGTTCGGTACGGTTTTAATTTAATGGAAACGCTGGG
>contig04224_2174_2290
GAGGAaTTAAAAAAAGCTAATTCTAATTTGAATATTTACACTGAGATTCCGAATGAAGCTGAATATACTGAGCTTAAATCTTCATTGGATAGCtCATtAACTTcagtttcattcaaa
>contig04232_169_301
TAAAAATCATCAAGTTTTTTtACCAATACCTTTTAGTGAATTCATGCctAGCGTAATCTACCCGTCCAATATGACTTATTTTCCTAGTGAAGTCGAAATCAACAAAAACATTGGTtATTTCAACATGCACACG
>contig04250_385_526
TTCTAGCCTCATTAATCTCATCTTGACTTAACTTTCCAGCATCAACACTAATTGTATATTCTCTATATTTCTCAAAGCGTTGATCCTTATTtAaTTGACGCTTATTCTCAAATgTCAAATCATCCtCAtcaCCAtCGTgTtG
>contig04255_690_821
GTTTCAGATTTAGATTTAATTAAATGTCTTGACGAATTTGAGACACCAAAAAGaCTATGTATTGATAAAATAAGACAAAACTCAGTTGAAATAGTTGAATCTAAGAGAGGAGTAAATAGTGAGACACATCCG
>contig04257_4309_4503
TTttAtAATCATATTTAGATTTTTATTTATTGAATTAATACAAAACATTTTATtAATTTTTTTtAAAACAATTAATTTTTAAAATATTtAATTTTCTATTTTACATACTTAAACAACAATTAAaTTTAACAACATTTTCTGTTAAAAAGAAaCAAAAAAAAaCAAATTTTAAaGGAGCTTTTTTTTtGAAAATAT
>contig04285_3955_4152
GAAAGTTTTTTATTGTTATTTGGCTATTCTAACTACTTGTTTTACTTTGGAAaTGTTTGGGTtATTTTTAAATACCATGCTCTCTTTAATtGTCACAATGTCTTCAGTTTTTAATTTGTCATCAATGGTTATTTGTCTCGAATAAATTTGATTACCTTTCGACTGATAAATAGAATTACTCTTTGTTTtAATTTTTTC
>contig04295_822_954
TACTCTAAATCTTtCTTCTAAAAGTGACATTTCTGATATAAGATCAGTtATTGCATTTCTTAAAGCTTCTTgaGGGGTaTAaTCGGAGCTTGTTTGAaCTCGtAAAAAAAaTTTATGTTCCAAaGGgtgAGGa
>contig04319_827_953
GTTTACTGCTAGTTGTATtAGTAGATACAAGAGACAAGTTTGAGTTTGTTCTtGGTAAATTCGAAAGCAACTTGGAATTTCCAGAaTTAGATGATACAATACTcTCATCTAGTTTACCTtGTTTAGG
>contig04327_1713_1827
ATTTGCTCGGTTGTTAGTTTAAAATATATTGACATGTTAACATTGTTTTTtCATTTGAGAACTGTCTGTTTTTAAAACCGAATaccccccccccTTGCATGtcATTAAAATCGAG
>contig04331_1438_1570
CCGTGATTGTCGGAAACTGGACGGTCAAATAGGTGGTAGTCGCCTTGGAAAGACACCAACATTAATCAAGGGTATCTTTTTTCGAAAAAGCGGTTTTCAACATACTTATATTTTATCGAAAATTaCGTTTTtA
>contig04346_340_450
ATCGATACTTCTTTTTTTACAGGCTCAaTTTTCGCCAACGaTTTTAGATTGAAGCGACCAAGCTCGTCGAAATGCTTATAACAaCATCTCGTGTATTTAGGGATAAAAATA
>contig04356_6642_6804
AATACAAACTATTTtCAAAaGTAAaTAATtATCATTTTTTAAGCACCTAAATTGATGGCAAGGTTGTACCATTTTCACTCCATTTCTTATATCACACACATTCATCCTGGTCATAATCTCTCAAaCAaTTaCCCTTGGTTCaTTTTTACTTTGACATGTTTGC
>contig04357_1078_1275
AGAACGTCGAAGTAAAaCTCCCAATATTTTACAATCGAGTTCAAGTAATTCAAATTTATTAAGTAATAATAATCAAAGCCAAAGTAAATTGAAtGGTGGCAATAATCCACCACAATtACGCTCCAAGACCCCAACCACCGATCGAGTTCTATTCCAACACACACTCAACACTGAAACACCATCATCCAAAACACAAAT
>contig04419_1686_1850
GATCgATCGCATAGAGTTTAATATTcAaCAATCAGTtGATTATATaCTAgCTGCTAATCAaGATaCTAAAAAaGCAGTTAAATATCAAAGGGAGGCCAGAAGGGTAAGTCCTAAATATAAGTGTTTAGGTGTAGTGTTTATTTTTGAAATATGTTATTTTGTGGC
>contig04423_902_1061
AGCTTGTCTATTTGTtAACTTTTTTTTTCGCCTTGGCACATGCGGGTGCTTACAAAACCCTAATCGTCTCAAGTTAACTCTTTTTTTATTAAATAaGTTGGCCAGTTTTTAATTTAaTAAAATAAAaTAAAAAATTTACAAAATAGAATTTACAAAAAAA
>contig04444_1019_1167
CTCCGATGTACATATTTTAAACTCGTCTTGATTCGAGTTTAAAATTTCGATCAAATCGTCCGGAATTGTCAAAAAAATGTCGATTACCTCAAGTAAATTGGTCCATTTATTCAAATTGAGACTCAATTTAAGCTTAAACTCTTCTAAAT
>contig04450_18_195
GGTCTTGTTCGATTAATCGACATGAaTATTCGCcTGAaTAaGTtAaTTTAGCATTTCTtATTTTtAaGAGTTCACTtGgTTCTtGTGAAAATTCTCCATCTAGCCTTTCACTTCTATGCCAATAGGAATTCGAATCTTCAATATTATTCTTACAGTAAATATCATAaTTTAAATCTTC
>contig04451_2201_2436
GaAAAtaAAAAAAGCATCGtTGAATAAtgTTTGCAATCAGAAATATTGGaAAAAAtTTGTTTaAATGTTCTCGTAATGTTGCTATTCAAAATTGTGCTCGATTGAGTAGTTCGACTGATAATGTAAATCGATCATTATATAACtTTACTGATGAAGAAATACAATTAAGGGAGGC
>contig04458_438_604
CTGGAATGACAGATATGATCGAATATGTTCGAGATTGTCTGATTTGGACTCTAATTTAAGAAATTTTTTAGAAGAATTTGACGTATCGGCGCTGGACCATGAAAAAATCGAAGAATATGATCTAATTTTAAAAGATTTAGACTTTAAAATGAGACTTTCAAGACGCA
>contig04490_2_260
ATAAGTCTCACTTGTTGGTAGTTaTGACCCTATCAGAAGCTATTCTACAAGTTTTCGAGGATTTCTAATTGTAGCTGTTCCTGaGACATGGTATGATGCTATTCCTTTGAATCCAGTCGGTCGCTTCATGATTAGTCCTAATGATAGAGAAGTTAAATTCACTAGTGGATGTAATGAGATGATCACTCATA
>contig04494_351_484
AAATTAAAGTAGCGTTTCGACGGCCACAAGCTGGGTTAGTTAGGTGTTTTACTCAATATAACACCAGGAGATAATTTGGGAaCTCATTTGAATTTTTTTTtGACTCGCACAGGATTTGTACTCTCGACCTTCTG
>contig04502_12_186
TATAGAACCAGTTGAAATGAATCGTAAGCCGTTTCGTCAAGCAATGATCGAAATGGCCAGTTATTTAAAAAAaGAACTTAGCGAAAAAACCGGTACAAATTTTAAAGTTCGGTTGAATCCAGTATCAAAATGGCAAAAAATGAATGGTACACAAACCGAAaTAGTTTTGTATGAG
>contig04506_1094_1245
ATGCCATTCAGTTACATCCATCCATACTTTATAACCATTATTTTCCAATtCTTTTTTtATTTCCAAACATTCTAATCTATCTTCTTTATGATAACTTATCAATACATGTTTACACTTTTTTTCATCATCATTCGACTGATTCTTTTCTAAAA
>contig04526_1935_2103
ATTTCTATCTTTTTACTCTAAAATACCATTAAGCAAAGCAATCTAGATGGACTCAACAACTACTTTAAATAAACTCAAAGAACAGGCTGAAATAAATGCTTTAAAACGACTACAAAATCAATTTGGCACATCTGAGCAACTTGAACAAATTGAACAGCACATTTCTCGC
>contig04529_300_426
ACCATTTTtAGTACCAGCTTTCTTTCTAACATAAATATTTCCATGATGAGGATCTGCATGTACAAAACCAGTGTGAAATATTTGTTTAGCAAACATTTTTACAAGTTTTTCATCAACCTTATTTTCG
>contig04562_1156_1372
ATTTTAAAGTCTTGTATTCAAGACTTACCACCAGCTCATTATTTGACACTAAAATATTTAATGGAACATTTATTCAAAGTTTCAAAGTATAGTGCCAAAAATCAAATGAATTTTGAGAATTTGGCTAtTGTTTTCGGTCCAACTTTAATGCGCTCGA
>contig04566_1_174
tttatTAGCTGTATTCAGtttCggCATTACtttaaatccttgtcaaattccaaatcaatggcAggcaaagATGTATGAGCGAGATGACAAAAaGTCGTTCCGTTTtAGAGGA
>contig04570_500_621
CGGTGATGGCCCAATGGTTCGAGTCGTTGGATGGGGGACCTGGGATTTTGAATTAATTAGCGACCCTAGTTGATTCAAGGGCCCGGGTTCAAGTCCCCACTGCTGCCACAAAAAaGTTtcaC
>contig04602_1535_1733
CGAAATACCAGACACAAGTTTAAATTTAAAACTAATACTAGTCTCACAAGAATGCAGTAATGTACGTCTAAATTGGAAAATTCAACCcAACTCCAGGCTTAAAACAAAAaCCAAaGAGATGGATACAAAAATATTCGGCTATCAAGTCGTAGTTAGAGAaTATCTCGAGCCTAATTCCGGATCAATTCAAACGTTTCAA
>contig04602_2750_2872
TtGGCTAACAAGATtCCTAGAAaTAaTCTAAATCAAACTAATAATAATAAGATTAaTAATTATGAAGATCGAAaTATAGGTATATATAACGCAGCATATGCCAGTTCGGAATATAGGCAGGGT
>contig04608_13_166
ATTtCGtATtCTCATATTCATATATTTAATGTCcTCTTTTCTTAAATCAGCTAAATGACTACAaGAAAATGATCGTATCAAATCGTGTTCTAGATCTCTTTCGAGAGCTCTTTTCTCAATACGTTTCAATGTtCTACGGACACAATCATTCAAT
>contig04616_42_197
GTCCGGTATGGTTCAATAGTACGGTACAGTATGGTCCGATAGTAAGGTCGAGTTCGTCCGGCATGCGATACAGTACGTTCGCGTCCCGCTACGTCGCAAATTCGATAGAAGTGCAGTATATAATTAATTTTTTtCAAGATTTTTATTTGATAATTT
>contig04625_578_713
CTTCGGCTAAAAGATCTTTAAAAACACCTAGTATAATTTCCGGTATGGAAGGTGCTTCATAATCTGAATTTAGAACTTGATCTAATATTTCACTATAAACATATTCACTCAAATCATCAATAAAaCTAGAATCAAC
>contig04631_1569_1665
CTTAAATTTtCTAGAATAAATGCCATAAAAaTGTTTAGTAATtCCACGACAGCCTCTCTtAGAtcactcaatgaaatgaatgctcgtcctaaaaggt
>contig04644_1619_1763
CTTGCTTGTATGCtAAtGTTTTAAAaTTGCGCgAGTCTAGCTTTTGATCAAGTGTTTtAaTAAaTTCTaTAtCGATtaCCAAACTCGtATTGAGTTCATGTTTGATTTTCGacTCTGgAATTAGATCTGATTTCtCTAaGACTTC
>contig04664_3141_3274
ATTTCCTTTATATTTtGATTTAATTGGTCGTTTTGACTtGTTtATCTTGgCTGCTGTtGGACaTGGTCTAATTTTTATTTATGTCTTAaTtAATTTTTCAATAGCAACATTCATGGACCCTGGACGCCTtCCCA
>contig04678_296_484
TTCTTCAGGTTCATTTTGAAGCCATGAGTCAACAATTGCTTTGACATCAGTGTCTTCATCACTCAAAAATATCATACCCATACGAGAAATAGTAGCTGGTGAAGCACAACTTAAATCATCTGTTTCGAACAAAAAGTTAaCATTGGGACCAAATTGAATACGATCACCAGACGGCATGGTCAATAATCT
>contig04681_22_153
TATAACTCCTGGTATACCTTCCAAATCTAAACTTTTtATCTtATTAAAaTTTTtCtCGATCAAAAAaTCAaTTAGTGAATGATCTAAACGATAGCAATTTGTTAATTTTAAGCTCTCCAAACTTTGTGCACA
>contig04691_1_84
cgcgtcgataaCTTgCcATGTAGAGATCGTCTTTTtCGTATAGATTTtCTAAAGTGCCTtGTAACTTTTtATtCGTCATCTCAA
>contig04693_76_205
ATCCTCTCGTTATCCATATTTTATCGGCTAAATTTTtACGCcTcGGCATCGGATCTTTtAAATAGGCTCCATAAGTTACACTTtCcATGAATGCATTATATAATGGGATACCAACTCGGGTCAATTTACA
>contig04710_1365_1558
TGTAATCGCTGATTAGTGCTAGTAATTAATTTATGAAAAGCTATAATTAATAGATCAGCATGAGTACCAGAAAAAACTGGTATGTCCATAGGCACTCGACTCACGTATGGTTTATTTAAACGAACTCCAAAATTTCGCTCACCACTTAATAACAATAATATAAAAaCTCCTATATGAATAAGACCAATTTTGGC
>contig04713_328_452
AAAGTCAAGACCAAATATGGCGGTTCATGATATTGTAGCATTGCATaCTACAGTACtCAATTTGGCTAttAAATGTTATCCAGATaGAaTTGATTAtGTCGATAAAGTATTAGaGATTACAGACA
>contig04715_56_203
CCATAAGTTCCCAAGCTTAAACCATTACAATCACTGAAACCATTTGAGCCCAATCCTAAACCATATCCACcAAATGGAGAAGAAGAGGCACCTAAGCCAGCATAATTATGACCACACATTTTGATTTTTtCTTTTGATAAAATTAAAT
>contig04728_1_104
GAGTACATGAaTCAATTACTCAGACGTATGGTTTAAGAAAAAAATAACAAAAAAGTTTAAGTTTTTCAAATAAACTTAATTCCAAAAATACATTTCTATTTTTT
>contig04755_2172_2398
CAATTTTATAtCcTATTTATTTTGGATTCTCTATGAAACTTCAGAAACCGTTTGCCATACCAAAAGGCCTAAATTCGTCAACGATAATTGATAATTATATATTCTCAAATAACAGAGGTCTAGCGTTATTTATAATGACAATAGTGGTCATTATATTTGCTTTA
>contig04755_8524_8778
AAATGATAAATGCAAATTTAAAATTTtATGACTATTTTATAAATTaGAAAAAAAaTAATTGCTTCTCAATAGGTCTAATACAATGAGTTCAaaTATGGAATCATCTTCAAGAAAATCTTTCGGAAAATCTAAAATAGCACCGGCTGAAATTGAAACCAAAGAGTAAATCTTTTTTATAATTTGTTGATCAAATTAAG
>contig04755_8641_8778
TTTTCTCTTAAAGGTCTAATACAATGAGTTCAaaTATGGAATCATCTTCAAGAAAATCTTTCGGAAAATCTAAAATAGCACCGGCTGAAATTGAAACCAAAGAGTAAATCTTTTTTATAATTTGTTGATCAAATTAAG
>contig04755_4395_4586
CAGAAAgCGAATTATTTGCTGTCATGTGCGCTGCTTTTTCAACAGTTTCGGGATCTGTTTtAGCAGCATATATtGgTTTCGGAGTATCGCCTGATCATCTAATTACAGCAGGCTTAATGAGTGCACCAGCATCGTTAGCCa
>contig04785_692_842
AAAATGTTAGTTTTtACAAAaGAAATTAACAAACAAGAATGAGTAGATATTTAAGCGATAGTCCCAAATTGCCTGAATATGCTTTAGCATTACTAGAAGATATGATTCCTtCTGATCCTCCTTTACCCAGCTTAGTCCGATCCGTTtCAAa
>contig04790_383_554
CGAATATAAATTTGAACAATTAATAGGAAATAGAGCAATTAGTGTAGTGGAATCGAACAATtGTGCTTTGTTAGTACTTCATACAGACGATCAAACAGATGGTTATAAATTTTTGTTTGAGAATATGGACGCAGCTAAATCACTAGAGAATAAAATACGTCATGCCAAAGAG
>contig04793_663_781
ATGATCAAATTTTtGGATAGTTTTACCCTATTGGCTGTCTCATCAAATGGGATTTTAAGCTATGTTGATTCTGAAAGTGGATTTATATACAAAACTGGGTCCATTAACGAAAATATTGT
>contig04811_1447_1633
GTATTTGATCTAGTCAATTCACcTGAAGAAaTAAATGAATCAACTTGTGtcTcAaTAACTAGtCTATGCcATTTAGCCAAAGGTTTTTCATCATTCGAAAATCTtACATAATCATCTTCAGTtATTTtCCAaTGAGAGCcAAcTTTTTcAcTACcTAATTGAGACTGCACCAAACCCCTAAaCCTCC
>contig04812_1_108
GTCAACAGTAACATGTCCAATGTTAAATGAACCGTGTTGTTTtCTGAATTCAGAAACACGTTTTtGTtCTTGTGGGATTATGTTGGCTAAAACATCTTTCAAGTTCTT
>contig04820_919_1107
GATCGACTGAATGGACTAGAATCAAAATCGAAACATTGTTGATTCGATTTGATTACTTTGAAaTCTTGAGCTTCGCAAAaTGTCTTGCCATCTTTGTAAATATCACCAACTATTCTACCACCATACTCGGCATCTTTACATTTATCCATTAATTCTTCACAAAaTTTTAAaCATACATAAaCATTGGTT
>contig04826_660_810
CTCGTGAGAATGGTCGGCTGTGACTACTGCGAGTGTATTTTCAAAGTCAATAATTTCAGAAGCTACGCCTATAGCATCATCAAAAGCTACAAATTCTTCCAAGGCTAGTCGAGCGTTAGAGTCATGATGTGCTAAATCGATTTTGCCACCT
>contig04848_758_949
aGAAAAGATTCCAAATCTTTATTTATCAAAGAGTTTATAAAAACACATTTAAACCATTATGAGAGCCAGATTGATAGATTATTAGAGCCAAaTAAAAAGGCATTTTATGAGTTGAAGTTTTATGAGAGGGACTTACTCAAAATGAATGAAAATTCGTTTGTTTATCAAAGCACACGAGCATGCTTTAATTCA
>contig04850_1888_2092
GTCGATTAAAAACAATTTCTTTAGTTCACCAAATGGAaCCCTAAATGGTTGTTTCTTTTTACAGCTTAAGTACTGTATAGACATTACTGAATCGAATTTTTCTCATATACAAAAaCTTAAaGGAATCATGAGTGAAAATGCCAACGTCGATG
>contig04851_742_927
AAAGGACTCTATTAAGATTACTATGATGTTCATTAGACCCCAATAAATATATGATTCAGTAAAaCCGTGGTAGATCGCACTAAAAaGGAATGAGGCTGTCAAAGACATAATGTAGCCAAATTGTGAGCTTTTATTTCCGCCAAGTGGGATGTAAATGTAGCTAAAATAAGACAAACTATATTTTTA
>contig04864_753_910
TTGATACACTGTTTGCCTCCTTTGCCTGAAGAGTGGAAAATTAAAGTCGACAAAGCCATTAAAGGAGAGATAATCGAACATTGGCTCTCTGACTATAGTTTTACGGCTCCTTTGAGAATAAAACCTGGAGAAAGCTGGAATGCTTACTTTGAAGCAAC
>contig04880_795_1216
CGATTTTATTTAATAATACAAATGCAACCAAATGCTATGAATGTAATAATTGTCCGATCGATTCAGTTAAAAATGTTGCCATTAGTGTTTGTCCTTCACAATTTTGTTTGAAAGTTGTGAGCtCTGTGGCAGGAaGGACA
>contig04887_4058_4251
TTACCtCTTTTTTTGAAAGGTTCTCTTGAGAAAATTTTGAAACATGTCCATGAACATCAGATCTACTCATTAAGTCATTATACAAATTCAAATAGTTTACTGTACCcTTCATATCAGGTTGTtGATATTTTCGTATTAAAAGGCCTAATTCTtCAtGATTTAAACTTGGATCAGTCAATACACGTAAGAACTTA
>contig04893_854_1012
GATTTTAAAAAAATCATTTCTATTAAAATCAACATCATTCTCCTCTTTTAAGTCAATTGCATTAACACCCATTAGCACACATAAATCATTTAAATTTGTCGGTATTGATAAACTATTtATCTtGTAGAAaTCATCTTGTTCCTtAATTGTATAATCAGT
>contig04901_680_827
AAGTGGTTGATTTAAAATTTAAATTTTTCGAATTTTCATTTGATGAAGATATTAGAGAATGTACAGAAGTTGATAGGGAATTTCTTGGTTGTCTATAACTATCGAAATAACTCGATGACGAATCAGTTTTGTAACAAGCTGAATTAAA
>contig04905_185_374
AATTTTTTtAAAGGCTCTAATTAAAAACTAAGATAAGTTTTGAATTTTGATATTAATTTCAGACTAtATCACCCCAATTCGACTGTTCGCCATATTGTTTGATAAAGAAGATTTACCATGATTAGTTGGACATGTTTCAGGATCAAATtGAAATTGATCAGAGACAATATATTGACCCTTGCCATTTAAT
>contig04914_14_206
GATGTGGCTAAAATGATTGAACTCAtGATCGATATCAATTGAAAaGTTCAAaTTTTATtATTTATCTTTAGTCTAAatAAaTTTtATTTTTCAAATGAATTTCtCTtCAGAAGATATATCTAACTCGTGTtCTaGAAAAaTCAGAAGaCTAAaCGTATTAAAaTAAaTTTtCGATTAACCTAGAaTATGATTG
>contig04934_1450_1578
CTCCTTTCTAAAGTCGAACCTCGTTAATGGTGAAGTGTTTTTTTGTCGGTTAACGAAAATGTAGGATTATTGAGTTTATCTTGTACTGCAGCACAAATTAAAACTAACTTGTACGAATATTGTTCCTCG
>contig04958_466_636
CCATTTTCTTGTGTCTTTACTTCAATATCTTTCAAACCACTTAATCTTTTtCTACTCAAATTATCCTCCAAATTACTCAATTGACTAACTCGATTACTATTAGCCATTAATAAATTATACAATTGATTATTTTCATTATGCAAAAACGAATCAATATCATTCTTTTCACCA
>contig04964_12_143
aaaatggttacTTtACATCACCAAATTATCCTGgATTGTATCCAAGAGATCTAGAATGTCATTATTATTtCATCGGGAGTAAGACTGAAAAGGTTCAAAtAACTTTTCATACATTTGATATAGAAGGCGTCG
>contig04969_3_139
GTTAATCAACAAGTTAATGGTACAGACAATTCAAATTTGAAATTGTTCATGCCACACAGTCTAGCATTGAATTTAGCTGCTGTTAAACAACAACAACAGCATCAGCAACAACAACAAATTCAACAATTACAAAATGT
>contig04982_2631_2806
AAAAAATATAAGCATAATTTTAACAAGACAAATAGGTCTTTAAGTGAATATAATATAATTAAGCCTAAATTTAAAAAATTTCGTCGTTATTCGGCGAGAAAAATTTCCGATCTTAATGAAACGGgCGGAAATGATGCTGATTTAGACGATAACTTAGACGATTTAAACTCGGATGA
>contig04986_636_660
AAAATTTaTAAAGAAAAATGaCAAA
>contig04998_1222_1356
tGTCCAGCAAACCAAACAaCTTTCCTGTTGTGTTGAACAATAAACCATTTGAATCAAACAATCCTACAATACTTTTtCTTTTTtCTTCTTGATCTTTTTtCTTTAAATCTTCAAAAAAaTATACAATCATATTTT
>contig05004_1836_1963
ATTTTCAAGTGCTTTAACATGTCGAAAAAATTCTAAAACACAAAAATTAATCGAAAAAATTTATCAAAATTATTTGAAAATAACATCGTATGATATTAAaGAAAAGTCATtATTAGCTTTAGGCGCAG
>contig05016_419_573
CCTGATTCGGTTACGTTGTTATTCGAATCAATTTTGACTTTTGGTGCTAAATTTGAGACCTCTCGGTAGATTCCGCTCATTTTATTGTTATTAAACTATAGAATACGCATATAAAATTTTCAGAAAAATATTGTCtATTTTGTTTTtGAACAAAA
>contig05050_713_847
TaaGcTCaCGTTTTATAGAAGTAAAAAaTaTGTTTTAAAAATCTGATTATTTAAACTAATTTAATTGCATATTAAAAaTAAACCATTTTttAAATGGTCCACTTGGGCCACCTTCTAAGACACATTGACCAAATA
>contig05065_656_835
TATGAATTTATAAAGTCTCTTGAAGGGAATTCATCATTAtCTAGCATACTGTATACTAATTCTCCATTGACAGCtATTTCAAAAGAGGACCAACGACCAGTATTACCAGTTATTCTCGCTTCAGGAATAAGTTTCAAAATTAGTCTTTGAaCTTCCCGAAAACGAGAAGAAAAaCTTCAT
>contig05073_7_205
ATCTGATCGTATAGCACTAATGAATCATGGCCAAGTAAAATGTTGTGGCAGTCCATTATtcTTAAAAGATAAATTCGGTTCTGGTTATAGATTAATTTTGACCAAAGATGTTGATTTTAATCAAAGTGAATTAGAAACTATGTTAAGAGTTATTTTAGATCAAGAGCCTATTATTCAATCAAATATTGCTCGAGAAATG
>contig05083_398_603
ATGATGTTTCAAAAAGCCGTCCGGAACAACTTGTTACTGCACTTAGAATTATAGCCAgaGAGGAAGCATTAGATGAGTACTGGATTAAAAAGAAACAAGAGACAGGATTTGCTCCATCTGACAGACCGAGACGCTGGCGGGA
>contig05100_1079_1265
AAGAaTATTTCAAATGGGATAAAAGTAATGGTGATGTCTTACACGAGATGTTATTAaTTAATGAAAaTAAGGCGCTGGTAGAACTaGAAAaTTGTTTATTGTACGgAATTAATCAGACTAATTTAAATGAAATACGATTTTtGACTGAAAGTTCTAGACACTTGACTAAGCCGACAACGGATGGTGA
>contig05111_1082_1209
GCTCGGGACAACTTATCGTATCAAAATTACAACTACATGTTCTCGGACaTTGTCTCTCGGTTAATATTAAACCAATTAGACTAAGCAAAAAAAaTATtCTTTGAATCATTTTTCTTTGAGCATTtCTA
>contig05118_1979_2162
AAGGGAAATAGTAAAATTCCACGAGCTAAATTAAGAAATGAAGAATATTATACTGGTAGTGATTCGAATCACAAAAGAATTTCAGATGTAGAGAAAAAAAGTCGtCTTAAAAGAT
>contig05128_1_159
GATATGTTCATTAGACATTACGGACACAGGTATTACAGAAATCAGTACCGAGACCATTGGAAATTTGAATCCAATCTTCAAAAATTTTATGCAACTTAACCCTCAACAAGAACAAACAAATTTAATAATTTCTTTTTCAAATCTTATACAAATTAACAA
>contig05132_432_578
TCTGGTATAGATTGATTAATAAATGATTTGaTATCTTCTTGACCAAGTATTTTTtCGCATTCTTTTtAtCTAGAAATCTtGGTtCGGATtGAGTGgCAGCATTTTtAGGAtATCTCCAAATaGTTTGtGCTGACGAGTCAAGTAGCA
>contig05151_515_654
CTTTTTTGTTaCAatCTGTtCTTtGATTGGACTTAATAtATATATTAGcTTTCAAATTTtAAaTAtCAAAtATCAAgCTGAAGATTTtGGcctttGTTCTACagttaaTCAATCaaaTaaaGAGGCtttaGATaaaGTaa
>contig05156_1286_1480
ATGAGCTCTATTTTTGTCAATCGAAATCAAAAAAATCGAGCTCTTATTCTAAAAGAaCACACAACTATTATAAATGCACCAAATAATGTAAACAATTCATTTAAATATCCTTTAGACGCGCCAAGAAAaTCAATTAACCTAGAGCACAACAAATTTAAACTTTCGAATTTAATAAGTCGTTTTCTTAAGGAAAAG
>contig05167_6_189
CTTCcAAaTtATCAATTGGATACATAAaTCCAATTTTTtCGAAgCGAtCTAGTTTGAaTGATGAGaCcAGTGAAATTAGTTtAAaTGAAATAAaTAaTaGTTGAAAaCAaCAGCCGtGTTTtAGATCAGAGCTTAAATATTGATTCAATATTTtCATCGACTACAGAAAAATCGAAAAAACCGA
>contig05169_19_87
CCCTACACAAGTAAAGCCACAAAATAGAATGTCAAAAaTTAAATCATATGAACTTTTATCCaTTTTGAA
>contig05172_179_315
CTCGTTCGGCcTCTTtGAGTTtAATAAAAaCaTCATTATCCTCATCATTAGAACTATAGGCATtATCCGAaTTAAAGCTCTCGTCGAAaTCATtACGATTAGATTCATGTGAAAGCTTtAATTCTTGTTGTTGATTA
>contig05172_653_815
TTGGTCGACTTGAACCGGGTGATTGACTTATACTCAATAATTtCGGGGTTAGATTTAAaTCCGAGTCTTTTTtAACTAAACTCATGCCCAAAGTCGAGTCCAATATTTtACTAGATGATATTTtATCTGTTATTGTTTGACTTAAGGACACATTTTTGTTTAG
>contig05172_398_565
CAATAGTCTCTATTGGTCTTGGTATAaGTTTAGCCTTGTGAGTCGAATTCATCATTGTCGtCGTTGTCTTCGACGTAGTAGTATTAGTATTAGTAGAACCAATAATTGTATTATTCGACGACATCTTAGCCGTTAAATATGATTCGGAATTTTTTTtCtCAAATTTTT
>contig05172_3211_3423
TAAAGAAGTCGTTAAAGGAATCAAAGTACGTGCTTCGAATTTACCTAAACTCATTGAAATTTTAGTcGACTCTTTTGAAGAGTCTGGTGATTTAGTACCAGATACAGATTTTCCTCGGGTATTTCTTCTTATGCACAAATGG
>contig05174_48_224
AaTTAAACTACTAAATATTTATTGTTgAAaCTAAtATGaTTAAaTTGAATtATTGTAAAGtAAaTATTATTGATTGACTATTATTATTTTTATTATGATTGTAAATAAGAGAATTTAAGAACATCTATAATAGTGAATCTAAAAAAaCatCTATTTGATATTTGAATTGCAAAAAAG
>contig05185_793_907
CTTtATtCTGAGAAAAATCTtAGGTCTctcGAAAAAGCAAAaTTTtCCATGAGGGAaTTGAGTAaGAAaCTATTTGATGATTTAAAaTTACATGAAaTATACACATTGGCGCccA
>contig05185_4935_5139
GCAGCTTTGGATCAATTTACTAAATGTGTAGCTTTAGAACTAGCTGACAAGGGCGTTAGAGTTAATTCAGTAAATCCTGGAACAATTGAGACTAATATTCACAGAAGAGCAGGTTATACTGAAGAACAATATAAAACATTTCTTGAACGATG
>contig05187_221_396
CTTCGGTCCTGCTTGTCAAAAAAGTCACTTTCTTAATAAGAAAAGTATCATTTGTAATTAAAAAATAAAGCTCCCTATCCTAACTGTTTACAATGCCTTGTGGCACTATAATCCGAAATTTCTAATTTATTTAGGCGATAAACACATAATAAAAAaCGGACCCGTACTAAAAAATA
>contig05187_229_1017
tTTTcAAGTCAcATCAtTCGTCGaAAAAAAATTCGACTGAAGACAtAAATCATAcTCAAAATTcaAAACAtcCAGTTGaATTAGTCAAtTTTCATaAAATTGaATCTAATCCTAAACTTAGCCAACAAACATCTAAACCACCCAtTAtTCCTAAtTcTAAAACCTCATCTAATaATAAAGTGACTTTTTTGACAAGCAG
>contig05190_407_533
AAAATTCTAGGGAAATATGTGAATTTCACGATAATTTAGTCAACAAAGTTGACATCATTATTGAGAACTTAATGATGACAAAATATAGTCAATATCCAAACGAACAGTCTAAAATGAATTCTTGTCG
>contig05203_462_628
CTTGGATATAAATTCAGAACTAGTTAATCATAACTATGCATACAGCTATTCATCGAATGATTTGAGCTTATCAAAAaCtAATTATGAAGAGCTTCAACAAATTGTTCCACAATCTTTATAATAAACCTCAAGATAAAaTATAGAAAaTGCTTTAAATGTTAGTCAAC
>contig05228_264_408
TGTCTTTTTtAAAATaaCTCCAGCTAAAAaTGATCCCAATATACTTAGAGATTGTCCTATTAtCCCAGTCCaGAaGCCAATAGTTGTCGATGGTATTTTACGaTCAaGCAaaTAAAtcGgTAataaaTTTAAAGaTGaCTgTtCG
>contig05246_290_413
CTCGACTATAAAaTGACCCTTTtCGTTTGATTGAGAAAaTTCATTATTCGGAAGTTTATCaTTGACTAACAGGGTTTttCATTGAATCGAACTGATTTTCGCTTTTTTTCTGGTTTtAATTTtG
>contig05249_8_115
CTCCTTCAAGTGAATAATGAGACCAGCCAAATACAGGAAATAGTGCCCATAGTACACCGAAAAAGACACATGCTGATATGATTATTAATGATAACTTTTGATTTATTG
>contig05285_785_954
TGTCTAAGAAGTAAGTTTCCGTCTCTTTTAGCAACTTTAAAAaTTGGACCTTGTTTGACTAATTGACGATTAGCATCTACTAATGTAAGCAAAGGAGGATCGAACATGTATTGAATATCGTAGCATAATTGAAAATTTTGCATTCGATTTAGATCCTCGTCAGATGATTG
>contig05285_1009_1604
CAAAACTCTATATTTGTATCACGATATATCTATCAAAGTATAACCGATGTATGAAAAATTCATGCGCCTGGACGCAGAAGCAGCCAACTTAGAAAATGTAAATAGATTAGACATGCTTTTCGATCGTTTAGTTGATTTTCCAAGAAGGATAAATCAATTGCTAGAAAGTTATATTAAACAACTTGATCAGGAC
>contig05288_152_281
CCGGGTTGATTTGTTATGACTACCAGATAAaTtAATAGGTATTAAATTCATTTGAGGTTGTGCTTGAGCAAAATTAGGCTCTATTGTTAAATACTTAATATTTCTTGTTTTGTTTCTCAATTGAGTCTTT
>contig05278_259_481
AAAAaGTTAAAACATCAAAAGGgTTTTTGATTGATGGCTATCCGAGACAAGTAGACCAGGGACTTGAATTCGAAAAACAGATTGTTCCATGCAAAGCTGTTTTGTACGTTGAAGCATCAGACGAGTCTATGAAGAAAAGGCTATTGAATAGAGGTCTTTCATCTGGA
>contig05295_789_976
GAGATCGATTAGGTTGTTTTAATCTTTCTATAAAAGGACATGGAGAATGTGTTAAATTTGTGAAaGATTTAGGTATaCCAACTATTGTTTTAGGAGgTGGTGGATAtACTGTTCGAA
>contig05310_858_1055
AGGCCATAGTGGAGTCAATCAGTTAGGAGGAGTATTTGTAAATGGCCGTCCATTACCAGATTCAATGCGGCAAAAAATAGTAGAATTGGCACATCAGGGATCaCGACCATGCGAAATATCACGACTTTTACAAGTCTCAAATGGTTGTGTAAGCAAAATTCTGAGTCGTTACTATGAAACTGGATCGATAAAACCGCG
>contig05342_736_886
ATGGAATATTTTACAATTAGTTTAAATAAATCAAATCAAATTTATTATTCGGGTGAGAATATAAATGGCACTGTTAGGCTTAAGTGTTTTGAGCGCTTAAAAATCAAATCAATTTCAGTTCTACTTAAAGGAGAGGCTAATGTAGCATGGT
>contig05345_1897_2028
GGTATATTAACTTTGATTGTTCCATCGAGATTGACTTTAGCAATTTTTCCTGTACATGAATtGTTTACTTTGTTACCAGTGATTATATCACAATATTTACCAGGTGGTAAACTTGTTTTtAAAACATTGTCC
>contig05353_246_1235
AATATTAAAATTATAAATTTAAATAGATGAATCTGAAAGCcACATAAATGGCGGAATGGAATCAAAACTTCAAGCTATAACAGCCAGAAATCAGATTTATAAGAAGTCTTCAGAAAATCAAGAaGAAAACTCAAGAAACACTCCTTGCAAATTAAATCTAACACATTGCGGCG
>contig05356_866_992
ATTAAAATCAATTTGGTGAAATCATTAGAACAAGAATTGACTGAATTCgAAaGTCGTCATCTTTCGAAGCAAATTTCTTCAGCGTCTATGTTATCTCACGATTCTGGCGTGTCTTCGTACTACGGGG
>contig05358_1072_1240
CTCGCTAGGTGTAGCATCTCGTATTTCAGTTTGCTCCTCGTTACCAGATGAATTGCTAATTAAGGATTCATTTCGACTTTTAATTTGATCATCTGAGCtACtATTtACGTTtGATGAGAATAAAAAaGCTGTGGCCAGAGCTACCGAAACTTCAGCTTCAGGATTTTCT
>contig05358_2706_2873
TTTCCTCATTATTTATTATAATATCTTCTAATTCGTCGTCTTCTGAATCGTAATTATTGTCATAATTATCATTAACTTCGtCACAAaTAGGCTCAATCATTATAATCTTTTCCAAATCACTACGACTTtCTTTAGCTAAATTTTTAATTACATCTTGTACTACTTGAC
>contig05360_329_467
CCAGGTTTAAATGAAATTGGTAAAATAGACACGGAGCCTAGTTTGCTAGGCTCCGACGCGAATACTTTATCTTCATTTATTTTTTtATGCTCATTAAAACTTTGTTTTTtATTACGTATATTCTCAGATACTCTCTGCG
>contig05369_385_571
ACAATGAACTAaTATTTTACCATTTGTGAGCCGTGCATGGTCAATTACTTGAAATGCTTCATCAAAATGATGCCGTATGTAaTAATCCAAAGAaTCCTTTGCTGTTATGTGTTtGtATtGTCTAAGAGAATAGATGAGACATtCGTTTGGACAAaTGGAATCGGCTACATTAAGAaTATGTGTAAAA
>contig05378_640_807
ATTTTTTTtATAAGGACCTGATTTTTTtCACTCATTTGCTGAGGCTTAAAAGTTTGATTAGACGATGAGGTTACTGGTGTTAAAACAGGAGTAGATGCTGAAGGAGTTATATTTGGACTTGATGAGTCTGTAGGTTCTGTTATAATATTAACAAAATTAAGTTTATCG
>contig05377_975_1209
TTACAAAaCCTGATGGAGGCTATGGATGGGTCATTCTTTtCGTTGCCTTCACTATCAGTTTCATACTAGATGGTTGCATGTATTCATTTGGTATAATTTTAGACGAAATTAAAAACCATTACGGAGTAGCTCAAGaaaTAGCaaatttAAttaCTAGCtttaaTACAGGAtt
>contig05382_2079_2251
TTCAGATaGgATAATTtATTtATTTtGTgTGGGGCAATGCAAGCTATAAAAaTGTGTAGtGGTTGGTGATGGTGCTGTAGGTAAGaCaTGTCTaTtGaTTTCTTATACTACTAATGCATTTCCAGGCGAGTaTATACCGACTGTATTtGACAaCTTTTCGGCCAATGTAAtGG
>contig05386_1197_1348
CAAAGACATAATTAATTTAtAAAATTATAAATTTTTtGATAGTTTTTACAATGGTAAATCCAGACTTGGTTAAGGAACGTCAAAATTCCACACTAGATGTCGACAAaCTCAACTtATTTTTtGGTCAAAaTTTACTTTtATCAaCAGAGCGC
>contig05386_540_712
TCGATCTCCAATGAAAAATGGCAAATTATTTTAGGCATGTCATTATATCAAGTAATTCAAATTTTGAAGTCAAATTGTGACACAATTAAGAGTGTTCAAATGATTTATAACGATAAGG
>contig05393_1_187
GAAGAAAAATAGGATATTTGTTATACCCAATCGAGGATTGTACAATAATACTGAAGTATTAATTAGAATAAGCTGTAAAcCGGCAAATGTAAAAGTAAAATTAGGATTTATAC
>contig05410_848_1245
CGTGATTTAGATaAAGATAACTTATTGGTTCAAGAATTAGAGAGTGCAACTAAGGAACTCGATGAAGTTAAAAAGCGTGTTCAACATTTaAAAGATGAAAATAATTGGTTGGAAGAG
>contig05420_650_870
AAAATTTTAAAATGTTACACGAACTTCTTATGTGTTTGCTTGGAAACACTGGTGGTTTATTCCAGTATAAGCTAGAAAACAATAAGCATAAAATTaAACTTGTTGAAAATTTGGAATTTATTCATCCAGCCGAAGTTGAAGTTTGTAACAAATTAGCTGAATTAG
>contig05426_819_995
GCCATTGGGAGTATTATTTGTAATCGTTTGTCGAGTGGGCGTACTAGTTGCATCTATTAAACtATTTTGCATATAGCAAACAGTGTTCGATGAAGAGGACGAAACAaCCGATGGAGAAGAAGAGGATGAAGAAGATGAATCATTCCATGATTCtATTTtAACGTTTTtAtCCTCTTT
>contig05428_20_137
TtaCcTCCCAAAaGgCACCGaCAatAAaTTtATTTGGcAAAGAGTAtCCGACaGAtGATtGGAcAAaTATAAaCAAAaGCaTACAAGATAAACTGGAACGAAATTTAATACACCAAAA
>contig05428_2128_2226
TAGATATTTTGTTTtCTTTTTtAATAAAAaTGATTAATGATCCTGAGTTAATGAACCAATTTGAAGATGCTGATGAAGAGTGTACAATCTCTGAAaTTG
>contig05428_2277_2471
AAGaTTATgAaGAaGAGgATGATGATGAaGAATTTTCAGATtATGATGAAGATTTCAAAGAGGTCAAAGGACCTAATTCTCAAAATTCTATGAaTAAACAAGTTAGTAGTTCCGCTGGTAAAAAGACAAACTATCAG
>contig05428_1190_1489
GTCGATGCTACTTTTCCATTTACACATCCTTCTTGGGAATTGGAAATTGAATACAAAGGAAATTGGTACGAAGTTTTGGGTTGTGGtATTTTAGAACAAGAAATTTTAACTAATGCTGGTGCTGAGAATCATATCGCTTGGGCATTTGGTTTAGGCTTAGAAAGATGGgCA
>contig05441_1107_1301
ATTTTaAGaACTACTTAAGAGaATACGATaATACTAtTTGTGGaAATCATCCTATATCAGtTTTTTTACATTTAATCAATAGtTTGGaGAATaAGAACaATTATaACATGAAGTTTGTT
>contig05469_1232_1446
AGTAATTCGAAGTaAAAATGTCGATCTcGaAAAACCGATTGTGACATATTGcCaaAAAAAcCCTAGAgGAAGTGcCTTAATGtTTGtTTTAGAtTTTTTGGGAGCTGaAAAAGTATCACTTTATATTGGCTCTTGGGGAGAATATTCaAAGAGAACC
>contig05469_1605_1784
GTTTCGTCTTAAGTAAACGAGTTTGTGAATCAAATAAATTTGAATATGGTATGTTTAAGGCGCCTGGAATATGACCTCGATTGTACTCGTCTATCTCTCTAGCGTCAATAATCGTTTCATTTTTtGCTTTtATAATTGTCTGCATATCTTCAAAGTTCTTGTACAAATTTCTTCTTAATT
>contig05472_229_368
GCCTCGTCGAAAAACTTaTAATTCATGTTTTtCCATGTATTTATGATTAGTCAATTTTAACATGGGAAAGATGATCACTTATGCATGCTCTAATATTTGATATTAACTTTTAATTGACGCAACAATTCGCAAGGGTTTAC
>contig05486_1098_1230
GtAAAGtaTTtGCTaGtCGATTTtCCATCGATtCACAaTTTGATATTTTaGCATTGAAATTTTGAGATCGAATCAACAaCATAGATGGTTGaTCCTCACTTAAAGaTTTTCCATtCATAGgCGAAgAaaCTAA
>contig05493_338_450
AAAATTTGATATTTTATTGTTTATAATAATATTTAATTtAAATTGATAAATTAATCTAGAAACTAGTTtATTTTTTTGCTGAGAGTTGTAAAAAAAaGAGCCACaGTGtCGAT
>contig05506_780_903
ACTTTTAAAAGTCGAAAAAGTTTTTCGCTTAGAATACGTCTCTTTATCTTTCGGATTTGGTGATCTCCCATTTTCAGTCATAAAAaCATGtAAaTAAATtGAACCATTATTTTGCATaTtCTTT
>contig05525_13_1652
TATTGTCCACAATATGACATTGATGGATATAGAAaTATATGGATTGTTAAACCAGGTGCTTTGTCTAGAGGCAGAGGAATTATTGTCTTTGATAAAATCGAAAATATACTTGAATTAAATACGAG
>contig05558_727_893
GTTGGATAGGGGTCAATTTTCTTGAAAAACATTCCATCCTCTTGATTTACGACTGTTAATGAGTTGTCTTCTTCTTGAAAAAAATAAAACTTATCGTTGATAAACATTTTTTTAATTGTGTTTGGTATATGTAAAAATGAATTGTACTCATTATTTTTAATTGTTAT
>contig05563_819_1014
TtAATTTtAAAATTAaTTTTTTAGGATTTAATACATGAGTTATTTcGTtATTTCCGAATTTCCGACATGGAATATTCTTTAATAAATAAATTTGGTGTTGACGAACATGACTCAAAaTCTCGTTACTCTCTAAcGATGTtCAAAAAGTGTATCGAATATTAaGGCGACTCTTTGGTATTTTAaTTTTAATaGACAG
>contig05590_708_842
TATAACTTTAAAATATTTTGATACAAAaTAGATTTAAAATtCTTAAAaTAaTTAAAGAAaTGCAATATATTGCCAACAATCCAGACGGTTTATCAAGCGAAATCATCGATCGCAGCAAaTTTCGTGATCACTACa
>contig05603_3529_3644
AATGAATTGAATAAGAAATTTGATTCAATTTTAATGGAACAAACTATGGTATTGAAAAATGTTGAAGGTGATACTGTTAAACAATTACAATTGATTGACGGAAGAACAAGAACAGT
>contig05607_38_149
CTTTCTtGTAGCATTGATGTCAATTGTTGTAATTGTTCGTACTGTTTAAGCTTTATTTTCATTATTTCAATATCTCGTTTCATATTACTGTTCTGTGTTTCCATAGAATCTT
>contig05555_67_273
CTGTCACTTTTCTCCTTTAAAAAGTGATCCAGATTACATAGTAAAAGATGGTGACTTAATCAAAATAGATCTTGGCTGTCATATTGACGGTTTCATTGCTGTTGCTGCCCATACTTTTGTTGTTGGTGCTACTAAAGaAAATAAGGC
>contig05632_5_182
AaCaCGTTTTTTtGCACTAAATGTCTCaTCATGAAATAAATTCTTTtGAGgTAAAGACACTACCGGATTTTTATtACTCGGTTTCAAATTTTCATCATCAAATAAAAaCTCATCAAAAaGTTTATTATTAATATTATTGTTATTACTAGGTTTATTAAAATTTGAATTTTtAACCtCA
>contig05643_3154_3245
aCAAAAaTTAAAAaTtACAGACTTTTTTtATCATATTtATTTTtGTTGAAaTTATTCAGCTCTGATGAAGATGGGTCTTAATCTAAAaGGTA
>contig05663_707_781
AAGGATaTCcAGAGgAAAAAaTATGgACTAtGATCcGGACGATtCGTAtCcAGACGATGACTCACCATATGAAGG
>contig05677_1173_1363
CTTTTTTCtCTTTTTTAGGCAATGCTCTCAACATGTCCAATGTAATCTCAGTTTCGTCTGATTCAACTGGTACATTTTCCTTAGTCGATTCTAAGACTGTCtCTTTTGGTTCTTGCTTGACTTCGATTAAaGGCTCAGGAGCTAATtCAGCTAAAAAAAATTTTTTTTttAAATTTtGATTTTttCAAGTT
>contig05684_535_720
CTTTCATAGAATACTGAAGAAGAAACAGAATTATGTTGTGGATGGGCTCATTTACCATTCATGGACTCGGAAAaCAATTTtCAATTAGTTAaTAAAaGTTATGACCTAGTCTTAAATGGAGGCTCAGTGTATGACAAAaaCATGCCATTGGACCCTAATGTGCCAaGGAATACAGGACCTAtaaaC
>contig05658_1667_1860
CCAAATGAACCTATCATCAAGACAAATATTCCTGGACCTAAATCTAAAGAGTTAATCTCTGAAATTGGAAATATTCAaCAaGCTGGTACTGTAGTCTTTTTtACTGATTATGAAAAaTCAACAGGCA
>contig05701_3_159
CTACAaCCAAAAAGCCAATCAAATCAAATTCAATTACTAATACTCAAAAaCCAACAaGTAAAATAGTGCGTACAAGCACTCGAATTTTGCCAGTTATCACCGAAAAGTCTATGATTAATATTCAAGATTTTGAAGACATGACATCGACATATAAAAT
>contig05702_493_595
AAATAACTAATTTCTATTTTtGAAAAAAaTTTGAAAAATATaGTCTGAaGAAGGTGTGAGACcTACAAaTACTGATCCTCAATTTTGGAATgaaagatggaat
>contig05703_1_998
AAAAATTTAAATTTGGAATaAAAAAAAGTaGTTAGATTTTGTGTCATAATGAACACGGATTACGTTTCTAAGAGAAGCATAAAGGCAGAAGTTGAATATGATAATTATAaAAGaAtAAAAGTAGaAGCaAAGCCTGAAAAAtTGAATGAtGCTgATGaTACaGaCGTGTCTGAtCCAAG
>contig05711_16_133
tACTATGCGAATATCAGCGGGTATTCGATCTCCAATACGAACAAATACAtAATCACCTTGAACTAATTCCTCAGCTGGTATTGTTTTTTCTTGTCCATCACGTTTAACAaCaGCTTTT
>contig05736_433_580
TCCCTGAaTAGTCAATTTTtaTtAAAAAAAAAaCAaTTCAATAAtATTTtGaTAaTAATtCATTtGAaTtACcATgTGGGAGTTTgAGGcTCTAcTtCATCATCACCaCTAGCTgCGTcACCCATAtAACTTTCctCTTCTGTTtCAT
>contig05740_1021_1190
GAAAAAGAAAAGCTTGATTTATCTAATGTCTACAAGCTAAAATTGGATGACAAACAAAAAGAATTCGATATGGAAATAGATAAGCTTAAACAATTGCACAAAGTAGCATTGGCTAATTTAAAAGaGGAACATGAaGAATTTGTCAATAGAaTAAAAAGACTTAAAGAGAA
>contig05741_678_846
TTACCTTTGCATCCATATCAGAAATAAGAAAAACTTTTTGATAAAAaCTAGTCATTAGATCAATACATGTGTCGACTATAGCATCGGCTTTTGCTGATTCTAAATTATTActacctgctaaattatattctctagctaaatatctagctatagttaatgactgtggaag
>contig05743_7_200
TTAGAAaTaCGACCTcAaTGgTtCAaTTATGATAaTATTCcATTTGACAaTATGTGgAaGgATGACATTTATtGGTTTCATTtCATGCTTTCAGATAAGTTATTTAAAGGGCGCTTTTATTTTAAAGCTGATCAaGAAACAATCGAAAATTATGAATTGAATGTAGTAGAAAAGCTGGAATAAATATTTTTGAA
>contig05756_1049_1153
TTAaaTATAACATCATTAACAATTTGtAAAAATAaGAGAACTAAaTAATCAGGTATGGTTGATTTTTTGTTATCTTTAGTCGAGTCGTTTAAAACATCGCAAATC
>contig05754_583_793
CGTCAGTCGATCaAGTGGGTTACaAACGAACTTCATTGTCAAGTCATGCGAACACAAATCCAATAGTTTATCAAAGTATTCCGGTTCAAGCACGACATTCCGTTCAAACAAATCAAGCCTATGAGAATAAATTAGATGAAACCAATCTAAGTAT
>contig05769_2269_2437
CGGCAGCTAAAaCCAAaTTTAATGTTATAAGAATCGCGTTTAAATTCAAATTAAGCTGATAAGCGCATGCGTAAAATTAGAATATTTTAACATGGGAAAGATGGTACGTGATGCTTGGGGgTAAAAAGTGATTTTTAAGTGCATGCACcTCGCAGCAAGGGTATACGGG
>contig05779_1278_1478
GCTCAATATCAGATCAAACTATAGCTGGAGCTGTTTGTGTCGGTTATCATGGAACCGGAATAAGCTATGGTATTCTAAGCAATTATGTAAGAGAAATAGAAATGATTCTTGCTTCGGGGGAAATTAAGACTTACTCAAAAACTCAA
>contig05799_6_194
CACTTTTAAGAATGTTAGAATCTACTGTTGGTCCTGATAaCTTTAGACAAGGATTAATCAATTTTTTGAAAGCAAATGAATTTCAAGCTGCTGTAGGTGCTGAATTTTACAATTCGTTAAGACTAGT
>contig05803_112_269
ATTTtGACTAAAAAaaaTaGAaTGATTTtATTGCTGGTTTAGTAGCAGGTACATTTTCTTTGGCTGTTGGTCATCCGATAGATACTGTTAAATCTTTAATTCAAACAAGAGGACAAAATTCAATAAAaGAATCAGTTAAATTTTtACTTAAAGAAAAa
>contig05800_616_846
GAATGGAACATAAAACCAATCATGATTTTCGATGGTAGCGTATTACCGAGCAAAAAAGGaACTGAGTTAAAGCGTAAAGAATCGAAAGAAATGAATCGAAAAAAAGCAGCTCAATGCTTAGCTGAGGGTAGAAAAAATGAAGCCAGAGAA
>contig05800_616_796
CAAAAAAGGaACTGAGTTAAAGCGTAAAGAGTAGGAATTATCGAAAGAAATGAATCGAAAAAAAGCAGCTCAATGCTTAGCTGAGGGTAGAAAAAATGAAGCCAGAGAA
>contig05813_677_765
CTATGTGCTGGTTAATAGTAGGCCTATTATTTTATCATTTTtCTTCGGATCATCCTCTTTTGAATTTTtATTTTCATtCGATGTAAGAa
>contig05813_434_626
CCCCGAACACGTTTTTATTTCTGATCAATTGTAGAATACACTTTTAAAAACATTTAAAGCTTTTTTACTTCGTAAACATATATAGCCACGATAAAACACTCAATCATTCGAATTTTCCCTATATTGATTGGCAAATGATAGGAACAAAaTTTCTAGCAGGCAAGAGCTATTAAATAAATAAAAACGCAACGAT
>contig05814_109_235
ATTTAGGTGATAATGAAGAAATTTATCGAGAAAATATAATAAGTTTTCGGGATGATTTAGAGCCTTTaGAAAAAAaTGATACAGTAATAGCAGCCCATCCCGATTATTTATTAAGCTATGCACCGGG
>contig05818_196_385
ATTTTTTGAAAGACTTAATTTTATTTAACTAAAGATTCAAAATGATGATTtCGTTTCAAAGCGAAACGAGTCAAACGTAGAAAATTTGTTCGCACCAGATCGTAATGACTATCCTTCCCCAGTCAATTTAAATCGTCTAACACCATTTAATTCAATCAAAACAAGCTCAAGTTCAATGGACATCTGTCGG
>contig05825_37_229
AAAAAATCAAGAATTAATTCAAACAATTGAAATGAACGAGGATAAAAAGGTTGAAAATGATATCAATTTGGAAAAGCTTTTGGAtCAATTAAAAGAAAATAGAAAAGAAtTACTGGAAGaACAAATACGAtC
>contig05874_124_315
TtCAATTATtaGATTCTTGGGAaGACAATCCAAACTTCGATGTTTGGAATCGAaTAAAAACAGTAGGAGAAATCGTTGATGTTGTTCTATCACCAAGCGCTTTTGGAAAATATGAaCCACTATTTAAaTTAG
>contig05921_1160_1309
CCAGTAAAACCATCTGTACAAATTTTAGCTCCTGTTTCCAAATCACAAGTAAATTGAACTTTAGACTGACAAAAAGTCTCACAATTCGAACCATAATAATTCTTtGCACAATACAaTTTCGACTCAaCCAAAaGTGTCGAATTaTGATTG
>contig05929_419_506
CCCATGCTAGACCTGTAAGAAGTGATAGCTTAACTTGAAATTTTCCAAAGCCCATTTTTtCAACAGCTGAATCAATTGTATAAGTAGC
>contig05930_1540_1682
TtAAAATTTAtAATTTTTTTtGAATGTTTAACTTTTGAACTTTTGAAAGTGAAATGTCTATTTCACGGATAATACCTTAGTTTTTTTTTCGGAaGAAAAaCAGCCAAATtGATAATGAAGTATTTCCTtAACTTTTATTATTa
>contig05933_57_314
AAGAAGAATTATCGAAgCGAATATAGAAGAAGATTACTTCAATGAtCTACTCTTAtTTTTGACATTGCTCAACACCCTACACAATATaAACTATGATAATGAAGATGaAAATCGTAtTTTAAATCAATCCACAAATCAAAATGAtTCTCTTAATGTGaATCAAATCaAAATAATTGATGTGATCCTAACAGGCTT
>contig05949_1146_1400
ATTTTGGAGTAAATATGTTTGAGTTCTTAAAAAAAaGAAAATATAAAATATCAAAGAATTGGAATAAGGAGAATGAATCTACACCAGAAAAATACAGTCCCATtGTTGATCAATCTTCACTTTTGAATTCAGGACCACGATTCGCTAGTGAAACCACTATtAGTTTAACTCAAATTtCTGATGAGATTAGC
>contig05965_8_163
TTTTAGTCTAAGAAGCTCTTCACTATCAGGTTGCGATCTAAGTGCTATTTCAACTTGTTCCAACTGTATTTGGTATTCTTGTAAAGTAGATTCAGAATCAACTTCCATCTTTTTCCTTGTTTAATTTTTTTTTTAATTATACTTATGAAATTTAAG
>contig05968_94_268
CGAACCAATTTTGGTtAAGAGTCTAAGTAGAAAACAAATAAATACTCAACTTACAAAATCGAGCACAAACGAATCTTTTTTtAATTTTtCAGCACCGGCTTCGATAACTAATGGGAGTGTTCATAAAAAAAATATAGACTTTAAAATGGAAGTTTCAAAGATCAAAGCAAATGAG
>contig05972_22_139
gccatctctatttttatcatttcttaaattgtccaattcctgagttcttcgttgtttattaaacgattcccAtaaaTAcTTAATTaattcactaacaactaaaccattaacattattg
>contig05988_1047_1167
TTGAAATAAAATGTTCGATTAAGAAAATAGAGTGCTTTTTTCAAATTATTTTTTTTtGTTGTTTAAAAAGATGCTCATTAAACGAAATATTTTGAAATTTTCTCGATTTCGTAGACCGGCT
>contig05991_641_773
GAAATCATCGCTCATTTTGGCCAGATATTTtAAATTTTCATATtCTAAAATGCATTCTAAATGATCTGGTATGAGACTTGTACATTTGACAGATTTATGCTTTTGACTCGGcTcAcGAGTGACTTCATCATTA
>contig05995_477_696
TCATTGAGGGAACaAAAAATTAATTTGTTGaAAAAATTTGATCTTGATTTGAAATTTGGACCATGTCTTAATGTTAAGCGAATAGATAGATGGAACTGGGCAAGTAGACATGAACTAAACCCTCCGGAGATTGTTAAAAAAATTCTCG
>contig05998_2897_3115
TGATATAGAAGATGTACCAATTGAAGAAATAATTTCAGTTGCTAAAGCTGCAAATATAAACGACAGAATCCAAAGTTTGCCTGATAAaTATGATACAATTGTTGGTACAAAAGGCGGTCAACTGAGTGGTGGTGAGAAGCAAAGAGTCGCTATTGCTAG
>contig06061_798_982
TtATTTTAATAATTAATTTAaTGCTTTTAAGAGAGATTAGCCTGAAGAGTAAATGGATTGCCAGAGTAATCGAAGAAAaTAATGGAGCTGATTTTTttCAAGCAAATCCAGAAACTTCAGAAATAAATGAAGATGAAGAGGATAGGGATGAAGTATCAGTTGATATATGTCCAAGCTATGTCGAG
>contig06063_422_548
TAGATGAATAATCAAACTCAGAGGACCCAACATGAATCCGGTGCTGATCTTTTCGCTAGATTAGTATCACAGAAAATGACTCAATCTGATCGAAATCTGACACAATCGGACACCAAACTAACCCAAC
>contig06084_3_242
GGAAAATTTAATAGTTTGGTCAGCAATCAAAACTGAAATTACATTTTTACCTAAAAAATATAAAGAAGCTAAACTAGAATTTGATAAAGTTTACAAAGGaACTAAATCATCGCATCCGAGAATAATTACTTGCTCAAGTTATGTCCTTGATGTCATGGAGTTCGCAGTTGGACGCTTGTATGTA
>contig06102_1_149
GAATACCAAcAaCTCTCTTTGTGTtACcGaTTTTTTTCAAGCGATTAAAaTGATCGACTACACTTAGAAGgACTAAaGGATGAACAaTAACTCTTTCGAATGGTTTTGAATCGTTCGACATTATTtATTTCGATGAGTAGCTTTATCTA
>contig06115_1867_1987
CTGAGTTATCTAAGCATTCTGATTTATTTTTTTGAGGTTTTGGTCTAAGAACTACACGATTCCTTAGTCGCATTGGTGAGTCATAATTGAGATCAAAGCTTATACTTTTTTTCATTTCAAA
>contig06117_1770_1953
GGGTGTTAATAAAGCACGGACCAGCAGTTTTTTGAAAAACACGGACAACAAATTTGAAAAAAATGTTTTACGGACCCATATCTAACGACTCGAAAaTGCCCGGACTCATTCcGACAACCGATTATCGTGAAGAAAATTATTTCAGCTTTCACGCAAGACCATGAACAAaGCTCTAGGACTATTt
>contig06123_174_347
AATTTCTGCTAAATTAATTTATTATTTATtCTTTTtCTAAAAGCCTTGAATTTCGAATGCTATCTTTTCTAAAGCATCTTTTGACCCGGATAGTGAATGAGCAAATTTATTTAGTATCTCAATATTAAATTCTCTAAGAAATACTTCCAATTCATTTACATATGAAACACCCAT
>contig06135_3021_3167
TAAATTTtCAATTTGAATATTCAAATCATTGTGTTTAAGTCTCATATCCATtAAATCCTCGTCTTTTTGATTTAATTCAGCTTTTAGCATAGCAATTTCTCTTAATTGATTGGCTTGTAAACGAGCGAATTCTtCTTGCCTTTTTTG
>contig06158_2533_2669
TGGGCTGCACAAATAtGTAATGCTGTATTTTGCATaGAAGGCTCTTTTAAATCAATAAAATtCGGATAGTAAaCTtGAAAAAATTCCACTAgTCTCTTAACAGCCTCcAACTCTTTTTCAACACATGCTTTTATtaG
>contig06169_146_346
CTTGAATCAAACAATTAAAGACATTGAAATCGAAACTCaAAAAATAAATGAGCaAAATAAAtTTCTTAGATCCCAGGAACaAGAAGCCGAAAATGAACTaAAAGAATTCTTAtTAAAAAATGATAAAACAGAATTTGCC
>contig06174_683_836
CTTGAAAATATAATTCTTTCTGAAAaTAATGgTAAaGATATTGAAGAAaTTATAATTGGTAAAGAACCTGAAGTCATCAAGAGTCcTtGTCATTTTTAtCTAAG
>contig06175_388_576
ATTTTTTCATCTTTAACTCCAAAAGCTTTTtAATTGTATTATGTGTGAGTAAATATTTGTATTGATATTGAGACATTATCCATAAGGGATGATTGTCGGTTGCCTCGTACATCGGATTGTCTATAATCTCAAAGTTATATGTCTTTGTTTTtAAATTGTAACAATTATCCAATAATATTTTCATGCTCA
>contig06179_1818_1944
TGAAAATGTTTTTAAAAGTTTtCTTATTTTtAATTTTGAATCGTCAATTGAATTGTGGTTATACCGGACCTTTATGGGATCTtAATGCTCAGTGTAGATATTTGCATGGTAAAAACGCTTTCTTTGT
>contig06180_39_202
TCCATATGAAAAATTaGAAATTTCACTCTTATGTGGTTTGCCTAATGAAGTTGATTTTGTTTTTAATACTATGATTCtATTATCTAGCGAAGAGAACAACACATTTAAAATTTATCAGTCACCGCGTTTAATTAGTCTAATGTTGGCGCATGTTGGTTTTTTCG
>contig06193_502_633
AAaTTACCGCaTATTTTtAATGGAGCTtCTAATTCAAGTAGAATTGGTTGACTCAAAAaTAATTCTCTTGATTTTAGACACAGACCACGAATTTCATTTtCTGTAAGTTGAACAttttttCCaggtttggaa
>contig06194_840_998
TGTAATTGGAAAAGGCAAATGTAATGTAAAAaTAAaCAATTTCGAGGATGAAATTGATGTGATTGTGGTtGATCAACTCGTTAATGATTGTCTGCTTGGTTTGGATGTTGCGTTCAAAGTGGCAGATGTGAAAAAAAGTTTAGATAGTATAAGACAAGC
>contig06237_19_118
gaaaaaaatGTGGAAGAAATTtCtGaGTTTATtCACGGTGATGATGACTTTTTGAATGGCCATGATCATGTTGATCCATCTTTAAAAGGCTCGAGACGGT
>contig06238_373_507
GGTAGTTTATTGATATAATCGAAAAATTTCTCTTTTTTTAAAATAGTCTCTATTTTATTTAAACATTTTAAAGCGCTTGATTCGTAGTTGGTGCTAATGATTAGTTTTTTtGTTAAAGCGTTAATTATTTGAAAA
>contig06237_457_654
TAAGACCATTCCGAGGTATATCAGAAGATATTCGTCGTAAGCTTCCATTCTATTTGAGCGATTTTACAGATGGTTTAAATTTGCAATGTGTTGCCTCAaCTATGTACGTTTATCTTGTAACTCTATGTTCATTAGTAGCTTTCGGTGGTATGTTAGgCGAAAAAACAAaTAAaTTAATGGCGACCATGgAGTGTATTT
>contig06249_2882_3092
GAaTTAAATGCCAAATGGGAAGAGACTTTAAGaGTTGAAtGTGAAAaTTtACGAATaGAATTACAAAGAaTAAAAGAAGAAGAAAAGCGTTCTGAaTTGGAAAAATTAGAGACATATAAGGATGAGGAGCTTAAAAATTTGAAATTAAT
>contig06249_5_135
TGATTACtCAcACTtGTAAAAATGGCGGCTAAAACCTCGGCATCTGCTTTTAATTCATACTTTTATCAACAACAaCAACAaCAACAACAGCAGCACCAATCTACTTCTtCTAATCCAAGCTCTAAACAAAT
>contig06256_103_296
CCAGCTAATGTTCTCCAATTAaTTTGTGACAAACTTGAAATAGATTCATAACATTTATCAGTCAATTCTTCAaAAGCTTTGCATTTGTATTCATTTTGAGCcGTTGAATTaCCTTCTAAAGCaCACATGTCGAACATGCATGAATCATACAAATTATTTAATATTTCATCTGACAGCGAAATGACACAAGTTCT
>contig06261_2951_3096
TTTTTACATTTGCTGATATAACTTTTATTtCtAAGTTTGAGTTTATTGTAAATTTTGATGAAAAAAAAaaTGAGTACCCAATATGCCATGCCACCTtATTTtACATGGTtGGTTGATAATGTCTTAGCTGTCTCTGCTCATCCTTT
>contig06261_4192_4325
GTTTTTTATAAaTTTTTATTGAAGTtGAGCtAAaGAAAAAAtAAAAaaGAAGTTTGaTAGGAAAGCCGAGAAATAAtGGTTTCTAaTAAAGAATTGGAATCAaGACCGGTCTCGTCTATTAgtgaacataataa
>contig06274_475_561
ATTAAGGTAaTCcGATCGATTCGTTAAGTAATtATTTAAGTACAAAATCATTTGCCATTaTAAATAaTAATAATAACAaTACCCAGC
>contig06280_2036_2180
TaTtAAAATACTTGACAAATCTTtACGATCATCAAaTTCAGTCCATGTTTGAAGCATTTTTTTattaTTTAaCCTTGATCtCTtGACTATCATCGACTgaaattttatcagagacatttttagtcaaattagaaactaatttttG
>contig06287_342_486
GACCAGATGCAATTGATACAATGAACATTCAATACGATTATTTTtCAATAATGCACTATGCTTTCAACACATTTGCTTTGAACACGTCATTACCAACAATGATTCCGACACAACCAAATATAAATATGTACGATTTAGGCACGAG
>contig06279_11_210
atttgcgagtagAaTGATGAaTGTAACAGTTGAACCGGCTGTTAATGAAGTCATCGATCCAATGAGGATGATGCAAAAGCTTGATCAAGAGGTAAAAATGCTTCGTCAGGAACTGGCAATGCATGATACTTTAACAAAT
>contig06296_949_1091
TCCCTGGACATCAGTTGGTGTTCCCCTCTTCCAATTGATATCATTGATTGGAAGATTCGCATAACTACATAGATTGTCATTTTCAAAATCACAGAACCGATCGATTTTAGTTGGACATTCaTCTAAAAGACGAACATCATCGA
>contig06299_10_201
ATGGTCGATCACCACATGGACAATCTGATACGAGTATGtATCAAATGACACAATCGTTAATTAGAGAAGAAATTGATATGAGTGCTAAGAGAGGACTTGAGAGCAATTCGAATCATCAAACTTTCTCTATTAAAGTTCCCAATAAATTTATAAAAGAATATTCTAAGGTTATGTCACCTTTGTATTTGGTAA
>contig06323_966_1156
TTTCAATATAAAGGCAAAGAAACAGTCGACTATATtGCTGATTATCTTAGAGACATAAGAAAAAGACGTGTTTTTCCAGATGTTGTACCCGGATATATTCGAGAACTGTTGCCAGAGGAAGCTCCACAAAAAGGTGAAAGTTGGAACGAGATTTTTAAAGATGTCGAGCGCGTCATAATGCCAGGAGTATC
>contig06328_99_209
TTACTTTACGGAATGATTGTGGTGTCTTGGCGGCAAAATGTTGACATAAAGTATtAAAaTCCATTAAATCGTCAACATTTAAGGATAGCGGGCTACTTAGAATCATTTCTA
>contig06330_20_146
TGCGTCTTATAATTGGtttGCCTCattGCAACCAGtttATGACTTACACTAttttATGTCTTATAGAGATAaGTGTAATCAGCAATGGATTAAaGTacGTgACGGAATTTACGACAATTCTAACCGG
>contig06341_187_302
CAGAGCCTAAAAACGAATTGAAAGTGGGTGCTAATTTCATACAAACCTTAGTACAATGTCTTAAAAaCTTGAGTAAAaTATGCGATGAGAATAAAAaTGATTGGGACAAACTTGAA
>contig06352_85_104
cctcgttctgcttagctagc
>contig06361_857_1012
TGGTAATAGACTTAATGACTTTAATAATCAAGCTTTTTGCTCGAAGAATTCATCGAATAATTACGTAAATATTGTTGATCTAGTCTTGCCGGATAATATGGAAACCGAGGTTAATTCATGTTGGTTTCTTCATTTAAGTAGAGGATACCATTCGGC
>contig06348_946_1074
TAAATAAATACATAAACCATACAGACCATATGAACATCTAGGCCATATGAGTAATGATCaTGTATAGATACACCTAATATCTCTGGACTCAAATGATGATGATGATGTTTATCAAAGGTAATGTGCAAC
>contig06381_871_1066
ATTTTTTCTCTTAGAGTGCTTTATCGAATATTTCTCTTAACGAAGCTGGTATCCAACTACCATTCTGCAGCATAAAAGCCACATTtCTATCTAAATAAACATTtATATTGCCGAGTCGATATACTTGTTTGCCTTCTTtAAATTTGTTtATAATCGGTACGAACATTATATTACaTtCcGCTGCTTTtCGTTCAAT
>contig06397_430_673
TATAGaATAAAAATGAAACGaAAAAGTTTATTTTATACTGTTaATATAATAATACCAACtTTTTTGAtTAGtTTTTTGTCAGTGTGtGTTTTTAtTTACCGACTGATGATGGCGaAAAAATTACGTTATcCCTGGGAATGCtTTTTGCCTTAGTTGTATTCTTCTTGTTGATTGCTAAAATAATCCCAC
>contig06399_410_547
CTGAGCTGAATAATTTCTATGCTTTATAAAACTCTTAGGTACTGAGCTTTTCAATAGGTATACGCTATAAACATgtGCAAGTTTTACGGAAGGATAAGAAAAaCTGgCTTTTGATTAATTTTCGAGTATAATTACTTT
>contig06399_2066_2190
TGCGTGATTGCTTTGTGTTCGTGTGTTTTTCTATCTAGGAtGTATTCGACGTAGCGGTCTTGTTGACCTGAATCGTTTGTTTtAAGTAAAAaCACGTTCATAGTTTATTTtATTCGTTTTATCTA
>contig06405_81_232
ATTAGATTATTTATTTTAGAATGTTGGACATAAATGTTAAAACTATCGATGGTCAAAATCGATCGTATTCTGTACCTGACGATtattcagttc
>contig06414_431_583
GGACGCCAATGTAGTTTAAAATTCTTTTTCTATTTCTTTCGGCATTAGCTGAGACTGGCAaCCCATAATAATTCAAAATATTTAAAATTTGCTCGTTGTTTAGTCTATTAAATTGTCTCTTATTATTAACTTGgTGAGGGAaCGCCCTGCCTC
>contig06414_635_727
CcTTAGCCATGTAATTGGATGAGTCTCTCTCACACAAGATGAATTGATGGAGCGGATtATaTTTAGCTTCTCTGCTTTATCCACTGTCAAACG
>contig06448_1289_1482
AAAAaTCTTTAGTGTTTTTTTCGGATATTTAGTTCTTGAGAAAGAAAAAAAAAaGCTAAAGAATAGAATATAAATTTGAAAAAAATTTAAAATGAATCCAGGCGGTCCATCAACCCCTCAGCGGATGTTTCCAGTATCTCAAATAATGCCTAATACTAATCAACCACCAAATCAGGCTATTCGACCTACAATGC
>contig06457_50_179
TTAaTTtATAaTATTAACAACAaCAAAAAAaTTAaGAaTTCAAAGTTCCTTAGAATTTTAGaGTGAAAAATAaCAAAATTTAAAaCAAATAAAAAAATCACCAAATGTAATTAATAAATTAATATCACCA
>contig06464_1108_1253
tAAGTCCAAGAATAGCAGCAaCAAATAGAGgAAACGATCTTTTAaTACAAACTTTAaGAGTCCGATATCCATTtATtGTAAATGAAGAGACAaCACCTTATATTCGAaCaTGGCTtAGTGCTcGtACTGACATAGAtcGAaCAAGA
>contig06466_1_251
aggcatggcttcactatatccaaaacccgaatgtctagaaacccatatacgtaatcaattatacgacacgacttatcaatcATACGTACCGAGTACaTGGTCTTGGCCAGAGGAGCACTTGAGACCGAAAAATTGCGATCAATCAtCCTTTTAtGAGAATGATTAAG
>contig06479_1239_1399
ATTTTCGATGTCGTATATTTTTGAGTTCTCTTGGGCAAAAAATTTTAAAATGTCCGATCGGATTATTTTTGACCGAATAATTGAAGTCAAAAAAATTTTGAGTGGAAAAAGAATCCTGTTTTATGAATAATTTGTGACCAATTTTATGAAGGAGAGCGGGG
>contig06488_917_1040
ATCTTTTTTCGATTTTTTCTCTTGACTGTTTTCTTCAATACTCTCTATGGAACATTCTTCATCGTCATACAATTCACTAGTtACTAAATtCTCATCTATATCTATATAATCATTCATACTTATA
>contig06488_1115_1253
AATTtCTGAATCATTAATtCCCTTTGCTTGATAAAATCCACATTGTGTAAAACAATCGACAATTATACCTGGTTTAATCTCATTATCCCATGAATAaCTTAACATCTCAATCACATTAAACAATTTCACTGAATTCTGA
>contig06508_3327_3503
CTGAAATTAATATAGAAAAGTGTGTCAAGGATTCAGTAAATATTTTTAAAAATACGCCTGAAAGTTGTATGTATAGAGAACATTCGGGTAATGAATCGAAATTAGAAGAGTCTCTTTTAGACATGACACCCGTTAgTTTGGATAAAATGAGAGCTGAATTAGCTCCTAGAATATCAG
>contig06514_2976_3108
TAAAAAAAAaCTTAAAAAAaGGACATTTTTGGATTTTACGAAATGTCGCTATGTCATCTTGAAATCCAGTGTTCGAGTGAACAATTCGTTTAAGTCAAGCAACAGCGTTACAATTCCGGCCTTTAACTTTCAA
>contig06519_285_393
GGGAAACTTTTAATGTCCAAAAGCAATTGATCAAGTTTATTATTGTTGTTTATAAAATGTAAAGTCAAACTAATGTAAGAGTCACCACTCGAAGAAGTCCAAATGTCAC
>contig06529_1174_1332
GGATTCCTCAATGCATGtAAGTTTTTCAGATGTACTCGAATTAAAACCCTGTTCTAATATTAGCAAATCATATtGATTAGCTTGTTGAATCGAACTGGTTGATACTTtGTCATCTAGATGTAATTCGTTTAGATTTTCAAATATTtGTtCTTTAAATAA
>contig06543_1164_1370
GTGAAAATGTGACTAAGACATTCGATCTTCAAGCAATTAATTTTGAATTTTATTTGACTTGTAATGATTTTACATTCGAACAAAATAAATCTAACTCATATATAATTTATGCAAGCTGGGCCTTTGATTTTAAGCCATATTCATTTAAAAC
>contig06551_1856_2018
CGTCATCCTCCTCTTCCTCAATTTGCTCTTGTTGTTGAAATTTTTGTTTCAAAAaTGGATCTAGGTTCAGGTCACATGTTGATTTTTGTTCAACTATATTTGTTtGAGATTCAGTTGTAATGCTAAGACTAGACGTGCTTGGTCCTTGGCTTCGATTTTCTTG
>contig06563_687_940
taagTcaagctaTGcaaaaTGaattggATGATCAAGCTAAtttacttgatGatttaggAAGAGaaaTGGACACAGCTGACACAAGAATGCaaaCTGttaTGAAgAAAATTACtaAAGtCTTACATCTAAGCAGtgaTAAGCGTCAGTGGACTCTAAtTGGAATCTTAATTTTGGctAtTTTTATAATTATCATCtTATT
>contig06573_91_1805
TATAAAAGTTTtAGATACTTtAAGTATTTGCTATCTGGATCTTAGACATTTTCTTTTGGTCATTATCAGTGTTTTGTTGCCGGACCATTATTTTTAAACAAATTGATCTATCAAATTGACGATAACAATCATAGCCATGAGTTGACAATTGgTCTCTGGGTGGATAATGATAAAGCGGACTACCT
>contig06566_684_1033
CTTTATATTTTAATCTCCTAAAGAAGAAGTAGTCGACTTGAACAACAATGtTATTGTAAAAGCTGAAACACCATGTAATaAACAtTTAtTAATaAAACCAATACATAAACACGCCaAAAAAACaATTaAACGTAAACGCTCAAATCAAGTTGTTCCAATGACAAATAAAAAT
>contig06576_29_191
TTGACTTAGCTCTTCACCAGCTACAtttGGCTCATCTCTAGCGAACATaccccATGttttaaaatttaaaTCATGACTTaaaTGTGGATGATTATTCTCACCaaaTCCGTACACATTTGAACcACTTGGtAAATTTGTAGCtATTTGTAAAAaTTGATCATtA
>contig06574_2111_2252
ATTAAAACAGAGACTAATTTTTGCTTAAGTTTTTGGTATCATATGTTCGGTAATCCAATGGTATTGACTGGTGAACTGAGTGTCTATTTACATGAGCCTAATTTAAGCGAGAACTTGACTAAATTATGGTCTAGAGCaGGAC
>contig06580_2072_2237
GATGAAGTTGCTGCTTtAGTCGTTGATAACGGCTCTGGTATGTGTAAAGCTGGTTTtGCTGGTGATGATGcTCcAaGAaGCGTTTTtCcAtCAATTGTTGgTAGACcAAAACATCATGGTGTtATGgTCGGTatgggtcaaaaagactcgtatgttggagatgaag
>contig06596_2_134
AGgTCCAacATTGAGTaGAAATGACAGaTTTTATCAATTATGTGGCCTTGGTAAAACGCATTTtAATTGAAAAAATGCTCGAAGCCGATAAAGAATTAAAAaCAaTAAaTATTAaTTGGCAAAaTTTTAAaGT
>contig06596_206_309
AGACTAAATCGACACCACTTTTGATCGCTTGTGCCAATGGTCATGATAAAATAGTAGAAATTTTACTTAATCATGGAGCTGATGTAAATATTAGAGACGAAGTA
>contig06602_346_518
CGATCCGACGGAACAATTAGACGAAGATGTCGAAGATATGCTTTTACAAGTAGCAGATGATTTTATTGAAAATATTATAAATACATCTTGTCAATTGGCCAAGCACAGAAAATC
>contig06616_1_121
GAaCAGCATAATGCAAaTTTAAGCAATaCTATATTTCAaCAaCAACAACAAaTTAAAATAGTCAAaCAACCGAGTCGgCcACGGTCAAATACGAATTTTTTTtCAAGTTTCAaTTTAAATG
>contig06631_26_219
tttgggtCTGTaaaaGCATAATTTAAatATTTtCtAATATCGACCCAATGATCAGCAGCCTGGGGATCACTAGCGGGAATGGCTAATAATTGCTGAATAGCTCTAAGTCTTAATTGATCAGATTTATTCGGATCTAAATTTCTAGCAATCTGAGGAAATTGTTCACTGGTAAAAAATACAAAACTATTGTGATT
>contig06643_5_197
ATTAAAaTAATATCGGGTGATTTATTACTtATGTAAATTGGTCGTTGGGTTAGATTAAGTATTATGGATtCATCGTTAGGACTTTTACATGAACaTTGTTTAGTTGATATTGTGTCtATACACACGTACCATATTAGAGCCAAAAAAATTATTAATGTAAATCCAACAAAGATTTGAATTTCTTGATGTGATA
>contig06651_174_388
TAGTTTTCGACCAGAAGATATAGAAAACTGTGATAaTTTAGCTCAAATTTTACAAGATTTGGAATTCAATGTCAAAAaTTTACATGAaGAGTTAGAAATAGAGACGATTAAAGCAAGTGTTTTTCGTCATAAAATGACATTTTTCGATCAAGATCTCAAA
>contig06653_2360_2559
TAtTCATACACATTAAATAGACCAACAACTCGaACACTTAAATAtACCAGTCCTaAAAAAAGAGAATCAAATTTAGAAAGAAATAGGCAAATAAATTCAAGACTTACAAGCACAATaAATAAACCAGTTAGGCCAAATGAGCA
>contig06646_887_1104
AAATaATATTaAAGAATTACTTAAACCATGAGCTCCCAAAATaACCCAGTTAAAACAACTGAGAATCAAACAAATGATCAACAAGAATCAAAATCAAAAGCTGATTTAAGACGTGAACGTCGGGCTAAACAAGAAGAACAACGAGCTAAAAAGACGG
>contig06669_1635_1805
CATCAATTAGTTTAAAATGTTAACAAATTTTTATGATAAATAATTTAAAAATCAAAATCTATAAATGTTTAAAAAACTGGGAGAGAGGCAATGGTATTGCCACATGGTGAAGCACATGGTTGTGGACATGTTTGGACTGGTACTGGTTGGGGAACTGGAACAGGTTGTGGA
>contig06662_1426_1627
GtGAAGATCGTCCGTTATTGGCCCATACCTCCCAAATCCAATACaATAATCGCaGaATTTTAAGCACTGATaATAtTGTAACAAATGaAAATGAAGaACAAAATGAATCTCAATATTCGGATAtTGAAAAGaAACAA
>contig06674_612_777
AAAAaTTGCAACTACCAACTAACTGATTAATAAACAAACAAaCAAAAATTTCATGACATCTACTAGCCGAAAAATTGGTATTGATAACCTACAAGAATCGGTTAAATCATGGATCACAAATCTAGATTCACTTGAGATTTACAATTTAGACCGTGTTCTAAGCAGC
>contig06676_1_97
ATTGAGAATACTTTAGAAAGTTTTtATTCAAATtCAAAAAATGTAATTAGAGAAAAACCTATTCCAAAAGTAAATATTCCAAAGCCAACACCAGCAC
>contig06679_832_980
GGCGGAAGTCGATTTAGCTCGACACTAAGTAGATCATAACGAGCTTgaTGATTACGATTATTACTTTTAAAaTtACTACCTGAAAGTCTCATATTATCTGCTTGTTTTtGATAaTATTTTGATAATTCTTCTGACATTTTTAGCTTATA
>contig06679_1928_2148
GTTTGTTATGACGACGATTTACTAATAGATATTTTAGGAACAGCGTGTTCTTGTTATTCAAATAAATGGTTAATTGATAAAGCTGAATCGCTCGCAATTCTAGCCATTCAATCTGCCAAAGCAATCTATGGTACAAATAGTGCTCATTTTGTTAGGGCCT
>contig06683_561_810
CTGAATCGTTGTGGGTTAAACCCAATAAGCCTTTAACTTTGAATAATCGAATAATTAACACAAATAGAAATGTTTTAATTATTGATATTGGAACTTGTTCTATAAGAGCTGGTCTTTATGATCCTGAACCTAAATTACCAAAGTTATTTGTTCCCACTGTATGTTCAAAaGATGTCAATCAAAAGT
>contig06685_194_214
CCATTAGCATTATTATTATAA
>contig06696_2_154
cctagggcTAGATGGATTGTCAAGAGATGACAAATCAATTAAACTTCcATCGTCAAGCTGGGCTTTGCATGAAGACAATTGGGTAAATTTGAGGTTTTTTGTATTATTTACGGATTTCGAAGATGCAAAGTTAAAAAAGAACACAAGAAAAAC
>contig06696_3615_3813
TCCAAACCACATAAACTCAAATCTAAACAATCATCAGTTATTTTCTCTTTTAAATTTAATTTTTTTTGATTGCTCATTTTTCGGACCTAGTTTTATCTtGTTTTTCAACTTTATTCAAAATGGGCTATTTATTTCTCTTTTTTATTTTAtACTTAATTTTGAAATATTTTTTTTTtGAAAGTAAAAAGATGTGTAGACG
>contig06706_434_538
TCTGTATTCAGGTTTTGGTAGCCTTGTTTTAAATAaTTCTCTCCGAaTTTTTCCTAGATTTTTCGCTGAAGCAAAACcaTAAACTGCTGATTCCCAAGTTGCTAa
>contig06706_233_360
TACAGATCTCCGATTAAGAATGTTGAAACTGAAATATTGTGTTCGCTGAACCACTGATTTATCACTTCCcATAAAATCCATACAGTACTTTTTCAAAGACTGATCATAGAaGTATCCCAAAAAaTTAG
>contig06716_614_729
CCCGATCAGCACACATTAATGTCTTTTCAAAAaaCTTGCAAATCTTGTTAGCACACATAACTTTACGTAATATCAAACATACTGCACTTCTATCGAATTTGCGACGTAGCCGTCCT
>contig06739_1562_1759
CATGTGTCCTACTTTTCCATTGGATTTTTTtCTAATTTTtAAATTTTCAAATTGTGATACAACTTGATTAAACTTGGAGTCCTCTAACTTGTCATCATCATAATCATACTCGCTCAAATCTTCTGAATTCAAACCAGTTTCGTTTATAATTGATTTTAATAATGAGACTTGACTAGTGTAATCACTTTGATTTGTGAC
>contig06739_1163_1304
TGCTCTCTCTTCTtCaCGTATTGAATCCTTAATAAAATTTGGTTTACTAAAACCTCCATTGTCATCTTCATCATCGTCAGTACTATTTCTATTCGAATTTAAATTAATAAATTCAGAAGAAGTAAGAGATGATGGCGATGCT
>contig06777_42_230
ATTTtACTtCCTTTTGTTTtCGCTCTTTCATTtGAATATGCTCTTCTCGTCGTTTCGAAGGCATTTTGTAACTTATTGCGAAAATTTTTTTtGAaTGATTACTAATTAGTAAAGTCTTTTTTAGTTGTTGTTGTTAGTGATAAAAATGTTAAAATATAATATTTTTAAATATTTAGAATAAAATAAAaT
>contig06808_8097_8219
CTTCAACTACAAAaCGAAaCGAAAaTTCTTTTTCTACTTATGAGTAAAATACGAATCTCAAAAAAAAAAaTTGGAAAAaGCGTTGGGAAAAGTtCCTGATtACCTTTGGGGACAAaTGCTGGC
>contig06814_962_1106
tATCCCGGAGTACAGGTGAATATAAGTTGAAAAGAGTATGTGGTTATACTCGAGTTTAATAGAGGTAGAGTTGTGGAAAAATACTTGAGCATCAAGGTTAGAAGATTTAAACATGTTGCTTAACTTTtCAAACATTATTTGACAA
>contig06814_1663_1791
AAAaTAGATATGTACcGgATTtCcTtGCTAAGAAaTTCGTGGTTTtATACCcGAAGTTGCATGCATAAGATGCATGCAACAAACGAAAaGACCTCTCCCaTATTTAATTTTATTCTTCGGATACCCGCC
>contig06846_100_248
GTtAAATAaGCAGAGTTTGTTCAATTGGTCAAAAAAAAATAtCCcTCTGtATTTTTTCTATTGAAACAAATTGGAaaCCTACCACTAAATGGTTCAAACCGGCGTGTTTCAAAAGAAAAAAAAaGCTGACCAAAAaCTCGACTTTTTTT
>contig06875_1193_1337
GTGGATTCAAGCAAAAGTTGTTTGCTTGGTGTTAATGGTGATGAATAAGATGATGAATAGGACAATGATGTAGACAAGTAGTTATTATTTGCATCTTCGGAGAAACTCGACCTTAACGAATTATTATTCTTATGCTGAATCGAAG
>contig06874_908_1104
ACCTGATATCTTGCTATTAATTCTTCTCTAGTAGGCTTAACCTCAATTTCAATTTCTTGATAGTCCTCATCAATTGTCAAATCATTTTTATCAGGTGTAGTGGCACCTAATTCAAGATCATTACGATTATTTAAATTGGGCTTATCTtGaTCACTAtCTAAAATTTGTGAAATGGGaTCCAATGGCGgTGGACcTGG
>contig06869_1104_1368
TTTTTTTTttAAtCTTTTTttttCGATTTTTTttAAaCTTAAAAAAACAAaCAAACAatGTtCAATATGACAAACGAcGaCCAAtCACcGCGCaCaCTGTATGTGGGTAACTTGaGCCCGCACGTCACCGAGGaTCTATTACTCGCTTTATTTAGTCAAaTTGGCGAATGCAAAaGTTgTAAAaTTATCCATGAGgT
>contig06882_706_759
TACAAATTCGACTTCTTTTTTAAGATCGTCTAAATTTtGTTTTTtATTTTTTTt
>contig06885_13_211
accAATTTGATCTTCAACTTTTTCATTAACTATCATCAATCGTTTCGGACTCTTTTCTTCTGGCTCTTTTTCTTTAACATGCACAACTTTACCTTCAGCCGATATTCGCCGCTTTAAATTTACTAAATTATACTTTCGATTCAATTCCTCTTTTTCAATCCAATCAATACTTTTAATCAAATTCACATCGGCATAAATT
>contig06849_1848_2040
TTTgAAGGTCACAATTTCGCATCTAgAGGCGAGCCTCAACCAACGCTACCAAGtGGACCCAGTCATAAATTGGCCTCTAATCAATATCAAGTAAGGGATGCCAGACGAACAAGTAGACCACCTCAAGCTATTTATA
>contig06288_237_731
AATGAAAACCGAATTGTGTTTATTCAGTGGGTTCAAAATCTACCCAGGACaCGGTAAAAGAGTTGTCAAaCCAGATTTGAGAACTTTAGTCTTCATTAACCGAAAATGCGAAGCTTCATACAACTTCAAACGTAACCCAAGAACCATtAACTGgACCGTCTtGTAC
>contig06913_15_249
atttatggtatattccaaatgattatcaaTtcTATGCATTAAGTCCCATTTTCTTAATTCTTttaTACAAatATCCGAAAGCTGGAAAAGTTTTATTGGGCTCATGTCTCTTAGCAAGTCTTtCAGTATTGGCATTTTTAACAGCAAATGTTTATATTTCAAGAAAAAAaGAGATTGC
>contig06914_1254_1430
AAAAAAATCTTAATCGATTAAAAAAAAAAACTtAATAAAATTTtCTAACAAAACTTAAAAGgTCTAAGGgTTAAAATGCAAGCTGGAGTTTATGAAAGCAaTGAAAGTGATTCTAATGTaTCtagggattataagccaaatggaaataatggctcacgtcataaacgtaagaaaata
>contig06933_591_729
TGCCCACAACCTAGACCCTAAATTGTCCTCGAATATTATGAAAGCCCCGACACCACTTTTCATATGTCATTTTGTAGGGAATAAAATCCTAATTAAAATGAGATATTGATCTTAATTTTATGATCATTTTTGAAAAAAC
>contig06940_5640_5854
TACAAATTGAAGATAAATTTAGACGATTTGGTCTTGGTAAATTTATGATGGATATTTTGGAGTGTTTATGTGAAAAtTTAGAATTAGAAAAAGTTATGCTTACAGTATCAAAGTATAATCAGACTGGTCTCAAATTTTTCAAGGaAAAAATGAAGT
>contig06949_1_85
GTCCTTCGtCAaGATCcTATAGAATAaCCTTATTGAaTAaTCTCAaCTCGTTGGCCTCGCTATGCGTGACATTTCTATGCGGCTA
>contig06949_973_1121
ATTTTTttGTGTACAAACCAGTAAAGCAAGATGTTGAAATTAaGAATGTAAAAaaGAGAAAaGGAAaTGAAATATCAATGAAGAGACGTTATGTTTCATTGGCCAATTTAAGTGAAAgTGATGAAGAGAATGAGACACTTGTAAGAGAT
>contig06951_1555_1679
CAAAGAATCGCCTAAATTTTTCCCTCTAATTTTAGCTCATCAATATCTAGAaCCTCCTACGGGTGAAaTAAAATTACAATTAGAAAaTCATACTCATCCTATCACCCATACTTtATTGGCAGgAG
>contig06951_5590_5705
CAATGACGAAAAaGATTACTGGAAAGTTATCAAAGAAAATGATAGTGATAGACAAGAAGTTATCAATaTTTtAAAAAGTTCATCTAGTAAATCCCTATACAAAACACAAAACTCTG
>contig06952_1388_1632
AAAATTGAATAAAATCGATGAAAAAAaCCTTGAGTTATTAAGATCAATTGGTAAAGGTGCATTTGGTCAAGTTTATGAAGGCTTATTGAGAATAAACGGTCAAGAAATTCCAGTCGCAATTAaGAAaTTGAAaGAAAaTGTATATTCATCGGAAAaaTTAGATTtAATACGAGAAGCTGTTG
>contig06959_2_239
gtgcatttttgattccgtttttaattagttcggtaatagTTGgTATtCCATaTGCATTATTAGAAGTATCATTAGGTCAATGGATGAAaGAAGGTGGCATAGGTGCATGGAATTtGACACCATTATTTAAAGTCAATGATCAAaCCATTTAAAAAAaGGTTTTGATTGTGCAGGCATAGATCAGCTGG
>contig06965_2406_2593
ACAGGCGTGAACTTGACTCTAAACGAATAGGTTTTTAGTGGAGGTATTTCACAACTATCGGGTACTATTGAAAATGAACTGTCTTCACATTTATTCCAAAATATTATTAATCGACCTTTGGTGTGATTTGTTACAATTATTGATTTTTGATTAGGTTCATCTAAATCGTTCGgTTTGGCATAACCAAA
>contig06971_7_130
ggTTAATTAttttAGTGGCTCAATGTTCtGTTTCGTTTGGCACATTTTTATCAACAGTAGCTCCTAATaCAAGTACAGCTTTATCAATAaCAGGTCCAaTTTTAGCTCCTTTCATGATCTTTAG
>contig06974_1837_2089
CAAAAAAAAAatGTTTtCTCAAAAAGAtCAAGGAAAAAGTGTtGATCAAGAtCAatGTATGCATTAtGACCAAGAAGAAaTGGCACAAaTTAAAAATCTTTTAAGAAaTGAgTCTGAAAaGATAAAaGATTtGATCCAAAAaGTTGAAATTGTCAAGTCAACTATTAACAAaTAATCTAGTCCAAG
>contig06974_6042_6163
AAAAATTTATCAGGGTTGTTGTCCATCCAAATAACGGCCGTCGATTGAACAAAaTGCCATGTCTAACGCTTTTACCATTCATGCAAaCCGAAATGAACAGATGGTTtCAATCATTAAAAGTg
>contig06981_312_509
AAGAGTTTCAGGCTATTTGGATTGGATTGAAAAaTATTGGTAATAAATTTACtAATTTTTGATATAATAAATtATTTTTTTtCAGCAATTAATTCTTATACAGTACAATTCTGAATTAAGTTAACACCCGGCTTAAGCCAGAGTTTCGGAgCGGCTTAAGCCGAagTTTCGGAGCCaCtATTTTCGGCttaaGcccGG
>contig06923_577_806
TGaAAATTAttTTTTGATaAATaAAAGCGCGTATCATTTAGGAtTTTTAGCACCAGTTGAAAGCaGTTTGAAAATTTATAAAATGGCTCCAAGCAAAACCGTGACAAAACaAAAAAGTCAAAATGATAGCCAACGCAAAGACAGaAAAAGaAAAG
>contig06923_577_808
TTTGaAAATTAttTTTTGATaAATaAAAGCGCGTATCATTTAGGAtTTTTAGCACCAGTTGAAAGCaGTTTGAAAATTTAAATTAGATAAAATGGCTCCAAGCAAAACCGTGACAAAACaAAAAAGTCAAAATGATAGCCAACGCAAAGACAGaAAAAGaAAAG
>contig07003_3409_3607
ATTTAAAAATGTATAATTTACTAATTTTAATGTGCTTTTTACATCTTGTTCAACAATTGTTGGCATGTATTTATTTGTCGATGTACGACACTTAAGAGAaCACGAACTACACGTTTCAATTAAGTCTTTTTGATCTAGGGTTACATTTTCATAAGCAACTTTGGCCATTTTAGCTATTTGTACACGAAATGAAATAAAA
>contig07008_1030_1153
CCGGGCCTCTGAGTGTTTAAAAGCCGGTTTGTTTGTTTTGTTCTAAGCTTCGGTTAGCGCGTTCCTCGCATAAAAaGaTTTGAATATTTTCGAAAAGAaTAGGTCTTGTCAATTTCATGAtATT
>contig07008_3207_3411
CTAAAAATATTTTTGCTGGTTTTTTAACACCTCAAGTTTTACTTGCAAAAGAAAATGAGTCACAACCAGGGCAAAGTATAATTATAACACCAAGACAGAAGCTATTTTTTCAATTTGCCTCAATTGAATACGATGGTATACCATACATG
>contig07013_2_113
ATGAAAGCTAtAAtGGTgAAGATgACGATACTaCAAgTAGTaTtAaTGAAaCaGaCTCGAATGATTCATCGTcATACGACAAATCAGCCaCTCTTAAAGCAGCTAATCAAAT
>contig07053_3440_3543
tCTTAAGTTttCTATCCGAtCcAACAGcGtAAaTGTTTTtGgCATCcGGACTCATGCCAaCACTTgTGTAaCtaCAATTTTTCAaTaCATACTCACCAGtaCGT
>contig07079_1415_1590
ATTAAATCAGCAtATCAGTTATACCCGAATGGTACATCACCAATTAATAATTTTAGTCAAGCTTATACCAATACACcTTCCTCTATTACCAACGAATACAATTCAACTACTCCAGCTACTAATAATCCAGTTTTCGATCCGTCTTATACAAATCAAATTTtGTCATCAAATTCATC
>contig07093_820_915
GAAAGGCTTCTAGTATGGATAACCGTATGGTGATGGAGCACCGTAAGGAGATGGAGCGCCAAaTTGAGATGGAGCGCcAAATGGAGATGGACCAaC
>contig07096_469_655
AATTATGATACGGTACTCTATGTAATATTAAACCAACTtCTTGTTTCAAAGGCACTTCATTTGCACCACCCAAAGTTCTTAAATTAAACAGTCTTAAATTACAATGCTGTTTTTGGCTCACAAAATTTCGACTCGACTTAATCGAATCACTCAAACTTAACATCTTAACAATAGGACTTAATAAATC
>contig07096_2883_2997
ATTTTTTAAGATGATAATGAACTcGTTGgATCATCATGGAATCAAAGCCCATTTCAGTGAGGATaTAAGGCaTTGTTGATGAATAACCAAAAggatcaTTAGCATAAGCGTGTAC
>contig07098_1464_1602
CCAGAGTTTATTTGACGAATATGAAAACAATTATAAAAATTTCGACGACGAAACAAAGCATAATTACGAACAACTTAAATATCTAATCGAGTATTTCAACTCGAATTTAAGCCATGAAAAaCTAGACGTAAAAAGCCCG
>contig07122_433_2905
TGTTTATGACATAGAGGTCGTTTTCATGAACAATGTTTTACCAGATTTGGATCTGGAAGCTTTATTTAAGAAAAATTTCACTCAAGTCAAATTTTTACAAGGTAGTGTGATGAATCCTAAAGATTTGGAGCGCGCTAAAGT
>contig07128_1276_1457
ATAAAGTTATTCGCTATGGAAACAGTATAAATGAACCAAATTATCAGATTAGAAGAGGTGACGGCTCAATGTTTAAATTATCTAATAGTTTTGGTGAAAAGGATTTAGGTGTTATGATCTCAAATGaTTTAAAATGGGCCAATCATGTAAATTATGGAGTTAATAAAGCAAATAGAATGTTG
>contig07130_141_320
TTTTAATTAATTTTtAGTCATCTGATGCCATGCAAACACTTAATGAAAAGTCAAATAGTAACCCTAAAGCAAACATCTCATGAAATAAATGGTTTCAATGCACAGACATTTCTCTCTTTGGCAACTGACTTTACTGATCCAGATAAAAATAACAATTCAATGATAAACGGATTGGAAAAG
>contig07174_31_157
GACCGTCAAATTATGTCTTACGTCTGATTTTATTCGTGAATGCCACGACTCTACGTTATTGTTTGTACGTGGTAAGTCACTTTTAACACGATCGTGTAAATTCCATAGTGCAATTGGGAAACGAGGG
>contig07175_1109_1235
AAAAGATCAACTTGAAATAATCAATAAACATGAAAAAGCATGTAATGTTAAAAAGTATAAAAAATCCATGCTTACAAAATCGTTGAAACCAAAGTACGAGGAGACTAAATCAGAATGTAAAGACGAG
>contig07176_774_952
TGGCTACAGCTTCGTCATGAACTTTTTtCTTAACTaTAGACTGTTTTATaTTATCCATTtCGATCATtCGACGAGACGgATCAACCAaGTCGGCCTTTGTATTATTTGACGTTAAaTCATTAACATTAATTTCCATAGtCATTaTATTTCCAAAaCTATCGCcAAATATTAAtttGTCC
>contig07180_179_372
TAAAGTTGTCATCTaCAGAATCATTGTCATCACTTGCATTATCACCATTTCGTTCACTTTTTCTATCACTTTGGTCTATTTCATTATTGGTTGAATTTTTATTACTATTTTGAAGGACTTCTATTTGACTAATTAGTTtAGACTTTTTCCAATTGTAATAATATGTTACCAAATTCCCTATGGTTTTGTCGGGC
>contig07173_1587_1849
ATTTTTTtATTTTCACAGAAATTCACAACCTATTCACAACTCATCTAATTTGTCGACATCTGGAAAATCTACATTTAGTTACCCCGGAAAGCCTTACACTGGATGGCACAAGGAGCAAAAaCGTGAGGGTAGTTtACCACCAGTAATtGgACCAAGACCGAATAGACAAAaTCAGAATAGTCAAAA
>contig07197_1090_1210
TTTtAAACTTtCTTATCAaTTAAAGTATCTGTTCGATTTTtGAATTTtGtACCAATGATTTTCtATTTTTAtCTATtGAAATCATGAATTTTTTTtCCAAATTtAAaCAaTTtAAATtAAT
>contig07206_586_709
GTCCGATTGTTGTTTTtGTGGTTTATTTGtCTTTTCCtCTTCGATTTTAGACGCTATTTGATCACAACTTTGTGGTTGTTGAATACATAAATTCTGATGTGATTGATACACTGAATCAATcgag
>contig07221_1194_1372
CAGAATTTGAAAGTATTTTTGATCTATCAGCACCATTAGCTGTTTTTAATTCATCCTTGTGTAATAATTCAATTCAAATGAATGACGATTCAAATAATAACAACAACACTTTTTCTTGTGAGAATCAAAATATTTATGAAAATATTGATGAATTTAACGATGAGGACATACTTTGTATA
>contig07239_271_385
CTCGTCTAATCTAATGGGCTCAACTTTTTTTtCtATTTCaTTaCTAaCTATTGAAGACTCTGTAGTAATTTCATCGATTAATGGAATTGAATCTCTGTGGAATTCTCTATTCAGC
>contig07253_387_509
CGCTGAACTTGGTCGCGTTGTTTCATTATTACTTCCTATTGAAATATTTAATTCGGAACTTGTCGATGAATCCGAACAATTTAATTCAGTCATTTTTTTtGTTTtGACTTTATTAATTTTCTA
>contig07257_189_365
CTGTgaTTTAATTGGGAATGATATTCAACAAaTATCGAGTACCGGCTTGGAAGATTGTTGGTCTCGCTGTCTAAATAATCCAAATTGTAaTCATTtCTGTTTtCAAAAATAaGCTACGGGTGTTGGTTAAAAAatAAaGCTAATATtGATTtCAGTAGTATGAAtGTAAATAaTGgC
>contig07296_509_636
CGGGCGTAGATTTTtACTGTAATTTGTCAATAGTTTATCAAGCAAACGAGTTATATTCAATGTAAAATTCGGATTATCGTCGCATAATATAATATTTAAGCGCATtAAAATAaCAAAaTtAATAGTtG
>contig07302_7_187
CCTGAaCaCAAGTCTTCCAGATTTTAATTCTGCATACTTTTATCCAAAATCATCTCTAAGTGATTCAAATTCTTACAAACAAACAGATGATAATATTCCTCCGCCTAGTTATGATGAAATTGGTGAAATTAAGAAACAGGAAAACAATGACGTAGTTAAAGAATAAAAGACTTAAAAATAA
>contig07312_1377_1532
AGGGGAGATAGCTCAGTTGGTACCGTCATGGGCGTCCAAGCAGAAGGTCGAGAGTACAAATCCTGTGCGAGTCAAAAAATTCAAATGAGTTCCCAAATTATCTCCTTGTGTTATATTGAGTAAAaCACCTAACTAACCCAGCTTGTGGCCGTCGAA
>contig07331_4200_4320
TGCGATGCGAGCTCAATTTTCTCCTCATTTTTATTAAGCTTATTTTTTtCCACAATATAATAGGCTAGAGTTACTAATTGATCGGATTTATTCGAGACAAAAATTTGAGTTTTTGTCTCcG
>contig07334_3034_3165
GCAAGACTCAATTCAATTTGTTCAAAGTTCAGATCGGTTAGGTTTAATTCGGGTGTATTTGTGTATAATGGTTGAGAATTTGATTGTAAAcTtGCTTGAATGTAGATTTTTtCGTTTTGGTCTTTAGAATCT
>contig07349_1523_1675
GCACTTTTTtAAAATTTGATTTTTGGTtGTCTGATGATGATGATGATGATGATGATGATGATGATGATGACGTTGATGAAATTTGTTCTTGTTTTTTtAGCTTAAATTTTGCCAAATAATTATTCGATTGAAAAGAGTCAATTAAACTTTGAG
>contig07352_1089_1245
CTTTGCGCACACATTTGACTAAGAATGGCTTTAGCTTATGAACAACTTCATTAATTATCTTCTGCTCATTGAGAGTTTTATTAAATGTAGTAGAATTTTGCGACAAACTCCAGTCTTGTTCTAACGTGTATTTATTGCGATTTGAGCTATCATTAGG
>contig07353_3_182
ATCaCCAAatGCCTCTTTATCCCAATTCAATTCACCTTGATACTGTGTCGAATCGAATAAAtATTTTTCAACGGCCAATATAGTAGGCACAATTAAGGCAATTAAAaTTAAAaTATTtAGTAGTGACATAGGCCCATTCATTTTTtAAGCATTTTTTTttCtAAAAaTTTTTtAGTCTTT
>contig07362_909_1102
GGAAAaTTCATTTCAaTATTtaTTTTTtAAAGTtACAAATTGAAAAAAaaTTTAAAaTTTAAAAAAAaaTaGAATACAAAAATAGATTAATTGTTTATTTTTTAAAGaTAAAGCTGTATACTTTtAaTTCATCATGCAATGTAAATTTATTAAGATTTTTTtCTCATTTtATATTTTTtATTTTTAtGTTTTAT
>contig07375_1628_1735
GCTTCGACTAcTTTCGATGTAGgTGTAATATGATAaGAGCTTACATACTTGACTGGTTGATTTCGACTATGTGAACTAGTATCATAAATTACAGTACTTGAATAGAAA
>contig07394_2664_2828
CCACGCTTCTCTTTCATTTTAATTTCCAGTGCGCTGCTCACGAATCAACGTTCTATCCGTACCGTACTCAAAAAAAaaGATCTCCGGATACGCTTCGGGTACGGATATGCTGTATTTCAGTCTAAAATTCGACTTTTCAAAATTTAGACTTGGTACTTATTCTTT
>contig07395_911_1087
ATTTTCTACAAATaCAAAAAAAAAAaCTAGTTCAACAACTTTTGAAaTAAAAAAAAAAaGTTAaTGATTaTTTTAAAACAAAAaTGGTCAaTCAaGGAATGATGCCTTCGCCGACTGTCTCGACATCGGGTTCATCTGAACCAAGTTTtCAATCTAAAaCAGTCgaGTGTCTCATCC
>contig07406_780_939
CAAAATTATTGGCCGATACAAGTGTTATTCAATTTtATCCAAGTAAATTCGTTTTAATAACTGATATATTGGACACATTTGGCAAGCTAGTaTACGAAAGAATTAAATCTAAAAGTACATATATAGCGCCAGGATCATCTAAACCACAGCCACTACCAGG
>contig07412_1397_1525
TTTTAGTGACAATGAAAGAAAATTTATTTTGGAAGTATTCTACGGTTGTTTTGACCGAAAGAaTATCCTCGATATCGTAGTCAATGGTTACTATTTAAAaGAAGGTAAAAATTGTCTTCAGAGCGATCG
>contig07410_2209_2434
AAAaTATCTTCATTTTGATTTTAGAACCAAAGAAATAAAAAaTTAGCTTCTTTCAACAAAAATGACTGATTTtCTtCGACCAGATTTTtCAAAAAaTtCAAAaTATTTtCCGGCTCTTACAAAACCAATGCTCCCTGATGACACTTTTAaGGGAAAAATCGCTTTCAtA
>contig07412_2832_3005
CTCGAaTTGTCAAAaGAGAAATTtCCAAATCTGCTAATGAAAaTAATGCTATAAAaGAACCAGAAAAAaTTTtCAAAGCAAAACCTTTTGTTAATCGACAAAaTAACTTAGAACCAGTTAAaCTTAACACCGCAGCTGTtCTtAAAGATGAGCAtttaattaaaagacaagtag
>contig07425_1468_1587
GTTTAAtATTCCGGATAGAAAtCCACTTtCGCTGTCGATCTTTCtATTTTTtGAAACgAAAaGAACTAAATATATACCATGTATtATAACTAGCTCCCAATAAAATAACACTtCCGATAA
>contig07436_3_137
GTACGCCTAAGCTTAAAATCATTCATTTGGTTCATAAAGGTTTGACTTTTCTtCTTCTCTCCTAGCTTTATTAGTAAGTAAAAAaTaCTAAGGCTTCCTAATTTCCTTTGAAaTTTtGAaCATTGCAAATATTTT
>contig07433_23_203
CGATCGAGTTAGCTAAaTACTTGGTTGCTTAAGTCAAAAAAaTATTTTGATGGTTATTGTTAATTCTTTGAGTGGTTTTGGGGCTAATGAATatCTTTAAGTTTTAGATTTGGCcTaCcTGtCCAGAAAAAAaTTAGCTTAAAGTTCAAAAATCGCAACTTTTGGTCGTCCCTGGTTATAA
>contig07442_386_569
ACCTGTTTGATTGAAACAATAATTAAATAAAATAATCAACAAGAATGAATAAAAAATTTTGAGATTCATTTATGAGTTGTCTCTCTCTGTCTCTCGTTTTTTTTTtCTTTtGGTAGTGCTAAATTTTaCCAATAGTTTCAAAAATAAGCAACTTTTTAATTTTTTTtAATTAAAAAaGTTTCTA
>contig07445_1128_1294
TTTCACATGACTTAATTGATCGTCAAAGATACCAAATTGAATTCAATTTTGAAAGATCAAATCTTCGATCAATAATCGAAGAAATAGTAGTTGCGGAAAAAGTGAATTTTTCGTGTATTTGTGGTGGTTATTTCACAAAATTAAATGGACAAGTCACAACTCCGGAC
>contig07452_3037_3229
TTTGAATTTAAAAATTTTTTAAAAATAAAATAGTAAAAAACTTGAAACTCTACCTCGAATCAAAAATTTACTAAAGAACCGTTTTGTTCAATTATTATTAACTGGCCACTAGGAATTCAATTGAAATTATAAAAaTTTAGAATGATAAAAAaTCCCAGATTTTATCAAAATATAAAAAaTATTTTCAAAAAaG
>contig07456_1_159
CGAGTTGCTTATCTAGTCCTTTAACAAATTCTTTTAAATGAGCATTTTCCAAAGCAGACCAAACTTGAGCATCAGAATACtCTtCGAATGGATCtAAATTTATtCTTAATGTACCACTGAAAAGAACTGGATCTTGAGGTATAATAGTTAATCTTTTCC
>contig07456_344_472
AAACTTTTTCTCCTGGCTCTATATCACAGTTTATATCTTTTAATACGAAGTCAAGTTCCTCTCTATACTTAACAGAATATTGATTAAAAGTAaCACGACCCTCAGTTGGCCATTCAACTGGTGGTCGAG
>contig07461_1095_1260
ACATGCTTAAATTAATTTCAAAATTTGAAATTGCTTGAAATTGTGTAGGGAGTGCcACTAGtGTgTTGAaGCcTTGTTGGaTTTTCtCTTtCAATTgTAAattcatgctgaatttatcttgtataaattgatttacaaaaccagtgaataaatgcggaaaacaaca
>contig07483_333_509
TCACATTCACAACAAAAAAAaTaTTtAAAATTTTTTGTTATTGTTGTTGTGTTGCTGTTTGAATTTATTTTAGGTAGCTTTGGAGACACTTGAACAAAAGAAATTTTGTTTGAAAGATTTAGAATAAAAAATTATGAAATGCGACAACTTTCCGGAAAaTATTATAAATTATGTCGT
>contig07486_7_291
ATTgGAAGAGCCAtTGtTTATaAAAGTaATTgGAgTTGAgGAATTTGAGCCAAcAAGTGGTAGATTTGAGAGTAtTTACTCAGTTGATTTGATTTATGGTggggAAGAATCAATATTGAGCTAtttcATTcaaaacGGaCtTGCtatACaAAATGAAGACGACGGTGATGATGATG
>contig07486_1319_1540
CAAGAATTACCTTATGAAAATGTTACAGTGTTAAGCGAAGAATTTCGCGAGACTAAACCTGCTTCGATAAGATGTAAATTGTCAAATATTCGACCGCCaAAGGGAAGCAAAGTATGGTGTGCTAAAGCTCAAGAAACCATGGATACTCTATTCAGT
>contig07504_88_248
AAATACAATCAAAACTGACATTAATACAGTCAAAATTGAACTAAATACTAAGATTGATGACTTGACAACTGAATTTAAACAATCTGTAGAAAATGCAGAGAAAAGAC
>contig07510_1_199
ACTCGACCATTAGTAGTTTATCGTCATTCACTGGAAGAAGCTATGTTAATGATGTTTTACTCAATATAACCCCAGGAAAaTTTGTTATTGTTGACTTAAATTTTTGTTGAAAATTTTCTAACCCAGTACAGACTCGAAACCACAACCCTCTGCGCCAATTTGAAATTCATCATCCATCCATTCTCTCTATCTACTAACA
>contig07509_3_190
CTATAACAGTACCATAATTTtCCTTTGGCTTTTCATCCTTAGCATAAGAGCTACTGACTAGAtAAGTCAACAaGACCACTAGAAACATAAGTTTAGTATTTTTCATGATGTTtATATGATTGTAAAAGACCGTTtGATTtAAaTTTAATTTCTGTTtATTCTCTTAAAACCTAATATTTTtATATTTT
>contig07511_3787_3928
ATTTTCTAAGCCACTTATTAAATTACCATTATCCAGAATTGCTAATGATCTGACCATACCAAATAGACCCGTTATTGTTCGAATTAATTTtCGATTATAAGGATTCCATATGTCTATATTATTTAATGATCCAACAGCCAAA
>contig07536_903_1087
GGTTCTAAATTCAATTGATTGTGAATTGATAAAATTGGACAAAAATCGTTTCTCAATAATTAATCATTACAATCCGATAGATACAAATGGACAAAACAAAATTAGATTAAATGAATCTAGTACACCGTCAATTAATCTGCAGAAAAAGTATCAAATAAAAAATACCAGTTATGATTTTGGCAAGA
>contig07542_1930_2094
CTCAGAGgAaGAAAAaGAGAATTTTGTCAACTTTTTCGACTCAATTAAATTCATTTGTCGACTTTTCAACATTAATTTTTCCCTAAAGTTTTTAATGCAAGACGCGCAAACTGCCTGTGCCTCCGCAGCAAATGATTGTTTTCCTGGTTTAAAGATCCTAATGTG
>contig07552_57_211
GTTGAAaGGaCAAAAAACGGTTTAAaTACAGTTTTTTTtAAGAAACCGATTTGGGTAACTAAAGGGTCAaTGGTGgTAaTAAATTTGCCTTATCCAGCCATAGTATATTATGATAGTTCAGGACAAGCAAAATATTCAGACTATCTTTTATCGCA
>contig07599_2186_2368
TtCTTTTAATTTATTACAAAAATGAGCTTTTCGATTGGCAATATATAGCTCATCATACAGTAGGCATGGTTGCTGGTTACACAACTACAAATTATGGATATTTTTCATATTTAATGACAGCTCGACTAATTAG
>contig07607_2756_2925
TAATAAAACTTTAAATTTCAATACATGTGTTTTTtATTCTAGATTAAGAAAGAATGGCAGATGATTTAGATGAAAATTACCAATTGGAGGACGAATTTTTACCTTCGAATGATGCTATCATCAATTCTGACATAGAAGAAGTAACAGAAGAAaCAAAAATTACGGAATCG
>contig07609_1_138
AATaGGatGTtCGTtAAAaGTCTTGGACAAACGAATAGCATCGACCCAATGGTCTCTGGGAGTAAGAGCAGGCTTGTTATCAAATCTTTTtAAATATAAATTTGAATTTTCTTCTTTCAATGCTGAAGTGTTCTAACA
>contig07609_467_592
CCCTCTACCCCTATTAAACTCGGTTATTTTATACCCTTTTCAAATAAATTTTGAACTAACCCTGTAGCCATTTTTCAGATATTGTCTCTGGGGTTATATGCAAGGTTTTACGATACTTGAAAAAAG
>contig07609_281_380
CTTTTGTCAGCTCATATGGGTGTTCTGGTTCGGGATGAAAGCACAATATATGCTTGGAATCATTGCACATTATTACAGCCGAATTTTTAAGATTCTTTCT
>contig07596_507_727
GCTTCGGAAAATATTTAAATTTAGATGCATCGCCGTGTTTTAGGCAACACTAATTCGAGCAATACAGAATTATTGATAAGATAAACAAGCTAGTAGTGATTCAGGTTATTATTCAAATTCACACGGCTCAAATTCATTTAGTTCTTT
>contig07596_509_727
TTCGGAAAATATTTAAATTTAGATGCATCGCCGTGTTTTAGGCAACACTAATTCGAGCAATACAGAATTATTGAATAAACAAGCTAGTAGTGATTCAGGTTATTATTCAAATTCACACGGCTCAAATTCATTTAGTTCTTT
>contig07624_529_718
TTCATAGTTTTtACCGGCTATTAGTtGGACAAGATATTTGTCTATAGAGGTTAATTGATCGAGTGAAaTaGGTAAAAAaGgAGCTCTTTTTTCGAATATAAaCTTGGCTTCTTTTTGACAGCTTGAACATTTTAGGTAAGACTGACTTAAaCACaTAAGGACAAGATCACATTTTTCAaTAGCAATAAAA
>contig07626_5_144
aTaCAAGGTCcaTGTGTTGGCAATCAGTtAACTTTAGcGCATAGTAGACTTTGGGATGCAaTTGgTGGATTTTtaTACATATTtGCTAATTtACAAGATAAACTCAGCAAAGACCCTCATCAAATTGAATTATtGAGAGA
>contig07625_333_548
GTGATTGTAGATTAAGAAAATTTACACAAAGTGAAAATGCATCTCAATACGCTGTAGATTTAAATTGTGATGTTTATGAAAAGGACGCTTTAAGTCATTATGATAGATTTAGAGGTAAGGTCAGCGTCAATCCAAAGGATTTAAAATACGTAAAAATAAaC
>contig07631_1890_1993
TGCTCATTTATAAAACAAATAAGAGACGCTGGTAAAATAATTGATTTAGATCCTTtCACTGAAGATGgTAAAGTTTGTATAGATGCACTAGATCAaTTTtATGT
>contig07632_220_363
CTGGGTGGTATTTGATAAGCCATTCGAATTTGAATTAGATGAAGCTAAATTATAATTATTCTTTATAGTTTGCACAGCTTTTTCTAATTTACTTGCAAAAACACTTCGTCGATTTGTAACTGGTGTCATTGAATAAGAATGTTT
>contig07634_7_202
CCAAAGTCAAGAATCCAATTTTCAAGTGCAAATAATGTCCATATCATCCATTGAAATTCGCTTTTTTCTGATTGTAGACCATTATCTTTTtGTGTTTTATTGTCAaCACCCTTTTTCTTAGATGATTTTGTCATTATTATGTTTTTTTCTTAAAACTTAAATTTTAAGTGACGCTTTTTGATTTTTTTTTCcAAAC
>contig07634_1161_1349
CTAAAAAATGATATATTTGTTTGATGTCTCGGTAGGCTTTTTCGTGTAATACTTCAATTTTTTAACTCAATAACCCGCACAACACCTACTTATTTTTATCTAGACACCCAAATAGAAAAACAATTTTTTTGATAGACTTCGACGAGTTCTCTTCAAAAGTCAATCTTCCTCAAAAAAAAAaGTTTTTAG
>contig07637_711_865
AATATCTGGTGATGATGATGGATGTTGTGATGGTCGATTTATGTCTCCATAGAAACAAACTCTTTCCATTTTGGCGATTTAGTAGGTCTACCTACTCTTTTTTtGGTAAACTTGGAGTTTTCATCGTTAAAGAAATGAATAATTTTCAACCAAAT
>contig07641_3_95
GGAAaGCTCAAAATATTCGCAAAGTCTTTtAATAAATGAAGTTGAACGAATAATAGATGATGTTTtAAGAAAAGATGAACAAGTGACCGAAGA
>contig07642_426_662
GTTCCTGAAAAGAATATCACTACAGATTCGTCACTTGATCTTAATCAAATCGCCAAAACCTTAATGACAAAGAATGAGCATAAATTGCCTTTGATCTATCAACAAGAATCCGAGAATGCATTATTGAATGGTGAAGAGGATAAAGTGTTACAAGAGTTTATAATCTGTTGTCTCTT
>contig07642_3666_3812
AGGCCTAATAAGACAaTTAAAAGCCGAACACATCTCGAATTTAaTAAATATAGTGTTCACTAGCTTATTCATTTAGAGCTAGCCTTGTAATGaGGAAAAAAAGGTTGTGTtACGGTGATTTTTtGCCCTTATTTtGGAAGaGCGACG
>contig07644_1709_1797
TTACTAATAGAGGTCCCcAAAACTCATTTGGTtGCTCTTTGTTTGAaCaGTaGACAAGCTTTCCATTtGGATAAAaCGGTAGTCTATCG
>contig07642_4361_4567
GTTTAAGAGAGCTTTTtAACTGTTTGAAAATAAGTGATCAAATTCGAAATGAAACAGAACAGTCGAAATTAAAaCTTAAGACTCGAATGAACAAATCATTTGAGAGTATTAAAGTCGACTTGGCAAAATTAGAAACCAAAaTATACGGAAAAG
>contig07586_1170_1453
TGATAAACTAAATaTAAATTTATTTTTtATTCTTTGTTTTTtGAGATCCAATTTGCTTTAGCATCATCAATTTTCAATAAAAAAAaGATTCAAAATGGCCGACAAAAAaGGAAaGAAGAAAGCCCAAAGAGCCACCAGCAATGTCTTTGCTATGTTTGAACAATCACAAGTTCAAGAaTTCAAaGAaGTATa
>contig07659_3516_3609
TTTtGTTTTAGATACGTTCCGAATtCtAaTAAAAATTTttttCTTTTttAaTTtAAAAAaaTGAgaGAAATtGtACATTTACAAGCTGGTCAAT
>contig07674_3906_3994
ATTCGACATCtATgATCGTCtAaTCTGAaTTTaGCTtCTTCTACATtCATTtAAATCCATtGTtgACCATAAACgCTCAGCTAtGgCgc
>contig07674_3235_3367
CGCCCGCGCTTCAAATTCCCAAaCAACTACTCATTCCGATTTAGGTGTTTACAAAATACGAAGAAACAAAAAAAATTTTTTTTTtCAAAGAAAAAaGTTTCAACAAAGAAAAAaGTCGTGTTTTTtATTGAAA
>contig07675_3790_3980
TGAATTGTTCGATCCTCTTCGTAGGTTTTCGTTTGTCTAAGCTCATTGAATATTTTTGGCAGTTGTTGAaTTTCATGGTGTTCCGGAAGTATTGATTGACCGCGCGTATGTGCATAATTTCTCAACGGATTACTTTtATAATATTTAATTTTTTCTtCTAGCTCGTCGGAATTTTCCATtCTTTTTTTTTt
>contig07685_288_468
TTTTtAAAACTTTTTtATTTGACATTAAAATACCGTAAACGCTTGCGCATTACTCCAAGAATAAATCAAAATATTCAGGATTATTCCACTGGAAAACTTCCCATCGACACCATGTTAAAAAAAAaaTCGAAAaTTTAGGAAAAAaaCAAAAATTTTTGaTTTtaCCCGGGATTAAAaCTCa
>contig07717_371_568
CTTTTACATCAATTAGTTGTTCAAAGAGATcTTCAATCAATTCGTTGTTTGATAGTGACTTTGATATATGTAGGTCATTATTCGAGCAACCATGGGGTGATTTAGTGATAATTCTCAATGCATGGTATTGGATAGATtCCA
>contig07727_420_520
CTaGCATtAAGCCGCCCATTttATtATAATtGTCTttAATAACATTttaTCTCtGgTTTttGgTATATAATGTCTATAAGCcAGCTTCCAATACCGATGTA
>contig07730_543_703
GCTCTAGATAAGATTAGTTTAAAATTtATAATCACGCTGCTTTTTtAACAAaGGTTACAGAGCTCAAAGAATCGCCCTATGACGGTTGGTGTAATTCACCAGGCGATGAGAAATTATCATTTAGAGATAATTTCTTAATATTGGCATCGTTTGAGGACCCA
>contig07730_1820_1925
AAAcGAACAGCGAATGAAAGTGAAAATGAATGTTTTTtGGATAAAaCAGATGTACCGAAAATTTTAGTAGTTAATGGACCATGTTGGATCCGTAATGGCATGGCTA
>contig07730_2046_2177
TTTCAAAAGTGAATTTACCTGGCGATGAAGATGTAAAATTTTATATTCAAATGGCATGTATTATGGGTTTTACATGGGTAATTGGTTTTTTTCTAACGACAATTTCACCAAATGCCGACTCGCCTCTACCAG
>contig07749_1369_1465
GAAAGAGCTTGAGCTATGGGTAAGATTTGCAGTTGACGTTACATTTTCATTGGATCCACTGTaCAATCTGTTTCAGTGAAAATGAGGAGAGGAGGGG
>contig07749_1114_1310
TTCTGCGTATTAGATTCACcTTAAACCGCTGAAAATTCATATAAATGCTTTTCACTTGAAGAAGCTTGTGAATTTtCGGCATATTTTtGGGAAGATAAGTATGCAAGCGTAGGGAGCCTATGAGTATTTTTTGACGTTAAATCGAAGTTTTAAACAAAATAATTTGCGTGTAAATTTTATAGATATCCAAAGGGGCG
>contig07749_2073_2269
AAAAGGCAAAATTTTTTTCTTTTTTTTTttAATTTtAAAAACAAAAaTTTAAAAaGCATATTTTAAAACGAATTTCAATTAAAATGTTTGTTTTTTCTTTAACTGCAGAAGCGGAACGCGAAAtGAGGGGCGTAAAGTCACCCTAAAATGCGGATAATCGAAACGCACATTGGGTCTGAAATATACTTAAATGCAGA
>contig07752_1_180
CCAGCAGAATGAACAACAGCAACAACAACCACCCACTACAATGCGTTTAGTTTTTATTTTTATATTAAAATTTTTTACTTCCCTAATACCGGAAAGACCAaGAGCtGTTAACTAATAAAATAAAGAACCTTTTGTTAAATTAAGTATTTGTATATATTTTTTtAATTTTGTTTGAGTAAA
>contig07754_399_583
CCTTTTTATAACTTTAATCGACTGATCACTAGAAATTTTAGTTTCAGACTTATTTTGAGTGCTCTTAAAtCTTTCATTGCTACCACTCATATTaCTACTTGTCAGATCATCACCGAAAATAATTCTTCTCGCAAAAGATCGTCTATACCAtATTTTTGGAAAAACAAAGACTTCTTTAATATtCC
>contig07754_7039_7190
GTTTAATGTGATGTAAATTTTTCACTGAAGCTTTTTTTtCTAACATATTTCGTAAATGGGGTTCATCTTTTAAATTGATTGTGCTATtCAACTTACtATTTTCTTTTTCCAAATCGACAGCATCTGCAATTATTGAATAAATCTGATGaGCC
>contig07754_6696_6970
AATATTAAAAATATTAATTTTAAAGCTGGTGTTGGAAATTTAGCGCTTAATGGTGAAATGAAAAATCTACAATCTACTGTTTTAATGGGAAGAAAAATTATAGGTTCAAGTTCAAAGCTTGAATACGACGGCTCtTTGAATATAAGAATGGATTCAACTTTTGGAAAACTAGCTGAAAA
>contig07758_138_350
TATGTTTGTTATGATAAAGAAATATCACAAAATGCGaAACAAAAAAAGATACTCAAGGAAATATTTTGGCtcCTAAAGTCGaAAAAAAACTTaGTATGCATATCATGTGCAAAAGCTACACGCGGA
>contig07771_2_126
tgtaagggttcataggatttggatcttaagtcccatatgcgaaCttttccatcaatcgATCCACTTAGGATTAAaTTACTCTCTTCCAAaTTAAaTCTTACGCAATTAACTCTGCCAATATGAGC
>contig07771_729_921
TTATtATTTAAAAaTGAAAAAaTTCCAAAAAaTTTATCTTCTATCGGTTTTGCCATTTTTACGCTTACCAGCGAATAAATGTTtAGGTTTTTTCATTGTtATTGTACGATCAGCTtCACcAACACGTGATTCCTtATTCAATAACTtACGTTGAGATAACTTGGTCATACCTCTAGCCTTAGCAACCATAGAC
>contig07786_590_737
AAAATACTTTATAAAACAAGCTTTTCTtCTTAAAATTATTTATTCGATAAATTCTTCAAAaCCTAAAAAaTTCGAAAAATGATGCAAAAAGTTTTAATCGCCACTTTCATGTGCCTTTtCTTAATTGGTAAGAaTAAAAaTATCAAAG
>contig07791_461_639
GTTTAGTtATTGTTGATGTtATATTAGATGCTAAGACAGATGATATACTTTGCGGTaCACTCATGTTAAAATATGAAAATGTCTTTTGTACGTTtGtACTAATtGCTGATGCAGCcGCTTGGgTCAACcAaCTTGCTGATTGTtGTtGTTCATTATTtAAAAaCAGTTCAGTATTTGTA
>contig07796_562_703
TAGAACCCGAGTACATTtGaGAAAACAATtGGTCGCTACGAAGAATATAGTTCATATTtACGAGCTATGTTAGCCTCAATTGGTGATGTCGAATGGTGCAGTGGTCCATGTCGAATAACTCAAATAGaTGGCAAAGGCGGAA
>contig07801_594_756
GGAATCAGTGTGAAAAGGGATCAGTAAATGAGAAGTCAGTAAATTCTGATTTTTGGAAGGGTCATTGTTTTAGGGGGTAgCGAATAATGGCAATGCTCTTAGTAAGAATAACGGCTACGTATTAAGTAAAAAaTTCCAGGCCTGTAAAAAGTACTGTAAAACT
>contig07808_367_495
CTTGGTGTTTATAATTTTACAGTTAATGTTTTGGAGAAAGGCTTAGCCAGAATGAATACTAATGCTACATTTGAATTTCGCTTGATCGGAACTAGTTTTAaCCCGAAAATTTCTGGTGTTGGAGGTAAT
>contig07813_505_686
AAACAACTCCACTCGAACCATAACTCGATGTTTTCGAATACAATTTAAATCCAGATTCATAGCCCGCTTTAAATGATCTCGACGGATCTCTATTTGTTCCATTTTCATAAAAACCAGGATTAAATGTAAAACAATTGCCAAAACGTGGGAGTAAAACATGTTTAAAAGAAGTTTCATAATTT
>contig07816_56_167
ATCGCAATATTGTGTTGCAAGTGGTATAACTGCAGCGTTTACTCAAGATGCAaGAGAAGCTTTCGATTCATGGGTTAAATCAATTTtGGCAATGTATCCCAAAGAAGgACCA
>contig07828_1765_2777
TGCACCTTTTACATACTATAAATTCAAAAAGCTCAATATCAATATTTAACCAGAATAACACTAAAATTCGCTCGCaAAAAAAACTaATATCTAATCATAACAAATCAACTCTAAACCAACCAATAGAAAATTCTATCAATAAAATCAAATCTAAATCTGAATTAGATTTAAGTAATTCGC
>contig07831_3599_3765
GtCTTTtACTTTAAATAATTGGCTGAAAaGAaCTAaCATCTTTATTaCTtATTtGGTtCTTTCAACTTTaTtAaTTTACGCTCTTAGATGGGTTTCATCTTTTGCAACTACGAACAAAACAGATTGTACTCTGCAAATCAGATTTTCAGGCCCGAATAAAGAATTAG
>contig07832_1648_1788
CATGTTCAAAAaGGTTGTCGCTTTTACTTACTGCCGTGTCTCTCCATGCGGCATTTTCTATTAATGAGTTGAAATTAAAGCATGCATCTAAGGCGTATTTTAATTTATTTAGAAAACTACTTAGATGCTGCATCAGCAGCT
>contig07837_451_515
tgccattgaagctcgactatttggtccgaatttgtttgactctacttccatatcagaaatctaga
>contig07843_1_124
AAcGTGGATTGAAATACATTCTCTCATTTTTGTAAGGTTTTTGAATTAAAAGtCGTAaTAAAAATTGGCTTAGAGAAAGTTCGATTCTCAGAAGAAATTTTCAAAAAATTTTATGAAGTTTAAG
>contig07858_436_576
GCTGTTTCTATTAGTTTATCTCTTAATTCGTCCGTAAGCATTTCTATTCGTATTTCGAAACTTTCTCGTTTGAAATAAAATGGAGAtGAATTATTTGGATtGCGgACCATTCTTGGATtCCcAaTtgATaCCcAatttaat
>contig07869_812_1014
TTAtTATTATGGaAAAATTAtGTACTTaGaAAACGTaGaAAAATTCGTTTGtTAATCGAGATTATATGGCCGTTGTTTTTATTTTTAATTTTAATGTGGGTGCGAACTCGTGGTCTCAAGTCGAACGAGCTTCAATGTAAGT
>contig07880_1_160
GgATTCTAAATaTTaTTtAaTGTCTTTAATgCTACtaCCTaCAACGgAaTGCCTTTGAATCAaTTAGgAACTCtATTtAGTaGTGAAAaTTAtGGTtgTGAtGCAgCCTATTATtATTTTTatAGTCTAAGTTGTACTGAACCTTTTtATGGAGCGAGAG
>contig07885_377_492
TACCTGTAATGTTAAATATAGTGTGACATAGAGCTATCTGCATCGAATATTTTAATGTTTTAGATGGACcACTTACACTGGCCAAAATACCGGTTATAGTTGTACCAATATTCGAT
>contig07900_848_1005
AAATTGTTTtAATGACATAaGTTAAAACTTTtGGTTCATTTGGTGAATCGGGTTCTATTGATTTTGAATTTAGGATTATTTCTATCGATTGATTTTGTAAATCATCGATGCTTACACGCTTAAATGTATGGCACTCTAAAAGAGTtCTACCattatca
>contig07909_296_480
TTTAGGAGTTCAGCCATGGTTTGCTTTTCATCGAACACTTATGTTTACAGTTCCTATTTTATCAATTCTTGGTTtATTaaTAATTTtAAaTGCCAATCAATGGagTTGGGTTGAACCAGGCCTTACTCTAAATTTTTCTCATTCAATAGTTGGTATACTAGCAATAGGATTCTCAATAATTAACG
>contig07922_699_869
AATATAAtTTAAAACGtTGGCaAAtAgGAgAAATaGCCTCAAAAATTGGCCAGtTGtACTATCAtTATTatCTGCGAACtAGTGAATCGAATTATTTAAATGAAGCGTA
>contig07939_72_156
CAAAaTTAGAAAAAATTTATAGCAAAaTACTGTTTCGATCACCAGTGGCAAATCTCAGATCTGATTTtAATGGACTAGATCTTTT
>contig07963_480_641
tAGAAaTcTTtGTTTTAGCAAAATATTGAAGTCAAAAATGAATTCAAAAaTaTTTAGCTTATTTATGTTATtAGTAGTCATTGTTTTGTGTTTTCAACCAAaTAATGTCGATTCGCGAGCATTAAGATTGTCAAAATACAATCgCAAAGACGCTGAAATTGT
>contig07951_103_322
TTTGTAGTTATTTTGCTGTACACTTCtTCGtTTTTTTTGTTTGTTACaAAACACTGGAATaAACTTAAAAGCGCTTATTAtGCTCATGACATATGGCAAGCTTCGTATAAAAGTTTAGCTGTTTTTTGGGAAACTACTGGG
>contig08001_1318_1442
TGATTTGCTTGCTGTTGCTGGATGTGTATGAATTTCTTTTTTTGATTAAATGATTTtGTCATTAATTTGGATAGAGTTTTATAAGTTCCAATAGCAGCTTTTAATtGGGTATCACTTGCCATCCA
>contig08013_3_211
GATGGATCAaaaaaTAATAAATGAATCGAATGGACGATCTACTCGCAaTAGCATACATCATCGTTTATCAAATGTACTTGAAGACATTGATAGCGAGGGTTTGATGGGAGCAAGTGATAAACAAATGAATACTAATTtAGAtGAGGACTGT
>contig08036_2434_2582
GGTTACTGGCACAGGTgGTGGAATTACCATGaAATTaCAAGATGAAATCTACATTGCACCCTCAGGAGTTCATAAAGAGCGTGTTCAA
>contig08036_2637_2951
AAAAAAGAATAGAtAAAATCTTGtTAAGTaAAAAAGAAAATGAGTTCTTTGGTAAAGCATGAAACACATCCTGAGGATAAAGAACATCCGAGAAATTTAATTCCAGAACTTTTAAGGCTTTTCTACTCGCTCGATTGGGTAAA
>contig08041_4195_4285
GCTTATtGTAACATGTCAAAAATTGATGTTtATTTTGAGGTGAAGATGATATATGCCATATTTCTCCTTCTTTATGATCATAAATACATTT
>contig08056_1183_1297
GCTGACTCTTGCTTTCGGAATAATGGCATCATGTAAATTTTTGTATGAGTTAATTTCTTCACCCGTGTGAAAATTCCATAATCTAGCTGTATTATCGTTTGATaCAGTAAAAATT
>contig08079_30_180
CTGAAACACTTTGTCTTTCTTGCGCTAGGATTACGGTCTCTGCTTCAGAAGAATCTTCTGACTCTTCTCTTTTTtCAATTCGTACAGCTTCTTCATTTCTTTTAGAAGAATTTTCTTCTTTATGTTCTTTTTTAAATAAAGAACTTTTTtC
>contig08084_1330_1445
GTGTAAAaTTTAAAAAAATTGGTTGACTaGTTAATTTTTACTtAAGTAGGGACACTTTTCTCAAAGCGTTTTCAaTAGCTTTTAATCTCAATTCAGTAAAATATTCTTTATCAATA
>contig08094_3239_3261
AATCTTCAACACAATGCCAAAAT
>contig08094_4131_4260
TGCCTGTATGATTTCTTGATTATCaTAAATACCACATTTCTCGGCTAATgaTGTtATtACATaaTCTGGAACTAaCGATTCTTTTtGTGATTTTtCTTTTATACTTtGTTCAAAATCTAACCATACTTtC
>contig08115_84_282
AAAAaTAATAATGCTCGGTAATAGCCAAAAAaGTAAAATATCGGGTAAAAATCGTGCCTCAAAGACcGTTTATTTGCGTGCACAGTCATTAAATGACTATAATTCACAagAAAATTGTATTAGTTAtGAATGTCGAAATGTAACTGGTAAACATTTACGTATTCATCGAGAGCCACCAATTTTtCGACTTAGCCcACCG
>contig08126_261_439
TAGACTTTTTTtATACGAAACATTTTCCAAACAATAAAaTAAATATAAATTCACCTTTTACATTTTGACCAACAACAACAACAACAAAAATAATAAACTATTTCTATCTAATTCTTTCAAACCAACTCCAATTCTTTTTGTACAAGACTAAACTTTTTTTTTACTCGAATCAATAAAAA
>contig08106_198_412
TTTAATTTGACAGGTCTCAATGAACAAGTTCCTCATTATCGACAAGCTTTGGACATGATCCTTGATTTAGAACCAGAAGATAACCCGAATCAAAGTGATCTAATAGAACAAGCTGCTGAAATGCTTTATGGGTTAATACACG
>contig08106_198_413
ATTTAATTTGACAGGTCTCAATGAACAAGTTCCTCATTATCGACAAGCTTTGGACATGATCCTTGATTTAGAACCAGATGAGGAATTAGAAGATAACCCGAATCAAAGTGATCTAATAGAACAAGCTGCTGAAATGCTTTATGGGTTAATACACG
>contig08140_443_577
TAgAATATAAAAaTATTTAGAATAAAATAAACAATTAAAATTCTGATGGCAGCATCTTCGGTTAGTAAACCTGCACAGAGTAATCTTTTTAACAATCATTATCGATATCGTCCAACAACTGTCGACCAAAAGCGT
>contig08152_251_439
TAATAATATAAATTTACAAATAAACTTGGAGTTTTGACTCCAAGGCTTATTCGGTGTAAAGACACcTCTCAATTGACCGCCAAaTAATGCTACTTCCAAGCATTCGCCTGCTTCGTCTATGTCAGTTGGGGTATCAAGTATaCCTTTCCATCTAAGCAACAAATGTGCCAATTCATGGAGCAAAaGAAA
>contig08157_756_927
TAAAGGTAAATGAATTTCCAGAGAAAGTAAGCTTTTACATAATGAACAGTGTTTCAAATTTTAAAAGTGAATGGACGCCAATTAGATCAAATTCAGTCTTATTTGCCGGTTACCTATTAGGTCATTTGAGTAAAGAAAaCAAAGTCAACTATCAAAAGAGCACATCTcaaat
>contig08166_2393_2581
TGAATATTGGTCGTTTTATATtGTCAAGTAGATTGGCAaGATTGATTTTTTTTtGGTTATTTTTTTtGTTATACaTTtGTTGATATTTTTtGAGCTtGTACACAATGGCTCATAGAGATGcTTCTtAtAGAGAATTTTCAGCcGAaTGTGcAcTtGCTtaTAAAGATCATATGGCcGAAGTTCAtGGtC
>contig08183_2000_2688
GCAAATATCACCGAAATGTATTTTAACAATCTCACAAAATCAAAGCCTACAATAGGCGTTTCAGTAGAAAGCCTAAATAGCGGAAGTTTAAACAGTCGTAGACGACAACTACCACAAATACCTTTAGATAAACAACGCGAAAAACCAGATAAAAcCACTACTAACCTTGCCGAAAAAGCTAGGAGATTaAAA
>contig08199_3994_4155
GGAGGTGGCGCATTGGATATTTTTTCCAAAATTGCATCAACTAAATTCTTTCTATTCGATGCAAAAACTCCTACaTGATCACCTGGTTTATACTCTAATTCACTCGAATAaCCACTGGTGTTTATTTCGACGAGTAAAGTTACTCGACCCGAATTTTTAGCT
>contig08201_2590_2787
aTTTTAAGGTGCAACTTTTGAAAAAGTTTTACAAtCcGATTATTGgTTTTtATTCAATGAACGACctAGAACAAAACTGTCAATGAGCTTACCAAAAGTGGCC
>contig08205_428_566
AGAATAAATCAAATGAAAACATAAGCTTTTGTTTTGTAAAAATTGATCCATCACAAAAAAATGAATACCCCACTGTGATAAACACACTGGAATATTTAAGAGACCGTGAAATAAATTACTATTTGCCAGCTGACCAATT
>contig08211_8_273
AAAAATAAGTCTAAAACGCTTGATAAcCTTTTAATCTATAGaGTGTTAATTAtTTATTAAAAAAATAGCTTCaaAATGTCAtTATCCCACCTTTCGACaAGTAATTTTTCGCCACTCAAAAAtGATTTaATAATAAGAGCAGCCAAAGGaGAATCtGTTGAGCGCGtAcCAATAtGGAtaATGCGTCAAGctgg
>contig08215_1155_1285
tGGTATTTTAAAAaCATTACCGAAGTTCTCCAAGTTAAGAACATTTTCAAGCATCTGATAATATAACCTTtATTTAAACCCCTGTAAACCAAGCAAATATCGCCAGCGACGTtAGATATtCaCTAatCcaG
>contig08224_108_290
ACCACATCCTCTTCCTCTGTTCCATCCACCCCAACCCCAATTACGACCATGTCCACGACCCCAGTTAGGGCCCCGTCTATTCCAGCCCCAACCATCACCGCCCCAGGCGGATACCATTGAACTGGAAAGCAtaCCAATAATTACAACAaGCAAAATTGTAAGAAAATTTAACTTCATTTTGAA
>contig08238_43_227
cTtAATTAAAGATAGATTAAGTAAATATTTAGAAAGAtGAGTCAATTCTATTAGATGATATTtATAAAGTCCAATTATACTAAGTAAACTtCAAATAAAATGGCTTTCAGAAATCTTACAGATGTTTACATTTTGATGAGAAATAATGCAATATCAAATCGAACAGTTTTCCATGATAATCAGGT
>contig08246_1_222
CATTAGGACTCGAGAACTTAGCCTCACAATTAGCCAATattgttaaCCaaaTGAGTGAATTATTGTTGAACCAATTCAATGGCTTGATCTCATCGCTCAtttcccaaattcctttctAAgattacgttaaaatgagacaaaCaaaatttttttgttgATAaaCA
>contig08252_2051_2197
AaCAAATAAaCAaGAaTTAAAAaTAaTAGCTGATATtAAACTCTTAGTCTCAAATTTAATTGAGTTAAATAAaCAAGCATCACAAGAACAAGAaCAACTTCAAATTCGTTCACTTTCAATGTTAGCATCAGCATGCATACAATtAAA
>contig08261_592_733
AAAATCAACAGTATTGTACAGCTCAATAAAATCAACGATTTTAAAAACCAAAAATGATAAATCGAGTAAATAACGTGCAAGTAAACAATAAAAAAAGACGTTTCGAATTGAGAAAAATGGAAAGGATTGTAAATGGGTGGTA
>contig08267_357_706
TTCCAAGCTAATTTATCTAATTGTAATCAGTCATTAGTTAAATTAGTAAATATAATGCAGAATCAAACAGATTCTTCGTTAATTTCAGTTTCAGTAGATCCTCAGGAAGATGAGTATGAAGTGGCCAATAATGAGTTTGATTTGACGTCAAGTAGTTGGTTGAGCGCCGG
>contig08275_20_163
attAAGCGCTtGGTTTAGaCTTAAATATCCACATTtAGTCCATGCTGCAGTAAGTTCATCagCTCCAATGTTagCtcTagTTAATTTTACAGATTAtcTAGTAGtcGTTAATAATTCaCTCTATtccTATTCACCAAGTTGTCC
>contig08279_8_167
ATTATCTTGTAAAGGTATTTTAGGATTTGTTTGTGCATTTGGAATAAGACCCGAATTTTGAAGACCCCACCATATTGGATTTGTGTCCAAAACTACAATTAACAAATTTCTTTCAAGGCTCATATCTAATAGTTTCTAAAAAAATGCTTTGAAATCTATT
>contig08284_937_1104
GTAGGAGTGGGGACTTGAACCCGCACCCTTGAATCAACTAGGTTCGCTAATTAATTCAAAATTCAAGATCCTCCATCCAACGATTCGAACCATTAGGCCATCACCGGCCTAAAATTCtATTTTTGAAACAAAATCACTAAAtAAAAaCAATGTAGATTTCAAAGATAG
>contig08282_684_849
TACTATGTTGGGAACAAATGGTGGTCGGACTCTTTTCTTTAGTAAACCATCCCAGTCTACATTTCTAAAAAATGCTTGCTTTTTAACATCCTCAGCATCTCTTTCAGACGAaCCCAAACGTCTATCTACATTTTTtCTCAAAAGCCTTCTCATTATAGTAATAGAC
>contig08288_1130_2315
GGAGCTAGAGTTTTAGAGCCCAATATTATTGAAAAATTTACATCGAATGGAAATTTCGTTATTACGCATaGAAAaTATGAAATtCAACTTCCAGAAGATGATGAATATAAGCCCcATTTGAATATA
>contig08291_251_433
CTTGtCTCATTTGaGGATTATCCGATCCACAATaTTTACATGTAAAatCGTTTTtCCtATTCAAAATAGCCTCtAGAaTTAAAATACAAAATTCTGATATCATATaGAACACAATCAAGCATAAAATTATATAAAATAAAAATTTTTCAAACaTAAAATTTCGtATAAATAATTCATCTTTGA
>contig08345_70_251
TAAAaaaCGAATGCTAAAGATGAAAGTGTTAAAGTGGTTGTCAGATGTCGACCCATGGAAAaGAAaGAAATTGCTGGTAATTATGAACGAATTGTCGAAATGGACACTAAACGCGGTAGTATCACTATTAAAAAaCCAAATGCACCTGAAGAAAATAaGGAATTCTCCTATGATGCCGTTTA
>contig08349_3635_3782
TTTACAACTCTTGGCTTGTTTAGGCTTAGTTACATTTGTTGAATCTCAATTCAAAAaTAATCAAGCTTTAAATCGTGATGTACAATCaCAAaTGATTTATGTACATCGTAAAGCCAcGTTCTATGATACgAGTAGTAATaaatgtaca
>contig08351_5_145
AGAAATGGCTTTTTATGAAGATTGTTTTCATGGCATGATTACATTTTCGGACGCTTCTCTTGGATTTGTAGGATCAAAAAAGATAGTCGAAAACTTAATACTTTACATCAAAAAAAaTATTTAAATTTTAGATTTATTTTT
>contig08370_723_856
TAcGAcGTGGCTTGTTTAGGTGTGACACATCGCGATTGGGAGACACTAGGTCTTTCAGCATTGGAAAATTTACATTTAGAAATAGCGCGCAAATCGTTCATACGTGTCAAAGATTTCAAGTATTTAAATTTAAT
>contig08385_3_249
CGAAACCATAGCTTAAACATCTTAAAATTGAAAATTACGGTTACGGTTGACGTTACATTTTTACAAGAACCACtGTAAAAtATTATTATGGGTGGAATTTGCGATAAAACGTGGGaTAAAtTTTAGtTTTACGGGATGCGGCATGCaAtTTTCaAAACACATACTTTTCAATCGCTTGTTATGTTCTCC
>contig08385_3_919
ATAAAGTCACGGGAATCCCATTATGGTTATCTATTCTTTCCACTGGTTTAGTATGTACAGTTTATACAAGTTTAGGTGGAATGAAAGCGGTgGTTTTCACAGATACTTTTCAATCGCTTGTTATGTTCTCC
>contig08386_343_486
CTtGAATTTCATTtGTCGACGATGATTCATGACGTATTTtGtCAAATTCTTGACCAAATAAATCATTGTCATCAAAAGGATTATTTGAAACTTTTTTTtCCTCTTCCTGAATTGATTGGGCATTTGTATGATTTAGGTTCAGAT
>contig08385_976_1151
TCTCGAAAGAAGATTTAATAATGCTGTTAGAtTGATTGCATCGACTAtTTTTTGCATTGaAATGtTTCTCTACATGGCTGTAGtttTAtATTCACCATCTTTGGCTATTGAACAAG
>contig08397_807_936
aaaaaaaaaaaaaaGAAAAtCTCAAtATTGTTCAaGtAAAaTTTTtCCAATATtCcACcATtAGCGAGTGAAGAGCGCaTAACCCGAACAaCAAAATAAAaCAAAAAATtAATACAATAGAAGACCAGAt
>contig08424_517_643
GCCATTTTGTGTCTTGTGGTCGTTGAATTCATTGTGTAAATGGAAATTGTGTTTTATACCGGATAATTTGTATATATTCTCATTTTGGTTGGCCTATTTAAATTCAATATTTACACCGTTTATTCTA
>contig08428_1_187
TAGCGATTCAATTTTTACTGAGGAAAaTCTACAAGGAATCATAAGTCTTGGCAAAGGAAGTAAGAGAGATAAATTAGAAGAGACAGGACGTTTTGGTGTTGGTTTTAATAGCGTCTATCATTTAACAGATGCACcTCAATTGTTAAGTAATTTAGAAGACTATGTACTCTTGGATCCTTTGTGTAAA
>contig08432_1914_2051
TACCTAAGACGTTAAGAACTGCTGGATTTACACTTGAAACTTGAGgAGTATTtGAAAAATCATATGTAAATTTCTCATCTAAGGTAACCTCTGATCCAAGCTCGGATACTACAACATCAACTGTTTTATtACTTGTTt
>contig08451_486_659
AATAAaCGAAACAGCaTTTTtAAAtaGAAAAAAaaaTTGACTAGAAAATTAATCGCTTTCACTTTTAAAATCTGGTTCTGTCGAATTATAGTGTTCACCAGAGCCTAACATATGTCTATGATAAGTTATAATTAGAGGCttaaCACttttcttaTCTTCGCCTATAATTATCTC
>contig08461_1956_2120
CTTGCGTAAATTTtCTAAGCTTCCTCTGTAATAACGTTTtCGTCCATATTTAAGTCCATCATTTATATCGgCATATTGTAAATCAGCTATTAATCCAAAaGTAaCTAAGAGATTTCCGTTtAAGTTTtCAGGCATTGTTTCTTATTTTATTTTCTCAAAATTTAT
>contig08475_46_137
GGAAAAAATACAAACTAATGATGATAATTTtGAAATAGACtGTCAAACaGATGAAATTGAATTAGTAACTAGATGGACTCAAAATCCCGCcG
>contig08479_1196_1378
TGTCCGTATATATCCTCAAAAAGaTTATTCGAACCATACTTTTGACGCACAaTTTCATTGTTCAGTATGATATAAGACTtGttagtcaccaatttcataattttccacaattaccttaccatctctttttgaactgtcatgtactcatattgcttgcatcgttctaatttatgaaaacttctg
>contig08432_2376_2584
CAAATAATATTGTTAAAATTGGTCAAACAAATTGCGTTGTACAAACAGCCACAGCGACACAATTAACATGCATACCAGATAAGGGTCCCATTGGTGTCTATAATTTTACGGTTAACGTCTTAGGAAAAGGTCTAGCCACAATGAACGATGC
>contig08503_419_607
GTCGAATAAAATAGCTATTTTTGATTTTGATGCTACGATTATAAACGATAATAGTGACACTTATATAAATGAATTATTATTGGAAAAGCATCATGCTCATCGAGAACGTCAAGGAaGAGAaCATGATCAATTAAGTGAAGTCGATTTACGTCGTCATATTTTGCCATATtCAATTGAAGAATTGTATGC
>contig08515_501_651
ATTTCACATGATTATGATGAGTTTCATGTATTAACGCGTCATCAAAATGATGCTGCTATGAATTTATACAatCAATTAGgCTTTTCGGTtGGCAATGCCAAAATTGTCGaGaaaTACGGCTACAATCCAATGCGATATAtttCAtttACTa
>contig08522_1086_1256
TGGGCGCTTGTCACTAAAACATTTATGTGTACCTGTAAATTTTTtGAAATATCCCTGCTATTTTGCCTTGATCCGAATGAATCTCACCGGATGAGTCACAAATTGAAGAGATTCTGTTTTTGACATTTTGTTTCTCATTAACATAAGCAAACAACcTTTTTTCAATCGCTC
>contig08527_908_1100
AATTTTTTAATATCATAAAGAGATGATTGGGTTTAAATGTAAAAAACAATACTGTATTTATTTGAATTTTATGTAGAAATGCAGCGTACTGTACCGTACCGTATCGTATCAGGTAATATCTTATGCGTGCCACACATAACGTACATGTGCATTTTAATtCTGAATTCTAAGCGACGAAAAAGTTCAAACAGAG
>contig08533_461_647
TTGTTCGGATTTGACCAAATTGAGATTtATAAACGAAACAaGTTTAATACATTGTATTAGACAGCGATTTGTTTCGCTAAATTTAAATTATACTCTTATTGGAAATCAAAATTTATTGGCTATTGGTGCTAATGAGGATAAAAaTATGATTCGAATGATCAGAAATTTGAAACAACTTGACCTGCCA
>contig08543_48_238
ATTTTATTTGAAATAAAATATTAAAATTATATCATCATCAGCGGTGAAGCTTCACCTAAATAGTTACATTTAAATGGAAAATAGAGAAGGGCTTCTTCTTGAATTAGACGAATTCAATAGaAAAAAGA
>contig08548_408_607
AATgGAGTGTTAGtTTAATTCTaAGTCTTACACTCgGGGGTTTCgGTATAGACAGATTCTATTTGGGACATTATAAAGAAGGtTTAGCAAAATTGTTCaGCTTTgGGGGACTTGGTGTATGGACTCTAGTTGATGTT
>contig08599_702_900
CTCGAAAATAGTTATTTtGCGTCAGTCGATCGATGGAATTTATtATTGTCAATTATCATTGAGATGTGATCAAAAGAATGAAATATCATaTCGTTTAGGgTCaGCTTTAGATGCCGAAAAATaCATCCAaCAaTATGTaaaaatattcacagaggaaggaaggcggcaAgtcaatttaaaaCaTAAtttAAtagaaaag
>contig08600_1_155
GCCCTAGGTTGTAAATTAAGAGATTCACACAATTGTTTGAGCTTACCAGAAGCTCCAAGTTTTGGTAATTTTACATGAACCGATGCTCTTAAACCAGTTCCAATATTtGTTGGACAAAATGTTAAATAGCCAAATTTATCATGATGAGCAAATTT
>contig08603_1023_1172
TCTATTGGTATTTTAAAAAAAaTAATGGAAATTTGCCTCTATTAAAACGAAGTGATTCTAGAAAATCGGAAAATGACGCCGAATCGCTATTTAAACGAGCAGATAGTATCAAATCATATCGATCAAGTGTAAGTGTTGATTATGGGCGAC
>contig08604_51_247
ACCTCATTTGAaGTAAAATCAaTTTTATCGATGCCTTGTAAAATAGAATCCCATGCTCTCCCGGTTACTATACATGCAAATAAaCCAAAATATTCATTAACATTAAAAaTTTTtAGTTAACTCTTCTAGTTTTTGTATGTCCTTGTTCAAAaTACTCATCCATATTTTAGCGTAATTATACCGAAAaTTTTTtGGtA
>contig08609_1496_1626
CAAATATGATAGGTGTTTGAGTGACGATTTAATTCAAGCTATAGTTCAAAATATTTATAATCATAAGCAAAATGATTCAAGTCATTCTAATCAGCTTATGGTtAGTCAAAaTTCGACAaGCACAACGCCCG
>contig08623_1582_1718
CTGAGATACAAGAAGAATTTGAACAAATATGTCTTCAAATACAAATTATAATTAAAGATTTATTTGAAGAGTCGTTGCAACAAGCTAGTTCtAtAAGCGATTCGGATATGAGTGACATGGGTGTATTTACATTTCAA
>contig08660_1664_1815
CGGAACTTATTATGATCGCTGACTTAGGATCCATTTTTATGTCTTTTTCCTCTTGAGGCTCAGAGGCATTGGATTTGAATTGATAAGAGTTTAATTGTTTGTTGTAAAaGTCAATTAAATCAGCGATTTTTAATTCTAAATTTTTtAACTCa
>contig08660_6418_6567
GGCTATTTCAGTATTAAAATCTTCTAAGAGTGGTGTTGAGATGGTTTCTTTTTCTTGTTTTGTCATTGTTTGATAATATGGTGATAAAAATGTTCGCTCTATGTTAGTAATTGCTTCTGGTGTTAAGACACTTCCTAAAGAagCTATGCT
>contig08696_1_422
actttttcaccatttttatgtttagattaaacgggtcttgTagagaatgTGACCATGaaatttCatgaccagCTTTTATTGGCACCAACACCATACATAATTgGAATTCCTGCAAGCTTTTTAGCtTATaAAAATAATTTTTTGCtTCCGGACGATGTATGGTT
>contig08707_10_203
cgggTATACAGATATGAGTATGGgTAGATtACCTATAAAAATCAGATATTTGCGCATCAAGTTTGGgTGCTGTtGGgTAAACCCATCCGAATCCAAAaCCCAGAATAAATAAGGTTCTGTTTTGGATTGTTTAAAATCTCTTAAGATGCTGTTAAaCAACGTCTTAAACAGACTGTCAACTTATTTCAGAAATG
>contig08731_751_885
CTGGGTTACACACATTTTAtCGATTGAATGTCTACTTGCCGAAAACTTTCCGTTATTGAGTTCTTCTAGAGGATGATCTTGATAAATTGCATATGATCCAAGTGAACATAAATACAGTATTTCATTATAATTATG
>contig08739_2202_2305
CTCGCTTGTATTTCCATTTAGTTTtGTAAAAAATCCTCCGGCTATGCAAGTGAAATTTAATTTTtCTTTtACAACTACTTCCTCGACTATAGCCTTTaGaTAAC
>contig08701_1209_1433
TGAACCTTGAcGAAAGTCCAACTTTATTCtTGGAATTTCATGGTTCTAAAGGAACTGTTGATCAACAAGCTGAAGTAGCAATGGAAATTTGTAAGAGTAATAGTTGTAAAGAATTTCAATGGGCTACTGATCCTGAGGAAAGAAATAGATTATGG
>contig08766_23_181
CATGGTAATAATGAaaTAAAaGAGgCGTATGAACATCAATCAGTGtCTTTTtATCCAGAATTGAAAAAGACATtAGAGATGCGTTGCACAACTAAATCTAATGAAAATaTACGCGTTGAAATCCAAAGGCAATACTATGATTTCCGTGTTGAAATTGCG
>contig08773_2_189
AACAGGCTGctATTAGAAGAGACGCTTATTtCTCTTTCTCTGTTCTAAACTTAaaCTTTACAATTGTTGTCAAGAAACCTCGTTTTTCGtcAAAGCATGTAAAAGCTAGAAACCATCTAAAATGGTAAAATTAGGATCAGTGTCTAAATGAGGACAAGTTCTTTCTAGTTTTGAGATGAACATtGAAG
>contig08774_77_99
ATTTTAAATGAAAGAGTTTTCTA
>contig08796_635_825
TTTTTGTCGTCATCTGAAATATTCACtCcTAAATACTTCATACTAGTGACTTCGGTTAATTTTGTGCCATCTAAATAAATGTCCTCCTGTCAGTTGTCTCTTCTTATCTCATCAACATTTCGGACAACATTTTTATTAAAGACAATGAATACTGTTTTATTTGGATTGTATCTTATTTCATTAAAAATTCC
>contig08796_882_983
GGATGATGTCATCGGCATATACAACTAAGTCAATTTTTACGATGTTTGTGAGTTTAAGACCCTCTGGACATTTTTCAATTTCGTTAATTATTTCATTTATAT
>contig08801_1311_1434
AACTtCTTTACTAATAGAGTCACAGCAAATGTTAGTAACGACTTCTATTAGCCCGTTAGTGCTCTGTTTGAACTTCTTTTAAAGTTTCAGTTTCAACTTACTACTACTATTTCATAAAATCGGG
>contig08809_1979_2158
CGGTATGATATAAAATATTTGTCaTAAGTCTAGTCTAGTTAAGCAAATTCACGTACAGTCAACTCTCTTTAATCCGGAATCTTTGGGaCCCAAAAAaTGTTGTTCCGGATTAAGTTTTCCGGATAAACTTTAAATCGAAATTTAATGTTAAAAGTCAAAATAGCGAATAAAAAaTTTTTT
>contig08809_1666_1843
CATTAGTATTTATGTAAATTTTGATAAATCtTAAAtTTTTTTCtTATTaAATAGCCGATTTGGaCgGTGATGGTATGGTAAATTATGAAGAATTTGTAACTATGATGACAGCTAA
>contig08813_213_378
TTTGGAGATTAAATTCATATGAATAAAGAATGCCAAAATGGTTAGATTAACAGTAGACTTAATAACCAAAAaCGGACCCGGACACAATAAGCGACGTCCAGACGAGTCCGTTCAACACTATCTTAACAGACTTACCCATTTAAATTTACAAGAAAAATCTATCGAT
>contig08813_2700_2804
AGAGTTTTTtGTGTTTTACATCTAAAGAATATATAGAAGATTTAGCTTTGATACAAAGAGAGAAACTTAAAGAGGCTCAAGTTCGCTTAGTAGTTATCGGATGTG
>contig08813_1957_2116
TAGATGAACAGCATGTATGAGAATCAAAAATTTTTCGAAAAAAAaGCAGCTGAATCTTCAGAGTTTGTGATTGATCTTGATAATGACCAATCACAAGAGAATTTATCTCCACAGAAACTAGTTGAAATTGGTGACTGTTTtGTTtATGATGAGGCTGGAA
>contig08744_2773_2897
TCTATTCAAAAAAAGCTAATCACATAAAAAAGAGAAAATCTAGTAAGTTTGACAATTGAGCACGTGAAAAATTATAGTTAAAAGCTGCATTCAAGCTAAATTATTAGAAATATTGCTAGTGACAT
>contig08826_144_327
CTGAATTGGAATATGCTCGAGTTAAGCTCAAGCTTTCGACTCGTACTCAAATTAATTTGGACAAAATTCGTAATAGAATTGAATGGTTGGAAAATGAAATCGAAAAAATTGTCGAGCCTATTTATAAAATAGAAAAGGAAAAGATTAATATAATTCGACGTGAGAAAAGTTTAATACAGGAAAG
>contig08840_1515_1647
GCGGATTGTCGAACTCTGGTATTTTACCAAATGCAAACATTAATtGTTCATGTCTAAGCAAATCAACACGAAGTTTATCTAATTTTTTTtCCAACTCATAATTATTAGGATTCTGACAAGACACTTCTATTTG
>contig08878_28_214
CGCTAATCAGAGAATGAACAAATATAACTGATCAGATAACTCTATTGACCAAATTTTGTTGTTGTTTTTGCTGTTGTTGTCTGTGTCTCGGCTTTTAaGCTTATTTTCCAATTtATTTTAAGCACGCCAGCAATATAAAAAGAaTCATCAATCCTTCTGATAATTATTCATCTTTTGCTATTTGACC
>contig08886_101_293
ATTAAGACTCGAGCAAAAAGCTAAAGAAGAAGAATACGAAAAAGAAATTGGTAATATGTACAAGTCTGTAGAGAGTAGAAAGCTACAAATTGAACAAGtTGAAGAGGATAATATCAGACGAGC
>contig08891_2439_2614
CTTTATAATAGAATCCTCGTGTTtATTTAACGATTCCATACGAGGTCATTTtGACAAAtGGGATATTGTCCTGGACAAAaTAGACGATTATCTAAACACTTTTtACATTGATGTAATTGAAAATTTATGCTTTGAGACAAAAACCACTAAGAGACCAGACAaTGAGTGCATTGGTG
>contig08904_706_891
TGCAAATCCATATCTCACTAaTTAAAAATTTCTTTTCTCTCCAAAATGAGAGAAAACCATTCTGATTCACCGAATTAAGCACAGCTGAATCCAGTTAATTTTTCCTACAGTGACCAAACAATGCAATCACAATTTTATCCTGATCGACAAATCAACCAAACAAATCAAGCTACTAGTATAAACAGG
>contig08908_374_517
GTTTTATTTAAAAATATTAATTTTTAATTTAAATCGAATGATTGTTTAGCTTAATTTGAGCATGCGCTGGGATGTTTTTTTTtAGtAAACTCATTGTATTCACCTtCAATTTTTTCGATTTCTTTCTCAATCACAATATTATTT
>contig08915_525_672
CCGACATATTtATTTTCGGAGCCAGCAGTTCGTACAGCAGCTCTCATTGAATCATAGAACAAGCTCGATTTAGAACAATCGACAGTTGAAAGCTGAATATCAGCTAAATAAAATGCCAaTTTAACTAAACTAGTCAAGTGATTGCCAA
>contig08915_997_1255
TGTGGAGATATGAAGTTTTTTCAACAATTGGTTGTCAATTACCAAGAAATACTGACTGCTATTGGCTTGAATCCACAGTTAACGATTTGATAAATCAAAAATTTGCGACTTATATAAACTCACAGCCTCTTATAGAAAACTTTGTCAACTTCAGAATTGAAAATCGAAGtTTTGACCGACCTCtTTCAGGCTTC
>contig08918_20_209
GTGATTTATCATCGTCTTCGTCTATGGACAAATCTTCTGATGTTGAAAATTCTTTATAGTCTGCCTTACGAGCTCGCTTTGAAGATCTTGTTGAATAGCTTGCATTTGAATTTTTACAACTGGTTACTTTTTTCGCTTTAGTCGTTAATTCTTCATTATTTTCTTTATTGTCCAAATAACGACATGTCCT
>contig08923_837_855
GGTGGTGAATCGACTTTAT
>contig08926_5002_5132
CTTAGCTTGTGATGTCAAAGACTTGGAAGTTAAACTAAGTGAAACAGAGTGTCTATTTGAAAAAAAaGAACCTTGCACTGAATCGATTATGAAAACGACTAATGAAATTAAAGATGACATTTCTCTTGACG
>contig08932_3810_3870
taaagttgttaagtttattttttgaatttaatttcggttgtaaattaaatttttttttata
>contig08937_16_166
CGATAAGTCTATGTATTTTGCTCAAATTGAATTGGACGAAGATGATTCGATGATTTACCATGGGTCTTTAAATCAAGCCTTATTAGATAATTCAAATTTTAGAACAGTTAATTTAACgCATCAATTTGTTACTAAAATAACAGCTGACGAC
>contig08947_104_285
CTTGACTATGGTTGACTTGCCCGACTCTCcTGCGCCCAATAATAATAGTTTTACTTGATTAGCTGTTTTAAGAGCGTCTATTTTTAATTCTTGGTCGATTTGTTCGGATCGCATTCGATCTGAATAGTCCTTaCGGTGAGTAGTTTGAACACAACCCATTTTATTTTATGTTACTAATTATC
>contig08959_776_892
TAGAATTTAATTTGAAAATAAAAATGATTTTAATAAATATGAAATAGGATCATGTTAGGGTAaGAAAAAAAAaTGGAGAGAAAaTTCGCGTCTAAACTAAATCAACTAAGACCGGCG
>contig08963_1_97
TGGAtttCCAGCGCaaaaTTGAAGAACTGGTAAATAaGCTAAACCACATGTACTTGTTGTTtGAACTTGAATTTtAACTTGATTTAACGTATCCGAT
>contig08963_155_330
ACcTCTaTAAAAaTtATTTTCTGTAAAGCCCCATCCAACTGCATATAAaTCAGTACCTGGATCAGTTATTGTCTCACTTGGTACACAAATAAAATTCAATGCATCCGATGTAGTTACATCTCTATCTAATTTAATTATAGCCAAATCATTTTTAAATGTATTTTGATCAAAATTCG
>contig08976_3421_3582
GCCCGAGACTTTTAAtCTGTTTTTTTtCACGTTTTtAAtCGTTTTtCtAAGTGAGTGAAACACTTACGTTTAAACGCCGTTTATACAGTGTTTTTGCATGTTTTATTtCCCTGAGAATTATAAAaTGATATTTCAAAAAGCCATAACAATGCAGCACCTAAG
>contig08998_853_1104
CAGAAAAGATCAATAGATCCATTGACGGTTTGGTAATGAACCAATCAGACAAAGCTCAACAATACAATGAAATCAAAACTTTACTTGATAGAACACTTCCATTAGTAGAACACGGCAAAGGATATCGTTTAGGAAGTGAATTTTGGAATCAACCATTAAGAATTGGAAATGACGAAACAGGCT
>contig08999_642_822
ACCAAAAATGATCGGTgGagGaAAAAAGCCCGACATCAAGGCTGATGtTGATGTGGCTAAGTTGATTCATAGAAATAAAGAGGAACAAAATTTGATTCTCGATCTTAGCAAAAATAATGTAA
>contig09010_65_155
TAGACTATGGCAAAAGTAATTGTtGCAGTACTTAAATTtCCAGACGATGAaCGAAAAAAAATATTAGAAAACGAAAAaCAACGACAAGCCA
>contig09021_214_408
AAGAAACGTGATGACTTTATACAATCAATGGTTGAACATGAGGAAAaTGTTGCCGAACAAGAAAAaGTTGAACAAAATAATGAGGATAAAAAaTGGGATCCAAAAGATCAAAAACATTTACGAAGAACTCTTACACTCGCTGAAATATTTtCTCAaTCGACCTTATTTTtATTtGCTGGTtATGAAACTTCATCA
>contig09027_80_199
TAGAAAAACAATGTGTTGAGACTTATGATTATTGCTCTAGTTTACCATGTCTAAATGGAGGAACTTGCATTCGTGGAACTAATTGTACATTTAATTGTAATTGTACAAATGATTATTCTG
>contig09027_2116_2256
TCTTCACATATTGACCGTAcTCAATTGAGCATAAGTGTCACATTAGTCGATGACTATCAAGAagTTTtAGTTTtATCACAATTTtATCGATCaCTTCCAATGGAAAGaTTTAATATAAATCCATCTCAAATAaCCTATCCG
>contig09043_6853_7014
TTTGCATCCATGTCGTGTGCTGATACATTAGTtGGTTCAATAGCAATGCCATTATTGTTAGTCTCAACTTTATACGATTATTGGCCATTTAGTGAAGATATGTGTGTTTtGTTTATAATAGGGgATTTTGTtGGCGGAAACATAAGCATGATTACATTGACC
>contig09043_5773_5895
CTCcTTAAAAACCGTTTCATCCCATTTGAAAGACATTTCAACACACTCAAAACTTAGAAGCACACTTGCTTATTAACATCCCTAAATGACTTTTAAATAGATATTTTACCCTCCAAAATTTTT
>contig09056_498_583
TACTGTAATAACTGATACAACAAGtCCGACTAAGACAAACAATGATATGTTCAAAATTTTCATTTTGAAAGGCTCTAGTATCTAAA
>contig09043_2756_2962
TTAATCTAACTGTATATAAAAAATGAGTGCAAAATTGCTAAATAAAGTCGCTTTAGTAACTGGAGCAAGTCGTGGTATTGGTAAAGGTATAGCTTTACAGTTAGGAGAAAATGGCGCTAAGGTTTACATAACTGGTCGTACT
>contig09064_3451_3704
CATCATTCAAAAAAGTGTCAAAAAAAACAATTGTTAGTGACGATATTATACATTTCATTTCAGCTAAGAATATCCCTCGATACTTAGATCAAAGAGAAGCCCAGAATATTGACATAGAACTTTTtAATGAATACAAATTTAGCCTTGATCAACTTATGGAACTTGCCGGATATAGCTGCGCAGTGGCTATCGCAAATGT
>contig09068_436_650
CCGCCACCACCACCTTACAAAAGTAGTCGTCATGATTATGATCAATATTCATCATCATCGTCATATCACAAATCAAGGGATAAAATGAATGGTCAAGGTTATTCATCGAGATATCCATCATCTCGTACTCCACCACCGCCACCTCCAATGTCTTCT
>contig09068_441_650
ACCACCACCTTACAAAAGTAGTCGTCATGATTATGATCAATATTCATCATCATCGTCATATCACAAATCAAGTAGGGATAAAATGAATGGTCAAGGTTATTCATCGAGATATCCATCATCTCGTACTCCACCACCGCCACCTCCAATGTCTTCT
>contig09075_5214_5366
GTCCTGGTGGTCAACTTAAAaTAAAGTCTATTTCTAGAGCATTCTTGTAACAAGTTAACAACTACTGTTTACCCTCGCTGAGAGATGCATGCATTTTAACATTTGTTTCAAATTATATCCAGCAATCAGATCAATGGATTATACTTGAAGCCC
>contig09091_2874_3057
TCAAGGATGTAAGCAAAGATTATTTACGAATGTCTAAAGTAATTTCTGGTATATTTGATGCATTAAAAATGCTTAGTTTAATCGAACCACATTACTTTGTAAATTGGTCTCTATTCAAACAAATGCTTTTGTCCAATATTGATCCAATTAAGAGAGAAAAAGGTCCAATGGGCGCAGCACGAGC
>contig09091_3314_3445
TTAACCcATTCAAACTGGACTAGTTTtAAAAATTTGGAATGTTTCTCATCATTTAAAGACCTTACAAGATCACTAAGTCTAATGAATGACAAATGGACAGAATACTTTCATATGAGTACCAAACAAGGCGAG
>contig09118_872_982
GCTAAAAAGAATAACATTCAAAAAGAAGTTTGCTTAATAGAAGACTTAGTTCTATCAAGTTGCAAAAATTCAGTTGAAATAGGCGAAGCAAAATCACAGACTCAGAACGCA
>contig09118_1228_1353
CAAACAAaCACATGTATGGATTGGTATTACAAAAAAAACAaTAAAAATTATGCCTAaTCAAAGTTtCCaTCTAAAACTTAAACTGGCTGTTAAGTCGGATGGAATCATGTTtAAATCAAAAaTGGC
>contig09120_409_680
GCAATTGTTGACCAACTTTTCGGAATATATTTTGATCATAGTTCAATTCAAAAAGaAATAAATGCATTCGTTAAGTTCCATGAGGAGAGTCCAGCAAGTTTTGACATGGAGCCTAGTTTAACTCATATTGAAAACTCTTTGAAAGAACTTAATCAGACG
>contig09126_216_464
AATTAGTTCTACTTGAGTTAGTGTCGTTGTCATGAAATGGGTCCTTGTCGCAAACCTTTTGCTCCTAAAAAAGCCCCGCCACGTAAAGCAACAACAATTTCACCGTTGCAAATGGACGCTGCTGAACGTAGTAGAGAATTTCTATTAGATTATACATATGcccA
>contig09150_101_277
AAAATATCTAAACAAAAAaCaTAAAGATTATTTGCTAGAAATAAaGAaTCAAGTTACTTTAAATGAACATAAGATTAaGGAAAATATATCTAGTGTTCTTTACGATGTAAGAGCCGGCTTGAAAAAGGAAGATGAATTGGATAAACAGATGGAACCTTTtGAAAAAATTGTTTTTtC
>contig09150_1125_1246
CTGAAATTAACCCATCTCGAACATAATTATATGATCGACTTCGAAAATTTGACCCAAACAAATATTAAGACTAATAAaGTTAGACAAATTAGAAGGTATGAGAATAAAATAGTTTGGGCGAG
>contig09167_597_1125
CTTGATTCGAAAATTAAAGAATTCAAGTTTGAAGTGCCAAGTTtATTGAAAAAACAATTGAAAGCAACTGATAAATCTAGTGCtATAACAATGCTCAAGTTTTCAGATGACGGGCAATATTTAGCCTTGGCATCAAATGACAACTTAATTCAATATATTCCAaGTAATAATTTGGAAAAaGTGG
>contig09171_649_786
TAGATTTAATTTTGACATTTGAATATTGTTCTCAAACGTGTCAATCACCTGAGACAACACAAgAaGTCTTATGCTATACAACATCAAATACAGTTTTTtCTACAGGTCCATTTTTCAAATGCTATTATGAAGTTGAAC
>contig09169_625_824
ACCAATTCCCTAATATCTAAGTAAAAATATAGTGCAACGATCTAATGAACACAATCCTCTAATACGAGTCTTTATGAGACGACGACGATGACTATTATAAATTTAGGAAAAAGTAaGAGTAAATCGCCCAGGG
>contig09191_16_211
ATCTAGTCGATTTTTtCGAATATGAAAAATATTAATAACAATAATAAAGATAATCAGGAAACTCCAGGAACTCGTCCTGGTGGTCTATTCGATTTCATACAACAAaCAaaTGTTATAGGCAATGTTATAGCTGCGGCTGCTACTCAAAAAAaTTCTTTTGAACCATTGCCATTTTCAAATTCGAGTTTATTTGAGG
>contig09200_1_172
GTATTCACCCATAATACGACTTCTtCATTTGGTTCGTATTTATGTTCGTGTTCATCTGTTTTAATATAATTAACTATaCAAAAAAaGaCAATTATATTGAATAGCTTTGACCTTGGTAACCACATCACGGTTTAATCTTTAAAAAAAaCTAATATCTACAAATAAAAAAAAT
>contig09218_3342_3506
GGGCTGTCCAAAATAGTAACTGACCGTGACCGCCCATACGGCCGGACCAAAGAAATATTTCGTTAGCTGAAATGCTTGTTTGAAGCTATCTTGAAAAAATTCCGGCTAACGAATGCACAGTTTCAAAACAACCTGATTTTTGTTTCTTCAATAGAGTATTTTtCT
>contig09213_907_1099
AAAGATAGTGAATCACAAGATATTACTACTACATCGTCAAATAGTCAAAATATTCTGTCTTTAATGTCACAAAACATTaAACCTGTTTCTAATATGAATAGATTTTCTACTTATAACCAACAGCAACAACAACA
>contig09246_8_643
CCACTCTATGAGAGCAATATAAATCAAGTGGAACAGCATTTAAATGATGAAATTGTACAAGTTGAAACTAAAACTGCAAGCAAAACTAGTTTAACAACTAGAATATCGAAAAGTTTTTCAAAAACATTTCGACTACCAAAGTTTAaTAACTTTTTAGGAGCACTCTTTAAAGATTCAATTTTAATACGAAGA
>contig09260_676_838
CTTTATTtGTCAAGAAATTCCGATACTTTATCAACAAATAGTAATGAAGCTCACGAAATGTTAGAGGAAAATTACGAGCCAGATATTAAGGGTGAAGTCAAACTtAAaTTAAGATTTAAGGATAaCAAATTtGTTGTCAaTTGTTTACAATGTAGAAATCTTG
>contig09263_3_111
TAAGCCCTAAGCaTGGTaTACTCTCAATTGAACAGTGCGTAAGTCGGATTGGCGTCATTGGAGTAACCGTGATGGCTTTTTtATCaGGTTTTGGTGCCGTAAACTGTCC
>contig09264_444_692
TTATGTCACGGTCAAATTCTATAAGTGACAATCGAGAGCCTTATGAAATTGTTATAGATaAAAATTTAAGATCAAGAGCTAAACGACTACAGGATGATAcCCGTGAAGAATTAAGCAAAGTCCTCGaAAGAGTTGAAAATACTTTGCACGAATATGAGAGATCATCACAACAACCATTTGATCAAAC
>contig09266_266_401
ATTTTTTTTCAATGTGCGGCTCACTTTTGTGTTCAATTGGTACACTACGAAATGATCTAGTAAAATCAGTGTTTAATGGAGCTTCAACATATATTAAaTTATTATCCTGAACACATTTCATTTGATTGAATTCGGT
>contig09283_723_1174
ATTCAAGATATGCTTAAACAAGCATGCGAAATTTCAGATGAATATAAAGATGGCTATGaGaATGGAAAGtTTACAAAGCCAGAAGaGACTTCGCGAAGACTTGTTGAAATAATACGAGAGAATACAtTTTCATCGGGA
>contig09272_1371_1523
TCCCTTTTtAATACATATCATGCGTCCTCCTTTACATTTACAATATCGACTTCCATTACAAGCTATTTGACATTGAATTAAGCAAATCTGTTCATCGTTTAGGAAATTTCCAATCTCACTCTTTTTTATGAGCTCAATTGAATCATAAGCTTG
>contig09311_1397_1582
TAAGAATTCGACTAAAaTTTTTCCTATTCATATGAGAaTAGTTTGTCATTGCTTATATCAAGTAGTTTCGCATCGTTTTCCGCAATCCGGCTTTCAAGCAGTAGGAACAGTTATTTTTTTAAGATTTATTAATCCTGTTTTAGTAAGCCCTCATGAGTATGGACTAGTCGACATGGAACCAACGCC
>contig09312_1164_1323
CGAATTTCtAATTTtAAATATAAAAGATGAAaCTtCAATTTTTtGGAAATCGATTAaTATGATGAATAATTTTGAACAAAAAATTCCGAAATATGCTCTAAAAGTCTCTTTTGaTTCATCTGAACATCACTaTATGTACGCTGGAaGGCTTAAAGAGGAC
>contig09333_369_555
TGTTAATCCCATGTACAACGATGGAGTATTGACATTGAATAATTCAAAACCAAGTTCAATTAAACGaAAAATTATTCCAGTTGAATTAGATAATTCGCCAATGACAATGTTAAGTGAAGAGGGTTAT
>contig09333_369_557
GGTGTTAATCCCATGTACAACGATGGAGTATTGACATTGAATAATAGTTCAAAACCAAGTTCAATTAAACGaAAAATTATTCCAGTTGAATTAGATAATTCGCCAATGACAATGTTAAGTGAAGAGGGTTAT
>contig09333_3927_4084
GTCAATCTCGAAAAGGCTATTCTTATTATCTTTGAGTGTGTATTCAATTGTTGAATTCAAACCAAGGTCCATATCAGAAGCGGCAAAATAACCAATTAAAGTTCGCTCATTAACTAATGGCAATATTTTATATTCCAATGGAATCGAGGGTAAAAATT
>contig09337_792_976
CCAGTCTTTATCAAAAACCAAATTTTAAATATTATCTACCCTGTTGCTACCATTTTGCCCGAAATTAGATGTGATTAATTTTTTATTTAAAAAAGCTCATTGCAAATAATCCATGAGAAATTTTCAAATAATTTTTGACTTTTAGATGAAATAATTAAAAATAAATACCGTAATACCTTGTATTG
>contig09338_419_600
TTATTTTTTtAAATTTAAAACACTAATAAATTCATTAAGTGCTGGTTTACTAGAGAATGTTAAACATATATCATGTTCACTTGTCTCATTTGAAGATTTGTCCGTTATCTTATCAATTCTAATTTGATCCTGTGTTACTTTGTATTTAAACACAAATTGATGCAATTTTTGTTTTTCACTTA
>contig09353_7418_7594
AGAAAaCTTAAATTATTCTTGTTGTTATTAACAAGTTTTATAATCTCAATACTCTTAATTATAGGAATCTCATTTACCCGTTACAACATTATTAAACAAAGAATTGAACGGTATAAAAATAGCACTCAACCCGAGCCGGAAAAAaCAATAGACAAAGATCAAATATCGGAATACACG
>contig09364_1123_1287
TGATAGTTCAGATGAACTTATATCTTGCGATTCATGTGGATTTAATACCCATGAAGGTTGTTATGGTATAGCTGATAATGGCTCtATTCAAAGCTCAGATTCAACAGCATCAACAGAGCCATGgTTCTGtAATTCATGCTTAATAGAAAATCGATTCGAACCACG
>contig09367_516_649
CTCGAAAGCTAAATAGGCGCATAGCCTTGATGTTGTtGTCACTGAATGTATCATTCTTAATATTTTCGATGCCTATGGTTGTACTGCAAATAATTTACTATTCTCtttCGCCAAGtttGGACAGTGGACATGAG
>contig09385_89_209
CTGTAAATAAAATTTTTAAAATTTTCATTTTTACTTGTTCATCATGATGTACCATAGCTTTTTCTAAAACATCTACATTAACATTTCCAAATACACCCTGACTTTGATTTAAAAGACCCAG
>contig09401_3323_3450
TTTTTATTCTGTGTGTAAATAGTTATTCGAAAAATAAACAATGTCCTTGGAGAACATAAACGCTCCACAATTTGTtGATTtCTCAAGCGTAGAAACATTTGACTtATACGATGGAgCGGACTTTtGCT
>contig09412_1662_1840
ACTTAAAACAAAGTTAAAATGAAATGGAAAATATAGAAGATAGCAAACAATACAATTTAATCAATATTGAGCTAGCAGAAGATGCCGAGTCTTGTCTAAATGAATCATCACTAGATAAGTCAAGTCCAGAACGAaTAAATTTGGAAAAACAAACTTtCTTTtCAAAAGGTGGAATTaCA
>contig09439_852_1034
TCTCTCACTTTGATGTATTTTCTTGTTCTAGTATAAACGCAAGTATGGTACGCTACGGTACGGTACGGTCAGGTACGCTACGGCTACGACATATAATTGATAGCAGTGCAGTAtCAAAAATTGCATTTTTACAGAATAACATCGCATTTTGAAAATTAAAAAAAaTCTAATTGAAAAAAAAaG
>contig09451_1196_1348
TTAGGACTCGTATGTAAAAGTTTtCTTTTTTtCCTGGGATAGCGTGTGTGCGCTAACATGGCGCATTAACACACTAACATGTGCACTAgaTCCAATCAATAGTAAAAAATTTTTAATtAAaCAAGCGCACATTAGTTTTCAACAGTATGTAAA
>contig09461_1410_1597
ACGTTCAACACAACTAATAGCACTGTTATTATTtATTGATGCTATGCTAAAGAGACGTGGTCGCTTGGCTAACATATCAACTGgCGAAGGCAAGTCTGTAATCACAATTGTAACAaCAATAGCTCATTTGTTGATTCGTGGAGGCACTGTAGACATTCTAACTAGCTCAGAGTTATTAGCCGAACGAG
>contig09469_2364_2510
ATTTCATCATCTTCAACTAAATCATTTTGCAGGATCTGTTTTCATACTATTTAATTCATCATATTTTTtGTTTAGTTGTGCGTCCAGTTCATCAGCTTGAATTTTTCTTTGTTCAACATTTCCCGGACTAGACATTATAGCTTTTGA
>contig09474_46_216
CGgATCGTTCCAAaGAaTATTtGAaTtATTTtGAgCTTtGATTTtGAGTTGTtgTTGTTGTtGGgTTTGTTGATTCAGTCGGATTTtCGGGCAAGTCAGTACTAGTTGAACTTGTTtGTTGAAAGAAAATGCTCATTCCGACCAAAATTTTATCAGAATAaCAAAAAAATT
>contig09478_11_124
tttgaaatcgctaatagtcgaggcttttcacaagggtcaagctgagctattattcgtagtgccttttgtggctaaagttttagaaccagctggtaaaagtaaaatttttcaaac
>contig09495_230_488
CTCAAATTGGGTCAATTAACAAAGATTATGCTGGATTTGTTAGAGAAATGCTTACAGTTTCGGATTCATTTTCTATTAAATTCCcAATGGATTTaTCAGTAAAAGCCAAATCCTtATtGCtCGGaGC
>contig09502_233_406
ACTGTAAATATGCATTGTAAGAAATTCTTTTTCTATCTGTTTGAAAAAATACGAAAGCAACAAAATGAATTTCGCCGTGACTCAAGCTCCAACAGCTACTCAATTCAACATTGAAAACCAAGCTGCTCAGCAATCTGAAAAAGGTTCATGTGGTTGTGGTGCAGGCTGTTTAAG
>contig09519_688_886
CCAAAAGTTTGGCTGATGCATTACGTTTTAATGCATTTTGAGTGAATTCTGTATTTAATCTTTGTGATGGTAGAATCAGAGGTGCTGGTGCCGATGAAGCATTATGTGcATCTCTGTATAGACTGCTTTTtAATTGTTTTAAAGTAGCGTCTATTGCATACTCCTCTAGAACAAGCGTTGCTGAAAATAAAAAaTTTAC
>contig09518_306_447
atAACCTTTTAGATAGTTTGTCCATTTGTGCAGGTAGCCTTCCaTTAATAAAACAATTTATTACATAAAAaCTTAAATCTAAAACCTATAAAAAAGAATTAAATCCTAGAAATTATAAAAAATTATCGTATTTCCTTGCTAA
>contig09463_3977_4176
ATTTAGATACCtTTTTTTTTTAAATCAAATAAAATGCAACATCCAAAACAACAAACTACCAATCCAATGGTTACAGGTACCTCAGTAATCGGAATTCAATTTGATGGAGGTGTCCTaATAGCTGCCGATTTAtTAGGC
>contig09547_1_167
ACCGATTCTGGtGCtTACTCAAGAAATaATgGtTTaaatGGAtCTaAACTAAAtGGTCGTTATcCCAATGAATTTTTCACTAAAAATGATGCTAATCCAAGCATGGT
>contig09548_2170_2337
AAAAAAGATTGTTTACTTTACTTGGTAAAGTAAACCAAAGTAAAGTAAAGTGTGCAGCTCTACTAATTAATTTCCCATTGCCGTCAAAGAAAAACATAAGTATCTTCGCCTGCTTGGTCAAAAAAGAGAAGTATAAAAAAAAaTTTAaTTAAAGAAGGAATGCAACCC
>contig09559_2018_2168
GTAGCTTCCAGTGACAAAAATAGATTTATTCGGATGAGTAGCTAGACCCCAAAGCTCTCCTTCGGAATGTCCAATAACAATACTTTGAATATTAGATGTCTTTTCTTGAATTTCAAAGATGTCATTTGATTTAGTACCAACTATTATTTtA
>contig09578_825_998
CTTAATGACTCTAACAGTTTACCCATACACGAGGAAAACATGGAAAAAAGAAGTTTTTGAAATGTTATTTGATAATTTAtACTTTCATgTAGATtcAGCTACACTAGAATATTCTAAAACAaTTATTGATAATTTGATTAGTAATGACCGTGCTATGTTTAAAGATGTTTTAAG
>contig09586_484_637
CGTCGTATAAATAAACAGATCGAAATACAAATTCGACAAGATAAACGCGATAAAAGAAAAGAAaTtAaGATTCTTTtATTGGgCACTGgTGAATCGGGAAAGTCTACaTtCaTtAAACAAATGCGTATAATACACGGCTCGGGcTACTCTGACG
>contig09617_601_740
GTTTATTCGTTTAAAAAATAAATTAAAAAAAaaGAAAGCTATAAAGAAAACTTTGaatATTGACTGAAATtGATATTTTTGAAAAAAaGAGAAATGACGGACATTTAAATTTTAGATTTAGTTAACCACGGaaaCTcctt
>contig09624_481_614
CTTACGAAATATTCAAATCAACGCTAACTCCTAATTTTCTTATAGgTGTATtGTAAAgAGCTACTGTAGTAGATATGTCcAACAAAGATGCTAAAGCACCACCATGAATAGTCTtATtCATAtttATAAGtttt
>contig09621_1289_1409
ATAAACAAACAACTCGAAAGCTTAAACtAAAAATAATACCAAGCACTTGGAACTGTTCAATTTTtCTGATCTTTTtCATTCTAGATCAAATTTAGAACGGTTTTTttGAAAACAACCCCcG
>contig09629_1699_1826
CGTTCGACTATAAGCATTGAACTCGAAGTACTCAAGGCTTATCAAGGACAAAAATTTAAAaTtATTAAAAGACCTGAGATTTTTCTTtGTTTGTACACAGGCTTTGATTtGGATACGAATtCaGTAAT
>contig09629_321_459
GCCACAAGCTGGGTTAGTTAGGTGTTTTACTCAATATAACACCAGGAGATAATTTGGGAACTCATATGAATTTTTTtgACTCGCACAGGATTTGTACTCTCGACCTTCTGCTTTGACGCCCATGACGGTACCAACTGAG
>contig09654_16_200
TCCTAATGGGCTtGATCAAGCTAAAtCTCTAGCTAAACaTCTTAAGgAtatCAAaTTTGAATATTGCtATACAAGTGATCTTAtAAgAGCATCCAAaACCGCCGATTATGTAATAGAAAT
>contig09654_42_200
CTCTAGCTAAACaTCTTAAGgAtatCAAaTTTGAATATTGCtATACAACTTTAGGTTAACAGTTATTtGATTTATAAGACCGCCGATTATGTAATAGAAAT
>contig09682_762_929
GTAAAAAAGTTTTTaGCTCTGGGATTATTCaaaTTAGCTtcattGacactaatttttgattcatcatttttgaccaggtacaggtgttattggactgtactgttgattttgatgctgattatgatgattattatgatgatgatgatgatttactttattatcaggctt
>contig09692_1092_1217
tAGAAATAAAaTTATTGTAAATATAATAGTTGAGAGAGAGAAAAAAATTGGTTCGAATGTCCAAGGTTAGGctttgaattaacacatagccaacaaaaatgcaaagacaaatagcgacaaggaatc
>contig09708_2_123
tatagatcAATTACtCTGAATAAaGAGGCTAATTTACATCGTAGTAAACGCTCACCTTTAGCATAATTCAAAGTGTCAATACcACGTATGTCATTTATTGGAATTAAAACACTACCGCCTTT
>contig09718_503_717
ttAGAATataaaaTGGAtCttttGACaaaaGCTAAAATAAGTGATCAACCtGTAAGGACCATAATGTCTAAAAAGGTTGGTGATGAAATAGTGGTAATTACATGCTCGGGTAATTATGGAGAAGATGAAACAGTTTTGAAATGGAGTCAAAAAGACGT
>contig09724_480_655
ATCCCCACGATTATAAATATCTATTAGATCCGGGTAAAAAGATATGCGGAAAAGACAGTGGTAGTAATTTAGATGTTATTATATTTGTTGCAATAGCTCCTACAAAATTTCAAGAAAGACAATtAATTAGACAAACATGGGCAAATCAAACTTTATTTCCATCAATAAGGACCGTG
>contig09732_471_635
AGCTGGACTGACTTGATCTGCGGATTTAATAGCTTCGATCATTAGCTCCCAAAATTTTTCCACATTCATCTTCATACAAACATGAACATTCTtCTTTTTTGTTGACATACTAAAATTAAAGTAATCACAAACCGTTTGCCCGAAAGACAACGGGCTATGCATTTC
>contig09733_648_832
AGTCTATTGGTTAATTTAATACTTATTGTCGTGTTtAAATTAGCGCCATATTTTGTACGTAAACAATTTTCAATATAGTGATTGGATCTAATTTGCATAAGGCTTTCATCTGTTTTCGATCTTGGCTTTAAAAATGTTTCTGATATTGATTCCAAAAAGCTTAAAAATTTCGATGTTGAAACCTC
>contig09746_1078_1261
TAAAGTTTCATGTTGACTGTTTtCTGAATAATCATAAACTTtATCTGCTATTTGAATGCTTATGTAAGGATCACATAGTCTTTGATCAGTAACGGGATTAAGAACAGCGTTTACTATGTACACACGTATTTTGACTGTTATGGGTGTATTAGGTGGAGTAAGACCGAAAAAaCCACCATAACGC
>contig09752_727_802
ATTGGTCAAGTAATGGAAAGTTCAGATGCAGAATTCCCTGGTGCTCCTATTGCTATAAAAATTACGTCAAGTGAAG
>contig09756_20_128
CAATCTCTGAATTTAATTGGgTTTAGTGTTTTAATCATTTTGAGAATAAAAAATTTTCACGTTTTAAATTTGAaTTATTAAAAACaTCCATAAATAAAaGTGCTTTCTA
>contig09761_3696_3950
ATTCAAATACGaATAATAATTCATTACCAGTCGTACCAGACACACCTgTaAAAAATGATAATCGATTTTTGAATAATACAGAGTCGGCTCCGCCAATAGGATTGATAAGTTCAAGAGGTTCAGAACTATTCAAAACAAAAATTTACTCATCGCCTTCAAAAATGTTTTCGCCACAGAAAAAGAACACTGAAT
>contig09770_6_204
AAACAAGTTAGACATGATACATACCAACGATTTATTAAGAAAAaTAGAGCTAAAaCTTGTTTACCAGGCGAGAGGACTAGTGTTGCTAGTTGCATGGTTTGGTGTGATAAAATACAACTTCCTAAACAAGCAGAAAATATTCAGTCCGATAATATCTAGCCCTTTTATTACTTTAATAATAGTAAATtATTTACCAGGG
>contig09778_922_1116
GCTAGTCTCACATGTTCTCTTATGTATTTCTGTAAGCCCTCAATTCCATATGATCTTATTGTAAACCACATTTTtAATGATCTAAATCGACGACTCAAAGCAATACCCCAATGTCTATAATCTATTGCTTTGTCCATTTCTTTGTATCTCAAATAAaTtGGATCGACTGATAATGCTTTtGTCAACATATATTTA
>contig09783_369_583
ATTTTTTCACTCAACTGGGTTGGTTATTATGGCGAAATTCAATGGGGATAATCCGAGAACCGTTTACATTTAAAATTCAAGTTTTTCAAACTCTAATAGTCTCATTGTTATTCGGCTTAATTTATCTAAGGCTTAGCTATGATCAAAAAGGTGTC
>contig09799_606_749
GAAAATTAAAGAACATAAAGTAGTGGCTAATTTTACATGAAAACATCATTtATTTTACAAaCCATGCTAAGGATATTAAATGTAGCTGAGAAAAATGACGCTGCAAAATCAATAGCTGCCCTTTTATCTAAAGGCACGAGCCGC
>contig09803_184_305
CCcTCATTTTACGTTCATAAAACACTTTTATAATTTGAAGAAAAAGtGTCTAAATAGACTAGACATACAGTGATTCTtAtGTAagTGTAaCGtcAACCGTGACTTTTGACAGGAACCGTAAC
>contig09805_615_726
TCCCTGAACATTTTGTACTTCTCTTTTCTCACTTCTATAATCATCAACCACGTCAAGTCTAGGTATTATAATATCCCAATTGTTTAAATATTTCATCGTTTCTTCATCATCA
>contig09816_79_229
TTACGTGCATGGTATATCAATCTTTTTCAAAAaaTCcGTGCAATCAaCATTAAAAAaGAACCAAATTGTTAAAaTCATAAAACAACGATtCACAAATGAGATTAaCATTCTGCTCTAAAGAATTTTAACCGAAAAAAaaaTCCAATTAAAA
>contig09817_186_397
AAATAGTTGAATTGATTAAGCAACTAGAAGAAATCAAGACAACAACTGCTCCAGCTCAACCATCAGAAGCATTTTAtTGTTATGATGAAACTAAtTGctCgTGTGGTACAtTTACGACAAtTTTGAATGGaAAAAGATGTCAAAT
>contig09829_212_306
AACACAAGACAAATTTtGCCATCAAAGTTTTGAAAGCATTCATTAAAaCCAATTACATTAATGTGATTAAGACTCCTGAGGATTTTAGACTCTCC
>contig09832_867_999
ATGTtGTAACATCGTATACCATCTGCATTACCACAAAGAGTAATCAAATCCTCTTTTGTCAGTCTTAATATATCATTTGATGTGTAATTAGAAAAAATACTCAATAAATTGAAAAATCTATTTTGTATTAACC
>contig09831_6_274
CACAATTCACACAATACATTTGCCACTGGTGGCGCTGATGGAATGGTtAATATTTGGGATCCGTTCAATAAAAAAaGACTTTGTCAATTTCATTCATATCCAACTGGAATTACGTCATTATGCTTTGATGCAACAGGTACAaCACTAGCAATAGCGTCATCATTTAaTtATGAAATTGgTGATTTGAGTCcTAGTCAA
>contig09819_273_548
GAAAAACAAAAAGaAAGTAAAGCTCTAGATAAAGACCAAACAGCTTATGTCGTCCGTAAACTCGAAGAGGACTTACAAGCTAAAACCGGTaAATTaAAAAAAGAATTAGCAAACAAATACACAAGTGGAACAATAGAGAAACAGtTAAAGGGTCA
>contig09841_554_724
ATCTTTTtCTAGTTAAATTGAAGATATGAAAATCTTTTttACTTGCTAATTTtATTCACAGTTTTttGCTTGGATAAaGTATCGTCGCAGAGCGATGACGTcTTACAATGCGTAATTTTCAGTGAGAGATATCGTGAATACATGTACGCTGCtAATTttAtGTTTGCCAAa
>contig09843_39_163
ACAAtttCTGCACGGAGAATGTTCCTCaaattttCTCAttttATCTCGAAGAGtaaaacAAGTTCCTGTAGGTTCATAACGaaaTTCATCTTGACCTAACATGCGAGTTACATAACGATAATTAG
>contig09861_10_327
CGTTTTTAAATGCATTTTATCAAATGGTTTCTTTGAAGATAAATCTCTATTATTTAACTTGAAGGTTCAAGAGCGTGTGGTGATTAGATTTTATCCAGAAAATCCGGTAtTTTTGGTCGGAAAAGAGGGTCGAATTACTTGTGTAATTGATAATGGtGCTGTTTCTAGT
>contig09873_2848_3035
TAGGTGTTTtACTTGACCTACAAAAATTTTtCAACATaaaCGATGGTCAAAGTGGTTTATTACAAACAGCTTTTATATGCAGTTATATGTTGTTAGCACCCTTGTTCGGaTATTtAGGTGATCGTTATTCACGTAAaTGGTTGATtATTTTTGGAATTaGTTTTTtGGTCTTTtATGACATTcATCGG
>contig09881_193_312
AAGACTAAAGCCATTAGATATTGAATGTATGAAAGAATTACAAGGTAAAGTAAATATAATTCCAATAATTGCAAAAGCAGATACCTTAACACCCAATGAAGTTAAACGCTTGAAAACAAG
>contig09881_2802_2892
GAAAAATATTAAACAAAAAaTTGATTTTTAGAAAaGTTAAAAAAAAaTAGCCAAAAAATGGaTCcAAACGATAAACCAGTTGAACTTATAG
>contig09886_778_796
CCGGTGGTGATTTCATTTT
>contig09895_1557_1752
TTTGTATTCATATCAACCAACTAACAATAATGATTTTAAAaTGATAAAAAaCCAAAGAGAAGAAAGTCTAAAAATTTTAATATGtACAGAAAGTTTTCATCCGTATACGAGTGGAATTGCGCGTAgaTTCAAAGAAaTAATtATAAGACTAGCCAGACAGGGATTTCAAATTCACATAATTACTGGGTGCAAGGTA
>contig09914_798_980
CATTTCGAGATTTGCCACATTTAGATAACAAACATACAGTATTtGGtAAACTtGTAGgTGGATCAGATGTATTCAaTAAAATCGAaTATGTTGAGACAGatAAAAAAaGATCGACcAAAAaCaTCAATtAAAaTTGAAGACTGTTtAGTTTtGTTGaTCcTtATTTAGAAGtAGATGaGCAAG
>contig09915_1246_1369
AAATTTTTTAGACACATCTTCTATTTCAGCTGTAACTTTGTTAAaGCTTAAAaCTCTTAATTtAGACAaCCCATtGAaGCAATTTTTTtCcATTTCGCCCACTGGATTTTCGTTAAGaTaTaaa
>contig09922_753_897
TTCCCATCCATTAAAAaTAGCCTCAAGTCtaGCTGTACCATAAACTCTATGTGCATtAAATTGCATATAaCtCTTtCCATCACTAGAAGCTGGCACAGCTAAGAAAaCCAAACcACCTGGTTTtAAtAAaCAATGCaTTTGTtGC
>contig09929_460_614
CGATGATAATAAAGAAATGTGTTTTTAACTTTTAGCGAGTGTGTTGTAACGTCTTTTGAATGTGCtgAAatGGCTTTTGAGTGTGGTGATTTGGTAGACCTATAGGTTTTGAATTCGAGGATTTCTACGAAAAAATTTTTTTTAAATCTCCGATT
>contig09926_2_844
TAATAAAGCAGTCATGCCTTCTTTACGATCATTGGTTGCAAAAGTAGCATGAAATAATCTTCTTTCAAGATTGATACCTTGTGCTAAAGTAGTTTCATAAGCTGAATTAACGGCTTCTTTGGCCAATTGaACAGTTAGttTCGaATGTCTGGTAATTCTCTCAGCtagttttaca
>contig09943_1_201
CATGAAAATTGCTCATTGTCACTATCATCACTATCCTTAtCGTCAACATCATCATCCGaAATTTATATGGAAAAtTTAGCAAATAATGTGCTTGAATTCGAAGCACTAGTTGATTTTGAGGAGACTTATGAAG
>contig09939_1_198
GAAACTGATTATGGAAAATGTCTTTATTATGGTAGAGCTGATATTCGTTTGTCAGATCATAGGCCTGTTGCATGTCTTTTGGAAGTAGAAGtTGACAAAGTAATacCTAAACAttTgGTTGAgGAGttACAC
>contig09961_2_130
cttggagaaaaacctattcaACCAGATTCTGtttttgatcttatgagtgctaaggacagagaatttttgcagaaacaaaaaacaacagctgagactgtccaagaaaaacctaaaaatctagaagaagag
>contig09971_438_458
TGCCGTTTGAGACtCTaTAaC
>contig09960_878_1082
ATCAACACTTAAATTCAAATAACAATGGTTTAGCTGGTTTGAATAGCTTCATTCCTCATCATCAAcCCCAACCATCAACAAGCGCTGATTTTATTAATATGTTGAACGTAAATTCAAAAATACACCCCAGTAAATCGAAC
>contig09960_878_1080
CAACACTTAAATTCAAATAACAATGGTTTAGCTGGTTTGAATAGCTTCATTCCTCATCATCAAcCCCAACCATCAACAGTCAGCGCTGATTTTATTAATATGTTGAACGTAAATTCAAAAATACACCCCAGTAAATCGAAC
>contig09976_7_166
CTCCTTATCTTCGAATAAATAGTACAGACGCTCATTTCGGGGATTATGATAAAGTCTTTTTGGATCAAAGTGAAACGCCCAAtGaGCCGTACTAATTTGATTTAAATGTAATAAaTCATTTTTTTCATCTAATTTCGTAATTACAAATGGTAAGTCTTCA
>contig09984_518_677
GGAAAAAAATATGTAAATAATAAAGATTCTCTATCGTCTAATACATCAACTTTAATTGACCCGAAAGAAGCCAAAATTGAATCCTACAAGAACTCTGCTGAAACAATAAAATCAAATAGTtCTACaCATGTTTtGACaCCTACTACTCCGACTAGCaCAA
>contig09978_74_285
TAAGAGAACCTATTAAGGAATTCACCAAAACTCAAGCTGGATTTATATGCTATTTAGTTTCTTACTTAATATTTGTGACCTTTTTACTCATCACTTTCTGCAGCTGCTGTAATGAATTACGGAAAGTACCATACAATTACTTTTTACTGGGAG
>contig09990_24_176
CATTCATCAAGATCATCTCAGCAAGCATTAAGTAATTGAATTTTTGATACCAAAAAAaTAaGCCATCATTGATAATCCTAACCTAAaGCCTTTTTTGTCTGTTTTTTTTTTtATTCGGAAAGTTAATTTAACTCATGATAGTTAATGTTTTCG
>contig09986_790_996
GAAAACTAGTCTACAACATTCCGTGCCCAAAATTCATTCCACACACCCTGTTTCACAATGGGATGTTTTATGTAAGGTTATTAATTGTAAAGTAGCTTTCAAAAAGCAATTTAATGGAAAAAAATaCAATTGGATTCAATTAGCCGGTC
>contig100214_9_96
caGGCCATAATTGTTTtgAaTGTCcTATctGTATtgAGAAGAAaCCGgTGAAGGaTtGGGTTGTGTTTGGAAGATGTGGCCATGTCgT
>contig100295_42_171
CCcTGTTCTATTTtCCTTTTGGATAATTCTTCAAGTTTCAATAACAAAaTATCAATTTGTTCATTTATTTGATCATAAGTCTCAAAAGATTCAATTTTATtCCTTTGGACTTGCATTGTGTCCATTGTAT
>contig10040_2_137
gAATTgaTATCCCATATTGAACCTTGTACAAATATTTTgTGctCaTATAAtGCAATTaGaCAaCCAAGTGTAAATGGTGTtACcTTcGGCAAAAGAATAGAATTACTTGGTTtATTtCCTTTAAaGACTTTATGAG
>contig10052_6_160
CTTCATTAAGTCCGTTATATTCAAGCCTCTAGGATCTCCGGCaGGATAATCGTCAAAACAGTTGAGATGAAAACGTttACCATGACATGGTGCATCACCAATATGAAATAAAaTTCGACTCATGTTTGACCAAGACAATTTGTTTACTTCCTTAA
>contig10062_1519_1705
GTAGATTCATGaCAAAATTACTATTtGTTTGAACATGATGCATACTTGATGATGAATTCATATCATCATATCCCAACATtGAATTCGTATTCtCATCCGGATTCATTGATTCCGATTTTACAGAATTCTGATTTAGAAAACCTGAATTTGTATGTGTCAAACTAGCTtGACTTGTGTGCGCTTTTTG
>contig100786_96_228
CTATGATTTTCTGGGTTTGTATCCTCcAACTTTTTAGTGTCATTGACTGAACTTTTTACTGCTTCACAAATATTTTTATAGAATTCATCAATATGATTCTGTGAATCCTTTAAGGAATTCGTATCCAAAAATT
>contig100819_892_1043
CCCATTTTAATCTTACATTTAAGGCATTCACGTTGACCGACCAATACACCTATGCTCATTAAATGCATTAGGCGCTTATATGGATCcATTTCCAACAACTCTTTGCAGTCCATTTTTTTTtGTAAATTgATCACTAAaTTtaTCAATAAATT
>contig10082_482_725
ACaAAAAACAAAATGAAATGGGAGGTCATTGAAGAAGGTGAAAAAGCCCTACTTTATCATTATAATGGAAAAGTCTCATTGAAACAAGGCCCTAAAAGATTGTGGCTAGTTGCTAGTAAATTaA
>contig10089_7_201
GGATGATAGTGATTTGGAAGAGATTGAAGAAGAAGATTTAATTGATGTTTGGGTTGTTAGAAATAAGAATGAATTGGATGATTCCGTAGCTCAAATTGAAATACTTACTTATGAGAGCAAATTGAATTGTACTAGTCGAAAAGTGGCTAATTTGTCCAATCATAAAATTGAAGCTCTATGTCACTTGAATAAAAG
>contig10091_159_321
CGCTCATTTTtAATGATCGTtCATGGTCCGAGTAAAAGTGGCAAAAAAACTCtcgTATATAATCTCTTAGACTCAGCACAcATCGACAATAATCTCGATTATTTGACCATTAAGACATATAATTATACTACGCTCAAAAATGCTCTAATCAaGTCTAAACCGC
>contig10098_379_575
AATTTTTtAGGTTTTGATTATAGGCCGTTAGATTTGTAACACCTATCATCTGATATCAGCTTTTTAGACGCTAAAAtCAAAAaCATGACCATAGCTAATATCAGGGGaTATCATtCGcAaCTGgATAATGAAaTCTACAAACTAaTTgCCGGgaTCAAAaCTaCGaTTTTtAGTTtAaTaCACctCtatgcatataa
>contig101083_3_118
TGACAACAGCATTCTAGAGCTTTCTATCTATATAAGAAATGCCTACGTGCACATTTATGAGCACGTACTTCATAGTATAAATAAGGATCCTATTCTTAATAACTTCAGGTCGTTCC
>contig101072_1_214
GaAAAATAAAAATCAATTCTGAATTTCaAAAATTTTTGGGAAAATGTTCAAACAAACAATTCTTATTTGTACCATTGTCCTTATTGGCTATTCATTGGTTGAATGTGGTAAAAATAGTAACAGTGGTGACAGTGATAGTAACAGTGATGAAA
>contig101143_1_103
TGCTCAATTATCCTTACCAAAAACAAATGGCTGCGGTTCTTCTGGCTCCTTTTAGAAATCTAAAATTGAAAACTAAACCACAACGAAACAAATTAAATTCCCC
>contig101156_39_168
ATGTCTAATATGTtCCTCCTTAGTCTCCGAAAATaTAATCATGTCGTCCAAATAACCCCCTACAAAAATATTAAGCGCCTCCTTCAAAACCTTATTCATGAACcGTTGAAATGTTGCGCACGCATTCGTC
>contig10124_1843_1964
GTTTTTAGTATGTCACcACAGCCTCCTACAAcTAgTTTAGACCcTGTCAAaGTCAAaCCATCAAATACAACCcTTAATTtAAaTGTTCAAAATTATATTAAaGAACTTGAAATAtCTGAAGG
>contig101228_17_194
CCCAAaTCTCcGCAAGCCATAaTATTGCTCTCTTATATCCAGGCGACATTAAATTTAAATTTCGATTGAAAGATTTCGGATCGCTAATGTACCAATTTGTCCACCGTTCATGATACATTCGTTTGATCGACTTAAACcAACACACGTCCGGTGGCTGAAGGAGATGAGTCAGACGAGG
>contig101270_1_125
CCTCCACATTGTCCCCATTCATTAACcTtATTtGGATCATTtGGTTTtGgTAGACATtGTGAGTAAAATTGGTTAGAATAaaCaCAAATCGATGAGCTATCACAAACTGTACTACCAGTGTAATC
>contig101309_9_155
TTACGGTTCAAAATTCTTTCCATCTACTTGTGACCAATCACAAAGTCCTTCGATATTTCCGTTCCTTTTTCTATATCCTATTACTCCTTCGATGTCCCATTCTATATCATTTATGGTAACAAAAAaTGGAAGATCTTCCTTAAATCT
>contig10155_617_787
TTTTTGTGCTGATATCGATCGGTACAAGTTCTAATTtCTTTTTACCAGTTGCAATATCAAATATGTGCTTTTtCTCATTTGGTGATAATTTTTtGGTtAATTCGAACAAAATCGATGTCTCATCTTCCAATAATTCTTTAGGTATTCCAAAATTAACAATTTTTCCTTCGG
>contig101660_1_174
ATACCATCATCCGTTTGATGTTACCAAATGTGGTAATCCAAGATGATAAGTCAAAAACCGAAAAaGTGGTACACGTAAACCGACTTAAACAATTCAATTCATCGGAACTCCCGGCAATTGCTGAAGAACCGATCCAAGAAATTGACACACCAACCCATGCCTACAATTTGCgaC
>contig101682_7_108
CCCCCTCCAAAAAaCGGTTCGTCCTCGAATCGTTaCGATtAAGTTTTGTTTCTAAGGAAGTGTTGGgTTAAGGAATTCAAGCTTTGTTTGCTTTGGTAAACA
>contig101722_36_153
CCCGCGTTAATCCTTACGAATACCTTACCAATGAAGTGTTACAGTTCCTATGAAATTTTTtCTTATTGTAGGAGCTTCACAATTAAATCTTGTATGAAACTTAAGTTCAGACATTAAG
>contig10182_1180_1340
TTACAGTCTTCCAATATACATAATTGTTGACTCCCAATATGTGTCCCCGACTGATAACACTCTtAATACCAAATTAAATGAATTTTTCAaGACAATCAATCTAAAAGACAGTAGTTTGGCCAATGAGAAATTTCAAGTTATTGACTCAAATACAATCAAAT
>contig101839_405_433
AAATGAATtAGAACCATGTTTCGACTTTA
>contig101675_1_126
CATTTAACCATTTGATTGGCTGGTTCAAAGACAGCATTGGTAATTTCAGCAACagtgagTTGTTCATGaTAaGCTTTTTCAGCTGAAATAATTGGGgCATAAGTAGCCAATGGAAAGTGAATACGT
>contig10189_285_460
TCTGTACTAACATGACCAGTAATTGTACCTAACCATCGTACAGCAAGTCTTAACTCTTCAGCTGCCAAAACGAGATCTTCTTCTTTTTTtCTTTTAATCAAATAACTTTCTAAAGATTTAAGACACTTGGTTAGCATATCTCGATGACGTTGTTGGGTCAATGATGGGGACTCTGA
>contig10189_976_1120
CTTCTATTtCGATCAAATCaCTAgTTTCTCTCAAaCCTGCaGTGTCTACTAAAACTATTGGATAACCTCCAaTATTTAAAGCACTTTCAATAATatCCCTTGTTGTACcTGGTATAGGTGAAACAATCGCCGTAGGTCGTTTAcc
>contig101985_3_107
ATCAGTAAATAAATTAGCAAAGCATTTAAAAAGTGAACAACATTTAACAGATGTTTtATTGGAACAAaTTAGAGGTGGTTTAGTATACCCAAGAAAAAAaTCAGA
>contig101999_1081_1189
CCTTATTGAATCAAACGAGAAGCTGCGCCAAAACCAACCATTCATATCTCACCAAGCCAATGCACCGTGTCATAGAGCCAAAAAAGTGGTCGAATGGTTCACCGAGCTT
>contig102061_33_199
CTCTTGTATTAATTCTTGTGATGTAATACACAATTCAAATGAGGAtAAACGATTGTATTCTTCAGCAAGTTGAGTTTCGTTTGGtaGGGGgATACTTTGCATTACGTTTAAGACAAaGTGTTttCTTTGCTTTGTATATACCAAAaTAAATATTTTTtAaTtATCTA
>contig102154_5568_5795
AGGCAAAAAACCATGTACTTGTCGCTACAAAAAAATCAAGTCGAACGCCATGTTGTCCAAATAAAGTAAATCTACTGAAGGAGGCCCTTAAATTCAAATACAACTTTCCAGCAGAGAAGAATGATAAAGTCTGGAAAACAATTGTAAATGCATTTAATTCAAAAGGCCG
>contig10216_1495_1589
TTTtAGTGGAATGGACCCGATCACTAGAAGAACTTTGTGGAaTTCCTTGATAAAAATCAAAAAaCAAaGGAAAaTCTCTGATCTTGACAACTCAC
>contig102247_198_390
AAAAAaCAAACATCATGTAAAcatgATTATTATTTAGTTAATGAAGTAATTCATTTTTATACGTCTGGGAAATCAACAATTCATGTCGTTAGtcTAGATGCCAGTAAAGCTTTTGATAAAATGTGGAGGTCAGGACTCTTCTACAAATTAAAAAGCAAGGTTGAACCAGTTTTATGGCGTAGTCTTTTtATGT
>contig102309_378_506
GCCAAAGAAGATAATAGTTGTAAAGCCTTACAAAAAAGAACAGAAAAAAAaTTAGTCAAACAAAGATCCAAaCGAAATAAACTCAGTTCTTCATCATCACAACCACCAATTACCAAAGACTCCACAATT
>contig10235_810_921
GTCCGATAAAATTTCTTTCGCCGTGCCAAATATACTAAAGAATTCAAGTAGCAAACGAGCTATTTCTTTTGCTGTTTTGCTTTTTATTGGTTTAGCATATGGGAATTTCGTA
>contig102367_1_193
TTCTATtATTCTGATTAAACACAAATTCTAATTTCTTACAAATATTTCTTTCTGCACTCGTCcTGTGTAATAGTCTAAGTTCACCTTTGACTTTAATTGACCAACTATTCGACATGTAACGTGGaTTACATTGTACATAAACACCTAAAAATTCAAaTCCATTTTTTtCCtCCTTTTTtGTTCTtATTTTCCA
>contig10240_1207_1363
ATTTTGAGAAAAaTTTACACTTTGCCTGAGTGGAAAATATGCACATGAACTCTGGAATCATTGAAATACCATTGGTCCAAAGACCAACAATCATTTAGAAGGGTTCCACAGTAAAATAACGAGACATTGAGGTGCATCACATCCAAATATATACAAG
>contig10243_689_798
AGCAGCTCCAAATAAGTAACTTAAaCACGCTTGCATAAGAGTTATAAACAAAaGTCCATTTTTGTTTtGTATTCCGGCCTGATCGAATTCTtGTTGAAAATAaGTAAAAC
>contig10252_749_923
GCAaTGTGCAGCTGTAACAATCcATTCTTTaTTtATTAAaGAAGCtCCAcaTATAAACGATCCATCATACTCTATAAGAGCTTGCcAGccccAGTCCTCAgggtttGCTggaccACCAccaattATTCTAttttGCCActtGTTGttttCGTTAATTCTTCGACCACATTCTGGT
>contig10252_437_644
GTTCATCCaAAATAtaATcCTACTAATTaTCACAATGATaTAGCATTGATCAAATTAAGTTCTCATGTTGAATTTTCAGATCAAATAATACCAGTCTGTCTTCCAGATCAAAACCTTGATTTTACAAATaAAAAGAGTTGGGCaACAGGCTg
>contig102585_10_101
TGGTCTTCCAATTTTGTTtCTTTCGCGAATCTTTGCTTGATACAATGCGTAAATATTTGCCGGTTCTtCTGgAGGCATTCTTAAACAGTGAC
>contig10259_293_468
GAAATATTTTCATTTTTGACTTTAAAAATTTTCTGTATAAATACAAATCTTCCCCGCCCCATTCTTTTGATTCCCAGCCTTTAAAACCTCCAACTAAATCATAATCTTGCTTATATAGACATACCATTCCGAAACCAGTATCTCTAAAATATCCCGAATATTTATCTATAATTAGA
>contig10260_1533_1667
TTTtATTTGAaTAAACCAATaCaaaaaaTgccTTCAGCAGCtcaGAATCgtaaTGAAGaaaCAGACAATCAGCGtttttCTAtAcctttttCTgAGcaggcaaaaaaacaacaacaacataTtcaCCAAGACCTG
>contig102609_1_145
CGAATCGCTTGAGAATTTTCAATCAAATTTACTAATGCTTGAAAGTGAGATTAAAAACAACGTCGAAAAAAAGCAACCATTCGTTATAATGGGTGATTGGAATGCCGATTTAGAGCGTGGTAGAAGATTTGATATAATTTTTAAG
>contig10270_52_302
caaatgattCTCGACCAGGTAGTCTTGCAGGCTCACAATCTGCTAATAAATACAGCGCTGCTAAACTAGAAATGTtGACAACACAAAATGCGCCGATTAAAGAATTACAAAGAAAAAATCGATTGGCTTTAGTCAACTATTCAAAAAaTGAACATGCTCAAATAGGCCAGATGTTAATTGATATTCTAA
>contig10270_2399_2765
CAGCAAAATAACTCCCTAAATATTGCACAGTGTTTACAAAAATGTTTTAGTAAAACAATGGACGAAATAAGTAATTATTGTCTGAAAGAGTGTAAACCAATGCTTCCTGTGTGCGAaGAGGGCCTGTTTATTtCATGTTTGAACCTCTTAGCTGCTATGTtAAAtGAAaaCACAAATATTGgCGGCGAGGTACATA
>contig10273_875_1045
AAAaaTTTAAAAAAAAaaTGGATAAATCATTAATGAACCCACATTTAAAGTCGTTAAATTGGTTAGTTGGTAAATGGATTGGCAAAAaTGGAACTGGTAAATATCCGaCTATTAAATCatttaaatatagtgagcttttagagattagTCATCCAGCACCGCATCAACCAG
>contig102958_1_192
AAATGGTAAAGGAGCACCAAATGGTGATGGAGCAGCGCCATATGGTGACATAACgCCCATTTGAGAACATGGATCAACTGGAGCTACTGGTACACAACATTGTGGTTGAGGTCTACATTTGCTACGACAACAGCCCATTTTGAATATTTATTTGCTTTTTTtATTtATTATTTTATAAAATTTAAAGCAATA
>contig103034_13_132
GTCAGGGTTTCGTGCGTTTAAGTGAATAACAAAACTCTCCGTACTTATTTCATACAATGGGCAaGAATGATATGAAGTATCATCCCAAACTATTATTGAGTCGTgAAGgCTACAAAATTT
>contig103159_870_1057
ATTTTTCTAATTACCAAAATGAACATTGAAAATCAAGAAATTAAAAAAACCAAGAAAAGAAAAGCAATTCTTGAAATAATAACTCAATGGGCTCTAAGCACAACTGCACATGGGtTTGGAAATATAGCCAGA
>contig103171_14_101
AAaGACTCGTCcTCCCATGGGTCtAAACTTTTTGCTGAGGTGTCTTCCACAACCGTATtGATaGTAAAGTTTATACTTTCTACCGGaT
>contig103254_20_159
CTGAAGAACACTATCTTTTAACCGAACGCTAtCcTAATCATAATTtATTTTTtCAATCCGACATGAATATTTCTAATTTTGACTCTAATCGAGGTAGACCATACGGCGGAAAATGTTGGCTCGTGAATAAAAAaTTTAAT
>contig10325_2452_2656
CCTGCATGTCAAGGCGAGAATATTCTAGACGATGAGGGaTTTTGTAACCAtTATTTTTTAGAAATACATGtGATGTCCTATGTGAACATCCGACTCTATCGCGCTACCATGCCATTTTACAATATTCAAATGGCC
>contig103405_17_269
CATCATTAAAGGATTCATCTACAAGATATTTCGATTGGGGAAGTAAATGGAGAGTACCTGATGACACAGTAGATGGTTCACAATTGGATGAGTGTGTtCCTGAAAAAGACCCAGGAAAACCTGAACCAATAAAATGTgTTgaTGATTATTCAACAAGTAAATGGTGTGGTCTAATAAAAGATAGAAATG
>contig103412_36_113
AATGGATGAGTTAATAAACTGTATAGAAAAATTAGACCTTTGTAAATCTCAACGTGGCGGTAATATTTTGATATATCG
>contig103452_16_128
GACATTATGAGTGATATAGAACCTATAGGATTTTATtCTCTACAAAaTGACATTCGAAAAGTGGTGTCCCGACTTTCATAACCTTCGAGGACATTTAGGGTATAGGTGGTGGT
>contig103454_2_188
ATAATTCAATTTCTTCACTAGTTGTTTTTGAATTACAGTATAAGACTTCTTCATTTGTTGGTAATGGTTGTTCcGGTGATAATGAATAAATACTTAATGTACGATTGATAATTTCATCCTGGGGGCATATAATTAAATTaGgtGTGTTGTATTCTAAATAAGGTGGTTTGATACGATTGATTAAAAT
>contig103475_8_160
AcTTTtCCAGCCTCTTTtGCCCATTTAAGAATAGACTTAACTTTATGATCCATCATGTTTGGCGAACACTCTTTAATTTGTACATGTCCACTTAAGCCTAtCATAGcAaCTCTTGTTTTtACgCCAGATAAATAGGCTGTTGCTGTAGCAGCA
>contig103538_27_134
TGACACGTAAATATTTCCTCTGATTCACCATTTGTTTTaCAAAAtGTACACACTTTAACTCTACCaCCCATTGCACGGTTTACaGCAGCTTgaCgAATCGCaTCtGAC
>contig10354_2411_2616
GAAGATTATtATtATGATTAGATGTTTTAAaCCAAAAACTTTTCGCTACCACTTCAATTTTtCAGTTCATGCTTCACaTAAACAATTATCAACAGACATTCAAAACGAAAAAATAAAAGTaGAATGGAAGACTTATGACTGGA
>contig10354_1882_2099
aAAAtTTaAAAGAGAACAAAATATAAAGCTTGAAAACTCTCAATCTGACTCTCAAAACGATGATTTTGATGATAAAATCTCTAGTGATAATATAGTTTATAACATGCCTAAAcCTgGGCCACATGCCAAAGCAGGCGAATGGAGAAAATGGAAAATGATG
>contig10362_944_1105
AGTCCACTAaTAaTTGTTGCCAATCTAAACCTAAACTCTCAGGTGATATGTCTTCTGATTCGAAGATTGGTTTATGTGAGAATTTATTGAATTTTACCATTTCGATTATTTATTCGTTTCACGTGTGTTAAAAATACGATTTTCAAATTTTGCTCTTTACTt
>contig103707_5_161
CGACTGTTGgAGTTcTtATCAataTcTCGAAAAaGCAGAaTTCGAACATTTAACTGTAAATCATACAATTGAATTTAAAAACCCTGAGACCGGCGCGCACACAAACAATATCGAAGGGACATGGTTTCACCTGAAAAGATCTTTACCAAGACACGGA
>contig103785_446_640
TTGAGAAGTATGTCGATCCAATTTTTAAAAaCAGTACTGAAGAATACTTTTTGATAGAATTTGATGACATTGAAATTGATGAGACAAGTGCCAAAGTTTTAAAACAGTCTGATGAACAAATATTGTCAAGAAGTTATTCAATGCCTCCAGGAACGATTATTTTAGAAGATTTAGGTGTGCAAAAGTGTGCTGTCT
>contig103952_54_114
GGCGAGTTTTTGCTGATAATTACATTTTGTTCATTGTAATTTTTGAAACTAATTGAGTCGT
>contig10403_924_1139
GATGATGATGAAGAATTCGACGCTTCAAAATATGATCTAGTAGGAGATATATCTAGTACAAAAACTAAGGAAAATAAAAAAAGTAGAAGCCGATCACGATCAAGTTCTAGAAGTCGAAGAAGTTCAAGGCGTTCTCGAAGTAGATCTAGATCACATTCAAG
>contig10403_1361_1598
CATTTTTGTTAGATCACGTTCGAGTTCTTCAAGAAGTTATAGTAAGCGCTATTCGAGAAGCAGAAGTCGAAGTCGAAACCGTGACAGAAAGGATTCAAGATATAGAAAATGAAATCAAAGAAAACTATAAAATATACTAATTGTTGCTTTTTTtGTCGAGTTTTTGTCtAATTTTTTT
>contig104143_3_145
TTAGCCTCCGAGCATGGgTTtAACGTTTtATTTtGTCCAAAaTATCATTGTGAGCTCAACCCAATCGAAGGAGTTTGGTGTTTTCTGAAAGGTTTTGTAAGAAAAAAAAaTGgTCAAGATTTCAACAAGTTCTtAGACTtAAT
>contig10434_1_136
GTGTCGATGGATAAGAGCACAAAAAGCTAAACCGTCTTTAAAACTCATGTGAAAATTTTGTACATTAACATTCTTGTACGGTTGAGTTTTTCTTTGACACCATAATAACAGACCTTCTTTGGCGGACATTTCTTAA
>contig10436_983_1162
CGTAGCCTAGGTCTTTGCTTTTAAAATTTATTCGCGAAGTGAATCCATTTAGAGGTGATCCGTAATAAATTGTTTGATTGCTTTTGATTGATGGTCCCATATCGAATGCGATATTATTTCCAGTATTCAAATTAGCACTAATAATtGGaTAAAaaCTACTtGTTACAGCTAATCTtACCT
>contig104390_1_138
TTTTAATACAAATTTATTCATTTTAAGGGTCTAACAGTTATAGGTTTtGTtGGTAGTGATGAtAAaCTTAACTGGTGTAAAGAaTTAGGCTTTGATCACGTTTTTAaTaTAagAGTAATAATTTTAGTGAGGCCTTGT
>contig10447_541_717
ATAATTtGTTGATATGTAAGTtAGTGGAACATTAAtAATTTGCCATATACTATTTCcACCtAATTTTAAaCAtGGATaTTGATACTTTTgAGGCAGTTTTttATTCGAaTTTTCGATTTtttCcAaCGATcGAgAGCTTATTTTtGTCAAATTCAGACAGACATAAACCTCTCTTTC
>contig10459_2269_2459
ATATTTGAATCGATTAAGACCAGTTATTctCATCAACATATCGAAAAATACTTATACTAACAAATATACTGATAAAAAATTATTCACTcCTGGACCTCTTTTAAcCACCCCTAGAGTCAAAAATGCCATGCTAAG
>contig104655_16_148
TGGCGAGAGTGCTAGTGTAGATAAGCAAGTTGTTTCATGTGAATTAATAAAGCTTACTGAGATTGTTGCTAAATATTCTCCTTCAGACGTATATAATTTTGACGAGACCGCACTATTTTACTGACTACAGCCA
>contig10467_264_462
CTAGAAGATGTTTTGTTAATTGTGTTTATTGGTTTAGtcACAGCTCGGATATTTTtCGCTCAAATGTTTCGAATGAGAAACACACAAATTAGTAAATAGAGTCATATTGAAAAAaTGAGCTATACCAATTtCGGATGTTGACTGACTATTAAaTCAATCTGGAACCAAACATCGATTACACAACAAaCGAGAATCCCTT
>contig10473_525_652
TCGGTGTAAATCTAGCATCGTCGGTATTTAACTGATTTAAGTCATCATTTGAAAAATTTTCTTtGAGCTTAAGATTGTTTTTTGtGTTTAtATTTCtCGGGCTTTTATTAAACGtaTTTTtGTtAATT
>contig10469_280_480
CATAAAAACATAATTAGCTTGCTAAATGCATTCACGCCTCAAAAAACCGTCGATGAATTTATTGATGTATATCTCGTTATGGAACTTATGGaTGCTAATCTTTGTCAAGTTATTCAAATGGAACTTGATCATGAGCGCAT
>contig10478_6478_6595
CTTGAATATGGAGTGAATCTTGTCGTTGATGAGCTGGACTTTCCATTGACACTTTTTAATTTTGACTTTTTAATATCTAATGTTTTCTTTTCAACTTTGTTTtCTTGCGATTCTTTTA
>contig10485_356_483
AGGAAGATTtGTATTTTtCAAAAgTaTCAACATGTATTGAGAGTGAAGGTATTGGTGGTATGCTCTTTAACAaGCTTCACTTTAAAGATGACACTTATGAAaTAGTCATAAATAAAGaGgAAAAaaaT
>contig10487_2_146
TTAAAGAGGGAAAATTTCGTTTGCCGTCAGTCAAAGAGTTCAAAAGTATGAGTAAAGAAGAGCTGAAAGAATGGCGCGAAAAGTTTAGACCATTCATTGAAGAATTAAAAGAAAATATTCTTCACGTTTTTCAGCAATTCCCAAA
>contig10487_493_673
GTTGTATTTTTCAATTTTGCAGAAATTTAAATACTGTTCGATCGATTATACATGACCATGGTAATTTGGTTGATCGACATACAATTATGGCTAGAGTTGCAATATCAGGTGCTTATAGAGATCAAaTGAAACTTGGATTGCAAtCGAAAATTAAAGCATGGTTTGAAATAAAGGCTTTTGA
>contig10492_880_1042
TACTGCATTCTCGCTTTGAAATGTAAGAGCTGTTTGACCAATCCATATTtCATCACCATCATAATACTCAGCACCAGAAGTAATCCAAATCGAAGTACCATTTGGTtGATTATtATCAATAATAACAATATTAAATGTTATTACAATTGAATTAGCACTTGAG
>contig104933_2810_2905
TGGTCCAAAATTTTACCCTTTTAGAGAATGTTTCAAAAGTTCAAAATAACCCTTTTAGCAATTTATTGATTGTAAACTATGAGCATAAAAAaCAGG
>contig105007_13_190
GAGAATATCTACCCAAAAGGATGATAGAAATCTGATCCGTTTATTGAAGAAAAaTCGCACTGAACCATCCCACGTGCTAGCAAATTAATGGAAATTGTCTAATGGTAAGACTGCATCTTCATCTTTAGTCAGACGTAGGTTACTGGCAAATAAGCTCGAATGGAAATTTGCTGTCAAG
>contig10501_606_802
CCCATGTATCATCAAAAAGAACGGGCATTGTAAATGAATTAGTATTCGAATGTGAAGGATTAACTTGCCAACCACCATATATAATTACACGTTGTCTTTCAATGTCAAAGCCAATAGCTGCATCACGTCTTGGTGCTGGTTTGTCAGAAAaTTTATAAGATAAATTGTCGTACAATTTTtCCCAATACATTTGACAA
>contig105020_43_150
cGATTTTGtAGCATCACGAACAGTtCCTGAatAaGTAccATTAgCACTAAAATCGATAACAGAATCaCTAACAACAACGTCTGAaCCATGTTTTtGAATTATTCCTtA
>contig10504_423_571
GaCCCTGTATTTCGAaTAGAACTTTTTTAtGTTCAGATGAAaCATGTATAAATAAGAGGTTTGTATGTGATGGTAAACGGAgTTGTTTATTTtCTGAAGATGAAGAAAATTGTCATCAATTTTTGTCTGCTACGACCAAGAAAATAACA
>contig10513_270_400
TTTAGATTTCTTAaGGaCAAAaCtACCGGCTTTGGATTTTtCCtAaTTGTTTGACAaTACTAACAACACTCGATAATCGTAGCGATAGGCATTTGAAATTTTTttGTACCATCCACATTTTTGAAACTGAA
>contig10514_830_1016
ATTTAAAATAATGTCAGATTCAGTTAAACAACTCCAGCAAAGATTAATATGTCCTGTTTGCTTAGATCGATATAAGCAACCAAAATTATTACCATGTCAGCATACATTTTGCCTTTCGCCATGTCTTAATAATTTAGCTGATCGAGTTACTAATCGAATTAAGTGTCCAGAATGTCGCACTATTCAT
>contig10521_1919_2563
CGAAAAATGACGTGACAAAGCGTGACTAATAAGGGGTGGTGATTTAGATGACAAAATCGACGATTATAAAACAAACAAGAAACAATTTACAGAGGAACAAATATATATATGGTTATGTCAAATGCTTGATGGTCTTAGTTATCTACATAATCGAAACATAATTCACCGAGATATAAAAC
>contig10546_111_283
AAAAAaGATGAACAAaGAAATTGTGgAATTTtCTAaCAAAaTTCGcACTTTGATTACTCATAGTGACCGTGTtACTAAATCAGCCGTTCAATCCATAACGTCATTACAaTCAGAAATCGACCAGCAGGaCCGTAATGTAAATGAATTAATAAAAaTAATtAATTCGAAAAAaC
>contig105479_2_113
TTAGCTGCTCCAGCTCCAGTTCAACAACAACAAGCTTATGTAGCTCCAGTCCCAGCTCCAGCTCAACAACAACCAGCTTATGCTGCTCCAGCTCCAGTTCAACAACAACAAG
>contig105578_227_378
TCTTTTAATAAGTCCAGAAGACACTCACTTACAAATACTTTTAGATATTTGTGGGAATTATGGTACCAAATGGCGGTTAAAATTTAACCCAATTAAGACTAATATCATTACATTTGGTCAGCCCCTTTTTTCCTCTAAATTTTATCTTAACG
>contig105585_3_230
TAGCATTCCAGATCATGGTATTCAAACCGAAGTTGTaAAAAAAGATGCATCGACTCAAACATATGATTATGACTTTTCTAGTCGAATAAATATTATACTTAAATATTTTTCGTTCGGAAGCGTCGCAAATTTGTTTAGCATTCTCACTGATACTCTGAATGATT
>contig10557_873_1017
ACTTTTTCtcGAATCACTCACGAGGACGCAGTTTTAATACTTAAATCAAATACCTTtGTTACAAGTAGTCAAATCGAATAAAG
>contig10559_1146_1336
GAAGAATTAATTGTAAATTTAGTCATATTTCTAAAACAAAaTACAAGTAGTCTACAAGATGTGACtcAAATTCAGCGTTTTTtCAAAAaTTGCTGGTTCTTTTCCGAAGTAACACTCAAAAGCTTGGCCATGTATACAATTCAATATAAAAAaTACAATCAAAATAACACATCACCAAAGTTTAGCCAAGA
>contig105610_2_134
TGTGGTACCTGTTAAAATTTGAAAATCGAGTTTtGGTGCGGCATTACAATCGGACCGCAAAAACCTTCTAAACTCAGTATAAGCAGATGTGCCTAAACCTGAGGCACATATATAAGCACATGGAagCCAATTt
>contig105872_1_185
gTTGTGGTAGTGGTAGTTGGAACTGGTGTAGCTGAAAGAGGAGTAGTTGGTTGAGAAGTATTTAGAAGACAATCACAAGCTTTTGGACATTGTGCTTTAGTGAATGCAGACGCACAATCAGATAATTTAAGtGAATAACTAGCACATGTAGGATTGTCATAGCAAATAGGAGTAGTTGTAGTTGG
>contig10591_4229_5045
AGATGATGTCTGAATTTCAAATTGACAAAAATCCATTtATTAAAGATTtAACGATTTAAAAGTTCTTTCCAAAGCATCTGTGGAAGATATGACGTCAAAGATAGGAGCAACAAGTGCCAAG
>contig10591_4248_5045
AATTGACAAAAATCCATTtATTAAAGATTtAACGATTGGAGACAAAAATGCTCAAACTATTGCTAAAGCATACAAAAATTTAAAAGTTCTTTCCAAAGCATCTGTGGAAGATATGACGTCAAAGATAGGAGCAACAAGTGCCAAG
>contig10607_539_751
aGCAACTCTAAgGCtTCATATTGCTAGTCAATTGAAAGATATgGGCGATGATAATACCAAAATaTTTACACCTGAGAGtATAGATCAATTAGTGAGAGAGGCAGCTCATGGTAATCtTCAAGCAGTTAAAGAAATAATCACAAAAAATCC
>contig10602_3321_3515
CCGCCACCACCACCATTACCAGGACAACCACCTGGCCAATCTCAACAAAACATACCACAAAACGGAAAAAATATCCAACAAACTAGTATGAATCAATTTACACAATCATCTAATTTAACAACAACACCGGCA
>contig10621_561_713
TTtCTACCTATTTTGTCACCTAGAAAGCCTCCTAAGAAACCTAAGATTAAGGTTACTGTTGAAATTGTCTCTGGCAATCCAATTAGATACTGTTTGTCACATATTAAATTCAAATCGGTTACTATACTTGAATGATAGAATGTTTTGTCGAAT
>contig10623_168_280
AGTCAAACCTCTTTAATCCGAACTtCGATATTCCGGAAATCCTCGATTATCCGAATAATTTTTTCGAAAAAAATCTGTACTTTTCAATGGAAAAAATaCTTCGtAATCCGAAT
>contig10627_391_409
CTGAaCTTTGGTCTAGAaT
>contig10637_1190_1523
ACACTTTATTTTAAAATAAGTTTTAGAAAATTGAAAAATTTGAATGGATCCGGAACTTGATCTTGCTAATATTGCTCCAAAGTCAGCAAGTAGACGTATTGAAGAATATGAAAATGAAGATGAATTTGGAGCTAAAGATTTTAGtAAAGAATTAGAACTAAAAGCTGACCATATAAATCGACCAATTTGGATTGTA
>contig106402_1_192
GTTGCTGGTCACTGGCGATTTTAATTTACTGACGCTGTCTGGTTTGTCATGACTTTTATTTCGGATCTGCTCGTTCGACATATTAGCTGCTACTCTAACGGCAATCGTCGTCAATGCTAACGCAAAAATACAtGCGCATGCTTGAATAAAAATATACACGAGTTCGTTAAACATCGTGTGTATAAATAAATT
>contig106615_12_123
CtGGtaTTTTaTCTTTCCATGGTAAATaGTATGTATTTGATATCCAACATATgTAATTTGTATATTCgaCgTGTGAaCctGTAAATTGTGCTGGAaCCCAACAAGATATGGC
>contig106619_69_209
CAAAGATGTTCATCAAAGTTGATACCTAAGAATGTAGGTGAGTCACTATAAGGGATTTGCTTTCCAAAAATTTTTAAACTAAGACTACGATTTTTTGAGGGGTTACCCGAAAAtATTATGTAACTGCATTTGTCAGGGgCC
>contig10663_443_674
AGTGGCATaaaTCTTGCttttCTTGTgattcgtgtggaactcaattgtaccataattataattaccaatCTGATAAACtTTTCTGCAGTGCATGTAATTTAAAAACCTATGGACCCACAAAGACATCATATTTTATGGCACGTTGGAAAAATAGAAATATCGC
>contig106649_1_101
ATCATACCAAGAAGCCTCGTCCATAGCCAgCAATTTGAACGCTAGTACtGAGAAGCCAATTTCcGATTCAGAATTGAGATCTTATTTTGCTTCAATTGATA
>contig106745_22_172
aTtAaGCTCGTCACGGCcAGCTCGTtCCTCGCAAAGaTGATaTAAATTCAATtGGTgcTAaTTATGGgATTATTtAGTTCGAATGGTTAGGCAATTGTTTTTACTTGCTTTTGTTTATATAAAGTCAATTTTTTGTGTACAATACAGAGAG
>contig10706_2247_2389
AAATCATAATTTGGAGCTTATGCTTACATCAAGTGAATATCTACTAGAGGATTTTGTCGAATTAGAGGCACAATATATTGGACATTTGGC
>contig107184_1_127
CAATTTGGTGGTTGATTTGAACCCACATGAGGATCCTGAACGAGAAAATATTAAGACAAcAGAGCAGCACGAGAGTCACGATTCAGACGACGTCGAAGCTCACAAATTGATCATTCAAGACGAGTTT
>contig10718_3050_3205
TCCATTAAGAATCATCAATGGAAAGCATCAGCTAGACTTTATTCGATGTCTTACAATCAAACAACTGGAGTTTTACGATCTGCATCAAATTTATCTCAAGTGGATACAATAACAAGTTCGATTAAGCTCCTTGATTTATCCATAAGCACGAGAGGA
>contig10721_1036_1145
ACTTTGTAATCCCTCTAAGCGTTCAGTCTTGTATTCAACAATTCCATTGGAATTATATGGACCATATTTAATAATAACGTTAGCTTTCATTGGCATTTTCTAAAAGCCTA
>contig10645_2557_2758
TGCAAACACAACAACAAGTATCACCACAACAACAACAACAACAATCTCAACAAAGTGTAAATAAACAACAATATGTTATTCAATTACAAAATCAAAATAT
>contig10734_1378_1574
GGCTAAGATCCAAGTTATCAGCTGATGCCAAAGTTGCCATGAATGCCAGATTTTCATCAGTTTCAACTTGGCAAAATATGGAAAATGAGCTTAAAAAATCAGATATTTCACTTGTTTCTCCAGATAGAG
>contig10740_3541_3728
TTTtGCAtAATTGCATtGGTTTCTTCAGCCTtGATGATTTTCATaCCGAATTtGTTCAAATgAGCGAtGGtAAAAAGCTcGCAGTAGAtAtttACCGTTCtttGACATATGaaaaaTTACCAGTAAttttAGaaaTGACACCATATGGTAGAACTTCAGAGTCGACAACAtttCGTAATGAAGCCAGG
>contig10744_1213_1356
TTtAAATCTGGCTTTTTGCTTTTTGATtAaTTtCAtaTTtGCCGCATaGGCCTCTtCAGgTGACTtGTCCTCGTtATGATCCGTATCGTCAGCACAAGTTTtATtGCCATtATATtCACTGtATTtATCAGTCTTATTCATGTC
>contig107621_75_201
GGGGGGGgAGTTATGGCTAAAGGGAATTTTCATAAAAGTCAAACAAACAGAGGAATTAGCTCTTTTtAAATAGAAGTCAACTGGAGTCTGCTTCAAGTCGAGCTGGAAATTAGGTGCCTCGTTGACT
>contig10765_2973_3122
TtATAAAGAATAGTAATCTTTGAAGGGTAGTGTTTTGTATGTTATCTAACTTAATCTAATCCATTCGTGTTTTACCATGCCCAGTAAATATATATTTACACATAACAACAaCAAAAATAATAGGTAAATATTTGCGAATGTCTAAAATAT
>contig10777_990_1139
ATTTGCGGTCTCTTCCCAATAATTTTCAaCTTTCTTATTATTAAGAaaaTTCACAATGGACCAAGGATTGAAAATCTTTAATGAGGAATCTATTGTAACACTATAGCCATCGTACCAACTgTACGCCTTTTGTTGATCTTCTTCTTTTAT
>contig10812_1015_1213
AAAATATTTAATGTTGGGTCTGGAAAAATAAGATTTTATTGAAACTTCTTGAACGGGTTCGCGTACATCGGAAGTATCGTAAACGAGCGACGTAAATCTCAGCTGTGCTCAAAAAGAAACTTTTTGATTTTGTAATAAAATGATGCTTTTAATATAAAGCAaTGTAaTAccGGGCTTaGTAAAAaTaTTTAGaTTGTTG
>contig108170_1_59
GTCCTGGCTCTAATATGCTGTTTTAAATAACACCAAAGACCTTTAATTGGATTGAGCTC
>contig108216_4_154
CTTtACTATAAAACTTTCTCGTATTTATAGGCAAGTTTtCTAATAAAGATTGTAAAaTAAaGTTCAATGACCTTGTTtCTTTTtCTAGCTTATTCCATTCATGATTGGTTGCTGAACATTTGATTATTCCATTTCATTCATGAACATTTTt
>contig108219_2_176
CCcTATGCTGGTACGCTAGGTCACAAAATTGATCGAAATGGTTACGGTGACGGTTacGGTTACGGTTACACGAAGGTTACGGTTGACGTTACATTTCTACTAGACTTACTGTTAATTGAACACAGCAAAACTCAAACCTGGTACTTTAAAAAaTTATCTGCACATAGAGTTTACa
>contig10762_1342_1633
CTCTTATTCCAAATTAGTTAAATTAAAGTACAAAAATGATGGACATACATGTTGAAGGAGATGAATTCGCAGAAGACCATGTTCAAAAGATTAAAGAAAAGGCAACTAGACGAAGGGGACGTGGtTTTAATCAAGGAAATGaAAATGTTGAGCCATTAGAAGA
>contig10828_550_657
GGAAAGTCTGAACGATTTTTCGTATTTAAATTTATTTTCAAATTTAATTAAGTCATATGATTTaTTTTTTTTAAAACGGAaTAAAATGAACaTAAGCGTCAACTCAGG
>contig108292_19_158
TCATATATCCATAATTTTTTGGTCCAGCCGAAATAAATTCTGTAATGTAATCGGCACCTTTTTTAGTGATTTCATCAGTGAAATCACCTAAATATGATCCTAGCGGAATTTCATAaGATCCTGGTTTTGAAACATATATA
>contig10830_911_1105
TCTTGATAGACTTTATTAAATAAATTGTTTTtATCTTGGAAAAAATAATTATTTCCTGGTTGATTTAGAGTTGGCTCTACAGGATATTGATTTAGGAATTTTTGAGAACTATTTGTTGTATTTGCTGAACTACCTTGAATCTGCCACATGTTGGAGACTGGTCGATTGTATTGCTCAACATGACGAGTGTCAAAC
>contig108389_2_130
GATACTTCAAATTTCGAAAATACGCTTGGAAATTTTCGAGATTTCAAAGAAAATGAATCGGTACAACCAAAAAAGAGTCAACAAGTTCAATTTAAACTTGAAGAAACTCAATTTAGTCCTCAACAGCCA
>contig108408_2_92
ATAAGAGTAAAAATACATGGTACAAAAATAATAAtAAACCTAAGAACTACTCGCATCAAAAACTACCCGATCGTAACGTAAATAAAACCAT
>contig108404_1_119
TATAATCTTCACCAGGCAATTGTTTgCGATTATAAAATTCAGCGACTGCATCGGTTTGAGATGCTGGTTGCCATCCGAATAACTTAACCATGTGtttttCTAGTTCAAATAGGTTTGTG
>contig10844_85_205
CCGGTGCCAAAAaGACATTACGATAGCACTCAATTTtCTTTAATtCGTTTTttCGCTTTAATATTTtCTtCACTACATTGCTTTTtCAAAaGTACATTCGATAGGTGCAACTTtGTTTTtA
>contig10843_997_1138
GCGCAATTGTACAGGCGATCAAGAACTCCTTACGATCCAGTCGAGATTAGCTCATTGCACAATCGAGCTAGTTGAAATTGGCGATTTCCACAAATGATGGAAACTCGGGCGCGCAATTTATGAGAGTGGGACTGCGTTCGCG
>contig108441_1_193
TTTTTGTTGATGTTGTTAGGATATGTTTTTtCTTTATGCAATGTATACCGTTTCCATAAACATCGTGTGACGTTTTACCTAAGATGTGCATTGTTATTTTTGTTtCTTCTCTGTTTTTCAATGCCATTTTTTCATTGATTAAATAGTTCTCAACGATTCGCTTCGAGCCATCGGGTTCGTATTTGCATAAGTC
>contig10863_591_723
CGATCGAGTGAAAAATCAAAATCTCCAATTAAATCTGTTAGTAAAGAATTTTTGTtCTGAGACGCGCATGGATTTGGATTCTTGATTATATTTAAACCGATTGTTATTATCAAAAATAaCAAGGATCCAATTT
>contig108638_1_123
CTGAAGAACCAGTACTACTAGATTCTGCTTCAGTCTGTGATGTATCACTTTTTGTTGTTGTTGTTGTTGTGAAAGATGAACTATCTTGGCTTGTTAATGTAGTCGGAGAGGTGTCATCAGATG
>contig10878_777_918
GGGGTTTCCCTGCTTCCGTTACGAACTAATCCATATTTTTAGGTGAAATTATCATCATTATTATCGGTCGTGTAAAAGATATTCAAGAATGCTTTGTTGTTCTTAGAAGTCAAACATCTAAGAATCTCAAAATTCTTTTTTC
>contig10878_2124_2257
CCGATCGATAGGTCTtCGTTGACTAGAATCTTCACCGAAaCTCtCTCTCAAaCTTTTTCgtGAGTTGTTTtCGGAATCGAAAaTTTGAGAaTTAAAAAaataTTTAAAAAaattAaTAAAAATAAaCATAAAAA
>contig10886_2_146
GtGgAaGTCaTAaGCAaTTGGTTGATTTGATCGAACAAGAACTTAGACTAATCAATAAGCCTTATGGTTTATATACGATGtcAGCTAAAAAaTGGCACTGGAGGgCTCGATGTTCAGCTTTATACTTTAGTCAAAATATTCCAAA
>contig10889_1265_1456
TTATAAACGACcATTAAAAaTAAGCCATAAAACACTCATGTTtaTTTTTtAATTATGATGATGACAGAAaTTTtAAaCACCGCTATATAACGATAAGAAaTAAATGTATAACAAAAAGATTGGATATAATAAAaGTGGTTTTTTGTGTtGTAATTCTTGAACACAtAACAATGTaGCaGCACTGTATGTAGA
>contig10891_443_625
CTAGATCCTCATTTGAATCAATCGAAGAAACTGTTTGACTTTTGGCTAGCGGTACCATAGTGTCACATTTAAAATCGTTGCTCTCATTAATAGATAAATTCCGTTTATCTTTGTTCATTCTATTTGTTtAAaCTTAATCtATTAGTTTtATTCAATTTAAAaTTTGACTCATTCGGTTTTtAC
>contig108992_1_89
AAGCATGATAAagCcAAAGCCAAAATGACCAaTGTTGCTTTCATTTTTGGAAGTTCTGtAATTTTTATGCTTTtAGAAaTTTATTTtCA
>contig10908_398_578
AGCTTTGATTAATTCTGAATAAGATTCTTTAAAAGATTCTAAATTATCATATTCGGACTCGGTGTCCAGGCaCTGAGTTTTCCAATACGAGTCTACAAATTGAGCTATTGAAAGTACCCATTGGTCTAAACAATTCGATATTGTCAAGTCAATTACATCTTGAACAACTTGACGAAACTTA
>contig10908_686_824
TAATTTTGACTAGTGATTCAagTGTTGGAAAGCATTCTTTtATTGATTGTAATTTATCAACTGTGTATtGTgATGCAACCGTCGAGCTAAATGACCATAAATGAGTCGTtGAAGCTAGTttATTGTGCAACCAAaCAGC
>contig10910_1981_2161
ATTAATGGtATTTTGCCATGCTCGTGGAAGATTACCTAAAATTGGCGCTCATAATTACTTAGGCATTCTAACTATAGCCAATTGTATTTTTCTTGTATTACACTGGTTAATAAACACAACTCAAATTATAATAAGCTACTTGGAACTATCAACTTTTAGCATCTTATTtCTAATATTAAAC
>contig10911_75_259
AGAATATTCCATTTAAAATCACAAACAGATATAAATTAGCTTTGTTGATGATCTTTTACTTTGGCAGTGGTTTTAGCGCTCCATTTTTGGTAGTTAGACATCAATTGTTGAAAaaaCTCATAAAaGTTTtCATCTAAGAATTCGACCATTTAATATAAAAaaTTAAATAGATTTtAAAATTCAAC
>contig10916_790_937
CTTAGCTCGACTTTTTTGATTGGATTTTTGTTTTtAGCCACCATTTCATCTCTTGCTTGTTTGGTAGTAAATGCACTGAAATCTTTTtCTACATTAAAAAGCTCAAGTGCTTTAAAAAaTAAATCCCTATTAAATGGTTCTCTTTTTt
>contig10916_2356_2597
CGATGATCAAGACCTTTGCAAAAATATaAAAAATTCATTGAATACAATTTTTATTGATaAAAAAATTCTAATCAGGGTTCTCaATTGTCGAGaAGTCGACCCTAGATTTGTATCTAGACATGCCAAGTCAAGAACATATTTATACAGATTGGGGTATTTAAATAATGGACCAATGTATTCCAAGG
>contig109160_3_117
AACAATCGGTCCGCGAACCAACAACCATGTTGAAGGATTTCATTCGAAATTTAACCGTGCAATTGGTACAAGTCACCCTCACATATATAAGTTAATAAATATTTTTAAACGTTTC
>contig10920_233_398
ATTATAATTGcGAAGTTAACTTTTTGGgCGATTAACTCTAACCAAAGTTtATTGCGGTTTacTAaGTCGAAAGCGCGgcTCGCGTCAATGGCGCATACGTaGgTCCATTTGTTTGTTCTTTTACAAaTTTCAATGGCTTGTTTTAAGGTCCAAATAGCGTGCTGAC
>contig10921_170_267
CATTTTTACACTCAACAaTATCCATCATCGTCTTCGTCGTCTTCATCATCGCCATCATTGTCTTCGCCATTGACTTCGAATGCTCAACAACAGCAACA
>contig10918_476_618
TTACTTTTCGTTTTATAAATTCTAAAAATTGCTCTTTCCCACGTATGAAATATGGATGGTGAAATTCCATGTCTTCTTTCTCATTTTTGAGACTGCCATGATCGATACTGTTTACTTTGCGAAATCCGTCTTAAAAATAAAAa
>contig10930_1508_1706
TGATATTGCTTTATTAGTTTTAGAAAAACCAATTAAATATACAAATAAAATATCACCTATTTGTTTACCATCAAATCAAGATGTTAAATTAGTTTATAATAAAGTATTACATGTTGCTGGATGGGGTAGTATACATGAAAAAGTAACACGTGAATCAATACCGAATAGTTTAATGCAATTGGAAATTAAAATAATGAAT
>contig10957_454_613
GCTGATAAAAACTAGAATAACAAATATTTTTATCATATCGTCCCGATTGACTAAACTCGTTTATCTGTCTATTTGGTCTAATTGGCTCATAaCGATTACTCTCAAAACTATTCGATTCAAAAGTCAAATCAGACATGTCAAACAAGTCGTTTGAATTATC
>contig10964_6071_6244
GAAAAaTAaTAACTAACACATTTCCACAATACTAGTTTGATTTTTTTtGATACTATAAAaTCCCGTTATTtAATTTTTTtAAAAaCATTATTTCTGTAAGACAGACAAAGTCTAAATTATTTTTCATTAGATTTTTTTTTAAAGTAGCTTTACCcAAAATGTTATCAGAAGAAG
>contig10975_49_244
aaaaaatttagatCAATCaaaacTaGTTCAtaaaagTGCATtAGCTGTTATtaTaCCcAAaGaTTtAAGTGATGAATTTATaCAACCTaTACGTGaGCTTTACGACCCAcAAGTCAATAGATGGCCaCCGCAtATGAATATTTTAtAtCCTTTTtATGAAAATATaGATCTtGATTTAAGCAAAGATGAACAGGGC
>contig10975_375_512
TAAGATTAATTtATAAaGATTTAAAGAAATTATTCGAAGATGAAAGTCATTCAAAATGGAACCGACCCGAATTATCTCCACATTTAACAATAGCTCAACCGGTTGATAAACGTAAGGCTAGAAAAAATTGGGCTAGGG
>contig10975_574_695
GTTTAATATTGATTGTTTGTATTGGATTACTAGAACCGATTCGACTCCATTTCAAATTAGACAAGCCTTTCCATTAGGTCTCAGATATCCATCTATTTTAATAAAATGTTtAAATACCCAGG
>contig109790_3_110
TCCCAATTTTGaTTAATTTCTTTGGGGTGATTTGAAAAGAATCTATGTAAGTAACAGGACTGTGGGTAGTTAAACCGACGTCGATGCCCGTTTTTTGGATCGCCCATC
>contig109887_74_205
GCGGTCTGTTGTCACATTTTAAGAGAACTTTTACCAAAGATCCATTTAtgcTGGCGGCCATATCAAGGGGGTTGTAgACCCATCTTCTAATTAgCCAACAATtATCGAATAAATATTGATCAACcTCTTCAT
>contig109907_15_210
CCGGATGATAATAAAAaTAAAAATACATGGTACAAAAaTAACAATAAACCTAAGAACCACTCGCATCAAAAACAaCATGATCGTAACGTAAATAAAaCCGTAaTAAATTGCCATAGATGCAAAGGAAAAGGGCACTATGCAAATCAATGCAAGATACCTATAAaGAAaaTAAaTCAGATTGATATAGCTAATAGTC
>contig109974_1_183
GAGAAATTGAGAAGAAACGATTAAAGGTGGAAGATTTGGaTCAATAAAaGGAGTGATCGAGGTCGTTGAAGAAGTTGTTGTtACTGGTAATGCAGGAGTTGTAGGAGAAGGAGTAAATGTTGATGTAGTTGATGTGGTCGATGTGGTTGTATATTCTGGGAAAGTGCTTGTGCTTGTCGAAGA
>contig109966_2_229
ATAGTTCAATACTTACCTAATCCaTCTGAAATTGAAAACTTTGCACTTGATGAATCGTCAGGTGAatCTCAAAGAGTTTTGATCAATCCAGAaCgAAGCGACAAGAaCaaTttCTtGGGCCTTGCTTTtAAACTAGAAGCTGGtAgATatggtcaattaacttatattagag
>contig110050_9_129
AAACTATTGTTGCACGACGGATCTGGGATGAATGTAAAACTCCTGATTCTGTTCTGCAGCCACTTTCTAATATTTTAGTGACTTGTGTTGGTAGTCCAGTGAATGTTATTGGAAAAGGCAA
>contig11006_34_163
ttGaattATACTAAtGaGACCGAaCtCGGCAAGAaTGAGGACCAAGAGCGACATGAATTtGACACCGAGATAAAATCGAAAAAAaTaGTTAAAatGTaGTTgTGTTCAaGAAAaTAAaaTAAAaCTaGAG
>contig11008_1936_2193
GATTTAGTTCTGTTCTATCCGAATACGCCGATAATAAAAAaTATtGTTAATAGAGCATTTAGAATCATTAAAAGTCAAAAATATTGgCTAAGTTTATCCATTCAAGGAaCAAATGAATCCGAGGCTATTGATTTAGACTTTTATTCAGCTAATAGATTACTAGCTTATATTTCTTTTCCAGCAGATT
>contig110104_13_135
ATCAGCTTTATCGATGATTTCAATATTATCATAATCCATAGTGTGCCCAGTACTCGACTCATGTTGACAACAAGAGGATTCACTCGACTTTTTATGTTCACTAATTCGATACGATAATATACG
>contig11011_359_620
CGTTAATTTTGACTATGAATCTGATACTGACTCATTAGATTTTGTTCCAAAAAaGAAAAAACCTGAGGATAATGGCGAAGAAATGAGTGAAGAAAGTGACGACCAATTTTCAGATGCTGATCAAAATGACGATGAGGAAGAAGATAATGAAGACTTCGAATAAATTTTTAAGAAATAAAAAAAatCTCAAATCCAAA
>contig110162_22_153
GAAAAAATGATGAATGAAAGTCTATCAATCATCGAAGATCATCGATGAACTGTTGGCTATCCCTTCGAATTATCATCGATAATTTTTttCCAAATTTCTTCGATGATCCATCAAAATtGAGTTGCCTGGGGA
>contig11024_482_634
GTTCTGAATCAAGATAAGTCCTTAATATTCGCGTCGTATTCGATGCTATATTATCATATTCACTCGAAATGTCTTCATTCATTTCGATTGGACATGTTTCTAATTCAAATTGAACACCACCATGTAAATTAAAATATTtATTTttAtCTTGAG
>contig11013_103_322
CCACTTAATAATTTtGTACCAAATCAATTTGGTCAAaCAGGACCAATCAATCAAAGTTTTCCTCAaCAAAATAGACCAAGAGGCAGAGGTAATTTTCCAAATATTCAACCTTTAATGTCAAATGCAATGCCAACTTTTCAGCCAACGATGAGATTACCA
>contig11034_2729_2839
TAGACTGTTTTTTTTtGGTAATGATCAAATGAGCATTTTTAGATTATTAACAAAATTCAGTATGGGCTATGGGCTAATAGCTCTTATAATTACAAGTTtGATTAaCTTTAC
>contig110391_188_217
TGtGAATTTGGTTTGATATTTGCATGTGGC
>contig110444_107_301
tAaGTTGGTTcaaatgcaaaatgattAAATGCAAAAAGTTTTAGGTGATTGTGAAGTtAGCGAAAATGAGAgTAACGAGGTGGAACAATCGAGAGATGAGAACTTTGTTCCTAATGAAGTCATTCAAACAGAACCTTCTGTTATCCCAAAAGAAGATGGAATAGACAATAGctCGAatAAATTCACAaGAAAaTC
>contig11061_1720_1915
CTTTAATAGCCTTTGAATGGTCAAATGTTCAAATAGATAACTATTTGTCAGAATTCAAAAAGAAATCCACCAATTTTTGTCAAAATTGCAAGGAACCTGAACTCATAAAaCATGCTTTTTtGtATtATGACGGCACAaG
>contig11065_3752_3890
TAAGACCAAAGATTATAACCCAACAATAAATCAAAAAACAAACCTCTAGTATCATTCTtAATAAAAGCAAGTTTTAAACATGTACTTGAGAAATTGATCACGTTTCAAAGTGTTATGAATAAAAGAAATGAAGAGAAGG
>contig110712_5_141
AAACAtGGAAAATAAAAaTTTTaTTTTTTAAGATTAACAAAAATTAAaATCAAAATCGTTGCCGTTCTGTGACCTTGGGGCCCTGCGACCTGGGaGTTCTGTGACCTCTTGGGTATCTGTTTTATAATTGATAATAC
>contig11079_1061_1256
TGCCGATGAGGATGACATATCTAAGCTCCCTTCACTGTCAATTGATCCTTtAAAAAATTTTGGATTGACACTTTTCATCAAAATATTAGCTTcTtGATACATCAACGATATTTGTTGATGTAAATAATGCAGTCTTATCAAAATTTGATCTTCACTAGCATTCGTCAATAAAAGaTAAAGATGTGATATAAATAAG
>contig11084_516_655
TTTCtATTTTTTTAAAAGGTTCTGAATTCAAATtCGAATTATTAGAAAGTGaTCAGTATCAaGCATTTAATCAAAAaTTAGCAGaCGTCAATCAACCCcACGTAAAGCTTTaTTTTTtAaCAaGAAATTAAGCTAGAGGA
>contig11089_1397_1545
CCTGGATGTTATATAAACATAATTTCTTCATGTAGCACGCTTCAAATTTGTGAATGAGTGATCGAGAAATATGCTAAAATTTTAGAAACAATATAATTTTTACTGTAAAAATTAGTAATTTGAAATTTAAAATTAACGCGAAATACAAG
>contig11097_18_250
ATTTAAAATGAAGTCAAAGGTTaAtTTATCATCAAATGtTCTTCAAATGAAATTTATGAAGCGTACAGCTGTTGAGAAACAGGAAGAGCTTGCTTTAGAAGaACAAAAACATCAAATAGACAATGAACATTGGTATTTGGATGTTGATACgGaAAAAAAAGTTGCAACTAGCGG
>contig11111_620_637
ATAATGTGGAGGAAGCTT
>contig11126_8_117
TTGTTGTCTACATTTATATCGACTCGGCCTAGATAGACTTCCATCTTACGTTCACAAGCGTCAAAACCAATATTTTGACCTTGTCCTGAATTTTTTAAGTATGAATCCGT
>contig11130_688_792
GCGCCTTCTGCAACAATATGAATGGGCTTCTTCCAACTTCCTTTTCTTTTCTTCCGGATTCTTCAACTTATAAGCTTATCTTCCTTAGGAGAACATATGATATGC
>contig11132_35_121
CAGATTCcGAAGGTCAaTTGTGTCTTtGgTCTGGATGTGACCAAGTTAAGCGTCAAAAATGGTCTCTAGTTAATCATATACAAGTAT
>contig11139_3_171
AAAGTCTCAGAGTAATGCGGATGTATCTGCAGCGGATAGTGAAAATGCTGAGAAAAATTTAGATGGTCTAAGTATTGGTGATAATATTTTGATTCGTATTAAAAGTATTAAATACGAGCCAAATAATATTTTTATTACGGCTAACTTTGAAAAATCTCTTTAATAAAAA
>contig11143_806_925
ACTAAGCTGTTGATTCAAGTGTTGCGGACGAGATACTGTTGAATTTAAGATATTATTGTTCATTTGACTATTAAGCGCTGGATTGTTAAAATTCAAAAAATTTtGTTGACTTAAAAAAAA
>contig11164_3_101
TAGATACGAATGGAACGGACTCGGGaGCTgAGTCATCATCACTTTCAtGATTTGAaTtGCtCaTTtCTtCTTTTTtGTTgAaTTAaTCTAGAATaTccA
>contig111707_4_98
GAGCCGTCGACCTtAGTTTTtAACTTCCTGATTTATTTCTCTTTAGGAAAAGTTTTTACAAATAAATAACAGATAACCCACAAGTCACAGAGCCC
>contig11173_156_288
ATTTGATAAGTTGATGTCTAGCGGggTTCAATCTGTTTaTTGTGGATTTGACCCAACTGCAGCTAGTCTTCATATTGGAAACTTAATAGCTATAaTAATGTTAATtcATTGTCAACGAAGAGGTCATAATCCC
>contig11195_3996_4129
ATTTAGACTTAAATTTTCCATTAACAAAAAAATTTTATTTACTAAAAATGGCTACACAAAGCGCTGGTATTCAACAACTTTtACAAGCTGAGAAAAAaGCTGCTGAGATTGTTTCTGATGCCAGAAAAAGTAAG
>contig11206_466_655
ACCTAATTGCGTATTGAGAAGCAACTTTTTCTCTATGCATATAATCAGTGCCGTCTGTACCCACAGGTCTTGAAGTCCCACCTCGTGATGCCATTCCTCGCTATAATTTTGGTTAAaTCTAATTAAAAAaGAaCATCAAATAATATTGCTAATCAAAGTAAAATGTCAGTAAGAATCATTTCAATTTATG
>contig11228_646_821
CAATTTTAATCTCAAACTCCATCGTAAATAGAACTGTAAAACGAAAATTTGCTCTCTGTTTAGTTTAATTAAATCAATATTTGTtAATTTTTTAAGCTTATAAGTTTTTGCTTTTTGATTATCTTGTTGTAGATTTGTCAAGAAAACTAGATATTCCATCATATCATTCAACTCAA
>contig112261_1_220
AGAAAAATAAACCAGCTAATTTAGGTGGAAATTTATTAGGTGCTGTCGGTGAAGTCGTTGACAAACTCAAAAATCCATCATCAAAAGAATCAAACAAAAATGGTATGAATAGCCGTGAAAATAACAAACAAAGCAAAGAAGACAAGAATGACAGTGGCG
>contig11232_752_931
ATTGGACTATAGACAACAATTATCAAGAAGTAGCTTTGAATACTCCAGTAAAAATAAAGCAAAAAATCGATCAGTCGTCTACGTCTAGTGATTCCCCTCAAACAAaTTTtATTtATTCATCACCC
>contig11240_2732_2889
TTCCCTCGTTAATtCGACcACTTTGGGATTTGAaTGTTTTGTCGGACTATTGAAGATGCCGGACATGCGATAaTCCAGAaTTCCAAATTTTtATGAAAATGTCGGATTATTGGACACCTAACTTTTAAGATTTTTCAAAGTCGGGTGGACTATCCCCC
>contig11242_1660_1840
CTTTTGATCAGTCTATGTTGATAaCATTCTAAGTTGTATTtATTAAGCTGGATATTTAGCATATtAAAGTCATCTACTGttCTGAccGTTTgATTtAtATTTAaCAGCTTAtAAaTACAGTtaTAAtAtGtATtAGCTATTTTttGAAGAGTACGTTtAGGGAAATAAATtGATAATGaCA
>contig11268_3872_4096
GCCCGAAGGAAATATTTTGTTGGATAGATAtAAAAGTTTACAAAAAaGAAACATCATTGAACCAAGAGAAAAAGCCAAGAGTCAAAGGAAATACtGGAAAAAGACATTCGAGAAAAAGAATGCTTATGAGAAAACTCATTATATTAAATAAAATCATAAAAATAAA
>contig11269_1727_1746
TCTGTGGgTACTGGGgTGAC
>contig11271_1282_1476
ctcataccgaagaaacctcaagcacATCAGCCGGTACTAATACGTCCgGTCTTaAAAGaAGCTTGAGTAATGTTACAcCTGGTaAAAAAATAGATGCCAAAGAgGCAGCTaAAAAATTAGTACAATCAGGt
>contig11278_331_534
AATCAGCGCAAAAggaagAAAGATGtCAAGTCAAATACAAATAACAATAATAACAATGCTgGTGGCGGTAATTCaACtGGGACAtcAGGATCAAATACAAATAATTCAACAACAACAACAACGACAACGAATTCAGCTACAACTAATTCAAAT
>contig11284_3_263
TTTGATTTGATAAAATaTACAATCTCTTTTCTAATTGCAATTGTTTGTTTTCTACTATTCTTATTATCCGCTTGGTATTTATTTTGGAAATTGTTCTTGTCaAGATTTGAtTTTATAAGAGAATTAtTTTcATCCAATAGCAATCACAATATTCaaaCAGCATCAACAACaaaTACACGATCAGTACTCA
>contig11298_2131_2280
GCACCCTCTTTTAAAAAATTAAATTCAACTGATAATTTGGTTAATAAATCAAAGTCTTCTGGATGATTTTGTCTTAATAATTCAGCACAATAGAAACCATCTACTAGTAAAGATTCACCGCCAACCTTAGCTGGTGTAATCACATGAAAC
>contig11299_206_343
GTTTATTTGAAAAAATAATTTCAAAAGGAACACCCcACCTCTTTTTGGTCTATTTGTCCTATTTGCAATACTTTTACATGTATTTCGAGGTCTATTGGAGGTCTATTAGCTACCATTAGCTGCCATTAGAGTTTATTT
>contig11311_1033_1223
GACTTTTTTCAGGTCTTGCTAACCGTCTTATTCGTGAGTATCGTtGGTTAGCACTATTTGCCGTAAACTCATTTGCTTTTCTAAAATTaCGACTGTTGCTAATCGAATCATTTGTTTCCTGAGCATCATCAGATAAACACTCTGAAGAACTTGAACTTTCAAATAAACTAGATTCCAAAGCATCATAATTT
>contig11355_847_1045
CAAAAAATTCGTCCAATAATTCACCAACATCTACTCTTACGGAATTAACAGAGACAGAAACAACTAATGAAAAAGAATTGTTAGGCGACATATCGACTCGTTTATGGTTTACTTATCGTAAAGGtTT
>contig11360_653_903
CGTAGTTTTCCAGATGATGAGCCAGATGAGACCACACAaCCAATTATAAATAACACTCTAAATACTCCTCGACAATATTCAACTAACTTTAGCTtACCAATTCATATGGCAATTGATAGAACACAAGACTCtGACACGAATG
>contig11374_598_616
CGAAATTCCAGACTCGAAC
>contig11378_128_148
TAAAGATTTAGCTTATTAAAA
>contig11385_257_378
GTTGGGTTACTAATAACCTGATTGTGCGCAATGATGTGTATGGGATATGATTTCTATGAATTAATATCCACAGTCGTTATTGGAATTGCAACTCCATTATCGATTAGATCTGATGCGCCCCA
>contig11399_3051_3202
TTtGTACACAGGATAGTAAAAATGTAATTATTGGATGTGAAGATGGAACAATTCATATGCTTATTATCGCTGATCCTGAAATGGAAGATCATGTTAATTATTTGAAAGAATGGCGAGCTGAGCAAaTGACTCTATTTGCAAGaGAAGGTaTT
>contig11410_2682_3949
TCTGGTTCGAAATGTGCCATATTTTCACCAATACGAACAAAACGAGTCAAACTCGCATCGCTCTTAATCGAATAATTAATCAAACAATTCGAATTGTGTGTAGAATTTAAGCTATCATCCGCCATTAAAATaACCTTAGGCTCAAAGTTTACAATCTTTGGACTCGATTGTAATAAtTTTT
>contig11430_1280_1343
TAAAAaTAAAAaTTtACAaCCAAGAAAGACTATTTTTATTCAGCCTGGTgAATCTATTAAATTA
>contig11431_443_625
CTtCCTTATACTAACTCTTGTCCTATCTCTAGTTTTGATAGTTGCGAGTTTAATATTCTGGATAAATCCGACATTGTCTTCTGATTCGAGTATGGTTGCAATTATCATTGTATGCTGTGAATTAGGG
>contig11437_1_121
TATCTATACTTTACTGTATAGGAGAAATAATCTTAACTGTAACTAGCGTGATTCCTTTtGGTGCACCTAATTTAGCTGGTCCGGCTATAGCACTTTTGATCATAGCTATTGGAACTGGAGG
>contig11450_129_341
GGGACATATTTCATGGCCTTAGAgGACCACCAAAAGGCTTGCTTCtATTTGGAcCACCAGGTACTGGAAAAACCCTCATAGCTAAATGCATTGCAAATGAATCTAAATCGACATTTTTTAGCAtCACTGCCTCTACACTTACtTCAAAATGGG
>contig11457_1814_1976
TTTtACTAGTTTACGCTATGCCATGTTTCAATTCGACTTAGATTTCAAGCAATTGAAACAAAAGTACGATACTTTACTAGTCAAGCATAATATACGTGAAAAAGCATTTCAACATGGTTTAGCTGATTATATAAATTTAATAGAAAATGACACCCAAAATAAA
>contig11458_14_184
CTCCTTGTGAAAATGGATTTTCtCcGaTCCAAACTACAGGaTTATGCTTtGtAAaGGTCAAACATTtGTCTCtAATTTGTTCGAAaTTTTTtAAaTAAaCAGCtGtAAAATAaTCAGCATTATATTTCTTAAAaCCTTTTAGACTAGACCAATCAGGTGCATTtAACTCTC
>contig11468_1_114
TTGAtGGGTGTTTCATTAAAAtAGCCAaaGGGCAaGCTGTGTCTtCTAATATGTATTCTTTTATTTGAGCACCGTGTTTTtCTCTTTCTtCACGAGACGGTGTtACAACcTAAA
>contig11483_833_906
TACCTGTtATGTCCATAGGAATTATAAtGTTGATTAaCAACTTGTCCTGACATTGAaTAACAaTTGCTATtaCc
>contig11484_1202_1396
CGTaAAAAAGAACAAAAATTGGTTGGGTTTACACTATTGACCCTGTGTCCTTGAGTTATGTTTTAGTAGAATTTATGTCAGATGAACCCAAAAATGTAACCGTTATAATGGGTGAAGAAGTCGCTCAAGTCAAAATTCTA
>contig11487_299_479
ACTGATATATATATTAATATATTTATCGAATTGTAAAATGGTGTCgTCCGTCCTTTGATAGATATTTTCTTAGGCCATTCGCCAGTCATCTCTTTAATTTCTTATTAAATGAGTCATTAACTTAATTCAAACAGACGAAATTCTTGCTAAATACACTTTATAAAAAATTTGATAAAACTTG
>contig11500_593_796
AATCAACATAAATTTTTTTTtCGTTTTATATTTAATTTCTAATTAAAATGGATTACAAAAAAaGTAAATTTCGAAGTGACAGAATCGATACGAAATCAAGTCGCTATCATGACGATGACGACGATGATTA
>contig11517_1881_2071
GCCATTCAGAAGTTTGTCGATTTTTCAAAACAGTTCCAATTATTTCAACTTGGTCATGCTTTTCTTCGGCTAATTCTTGTTGAATTGTTTTACCAACAAAaGATCTGTTTGATAATGATAAGTCATTTTCACTATTTATACTTGGATATATTTCAATACCGTTATGAATACACTGTTCAAACTTATCTAAA
>contig11518_1498_1648
TTGGGCTTGAGACTTTTTCTTTTTCACAGGTTTTAAAGTTCCTCTTTTTTGACCTTGAATTGGCAAGAATATCTCTGTGTCATTATCACCTAATGACGAATATCCACTTTTTTTACTCTTCGAACAACTCATTTTGTAATTATCATTTTCT
>contig11541_1273_1430
TGTGTCTTTTGCCAAAATGAGTAAGAATGAATATCAAGAATTTCTTACagTGTTCAAAAATATTGACAATGAATATTCAGACTCGGAAAATGACGAAAATAAAGCTAGTATATTCAGGCGATTGACAAGTCCTCGTGGATCTGTTTCATCAATAGGGA
>contig11543_1717_1888
ATTCTATTCGATACAAAATATTTATGCAAAGATATGTGTTATTTAGGCTTTGAACCAAaTAAAAATTCCTCACTTAAAGAAATATCAACAGCATCAATTTCAaGTTTAAAAATGCTTCAGACAGCTCCGCAATCGTTGATTCACGACCTATGGCTCAAAACATTTCAAATAA
>contig11548_1454_1584
AAAAAaTAAAATATTTCTAAATTTAAATtATTTTtATGTATAACCACGAAATAGaCCCGTTTGTTGATAATTCTCGGTCAACAAAAaTCCGAAATATTCCCATTaCAATTATACGCTCATCTCAACTTACC
>contig11550_791_967
GCGGTTGGTTCTTTATCAAATTTGGACGAATAATAGTCCAAATCTGAAaTtGTTtCATCCAAaTCGCCTTCATTTAGATCTAAaGaTCCTAAAATCGTAACAGCTAATTGACTAGTATtAAAAGACTTGTCATACATAGCAATAGAATTTTGAATTTTGTAAAATTTTtGCTTAATt
>contig11569_176_332
CACCGCTACAaCGTTCAATCCAGTTGAAGAATTTAGATGAACGTAAACGTTTAGAACATAAGTCAACTGAAGTGCTTAAAGATAACCGGTCAATTGCTTCAAAAACGGCTAACGACTTGGATATACCCAATTCAATTGTAGTATCTGAACAaGTTCT
>contig11566_1_244
GGCCGAAATAGTTGAaGAaTATGCTAGTGTAGCTAGAAAaGTCATATTTtACtCAATAGGTATTGATACTCTTCTTGCaTTTGGTTTGTTGATATTTGAGGATCTCCCATCTAAATTAATTCTTACTTGTATTGTTTGTAATCTTTTTtACTATCTATCAGTTCGAAATTTCCCAAATATCAAATTATCA
>contig11566_35_1653
AGAAAaGTCATATTTtACtCAATAGGTATGATTCATTGGTATCAAATTATTTCAAAACCAAAAGCAAAAAAaTTGGTTTGCTTTCGTTTTTACGATATTTTAACAAAACTTATTTACCTACCATCCAAAGTCGAAAGAGCTATTAAAAATGGCCATAAAAaTTGT
>contig11566_331_495
TTtATTTTTGTTCATAATTATTGGGCATTTGACCATTTTtCCTCGAATTATTATGAATTCCATATTGTGCTTTGTTACATGACAATTTTTGTTGGATAATACCAATCGGTTTGTTAGTTTCATGCTCAGCAAATGACAATGTATTACCTACAACTTTTAGCTCAG
>contig11570_1738_1926
CTTACAATATTATAATCAACATTTAGTTTTTCTAAAATaCGCTGTGcTTctGGTTGCTTaGCTTGCGATTCTTTTTGAGGaGTCTCTAaTGTCTTATTtACTTTAGACCTATGAACACCTGGTTGATGtttGACTAGTGTAACaaaTaaaGATCGtttGtAGAacttttcatttatctcgcgtttagat
>contig11578_1585_1800
tACTGAAGCTAtTcCTAATTATGAGtTTTGGGCTTCTGTTCCGGGAGATTTTAAAGCTGGTGTATCATTTACAGTGTCGAAATTTCGTGGACAACAAAATTCCTACAGTCAAATTTAAATATTTTTCTTTATTGCAAATAAAAATTTCAATTTTTAAT
>contig11581_589_783
ACGTAATCATCCAGCTATAAACTTTTTtCGtAGTGGTATACCAATAGTTATGGgCGGTGATGATCCGGGAAGTTTTGGTTAAAATGATTTAaCTGTTGACTTCtATTTGGCATATATGGCATGGGGTCTCGATTTaTATGATTTAAAgaTAATAGCATCtAATTCAATtcGTtATAGTCTTATAAcAAaTGAGAG
>contig11590_84_222
ATTTCCTTCGACCATTTCGACCTTGTTTGAATCTAAATTAACCATTCTCATTAAATACTGTTCCAAACCACCTAGTTCACTGTACAATTTACTTGTGACAATACCAACTTTATTCTCTCTAGTTAGTGTATTATCCAAT
>contig11607_274_463
GTGACTTTTttATTTGTTTGATATAaCTGGtAaTTtGAAaCTTGTAAaCTTGCAAaTTTtCtAAAAAAaaTAGAGCCTGCTTATAgTtGGCTACTCTTGCCGAATAATTATTTATCTGTTCGCCAATATTTTGACTTGAGTTTGTTTTAATAATTGGTTTTCTTAAATTTAAGTTTGTACTTTTTtCTCT
>contig11607_655_790
CCTCTGTACAAGCTCTTTGATTGACTTTTTCTTtAAATTTATTTAGATCATCGCATTGATTATGTGAAAACAAATTCTCATTTAGCTTCAAAAGTTTTTtGGGAATAGGGTTGGGTTGACTTCCATTAATAGTCAG
>contig11632_612_775
AGCAAAACAAGAAGACGATGAAATAGTTTTACAAATTGTTtACGTTTTTtATCAAATGATATTTCACAAAaGTACTAGAGATATAaTAATAAAGAAAACTCAAGcGCCTGCTTaTTtAATAGATCTAATGCATGATAAAAATGCTGAAGtAAgACGTGTGTGCG
>contig11634_12_172
TGTTATTTGATGATTTTGTAAATGCTTTAAAATCTGAGCTACCAAATGCTTTAATATCGTGGGATATTAGTCCATGGTTGGGTATTGATGGTATGAGAACATGGTGGGGTTATTTTGAGACTGCTCAAATTGATTATATTCATACAAGTGGTGGTAGTGTA
>contig11637_95_265
GGCTGATAaTGCAATTTCAATTTCTGTTAATCTAAAaGATGTCATTTtAAAGCAATGgTTGAATCCCTTTTTTTGAATTtCGTCTCCCAAAaTTATTGATGCAACATTTTTATCAAaCTGGACTTTTTCATCTAGCATTAAAAAaCAATCAtCCTCCAAGAaGAGTTTATA
>contig11642_1137_1350
AGAAAAAaTgAgTTTCAAATTCGAaTGCAATGACATTGATCCAAAATCTTTGCCAGCTTTTTTCCtAGTGAAAatACaTtCTGaTGTTgAAAAATTAAATCTAGAaGAGATTGAAATTCAAATAATTATCACCCAGTCATTAAAtAaTTtATTTGGCG
>contig11661_1410_1562
AAAAATAAAATGACAAATTCAGCGATGACTATGACTAAAGAGAGTAATATTATCACTAGGATAAATAAGTCGCATAAATTGTTAAGTAAAAGTTTCAAAAGTGATTCCTTATGTCTACCATCGCCCAAATTAAATAAACGCTATAGATATTCA
>contig11663_610_777
TTTAGTTGTAAACAATATAAAaGTaGAATCGTAGTTTCGATTTGATTTaTGTTATTTTGGAGGTAAGTTCTTAaTTGACCAAATTTAGCAAGTTCCATtACAATtGAAAGTGTGTCATCTATACATACaccaacaagtttaattatatgaggatggtcaaaattttgc
>contig11665_22_146
CACCGCcAaTATGAGTCTCGCCAGTAACTAATAAACTTTGCTCTAATACTTCGAATTCATTTACATTTACTCTTAATTGCCAGCTCGGTGTCATAGACGTTTCTATATGCAACATTTTAATCTAG
>contig11733_23_205
TTGATTTACAATCTAAATTTAGTTTATTGCGTCAAAACTTTAATAATaATAAAGCTGAATTTCAAGATGAGATAAAAACaATAAAAGAATGTCAGGATCGATTAAAAAAtaATGAGGTCCCAAAACaAG
>contig11579_1_570
gccAaCcaCcGAAGCTTTCGTGGCACCAGTCGAACAAACCGTCGCTTATGGAAATTCAGTCGAACAAACTACTGTTGCTTACGATGAACAAACAACTGAAGCTTATGTAGCCCCAGTCGAACAAACTACTGTtGCCTATGACGttccAACcACCgAAGCTTATGTAGCTCCAGtcGAAgAAAc
>contig11748_1756_1901
ACACGCCCATTTGAGTCTCCTGTTGCTAATAAATTTTGAGTTTGGTTAAATTGTAAGCTTAGAATTTCACTTTTTTCATAGTCATCAGATCCCGATAAAGAATTGTCCGATTCAAAATCGGAATCTTCTGGATCATTTGTTTTAGC
>contig11748_1964_2185
ACGAAACAAAGATACCtAtTTTTTTTCAGGCTTACCTATTTTaAAAAATGCCAAAAAATaAGAGACTTGAGAATGCGTTGAATGCTGGAAAACTTATTCAATTAGGTTTTAGCTTAAATGATGCGAAGCCCCAAAAATTGAACTTGCTTTACTCGGTcA
>contig11754_35_167
tCAaTATTCTGATTGCTTtGTGTtGCTCAGGTTTATTTGTTTCTTGCTCTTGGCAAATTTCAATTGGTACTTTATTAACTTGTTCTTCAGTCATTTCTTATAtAAGTTTTtAATTTTAACTATGTATTACTTT
>contig11778_1342_1566
TAGaAGTGATCCAGGTACTcCTGtTTTACtTTTTGAATGTCATGGTaTGCGTGGTAATCAAGAATTCAAATACAATCCAAAAACATTACAAATATTTCATCCAGTGAGTAATCAATGTTTAGATTCAAATAAAGAGCGCAAGGAAATTTTCATGAATCCGTGCG
>contig11781_1_659
GTTACACAAAaTATGGGTTCCAGACACTTATATTGCAAACGACAGAAAAACAtACTTCCAtAAAGCAACTGTACAGAATAAATTTATTCGCATCAATCCCGACGGACAAGTTTTATACAGTATGAGAATGACAGTTACAGCAGCCTGTCCTATGGATTTT
>contig11713_864_1084
GACGTTTTGACCTTATTGGAATCTGAAAGAGAAGCCAGAAGATTAAGATAAAGAGAAAAaTAATGTAAAAaaTTAAAGTTATTTATTGGAATTtGAATTATTTtGTAaTTTTtAATGACCAAATTGAATAATAAAAACAGCTAAATAAAGCTCTG
>contig11828_114_267
GTACTTTCTTGAGTAAGCTTTGCTAGAATTTTATTTTGATTTACTTGGGTAGAGATTAAACAATTTTCTAATTTATTAAGATTCTGAACCTTGTTTAAACGGTTAAAAAaCAaCGAGACTGGTCGTCCTATTCGACTATATAAAGACATTTTCT
>contig11827_71_255
AaGATACTGAGATTCAAGTTAAaGACATTGAAAAaCTaTCACAAGAAaTaTTACAACAACTTGAAGCTGATTGCTATTGGTGTATGGCTAAACTATTGGATAGAATTCAAGAAAATTATATATTTtCTCAGCCGGGTATACAGAAAAaaTAaTTGCACTTGAAGAGCTAATGAAACGAATTGATA
>contig11830_282_459
CAATAATTTTATAATCAGTTCTTATATATTTTTCAATTTGTCTTGTAGGCAACAATTGAATCCGAGTTGTTTtGAGTCCATGATCCAGTGAcaGCCAATCATTATATTCAAATAACCAAGATCGATTACTCTTGGTATTtGTtATTAAGATTTCTTTTAAAAACCAaCTGCTGTGTAC
>contig11828_584_703
GGATAATTTGTTGAATTTTTCTTGTTGTTTTTGAGCGATGCTCCTTGAAGTAAACCTTTGACTAATACAAATATCGGTTTAGTTTTAATTCCATATGTCCAGCAAACGGCTTAAAAAAaT
>contig11842_8_141
ggtcgatgtagataaacgtgcaactgcttccgaattattaaaacatccttttttaaaatattcatGcccGTtgacaGAGCTaacACctctcATACGtGCAGCtAAAGAGAGcTtACGACGAAaTGGATGTGACA
>contig11854_226_479
CCACAAGATAGAGAAAATGATTTACTAAGAGTTAGAGGTATTACTGACCAATTTGAAAAAAGTGATTTATATGCAAAGATGATGTACGATATTCAATTAAACGATAGTCAGCCAATGAATTTAGAAGACGATGATACTCCGAAATATAATACTGGTTATAGAAGTCAATTTGGTTGGCTTTTGTGGAG
>contig11854_997_1146
TTTAAAGGTAAACTTGATCAAGGCTGAAGaTaCAATAAtTGGTATgGGAGATAAAATGAAAGGGTTGTCTGGTgGTGaAAAgCGA
>contig11855_1522_1697
TATTTACTTCTCTTAGACATGGCCTGCTCGTCCTAACACTTGGTCTAAAACTCGTTTATACCACCCCTAACACTcGTTTTtCCCCCCCcTAACACATGGTCTTCTCGTCCTAACACATGGTCTAgCACTCGTTTttACCCCCcTAACACATGGTCTTCTCGTCCTAACACTTGGtC
>contig11873_5_157
AaGTCACTAGCGCCAAAATCTGCTAACTCAAGTTTTGATACAACTCAAGCTGAATTAAATTCAAAAATGTCAAAAGCTCAAACTGTTTCAACAAATTCAAATTCAATTCAGTCGAAATTGAATCAAACcTCGAGTCAATCGACTTGTCCAAAA
>contig11905_595_763
ACTTGCCATTTATAACTTCAAAAAaGATACCCCCAGTCTTTTATAATTTTTGTTATTCGTTCGTATTTTGTTTGAGCTGTTTGAGTGTGCTGACTAAAATGAGACTTTGTAACATTAGATTTCATTTTGTCTAAATAGATTTCTAGTTACAGTACATCTCTGaaaTAAG
>contig11907_202_241
GACGCGTATAAAACAGTGTCGCCAATTTtAAGTTTCCTAC
>contig11926_405_459
TAGGCGTGGGTGCATTCGCATTTGCTAAAGGCTCTCAAATTCTAGTTGACAATTT
>contig11931_723_901
GCCACATCTCTTTTAAAAACATAAGTATTTCTAATTTGAGTATAATTTGTCTTTATAAGTCTCTCCTCTTCTAATTTACAATGAGCTATTAAATGCTCTAGATTACCACCACGTGTATCTATATGAAATTCTTTGAAATAATTACTATTTCTTCTCAATTCTACATCATCATTATTTCC
>contig11931_1080_1274
CTCGCTTTGGACATGACTGTAAATTTTtcttttttCATTGTGACCATTAGCGTATAaGGCTATGACATGATCAGCTAAACCCTCGCACATTTtGtAATTAATTTCCAActcgtttaataaaTTGTACaaaatttttcgattgaataaagaaggttgatctttaagcattttaaaaatgatcttctttgcttatag
>contig11935_2_176
TTATTCATGtAGTTTTTTtAATATTTTGTAAAATTCAATAAAGACACACACTTTTTTTttAACTTAGACACCCGCATAAAAATCCACATATTCTGATAGATCTCGACGAATTCTCTTCAAAAATCATATTTTTTttCATAGCATTTACGGTTTTTGAGAAAAAAATAGACTAAAA
>contig11947_150_342
ATtAAATCTTGTATtCTTtATTaTATGTACAAaCTAaCTTAAaGAAAAaCAAaTATATGTTTTGAGTGTTTTTTCTtCTTTTTTGAATTTAGTCGAAAaCCCGGTTGTGGTCGGGTGTAGCGATGCATCATTTCTCGAATAATGTTTCATTTAACGAAAACATAAGTTTAAAaTAAAAAAAAaaTGGCACGCT
>contig11958_208_369
AAAAGAAGAAGAAATAAATTCGAATAATTTGGAAAAGGAACAAGTAGGAGTAGAaGTTGGAGTAGTAGCAGTAGATAATATAAAaGTAGAAAAAaTAGATAATCTtAAaTTAGAATTAGTTAAAaCAGAGCCTAATAATAATAATAAAAaTGAAGAAaTATT
>contig11970_3_174
tGTGAGTCCAAGTCAAAATGTGTCCAAaTTAAAATTGGATTTAATACAaCGGAACAATTCGGCATCTTCGTCAATTGATTTGACATCGTCGTCATCGTCCTCTATGGCTAATGGTCAATCTAGTTCAGCGAGAAAaTTTAGACAAATGGTACTTGAGTCGAGAGAATAGAAT
>contig11977_1_131
gagcattaggatgccggtagtctttaCTCAGTAcTTGATtAACCCCTATTtGTtCAAAATATtGATCACATtGTCTTACATTAGGTTCCATGTAAAAATAAGCAAAaTCTAAGGTTATATTCCAATGATTT
>contig11979_3176_3301
AGGTTTTCAAGTTTAAAAATATTGACCAAATTAATTTATTGGAACATAGTGACCCTGAAATCGGTTGGGTCACGACGGCTAGAGATTTTTGTGGTGAACTTATAagTGGACAATCGACAAGCGGTA
>contig11983_33_156
TACTCTGATTAGTGGTGAGATATTTTTtGGTGCAGCTAAAGCATCGCTCATTTTtAAATATTTTtATTTTtATTTAAGATCGATTAAAtCtAAATTTtAAAAaTAATTTTAAAATCAATTTTTG
>contig11983_2872_3098
CAGAATATAAAATTTCCAATGGAGTTGTTCATGCTTGAGATCATATATGTCTCAATTTCAGTAGCTTTTGAAGCGTTTTGTTtATATAAAAAaGGTtATACTTTGGGAAAgTATATAATGAACTTGAAGGTTGTCACATGCAATTCGTTTACAGAGAGACCA
>contig12000_3741_3897
AACATAGACATACATTATAAACCATTTATAGTTtATGAAAATTTAAAAaGaGATGAAACTATATATGACTATTATCAAAGGTCTCATTATGTTGCTAAAAAaaTAaGTGAACAACATGATGATGGTAAGTGAAAAaTAGTTTTTTTTTtGAAATAGG
>contig12002_612_768
CAGTGGTCAAGTCTAAAaCTTGTGATTTAGCcTCCAAAAaaTTTtCGTTTtGAATCTCAGACTCAAAaTTTtCAaCTTCTTCAAaaTTACTAAaaCTTtCATTTtGTTCtGTGGGAGCGTTGAGAgtaaggatttttgattgtaactgcccagtctc
>contig12037_36_145
taaaaacAAACATGAtcGCcATAaGCGCATtCATCAATAGAtGgTAcTCGGGgATaaTTACGATGaTAaTACGGaTaGTcTTtACGTACTTtATCAACAAAcTTTTCttt
>contig12037_2553_2761
GAAaTAAATGAAATTCTAAAAGAAATCGGTTTTAACCCTGaGATAACTATTAAAAAGCGTCAAGATtACTtAGAATGGgATGAATACTTTTtAGCAGTTTCAatCTTAAGTTCACAAAGAAGTAAGGATCcAAATACTCAAGTGGGAGCTT
>contig12037_219_366
aaaaaagtcgctggaccatcgaataatttagtaacaccaaccaaacgattcataaatttattttcaccaCCAcTCGCTtCACCAtGaTGTTCaCcGTGaCTCATTTTAACTCTCTAAATATTTtCTATCAATCCGTCTATAAaTtATT
>contig12058_860_1042
CTTTGATCCATTTACAAGGCAATGCAACAATTATTCAGCGTGTTACCATGGTTGTAGGAATTCAGCTGATAAGGTCGGTATTGCTTTAGAAACaAATAAATATTATGATTGTCAAACTAAGTCAATTAA
>contig12061_1024_1163
CCTGAAACAAaTAAAATATCTCGAGgAGAATTGGCATTGATCATTtCAGCTATAAGCTGTCTAGATTTATTTATCTCTGATTTTGCTTGTTTTCCAGCTACATATTGACTTGATGGATTCGaCCAaTTTTCTGAAAAGGC
>contig12064_652_830
CTTGTTCAACCTGGATTATTTTGATAaCCTAAAAAAGTCaCCTTTTTTATAAAaTATCcTTTTTTtCTAaGCAATCACTGgATCATATGgAGgAGgAGgCTCCGTAATTGTTTGGTATGTActatttgagtgaagaggtggtggaggagttgaaggtggtgctggcggagatctttgtg
>contig12069_446_553
CGGATTAATTATAATTCAAATATTGTCCATACCAAGTTTGGGCAATAGTCATATAGCCGAATATATTGAACCTATTTTTTCGATACTTTTTCCAAATTTTGCTATGGG
>contig12076_1226_1460
GGTTGTTCAATTACTAGCTGATAAAGACTTAGTAGGGACTGAGTTTTTACTTAATCAAATGCATTTTGATGTGAATCAAAAGTTATACCAAATATGCTTTTTCACGCCATATAAACAACTAAGAGATTATTTGATTACAATTTTGGTCGAAAGAAAAGAATTAAATGATAAGGAG
>contig12085_1_162
AGACAGAGCCTTCGATTGAACCAGCTATCATAACAGCTCaaaCTATTaaaGtaattaaaaaaaatCGTCATAaGCcGAACTCAGTCAATCCTAATGTAATAGAAAAGGACGAAAAATCAAAAATTAATAAAAaTTAGTCAATACATTCTGTTTCAACTTCCC
>contig12079_3254_3463
ATGTTAAAACTACTTGCTTATTAGACCACGAGTATTCAGCTTTGAATTATTCAGTaATAGGAATTGATGAGGGACAATTTTATAAAGACGTGGTTGAGTTTAGTGAAAAAATGGCCAATTTAGGAAAAATAGTTATAATTGCTGCACTTGACGGA
>contig12098_2343_2526
ATCTCCGTATTTTAAAGTGTAAATTATTTGTTTTGACATTTTTAGTTGATCTAATGGAACTTTGTCGATGTGCCTCACTATAACATCTTTGAATTTGTATTTGTATTGAACGATCATTTTCGTTTTtACTTAAATTCAAGTCATTCGGTTCATTATTATCAACCATTTTATTTTtGTTTTtAAT
>contig12098_2155_2268
CTCGACTCGGATCCATAATATCCGGCAATGGTtGTTtCAAAAAaCCCAAaCCCGTAAATAGACATGCAAGCAAAAAaCCAGCTAGTAaTATTTtCCAATGGTATTTCACCAATA
>contig11924_1051_1264
aGAGCTTTGAGCGGTAGCCTTACAACTAGTCTCAGTATTACTCGTACAGTTTCTGGTCTCAAACTCCCAATTAGATGTTATTTAGCTGCTGGTGTTTACGTTGGTAGCTGCACTTACGATGATATGTGCAAAGTTGTCGCAACACTTCTTCCATCATTC
>contig12117_3671_3690
TATTTGCAAAAatCAACCAG
>contig12119_1585_1688
TAAAAGTTCCCGGATAAATATTTAGAAAAGAGAAAGGAATTAGAAAAATGGATTAAAGACCTTGCATTGTCATTAAaCATTTCAGTTGATCAACAGGaTAATTC
>contig12129_30_186
gaaTtCTGaCTATtATtAGCCGTAAaTtGTACAACAAAaTTTTtCAACTtCTTtGgTTTTttCATTTATAtCAGTTATGgCATTGCGTATAGGGTTCAAaTTGATCTTAACAATTGATTTTATCTCTTCAAATTGTGATATATTCTCATATTTAGAA
>contig12129_453_611
AAAACATTTGTCTATGGACTCTTTGACTAAATTATCCGGTTCGTGATTATGCAAAAGTAAAAATGTGTTATTTACAGTTACCAGACTCTCATTTTCGTTTTCACACCACTTTGAATAAGTAAGTCTATTTCGTATTAAATTCTGTATATTCGATAACAT
>contig12151_1845_1944
TAAaCTACGAATACGATtATtCcTaGAAAAAAaTGGGTTGTTgTGAAGgTAAAaGTTGCAAaTTtGATGATtGGGATGATGAtGAcTGcAAAAAAAAaaT
>contig12156_28_154
AAACCAGATGTTATCCAACGAACTGTATTACGAACAATGTAATCGAAGAAAAAaGTGGCAATTAGAGAACCATGATAAATAGTTAAAAaTATTTGTAAAGTTGAATCTTTAAAAAAACCCATCTTTT
>contig12168_8_132
GTCTTAAGCAGCCTCTtAAGCaGACTGTCAaCTTATTtCAGAAATGtACTGTAAaCAATTTtGAAATTAAaTTACCAAATTTtCTGTGTTCTTACTTAGACGTTAACTTAGTTAATCAATTTTTt
>contig12167_2_233
CTTTTAAAAAAATAAAAAATTCCAAAATTAACCAAAATTAACCAAAAAAGCACTCAAAATGGCACTTAGTTTATCAGCTAATTCATACAATAGACAAGCCTGGGAATCATCTGAATTTCCAATACTTTGTGAAACATGCCTGGGTCCAAATCCtTAtGTaAGAATG
>contig12198_442_617
CTTACTTGGGCATATTTTTGAATTCATCAGGTACAATGTAATCACTATTAAAATCAATACTTTCACCTGTATTTCTTTTAAATAGTAAATGTCTTGATCGAGAATCATGAACAAGATCATAATGCTGAGAATCCAAGTCACCAAAAAGTCTAGCCATCACTTtATATTCATCTTTC
>contig12200_471_605
gTCTCAGGGATGGTGCAATCGTTATTCTACTTGGTCCATATTCGAATCCATCGATGACTATTTATCGAATGTCATTTAAGCTAGAAAGTTGTATGGTTAGTTATTGGGCTTTGTTCAATaGGACTAGAATTAAAC
>contig12221_1349_1598
TTCACTAGAACTTTAAATAATTACTCATGGAATGCTACTTGTTTAATGTTCATTAGTAAAGCCCTTTACGAATTGGATGAAACAACAACGAACAACTTAAACAATGAAATTTTCAAAAATATCTACAAAATAATAACTTGCGCTTTAACAACTCAAGAAATTCTTCTGAGAAGCTCAACCCAAA
>contig12228_1_181
GAATTaCCAAAAGAATTCGGACTCATGGTCCGCAGGTTGCATCTTATACGAACTAGTACATTTGAAAAACGCTTATGGTCAAGCGACATTAAATGAATTGTATGATTCTATTTTGAACTTGCCAAC
>contig12241_702_909
AAAGGCGATTCGGGTGGTCCTTTATACACTTTGAATGATGTAAATGGAAAGAAAAaTaTATTTTGTCTGGTTTAACGTCATTTGGTATCGGatGTGGGAAAAaaCTaTATCCAGGGATCTATACGAATACAAGATATTTTttGGACTGG
>contig12241_1509_1767
TGATATCAGTGGTTCTAAAGATACTTGTCAAGGAGATTCTGGTGGTTCTATTTTTGTAAAAGAGAAAGTAAATAATAAGACGAAATTTAtTAGTGCTGGAATAGTATCTGCTGGTGAAGGATGTGGTAGGCAATTTAAACCTGGG
>contig12264_366_511
TCCCAGTCTAGATGATCTTTTGGCCTGCATTCGAGTGGACAACTAAAAAAACTATTTGTCTCATTGCATGTATCATAACCTCCAATAAAACAGTCGCCAAGTCTTTTtGTTGGAAAAGGTTTGGAATTTGGAAAGATATGACAAGA
>contig12264_690_876
CTTAGATTCAATGGTGTTGAAACGAGAAGTTGATTCAGTTCATGAATGGATTGATTCAGAAGATTTAGGTCaTATaATGAGAGATCATTATTATCATGGTCATTATATACTTGGTGGTATGTGGGG
>contig12265_1648_1784
AAAATTTATACACAAAATAAAATTTGTTAAAGTAAAAAAaTAAAGAAGCAATGTCTGGACGCGGAAAAGGAGGAAAAGGTTTGGGAAAAGGTGGTGCTAAAaGACACAGAAAAGTCTtGAGAGATAACATTCAAGGT
>contig12273_98_256
ttAACATGATTTGCAGAAaGTCTAGGTTTCTTGACAGCAAaTTACCATTCAAGCTTATTTGCAAGTAaCCTTCGTCTGACTAAaGATGATGAtGCaGtCCTACCaTTAGACAATTTCCATTGATTTGCTAGCACGTGGGATGGTCCAGGGCGATTTTtC
>contig12273_356_467
CAATTATCCTTTTAATGCACGAATTAGCTCTGTTCAACTCCCTTTCGATAGTTTCCAACGTTTTTCCCTGTTGTCTCATCGTTAAAGCGTTGATTCTGTCCTCAAGTGTTAC
>contig12278_37_280
TGCAAACGTTAAATCAACTAAAATAATTATTGAATTTCCAGAATGCAAATGATGCaACACGCATTCAGGATCAAATATGGACATTAAGAGATTATCAAGCCGGTTGCATACGTAATATAAATGAAAATTTACTAAAAGAAACATTTGATTCatTTCaAAACTCCATTAAGCAAACAgagctca
>contig12303_9_142
CTGAAATCGGTGAAAAaGGTATAAATTTATCAGGTGGTCAAAAACAAaGAATCAGTTTGGCTAGaGCTGCTTACAATAATTCaGATATTTATTtATCGATGATCCATTGAGTGCAGTTGATGCTCATGTTGGCA
>contig12311_1_198
CtATGCATGgAAACTcAAAATATTTtACAAGATAATAAaGAACTAGGTCGagTCGtACTAAGACCtGATCCAAATTTTaCGAGAGCTTCAACTTGGTaTGTTATGGACAAAACAAATTCAAAATTTCAAGATGAGCTTAAAATAAAaTTAACAGTACGAATTGATAAGCCAGGCAATCTTAAAATGTGTGGTTGGTGC
>contig12378_4_96
attaacttcttgagattcattcattctatcctcgggaaTATAGCCTCAAAGAATCATTTAAATAaGaCGAATAAAAATTAAAAATTTATTCTA
>contig12385_2373_2551
TACCACGCGCGTGTCCCGACCCGGCTCACAATATGAATTATTTTTCAATTTTCTAATTCTGGAACGGATAAGCCTATGGTTCGGAAGAAGACTGTTTTGAGTGTGACTGTAAAGACATAAAACCGCCTTTTAGCGTAGACTTTAGGTTTtAAGCTAAAATTTTGGCCAAACTTGCATTA
>contig12392_1_170
ATACGTGATTATATACGCCGATCGTATGTCCTTGAATTCTTCTACTTATACAAAGAAGGTAAAGCACCATCCTTTGGTTTAAACATTTCACGAAAAGAACTATCAG
>contig12418_22_255
AATGCTTTTAATTTAGCCAAAACTTGTCTTGATTTTTATCCAGACAATTATTTATCTCATAAATGGTATGCTATTTTTACAGGCAAAATTACCGAGTACTGTAGTATTAACGAAAAAGTTAAATATGGTTTTGAATTTAAGAAACATTTGGATATTGCGATTGAAATGGAA
>contig12451_1821_1960
AAAAAaTCCTATACATATTCGTATATTAAGCAAAACATAGCGACAATATCGAGTTCAACACTACATCAATATAGTTTAAACGAATCTATAAaCGaCGGAAaTGTTAGCAAAGTTGACTTTGAAATAATCGATAAGACTCC
>contig12468_258_430
TATAAACAAACGGACCAGCGCATAGCGGTCCGAATATACTACCTATTCCTAGAATACCCCTTTGTATTCCTTGTCCAAAACCTTGTACTGATTTATCTATCAATTTCGTAAATAAAGACGCACTTGAAATTGCTATCACTGGCAAACCAaTAACATCAAAAACTaCAAACAAA
>contig12466_1962_2259
TAAAAATGGAAATTAACACCCAATCAATTACAAATAGCCTTGATTATTTAAATAAATTCTGCATTGACTGGAATCATCTAGGATGCATTGCTTTTGCCTCGTCAAACAATATTAATATAGTCGACTCTAGTACTATGAAAGTAGTGAAGACTTTGACTATTACAAGATCGGCT
>contig12471_454_567
GGCACACcATAATTATAAGTTTTTGTtGTCACTAATTCAACATTGGCTATTtCTTTATTTGTTGTATGTATTTTCGGtCCAAAAAAATTAGATGCTGATTTAGTGCCAGTATTT
>contig12475_1385_1489
CAATTTACTAAAAaCAATTGTCACATCAAGCGATATAACTCATTTTAGCCATAaTTTAGTCCCAAAGCTTAAACACTATCTACATGTTGACAaGACAGAAAAGCc
>contig12491_481_579
TTTAAGGAAACCGATGAACAAATCCCTGAAGACGAATTACATTTATTATTAACCGAAGTTGATACAAACAAAAATGGTCTCATCGAATTAGATGAAGTA
>contig12508_333_528
TTTAAAAtTATTTATATTTCAAAAGGATATTCTGGTGCAGATATGACTCATTTGTGTCgAGaAGCAGCAATTGGGCCTATAAGAACACtTTCAGGAATGATAGAAACAGTAGAACTTGATCAAGTAACG
>contig12513_808_962
ATTTGATAAAGACATTACATGGCTCGGTtgCAATTGTTTtAATTTAACGCGTTTATTACATTCtCTAGAaTAAGACCAaTAaGGTTGATGAACTGAATCAGAaTTTATATACACACTCAATCTTGGCTCTGAATAAGAGCGAATTTTAGATTTTC
>contig12519_481_708
GAAAaTTATTGAAACCTTGTTCTGGAAAaTATGTTTTGACTCAAATTAGAAATAAAaTTCATCCTACTCCTGCCAAAGTTGAATTTATTCAAGGTAGAAGTGCTGTAGGAAAaCCAGCTGGCTTCGAGCCGATAAGAGCAGTCATTGAAAAaGGAAAaTCTTATTC
>contig12424_445_660
GCTTAtCGGTTTTACCtAATTTAgGAGGTATTGCAGGTaGtTatTTTACtCGTaAAAGTaTCAAAACATGGTATGAGAGTTTAGACAAACCATCTTGGCGACCACCAAATAGGCTTTTTGCTCCTGTATGGACCACATTGTACTCATCAATT
>contig12550_211_403
AACAAGACCCTTTGGAATCATTAAATTTGaTACATTTTCAATCAATCGATTTGGTTAGAGCAACAACTTGTGAGCCAACTACTTCAGATCAAAATTTACCAATTAGGACAATTGTtAATGAAAATTtAAAAAAAaCTGCTAGGATGATCGCAAAAAAaGAAaTCTTGAATTtAGCATGGGTGACAAaGTAAGa
>contig12553_913_930
CAGACCATTGACAAATTG
>contig12589_422_523
TAGTTAATTAATTTCTCAAATTGAGCTAACACTCATGGTAACGGTAAGGCCTACGCCTTTTTTTCACAACAAGTGCTTTATCTAATCAGCACAGTAAGAGGC
>contig12615_1846_2015
TCTTCGCTTGCTTTTTCGACTAAAAaTTTCACTTtATGATGTTGTTGACGAATGGGCTCATttGTGTTATCGTTTAATTGTTGTATTGAGTTTTTAAGAGAAAATTTTACTTCTGAATTTGTTGCCATTTTGAGATTTTCTTAATGCTGTAAATTTAAATTGAAAAAAAA
>contig12621_1894_2104
AAAATAAAAATCAATTCTGAAATTTAAAAATTTTTGAGAAAATGTTCAAACAAACAATTCTTATTTGTACCATTGTCCTAATTGGCTATTCATTGGTTGAATGTGGTAAAAaTAGTAACAGTGCTGACAGTGACAGTGACAGTGATGAA
>contig12631_1502_1632
ACCTTTGTAAAATCAGCGAGAGCTTCACTCGTATGTAAATCTTTtAAATtAAAACAACTTTGaCATTTGTTCGTATTAAAGGCTTGTGGTATAAATTTTGTACaGCtACAAAAAGaCGaTTGTAAAAGaCG
>contig12635_1869_2052
GTAAACAAATATGATTCGATAATTCAATCGTCTCAATTGAATCTTATTTTAATTTATACACAACCTGATGATCAAGTTGATTTTATGCATACTTTTCAGAATTTAGATGAGGCTATTGGTATTTATCGGTTAGTTGAAGAAAAATTAGGCGATAAATGGAGAAATGAGCTTAGCTTTTATCATC
>contig12641_598_768
TTTGCCACCATTTAGCCTTCGAATGTACTGCTCTAATTTTTCAATTACAATTTCTTGTCTTTTCACGGTATCCTCAAGACCATAAGCCTTAGCCAATCTCTGTCTCATTAATTCAAGCTCATTTTTtAGTGACGATTGAACCAAAAGCAATTTTCTCATTtCTAGTTCACC
>contig12654_1_167
AAGTTAGATGGTCCTGTTGGAGGAGGACCAAATGAAGGTGGATTTTGAAATGCCATTTGTGAATTTGTATTATTTGTTTGATTTGGTGGAGCATTTGTGTAAAATGAAGGTCCAACTGGAGGAGTTGGCTTTGGTTGAAATTGTTGCGGTCCTGTTGGTGGTCCTTA
>contig12657_2807_2943
GCTGGGCCAGGTAGGTTACtcAATATAACACCAGGAGAGAATTTGCGAACTCATTTGAAATTTTATTTTCATGAATTTGAAGTCTTCTACTTGGATGACCATGACGGTACCAACTGAGCTATCTACCCTAAAATAAA
>contig12673_451_594
AAAATTTaTTTTCAAAAATAAATTAGAGTTATTTtAGCGTTGAGTAAATTtATTTcACATTTGTTTTCTTCtAAACGAGCATCCGCTTGTAATTCTAGCCTTGCCACCAGTTGGAGTtGAAaTGACCATATTACAACCTGGACA
>contig12677_3_102
tgacttaagcctatagtcattacaaagccgaatattatagccaggaaaaactgtaaatgatatcataattaatcttattggaagaagcagtattcctcca
>contig12685_915_1095
TTGGCATCCAGATCATACAGAAGGTGTTCAACCAATAATTAAAACAATAACTAAAGAACCGATACGAATGGACATATAATTGAAACAGAAGGGGCTACAATTCAAGCAATTTTT
>contig12707_17_191
AAATGATCAAACTGGTTTAAACAATCAAGATGACGAAGAGGATTTATTAGACGCAGAAGAGCTTTCACGTAAGAAAAAATTAGTCGATAATGTAAAACACGATAATCCATCACCTTTATCGAATGCTATGGTTGGCTCATTAAGTCAAGAAagTCTTAATCAAGAAGATAGCAAC
>contig12719_2067_2235
CATGTTTCATTTAAAAATGGAATTTTTAACAATTCtAAAATTTTTTTGTGCTGTGTTCCAATTTGAGTAAACTCTTCACTAAAACTAGCCAAGGCTTCACTCGATACTCCACTCACTTGTATTTGTGTATTGAACACAAATTTCGATTTTGATCGACTATAAACAAACT
>contig12700_420_750
ACTGGTCAAACTATAAACTTGTGTTCTCAAGTCGAAGGTGAAAGTAGCATTTATGAATACAACCATTTAAGATTTAATCAAATCTGCATCATTGGATTAATTaGAAATGTAATTAAAAGGGCTAACGATGTTACATATCTTATTGATGATATGACTACTCCAGAGATACATGTAAAACTACAGGCTGATGAAG
>contig12732_1_123
CACTTGCTTGAACtGCATTTTTtGATTCAGTtGATTGTAaCcGAAAATTAACAATCGgTTTAAATTTTAAaTTTCGACACAAaTTAGAATTAACTAAACGTAACATACTTTTTTTTtAATCTA
>contig12739_34_147
GTACGACTATGAaTACTCTGTTAATtCGGAAAaCGCACAGGAAAaGTTAAGTACAAaTTAAAGATAAGAAAaTGTGATAAGTTAAGGAGATAGCATGTAACAATTGAATCCAAG
>contig12760_771_889
AAGGAaGTAAATATTTGTTGGAAAAATTCCAAAGAATCAGTAAAAGGCGTTGACAAAGTACACCTTCcACAATTTCAAATATTAAACTATAAAaCTTCGACTTATCTTGAACAACAAGC
>contig12762_1596_1783
TtAATAGATAATAATAGAACTGGTTTTATAATATCATTTTTGGATGGACTaCAAAAAGTTCTTATGTTTGTTGATGGCTTAGAAAaTTTAAATGATGAAaTAGCTGGATATAAAGAAaTTAAGGGTGATGAATATGTTCTTAGCTTTAATAGTTTGAGTTTGTCTTTAATTGATGATATCAAGAAAAT
>contig12774_56_227
GTCGAGTAGAAATAGTAGATCCAAAATCTAAAGCAGATTATTATCTGTTGAAATCACAAGAACCGAATGTTCATAGTGAAGAAACTGAAAATGAAGTGAAAAAAaTTTTAAGTGGCAAAAAGAATCCGGTTTTATGTAGTCTTTGtGATCAATTTTATGAAGGAGAACGGGG
>contig12787_278_401
GCCCAGCTTATTAAATTGATAGTTTCGATTATaGACCCAAAATATCGTTTtATCAAAATAGGTATTATCTACTCCCAAAAAAGATTTCTAACTTTCCTACTTACAGTCATGCCCCGCTTATGTC
>contig12797_440_690
TTTTAATTtCTTAGGTCTTCTAGAAAAAaGAGACCTGAGTCAAAATTATCAAAAAAaTGTTAGATTATATCCTTTtGTGGTGCATTTAGGATTTTTGTtATGCTCATGTCTTTtATTtATGCATGTTCAAGTTtCAACGAGATTTATTtGCTCGTCCAATCCGTtAATCTATtGgTGgATAGCATCAAGG
>contig12792_878_1062
AAAAAaTGGGAAATGTtATTAGCTTAACTTATGATGTATCGGGTCAACTTTATGATAGGTATTACCCGAAaTCAAGACTTTTTAGACCAATATTTTtGTCATCAGGTCTTATGGCTGCaG
>contig12817_57_194
GTAAAAaTTAAGAGGAAAAaTTaTAACTAAAATTTtATATTTATTtACcTTtAAGCCAGGAATAATTTGAATTTTAAGTGAAAAAAGTATCGGGTTCTACACGAGCTTTTAGCAGAGGTGGCGAAAAATAGGCAGACA
>contig12832_9_168
AAATaGTTCATTGTGCCAcACTGTTCTTATTTAAAGGATGGAAAATTTGCTTTATTCAAAAaCCAAaGCAAATTTGACATGTTTGAAAAAAATGCCAAAAATTTGAATTCAGACGAAAAGTATCGTTTGTGGATGCACCAACGTTTAAATGACTTAAAGC
>contig12837_1453_1609
AACTATATTtAATTTTTTTTtATTAAAATTGTCACCGGTTTTAATTTAAAaTAAAaTAaCTAAATTTCATGCATAAGTAATTGTATTTTGTCTTTTATGACTAAATTTCTGAGCaTAGATTTTATTGACAGCAGTAGGCCATTTTTTAACACGtCTC
>contig12876_1724_1869
CGGAAAATATATTTTGTGAACATTAGGAGATTGGTTGATAATGAAACTGATGATTCGGATCGTGGTATTGCTAGAAATAAATTAGATAAAATTAGAAAaCAAAAaGAGGCGCAATTAAGTAAAGAAGAAGAAGAGGAggTCAGCGA
>contig12877_338_529
TGACTAATCAAATTATATTGATTATTATCTGAAAATAAAGCATTACTTGTATAATCATTTTGCATTTCTTTAGCAATATCAATCATTGACGAAAGATAACTAAAATCGGCCGATGTCGATATTTGTTGATGATATTTTTCATACAATTGAATAGCCTTTTTATAATTTCTATTATTAACATGTAAATCAATA
>contig12889_551_860
TGGATGAAAAAATaAGAAAAGATTATAGAAGTCCATTGAATGACGCAAATATATTTTCCAAAACATTTGTCTCTTGGAtTTCAcCATTGTTGACACTTGGTaAAAAAAGACCTTTACAAGAAGAAGATCTTTATTCGCCAATACCCGAAGAAGAGTCAAAAtTTTTAACTATTCAATTAGAAAAGTa
>contig12959_836_949
GTGCTAGCTTGCTCAAAGCTTCTCGTAAAGTTAGGGTATCATGTACCGATGGTAATAGAGCGTCTATAAAAGTCGCCATTtCTGAATAaTtCTTTTTTTTtAAATCAAAAATCG
>contig12984_22_186
GTCCATCATCATCATAAAACTCGTCGGAGTCTAAGCACTTTATCCATAATGACATCTAATATACAAACAGAGATTAGATCAAATAGAAAAAATAATAATGCAAATAACAAGAgCCTGGATGATTTAAACGAATCATACAATTATAGTCTTGACGATTCATTATCA
>contig12989_1322_1487
GTTTTTtAGAAAAAaaCTTTGAGGCTACTAGTACAACTTCCTGGCTACGGTAAGATAAGACTTAAAaCCTATAAAGCTCAGCCAATAGAACCCAACACTAAAAaTGATaCAGCAAGGCTtCTTtCTTtcTTTTaCTTTCCTTTtAATTTTTtCAATTCAAATTTTA
>contig12989_941_1062
CcGCTACTGATtCCGCTCCGtGTAATTTTTtCGTGACTGACTCTGCtCCGTAAAGGCTATCcTGTCACCGaCTTCTgaGATTTCTCCGctACTGACCTtACTCCGTTAACCTCCGCTCCGTT
>contig12991_307_466
ATTTtAAGaCCTTAAAAAaTCAACtATTtATTTTTGTAATGCATCACAATTTTGGGATGGAAGCAAATGCGTAGATAAAAGTCATTACAAAGAATACTGCAAAGCCTCTTTTGAGTGTAATGATATGAAATCATTGTTGTGTATCAATAATTCATGTAAG
>contig12999_1_155
CACGGATGATGACGAAACAATGAATTATTTGAATAATTGGGATAATATAATACCAAGACTTGACGTGGTTGATGATTATAGAAGTGAGAAAAAaGAAATACAAAATGTTCAAGGCAAAAATTTTtCTTTTTCATTTGGTGaTTATGTGACTAAAG
>contig13004_1546_1774
AATGAAGTAATGATGATTGCAGCAAATTATAAATCAAATGAATCGAATGAAATAATAACAAATGCAAATGAGATTCAAATaAAACAAGCCGAATTGGATTCTTTATATATGCTTTTGTTGACAACAAGTTTAATGAAAGAAAATATTAAA
>contig13010_358_481
TTTTtATtCAAAATGGATTTCGgTTtATCTGAGAatGcGTCGAATATCGACATATTtACATTAAATAACGCAAACtAACcAaCACgTACCTTtATCAACATCAaTCGATGCATTAaCAaTTtCA
>contig13028_1392_1577
GGGCTCTGCAAAaTTTGTCGAACCACAATTGAGATTTTTCATCGTAGAAATCAAAAATGCCCGTTCTCAAATCGCCCAATTCGTCCAAATTATACATTAGACTATTCTGGTCAGTTATCTCAATGCCAAaTATGTAATTAATTGGTAAGTTTTTATtAATCTcGgATTGATAGgtAAAAaTCCCAG
>contig13038_58_226
CCTTCATTCAAAAGTATACGTTTTAATACTGAAAATCAATTAGCCGTTGAAAGTAATTGTTATGATGGCTGTCAAGGAAGTATTAATATGATATATACCTTTGAAATATACATGTCAAATTCAGGCTTGGGTGGTCCTTGGCAAACAGTTAATCAAACAACCAAAaCAA
>contig13047_214_368
TGAACGACTTAGTAGAAACGCCAATTTTAAATTTGTTACGAATTTGATGGACCGCCTTGCTTTGACAAGTGAAATTTTAGCGAAATGTTCTCTAAATTGTCCTTTCAATACTAATTGTACACCTTTAAATGGAACCGcTCAATGGTATGCTGGCA
>contig13057_21_199
AAATTTTTAATTTTATTtATTTTTTTTAGCCAAAGGGACCAAGACCAGCTCACTTTGTTCGTACTAAGAATAACCAACCACAAATTGTTCAACCAATCCCATACGAATTTGTTGCTTAAATAAATCAGTAAATTTTTATTGGTCGAATAAAATATTTAAGAAAATGAACATCTTTAAAT
>contig13074_1404_1542
GTTGACTTTTAAACGATATGCCCACAAATTTACGTCCAGCTACAATTTGTTCCTTTACAGCGCTTTTTTTTAACTtATCTAAGGATTTCAAATAAaGTtCTTTTTCTGTTTTTGTTTtGTAACAGCTAGGGAAaTTCTG
>contig13074_3681_3871
GTCTAGTCCAAGTGAATCATTTTCAAAGAGATCATCATTTAAAAAATCGTCGTCCTGAACAAGTTCTGTTTCGCCTAAATAATTATCTGATTGtGGTTTTTTGCTAACATATGTTGTCGATTGAAACTCTATTGATTGATTAGGAaTATCAGAaGgAaTTTTTGAATAGTGGATTTCTtGTTTGAAGTTTC
>contig13080_965_1149
CGCGCGTATCCGTTCTAAACGTAGGCAGCGTTCCAAAGAAGACACAAACGTCCTCTTAAAAAaTTAAAACcTATGTTAAGTTTAGATACGCGTAGTGATGTCCATTTTtAATTTtAAACGCTATTCAATCCATTCATTTCTATTTTtAGGATCTTTTtAATCAATGTATATccaatgaatgtttg
>contig13100_13_192
AAAGGATGTCTATTAAATGAGAACTTTTGTGACTCAAATGAGTATTGCTTTAATGATTCTATTTTAGGAATATGTTTGAGTAATCGAGATTTGTTGAGCAAGaAATCAATTAGATCtGAA
>contig13105_15_200
CTGAATTCTATTCttaaaTCTGTTGGACTGACAAttAAtttttGTAAGCCGCCATTCGAACCGCAAGAAGCGACCAATGTCTCATCTAATCTAGACCATTCTACATCAGTTATTCTCATATTGAATAAATTTGAATTTAAATTGCTTTTCGAtGTGAaTTTATCTTCATCAATATTTAACAGTTCC
>contig13105_280_465
aAAAAAAATGGCATAtTTTGATAATCAAGAGTACAACTCAAAGACTTTTTCtTACGGAGTCAGCTTTCCAATAAATAGTTTTACTCTAAATAAAGATGGAAACCGaATAATCCTCGCCGGAAGATCTGGT
>contig13111_7764_8791
AAAAAATTTTGGATTTGTTTTTTTttCTGATTGGCAATATACAAATTTTCTAAATGGATCTCGAAAATCAACGAAGAACTGAAGAATTAAGCGCTAAAGTCAATCGACTTAAACATCTAACGATTGACATGGACAAAGAAATAAAGGGaCAAAATACCTAtCTTG
>contig13117_70_226
GAAAAaTTTTACAATAATTTCCAATTTTTTTTtCTGAATGATACAAATTATGTATAAAAAGTTATTTAATTTTGTTTAAAAGTGTATTATGCTTTTGGACCAAAAATTCACATCCAAAAAAACATTTAGCTTTTTACTAAaTAAAaTTTTATTGCTG
>contig13120_64_320
AAAtGATAGCcAATTATGTTTtAAAATTTTAGACTTTGTTTTTATTCATAatACAGATTTtATAAaCAAaTTTAATCATTTTTTTAaCCGTTGGAATCCGAATTGTAATGTGGAAAACGATGAATGGGATCCGAACTTGTATGCTCAATACATTCAAACTCACCCTGAAAAATTCTATTATGAAGGTTTAAGAGAAA
>contig13124_126_297
GTCGGAACCCAAATAAGGTTTAGCTTATTTTTTtCTATTTGAACAAGGCGCTTCCGCCTAGTTAAAAGGTTAATTATACGACCATCATCAATGATTTCAACTCCAAAaTACTTCATAGTTTCTACCTTAGTCAAAATCGATCTATCTCATTTTAGATCTCCTTGCTAAGGAT
>contig13125_286_464
TACCAaTAAGATTCACTCTtCCAGGCGCTCGAGCAATAAACTCTGGTTTCTGATTGAAATTCTTTTCAAaCTTTGAACTCAAaTTTTtATATTTATCTtGTAAaTTACTAGATAACTCTGACAAATTAAAGACTTGAATAGTATCTTCCATTTTTTTTCAAaTAAaTGTCGAATAAAAA
>contig13137_1157_1415
TCGATTTTtCCAATTCGAATtCTtACATACCAATTGAAAAAaGTaTtGttGGTAGAGACATTGGAATATTAGTAAaTAGTAATAGCTTtACAACAGAaTGGTCGAaCTTtCACGCCTtACcAAAAaaTTTCAtaGAAAaaaCTATtAGTtCaaaTATtGgCGCTTTtAGTttATAtCACGAATGAtatttccatcA
>contig13139_1278_1423
TGAGAACACTCTTAAGGGATTGACATGAATTCTCCGTTAAAGTGCTTAGGCTTATGTTACATTTtGTCAAGTTTAGAATTATATGACTGTTTAGTTCCAAATTGCGTGAGTTGTATACAgaCGCGAGGGAAAACACTTGATCAaCC
>contig13150_791_971
ATTTTTTATGATGtAATTTTTTTACCAATTTTTTTTTCtATTTAAATTCAGTTATTTGAAAAaTTtACGGTGTATGGAACTAGCTGAGGTCTCAGACATAAACAAAAAAATCTACTCTGGTATTTTCAATCCAACTGGGTCAATTTGGGGTAAAAATAAAATATTTTTATTTTTTGTAAAT
>contig13153_2372_2496
GATTTACATATCAAGGTACATTGCATCCGACTCGATTGGAAAATAaTAATGGAATTCAAATACAAATTCCATATAGTGGTGAAGATGCTAAAAAAGAAATAAATATTTTAAAACCTGATTCAAAC
>contig13162_62_230
TGTGGCTAttaTTATTATTATTATTTAAATGAGAAGTTGATGAGACATTATGATGTGGTGGAGATTTAATTTTTAACgaGTTAGAATGAATAGAATTCGATACAAGATCAATAGGTTGCATCATAAAATAaACATTTTGaCTTGATTCACCTAGTTTAACAGTTTGAAt
>contig13173_721_885
TGCCTTGCCCATTAATTTAGCTGAGAATTTAACAGCTCTTGCAATATCGCTAAAATAAACACGTCGTTTGAGTCGTTTATTATCATTATTATTACTACTCGAATTCTTTTGTTTCCATACATGATTTTTCCAAGCAGATTCTTGATACTCATAAGATGGCTTAAG
>contig13163_995_1129
TACTTCTTTATTATTTCTTCCACCTGACCATTGACCAAAATCTTCCATCATAGTTATCAAATCCTCACAAAACTCATCTGAAATTATTGGAAACCAATATACATCAGGACAAGGCTAATTAGAATATAATTAGAA
>contig13215_4885_5021
TCCACGGCCAAATACTTTGGTAAATAAAaCAACACGATTTGAGCTCGCAGCATTAGTAATTACATTCTTTTTCTCATCAGTATTAGCTTGTTCAGTTAAAATTTTTGTCAAATGACCAAAATTTTTTTGAAAATCAG
>contig13228_318_566
AAAAAGTGTAACATCATCAAGAGAAAGTACCACATATCTCTTAGAAAGTATTCGTAATAATGCTGCTCGAGGAGTTGATATTTTGAGTGAAATAGTTTCAAGACCAGAATTAAGATTTTGGGAAATAGATGATGCTAGACCAAGACTTGAATTCGATTTAGATTCGTATGATCAACAAAACGAATTAAGTATA
>contig13238_508_686
CAAAAaCTTAAAAAaGAAAaCGAATTACGCTTTTTGAAAAAaTTaCAATGATTTAATTTGTTTGGTGAATTATTCGATTTTTATAGATGGAAGAGCCTCAGATAACTACAAGTTTTCCAAATAATAATCAAAAaCGCATAGACTATGTAATATTTTATAAATACTCGGACGATGAAaCA
>contig13239_673_838
ACGGCTGTCTCATCTTCCTTATAAATTTTGATTGTTTTGTCTGCTTCACCAGTTAAGAGACGACTTCCAGATTGATCAAAAGTCATAGCAAAAATGCCTGTttCTGAATCAATTGAACCTGGTTGAGCAACAGTTtGAGTTTTttGAAAATTATATCcAGTCATCC
>contig13247_350_540
TCCAAAaTTTTtAACTATTTtAAaGGAaGAaTGTAACGACCATATAAaTTATTTGAaGCAAGAAAaCTACGAATTGAGTAACAACTTTGGTCAAGTCATTTCAAAaTTAAAaTATGCTGAAGACAAAATAAATAATTTACAAGAAGGCTACGATAaTTTAGAGGCTCAACTTGGAGAATCtttAAAaGTAA
>contig13258_34_157
CACCCATGTTACGTAaTAGACGTTGATCATTTCTTCTTGGTTTTTTCTTAATAGTACCATTAGGCAAAACAGTTTGTGTCACACATAGTTTAATTAGACTATTTAGAATTTTATACAATTCTTT
>contig13277_441_598
AGAGATTTTAAATGCTGTGCAGGTTGTTGTTGGTGTGCTGGATGTTGTGATGGTTGCGCTTATGAAGTTAAAGTAGAAGCACCACCGGGAAATATTATCGGATCGATTAGACAAAAGTATTTTTTGTTCAAAATCATACGACTATATCAAAACATTTT
>contig13283_3157_3339
ATTGACTTtATATACCAAGAAAAATTGTTCTCTATGTGATCAAGCAAAAGAAATAATTGAGGATTCATATCCTGATACATTTGAAATAGAAGAAGTTGACATTACCAAAGATAGGGAACTATTTCGAAAATTTAAATTGGACATACctGTTTTTtATTTTAAGGATCAATTTTTAATGCAGCA
>contig13297_3_156
CTGTACAAACTCTGGTTCAATATTTTTTtCCATATCTGGAAGAACTACTtGAAGTTTGGCGCTCAAACaTTGTTGAACCAAACACTTAACTTTTACACTTGAGTTTTCATTCGATTTTGCTTCTGACATTATACTTTATGTAATTATTTCTCTA
>contig13307_1071_1092
ATCCTCcATATTTATAGCAAAA
>contig13309_1272_1397
AAaaCAAATTCAAAAaTGTCTCCGACACAATTGGTTCTTATTCTAACATTGGCATCTGTCTATTTAGCTGAGTATACTACATTCTACAATCAACCAGAaTATCGCTATtATtATGgCtATCATCCA
>contig13349_2485_2687
TGATTATGCCATGTGGTGGTAAAGATGTCGGAAAGTCCACTTTTTTACGTtATTTGATGAATcGTCTTTTAAATAAATATCAGCATGTAGCTTACATAGATTGTGATCCTGGTCAAAGTGAATTTACACTTGCTAGTTGCTTAAGTTTC
>contig13367_1834_2028
TTAATATTTAAATTAATTTCTTTTAAATTTTtATTTTGCATAaTTGAATGTCCGCAAAAATCAATaGTAATTACGATAGAACTCCCTTTTggggagccaaaacaacaaaggagttgaaatacttgcaacaagccctaaataagaaaattccatctgtcagtattctaaaagctgctttagAGAATTACtAAAAAG
>contig13382_584_779
TAAGAGAAGTAATTGGTATGCCAATCAAAATAATAAGTTCAAATGAATTAGATCAAGTACGAGCAATCAATTTAAGACGAGAGGGAAAAGAAGTGTTTGCATTTATAGCGTACGATCTACAAGGATCTATTAATTCAGGC
>contig13387_238_454
CGTTCTTATCTTGCACTTTTAATCTTTTGTATCTCAGTACCTATtGCATTTGGAATAaCTTATGTTGTGTCAGTTTCTAATGGAGATATACCAGCATTTTTtCCGTATATAAGTGATACGGGAACTCTACCACCAGCATCTTGCATATTTGGTCAATTCGTAG
>contig13398_1264_1383
CTTGATTGGAGCAATTTGACAAGCAATTTGTCATGTCTATTTTACTTGAAAGAAAGTCCATTGTGGCTGATaTAGGGAGTTTGTCcAATGAGgAAAaTGATGTCAATGTtACAATTtCAT
>contig13400_2_221
TTTTTAGATTCAtTTTTTTAAATATAATTTTCAAATTTCaAAATTTACCAATATGAGCTCAGCAGTAAAAGGAAAGCTAATAGCCGTCATTGGTGATGAGGATACCGTAATTGGATTTTTGATGTCTGGTTCgGGTGAATTGaACAAATCTAGA
>contig13401_4066_4229
TTTtCGGCGCAATAAAGTAGAGCTGTGCGATTATTCGAGTCCTtAGCATCGACAGCAGCCCCCTTAGACAACATAACTTTAACATCATCGGGATTATTATTTtGACATGCtAGCATCAaTGGTGTTATTTCAATTGtCGCTATTGATGTCATTTCAATTAAAAT
>contig13424_15_175
CGGAAaTAAATGAAGCGTTAaCtAAAGTtCTTGACATAaTTGAAATGGAGCAAGAACGCGATTTTATATCGAACGCTGAATTATTCGACTATCTCTTAACGGCATTCTCCATAGACACAAATCTAATTCCTAATTCAGTCTCAAAAGACTATGCCGGTGTT
>contig13430_26_218
AAAAAATTGTGCAATTTTAATTTCGAATGCAGCGAAAGAAACTCGAAAAAAAaGCTTAACATGCTGTTAAATGAGTGCTCTAGATTCGCCTTCATATAAAGAGTTTAAGACCAGCGGGAAAGGAGGAGTTTTTTtATTTCGGACGGATAAGGGCTAAAAATTAAAGCTTTTAGTAAAAAGGATTGTCCTTCAG
>contig13421_4_168
TAGAAaTGTCaGCTGTtCAACACGCGACtAAaGCTTtGCATAGAGTACCACTAATAAAATTTAAATATGCTCAAAGTGTTGTTCATGAAGTTCCGAAACAAGTCGAG
>contig13447_1442_1544
CCcGTCTTAAGAATGCGATTTTTTTGTCGTGAGCAAACCCTTTTTTAACTCCTTTCTTTTGAAGTTGACTGAAACAATAGTGAGATGGTCTTTAAAGGATAAG
>contig13442_1927_2147
GCTGAATCTCTACAAAGTTGTGGTGGACAAATTGTTTATCCTAAAAaCTATCTAAAAAaaTGCTATCAATATTTACAaCCAAAGGGTATTTTATGCTTAGCCGATGAAGTACAAACGGGTTTTTATCGAACTGGTAGTCACATGTGGGGATTTCAATC
>contig13455_70_184
ACTTGAGAGAAATAAATGTCATAGATAATTTGATTTTGTtCAAGAATTtCATCAATACTTGGtGTCACATTGACGGCCATTTTTtCTTTTAAATTAGAAGAAAaTAACATAAAAA
>contig13463_1497_1648
CATAATTTTCATTCAAGACTTGTAAAACTTTAATTAAATTCAGGGCACATGAATCGTAATTCAAACTGGTATTCGAATATAATATATTGACAAGTTGTGTTCCTAAAGCGTTATTATTCATTTGTTTTTtATAATTATTTCTTCCAAAATTT
>contig13463_986_1371
ATTCagAATCGAATCCTGATTTTCATAATTTAAATAAATACTTTCAATTTTTTGATGATTTAAATGACCAACTTCAATCTGGCGAAACAAAtTTTTATGAATGCaAAAATaAAAtTTTGAAATATCTCAAATGTGCGAAAAAAATTATTAAAAATCAATCAGATCCTTCAATATTCTCCAATTATCTTGCCTCCA
>contig13466_1635_1804
TAACAATATGGTAAATACAACTAGAAATACTGTATATCCATCTACATCATCTTATCAAGAAAAATATTtAAAAAAATtGCAAGATCAAAAAGGACAGCAGTCAAAAACTGATtCtCAACtAGGTAATTTTTAACTAAAGAAATATAATAGGCTTGTTAAtttaccctATA
>contig13482_359_507
CAGCCAAATGCTTGAAATGTtCTTTTTTGAATGGTTACATTtATCGGCcATACAACAATTtGTTtCTGTACCAGTTCCCATAAAAAATCCAGTGTTAACAGCTGTGCAAGTTGATGAGCATGTTTTAGCGATAGATTCTAGaCCCATAG
>contig13484_2985_3122
tGAAATTATTATTTTCAAAGCTACTtGAAATATTTTGTATTTATTGCAATtCAACTATTGAACTTAAACGAACGAAAAAAaTTCTTAGTTAATAAATGGTGACTACTCGTCAACAAAAGCGCCTTGAAGCACAACGCa
>contig13499_2_192
ACATACacaattCAAGGCCTAATTTGtACaCAAatGACTGGTGtGCTGACATATTTTTACATTGGTCTTTGTAcACGGCTAAaGAGtCTAtGGCAAaTAaGGATTCACCTGGTTGATTCATGGTGATTTTTGTTGCTTTATTTCGCTTTTTTTTtCTCGATATTTTtgTTTTtAGAAAAAAaTATGTTTAT
>contig13518_10_194
CTTTGACAAAAGTATGTTTATTtACTTTtATTTTttGTtGTAATTTAACAAAGTTTCCTTCAAAGAAGTAAAAaTATTTGCACTAAAAAATACTTTAAGCAAAAATCAACTCATTGCTTAATTAGCACCAAAATGTCTTTTTtGGAATTTGTTCGAAACAAAaTATATTTGTCTTTATTTTTTTT
>contig13523_815_1031
CCACTACCTTGGTCGAAATGTGACTATGCATGGTCGAGTCCAAATTGTACGGATGATTATGGAGATAGTTTTATAATTCAATGTAATCAACCGGATGTTTATAAAGATTTTAATGGATTGTGTTATAATTATAGTGGCATTGCTGGAAAGACTCCGATTGGATG
>contig13570_6_240
GGTTTTTTCAGTGGTTTTTGTAGATTATTTAAGATATGATTCAAAAGCCTTTGGTATGCAACCAAAAGGCTCTAATTTATCGCAATATTTATCAGCTAACGATTCCGATGGCAAAtTTAAtTTATGCCGGTTCTCGATGGTTATGTTTCGCtATTCGGCATCAGTCTAC
>contig13574_764_948
TTaCCagTTTGATGAATAATATTATCTTCATTTTTAATtAAATCTTCAAGTtCTTTGATTCTCTCGAAATACTTAAACTTCTTGGAATCAAAAGATTCTTCAGCTAACAAAGATTTTTGGGCAATTTTCTTTTCTTTCCTAGGCATAATCGACGATCTCCGAACAGTTTtttGTTTttGTTTtCG
>contig13585_218_678
GAAAATTTTAAACAGTTATCGAGAGTAATGAGTTATAAATCTCTTTATCATCCGCACTATTTTGAGAAATGCAATAGAGAAAATGGTTGGGCGTGTGATGGTGCAGAATTATTCGGCAAATGTAAGTCGGGATTGGATGATTTTGGTATGAGTTATGGTAAAGAAAGATTTAAGTGTACCGTATGTGATGACTTTG
>contig13601_1051_1275
TGGTGCTCCACCAAAAATCCCTGGTGGTGctACTTTGATTTTTGaAGTCGAATTGCTTAAAATCAATCGAAAATCAGATTTATAAAATCAATTTTTATTTGCATACTATTAGACTTGTTTATTAAAAAtTTTTTTGGCTGAAAATAAATTATCAAAACAATT
>contig13602_1135_1285
aCTGTGTCAAaTTTTttatAtCATaGtCACCAaTGCTAGGGCATGGAAGAGTTTGACCTTGAGATAATGTGATTAAAGCgATAAATAATGAACATACAAACACTAGTTTTtCCATTTTACTAATATGATCTATTTTATTtCAATTAAATTt
>contig13604_4292_4478
ATTCTAACACTTCTTCGTAAGCTTCATGTGTCTCAATTGCTAAACTTTGCATGTTCAAAAAACCATGCGGTGAACCATTATCAACAACCAACaGATCAGTTTTTACATTTAGTTTAATAAGGCGTCTGTACATTTCTAAACTATCATCCAAAAATGGATCATTGCAGCCCTAAAATTTtAATTTTTT
>contig13607_1_109
CCACCATGGCTTCATATCCATTAGTCTAAaTTTtATAAaTAAGACcTTAAAaTTTTACTTTTtAATTTTtCGAAATTTTTTTtGCGTTTGaTAATAAATAAAaTTTAAA
>contig13616_405_573
TTTTCTCTTTCCACATCGACATATtCAAAATTTTCATTGTCATTTTTtAATTTTCTCGGCGTATAATATTTATAAATGTCCAAGTGTCTTTTGACAAaTTTTAATCGATCACTCGGAACAAGAATACGATAAGTCCAACTCAAaTAATCAACAAATGAAAATACAGCTA
>contig13630_371_523
CTAGTCTCTGTtATAGAAaCTAAaTTTTaTTTtAAAaTGATTCGACGCTTTTATtcATTGGTTTTtGTAAGAGATACAGTgAATAGAAAaGTATtGTTAGGTTTTAAAAAAaGGGgTTtGGTAAATTtAAaTGgAaCGGTTTAGgTGGTAAGG
>contig13637_1_101
GGTCTATATtGTACAAAATCTtCTTtGGAATAACCATCTtGATGGATAATTTtCATTtGTTTTACAATTGTTGATTTACCAGATTCACCAGCACCTAAAAT
>contig13654_1674_1795
TCCAaTTAAAAAaCAAGCCaTTAAATATGGATTGAAAAAGACTCAAAATGAAAATAAAAAAACTGGCTTACAACTCAATGAAATGGAGGCCAGATTGATTCATGCATTAAGACACAGTCCTG
>contig13652_1030_1201
ACCTCTTGAATGACAATAACACCCGTTTtATGGTCACCAGCTGTAACATAACCAGGTAATGATCCTAATTTATTTTtGCTTTCTAGCGTCACTTGTTGCAAAACCATTTTTTAATGATGTTTAATAATTTTTTtGAAAAaTAAaTAAAAaGCTATtAAAAGTTAACTTTAAA
>contig13685_20_186
TGGCAATACATGAAATTGGGCCATAAAATGCGACAGAACTAATTTGCTCTTTATtGTTCTCTAACACTTCTTCTTTCTTCGTAGTAGAACTATTGTTGAATTTACTGGTCTCATACTTACCGAATTCTATTGAAAATTCTAAAAGCTTGATTTTCAAAATTTCTAAA
>contig13707_477_610
ATAATATTAATTCGAATCAAAATGGTGCGGCTATGACAATTAAAAAGCAAAAGCTGAAAATATTACTCTTAATAGCAACTGTTTCAATAACATTTGCTGTTACATGGCTACCAGCGCATGTAATTCAAATATGG
>contig13726_615_809
CGGTAGTATAGTACGATACGATAGTACGGTACGGTTTGAATACGGTACGGTAGGTTCGGTAGGTACGGTTCGATACGGCTACGACACAATTTTAATAGAAGTGCAGTATTATTCCATTCTTCATCAATATAGTGGACAGTAATAGCAATATAAGGGTCTTAAATCCGGGTCTATATATCTGTTGTCAAATCTTTT
>contig13735_7483_7662
CCTCTAATATTAAACTATCACCTACTATCATATTATAAAAAGCATACTGTTCTATGCCAAAATCATAAGCCTCAGAAATTTCGAAGACAATTGACTCTAtACTTTTAGATAAATTTTCATCAGTAAAAGCAAATGAAGGTATGTATAGAAATCGTCGCATGGTTATTCTAATATAAGGCG
>contig13737_349_660
AAAAATACCTAAATAtTTTGTCAAACTTTaAAGATTATCAAGAATGTATTATTGAATTTACCAAGAATTTACAATTGAGTATCAAGGATAGTCAAGACTTATTTTCAGAGCTGCTTCCGCTTTGTATTAAATCAAATGAAATTTTCAATGAAGTTTTGCCAAACAATGAACGCATTAT
>contig13740_889_1131
GATTAATGAAAAAGTAGCGCCTATTGAAGAAATGAGCTCACATGCTAGACTAAAAGGATATCAAATTTATGTTGCTGATTTAAATTTTGTAGATGCAAATACTTGTTTTAATAGAAATGTTCATAATCGAACACTTGAAGACATTCAAAAaTTTAAAGAAAATTGGGAGACTTTGCCAGACCGATAT
>contig13739_71_241
GTGGAACTATAATTGGTAGTGCTCGATGTCCTGAATTTAGAGAAAGATCTGGTCGTCTAAAAGCGGCAAGAAATTTAGCCAAAGCAGGAATTAATAATTTAGTTTGTATTGGTGGTGATGGTACACTAACCGGAGCAGATTTATTCAAAAAAGAaTGGAATTCACTTTTGG
>contig13749_112_286
GGCCTCTTCGTCCAAGAATGATAAGATTGAATTTATTTTTTCACTTGTCTGACTTGCTAGTGCTACATCTTTATTATTTGATGATACTTGACTTTCACGGTCTAATTTATCTAAACTCAAAAGAAGACTCTCAACAGTAGCGTTGTTATTATTTAAAAATTCTGTGTCGGTTTtG
>contig13753_10_106
ATGAgATGGGgAATATcTCATGAAGTAACAAGTACttATCAAGCAACAACTGTATGTTTAAACGAAaTAAAAAaTTGTCAAAAaTATtCAGCAGgTC
>contig13765_420_574
tATTGCCTTTATtATTATCTGAAAGATTTCCCAAATCAGAAACCACAaTACAAACAGAAAATGAAGCTGCTGAAATTTCACAAAGAACTGAAGAaTTCaCTATGGCTAAAAATCTTCTTACATCGGgTGCTGATGCTGTCGAACGTATAATGACA
>contig13769_1775_2013
AAATTCCaAAAtTTTTCGCAAGCGTTTCTTACATTAACCaaAAAATCCTTCTaAATTTAtTTaCaAATCGTaAACATGGACATGTGAGAGTAAACTTCGGACAAGCTTTTTCTATGAAAGAATTTaTAGAGAACAACAAATCTAAAGCTTACCTCAAATACATTGCAAACAAC
>contig13776_455_617
CAACAACATCAATAGTCCCTGTTGATCCTTCTTCAGATCTTACAAATTTTTTATGTCTTATAATAGCTAGTTTATTTTTTGgCGGGAATTACTtACCAGTGAAaTATTaCGAAACGGgTGATGGCTATTTTTTtCAaaTTtGTAGTGTGTATTGGAATATGGG
>contig13781_4320_4517
TCTTTATGACAAACTCAAAGAACAGCATGAaCTTAAAAAAaGAGAATTCGAAGAaCAATTCGCTTTGAAGAATCAGATAAAAGGTCTCGATTCAGATGAAGCTCAATTTTTGAGTGAAATTGACAGGTTA
>contig13790_130_147
TCCGACTCCGATATTTAT
>contig13813_188_283
CTTtGGCCTATTTTGAaTAAAaTTGTACATCAAAAAAATCTAATtGATCTTTtAAGACATCGATTTTAAAtCTTTGTATGAAGCTTATTCTTTCTA
>contig13815_1096_1266
TATAAAaTATAGCACTCGGTACTTATCTGTTTTAAAGGAATGTGTGAATTCAAAAATAAAAATCTAATCTAATTTAAATCAGCACCCAAATTACCATGTTCTAAGCATGCAACTGATGTATCCGGTCTATTACCACGTTTCTCATTTATCTCTTTTTCAACAACGTCTTTT
>contig13833_781_925
ATTTTTTAGAAAATTTGACGCACGAGGCCGGGGTGGGTCGGTCATTTtCCTTGCAaGAAAaCCTCTTtGTCAAGCTTTTCTTaCACACTAAaTAAAGGTCTGAAATGTCAGAAAaGTTCcAAAATTAGGGGGgTGGGGATAATTT
>contig13834_576_715
AAAAGTGATAACCACATGGTGTACCACTTTATTAATAATGAATTGTACTTATATAGCATTTAGTTTTtATAAATATGACGATTCTATTTCAAGTGAATCGCAACAACAACAGCAAGAAGCGTCGTGTATAGCTATAGGCG
>contig13834_1101_1279
CGTCTTTGCTCAAAACCCGAAATAAGTATCTTCATAAAAAAGAACGCTTTGATGAAAAAGGAaTTAAACAAGAATTCATTTTGATTATTTCGTGTTTTGTAAACACTGGTCTCACATGGCTTTTtGGTTTTTtAGTGACAATACCTGGCAGCGATGGTTGGATATATGCTCGTTTCGTA
>contig13838_36_177
CAATTGTGGTGTTACGGAAATCTAATTGCTCTAATGAAGTGAATCTACTGCAAAATAGCAATTTTTTAAAGAAAaTAAAATCGCAATAGATGTCCAAATCATCTGTTTGACTGACTGATGGCTCAAGCACATTAATTAAAAA
>contig13848_1002_1193
GTTTTGGATACCAATGGCGAAATAACATGCTCGAGTCCCAATTCGACGCCTGAAAATTTTAAATtATTGAGTAATAGCAATTTGGCTTATTTAAATTTAAGCAAATCAAGAGAaGAATCTCAGATAAGCGATGATTCAAATTCAGCAATAAAAaCAACTAATAATATtGTACGACGAACTTCTAGGCTCTCG
>contig13882_475_634
GAAACTACAAGCAAAAAAAATTTGAATAGTACTTGAATTACtAATTCTAAGTTTGTCTCTTTAAATTAATAAATTgTCTCAGACGTCCtaGGAGATAGGCTAACATgTgAGGATTCTAGTGGAAACCGCGAATGAGgAGCCTTGgAAATTTCATCACcGA
>contig13893_82_189
GTCCTTCAATTTCTAAAATAACTCCTTTGTCATATAATTTAGCAGCTGAATATTTAATAGTTCCAATAACTTTTTCTTCTTTTCTCTTAAATGGATTCTTGCTTCGCG
>contig13893_741_899
GGTTTTTtCTTCGCCATTGGGTGTAAATCGATTCGTtAAAGTTAAGCATAGTTGTGtATTTTTGCTtAAATTAGACGAATTTCTAGTTAAAGTTTCATGTTTTGGCGAATCaTTTAGACTCGGTGAGCCAcTAATtCcTAAACTaGATCTTGgATTTaG
>contig13882_1056_1284
GTGAGATTTTGTTTtACGTTCACGAACGGATTTAAAtCGTTAAgAATTATTCAAAAaGAAAAAAAatAAAAaGGCTTAAGTTTAGAATAAAATAATGTCAAGTGATTCGGGCTATCTGAATATTTTAAATTCACTAATATCAAGCGGA
>contig13897_1331_1507
ATGCGAGTCTATTCTATGCGGAATTATTTTAGTAGCCAATGAGGATAGTTTACATGTGCGCTTCAAGGCATTTCCTTCATAACCAGGCAAACATTCATCACAATGTCTACCAGTCGTGTTAAAAATACAATTATCACAATATCCATTTGAATCGCATTTTTtCAaTTCTGAATCGgC
>contig13911_872_1007
GTTGCTACAAGTACATTTAAATTTGTATCGAGTCGATAGAAACGCTCATTAAACTCTTCTTTATTTCCATTTAATTTTTTCAAGTTCATACCcTCTTCCAATTTACGAATATCATCATCCTTAAGCTTAATGTTAT
>contig13915_17_176
ttttttctaagtgaattgTGCGATaaaccaGaaaCACcatttataaaaaagttttcgaGCCTAAACAAAaTTATTCATCTAGTACTCTTACCGAAGCAACTTTAGTtCcTGAATCGATTTCAAGTGGTaCAaGTAGTTCAAAACTTTCATCAACTGCGTT
>contig13930_522_647
CATGTGTTCTTGAGAAACCTGACCTCTAAGTCTAGTGAGTTCTTCATCATGTTCAGCTTTTAGTTGATGTACATGGTCATTAAAAGCTTCAATTTGGGCATCATATTCATCCATTTTAGATTTTAA
>contig13938_1105_1291
ACTTTTtGACATTAAaCAATGAATCATCAaCCATTTTTtGCTTACTCTtGATTGAATTAACATCATCTAGTACTTTATTAAGCTCATCATGCTTTATTTGAGGATATTGAATAGTTAAGGCTTGTTGATTCGAGTTAGCATTCGAATTAGCATTAACACTTTGATTGCCATTTACTTTTaGGTCTGG
>contig13949_1562_1754
TCTTGATGTAATAAATAAACAAATAAATCTTCGATCGTCTATTTTCTTGACGGAATTGATTTTAGCACTTTTTtATCTGGAATTGAGTCTTtAGTTGAAAAATCGATTTCACTGATTATAATCCATGTGTCGTATTTAATCGGTATATGTATTCTAaTTtGAGTAaTCAaaCcTGTTATaCTGGAaTCTAAAc
>contig13946_2284_2472
GTACCAATGAAACGATTTATCTTCATCTGACTTCATCGTGACACACACAATTACAATTATCGCGAAGCTATTCTAACCAGTAATTGTCGTAATTTGGTATTCATCATTATCACCATCGCCAACAAGATTTA
>contig13950_1454_1642
ATTTTTTtGGTTtCAATCAAAaTGATCAAAATTTTCCAAGTACTGAAGATACATTGGATAAATCAAATTTTATCAGCAagATCGAGTCTTTCAAAAATGAGTTGGAAAATACTTATAAGAGCgTTGGGgATTCGTTAAAAGAGTCAGATTCAAATaTTAAAAATTCCGAATGTGTAAAAaCAaTTCcTA
>contig13960_91_317
GCTTTGGCAGTTGCAATCGGAAATTtATATCACCcTGAAAATATAAAaGTTCCAACAGAATTGACTAGTGGAATTTTAGCAGCAGCTCATTATTTAAAGTTTGAAAATTTGATAAGTGCCACAATTTCAAAAATGTGCGTTACAATAAATACAAGCAATATTGG
>contig13966_9_172
CATTTGATTCATTAGTTTGGCTAATaGTAGGCACAaTAATTGTACTTGTTTGTGTTTCGTTAACATTTGTTTTTACATTATCAGATGAGACTCCTTCTTCTGATGAAATTAAACCAGTAAAACAAACAAACAATAAAaTTAATATTTTAAACATTTTCTTTATC
>contig13974_2180_2198
AATGGTTATTACACAATTG
>contig14045_458_643
GGTTTTTTAAGCACTTATTATTTAATAATGAGTGTTATGGCTGATACTCAACcACTTCATTtGCcACGAaTtGTTCATCCATCGTCTCGAGTAGATAAAGaCCCAAaCAATTTGAATGTAACTGCTCGAGGAgTTTCCAGAGCGAGTTCTTTGGgCGAaCTAGCTgACCGATATTACAaTACAAaT
>contig14053_605_758
TATCAATGTCCGAGAAATCAAACAAAGAAGACTTAGTTTTACGACTCAAAAATATTGATTCCCTGATTGAAACATCCCAAAGGCTAATTAATGATTACGAGAAAGAAGAAAAAaTTTAAAAGAGAAGGAGCATGTTGAAAATCTAAAAATCCAG
>contig14072_10_135
TCTCTAAttttGTACACTGTTCGACTAtttCTTGTAAGCCATCACCTTGaaaaTCTCTACACTTATcaaTCTCAAGACACtttaaaTTACGACAATaaaaGGCTAAATCTTCCAAGACACTGTCCG
>contig14077_1_112
CCAATGGTGATGGTGTTTTGAGTTTTGAAGAATTCAGAGCAGCTGgTTTAAGTGGTCAAGgATTTTAAATAAATCTTAATTAAACTACTTTTTTCTTATCATTTTTCAAAAT
>contig14078_2035_2055
TCAATGAAGAGCAAAAGTTTA
>contig14087_1032_1216
GTcTAACGAAAAaTTGCCTAGgTTTACTCAAACCAATTTCAAGCACTCAAATAAAAATTGCTGAGTATTCGTCTAAAACTAAAAaTATTCTAAGAAATCGTTATTCTTACAGAAACAAAGATGGAACATACAAAGAATTCAATGAATCAATTACTATTGTACCAAAaGAATTAGAGCAGCAAGGT
>contig14093_66_169
TGGAGgTATTGGTTGTGAGCTAGTTGAAAAaTTTCTtAAATTAAaTtGTACTGTTATTtGTTTGGATAAGAATGAAAAAGAGCTAGAGCGCATTAAGCATAAAC
>contig14094_399_577
ATGCTGtACAAAAAATTCAAATATGAATGaAAAATGTGGTTGtTGGTTTCCaAACGGATGTCaAAAATTAAGTAGAGTAGTTTGCGACTCAAAATGTGAAGATAGGTGTTATGGAAGAG
>contig14102_1_189
aaacAGTtctgggtaatgattgaaaattgtttGaatcaaatggattaataccccaagttaCttttaagtcattccaatttgtggcgtctttaggtctacttaacaaaaatgattgacttagtgaaatctttaaaactattaagattaatatttttaacttcatttcttttttttcttttctatattgtt
>contig14118_635_909
TTATAAtTTTTAAAATTAAGGATTCAACGCGACCTTTTTTCTCAATAAAAATGCCTCGAAATAATGACTGtTTCAACATAAATTCAAATATTGAAACTaAtTCtTTAGTTTGTGATAGCAAAAATGATCCtaaAAAAggt
>contig14119_6_174
AAAGGTGCATTCTATTTTATTTAAATATTCGTACATTAAAGCTTCTGTCTCTTGATCAACTGATGATGTAAACTCATCTAAAAGAGCAAACTTTGGTTTGTGATAAAGCaCTCTCAAAAATGATAGTCTTTGTTTTTCACCAGCTGATAGAATTGAAGACCAATTAAAC
>contig14127_3_182
AtttGTGAACAATAtttttAGtGAACAATGTTGTGCTCAAAGTCCACATGATACCATTGTTCACGGAATTGGCCAACAAGTGTTCACAAAGTCTACATGACCCCATATTTTTACACTACAAATTAAAACTAACTTGTACGATTGTTTtCTTTTCCCGAGATAAAGCACCGCGTTTTTTtA
>contig14137_300_407
CCCTGATCTCATATCAATTGATGGGCCTATACCTGATTATCTAAATGATTTGGTTCAGAGAATACCTTTCTGTATTAAAAATGTTTATGGATTCCAGTTCGACTTCCA
>contig14138_20_166
CTTGTTTATAAAATAATCGTAAGCCATGAAAAAGTCAGCATAAAATGGCGTTGGATAATCAGCATGTGACATTTGTAAGCTGTATTTGACAGATTCACATTCTTCTGGACATTTATCAATACATTCTATACTTGATTTAGACTCTCC
>contig14142_6_202
AACAGCTCCGaaaaTAGTTGATaaaTCAACAGGCTTTTTCTTGATTTCTTTTTTCGATTTTTCTATGCccATTCTAGAAGCATCCTTTACCTTGACAAATTTAAATGGTTTGGCCGGTTGGAAAAAATCGCCAAATATATAAGCTATTTTTTTGtCTATTTGATTTGGtAAATGAGGCAATTGGAGTTGCATAAAGT
>contig14167_420_639
TTAAATACAAAAAATGTCAAGTACAGTTAAACAATCTTCTTCTGTTGATAACTTGTCAAAACAAGATATAAGAGTTCCATGGTACTCGAAGAACCATCCAATGATTCCGAGATTTTATGTTCAACCATGGACTCAGGACATTaAAAACaGACCAATCtTAATTCATG
>contig14180_1649_1777
TATATATTAACaaaTggctgatttaaacgaagaaattttagaatttattgaTaaaaacaataacttaaatattctcgagtatgccaacactcataatttagaccatcagaaagttattggtgctgtcaa
>contig14230_766_946
ACTCGTTGTTAAGACATGCAAAAATTGTATtGTTTTtCCAATGATTGAAACTTTGGATTCAATGCTTTTtGTGTGATCATGATCAGCCAAAATATAATCATTGCTTCTTTCATCAAAATTATTTTGTTGATTTAAAATATTGAGTAGTTTATTTAGAAATTCGATCAATTGAATTATGACT
>contig14234_1_130
ATTTAAGGCTACCCGTGGTAGATtGCGTAGCATTAATAGAGCTTTTTCTACAGATGCCATTTtATGGTGaTTTTCCGCTCAGAAATCTTTCAGTGTTTTTATTTATTTTTATAGTTTTGAACGCTGTTTC
>contig14248_9_186
TTGTAATCTGAGTCATTATGTAATtAGCGTCATTTATTAGCTGTGtGCTTAACtGgCTTTGATTATTAGCTTCTATATTTAAaGACGTAGTCATTATACTTTTtGACAGATTGGTTTGAGAATCTAGATTATTTTtGAAAAGATCGAGCCATTTGGTTTTGTATAGTTTtCTTTtGAT
>contig14262_2559_3813
CTTTTGAATAACAATTCGTTGCGAAATGTTCGAAGTAGTTATCAtGATAATTCGAATGACAACTATTTTAATTTTGTTCCCTATTCAGAGACAAAAGACCGTATAGAACTTTTTCCAGGATCGATTCAAATCGAAAACAATAAAAGTACACACGACGAATTGGTCTATACTAATCAAC
>contig14277_88_241
ATTCATTTTTAATTCCAGTCTCAAGTGTATCTgTATGCTCATTTTTTAACCCTAAACAGTTAACTTTAATtAATTCTGGTAaCATATtGGTCATCTTGATCAACATTAATTTGCTCAGATTAaTAACTGATATTAaTGGTtCAaTAGATTTACA
>contig14278_69_223
taaagactGGTAGAGCAGATAGAAACGTTGAGCAACTCCATCAAAAAAAAAaTCCAAACAGATAATGCTATAAGTGAAGCCAAAGAGCAACAAAAGCCACTCGGGTTACAGCAGTCAAATTAAGCTAATAAATTCTCAACTAGAATTATTGGACG
>contig14295_1_129
CCCGAATAATATCCACCGTAGCCTGAATATCCACCAAATCCACCATATCCATAACCTGGATAGCCGTAATAATAATGACTCATTTTTTCTTAACTATTTATTTCAAAATACTGTTGAATGTTTTTAAAG
>contig14306_6_203
AATTTATTCATTTTTtCAATATCCAGTATCGGTTAACATAAATCGATATGACAAAaGTCTTGAAGATTTTCCGGCAGTTaCTATTtGtAACACCAATCCATtCGAGTCAAGTAAtCcGACAGTCATGGAATATTTGAAAAAAaCTCTGCGTAAGAATGGTTTGGATTtAGATATAAAtCCAACCGAGAAAGCACCGGC
>contig14313_758_929
TTAGAAATGAAGATTTGCCTATCGATTGCCAAACATTTGGCGATTTCAATCGTTTATCTGCAACTCAGTTGAAAAAACTTGTAAAATATTATGGACTAAAAGATGAGGGACAAGTTGAGCAAAATAGAAAAAGTGTTGGACATCTTTTAGGTTTGCCTGCATATGCTTAAAC
>contig14321_5902_6060
TACCAGGAAACGATGCATTTATAGCTTTTCTTACCCCATGAGCTATtGGACCAACAATTAACAAACTTAaGACTTTAACAaTACCAAaCAAaCAAGCAATtAaTACAaTtAAaGAgATAaTAATCCAAAAaaGaCCTGTCCCAccatcaccaaatgaac
>contig14319_1920_2102
AACTGGTGAACCAGTTAAAAATATTGACGATTTTAAACGGTTAGACGATTTGTGTTCAAAAATAAAAGTGAATTGGGAATATGTTCCAGGACATAAAGGTCATCATGGTAATGAAGAAGCGGAT
>contig14319_1920_2113
TgGAAATCATCAACTGGTGAACCAGTTAAAAATATTGACGATTTTAAACGGTTAGACGATTTGTGTTCAAAAATAAAAGAATATGTTCCAGGACATAAAGGTCATCATGGTAATGAAGAAGCGGAT
>contig14346_687_929
CTTTGAATATGGCATCAATGAAAATAAAaTCACTTCATCGATATATCCTCCATTAACATTAAATGCCTTAATGGAGTATAAACCCTTAGTAAAAGCACCTGGTTATGGAAACTTCGAAAACGGTCAGCCAAAATTATTCAAaTTAAATCAAAATTAaGTTTTtATtATTGTTATAAATATTTTCC
>contig14359_3130_3310
ATTTTTTAGAAACTATAATTTGTAAATTTAAAAAAAaGAGAGAAAAATAATTTTTTTTTCAAATGGATGGAAGTCAACAGCGTGTGGTCGATTATGCGATCACTGATCCAAAGACCCTTTATGAAATTTTAAAGAATTTGAACATCAATATTtCTTTTAAGGATATCAAACAACCAAATGT
>contig14366_773_908
CGTCACCGTTTAAAAAaCGGGCCTTGCACCCCAAaCATAGGTCACCCTACACACTGGACCACGTGTCACTCTGTGCTTCGGGGAGGTACTTTTGTTATACTACAACCGACCAATCAGTAAATACTAAGAACTAGCA
>contig14391_1196_1303
TTAACTAATAATTTATTGACTAAATTTGAACCtAACATCTTGGTTGAAAACATACAaTtAGAAAGATTATATATCGATGGTAACAATATAGAGATTGCTGAGTTCGGG
>contig14396_1138_1275
GTTGGATTTAAAGGtAATTGCATCTTCATCAACGTCGACTtCGTTACAAACATATCCCGAACAAACAAAAAACTCATTTGTTtCGAACAGTGAAAAAaTtAATTTCGATATTCAaCCAGTGACCCGGTCCCCTAaTtC
>contig14397_45_185
CCCGAATCGTCAGATGCGCCCTCTGTACAATAATTATTATACCTTCTATATTCACATCCTTCTTTACTTTTATTATTCTTAATTATCAATGACGTTTGAAGTAAAGCTTCTGAAGGAAAACCAAAAAGACCTCCATCTGTT
>contig14400_848_1087
TAAAAACGAGTCGATCTCATGACACTCCGAATAACGAGTATTTGAGAATTAAACATGATAGACACAATTATCAAAATGATCAATTGAAGTCAGCATATAGATCACTTTTACCGAACGATATTTACCGTCAATATTACCAGAGTCGAAGTAACCCCAAAATTCAAACAAATAAAGAGCGACC
>contig14402_584_696
CAAATAATAAACCGTAGTCCGATTTTCGGTGTTTTCGGAGCCTAATAACTCCTCTAAGTTTTAAGATATTTAATGTCGAACTTGTTTATTTAGTAGTTTAACTTAGTCTCTTT
>contig14412_349_506
AAAAAAACAAATTTCAAAATTCAAAATAGAATCTAAAAAAAAaGAGCCAAATTATAACTAGAAaGAAATAATTtAAAAATGATGAGCTATGCGGATGCTGTTCGACGTACaCCACcGTcGAACCcTGAAAGACTTAAaGAATTTAATACGTTGCAGAC
>contig14432_231_357
TtCAAATATGATGTGACCGAATACTTCATATACCGTACAATTCAGAACTAAGTAAACAGATTTCGACGCCTGACTCAAGCCACTTCTAAACTGAATTCAAGAGCGGCTAAAACGACTTCAGCATGCG
>contig14439_1316_1562
CTAAAACTCTGTACGTATACACCAGAGCAAAAATTTTTtCTTTGCATTTAGGTTtAAACCTTAGATTTGAATTCGATCGATAGACTTGAATTAGAAAGAAAACGAAACACAAAATGGCATTAGTCGCTGCAAGACCATTAATCTCTGTTTACa
>contig14464_3387_3592
CTAAAAGAACTAGTTGCATCTGGTGAATTTCAATCGATGATTCCATCAAAaGATGATTCtCTTAATGAAAAAcTtAGAAAAaTAATCAaTACTTCTAAAGTGATGCTTTTtATGAAaGgTAGAAAaGAtGAGCcAAaGTGTGgTTtCAGTC
>contig14495_77_196
TAGAGTTCCAAGAGTTGGTAAAGAACTATACGCTGGTGTCGTTGCTTATATTAAACATATTGGTAATCTTTAAATATTTATTAAATTCAATATTTAGAGTAATTAAATAAATTTTTGATT
>contig14501_48_209
CTGGTGTGTCTCCCGATGTGGAATTTACTATTTATGAGTTGGAATTAAAAGTTttAATTTTtATaGAAAAATACACCGATGCTGCATTCATTTCGGCTTTCCAGCAGGGCTAAAATTTTCCATTGTAGAACAAGAATTTTCACGTCTTGCTGTAGTGCGGGT
>contig14521_284_417
AAAAAAaaTGAAGACTAATATTATTTAGTAAAATGCTGAATTAGCACAAGCAGTTGGATTGCTTTTGACAAATTCACATCTACGAGTAACCTCATCGAAATAAGTATGCTCTCCAACAAATGGACACACATATG
>contig14531_34_149
ATTCTACCTAAAaGTTTTaTAAAaaCAGAATGCTGTGGTCAAAAGCAATACAACCTTAATTTCGAAATTTGCTGCTTCGGTAAAATTTtCTCTAGAATAAAAGTTCACCACTGTGG
>contig14551_1305_1460
CTGTAACTCGAAACTAAAAAaTaCATGCTCCGAAATCGATTCCACCTATCGCCAAGTTTGACAAAGTTTCTCGAATAAATTTCAGTTGAAATAAACTCCAACGTACATTAAAATTTAAATCTCATTCGGAATTATTTtCTAAACTTGAGTTTAAAA
>contig14568_1333_1447
TTTTTtAATAAAGGACGTGGGAGAAGCATtATGATATCTATGTTtATGGTCTCTCATAaTtAAaCATCAATTTTtGAaTTAAGTGATGAaGAATACCAAGACGCTTtAAAAtCTC
>contig14585_460_543
AGGATATTGTATATCACATAACATTGTGTTCGAtATGTGCTTTATtGATGTtATGACCcATTTAaCTCaCTAACATGTCACgAa
>contig14590_322_465
TACTTCAACTATAATTGTTGATGACCGAAGGTTGAAATCAAGACTTTTACTAGTTGAACATATTTGTTCATAATTAATATCCATTTGATTCTCTTCCAGTCTTATTTTTCCAAGAAAAGGATCATTTGATAAAACAGTTCCTTT
>contig14615_2194_2285
ATCTAAATCAAAATTTTTTTTTTtGAGAAAATTAATTCCTTTTGATAAAAATGGAACTAAATAATGGTACAGATCGTAAACAGTtAGTACCT
>contig14631_1040_1255
GGAGAACATTACCaAgGAAATAAATGTTTTGAATAtTTCaCTTCCTTTAAAAGaAAAAATGAAAAGTTCGCAATCCTTGATTGACCGTCTTAGGAAAGAACTCGAAAGCGAGGAAGATTCACACAAAATAAACGATAAAATTATGTATTCTTCATTAA
>contig14632_1535_1676
TtATTATTTTGTTTAAGAGAGACAATAGAGACAATAAGAAAAaTGTACAGACTACTTATTTTATTGATTGGAATTTTATCAATAAATCAAGCGTTGAGTATGAGTATTGAGCAAACAAATCTTAGACAACAATTTAAATGTA
>contig14653_2075_2272
CCCTCTACTGCCTTTGATAACCGAAAAGAATCTCCTCTACAACCTCCACTTACTAGAGTTTTCCTCCGCTACTGCCTCCGTTCACCGAAATAGACGCCCGCTACTGCTTCCGAATTCGGAAACCAGACTGCGTTTCTGTTACCGATATTAGCTAAATTTCTGCTGGTATATCCGCTTACCCTGTGACGATCACTAAAA
>contig14666_2_182
AGTATACATTTAAGAGTTTAATTGAACAAGATAAACTAAATTTAGAGTTTGATCTATTATTTTCAAGTTTTGGTTCTGATGGCATAGACGGTCCTACTGATGCTGCTGGTGCTTATTATTTATATGATTCAAATTTTATCAGAAATACACAAGAAATGCTCGAATTTTTAAACAAGCATGA
>contig14672_2_165
CTAAATGGTTGCCTTCATGATCGACATCTGAATCAACGACACTAAGAGCTATTCCCAATTGTGATGCGTAGTATGTGAACATAATTATCGGATGACTGTACGGAATCGGATAGATAAAAAAATCAAAGCTTAATACTGAATCCGATATAACAAAGAAAAaTGCA
>contig14687_667_849
TCGAGTTTTTGCCTTTGTAGTGTTGTTTCACCAAAGCTTATATCCGATTGTCGATGTGCTTTCTTTtCTAATTCAATAAAATGCTTCGAGAAATTATCGAAGATTTCATCGATTATTTTACTCTCAGCTGAGATCATCTCTAATTTTTTTTTGAAaGAAaTTAATTTTTCCTTATTTGACTTC
>contig14692_12_29
GAGGGAATtACGAAATGA
>contig14691_2680_2880
TTATATTCTTCAACATAAAATGTTTAAGCCAATACCCTTACAGAATCGATTTCTAGGAAGTATTTTACTCGGAGCATTTTGTGCTTGGTATTTAGCGAAGGTAAGAACAAAATATTGCCAAGAATTATGGATGGTCTT
>contig14702_906_1153
ATTTTCGaAtTGTTTACATAGaACAAGacTAAAAAACATCCCAAATGCTTAGATGGTACATGGACAATAGAACAAGCATTAAGAAGtTTTTTGGATGCATTTGACACTCCAGGTAAAGCAGATGGTATAGTTACAATGGAAGAATTTCATAACtATTACGCAATCATATCAGCGACTATACCAGAC
>contig14724_110_227
aGAAAATaCATCAAGTTTTTTtGTtCCTCCAACAGTTACTGTTGTTAATCCATCGCAAGCTAaTCCTTTACCGGATCAAAGCAAAAAaTTAAaGTtACCcTTGTACCAGGAGATGGTA
>contig14739_1073_1217
TACATTCTCTTTAAATTGCTTGCTAAACATAGAATGAACAACATGCATGGCAAACATCATTCTATCAGCCTTGAATAATGATCTACTAACATAGTTATAGACCATAGTTATCAATATTTGCTTAAGTCCTATAaTTTTATCTTCT
>contig14742_1318_1336
GACTAaTTACCATCGCGTC
>contig14766_3614_3777
AGAAAATAAAAAATGTCAAAATATTTCACATCGAATAAAATATACACTGTTCAGATTCAAAAAAGATCGAATGGAGGTttGGGATTTTtGTTACGTCAACGAGATGAAATGCCATATTtAGCAGTATGGGAGGTAATAAAAGATGGTTCGGCTGAACAGTGCGG
>contig14770_17_147
CGCAaTTCCATCTGATGTGTGATATtACGTTtCGACTATAaTCACACCACTCGAaCAAGTCACTAcTTtCATAGATGACAGATtATAGCTCTTtACAAACACAATtATTAATAGCCTTAACTAAACTAAGG
>contig14763_212_408
CTAATTCATTAATGAAAACaATAATGGCTGAGCaAAATAATGATCCTGACGAATGGGAAACTGATCCGGATTTTGTTAATAATATAtCTGaAAAAGAGCAGCGTTGGGGTTCTAAGACAGTCGAGGGCTCAGGTCGACA
>contig14779_2_110
CCGCCAATGGCCACTCGAGTGTAATCGACTAGGAACTTATGTTTATTTCTCTCAAATTTACcACTCGtAAtAACcACGTGTATTATTCACaTTACAAGATGCAAATTtA
>contig14797_1193_1358
TATATAATAAGGAaTTTTGTtGCTTGAAaTAGATCGTTGCCAaGGTGGTTGCACACTACCAGAAaGCTTGAAAAaTATGTTTGACTCTGGTGTCTCAGCTAAACTATACAAATGTAAATATATTTCTTGTATATGCTGTTGTAGACTTGACCATCTCAAATTCAAG
>contig14799_5_192
ACATGTcATTCCAaaCgaTAGgCCAGTtCCGAcACCCATGATTAAAAaTGTGTCGGCACGAGCTGAACTCCATCTATTTTtATTTGGATAAATAAAaCAAACCAACAAGAACATTGAAGAAAaTAAAGTtCcAATTAAAAAaCTATCATGAATTATATCATATACTGATTTTGACACTGATATAAAAa
>contig14804_4239_4365
TCGAAAAAGATCTAGAATGCTTTaTAAAAGAaCATTTTGACATGTTTAAACAAACTGTACATTTACAAAGCATGACTTTTTCGCAGACATGTGATGACATGTTAAAATTATGTCAAGAGCATAGGGA
>contig14835_2379_2406
GGTAAAAAAAaaTTtAaTTTTTAAAAAa
>contig14837_119_251
CTGaGGCTCAATGCGAaGAAAACATACGTAAATTTaCAATTGATTTAGGTTtATtAaTTAGTCGAGTtCACAGCGAGTCTATCGaCTtAAAAGTTCGCTTACAATCACCCGTATtACTTTCATCGGATACAAC
>contig14848_151_379
ATTTTTTtCtGTTTTGAAATCCATTCATTCATTTGGAAATGGACTGGAAATCTATGGATTCATTTTATGATCCATACGACACAGAACAAAATGACCTAATGTACCTTGAAGATGATGAAATGTTATtGGCATACAaTAATGAaCCAGAATGGTTATtCAATTTAAAA
>contig14850_761_954
GTTGAAACTCACATGAACCAATGTCGTTCGAGAACATTTAGTTGCATCGATTGTCAGAAAGATTTCAAAAATGACGAATATAAATCACATGTTAAATGTTTGACCGAATCTGAGCGATACGAG
>contig14873_810_1052
GTTTCCGAaTATAAATTCAATTAGTGAAaTCGATTTGAATAAACAAATGACTATTGGAAAACGCTTTAAAATGTCAAATACCTATCTTTTCGGAATAGGCGAGTCTGTCTCCTCAATAACTGTGATTGGACACCAAAAaCCAAATCTTTTtGAGTATTTATGTGATAATACATTAAAAGAGCGACA
>contig14879_1_1358
GAAGACtgaaGaAATGaAACTAAGAGAGCAATTTTACCGTGATGAGTTAAAGTACCATTTGAAATGGGATCGTACAaaaaaagttccgtctaaatcAccgactaaaTACGAT
>contig14881_975_1168
AATAGATtAATCAACCCGATTTAATCATTCTTATTGATAGATTGAGACATTTTGTAAAAATACCAATTATTTATTAAAATAGATCATTTGAGATGTCAGCCGAGGAAAATTCTGAAAGCATTGATGGTTCTTCTAAAAGTGAACTAAATTTCAACGATCATGAAAAAGACTGGTTGGTTCAAGCTGAAGATAAT
>contig14918_385_509
TTACCTTtCGTTTTTTTTtCTCTTTTTTGCGTGCCTCATTATCTTTAATTAATTCATTGCACCAAATaTTAAAAAAGAACTCGGGATCAGTGTAAAATTTCATACAAtCTTTTCCATCAGATCTT
>contig14926_37_303
GAAATTTTAAATCATAAAAGAGAATATTCGAAGTGCTGGAGTAGACTAATACCTTATATCAAAGATTTAATTGAGAAAAATCCTTTCAATAGTGAAAAACTTAAGGATAAAGATAGACAATTGCTaAAAGATCGTTTTA
>contig14944_343_515
GTTCTATTCTACTAAAGTCCTAAAACCTTTTTTACACATCATAATTATAGTGGTAATTTGTAGAAGCTTCTAAAGAGCTTTCAATTTTTTTtCGTtGATACGGATTCCAGTGATGGTATCTGCGAAGTTCAAATATTAAATATCTtGTAAACTCTTGACAGTTGTTtAACAAA
>contig14948_600_743
CCCGTTGGCCCCAATGACTGTGAGTGGGGCTTAAGAGATCAAAAATCGAAAAGTTCCGTACACTGCCCTTTTTGAGGTAAACAAATATTGGTCACCTAAATTTGATCTAGTGATAACATAAAACAAaTTTATAGAGTTCATCCT
>contig14971_1681_1810
CTTTGAGATTTTTTTtCGAATTTTTTTTtATtATAAATTTTTGACAAATTCAGGTGATTTTTACGAGAAAGAAAAAaCGAAACTTGTTAAATGTTGTTATTGGGTAAAAATTATGgAgTTAATGGGAGAA
>contig14973_1593_1715
TTTACAAGTAaTGTTCGGttGATTGATTTTTTTGCATCGTCAATGCACAATGTAGTTACATCATGTGACAAAAATCGCTCATCAATAAGTTCATTTGAGTTTTTAGACAGAAAATTAGGTATA
>contig14974_622_796
ACTtATCATATTAGCTGTTAGgCGATTTTCATTTAAAaTGGgAGTATAaCGCTtCTCATTTGTATTTGTATCTAAGTCAaTTTTAAGCACAGCATAACTAACTGTTGGCACTAGAAATTGtAtGGCATAATCtCTATtATTCAAATtGGGAATTtCTCTtAAATTtCCATCAAAa
>contig15010_27_182
TGTCCGTATTTTAGTGTGATTGTTTtCTGGTCCGTGTCCGGGTTTTAGATAaGTAAAATTCCGTGTCCGGCTGTCCGTGTCCGGATTTTAGGGACAGCCTTAATTTTAGGTTGATTTGACAGAAATTCTATTAGACTTTTTTTCATTGAGTTATTG
>contig15011_289_496
AGTTtAGGTCTATGTGAAGTTTCAAaGTATGTTCAAGAGCCTTGCTACACAAGATCAGAAAAAACTGAACCTGAAGTAAAAACTtATCCAaGaCCCCAtGAATATTTAGACaTtAaGgCTTTGCCACTTAaTtGGGACTGGAGAAaTGTAA
>contig15011_293_496
tAGGTCTATGTGAAGTTTCAAaGTATGTTCAAGAGCCTTGCTACACAAGATCAGAAAAAACTGAACCTGAAAACTtATCCAaGaCCCCAtGAATATTTAGACaTtAaGgCTTTGCCACTTAaTtGGGACTGGAGAAaTGTAA
>contig15024_154_264
ACCAATTCCAACTTCAACAATAGCTGCATCAACTTTTTCTTGTGAAAAAACAaaaaaaCTCATACATGTCAGAAATTGAAAATAAGTCGGTCTGTCGAATTTATCTTCTCG
>contig15024_3272_3462
CTCATGCATAGAAAAAAAAAAGTTTTaGATTAATAAATCTTAATTTAGAGATGACTTGGAGAAAAAAAAaTAAaCAAAAATTTTTGTTTTtATTTTAAGTATTTATCTtCTTCCTCTTGTAGTAACTTAGCtGaTGATTTAGCATCGAAAAACAaGTCATTACACTCTTCAaTTtCTTCTTTTGAGtATTT
>contig15025_172_327
TTAAATTTTAtATTTTATGGTATAACATGTCAAAAATATCGGAGCGAATTGTTTAACTTAATAAATGGTATCTGGTCGGAAAAGTCGAATACCAACGATCAAAAATATGAGTTAGTTACTAGTGTTGTAAATGATAAAAGAAGAATGACACAGCTA
>contig15027_287_460
AAgtTTTTTTTCGAAATAAATAtTTTTTTAGGCCtTTTAAAGATTGCTTACAGTCAAACCACTGTGACATCAAATACAATCACAACATCGACTGTTGAACTTTGGCTAAT
>contig15040_5_251
AAATaCCGATGAAAAAATTGATTTAAGATCAGGTGTTCCTCGTCTAGTAACTCAAGACCGAGaAAAAAAAGaAACTACCAATGAAATTAGAAAACCAGTAAATACGATTATTTCTATAAATGATGTCAAAAATGCTGCTCTTTACATGTTATCCAAGCGATATTACATTCCTGTTGAATTTGAG
>contig15040_397_608
AAACGAAAAAGCATAAAATACTTATAACGAGTGAAACTGGTGTGTCTTATCTAAATGTCAGCAAACATAAGAGATAAAAATGAAAAAGATGAATTTAAAGAAATACCACTCGGTATAAAATGGGAATGGGA
>contig15065_627_765
aTtAAaTGCTTTCGATTTAAAAAAATAAaTTTtAAATAAGTTGTAAATTAAATACTAATGTCTGTGGTGATGTtATATCAGATACTAAGATTTCTtGTCCGTTTTCTAGACCAAGTTCTTCTAAAGTCTTGTCTaaaTT
>contig15087_1455_1617
CTGGACTTGATTTTGTTAACTTCCTCTGTCATGTGAAAAACGTTCAAACTCAGGAATAAACCTAACGATTtAtGATAACGAGCGTCTATtCAAAaCCATAAACAAATTCAAGAGTTGTAAATCAACGTTTACAAAATAAAaGTTTGACTGTATAACATTTTTT
>contig14730_743_989
tAGAAAATCTTTATCTCGTCTTTTGGAAAAAAaCTATACTCTATTTATCTTTAAAATGGCATCACAAAAATTATTATGGGTATGTGAATTAAATAAAGATCAACCAAGCAAGTTGTGGAAAGCCGCCGATGGTTTGGATTTGGAAGATGAAGATGATACTGATTTTGTAATT
>contig15090_3826_4004
TATTGGGAAAGTTTCTTGTTTTAAAAAAaGACAAGGAACGTTTTACTCGATGGTTAATCAGTTGTGGAATTGATGTCAATAATGCGAaCCAGTGTTTTCAGTTTTTAAAAGATTGGACAGATATGTCTATCTAAATTTAATCAGAATGGTACAGTTAATTATTGTCCCCAAAAATAATC
>contig15094_346_520
AAACCAGGAGAATAGTAATTGCCAGAGTATATTGGTCCGTATGGTGAAGTAAGCGGATTAAGCTCATAATaGTCAATATATCCATTCATATTTCTATCGTGTCTCAAAAATTGATAATTAGCATAAGCGCCACCAGTAATCAAATTCAAAAATGGATGCCTTACCAAAGAATATA
>contig15102_1303_1434
GTCCATTAaCAAaTAGTGAATTATGCTCGATAGTCTTAAATTGTAAACCCATAGATAATCCATCTTATACTTGGAATATAACCTTACCAAATAACCCAAAGCCTCCAATTGTGAAACCGAAGCCTCCAAAGG
>contig15107_3_2059
TATGCAAAGTTCTAAACAaTTAGCCAATCAATTGTGCTCGAATTTTTATGCTACGCCAAGGATTAATAAGAGAAATGCTGAGGACAGTTTACAATCAACAACTAAAAAGAAATTAATGGAAAAaCTACCGAA
>contig15110_308_455
CGCGTTCTATTTTTCATTTTGACAGAGTTTTAAATAAATAATAAAAAAaGAGTTTCCATGCTGAAATAaTATTAACCCTTTTGTACAAAAATATAGAGGAGGACAAGATATTTGTTATATTTTCCAAGAAATtcAAAAAACAACAAAA
>contig15111_32_161
TTCAGTTGGCCGTTTAGAATAGCTGCATGAATTGGACAGCGCAAATATTCAAGTTTTAGGTATTCGATACGGTTTGATTTGTTAATTGTGTCTAAAGTCTTTATCTCAGGTTTGCACCATTGACGACAAG
>contig15117_994_1162
TGATTGTCGACTTTATTTGCACGATTTAAGTCCTTATGATGGCGAACTTCTAAGCGAGTCAGCTCGTAATCCTCAATTAAGTCATGAAGAAAATGAAACaGAAAATCTGTGCGAATTTGAGCGCTATTTAGACTTAAATGAAGACGACGAAAATTTAAACGAATcaggt
>contig15127_1763_1789
aCAAAGTCTCAGTTTTAAGAACTCCAA
>contig15133_2219_2383
GCtGTTTAGGATTAAACTGTTTAGGGTTGATTTTTTGCTTAGTTGACGTTGATTCTAAAAACTCTTtACCTTGATCATCATCAGCAGACCAAATTTCGGTTTtCCTAAGTACTTGACTTTTAGTGTCATCAAAAGGTTTCTCCGTAGACATTTTTTATATTTTTC
>contig15142_404_543
CGCCTTCTTGCTCAAATTCATGTCTTAATTTTTTAACCAATTCATGTACAGGAACATCTCTTAATGGTAGATACGGAACACTTTGACAAATTGTCGAAGTTGTTTCATTTAAATTAACATTTGAGTATTTTTtATTATCA
>contig15142_3233_3424
AGAACTTATCTAGATTCCGAAAAATAATTTTTTGTTTGCTTTAATTAAATTCAATAAATACGAAATGTATTCGAATTCCTATGCAATTCCATTTCAAGGAAGTATCTCAATAGCCCATAATAACCTTTCAATTTTAAATAGAGATTCTGTTAGTACTTATGCTGTAGTAGGAAAAAaTGCCGTGTATTTGGT
>contig15143_32_139
ctttGcAaaTTTACtAaTCGgAatATCGTCATCGGATTCACTATCTAATAAGttctttCtgTTTGAAATAAATTTTCTCTTTAGTGGAGTTGATTTACTCATCTTTAA
>contig15146_334_358
TTAGCTAATTTTTCTTTTAATAAAA
>contig15152_484_671
CTATTTTTAATTGTTCCTATTTGAAAAAGAGCCAATTCATTTTGTTTCTAATCACTTAGTTTtCTTTGTCATAATCAAATTGCCTTCAGCATCGAAATTGTGCTTGATCATATTGTAAAATGACCTAATCATATAAAAATAaTAACTAACTAAAAGTATCAATGAaCCAAAGCACATGTAAaCATTGG
>contig15164_6418_6619
TATAGATATACTAACTGGGCCCAACCGGAAAATTCaACagCCATTCGTCAAAAACTAATAGATTTGTATTCAGATTCATTGTATACATCATGTGTAAATGAAGCAGCAAGGTTTCAAACAGCGAAATGGCCCAATAAAACTTATA
>contig15166_1757_1912
AAAGCTTTAAAAAATTTATTGAATTTTTTttAACTAAAAaTTAAAAaGAGCTCGtGTTTACTGAATATTGGTTGTTGTCTGAAAAAGTGACCGTTTTATTTGaTAAGGTAAATTTATGATCATGAGTGCGATCATCATAGAACCTaTTATTAGCTC
>contig15179_8_175
TGCACTGGTAGAGAGAATAGTTTCTGTTTTGCCAAGGATGAAAtGTCCTCATAGAATAGAACCTCATCAAATTCAAGGCCTAGACTTTATCCACGTGTTTCCAGTTATTCAATGGCTAGTAAAGAAaGCTATTGAAACAAGAGCTGAAATGGGTGATATGAATCGAGC
>contig15185_921_1047
TTTAAAaTAGACGAGTTAAAaTTGGTGATTTATCGACTTGAAAATGAAGTAACACAATTGAAGTCTCTAAACGAGTTCAAAACAGATGAATTCTCAGCTAGATCTAAAaTTAAGAATAGAGCGGTTA
>contig15197_22_241
AAAGAATGTCCGATCATTTTAATAGATGTGAAAAAGACTTGATTGATTTTATAAgGTCATGTaAGACTTTGCTAGCTGATAGattAccaatAGCACaactggaggaaaaaaaatcATTAAttaGGCAAGCTAGACAGTAtttAGATGATATATCtaaattagt
>contig15205_20_231
CAAGTGATGAAACTAAAGAATATCAAGTTTTAATAGAAGATTGTAACTTCGGTTGGGATTATGAAAATGTTTTACtTAGAAATATaAGtTTGaAAGTGaAAAAACAGAGTTTAGTATCGAtTGTCGGTAGTGtaGGTCTAGGAAAGTCTAG
>contig15206_100_258
AAGAATGTTAATATAACtAATTTTtCATCGAGTTGGGCTGATGGTTtAGCTTTTtGTGCGTTAATTCACAGTTATATGCCAGAGGAATTTGATTTCAATAAATTGTCTAGTCAAAATAGAAGACATAATTTTCAGCTAGCGTTTGATATTGCTTAGTAA
>contig15268_821_990
ATTTTATTCTATCAATTGTATAAAGACTTAAAATTAAAAAAaGCTAATTTCCTCAAGTTTaTTGGCTTGATTTTTATGTTAAGAATCTCGTTTATATTTTATGTATGTCGAGAAGAGGCTCTGGACACTTGTACACAAaCAATTTTCTCTAAACAAATGCTCAAAAGTGC
>contig15276_250_298
CAAAGAAGCTGCGGGgATtCTTGAGCTGGCTCACGGATAACAGCCTGTA
>contig15283_35_77
TATAGGATTCTTTAGACTTGTCGTATAaaTATAAAACAAAAAA
>contig15284_1480_1661
ATTTTACAAAAGCTtCTTTCGGTATAATTCTAGAATATTAAAGGAATTTTGTTTTTTGGACCCGTtCAGGAAAGGAGCCAACAATAATTGCGACATGAAATTCATCAATATTTGAATCAACACAACCTGACGCTtCTCTGAAATTCATCGTAaTTTTAAGCAAAAAAaCATTTATGGCAACT
>contig15281_1445_1572
CGAAGTGACTGAAGCCGCTTCAAAATTTGGTTTGAAAGTGTTTTAAAGGCGGCTTAAGTCAGGCCTGGTCTGGTTTACCCGGTCACCAACACTAACCGGGTAAAACCGGGTTGCAAAATGTGTCAACA
>contig15291_1_121
TCTAGaaccTAATTGCTCCTCGGATAttaattttaCAGCtttttttGaaaaGTTAACATCCGATGCaaaTATGTCTCTAATATCTGATTCAACACgTTGAGCTTGTATAACTCGATACAAC
>contig15303_894_1008
AAAaCATTTATTAAGGAAaTATTAAATGGTAAAAaTTaGCAAGTACGTATTAAGGGTTTAGAGTATATGAACGATGATCCAAGTCAAGTTGATGTTCTTTATGCAAAAaTAAaGA
>contig15305_30_184
AAAGCGCATCCGCATTGCCATTTTTGTGCCCCTCTCTATACTCAATATCGAAGTCGAATGATCGCAAAATGCATAGCCAACGTGCGAGTCGAGGTGAAGGTTCTTTCAAATTCTTTAGCCAAATCAACGGTTTGTGATCAACAACCGCAGTAAAC
>contig15314_2121_2274
TTCATCAACAaGTTTAAATTtGTTAATATGTAAATTTTGCTCAAGTTCtCTATTGACTATGAATGAaGAAAAaTGTCTTGAAATATTAACCTACTGCTTGAATTCTTTGGACTCATCAAATTCAGAAAATAACAAAATATCCAACAACAACGAA
>contig15314_3565_3672
AAAaTGTTCGAACAGTATTTTTAATAGTTAATTTTTtGATCAAGAATTaTTCAAGTAAATTGAAGCAATCGAATAATTTGTTTAATAATATACTTGgtGTATATCAAG
>contig15326_192_399
GATATTTTATATTCGAGTTGTATTCCATTTTATGTTCGACAATTTAATGAAGGAGCTGTATCACAAAGTCAACTAGGTTGTAGACTTAGCTTCAtTTTTGATGTGACCAGCATGCTaGTAAATGtTTTCaCAGtAGCTGCA
>contig15326_5_136
AGGgATGCGCatACAAAaCTTCCGGTTTCATTGCTGcAAACCTCTACTATTGATAaTGTCTTCGGCATTGAAAATCCAaTGGCAaaTGCCCATAACAATAAAATaTAAACAAAAACTATaCTACATTTTGaC
>contig15330_394_573
CTTGAAATTAAAAAAaTAATAATATAAAAGTATTTGGGTGAGAGAAAACTCGGATTGTTAGTCCAAACAGAATGCTGTGAGTTTAAATCCTGGACGAATAAATAGAATTCAAGAATTTTCAAATTATTTCTTGATGCTATACTGACTAAAACACTTGGCCAACGCGTCTTGTGACGGGCT
>contig15350_989_1162
ATTTTTTTATATTTCTAACTTTGCTATAGCCAAAATAATTGATAGAATGGTAAGAATCAACACTCTTTTCCCTATTTTCCCATATCCATTAGAAATAGTTGAAAACATTGAAAAAACGACTTCATTTTCCGAGTTAAAGGATGTTTTtAAAAAAATTtCTCACCATGCAACTAA
>contig15357_2_135
GCAGGGTTTCAAAATGAGCCATTTAGTAAAaGTATCTGTAGCCATATGAGTAAACTGGAGCATAACCATAACCATATAAGAAAGCCATTTTGGATTGTTTTtGTTGATTTGAATTGAGAAATTTAAATTTTTtC
>contig15362_473_596
CCCATGTGCTATATCTTAATAATGCTTAAACAGCTCAAGAGCAAGTTTAAACAAAAAAATATGTTCAAAAACATCGTTGCTCTTGGGTCGCTTAGAGTCCCTTGATATTTtATTTtGGAAAAAT
>contig15379_978_1092
CGGGGCTGTTCAATTTTGTGACCAGCTGGTCACATTTTTTACTCTAAAAAAAATTTAAGTTAACTTTGTGACCAAATAAATTTTTtAATGACCACCTGGGCTTTCGGTTTTTTTT
>contig15395_38_153
tCCCTATGGATATTTTTTATtCGTTCATAGCTTCATGTCTAAGTTTATCTGGGCAAATACTCTTAAATATATCGTTTAAATATGAAGATGCAACAAAAaTAGCAATTACAAAGACC
>contig15395_1383_1565
GGTTACTCATGTtATAGAATAGAAACATGAACCTAAACAACTCtAATGCAAAAAATGTAATaGCTTCAACCACAAATCGAAAGATTGTGAGAAAGAAACCATATTTGAACCGGGAACTACACCTTACAAGAAAGTCCAAAAGAAAAGATTGAATGCTCATACTATTGCCAAAGTCACCCGGCC
>contig15391_325_548
TAGGCATCCTTTTTGtTCCTCAGCAAGAAGCTTGGGTTGTTGAGAGAATGGGAAGATTTCATAAGATATTATCCCCTGGTTTGAATTTTCTAATACCGGTAATAGATAAAGTAAAATATCTGCAAAGTCTCAAAGAAATAGTAATAGATATACCAGAG
>contig15404_1217_1299
AACAGGTACCATATCCAAAACGGCATGTCCTTCACCTTTCATTGATCTCAAATAACCTCGACCAGCAGCTATGAATATATCAC
>contig15418_1018_1182
AAAAAAGAaCCATTaTCAAaCATATTCTCACTATTTGGATCCAAAGTCCAATAATTtCCTTTGCCTGGATTACCAGGTTCACGTGGAACTTTTACAAAACAaTCATTTAaGGATAAATTATGACGAATACTATTTTGCCATGAAGGAAACCTCTCACGGTAATAA
>contig15419_412_581
CCGAGGCTATAAATAAACAAGGTTTTACGGCATATATAAAATTTTAGTTATTTAGATATGTCAGGAGATTTCTTAGCCGAAAATAACGTGTGCGGTCAGACTTTGCTTCGGCTAGTTGCAAGaGGAAACGCTATAATAGCTGAACTAtttCGtttAAGCGACTACATAcc
>contig15435_534_619
CTACATGAACCATgaCGGGTGTGTCCCATACAGCACATTGTAAACGTAGATGAGAGAACGTCATTCTCCTTAAAAAATGGTCTGAG
>contig15440_77_363
AATTCTCTAATTaAAtTTaAAAAATTCAATTGATAAGGATATCGATGAGAAAAcTCCCATTAAGCCAAGACCAAATAGACGACGATCATGtACAGATTGtTTAtTTTTCTTGATAtTTGTAATATTTGTTTTCGGAATGGT
>contig15453_36_297
aGATGCGCATATTgggAATACTGGACTGGAGCCGTATGCAcgaccaaattatcggttggagccgcatgctctgttgattatcaatgtcgacactatcttggCTTaGTCTGTGCAGGgACATGCATTTGTCAATATACTCACTATTGGA
>contig15453_939_1046
AAACCAGCTGGTATAAACCAATATTGCGATGGAACTACTTATAAATGTGAAAGAGGTTTAGTTTGTCTAATTGATCAAAAGAATTTACAAGTGTGCAGTTGTCCACCG
>contig15478_810_956
CTTTTTtAAAGCATCACGAAGGTATGAGTTCAGAAAAaGTTTGGTTCACTAATTAAGGTAGCATTAAGGTACTACCTGACATCATCTGATAACTCCGACACTGCAAATACTGCATTTTCCGCGAATTAACGGCGTAACCAGACCCGT
>contig15484_5192_5350
GTGAATTATCCAAAGGCTTGTGAGATAAATTAGGTTTtCCGAACATAGGACTATTAGTCAAATCGTTTTGATTTTTATTTTTTAGCGGCAATTTGGACAATTGACTCATTCTCAACCAACAaCAAAAAAaTTAAAaTTTtAAGAATTTTTTCAAAaTTT
>contig15504_2246_2445
AAATTATTAGAATGGGTAATAAAAAAGTCAAATTTGGTCAAACTGAAATTGGCTCATTAtCTCTAAGTGAAGAAAAGATTTCTCATCTCCTTGAAAATACAGAAtATGACAGAGATGAAATTATACAATGGC
>contig15515_279_455
TTTTGAATGAAAACAGCTTTATATAAAAAAaTTTAATAATTGTAAATTGAGCCGTAATTAACAATAATTGACAGTCAACAACTCCGATCGAACAAATTAAATCAATTGAAAATGTTTAAAACAAAATCTGAACTCGATAAACATGTTGGCAAAATTCTCATGAGAGCAAGATCCGAT
>contig15531_1549_1694
CAGAAAaCAAATTTTTtAGTGTCTGAAAACAATTTAACGAAAGATTTAGACTTAAATTCTGAGTATATCAATCGAGGTTATCCAAAAAaTTCTGTATCTAATAACACGAGCTCTCAAAaCCAAaGCAATTTTCATTTtAATtATGA
>contig15548_1870_2177
CTAGCACACTATTAAAAAaTTTAAaTTCAAAAAAaaTAATCGAAAAAaTAAATGGGTAAAGCACGTCAAACACGtAAATTTGCTCAAGTAAAGCGAATAATTAGCGATAAAGACGCtAGATTTAAAGCTAAAGACAAaGgAAAagAAGTAGCCAAAATTGATCcAAAAAAaaCCGATGTTAGAGAATTGt
>contig15579_937_1056
TTTGTTATTATATTTAAATTCAATTTTACAAGATAAGCTTACTTGTTCTCAAAATATTGAGCGTATTtATTTGAATAGTCAAAtCGACGAGGGTCTTAAACGAGAACAaGGCgaaaaaat
>contig15605_14_249
GTTCTATACGTGAAAGTAGATGCATGATCCTAACATTTTCAACATTTCTTATAATCACGtTTTTTTGTGAATTGGTGCTTATATTTGTTGGATTTGCATTTAAAGATAAAATGTTTTCTATGTTACAAGAAGAAATGGTCAAATCGATTAATTCAACTCAACCTGGAATTATGAAAACTTGGA
>contig15609_1566_1751
CGTAAATTAGAATTTGTAATTGACAAAAGTTGTATATTAGAAGAAAGCGAACCAGACGATGAAATTAAAAGCGAATCGATTGAATCGCTTACGGaGaGCAATtCGATCGACAaTACaCAAAATGTCAAATTAaTtATAACtAATTATGACGAaTtaCGCAaTttAAaGGCGCGTtGTCGaCTtCCA
>contig15611_1291_1392
ATCGAATTCTTGAGTTTCTTTGAATTCTTCTGGTTTAATTTTCTCCTCTTCAAATGCACTAATGTTCATATTTGAAAAAAGTTCATCAAGTAAATTATTTTC
>contig15618_517_743
GCtTTTTGTATCAATTTGAATAGTTCGGTAATTCTTATATTAGTTTGTAGAAATTTTATCTCATATTTAAGGTCGTTTTTGTGTTGTTCACCAAATTTCGTCAGAGTAATCGATAAACATGTTTCTTTTCATCGTTATGCAGGCTATCTGATAATATTTTTTTCAA
>contig15619_955_1070
ACAGTTAGAGCATTTACTAAATTAGATGGAAGCgaGTTAAGTGATAAATCAAGACCAAGTAaTTtACCATTGACTTTGCTAAaTAAATAAGTCAATGAAACAATGTTGATTTGTTT
>contig15655_3521_3750
TTAGGATATGAAATAAAAATAAAAAaGTTTTCATGTGCAATAAATTTTTAGATAAAGGTCCTGACTTTTTGGCTAGAAGTGCCAGACACTTTTCAACAAATGGAAATATGAATATTTACGATCCAGTGGAATGCAAGTTAATTATCAGACCATTCAGCTACaaaGtttATG
>contig15657_1_93
GCTTAAATTTCCTAAGTTGTATCTTGGTGCATACAATGGATTCGACAAAGCATTCTTAAAAGCAGCTCTATGAATCAAATCAACAATTCCTTA
>contig15664_17_162
TgTgAAGACAAGACCGAGTAAGAATTCAATTCGTCAGGGCTTTGGCAATGTAACAAATAACAGACTCTTGAATTTGCGATCAGAATCGAACAAGAAAAAAAaTTCAAACGATAAACACAAAAGAATTTAGGGACAAAACCTTTTTT
>contig15666_980_1230
aTTTTTTtCAGATATTAAATTAAATAATAATGAAAAATTTCAAAATaGAAaTAACCCTAGTTGTTTTGTGTATTTTAaGCGTtCAaTGCTTAGCGgAGAaTAaTTtAtCTGgAaaTCATGAACAAGATAAaCtAGAAAaTAATATCAATGATGATTTAAGTGGTACACAAGAATTGAACaaaCGATATAGATTAC
>contig15674_5318_5442
AATTTGAATACTTCATTAACGAATTCGTTCATTAGTCAAGACGTTTTAATAAACGATTTGGACGGTAGTGAACGAGATGTCgcTTACGATTGGATCAATAAAAAAaTATATTATATTAGCGCGGA
>contig15678_380_548
GATCAAGATGGTTATTTAAATTTTGCTGATTTTGCAAAGaTTTTAAGtCTTTTCGAAATCGAATTGCTTGCTAATTATCCTATTCAGCGTACATATGCTACTCATGATATAAACTATAATGCAGGCTACACTGTTGAAGAACTTATTTTATACGTTgAaCACTCCGAGA
>contig15685_1256_1421
GTGAAATATTTCGCTTAAGAATTTCGGAAACAGGACCTAGAACTCGTTCAAATCGTTGTCTATCTAATTTTACACaTTTTAATGGtCCTTTtGCAaTAaCaGtAGCCGcTCGAGGTCTGTCtAATAaTAAAGCtATTTCACCAAaGTAatCGGAtGGTCCCAAGCG
>contig15693_39_218
CGGCGCCATCAAATTTACAAAAAaCAAaTATACAATTTtCAGCATTTTTtAAGTTtAAGCATTCTTGTCGTGATATCCACTTTGTATTGTCATCTTTAAACAAATTGTACAATTCATTTAGTTTTtCAGCATTAACTGCATTCAATGTTTCGTCTTTATAAAATCTTAATTGTGGTATCG
>contig15715_1724_1818
GAAGGCTTTTCGATAGGTGTAAATATTGTTTGAAAATATGACCaTGTAAACATAATTAAAAATATGTGGTATAGGAATATGTAGATAACTTTAAT
>contig15715_1114_1252
ACCCAATGTTGTGCAATTTCTTGACAAAAGATAAATATGGTAAGCTAAAAGAGTGAATATGCTTATGCCAAACATTATAGCCACAAAAAATAAAAGCAATAAATGAAATTTTCCAGCTTGAAACGATTGAATCTCCTTT
>contig15724_4727_4870
GTCAGTTCTGGAGaGTTATCTGCTCAAGAAAAATTAaTAAAAaGCTCAGTGAATAAGGAAACTACTCAAGTGCTATCGAAAAGAGACAAAGATAAAGTTAGTGTTCAATTAACGCCTGCTCAAaTTTAtAAAATTATAGTCAGT
>contig15737_486_611
CCAAGGGGGTGTTTTTATTTTTTtACAAAAACTTGAAAATTGTGCAGTCTTTAGAAGACTCACTTACACTTTGGGTTCTTGTAATTGAGATGTGATGCTTAAGTAATCAAGAAAATTCTTTAAAAa
>contig15742_24_154
CTTGAAAACTTTCTAATTCAATAGCCGAGTTGATATTTGAATCTAATTCTTTAATTTCTTGTTTTAAACCAACTTCTTTTTtGGTCTGTGGACACATTATTTCAATTGACTTTGTCTTATAGAACAACCTT
>contig15745_787_894
ATTGGATCGAATTTTTTtCtGTTTAAATTtCTAGTGTCATCCcAAATATATTGAGTTAGAGATTTAGCAGTTACTCGAGTTTTCGATACAAGAATaCcAACaTAAGCG
>contig15773_353_513
GATATGGAAGCTTAAGTCATAGAGAAAAaGAATGCCGTGGTGATATTTTGTCTCTGAAATGTGGTGATAAAAaTCATGAGTTAGCAAACTGCAAAaGATCATCGCCAAGATGCATAAATTGTAAAGGTGAACATTATTGCAATAGTAAACAATGCACAAAG
>contig15778_1461_1489
ACCAGCCAACCTTTTGGTAAAAGTCTAAA
>contig15789_14_194
GATTTGTATACAGGATtAAGTCAAAAAACAAaTTATGGAAGGCCTAATTTCGATTtATTTTTtAAAGAACTCTCAAACAAGGCCTCTGATGGGAACAAaGAATGTtGTGGCGTTTTTTTTtGtGGACCATCGCAACTTTCCAAAGAACTTCATATACTTtGTAATAAATATTCAAATAAAG
>contig15832_2795_3007
GcCTTATTGGGATCTCGACCGAGTGCACCTACTCAATATGATCAATTCATAACTGAACCTCCAACATATGAGCAAAGTCAACAAAGATTAGCAACaCAATTTCCAAATTCCTCAGTCATAATTCAACCaAGCTATCAAACACTACCaATAATTCAG
>contig15861_389_608
CTCAAGGTTAAAGCTGAAACTGTAAGCTTTTTtGgCGATGAACtCcATCCACCAAAAAAaaaTTTcAGACAACTTtCAAAAGAAAATATTATAAAACCAAACGTTGCGAGGGCTGTAAACGGTATACCGCTTAATATTGATGTtGAAATATTAGCAGTCGCCGA
>contig15861_678_970
TGGAATATACTATGCTCACGTGTTTAATGGaGTAAATGATAAGTATCGAATTtCTTTTGAAGGTGATCCTGATTTGAGGCTCAATATAAAACTTATGAGAGTTATAGTTTTTACAAATcaGAGcgATGCAACTTGGACAGATATTAATTTAGTAGGTGAACCTGGA
>contig15877_41_165
GCCAAaTtAAGTCCTAAAAaCGATTTAaGATCGTTGAGTTTATTtGGAAAAaTTCCATCGAGTCGAAGTTGTTATGATGCTGGAATAGATCAGAAATTTTGCGGATGTTTAAGCAAAGAGTCGCC
>contig15885_2186_2354
tCTTTttttttGTTACTTGCAATTTATCTTTAAATTTtGTTTGAAAAGAAAGCGAAATGACTGAAGAAGAACAaCCAATCTCGACTCAAACTGTTGAGGAGCCtttGG
>contig15898_235_393
CTGAGTTACAATGGTTTCGGTCTAAACATTTTGAGCAACGAATTTAAGCTTCCAATATTTGATATTAACTCTGAATGTCAGGTTATACAGCCAACATATGAATCATCTGGCAAAAATGAAATGGAAGAGTACGAAATTTTATACAGTTACTCTAACATT
>contig15939_341_494
GCCAGCTTCtCTGTTTGTACCTTGACCTGAGTAATTTGGATTTtCTTCTAGTTCAAATTTAATATCTACTATTTTATCCTTTGAAACGTTTATACCAAGAGATTTAATGGTCTTAATATGCTTATGTTTTTCAAATATCGGGATATACTTTTTt
>contig15948_3_115
AAtttACAGTATTGCCATGATTATAaTAGGAATTGCTGCTTTCTCTCTTCAAATTGTTCTAATTACTAACAATGGAGCTTTAAAAGAGGTTGGTCATGGCATTTGGGGTGgTG
>contig15956_641_776
CTCAAATTTTTtGTTGGTTCAATATAAAATGTTTGATATAaTTTGGCTATTAAGTCAATATGGATGATGAATTAGAAATGTTGAGACAAAAGCGTCTTGCTGAATTGCAAGGCGCTTCTGGTGGACCTGGTGGGgC
>contig15960_717_974
GTTTATTCGtTTTATGTTTGGATACTTCTGACGGTACTTTGTCAAGTTTTGCGGATAAACGTTCATCGGATAGTgGACAAATTCTACACgGCAATaAAAGtTTACaCaAAAcCGATGGTTTGATAAAACTATTCAAATAATTATTGGAGTTGATGGTGTTTGGGGAACTAATTTTGAACACTCGGTAGCTGAGGCTG
>contig15967_1158_1329
TTTAGCTGGAGATAAATATAGACACAATAATTGATTCAATATTAGCTTCTAAGCTAAAAAtAAAGCCACCTCAAATAACAGCCATAtCTGATCAATATGTAAAAGTAAACCCCTCAGCGAAAGGGGCCTTACATGATAGTATGCTTAAATTAAAaCATGACTTAGGCGATGT
>contig15974_830_976
TCCGTTGCTACAAAAATATTTACCCCCGAATTCGATGAATACCTTAATTATCTTTAATTTGAGACCAAGCTTTGCAAAGAAAaTACAATTTACCTATCATTACATCTTATTTAGCGAGTCCAGTACTTTTTTCTCTCTACTTTTTtC
>contig15978_1483_1644
CTtGTTTTTGCATCGTTTATTTCGAGACTGAGATGATTTCGAATTTAACAAAAGAAAACATGAGCAATTTAGAACTATAAATaGATGAGAATTATGATGTTGATTTGgCAATAAAAAAAAaGTGATATAACTACAACGGGTACAAATtGTGAAaTAaTATCT
>contig15983_501_681
TAAAAAAATGGGCCTTTTGCTTTTGATACTTTTGTCAGTCGGTAAAATATTATCAAAAAAAGCAAACATCCAAAATGTAGTTCCATTCAATATAACTGAAAATATAGTTACAGGCG
>contig15989_1_136
ATTTAAAACCGATAAACTAGCCGAATCTGAACCAATATAAATAAAATTTATATATCTAATTGATAAATTCACAAATACAAAACTATATTATCAACAAaTATATATAAATCTAAATAAAATTAGAAAAAGAAaTTAA
>contig15999_770_827
taaatggtttgcaaagccagtcgatttttcacctgttgaatgtgccagacgtgggtgg
>contig16006_5370_5558
TAATAAATAAAATCGTAAAAATAGTTTAGTCAATCTTGTTTTTTTtATTTTTTTtGAATATTTTGGTCAAAAaGAAAGAAACTTAAAAaTAAAATGAGTCCATTAAAATAAACAAAGCAAAAATGAACTAAAATCGACACCCAAAGCAATACAATCAAACACATAAAaTGTTGTAAATTAACAAAAacA
>contig16014_1044_1133
ccGGTTTaTTtCGTtATTtCtATCTGGGAaTGCTTcTAAAcAaCATTGGCAGAGAAgATGATTTTGAAATGgTGTACAaGTGtATTCtGG
>contig16025_387_566
CATGATTTtAATtATGGAAATTGTtATCGATTTAATGGAAATAAAAGTtCTATTAGAAAAGCAAAACAAGCTGGATGGAGAAATGGTCTCAGACTTGAACTTTACATTGGAGATTTAGAAACGCAACAACAATATACCTATAAAGCTGGTATGAGAGTCATAaTACATAATCAAAGTttG
>contig16026_76_214
TCGATTTCGAATTTAAATCCATTGTCACCGGGAGTTTGTACAAAAATATTCGGATTTAAACAATTTCGCTTGCAATCATATGCCGAACAACCATTTTCGATTATATTTAATGAATTTGCTATTTTTAGGCAAATGCCTA
>contig16029_1107_1281
ACTTGATAGACGTCGCCTCTTTtCGGCAACATCGTCGACTTCAGCAACTTCTTCAAATTGAGGAAGCTCATTTCCTAATAAGGTCTTGCGTCTCGATGACATTTTTATATAAAGTCTTATTAATGACCTTATTATAAAAATCAAaTTAAAAAAaTaTCCTTGAATGTGTATTAaT
>contig16035_39_154
GCGAAATTTGCACTCCGTTGGAAAaTGTTCTATTTGCAATCTGCACTATTTTTGCAGACCTTTTTTTTtGGGgTgTAGCAAAaTtGTTACACTtATTAGCAATTTACAGAAtAAGT
>contig16041_1438_1623
CTAGGCTCATTTAATTCATATTtgTTtAagTTTAGAACGATAAGGATTCGTGTTGACTATTTCATAAGCTCTCACagCTCTTTTACCATtcGGCGAAGAGTAAAATGACGAGACAACTATAGCCTCACCAGAGTCATAATCAAAATCAGGATTCATTTTTATTtAGTTTGAaAAAaTTTAAGTtAG
>contig16056_6_301
AAAGGCAACAGTATGGATTGATACTTTTCAAGTTGGAATCATGTTTGCAGGTCTTTTGGCAATTGTAAtAAAAGGAACTGCAGACATTcCAGGtgGTTTTAAAGaATTATGGAATAGAGTTGACAGATCGGGGCGATTagAtTTTTTCAAtTTTGATcCAAAtcCATTcACTCGCC
>contig16070_387_704
cCCAGACAAAGTATTCTCTGATGAATGGAATGATGAATATGTCAAGTTACCATGTTCACAAAGTAATCTTGATGATAAACATCAATCATTATGGCCTAAAATTTGTGATAGTTTAACAAAGCTaAAAAAGGAAATAGAAAATTCAAGTGATGTAATCAACTTTGGAGCTCAATTATATGCTGCTGTTAATGATTATAAC
>contig16070_757_948
CACCTCTTTGAACAAAATAGTATGATATTCGCTTTGATTAAACTCACTAAAAGGATCATTCAATTCCAAGTTCTCTACCGATGATGAATCAATATTTATCGAATCTACTCTTTCCTCTATAGTTTCCTCTAATAACTCCAATTCGTCATGCGTTGTAAAATCAAAATTATAAATCATTCTATTAGCCAATAA
>contig16075_1293_1437
TACTtGTTTtATtATCTAAATCATGTGaTAAaTTCCTATTTACaTTAGATTTTAACGGACTATTTGCATTATcGTTATCACTTTCTATATCACTATTGTAATTTCTATCGTTATTAAGATTTTCATTCGTAGAAATATATTCATT
>contig16076_1_212
ATAGAAAGTGATGAGGAAATGAATTTTGTTATGAGATTTATGATTCAAAATGGCATAAATGAAATTTACGTCGGAGCAAATAATTTAATCAAAAAAaGTGGTGATTTACTTTGGGAAAGAGCAGGCTCTACAAATGAACAAAGCCATGTTAATA
>contig16076_1098_1229
AAACGAAAGAGAAAAAAATATCGCAAAATTATTTATGCCAACTTTACTGGTAAGGATCCGTTTATAGCCAAATTTGAAAAAACGTTCCGTATTTCATATGATTTAGATCTACCATTCATCGATGAAGAGCCA
>contig16076_3577_3700
ATGTGTCGTTAGTTGGTTtATTGTTTCTTTTGAAAtAGAACAAAATCAATATATGGTTCTATTACTTGAGTAAaTAAATTCGATTGAAAAaGTATTTGTATAaTATTAAGCAAAACAAGAAaaT
>contig16079_1835_2034
TTGATAACAAATGGAATCATTTGGATTTGACTTAGATAAAGCTTTAGACGAATTGGAaaaaCTTGAAGAGGATCAAAAATTTGAGGAAACTACGATTAAAAATCGTCAAGAAATTAATGATTATGAAGAGGTCAAGG
>contig16111_4_257
CAAAATTACACTAATGAAACTCAAGGCTAtTATaAATGCGAAATAATTGATGTTTGGaAAGTCGAcCGTGaAAATGAGGATCAAAGATTCAAAGAATTTGATTCGTTAGATAATaGaAAATTATTGTGGCATGGTACAAGTGTAGCAGTTGTGGCTGCtatTTTGaAAACAGGCTTAAGaATaATGCCTcATAgtgg
>contig16125_2141_2230
CTAATTCAGAACTTAaGACTTTGAATGGTAAAAATTTACCATtAAAATCAGTACATGTAAGAGCTGAAATAATAGACATGGTTaGCAAGG
>contig16127_223_385
ATTTTTACAGTATTTTGCCTAaTATCAATAAGTTTTGTGTCTTGTTGTAGTgaTTTACcAAAAGCGAATAATTCTAATgAtCATTTGGCAAGCGAGgAaGATTTTGAAATATcAACtaTGTCTAGTAaTtCGAAAAAAAAaaTGCAATtGTCTATTATGCCCA
>contig16142_1_191
ATGAtTTTTAACTCAATTATAGTGATATCAAtTTTTTACATTGTAAATTCTGTCGATGCTCAAAATGAAACCCTTTTGTCAGTCAAACCAGGCAGtTTTTACTCGACACTCCTTGGCCTTGGTCTCTTAAACAC
>contig16156_351_371
TAAGAATATAAGAAATAAGAT
>contig16157_812_946
TACCTAACAATAGGTGAATTCTTATAAGTGGGTAaTTGTCTAAGCATATAACAAGCCAATACTTCATCACAATGAAATTGACCATTATGAGTACCAATTTTTAATAAATCACTCATTCTCCTCGATATTTGTCTA
>contig16160_67_358
AAAAGATGCGTTTTTATTCAAATCAGGAGATTTAATTACGAGTTGGTATGTAGTATTAAATGGTTCAATCTTATTGGGCTCTGAAAGAATCGATAAAAAATCAAAATTTGGGCGAAAGATGCATTTTCAAAATCATAGAACCATTGACTGCAAAACTCTGGAGTCCTG
>contig16183_1206_1314
CCAAAATAAACAAGTATGAGTCTATGAATTTAGATGAAGAGGAAAAATTGCTTAAAAAaTTGAATAAATATCTTGAAAATAAGTCCGTACAGGACTCACAATTAGCCCG
>contig16192_641_822
tCAAAAAAGAAAACTTGAAAAAAAAAaTTCTAGAAAAGTTCGTAATTTTAATGGATATCGAATTAGATCAACGTTTATCAGATGAAGCGAAAGCTTTCATAATCCAGTCTTTTAAAATAGCCCGTCCGACTGACATTTTAAAAGCTGATTTACCTTTAGTTAGAAAATTAAAAGATGACGCA
>contig16203_757_920
CCATGTTTtAACTCTAAAAGCTCATTTTTAAATtAATTTGAATTTGAATCCTAAGAACTTATATTGCCTTTTTGATCATTAATTCTTCTGTTCATTCGCATTTCAGCTTTGTACAAaTTAAaTAAACTATTTATCAATTCAGAtACGATTAAATCTTGTGAATT
>contig16218_781_895
CCGAAGATTTATCTTTAAAAATCTTGAGTCATTTGACCAGTTTCGAACTACTTAAAGCTTCGTTAGTAAATCGAAAATGGAgAAAATTGTGTAGCTCAGAGATTTTATGGCGGCC
>contig16229_448_597
GCTATTTGTAATGGTGAATGTGGTAGTCTACATCCACATAGTGAAATTTATGATCAAGCTCAAGCCAATTTTACAATTGTTTAAAAATGAAATCTTTCATGTAAAAAAATTATTTCTTTGCAATTTGCcAACCAAAaTAGCTTTTCATTT
>contig16224_1_190
ATATGGTGGTTCCAGATGCGCTCTTTGTGTTCGCAACAGAGTCGTCAGAGCTTTCTTAATTGAAGAACAAAAGATCGTTTCAAAAGTCCTTAAGGCTCAACagCAAGCCCAAGTTGCTGCTGCTAAACAAAAATAAATTATTTACTAATTTATTTtCGTTTAAATAAAAaTTAAGTAAAAAAaaTACAAA
>contig16282_1094_1287
CGACAAAATAGTACGATTAATTTGGCGAAAAAAGAAAAaGAATTGCCCATTGTAGTCGAAAAGAATTCGAATAATTTCAATTCGACTTTACCAATTCAAaGTAATTCATCAGCGAAAAGTATAAACTCGACCATTTTGATTTCGAAGCCTAGATTTCTTtAAAATTTtCCTTTTTTTtAAAGTGTTAAAAAGTG
>contig16284_691_877
TTTGAATATtAATTTTTtATGTGCTTTAGATCCAAAATTaCAATCAAATGTTTGTTTTGGAGATTCTGGTGGAGGATTGGTATATTTTGATCAACTAACTTCCAAATGGGTCTTGTATGGAGTCACAAATTATgTTTTTCAAGATGAAGAAAAAAAaTGTAGCCACGAAATGCCTAGTTtGTACGCA
>contig16298_2889_3018
CTGTTGTTCATTGGGCATGTAAATACGGAAATTTAGACATTATTAAATTAGCTGCATCGACTTTAGAAAATGACACTAAAACAAATCCAAAATCATTGAGAATAAATCACTTAATCAATAGTAGAACTGT
>contig16299_285_350
ACCTtCTTTCCATCCAAATTTTTTCAGTTGATTTTCAGCAAACTTCGATGATAGACCCATTTTTTC
>contig16302_3755_3894
ATTTTTtGTATGAAATTATTTTGAATCAAAATGGTAATGCAAACTGAGTCTAAAGGTATAATGTCAACATTAATACCTAAATTGGGTAAAAAACATGTGACATCATCACCACATACTAAGAGACAAGCTCCACCGCCGCC
>contig16309_127_271
TGAAAATTTCGTTCGACTGTTGCATACTATTTtCTGTGAAGCAAAATTGATAATCGGTGTAACCATATGGCTTTTGAGTTATATTGACACCTTCCCATTCACCGTTTTCTAAACATTTTTtCGTgAGATTTTCTTTAAAATTAAA
>contig16335_2_195
TTTAATGTTGCACCTAAAGATGCAAGACCATTGGCTGACGGATTAGCAACAGCAAAAAGTTGGTCTGTTCCGTTCAAACCGTATATTTTATCGGTTTGATAATACGTATTGGGTAAAGTAATTAATTCAAACATATTTATTTAAAATTTAGTTGTTGTTTTTTTTTtCTTTCTATTATTCCTTTTCGATAATTG
>contig16336_315_486
GCTTTCTCAGAAGTGAAAAATTCTTTATGCAATAAAATAGCAAAAGTTAAATTGAACAAAATTGTAAATACAGAAGATGATGATGGCTCGGAAGGTTTGAGTTTAAATGGCGATATTTTACTCAAAGAaTACAAATGTtATTtAAGCGATTTGATAATTAACAAAAGCAAGC
>contig16338_687_820
TGTGCTtAGTTAAaGCAAaTTTAAAATTTCAATTTTTTATTTTTAAAGTATAGAATAATTTAAAATACCAAAAAATGGGTAAAATGAAGAAAAAGTTCGAGAGTGGTGCTGCCACTGCTTTCATTCCAAGAAAT
>contig16354_896_1061
[truncated: 749,237 more chars]
