# Supplementary material for: Comparative transcriptome analysis of obligately asexual and cyclically sexual rotifers reveals genes with putative functions in sexual reproduction, dormancy, and asexual egg production
Source: BMC Genomics. 2013 Jun 19;14:412. doi: 10.1186/1471-2164-14-412 (PMC3701536; doi:10.1186/1471-2164-14-412)
Supplement: Additional file 3 — Assembled transcripts for sample CP1 less than 200 base pairs in length. [file 1471-2164-14-412-S3.fasta]

>Apc10_55821_3_179
CCTAAAGATACTAAGAACCAACCGATTAAAACTTGGATGTTACAATTAGCTGTTTTGGCCAATCATCAAAATGGTAGAGATACACATATACGTCAAATTAAAATACACTCACCAATAGAAACCACATCGGTTATTTTACAGCCTAAATTTAGTGCTGTTGAGTTATCAGAATGGTCA
>Apc11_29489_1_140
TGTTCTTGTTAAACCAGTCGAAAGTGATCTAATTAAAGATCTCCCAGACGCTAGTCTTGTTGATAAAAGTAAACTTCTTTGCATAACAGACATTTTTTTAGATTTAAATTTTTATTTTCTTTTTTTTTCAATTTTTTTTT
>Cdk5_37585_2_258
TGAACAAATATGAAATTCTTGAAGTTATTGGAGAAGGAACTTATGGGATCGTAGTCAAGGCTATCAACAAAGAGACCAAGCAATTGGTAGCGATTAAAAAATTTAAAGAAATAGCCAAAACTTTTATTAAACGTGAACTAAAA
>Cdk8_09422_326_438
AGCTTTTAAGGGAGTTAAAACATCCAAATGTTGTTACCTTGATAAAAGTATATCTTTCTCATCATGATCGTAAAGTATGGCTACTTTTTGAGTTCGCCGAGCACGATCTTTGG
>GHICQ5101A0G0F_23_196
CCACACTATTATTTCACCATCAGCTGATCTACTTGCTAATTCACCACTATGAAATAACTTTAACACAGATATTGAGCTACGATGTCCTTTGAGAATTTTCATACAATAACCAGTTAGAATATTCCATATTCGTATAGTTTTGTCACGTGAACCCGATGCAAAAGTCTCATGACT
>GHICQ5101A0YFY_19_143
GTTTATTACCAATACCCAATGAGCCCACATAGTCTTTAAAGCAATCTGGTTTAGGAACATTTCTAGGATACATATGATTCGAGTCACTACATTGTAAAGTATCTATAAAAATAGCTTTGTCAATA
>GHICQ5101A14M1_21_121
CTTTACACTCAGGTTCCCTTGTACAAGCAGTACAACATTCTTCAATACTCAATTTATACGTATAAAACAAATCTTTACCAAAATAGTCAACGTTATTCTCA
>GHICQ5101A1S99_16_222
TCGTCATCCAGATGGTACACAAGCTCCAGTTAAGTATGAGTTTCTTGATGACAATATCTACCGAGTAAAAATATTTCCATTAAAAACCGGTGTTATTCATTTACGATTTGAGCACTGGGATGAAAATGAAACTACTTACAATTAATCTGT
>GHICQ5101A238M_19_206
GGTGTTATATCGTCTTTCGAATTCATATGCTAATTGTCGCATTATTAAGCATAGTTCTATTCTACTATTCTTGCACAAATTATTTTTATTAATTAAGCTAAATTGGTCATAACTAGCTTTTGTCAATCTCCAACTTATATAATCACTAAGCAAATTTTTGGTCTGTGTCTCAAAAAATGTCATTTTTA
>GHICQ5101A2CGM_117_269
CATCAAGCCATTTTTGTGATGTTAAATTTAAAATATAAAGTTTATAGCCAGTCATTTCATAGGTCTTTAGAAGTTCAAATTTGTAATGATCGTCAGGTTGATTTACGTAATCATCTAAGGGTGTAGCTGAGATTACATAAATAATAGTCAAAA
>GHICQ5101A2IXH_205_293
TAAAGATAAAGAAAAAATTGAATTGATTAACAAGAATTATAATTATGTTTATAAATGAGGATACATTGGATGATATTGGTGATGATGGA
>GHICQ5101A2IXH_16_153
ACAGGAAATAGAGAATTTAGATGTTGATGAACTTGAAAAAAAATTAACTGATAAATTCTCCAAGTCAGAAAATTTGGCATCAACGCTCAAAAATAATAAAATCAAAATAAAAATTGTTAAATTGGACTCGAATAGTTT
>GHICQ5101A34OJ_17_143
CAGTCCATACAGTTAGCATCATCCTCATCACTAAATGAATTCAGTCGAATACTAGACGCGTGTCTTCTCATACACTTATTTTCTTTTAATTTTGAATTCAATTCACCAGATTCTTCTTCAAGCAAAT
>GHICQ5101A3NZA_20_194
CTTTATCGAAGAATTGTCTCGTTCCAAGAATTAGCAATGGACCTGATATTCATCATTTTGTACTCGGTTCAGAGGGTACTTTGGGTGTGATTGTTGATGCTACACTCAAAATTAGACCTTTACCCAAATGTGTTAAATATGGATCAGTCGTATTTCCATGTTTTGAAGATGGTAA
>GHICQ5101A1OUV_157_286
AAATCGAAATATCTAATTATGTCCCCAAGGATTTCCAAAAATGTGGCTGTGGTCGTCCGGCATCGTTTAAATGCTCGTATTGTCCATCTCCAGTCATGTATGGAGTACCACCATGTCCATAACCCTGTCT
>GHICQ5101A47TZ_46_139
TAAGTATCGCCAACTTTGAGATCTTGCTCAAAATGCTCAATTAAACTTCTCCAATTTATAACCTCATCTGTTTTAATTAATTTGACCAATTCAC
>GHICQ5101A399R_345_456
TAAAAAATGAAACAGTTTTTTAGTTGTCTTTCAAGTATTTGGCGTTTTATTCATTGGATAAATTGTGTCGGTCTTAATTTTGGAACAGCTCAATCGGCAGGTGGTATTCCTG
>GHICQ5101A5MBZ_32_162
CTTACTTGTATTTGTTCACCATCGGAATCACTAGATGGTACTTGATCGTCTTCGTCTTTTACTTTCATGTCAAAAATGAAGACGATTTTGGTTTGTTTTTAGGCTTAGATGACATTTTTAATGTGTCGCTT
>GHICQ5101A5ZID_22_176
CTTTGGTCTGTTCGCATTGTTCTTTTTTGTTCGATTTTGAATTTTGAAATTTACGTTCGAACCATTTTTGAACAAATTTTTTCTCACATCCAATTGTGAACTATAAACACTCAAGGCAAACAAGTAAATAATTCTCAACTTGACTATTTCCATTT
>GHICQ5101A7PZ0_23_126
CTGAAATGGTCGAAGAACTTGTTAATGGTACTTGTTTTGCCCTAGAAGTCAAATCTCAAGGTTCACAAGGTACTTTTAGAGATTTTTGTGGACCACATGACCCC
>GHICQ5101A9EBN_21_148
ATAAAAGTTTACTTGACTTTTTAGTACTCAATTGTAAATTATTTGTTGATCTTAGTGTTGATGTGTACAAAATTTTCCGGCAAAGGTGTCGACTTTACTTTAGGCATCATAAAATTAGATGGTTTTCT
>GHICQ5101A9Q2I_24_101
AGGAGATAATAATGAGGATGACACATTAGAATATGAATTGAAAGTTAAATGTAAAATGCCTAAAAATGGAAATAAAGA
>GHICQ5101A9MQN_26_196
TGGAGTTTAGGATGTGTCATGGCTGAATTATCTCTAGGCTGGCCTTTATATCCCGGTTCGTCTGAATACGATCAAATTAGGTATATATGTCAAACTCAAGGCTCACCACCGGAGCATATGCTCCGTGCTGGTTCAAAAACAGGCAAATATTTCACCCGTGAAGAGACTAAG
>GHICQ5101AD0LQ_21_216
CTTATGCATCATCAACATCATCTTCTACTTCTACATCATCTGTTACTAATGTCTCTTCGAATTTAGTTGACAAAATAACAATTCAGTCAAAGTTAAACAATCTTCAGCCTCGTCTACTAACGAGGATGAAGATGATGATAATGATGATAAAATTTAGTCATTACCGAATAAACAGTCGATAATGTATCCAACAAAT
>GHICQ5101ADXC0_21_165
GCTTGAATTGAACTTTACGTGTCAACATATAAAGTCCAAAACGGTGCCACCGTCCACAACAGCAGACACGGTGCCCATTTTAGTATTGTATAATGGAAGCATGCCGTAAAGTCTGGGTACGGCGAATATAAAATTTTTGTGTTCT
>GHICQ5101AEC3V_18_47
AGGAATTTGATCTAGTTGAATGCATTTATT
>GHICQ5101AELCB_36_213
TAAAATCATCAATTTTAAAATCTTTGAGTAAATTTTCAGCTTCACTAGAAGTCAATTCCAAATAACATTCGATTAAATCACCATCTATAAAATTTTTAAAACTCTCTACACGACGCTCTGATTCAAAATCTCGCCATTTTTCATAACGAATTCGACCAGCTGTTATTATATATTTAGC
>GHICQ5101AEWCS_18_42
AACAAAAATAATGGTGAAATAGAGG
>GHICQ5101AF39S_21_161
CTCAAGTCATTAAGGATAGAGGTTACAATATTATAGCAGCTGGTGTTGGATGGGTTGATCAAGAAGAGTGTAAACTTATGTCATCAACACCATATGATTTTGAATATGGAAACGACTTAAATGATCTAGATGATATACTTT
>GHICQ5101AFI5M_52_203
AGTATGTTTTATCATATCATTTGTTTGTCCTTTAATTTTAATCAAGCTACAATCAAAGAAAAAACTTATTCATGGCCCTTGGGATGAAGCTTTAATACAGAC
>GHICQ5101AEW2J_82_280
AAAGGATGTTTTCGAAATTCAAGAAGCTGCAATCAAAAAAGGAGCAAAAGTCGTTATTGTTGATGATTTAATAGCAACTGGAGGCTCTTGTATGGCTGCTATTGAACTATTGAAAAAGGTTCAAGCCGAAGTTGTTGAATGTGTCGTTTTGGTCGAGCTAACAGATTTAGATTGGCGATCAAAAAGTCTCAACCAAGAC
>GHICQ5101AG7FF_19_122
GGTCTTTCAGCTATTGGCGAGTTGATGATTTCATTAACTGAAATTAAGATAAATATGATTTGGATTAAAATTTGCCTGGATTAGAGACCTTTAACAAATTTATA
>GHICQ5101AG74U_67_263
AAACAGCAGCAGTCGATTCAAAACGCGTTTTTTCAGCTGTTCCAATAGTTATGGACCTTTTAAACATTAATACTAATCTTCACAGTCATTATAAAGCATTGGGTGGATGGACTTTGGAATTCGATTCCTATTATGTT
>GHICQ5101AGB1G_33_194
TAGCAGATGCCTCAATAAACTACAATGTGAATTCTTAGCTAATAATTGACCTAACTCTTCAGTGACTTCTCTATCGTCATCTAAATCACATTTATTCCCTACAATAATTAACGGAGCTGGATCTGAGTCTTTAATAGTCGTTATTTGGTCAATAATTGGTTG
>GHICQ5101AGW8A_213_376
CTTAAGTGTATCCATAGAGACGTAAAACCGGAAAATATACTAATAACTAAGCAAAATGTAGTTAAATTATGTGATTTTGGTTTTGCTAGGATCCTTGTTCAAAACGAAAATTTTACAGAATATGTTGCAACAAGATGGTATCGAGCACCTGAACTCCTGGTCCT
>GHICQ5101AH985_159_272
ATACCGAAAGCATTCGCTTCGAATACAAATTTAGCCAACTTGAATTTAAGAAATAATAATCTAACGACAACGCCAGACATAAGTGAATTGAGTCACCTAAACGAATTAGATTCT
>GHICQ5101AHD2E_104_245
AAACAATTACTAAATTTATACAATCATCAACTCAATTGAACGATATTATACGTGAAAATAAACCGAGTAAACAACTAGAGAATTATGCTTTAATTGGTTTACATAGTTGTGGCAATTTGTCTAATTCAATAATAAATATTTA
>GHICQ5101AHKWZ_18_124
AGATATTACCGAATTGCCTGATGAAATCGATATTTCGACTTATATCGAATCGAAATAACAAGACGAACAACAAAAACAAAGAATGCATATTTTGGTACATTATTGTT
>GHICQ5101AI3LC_128_289
ATTTAAGTGTAATTAAGCTTGATTTATCTGGAAATGCTATTAGTATCATTCAGGACGATTCATTTGACGGGTTGCTTAATTTACGAGATTTGAATCTAAGTGCTAATAAAATTAAACGAATTGTAAATAAAATGTTTAATGGACTTATTAATCTAAAATCCC
>GHICQ5101AIKV9_292_464
TGGATGAGGAGTATGAACGCTCAACTTGAGTTAGAATTAACAAGATGAAATTAATTCAATTTATTTTCAAAAATTATTAATTCCCGCTTCGTTTACAGTATTTTCCGCTTGTAATGAGTTCTAGTTTCCACAGAATATTAATTACGCCGATCATATAAAATCCACGTCTAAAT
>GHICQ5101AIROX_17_169
CAGGTCGTTATTTACGCTCTAGAGTCGGTCCTAATTACACACATGTAACTTATGGTAATCAAATGGCAATAAATATGGCTCTATCTCTTTTATTTATGGGAGGTGGTAGATACACTTTAAAAACAGATTCTTTAAGCGTTGCTTTAATGCTGT
>GHICQ5101AJ189_68_196
TTCCTTTAAAAATTAAGAGTGCACCTTATTTCGTTTTTGAATTTTTTGAGCCAAGATAAAAATTGAAAAATTAACATGGCTTAAGCATCGGAGCAATAGTTGCTTAGACAATGTTTCGTACATTATAAG
>GHICQ5101AJ77O_92_185
ATAATGTAAACTTTTTGATTAAAAATAGAAAAAAAATGTCCAAATTAATAATAAAGTTTCTTAATTTTCATTTTACTAAATGAGTTTAAAAAAA
>GHICQ5101AIZ9U_20_126
GTTCACGGATCCAACTGATACAGCTTTACTTAATTTATTGCCATTTTTAGACTCATTAAGATTTTGTTCAGATGTTAGATCGGTATTAGGTAGAAACCTCAGCAACT
>GHICQ5101AKG5V_17_176
CAGATATATGATTGGATGGTATCTTTTTTAAATTTTTTTCTTTAATCTAGAATTTTCTTCTTCATTGACTTCTTCAACTTCTTTATTCATTCTTTCCAAAAGTTCTTTTTCATTTTTATTCAATGCTTCTAAACGTTCTTTCTCAAGCTCTTCGGCTGTT
>GHICQ5101AKI70_22_201
CTTTCTTGTCGCAGTTATACTTTTAAGTTTAATTATTGTAAGCAAGATGACTCTAAATGATGAAAAAGAGAAATTTGTTGAAAAAGGTACAACGGATGGCCTATCGAGA
>GHICQ5101AKX68_19_170
GGTTAAACGTCTTGGAATGTTCGTCGTCGTCGTCTGGCTAAGTTAGTTGGAAATTGAATAGACTTTTTATGTCTTTAAATATTGTTCAAAAAGTGGTTCAAATTCCAGTCCGGTCGATTTTTTTTTTCGTCCAAAATAAAAAAAAAAGGACT
>GHICQ5101AKYWX_60_192
AGCTGATTGAAGCAAACTAATAACTTCTTTATTATTAGTTGCAAGTTGCATAGGGGTTTGACCTCTCTTGTTTCTAAAATTGAAATAGCTCCTTTATTTAATAAGAATGAAACTATAGATTTATAACCTTTTT
>GHICQ5101AKPIS_29_225
TCCCAAATAAGCTGTGATGTTGATTGGTCAGGTGACATTAGTCCGCAAAATGGATCAAATACAGTAAAGATCGAATAGAAGATATGCTTAAACGAAATTAACGGTAATGTGGCCAAAAATTCCATATTTTTCTTAGGCGATGGAATGGGCGTGTCGACAGTTACTTCTGGACGTATATGGAAAGGCCAACTAAAAAT
>GHICQ5101AL4FF_83_196
GTTTATTTTAAATGAGATCAAGAAAAAAAATTTTAGTTGTTGTTGTTGTAGTTGTGTGTGAGTGTGCCTCTTGGGCTATTTTAGAAATGGTCTTTTCGAGTATAAAACCGCCGA
>GHICQ5101AKZDQ_101_254
CTTTATTTTCTGATTTATACATATCTTCAATTAATTCGATAATGAATTTACAATCGTAGTCTTGAATATCAATGTTGAGTTTCTCTTCCAAAATTTTAATTTGTCTACTAAACGACGAGTCTGATCGACTAAATACCGTAGGTACTTTTTTATT
>GHICQ5101AL2QN_292_444
AAATGAGCGCATTTTGTTAGTATAAATTTAGTAGAAAAAAATTCAATGAATAATTTTAATTTATTTAAAAATGTCTGAATTTAATTCATCACACTTTGCTGGTAGTCTAGGCCCATCGACTTCCAAGCAAAATCCGCCTAAGCTATTCGGCCT
>GHICQ5101ALM20_19_117
GGTGATTAACAGCATCATCGGAATATATTTCCATTAATTCATCTAATTGCTGGTTATTATATAAATTTATAAACTTTTCCAAAGTTTCCTTAAGGCTCA
>GHICQ5101ALQS1_85_174
GAAAAAAGAGAACCCCTAAAGAAAAAATACGGCCACTTGAAATTAACAATTGTAAGAAACAAGAGTTTCTTTTTTTTGTTAACCATGAAA
>GHICQ5101ALW72_26_150
AATTGATCCACAGTATAAATTGTCTCGACATTGTGGATGTCCGTTTGGTTTCAAATTGGATTCGAATAATTTAAATTGTGTTGTTAACCCGTTGGAAAAAGATGATAGTTTAAATATGTGTCAAG
>GHICQ5101AMI3U_20_124
GTTTCGTATAGACTTACAATCTGATGATTTTTATCTTCGACTTCGGCAACTTGGATTTGCTCTCTTCATTAGTTTAAGACTTAATTCAGGCTCATTTAATTTAAG
>GHICQ5101AMPP4_18_157
AGGTCCTTTACCGACTCATTATGTTCCGGATTGAGATTCATCTCATTTAATAAATTTGTATTCGGATCGAAGTTATTTGATCCGGCCGAATTCATTTCCATTTCTAAACTACTGCTTTTTTATTATGAATTTTAATCTAA
>GHICQ5101ANK6W_90_203
AAAAAAAATTAAATTGTTTAAATTTTAAAAATGTACTCTCACTATTTGCCTGAGAGAACTGGAAGCCATTCGTCGAATTATTCTCGCTACGAGCCAATTACGACGCCTAAATAC
>GHICQ5101AO6MF_17_109
CAGGAGCTAAATTAGCCATGATGGGTCTTCCAAAGAGAGATGTCTTAGTTGGCTATATAATACCCAATGAAGATTATATTGATGAATTCCGTA
>GHICQ5101AOEOA_19_209
ATCAAAATGAGCAAAAGAAAGATGAAACACAAAATTTAAGTGCTTATTCTCCCATAAATAATTCTTCGTCTTCTTCAAAACAAACTGAGCTTTCGTCTTCTATGATAGGTCAAACCTCAATGTTTTCCCTC
>GHICQ5101AP9CY_29_164
GTAATTAGACATTCGCCAGCTGAGTGATAAAAGTAAAGAGCTCGATCCGATACGCTTGATATAAGACCAAATATTAACAATATTAAACCAATTGCATGAAAAAGTATACCAATCATGGACAAGCAAATAATTGCCA
>GHICQ5101AORFS_17_205
CAGGAATGGACATGTATGAACCATATTCTAACGAATATACAGCTAAACCAACAACTACTACTCATCGTCCTAAAAACTACCCGATTTATTCACCGAAAAAAATATTCCTTACCAAGCTCAACCTTCATATCCAACCCATCAAGCTAAACACGTTTATCATGCCCAACCAGCTTATCCAACCCATCCACG
>GHICQ5101APY66_18_293
CAGGTGTAAATATACCTGTCTTGCCTGATAATTCAAATAATGAGTTGTTGATTTTGGTACGACAAGCTGCTTATAGTGCCCAAGTAAACCAGGTAGAAGAAAAAAACCGACATGTCAAAGAAAAAGAAGATGAGGAAAAATCTCTTTTGGAAGGAATAATGTTTGATATTAACAATTTTAATAGACCTAAAGACT
>GHICQ5101AQC80_18_147
AGCATTGCATACTGGGCACTGAAATCTATTTGCCAAATACTCAATGTGTCTGTAACAAACAGCAAAGCCACAAAATGGTAAAATTATTGGTTTATTTTCATCACTATTTTCGCATATTTTACAAGTCGAC
>GHICQ5101AQPYO_94_238
AAAACAAAAAATAAAAAATTGAATTTTTTTAAAATTTTAATTTTTAGGTATTATCATCGTATTATAAAACAACCAATGGATTTGGGCACGATTAAACACCGTTTGGAAACCAATTATTATCTAACGAGTAAAGAGTGTATAGACT
>GHICQ5101AQZ2D_21_120
TGATGTTATACCTAAATCAGAATTTTTAAAAATATTTTGTTTCCTTTTTTTCCCTTTATTTAATGTTTATTAGGAATTTTTCAATAATATCGACTTAAAT
>GHICQ5101ARGB5_413_520
GAAAATTTCAAGTTGTTCTTATCTATATTAGCCTCGCGACATTGTTTAATCCTTAACGTATTTAATTATCATGGTTGTTAAGACATGCGTAATGGCATGTCCTGGAAG
>GHICQ5101ARV97_22_127
TGAAAATACTAAGCGAACCAGTCTGATTAATAACTGTTTGAGCAGGTATTTGAGTAGTTTGTTGAATTAGATCGAAATGGTAATAATTCGAATTGAATTAGTCGAT
>GHICQ5101ARJA6_219_326
TACGAATCCAATGCACCTGATCCGCACATTACACCTGCTTCGTTATCTTCAGCTGGTTTAGATCTTAGACAATAACCACATGTTTCGTTAAGTATGGTCTCATTTTCC
>GHICQ5101AS02H_18_128
AGAATATTAACAAAAGAGTGAGAATTTATTTTTTCTTGGTGTTCAGGCTCTTCAATTCTTAATCTCTTCATTGGCGAAAATAAAAAATTCTGATTTCCTGATGGATTTGAA
>GHICQ5101AS84X_74_178
AGCGCCCAAAGCTGTAACAATTATCGGATTTTTGTTTATTAATTCTGCTGTGTTGACATTTTTTAAATCACCAATGAATTCTTCGGCAAAATTTTTAAATATTTT
>GHICQ5101AT1JO_18_313
CGATAATGCCATCATCGAAAAAGTCCTTAGGTAAATATGGTATCATTTGCGTTGAAGACGTCATCCACGAATTGTACACTGTTGGACCACACTTCAAACACT
>GHICQ5101ATCWT_68_250
TCAAAATGTTTTACCAGCTGGATCAATTGCTCCTAATTCTGGTGATAATCAGCCTAGTTCAACTTCAAGACCATCAAATAATCAAGTCCCTATTAATAATGAAAATAAATGCACTTGTCCAGATAATCAGTCTGCATCAACAAGAGCCACTTTTACTTACAGAACACAATGGTCAAATAATAT
>GHICQ5101ATG59_22_145
GTCGTATTGCATCGAAACAATTGGATTTCATACAAAATAATTTTTCATCAAATAGCTCGGTAATTCCTTCGTCAAGTTGTGACGAGTCCGAAAAAGTATCATCTGGATCATCAAAGAAAAAAGC
>GHICQ5101ATM71_22_142
TCTACGCAAATAAGGAAGAATCAATATGGACATCATTAGTGCCATTGGATTTAGACAAAGATAAATTATCACATTTATTCGAGCTCAAACAAAATGAAGTCAAGACAAAGGTAATAAAAAA
>GHICQ5101ATOFZ_18_130
AGTTCAACAACAAATCTTGACATTTCTCTTCGAAACACTTAATCAAACTCAAATAATTCTCATACTTAGGAACCTTAAGTGGTAAATTATTAATTTCACTCGGACTCAACGAG
>GHICQ5101AUZN3_21_264
CTCAAACATACCAGCATCCTTCCTTAATTAACCCGGTAAGAGTGTATATAAGTGATATAGTATACATTCATAAACTTGATGAATATAAGCGAAAAAGTTTGAATATTTCATGGAATGCTGAAAGATTATTGACTGAATTTTGTCGATGGCAGTATGAATATCGTAGAGAGATGAGTATGA
>GHICQ5101AVBEX_71_101
ATTTTGCTGAACAAGTACGACGAAATGTTGA
>GHICQ5101AVUW1_125_256
TGGTTTTTCTAGGCGAGATAAAAAATCCGCCAAACCTTTTAAAAATCGTCCAATAAGAGCTAAAAACTCAATTGGCAATCGTAAGACCATAATTATCTGCTCGATTTGTGCCCAAAAATTGCTGATTTCATT
>GHICQ5101AWKG2_23_180
CAAACCTGTTGTCAAGCCTAAACTCTTAGGTAAAATGAAGATGAAATATTCGATGAGTCATCTAAACGAAATCAAATGATATCAACGTTTAAGCCGTCGAAAATGGATTATGTTTAAAGTTTTGTTGTTGTTTAAAGTGAACTTTTATTTTAGTCTCG
>GHICQ5101AWN9Y_142_215
TTTTTGTGAATTGTTTCTTGATGGTGTTTATGGTTACAGATGCTTTTCGTGCAAAACATGCGGCCCTGGCGCCT
>GHICQ5101AWTG7_22_156
GTATTTGAGAACGGCGCCAAATCGTTTGTTAAAATTTTGAATTATTCGGCGTTATTAAATTAGAGGAGAGTGTCGTTAATTTTTATCAGAGTAAAGTTGAGATTAAAATGAAAAAGCCGATGCGATTAGTTGGGC
>GHICQ5101AWW6Y_19_191
GGTCCATGTGGTGTTGCGGGCGAATACAAAAGATTTAAATTCGTCGAGTCCTTTTCAAGGCGCGAAGCGATCTGACCAGAAAATTATTGAAAGTGAACTTATTGAACTTGGTGCAGTGGCTGAAACTAAAGTTTTCGGTGGTCTTCTAAATTTAATCGACTCATTAGAAGCTG
>GHICQ5101AZGYO_25_164
AGCATGTGCATTTGCCACCATTTGTAAATGCTGTTGATATTGGGTTTGCAACCATTGCTCATAGGATACTTTGTATTGCATCCATTGTTGAGCTGCTAAGCCCCAATCAACTGATCCCGGGTTGCTACCATCACTTCCAG
>GHICQ5101B04V5_15_112
GACAGGTCTATATCTTTGTCTTGTTTTAAATGCAACATATAACTCTTTAGCTTCGCGATTAAATAGTGGTACGATACAAAGATTTGTCAAAATACACT
>GHICQ5101B06Z9_259_428
TTTTCAATTTTTTTACTAATAGTTGGTTTTGTTGGATGCTCGGGTATTTTGAGTGAAAAAAGTTGGCTTCTTTTCGTTTATTTTGGAATGCTCTTTACTATTTTTATCTTACAATTTTCCGGAGCTATATTCCTCTATATGAAAAGTATAAATTATTTTAAAGAATTTAA
>GHICQ5101B080G_25_196
TGACGATAGTCCACCGTCAGAAAAAACGAAATTTATTCGATTCAAATGCTCAACAAAATTTAACTATACATCAAAATGACCCAGATCACGCTAGTCAAGTTACTCTATTAACTTACAAACAATTCATTCAACAACAAGATGACAATATAAGTGAAAAGGATGCTATTAAAAA
>GHICQ5101B09CF_28_136
GAGACCGACCCGACTAGTCAAACGAATGGGAATAATGATGACGAACCGAGTCTTTCCGAAAATACAATATCGTCTGATAGACAACAAATAATTCATAATGGAAGGGTTA
>GHICQ5101B0RTL_45_189
AAGAAAAAGCCTCTGCTTACCAAGCAGTTGATGAAAATATTGACCATAGTACTAAAATTATTGGAATTGGAAGTGGTACAACTATTGTTA
>GHICQ5101B0OV5_20_168
ATGCTTAGTTATGCACCAATACAAGATGGACCATCTAGTACAGCTGGCCGAGGTGATGCCAAGAAAAAAATTATTATCTACATTGAAAAATCGTCTTTTTTTTACCAACTTTTTATCTATTTAATTTTTTTTTTGATTTAAAAAGTAAA
>GHICQ5101B0YRP_86_113
GGTTAATCTGGAGCTGTTATATTATCAA
>GHICQ5101B0V2K_20_188
CAATATCAGGTGAACATAAATAATATTGATCGCATAAGAATTTCGCATTGCTGTATGCGTCTTCTAAAACACCTAAGACATCAGTGTGAGGATCTATTGCACCTATTTGTAGTGGATGTTCTGGTTTTTTATCCGAAAATATCAATACTTAAAAACAAAATGAAAATAA
>GHICQ5101B0Y1L_22_186
TTTAGAAACTAAAGTTGAAATTGGAGATTCGATTAGAGGTAAAGATGTATTTATAATTCAAACAGGATCTAAAGAGCCTAATGATAATATAATGGAATTATTAAT
>GHICQ5101B26MB_34_141
AATAAAATTAGGTTCCTATTGAAGTATACAATTTTTGGTATATGAATTTCTATCATCATCTTCTTTGATATTCTCTTCCACTTCTGTTTGGTCAAGCTCATTCTTTTT
>GHICQ5101B2GUF_17_177
CAGCTCTAATACCAGCAGCCACTTTAAGTTATCCAAATTCGACTCCTTTTGTTCAACAAACTTCATTATTTCCAAATCTATCCACAAATACTACAACAGCAACAACAGCGGCTAATCCAACCAATCCTTTTTTAATGATGTAAAAAAATACCAAACAAAAC
>GHICQ5101B3G8J_23_114
CTAGGAGTTGTAAAAGGTTCCAATTTGATATTATATTCATGACTGAGTTTCAAACTCCAACTATATTCCTCAAACTCTTTTTCCATCTTTTT
>GHICQ5101B3LJX_80_189
ACTTGCCAGATGTAAATGGTTGACCAAATAATTGGGAAAACAATTGGTGCTGGTGTAATATCAAGCGGAAATTGTCTTGAAATTGACCCAACATCAGACGGAAATAAACT
>GHICQ5101B3REA_149_279
TCGGCTATTTTACAATAAAGCTCTTTAACATTAGAGAAACCGCTTATTAGTCCAGTTGGACTACCATGAGCCAATTGACAATGAAAAACAAGTTTAGGTTTCGAAGAATCATCCTGAGATGAATTTATGGG
>GHICQ5101B43G6_50_213
AATAAAATGCATCAAAATAACTCGTGTGTGGCGCAGCTACGAATATTGTGCACTGTTGACGAGTTGATCGTTGTCCAAATTTTTTAATTGAATGAAAACCGAAAAAGAAAGCCAAGGCCCTACCGAGAAATCTCAAAATACCTCTAGCTCTTTTGCGCCATCCG
>GHICQ5101B42YT_22_224
GTAGTGGTAATACTTATTTTCACATGACTATTGGTAATTTGGTGCGTGGTAGTAAACTTTTATGTGAAACAGCATTGGGTTACAAAATGGATGACTTGCTCACTAGTTATATTAGTTTGTTATTAACCAATTTGAATAAGCAACGA
>GHICQ5101B4VM0_75_255
AAAACTATACGAATATGGAATATTCTAACTGGTTATTGTATGAAAATTCTCAAAGGTACATCGTAGCTCAATATCTGTGTTAAAGTTATTTCATAGTGGTAGAATTAGCAAGTAGATCAGCTGATGGTGAAATAATAGTGTGGAATTATCGAACTTCGGAGCTTAAAATTAGTCAAAAAGT
>GHICQ5101B4Y62_322_487
CAATTATTCAATGCTTTGAAATTTAGACCAAAATTAGTTCCTTTAGAAAGAACATGTTGTTGGATAGTTTCTTATAAATTGATGACTTAATCAAATTTAATTTTTTGCTTGTTGGAGACGCTGCTTCTGTTGTTTTTCTTTGACTTCAGGAAGTTTTTCATAATTT
>GHICQ5101B4UJ7_192_315
TACTTGAACGGCCAAAATTGTCGCTTGTACCGAGTTGAGTTTTTTCTTAGTTTGAACAAGTCGTTTTGTATATTCATCTAAATCTACCTTCTTCTTTTCATCCTCATAAATTACACTAATTTCT
>GHICQ5101B5ALE_113_175
ATTTAATTGTTTGCAATTTAGCTCCGCTTGATTCCATGTCAAACTGGAAAGTTCTAAATAAAA
>GHICQ5101B5BYJ_105_349
AGTATGGAGTTTATTACCTTTGAATGAAAAAGGAAATTTACCTCTTGACCAATTGCCTGAGAGTGAAAATTATATAGTATGCCAAGAAGCCCAGGAACTTGACTGGGGTGCCATACTTTCTATATGTGTGGTGTCTCTTTTAGTTTTTTATGTTTTAATTTCAACACTTTATGACCTCAAAGTCT
>GHICQ5101B7F5H_128_307
GGTGCCCCAAGTCATAAACACTAGTAGGCTAGGATTATCAAAAATTCACCCCAAAAACTTTTTTTAGGTTAATTATGACGCAGAATTCGATTTTATTAGTGAAAAAGTTGGGTTCTTATATCTTATACCCGAGTTTCAGGGGGGGGGTTCAAAAAAACGTTTTGTTTCATAAAATGTGAA
>GHICQ5101B7PVF_19_142
GGCCGATGATAAATCAGTGTGTTTTAATTTGTTCATTTGAGTCCTTGTCTGCATTGAATTTAAATCTGAATCACGAAATATTAACTCACAACAAAAGTATCGTCTTTTAAATCTAACCATTCTT
>GHICQ5101B7JO0_16_268
AGAAACAAGCTCTTGCTAAAGTGCCTAATGAGGTCAGATTTAAAATGCAATCCGAGTTGGTAAATAAGAAACCTTCTCCAATCGCCGATATTGTTGGTCTACCGACTTATGGTTTAAAACGACTCGAAAGAGAAAATATTGTCGATATGAATATTGGACAACTCCAAGTCATAGTTAATGACCTGT
>GHICQ5101B7ZN8_35_112
TTTTTTGGACCTCTCCAAATAACAGCATCTTCCAAACTTGGAAGAAGAAAACCTATTGACATAAGACTCAAATTTTTC
>GHICQ5101B8RRR_60_181
CGATCATTTTCCCGATGAACGTTCACATTTAGAATTCGTGAATGACCAGTATAGTGTTAAAATTTACTAAGCAATAATTTCACTCAAATAAGGACGTAGAATGGCATTAAAGTTCTTAATGA
>GHICQ5101B8UYP_19_214
GGTCCAAGCCAAGGTCCATGTTGTGACAACTTATGTAATTTTGTCTTCACAGAACACAATTTGTATGAGTAGTAACGAGTGTTTAAATAATGTTTATTGTTCTGGTAAAAATAGCTTCATGTCCTCGTAATGATCCGGTCTTTTTCAAACCGGATAAAACAGAATGTAATTCAGGAACACAAGTGTGTAGATCTGT
>GHICQ5101B9BCB_50_236
CGGAAAGAACACGAACAAAATGCTAATAAATTGACTTTTAAAGGGTTTTATAAAGAAGCAATATCGGAAATACAAAAGGCAATGATTGCTAATCCGAATCAAGTTGAGTATTACAAAAGTCAACAAATAGATATAGAACAGAAAGAAAACTTTATGAAAATATGAAAGATTTAGAAAAACAAGCAGA
>GHICQ5101B9EEK_72_242
GGTCGTTAGCAATTTCCCCTAAGTGAATTTCAATGTTGCGTACCAGACGCCAAAAACAATTGCGAGTCATTTTCCATTCAAAGACAACATCAAAAAGAATAAATATTATATACAACGAGGATAAATCACTCGTTGTATATAATATCAAATGCAAAAATTGTGAGGCTAACT
>GHICQ5101B9GSJ_20_138
GCCAACACCAATGGCATACTCACGCTCCTCTTCATTAACTTCTTTAAATTCTTTTGATGTTAAATCAATACATTCGACTGTAGAATCTGAATATAGTCATGTACCGAACAATAAAGACA
>GHICQ5101B9LLN_57_200
TTAAAAGAAATTAAATTTTGAAATTTTAGTTAGTATCACCCCAAGAATGGTTTCCATTGAATATGCCAAGTATTGGGGATTATTTTCACATGGCGTATAATGTCATTACACCATTTTTGTATTTATTATGTAAAATTTTTTTTT
>GHICQ5101BA1JX_23_210
CAACACCACGTACACCTTTATGTATTTGACCAATATAAGAAATAAAGCATATTTGTTCGCTTTCCAGTATTTTTCTAACTGTGATTCGTCAATCCATTTTTCACAACTTAATTCAATTGTTACTTCCAAATTGTTTGTATTTAAATAATTCCAATCTTGCATTGAACCTCTTGCAGCGTACCATGCCT
>GHICQ5101BADSH_18_305
AAGGAAAGCCGTTTATGACATTTTTGATAGAGTTATCTGCTACGGCCAAATTAATACCTACTAATTATACTCTTAAATTATTTAGTAAAAACGAGAGCGACGTAAATAATTACAAATTAATAGACTATACTCCAAATCAAACAATTGGTATTTTAAATCCATCCAAAATAAATATTCCT
>GHICQ5101BAT9Y_119_252
TTAATAGCAAATTGGGCGAATTGATGCAACTAAAGAAGAAGTAGAATTGTCGAATTCGCGAGCTGAAGAATCTTTGTTGAAAGATGGTGATAAGAAGAGAGAACGAGTGCTGGAAATGTCAAGAGTCATGTCTG
>GHICQ5101BB0DT_38_257
TGAAAAATATCACTTTAAGTGAATCCACCGATGATAAGATAGTGAAATTTGGACTTTTCTCATCGATCGAGCCTATCGATTTGTCGAAATTCAATCAAATTAAGAAAAAAATTCTTTATATTATGACCCGTTCGATTCGATTTCACTTAGAAAA
>GHICQ5101BC2YP_222_337
CTAAATTGAATATAATATTCGGTTGATTCGATATATTTGGATATTTATAAAGTCTTGTCGAACTAAATGTCAAATTAAATCTTGCTATTTTATTTACACCAAACGGTAGACCCTGT
>GHICQ5101BC798_37_176
GAATAGTTTCGGTGTCTCGGAAATGTAACCATTTTGTGGTAAACTAGTAGGAGATGTTAGTGGAAATGGTTGAGATACTGGTGTAAGTAAATTAACTGGTGTTATGTGATTAAATCCATCACATACAACCATATAAAACC
>GHICQ5101BCI7N_18_125
AGATGCTCGTTGATCAAGAGGCTGAATTAATTGCTACCATTGAACGATATAAAATAGAGGCTAATAAAGAAAACAAGGAAAAAATATTCAATATTTATTAGAAAAGGT
>GHICQ5101BD09G_32_223
CGATTTTTAAATCAATTATTACAAAGAGAACATCACCGTTGATACAAGAAATATAATGGTCGGAGTCGAGGGAAAAATACAAGCCAGTTAAGACATTTTGTGTTGTGCTTATAAATTTTAAGGATTCGTTTTTGAATGGAAAATAATGGTTTGTTTCATACTCAGATGAAATACATTGAGGCTTTAATAAAT
>GHICQ5101BDAC9_72_282
AGTTTTTAGAATTTTTAGGTGTTCATTCTCAACACATTGTTCACCAAGGTCTCCATATGATCCTTAATTCTCAAGGTCAGCCTTCAGGTGAAGTTTTTATTCAGTTCGATGGCGAACAATCAGCAATGAATGTATGTTTACA
>GHICQ5101BDQQS_24_140
AATCGTTTGTCAATGAGGTAGATGTATAAGATGAACTAAAGCTCAAATTTGAAAATTTGTTTCGTTTATATTTGAGCTTGACAGTGGTATGCCAGAAATACGATTACTTGGCATCTC
>GHICQ5101BDSCU_172_298
AGCGTTTCTTGCTGTTTGGCAAATTTAATAAAAACCTGTTCCAAAGTGGATTGACTAAAGCTATACTCTTTAATAAGACCTAATAATTTCGCTTTTTCAAGTTGCTGAAATACAAAGGCTAATGACT
>GHICQ5101BDVGY_19_104
GTCTAGGTGGTTATTTAATAGTTTCTAGGGAATTTGACACGATAGATAAAAACTTGAGAGAGGAAAACATTTTGAAAAGAAAAATC
>GHICQ5101BEVF4_121_211
AAGCATTGACAAATTTAAAAGTAAGAACTCATTTATATGCAACTATATTAAATTATTTGATGATATTTGACCCTTCGGACCAACCAAGTAA
>GHICQ5101BF7VB_217_348
AGCGCTCACGTTTTATCGTTTAAAAATTAGAATTGCTTGGAGTAAGACGAGTATAAGTAGCTTTAACTACAGTACAATCCGAAACAAAGTTAACGAGAACATAAACAATGTTTAAACAGAGCATACACAAAG
>GHICQ5101BEZ45_18_230
AGGATATCGATTATCTAGATTTAATGAAAGTTTGTAAAGAAAGAGACATTGGATACTTAGGATGGTCCTGGGCTGGAAATGGTTGGGATTGCAATCAAAGTATTGCTGCT
>GHICQ5101BFTN1_73_219
TTTTAACTAAACAAATTTACAATATAACTACAGCATTATTAAATCAACAGGCTACATTTAATACGGCCGCAGCGGTTACAGCAGCTGCCGTAGCAACAGTAGTAAATGCATCAATGAATCCGAATAATCAAAACATAAGTAAACCTG
>GHICQ5101BG45M_77_324
GAATACTCAACACTTGTGACTGTAGAAATGGATAAATGGGTTCAATTGCTTTTGCCGTTGGAGTAGAAAATGAAAAAAAATTAGATTCGCATGAAATCGAAAGAGCAAGCTTGAACTCGGATATAAATAATGACAAATTTTTAATAGCTCAGAGCAATTTATATTTCAATTATAATGAAC
>GHICQ5101BGAJK_21_173
CTTAAGATAACGCCTCATGGCCTCCTTAGTCAATTTACCATTGCCAGTTGTTTCACTTGGTTCCGTTTGATGATTACCATTCGGCGGTGATGGATTATTTATGTTTAAATAGGAGAAATTAGAAGATATCTGAGTGTTCATTATTTAAATTTC
>GHICQ5101BGEST_23_143
CTGTACTAAATAAAAATGCACGCTTATTAGGAGCTACTATAAATCTAACACTCATATCTACTATGAACCAAGAAACTGATATGTACTCCAAAATAACCAAATAAATATTATAAAAATCGGC
>GHICQ5101BGBQD_297_421
CTTGAGAATATTGTTTGAATTCATCGTCATTAAATTGTTGTTCATCCTCAATACTTTTCCAATCTTCATTCTTTTTAAATTCTCTAGCTTTAGTCGATTCAACAAATTCTTCCATACCTGTCTCT
>GHICQ5101BGQ06_17_140
CAGGACAAATATTTAAACTTTCTATTTACGTCTTCAGCCATTATTATAACATCATTTTCATAACGTCTCACATTTGATAGATAGGTTTTAAGTTCCGATGGGAATTTATTCGCAAAAATTTTTA
>GHICQ5101BHHHZ_68_201
CGTTGGACAGCATTGATCATCGCTTAAAATAAGAAGTTTACCTGCTTCACATGGTTCGTATTTACACTGATCTTTTTGTACAAAAAGGCACCGATTTTATACATGTACAATTGTTACAATTGTGAACCCAATTT
>GHICQ5101BHNQU_29_181
TTTTGGAAACCTGTCGTTCCACTAGTGTATAACAAATAAAGTGGAAAATTTGCTTCAACTGGTACACAGTCATGCGGTTTAGCATTAGCAACTTCTCTAATCATAATTCAAATATAAATCTCTATTGTTCTTGAAATCAGCTTCTGGAAACTT
>GHICQ5101BI0FM_50_160
AAAAATTATTCTTTTTAATGATAGGTGTTTGGGAACAAAGTAATTGAATGCCAAATAAAATAAAGAGCCTATTTGACCAATTTGAGTAGCGCCGGTTAGTATACTAGGCCT
>GHICQ5101BIBJ0_100_245
ATTTAAAAAATTAAAATGTTAAAATTGAAATTGAGACTTCAGCGTGCTAAATCGGTTCCGAATGTTAGTTTCAATCAATTATCATCACACTTATCTGGTCTTTATGAAGAAGATTTTTATCCGACAACGCCACAGTTAGAACTCTG
>GHICQ5101BI7GW_118_305
AAAATCTTTTATAAATTTTGAAAAGAAAAATGTAAATAAGATTCCAGGAAATTTTGCGGTAGAAAGGGGATGTTCTTCATCATCCAATGGATGTACAAATCAAATATATGGGGCATTAGGTTATGGTATTTATAACTATTGTTGCTGGGACAACTATTGTAATACTTCAAGCAAAATCAAAAATAACA
>GHICQ5101BJI5X_16_227
ACAGGTTATACCTCATCCAAGCAATGTTTTCACTTATGGTGGTAATGGAGATTCAAGACCGTGTGTTTTTCCGTTTATTTTTGAAGGAGATGTTTATTATCAATGTGGTAAATATGGTGGTAGATATCCTGAATGGTGTTCTGTTACT
>GHICQ5101BKODA_242_388
ATTATCTTCATGATTTAAATTTGGCTCTATGTTTACACTCGAATTGACTTTAATACTTGGTATACTGGTTATTTGCGCTTTTTTATAATATTTTCGGTCTATAGTACCATCTGGGTTTATGTGAACTAACGAACTTTTTGATCCAAC
>GHICQ5101BLV3S_24_107
AGCCCGAAATGTTTCTAATAAACGTGAAAAGTCCGGTCGATTCGAAGGATCCTTAGACCAACATTTCAACAAAATAATCTAAAT
>GHICQ5101BM5YV_22_214
CATGAACCACACGATCTCCTACATAAATTTTCATCAAACGAATTAATTAAATTACAAAACGGTGAAAAATATGCGCATAGAACAGTCTCATCATAGCACAATGGATTCGAAAATTCACATGTATTACACGAATCAGCACATAAACTACCAACATTTTTACCAAAAAATGAATTTGCACATCCTCTATAACCCT
>GHICQ5101BM2I7_18_213
AGGTGGTGGGCTACATGGTAATTGAGGGAGGAATGGTGGTTGGCCACATGGTGATTGTGAAAGGAATGGTGGTTGGCCACATGGTGATTGTGGAAGGTAATGGTGGTGGGCTACATGGTAATTGAGGGAGGAATGGTGGTGGGCTACATGGTGATTGAGGGAGGAATGGTGGTGGGTTACATGGTGATTGAGGGAG
>GHICQ5101BM2I7_18_200
AGGTGGTGGGCTACATGGTAATTGAGGGAGGAATGGTGGTTGGCCACATGGTGATTGTGAAAGGAATGGTGGTTGGCCACATGGTGATTGTGGAAGGAATGGTGGTGGGTTACATG
>GHICQ5101BMEWA_24_208
TTACGTGTAAATCTATCTGATAAAGATGCAAAACATCTTAGAGCACCATCGGCTACATAATTATCCTCATGTTTTAATAGTTTACTTAAAGTTTCGACTTACAAAGTCTAAAGAGGAATCTGTTGGTTCCATTTTTGCGCATAAACGTGTCACTACAGACATTGCTGAGTGTAATGAGTCTTTAT
>GHICQ5101BN0HD_19_180
GGGGTACGGGTGTAGGAGCTGCTGGTCTGGTAGCATCTGTAAAATCATTTGAGACAACATGATATTTAGATCGTTGAATTGTTGAACTCATTGTTGATTTATGACTTTTTACACTATATCGATCGGCTTCTGAATCGATTAAATTTAAATCATCATCTGTTT
>GHICQ5101BN3PY_310_406
CCCAATTACCGAAGAAAAATTTTTTTTTCTTTCTTATTTCTCATATTTCTATGTCACTCTCTGTATCTCACTTTTTTTTTTATTTGTTAAAAACATT
>GHICQ5101BNBG3_104_253
ATGGGACACAAGTTTGGGTCCAAATTATATTTGAAGAATTACACAAACAAATATCGACTAAATTACCATCGGAAAATGTTTATGGTTTTGGTGAAAATAGACACGAAAGTTTTAGACATGATTTGAATTATCAAAATTGGCCTAATTTGG
>GHICQ5101BNILW_306_419
TTCATAAGGAGCTGGTACATCATTTAGCAGTAGCGTCCATTTTGGCAATAACAATATCGTTTTCACCTTTTAATTTTTGGGCTAACTCTTCATACTTTGGTGCCAATGTTTTTA
>GHICQ5101BNZTC_60_160
GTTTTAAGTTATAGTGATGCTAATATCAAATGAAAAGATGAACACGAATCAAGCTGCAAGTATTAGTGATTACAATGACATGTTTGGTTATTGGAAAACTT
>GHICQ5101BODW3_27_149
AGAAAGGTAGAGGTGATTCAAGAGTATGTAAAGTCTATGATAGTCCATCATTACCAGAATCAGAAGCTGTATTTGCAATTAGCACAGAGGGTATTATTGATTCAAAAGAATAGAACAAAAATT
>GHICQ5101BON8W_47_154
GAAACAGCTATGTTAGACTTAGAGTTGAAATGACTGGTGGATCGTCATTTAGTAATCAAACATTTCTTCCTATAGACCCTTCAACAAGCATTGTAAAGTACACATTTA
>GHICQ5101BOOQA_26_216
CCCTAGGCATAAAGACTGCTTATGCAGTGCTTTGCACCAAGGGAACCCGCGAAGATGCGTCTGCTGGATTATTAGCAGAGGGAATGTAATGAACCCTAACCGAAACAATTGGACCAGCGAAGATTAATCTTTGTTGATCTGGTGGAATACCTTCTTTGTCTTGAATTTTTGCAAAATAGATTGTCTTTTTA
>GHICQ5101BPR5Q_41_63
TTCTCGTCCAAACGACCAAAGTT
>GHICQ5101BPPJS_86_173
CAAATGATGATTTAATCCGATTAGAGTTTGCTAATCTACTCGAGAATTTATGCCCTCTATTCTCCGATCGCGAGTATAAAGTCCGAGA
>GHICQ5101BPE6M_19_254
ACAGCTGTACCAGTACCAACACCAGTTCCAACTCCAGTTCCAGTCAGAGTACCAGTTAGAATACCAGTTCCACAACCATACCCAGTTATCGAAAATGTACCAGTTCCATACCAAGTTCCAGTCCCGAGACCATATCCAGTTGCTGAAAGATATTGTGTCCCAGTAAGACAACCAGTACCC
>GHICQ5101BPZ0D_20_129
GTATTAATCAACCGGAAATTATTAATTACACTTCTAAAACCACAACCTCGACAACCAGCAGAAAACTAAAACAACATCAACAGAAAGAATTACAACAACAAGAGAAAAAG
>GHICQ5101BQ1TW_23_143
CTGGTCGATTCCAGCAATTAATTACATCATTACAAAGTCCAGACGAGACTGTTAAACTAACTGCACTAACTGAACTAAGTCAATTATTAGTAATGGGTAATGAAGATACTCTAGTAGCTGT
>GHICQ5101BPEGP_18_214
AGGGGCTAAAGGCGCTGAAAATATTCAATATGGTTATGTTATTGAATTGAGACCAGGTCCAGGTACACCAGATTATAATTTTGGTTTTACTCTACCAGAAGATCGTATGAAATATGTTGCACCTGAATGCTTTCTTGGCATAAAAGCTTTTCTTAATTCAATTCTAAATTAAAACAAGACAAGACTAATTGTGTAAT
>GHICQ5101BQ6AK_20_216
GGTTGGTGGTGATTATTATCATACTATTATAAATAAACACATGAAAAAGGGCGGTAGAGTCCTTGTATGTGGTTCAATTCAAACTTACCAAGATAAGGACACAAGGAAATATGATGCAACTAATGTTTCAGTATTGATG
>GHICQ5101BQN9W_304_405
TTCTTAATCATGTCGGTCAGCCTCAAGTGCATTAAATATCAATTTTATTTATTTTCCAAGTCTAATTGGTTTTAAAATGTGTTTATTTTTTTTCGCCAAAGC
>GHICQ5101BQG93_18_189
AGCCTCACACGAGGGTATTCCATAATGAATACCAGTGGCCTTGTCTTTGCACACTTTACATTTACCGAAATTAAACGGCACTTTAGCCAATTTCTTTCCATCTTGGCAATTTTGATCCAAATTAGAAAATGGAAAGCCCATTAAATTTGTACTATTTTGTGTGATTTGTATC
>GHICQ5101BP5GK_18_171
AGTTGGTAACTCACGTGATAATAAATTTTTGGGTGATTTATGGGATTCATTGAGCGGATCTTTGTTCGAAGGTGCCAATTCATTAGTAACCAATTTGGCCACTAGCTTGACACAATGGTTAGGTAAATATTAAATCACAATAAAAAAATAAGGC
>GHICQ5101BQRUK_114_137
AAAATTATGAAAAATGTCTCAAAT
>GHICQ5101BS944_102_199
CAGAAATATTGAATTTTTCGCCTGGCCCTTTTCCCACAATTCGACAATCAAATTAATACAAGGCAAGTCTTTTTTAGATTTTTTTCGTCTTCAATTTT
>GHICQ5101BSBO8_17_360
CATCGCTTGGGGTTATCCAAACTTGAAATCAGTTAGAGAATTAGTCTACAAGAGAGGTTTTGGTAAAGTTAACAAACAAAGAATTCGCCTTAACCGATAATGCCATCATCGAAAAAGCCTTAGGTAAATATGGTATCATTTGCGTTGAAGACGTCATCCACTG
>GHICQ5101BSK7Y_81_195
AGCCGTTAGATGTCGTTAGATAACGTTAAATAGCGATTGTTACAAGTTAATCGCCACCACTGTAATTTCGTTTTCAAAATTATTAAATTCACTCTTTAAATTTGCTATTTTTAAT
>GHICQ5101BSSQP_25_92
CAGCTCACTGCAACCTCTGCCTCCCCAGCTCAAGCGATTCTCATGCCTCAGCCTCCCAAGTAGCTGGG
>GHICQ5101BTDW7_16_199
ACAGCAACTAGTTTAAATGAGAATTTTCTCATCGATGTACTCATAGTCTATCCTAATGGGATTCAAATAACCAGAAAATTAGATACTAGGAAAGCCGTTTATGACATTTTGATCT
>GHICQ5101BTFZ6_22_195
ATAAAATATTCAATAGATCATTTGATTTGTTCAATACCTTGATAAATTCGATTAAATATGGCATTAACTCAGGTTTGGGAGTAGAAGTTGTAAGATATAGTTTAGAGTCAAT
>GHICQ5101BTCDM_18_228
CTAATAATTTTAGAAATTTATTAAAAATCGTAAATAAAAAATTATTGAAATGAAAGCCATGGATATGAAAAGTCGGATTGAATTGGAATTAAGAGGAAAAGAGGCCTCAAGCATTAAAGAGCTTAATTTGGACAGTTGTAGACCT
>GHICQ5101BU9P7_261_416
CTACAAGTTAAGCATCCATCAATTTTTTTAAATTCTGAATTTCTAGTTTTAAGTCTTGATATTGAATTAAACTCATTCATTGTTTCATAAACACTCTCATATTCCTCACTGGTTAACATCATATTATTAAATACTAAAATATTAGCTGCACTGTCT
>GHICQ5101BUF5I_26_156
CACCTTTGCATTTTTTACACTTACTCAAACGCTTGGAATAGTCTGCTAAAAATTTAGAATCACTCATTTTATTTGATTCAATATGGAACTTTTCATCTGAACAAAACAAATACTTTTTATAGTAAATTTTT
>GHICQ5101BUQRL_18_113
AGACTTATAATTGCTTAGATGTCCATGTTAATAATGGATTTGGTGATCAAGTAGCGCTTATACACGATTCACCATTAACTGGGGTTATTGAAAAAT
>GHICQ5101BUQRL_185_259
AAGGTTTCTAAATTTGCTGGAGTTTTAAGTAATAATGGTGTTAAAAAAGGCGATCGTGTTTTGATTTATATGCCA
>GHICQ5101BV1HD_28_174
TTGAAACCAGCTTGCTCAAAATTGCTTCTTCCGCGACCATTCTGTATTTGTATATTATTTTCGACATAATCAGTTGAATTTACAATTGGAACTCGAGCTGGATAAATTGTATACAATTCGTGTTTGTATTCCTCAAAAGTTGAGCAT
>GHICQ5101BVEFA_94_291
ATACCGAGGACTTTTTTTGTTATCAAATGAGCAAGTAAAGTCTGTTTTAATAGAGATTGGCGCCAAAAAGTAGTCATTATCTGCAACCTGTGTGGATATTTTATAATCTTGACTATAAATATGATTGTAATTTTCATATTGATTTATTATTTTATTGTCCTTTTTTATTATAAGAGTATTAACTTCTTCTTCGTCAAC
>GHICQ5101BVI75_24_222
ATGTCATCAATTTACAAAGATTTCGAATTGGAGTAGTGGTAATACTTATTTTCACATGACTATTGGTAATTTGGTGCGTGGTAGTAAACTTTTATGTGAAACAGCATTGGGTTACAAAATGGATGACTTGCTCACTAGTTA
>GHICQ5101BWEWQ_15_153
GACAGGTACTGATACAACTTCTCCATCAAAAGGCTCTTTTAAATTCACTCATTGTCAATCGGCTCAAATCACAAATATTTCACCTCTAACTGTCGATTATGACACTTTATTAACAATCGAAGGAACTGGTTTTAGTCTG
>GHICQ5101BVBEC_44_233
TGGTTGCATCATTCCTGGATTTTGCATCATTGGCTGCATCATTCCTGGATTTTGCATCATTGGCTGCATCATTCCTGGGTTTTGCATCATTGGTTGCATCCCATTAGCTGCTGCGGCATCTCTAGCTGCCGATCTACTTCCTCGTCCTCCCATATTTTAATATTTAACAATCAGTCGAAATTAATATCTG
>GHICQ5101BWMNQ_75_229
AGAATTTTAGAACCTGAAAATTATCGTGATCGCGAAAGACATCTAATGAAATTTCTTAAAATTATGAAACATTTAAGAAAAATGAACAATTTTAATTCTTATTTATCCATTTTATCCGCAGTTGATTCCGGTCCTATTCAACGTCTTGATTGGCC
>GHICQ5101BWTIT_18_144
AGATATTGTTGCGGATTTATTCGTGTGTAATTGGCTAAATTTACTAGATTATTGAAATTTTCATTATTTGACAATATTGGTTGTTGTGTGTGAAATGGTTGATGTTGTTGATTTTGATATATTAAAT
>GHICQ5101BX384_17_75
CAGTATCAGTATAATATGTCGAATCGAATCTAGTTTCTAGGTCAGTTGTTTCAAAAGTT
>GHICQ5101BX56X_182_315
TTTTAATTTAGGGATAAAATTGAAGAAATTAAATTTTTACAAAAACAACGAGAGAGAACTCATGGCCTAGATGTTTATTCATTAGCAATAGGCGAAAGTGAGACTGTGACAACCATAAGTCAACAAATAGAAGT
>GHICQ5101BX5FS_25_192
AGCCACTCCATCCATTTTTACATTTTAAGCAAGAACTATCCAAACAATTTTCGTGTGTAGAACAATCTGGTCCTTTCCAATTTTTATTACATTCACAAGATTTTGTAGCATAGTTGAATTTTCCATTTGATGAACAAAGACTATTCATGTAGTTTGTGAACAATGAAC
>GHICQ5101BXD41_133_261
CTTGACGATAAGTGACTGCCTGAAATTAAATGTGCATACGTTCGTCTTTTTGTTTGATCCCTTTTTCTCATAGGTCTACTACTTGACTCGTCTTTTGTAGGCACTTCATTTATAACACTCACTTGAGTC
>GHICQ5101BXI7X_18_162
AGAGGTGGAAGAGATTCATTTGTTCTTAATGAAGAATTCGAAGGTTTAGCATCTAGAGAATTAGTCGATCCTTCCAATTGGGTACATCATGTACTTCATATATTACCACAAGGTAGAACTAAATGGTGGAATCCTAAACAAAAGT
>GHICQ5101BXY5P_137_297
GAAACCAACAACAAAAAAAAATTTTTTGAAAATATTTTTAACTTGATAAAAGTTTGCTTGTTTTTGTAATTTCTCTTCATCAATTCTATGCGACACAAAAAAATATCATTTAAAACAACAACAAAAAAAATTTACTTTTCAAATTTAAATGGCTTTAAAAA
>GHICQ5101BY7KZ_38_220
CCATCACTTAGGCGATCTTTTGTTTGTCGTTTAATTAAGTAGGCTAATTGTTTGCTCTCTTCCTCTCCAGCTAAATTAATGTTTCGATCTATTTGTGCATCTTCATTATCAAATCTAAACCATTTTTCGCAAATAAAAAGTATTTTTTATTCATCTTTAAATCAGTTACAATTAAATGTTTAA
>GHICQ5101BY7PV_260_430
CTTTTGGTAAATGCATTCGGGTCCATTGTAAACAATTCCAAAGATATCAATTCACACAAAGTTACATAAAGCATATGACAAGAAGGATTTTGAAATTCACTTTTGAACGAGGTTAAATTTTGACCTGTATCTTGGTCAAGCATTCGTAAAAATTCTTTAAGTTAAGGAAGA
>GHICQ5101BY8NL_16_187
ACAGATGTTAAACTTGAGCCCGCATTTCGTCCGAAATTGCATAATTTACAACTAACTCTAGAATGATATTGATATCGGTCATAAGTAAATCTGTGTATCAAGTAATTTATAAGTAATAGTATTGAGTCAACTACTCCTTTTGAATCGGGAGACACTTTTATTTGAGGTATTC
>GHICQ5101BZ7XW_22_174
TCATATCCGCCAACGATTCTTACATTATTATCGTTGAAATTAAGACCACATTCATCACAAAATCTTGAGCCGTCACCACCATAACCGTATTTACATTTACACTCGCCCCAAAATGGATTGTTTTTGCACCATGCATTTTGATGACATTTTTTT
>GHICQ5101BZKIY_38_206
GAGAGGAACAAAACTTTGGAAAAAAATATTAACATTTAAGTGAAATCTATCAGAATTAAAAAAAATTCCTGCTTTTTTAAAGATTTTACAAAATCACCAAGTTTTCATTTTTTGTTTTAATTTTGTTAGAAAAAAAAACATATCAAGTTTATTGATTAGGTTTTACCCT
>GHICQ5101BZBRI_20_253
AAGTTTTTCTTGTTAATGTAAAAAATGAGTTCTCTAACGAGACCAGAAGATCATAGACGAAAATGGGACACTGAGGAATATGAAAAAGAAAGCCAAAAAGAGAACTTGAAGAAGGTGAAGATGAAGTTGCACCGAAGCCTAAAAGAGAACTTCTAAAAGCCAGAGATTACAAAGT
>GHICQ5101BZIXB_20_264
GTTTTAGATCGTGTAAACTCACATAGTCTAAGTCAATGGACTGAAAAACTTTTAACATTTTTGCCAAACATTAACGATTTACCGGATAAGGATTCACAAACCGCTGGTGTTGTTACTCATTTTGATACAATAAAAAATTTTACACAACTGTACAAAATGCCGGATTTGATACTACTCCTGAAATGGAC
>GHICQ5101C08IJ_18_177
AGGGTTGGCAACCGACATTAGAAACACATTCAGCTCTTATGATTGATGGTGTACCATACAATAAAACTCATGTAGTCTCAATAAAAAGCAAGCAAAAATAATACAATTTTATCACTAACTGATCATAATGGAAATATTTTATTTACTACATCAGCTGTAA
>GHICQ5101C0ERZ_25_212
AGTCTCCTTGCGACCAAAGCCAAGATTGTTTTTCTTCTAAAAATTCTGCTGTGGTCCTATAACACTACCAGGACGACATATTCTCAACCAACCAATAGTCTCAGCAGCTGAAAATTTAAAATGTTTCATTATATAACAAGCTATTAATGTGCCCGTTCGTCCCAAGCCTGCTTTACAATGTACAGCCT
>GHICQ5101C0E3B_20_160
AATATACACTATACGGAATTTTAGCTATTGTTTTATTATTTTATTGAGTGTAACAGCTTGCATTTCGATTTCGTTGACATATTTTCAATTAGCTGCTGAAGACTATAGATGGTGGTGGCGATCAATTATTACCTCAGGGTG
>GHICQ5101C122W_23_179
ATACGGAGCACATGGGTCACATGGATAACATGGTACACATGGCGGTGGACAAGTTGGTTCGCATGGTGGAGGGCAAGGTAAAGGACATGATGGATAACAATCGTCGAAATAATCTTCATAATCTTCGAATGATTCATATTGACCATTATAAAATTTC
>GHICQ5101C1D2N_27_138
CTTTTGACCACAATGTCTAAATTTTAAGAATTGAACACCGTCAAAGTATAATGTGAATAAGTTTGTGTCTAAGACAGTGTATATTCCATCTTTATAAGCCTTTTACTTTTTG
>GHICQ5101C28RL_88_292
GGGCTTTCAAACATGGATGACTAAAGGCTTATCGTTTTTATTACCATTTTTATTTTTCGGTTATTTTTGGGAATTGTACAATTCGTACGTATTGTTTACAATTTCATTAAGCGAAAGTTGTCACGAATGGCAAGTAACCT
>GHICQ5101C2BLU_159_268
ATTCTTTTTTGTCACCAGGTTTTCAGTTTCTCAATGCAAGAATATTGAAATCATTCGAAAGGATCATTATTATTGTTAATATTTTGATTCCCATTCGTCTGTTGTCATTT
>GHICQ5101C2RCV_22_139
TTGAAACTGTACCGTCAAAACCTCCAGTTATCATAAATTGACGATTATTAGTCGACGATACACATCCATATCCAAACTCATGGCTACCTACTATTTCAACAAGATCTAAATAGCTTTT
>GHICQ5101C43CN_46_160
AAGACTTTACCATTGAAATATTTAATGCTTACAATATACCCGAATTTGTATGCTATACACAATTTAGATGATAAAAAGTAATTACTGATTCGGATGAGATAGACATTTACATTCC
>GHICQ5101C4327_373_393
ACTTTAAATTCTTTTTCTAAT
>GHICQ5101C4573_55_277
CATATATTGAATTAATTGACTGTCAATCCTTGTATAACTTACTTAATGAAGGTATCGAATTATTCAAAACTTTGCGATACAAACTATCTTTATTTAATTGATTGTAGAGAAAGAAGTAATTACAATGAGGGTCATATAATCTGCGCGAAGCACATGAAAAAAGT
>GHICQ5101C4OU9_18_190
AGATTATACACTCTCTGAATCGAACAAACTCTATAACGAGTACAACAAGTACAAGTGGATTTTCTGGGGATGAGGCTGCCTCAAGTGATTTTTCTATTTCAAGTAATAAAAATGATCCAAATCAAGCGTCGATAGTTCCTCCGAGTGAAGATGACTTTGAAGAAGTCAAATTA
>GHICQ5101C4W96_61_187
AAAAGTCAATTTTGGATATTTTAATGAATGAAAAGACGAAAATGGTGATTTAGAAAATTCCGAATCGGTCGAGAGAAAAGTCAAAATACAAAGACAGAGTTAATTAAGCCTAAAATGTCGAAAAATT
>GHICQ5101C51US_33_150
GCCAAAATGATAAGCTTTTATATGGTAATATAAATCAATGTCTGGCTATAATTGGTTATGTAGATCAAGGGTCCATAAAACACCGTGGAATTAATATTTTATCTCTCGATGGCGGTGG
>GHICQ5101C5AQQ_82_278
AAAAGCCTTTGGAAGAACAAGCTGTTCATGGTTAGCATTAACATCAAGTATTGAATCCATTTCTAAAATTCCGGTTACATTGGACGAGTTCATTGACGATTCCAAGTCATATGATGATTCTTCTGATGAATTTTTGAGTTTTGTGTATGAAGAATTATTAGTTGTGATTTTTGAATGAGAAAAATGACCGAGCTTGA
>GHICQ5101C5FH4_17_152
CAGAGATTATGGTCACCAATAATTTCTCATGAAATCTCATTGAGATTCTTACAGGGGTTGTACGTTTCTTTTCGTTTCGTTTCTCTTCCTCGACTCTTCTTCAACTCTTTCTTTCCTCTTCCTCGTCTCTTCTTCG
>GHICQ5101C5JOY_188_352
AGAAATATCCGATAACTACGAAAGAACTTACAGATTTAATGCAAGTACAACTTAAACCTGATGAGCAACAGGAATATTTAAATAGACATGGTCACATTGAAGGCCTATGTAAAAAACTTCAAGTTGATACTCAAACCGGTTTAGATGTTAATGATAAGAGTGACT
>GHICQ5101C5LYF_28_185
AAAACGGTGAAGTAGACAGAAAGCAATTTTCAGTATTGGCTAGATGGCAAAGAAATTATTCAATCAAACACGTTTTACAAGATATTCGTAAAACAATGGCTTCAAAGGAAAATATTAAATTGTCTCAACCACCAGAGGGAACCACTTATTAAAATTTA
>GHICQ5101C69N5_49_230
GTCAAGGTTTATTAATTTTTAAATGAATAAGTAGATATTAGAAAAAGTTTGTGGAATTTCTTAAATAAAAATAATGAATTTTTTTATTACATTCTATTTATGTCTCTACTCCAACCTTTGCTACAATTAAATACGTTATCTTGAAAACAAAAACCTTTATCATAATATTTGTCAAGAAATTC
>GHICQ5101C6PP2_166_310
TAGATTAGTTGAGCATATTAAGCAATGTGAGTTATGTAGTCAAAAAGGTTATATATGTGGTATATTGTAATCGAAGGGATTTACTTTATCCATTCGATACGGAACGTGTGGAAAAATGTCCTAATTGTTTAGCTTGTTATCATAG
>GHICQ5101C69YP_135_256
TAAACTTCATAACTCTATCGAGCTCTGTCTACCGATTGGGAAAAAATAGCTTTGGAAATCTTTCTCTTTATTAGCTACCCAGAAAATGTTATTCAAAACGTTATCGATTATTTTAAGTCTGT
>GHICQ5101C6QDB_58_303
TTGGAATTAATTCAGTCTGAGCCATTAATGTCCAAATATGACAATTTAAGAAAAATGACTTTATTAAAAAAATATACATTCAGAAAGTGAATCAAAAATCAATAATTATAGTGCCACCTCATTCGAGGGTTCTAGTCGATTTAATAGTTAGCAACAACATACAAAAATATTCGCATATAAAAACC
>GHICQ5101C6TYD_56_250
ATTTTAAATTGTGATATAGAAAGTGTAAAATCGAAGCTTAAACTACTATTGGCGCATATTTGTAAATCAAGTCGCGGGTATATCGAATATGTCGATTGACCGTCGTAGTATAAGGCGTTTAGGTTGGGGATGAGTAAGAAGACAAGGAGAAAATACCTCATCATATAAATCAATTTAAATCTCTTTGAATCAAAT
>GHICQ5101C77SO_20_126
AATTTATACTTATTCTATTTCAATGTTTAAATCCGTCTTGGCCGGATTGGTTATTTTATGTCGGCGCATTTATTGAAGGTATTAGTGGGAGTGGAGGTGTTTTTATT
>GHICQ5101C7S03_13_85
GAGACAGGGTATACATCGTATGTACGAAGATGGCACTATATTTCTATAGTGTAGAAATGATGTTACGAGAACA
>GHICQ5101C8JFF_21_218
AAGGTCCGCTTTTCTTTAATAGAAAAAAGAAAGGAGACTGAATGAAAATGACGCTGATTTTGTCGATAATATTCACACGGATCCTACCTTTGGTATGCATACTCCAATAGGACATTTAGATTTTTCCAAATGGAAGAACTCAGC
>GHICQ5101C8OPG_19_117
AGATTAAGACCGACACAATTTATTCCAATGAATAAAACGCCAAATACTTGAAAGACAACTAAAAAAACTGTTCATTTTTTATTTTGTTTTTAACTTTTA
>GHICQ5101C9VEB_64_324
ATAAAAAAAATTTTTGGTTTAAGCCTTTGAATTGTTCTAGGATTAATGTGTCTAATTTTAATGTTCGTTTTAATGAATTGTCTATTGAGTCAAGATATAAAAATAAGAATGGTTTTTCAGAAGAATTTGAATCCTTGCAGCAAATTGATGGAAAGTTTTTGTACGAAAGAAACGATGGATGTAAACCTG
>GHICQ5101CA7BB_18_179
AGGATGCTGGTGAGGTTAGTTATAGACTAGCAATGAATCAATTCGGCGATATGACCCCGCATGAATTTAGTATTGTACATAATGGATTTTGATAGTGGTTTGGCTTTGGCCTAATCAAAAAGCTGAATTATTCAGTGCAAATGCTTCTCAAAAGAGTCCTGC
>GHICQ5101CAGLA_334_438
CCCAGAGTTGCGAACCAGCGATCAATAATTGGGTAACAATAGCGGTTAATATGGCAACAGTTGAAGTTCCTAAAGCTTGAACGGTAGACCAGACTTGATCTAAAC
>GHICQ5101CBB1S_82_184
GGACGAAATGGAAGATAATGGTTCGATTATGCAGCAATTGGGAATTTTTTAAGAAAATTCAATCTCAACTTATCATTTTTTTCTTAGGTATATTTAAATAGAA
>GHICQ5101CBXA0_19_130
GGTCTTTAGAGCTTAGACGTAAAGAAGTAATTGAGGACTTGGCTAGAATGTACGGTGATGAGGCTAGGGATTATGTTGAATATGTTGAAAAAATTGGGCTTATGAACCCTTA
>GHICQ5101CBZLW_18_151
AGGTATAATTCATTATCTCCTCATACGTCCAACTTGGCGCTTGATCTCCACTCAATAACAATTGAAATTCATATGGATCAAAACATTTTAATGCTTCCATGCTGAATACACTATCAAATCCTTCCTTAAATGAT
>GHICQ5101CC2V3_56_224
CCAGTGACATTAATACCACGTGTTCCACACGCAATTATAAACGACTCAAAGCATACAAAATATAACCAGTTCTACGTCCATACATTTCTTGTGGACCAAAGGCCACACCAGCACTACCAAGTATAATCATTACAAAACTAGATAACATTATTGGACGTCGACCAAAACT
>GHICQ5101CDOWE_182_315
AATTTTTTTCTTAATCGTAATGAATGAAGATTTTTTTTCTATGTATGCTTATGAGTATCTAGGATGATGCCAAGTGTACAATGTTATATAAAAGAGCAGCAAAGAAAAACGAGTCTTTATTGACTTATCATTCC
>GHICQ5101CDUUN_20_135
TACCTAGTGTCCTTTATTCAATTTGAAAATAATCGCTTGTGATTAAAGAAACTTTACTAATGATTTATGCTCGCCATTTTCTAATCGAAATTTGGAGCCTTAAATTTTTTCCAACC
>GHICQ5101CE0TO_17_193
CAGCTTCTTCAGCATCCGGAATATTTGGAGCGAATTCAGCTGGGATTTGGTCAAATTTGGCCTCGTCTGTTTTAAAATCAGTTTCAGATGTTTTGGTTGCATGATTGCATTTTTGAAAACTTTCTATTTTAAACACTCGAAATCGCAAAGTTCTGAGAAACATTTTTAAATTTTCAA
>GHICQ5101CED8T_77_181
ATGATTAGTAGAACATTAGGCCCGGAATTCGGTGGTTCCATAGGTACTTTATTTTTGTAGCTAATGCAATTTGTAGTGCGTTTAACGCATCTGGTTTAGTTGAAG
>GHICQ5101CEMP9_18_137
AGCTCCTAGCACAACTCCGCCACCTCAGTCCATGCCTTCTAATTCAGGCTATGGATCTAATTCAGTCTCACATCATGGATCATCAGCTCATAGAAAATTATTTTCAAATTTAGATAACCA
>GHICQ5101CF4ML_20_206
CTTTAACACTAGCTAAACGTTTCTCTAGATCAGCTTTTTGTTCGGCATCACGTCTACGTTTATCAGTAATTGCATTTATAGCATTGTCCAAATTACCACCGGATATTTCTTTTTCTTCAGCGTAATCAGTCACTTTTTCCAAGTCAGCAGCACCAGTATTGTGTTTGCCTTGTTGGGATTGAGCTCT
>GHICQ5101CFHFD_31_166
AGCCGAGCTCAGTTGTTTCATTGCTAACAATTTCAAATGACAATTTTTTCGGTTCATAATAACATGAAGGTACTTCTTTGTTATTATCAACGGAATTATACGTACAATAGTCATAATTAGCACATTCTCTAATTAA
>GHICQ5101CFQHZ_40_228
TACATCATAAAGAAATTTTAGCTACACACTATCCTCCAAATTATTTCTTAGAAAATTCTTTTTGACTGCTCTAAAACCTAAAGCTTAAAATAAAGAGAAACAAATGAAAATTCTTATCTTTATTTTAATTGCTTCGATACGATGCCAATCGAATAAAACATATGAGACTATTACAACGACTATTGCTGT
>GHICQ5101CGV2F_17_171
AAAAAAGTTTTTAGAAAAATGTCTGTTTCCGAAGTCGAAGAAACAATTAAAAGAATCACAGGTCACAAAGGCGTTATTGGTCTAATTCTG
>GHICQ5101CH5JP_100_191
CGAAATGAAATTTTGTAAATCTAAAAGTTGACTATTTTCAAATTTCATTAGAAAGACAGTCCTATTTTCCCGGTGAAATCCTAAGAGGAAAT
>GHICQ5101CH0XL_19_228
GAAAAAGAGCAGAGGCTTATAGAAATGCTGGAGCTGATGCTGTTTTAATGCATAGTAAAAAGAGTGATCCATCTGATATCGAAGCTTTTATGAAAGCATGGAAAAATCAAGTACCTGTTATAATTGTACCAACTAAATATTACAAGACCCAA
>GHICQ5101CH8LL_43_253
GTAAAATAAAGACGATTACGAAGCTAATCCTCAATTGACTGTTCGTGGTGTTGGATTCGCTCGTGGTTTAGGTGGTCAAGAATTTACATTAAGATTGGCTAAACATTTAGCTAAGCTCTTTAACGAAAAATAAAAGAGATGTATACAAG
>GHICQ5101CH68P_18_229
AGAGTTAAAGCTATCGCTCGTTTGTCTTTATTTTACAAGCACGAAAGCTGTGGTCAATGTACTCCATGTCGTGAAGGTACAGTTTGGTTGACTAAAATGATGGATAGATTCGTAGAAGGAAAAGCCAGAATTGATGAAATAGATATGATTTGGGCT
>GHICQ5101CHC73_17_191
CAGGAACACTATTTGTCACGACTACTTCGTCAATATTTGAATTATCAATTATACGTGGTGCGTCGGATGATAATAAACCATGAGTTGCCATTACGTAAATTTTATATGCACCACGTTCTCTTAAAACTTCAGCTGCTCTTGCAAACGAATTAACATCGTCTATCATATCTTCCTA
>GHICQ5101CHHJ0_312_498
AAAGACTGCCAGCGTTGTGATTTAAAATTTTTAATATTTTGTGCTTCGTCCAAAATGAAATATTTCCAACTTTTTACGCCTAAAAATTGCATGATCTTGTATGACTAATTTGTAACTTGTTATACAAACATGAAAAGCATTGCTCTTAGTCCAACCTATGCGTTTTTGTTTACGCTCTTTTTGCGTA
>GHICQ5101CHWLH_136_244
TAGTTTATGGATCATAAATCTTTCTACATGGCATCTGACATTGATTTCACACTGGATTCATTTAGAACTTATGTTTCGTTTATAGAACGCAATTGGAATAACATACCAG
>GHICQ5101CI5AV_30_98
GGTGCTCTCATATCGCCCTATTCTCTTAGACAAATACCTATGTTTGTCATTGCTCTCATGAAAAATGTA
>GHICQ5101CI7QZ_44_113
CGGATTTAGATTCTATATTGACTATACTTGATACCCATAAGTTAACTTCGTTTTCGTTGTTTGACATAAT
>GHICQ5101CIDMT_151_308
GGACATTCAAGTTTACAACAACATATTAATGAAAACTATCAAGAATTACGCGATGACATTGATCAATGGAAAGAAACAATACCACAAATGATAAAGGAAATTGAAGTGAAAATAAAATCACCAAGTCCTATTGATAAAACACCAAGACCTTCTGATCT
>GHICQ5101CJ0J3_137_299
CACTTACATGCGTTACAGTTTCCCTTTCAACCTTCTGATTGGGTTTTCTAAAAGGTTGAAATTCATGCTTGCATGAATTAGATCTAGAATAATTTTTAGAAATGAAATCATTCGAATACATAGTGCTAAGATTCTGAATATTATTAGGTAAATATGTTTATCT
>GHICQ5101CJG8I_295_450
ATAAATAATTTCAAATTTAATCAAAACCTTAATTTTTACACATCATAATTATAAGAACTAATTAACCCATAAAATGACGTCAATTCTTAAAT
>GHICQ5101CKEE6_19_131
GCACTAGATTTGAGTAAATTATCAGCAATAGAAAATGTAGTTACATCGACTAATTTAATAAGTGTATCCAAAGCCGAGATACCATTAGATATAAAGAAACAATTTAAGGAGGA
>GHICQ5101CLJN5_265_428
TCGACGCATCTTATTTTAAAAGAACTTATAGAAGAAATTAAAAATTGCGATTCAGAACCTCTAAGATACAGATCATTTAATGATAATTTCAAAAAGACAAGAGAAAGACTTGACGGAACTCATTATGTAAATGATTCGTTCCGTAAAATGCTTTATGATACCAG
>GHICQ5101CLSNL_25_202
AGATGCTTTAGATAAGGCTCAAGTTGGTCGAACGTGTTTGGTAATAGCTCATAGACTGAGTACAATTGAAAATTCGGATAAAATTACAGTGGTTAAAAATGGAGTCGTTTTGGAAGAAGGAAC
>GHICQ5101CMAKD_22_136
ACATGGCCAAAACGAAGAGGATCTAAAGCTTAATTCATGTCAGAATTGCATTCAAAATATTTTTTTGTGTTTAAAGCTATGACAATTTGTGTTCGAGATTATTTCACATTTGAAA
>GHICQ5101CMF64_97_193
AGTATCAACATGAACAAGAGCTTCAACAACAACAATATCTCTATCAACAGCAACAGCAGCAACAACAACAGCAGCAAATATTAATGGACTATCAACC
>GHICQ5101CNOS9_32_222
GTCGAAATATAATGGTGACAAATAATGGAATAATAAAATTAATAGATTTTGGTTGTTCAAAACAACTTAACAATCAGTTGTTAAATTCACAAAAAGGTACTGTCTATTGGATGTCTCCAGAAGTTGTTAAAGCAACTGGTCATGGGACAAAAGCTGATATTTGGTCACTAGGAGCAACTATTTTTGAAATG
>GHICQ5101CNZR5_243_404
CTATATGATTTTTCGTTTTTATTAAAAGTAACAAGTGCAAAAATATGCTGAAACTGTGATCGAGCACTCGATGGAGTGAAATCAGGCTCATCATTGTCATCTAAATCTTGAAATACAATTGTAACTATATCATTTCCAATATGCCGTTTGCGCTCAAGCTTT
>GHICQ5101CON3H_21_182
TGCTGCAATGAAAAAGTGGTCAAATATTTCAAGAAAATGAGAATGAATCAGGAAGAAAAGATTTATTTGACAGTACAAGACGCTGTTAATTC
>GHICQ5101CO7XH_87_228
ATTTATTATCTGCTAATAATGGAAGTAAAGTGGTTCTAGTACTACGGCAACGACGACGACGATGATGACAACTTCTCAAGGATCAACAACTTCTGCAAAAGCTGAAGTATGTGTTACTCCAGCTTGTATCAGTGCTGGTACT
>GHICQ5101CPI6L_19_196
GGGCAAAGGATCTAATTGAAATAATTAATAAAGATTATACGACTGAAGAGTTTGAGTCATTTAAAAAGAACCTCCTAAGACTTGGTGATGTAAATTTGGACGGAAAATTAAGCAAGCAAGAATTGTATTTAATTCTAACCACTTTTACATCCAAAAATTTGGATAGCTTAGACTCGTA
>GHICQ5101CPT73_198_292
CAAAAATCAAAAACAGAAAAAGCTAACGTTTGATCTTCATCCAAATTCACATTCCAATCTAATATGGAAATTCCATCAGTCAAATTAGGTGGTTG
>GHICQ5101CPFZC_18_197
AGGCACAGGACATGGACGATGAGGATTTGGATAATACGTTTACTAGTCATCATCACAATGTGGTTGGCAATGGTGGCCTCTCGTTGACATCCGGCGCAAATGGTTCACATAGTTCATTAAGTACTATAAGCAGCAATAAAGAGTCGCCTACATCCTAAAAGCACACTATTTTTTAAAAAA
>GHICQ5101CQ653_22_201
GATAAACAAACTTGTCAGAATACGAATACAAAGCGTAGGAATTATTTGAGTTATTTGAATTTGGGCTTGAGTAAAGAGGATTATAGTCTATTGGCAAAGAGTAGTTTAAAATAGAGAACAATTTTTTCCAAAATGATTAAATAAAAATGAATGTAAATACCAAGTGTGTTTAAGGACAGA
>GHICQ5101CPYXR_21_214
TATAATTCTCTTTGTTCTCTTGAAATTTACCACTAACAGGCCATGCTCTAGTTATATCACTCACATATTCATTATACTGACAACCTGCATCCATAAGCACTAATTCACCATTTTTTATAATTTGATTATTGCGTATATAATGAAGAGTTGTCGCTCGATTGCCACCGGCTATTACTGGTATATAACCTAAATAC
>GHICQ5101CQF4I_18_170
AGAGTACAAGTGAATTGGGTTCGAGTGGTTTGATGAGTTTATTAGTAACAGGTAGTCAAGTAGTTGAGTTAGTAGATCCTTTAATTAATGAAATAGACCCTAGTCATATTATACAATCAGCTAATTTTGTTTGGTTGACACTTAAAGCTGTCT
>GHICQ5101CRLF3_16_117
AGGTATCACATTCCGCTCTTTGATACTCAAATTAATCTCTCTTAAAGTTGCTTGTTCTAGTTTCGTCGTTCGTGATCACAATCCGAAATTTCAAATTGCATT
>GHICQ5101CRL28_72_235
AATAATTCTACGTGAAAGAGAAGAAAAAGAAAGCAACAAGAAGAGACTGTTGAAAAATTAGAATCTTTATCGCTGATAGATCCACCAGATTTAAGTCATCTGTTTAGTCCAAAAGAAAATGAAACTGTTGAGATTGAATCACAAGCCGAAGACTATACCGAAAC
>GHICQ5101CRS2L_29_126
ATTCAGTCTTGCTTTTGCTTTCCTCGCACTTTTAACTATAAGTTTATAACATTGCGACTGCGATAAGCCATAAAAATATTTATGATTCAGAGACTCAT
>GHICQ5101CS48O_336_431
TTTTAGCTTTAAATTCAAGACTTTTTGATGCGCCTAAAATAAATGATCAAGTTCAAAACAATGTTATTGAAGGCTCAACTTCATCGCAAAAAAATT
>GHICQ5101CS48O_48_235
GGTCAGTCAAAAAAAAACAAATTTAGCTTTGACTTTTCAAGAATTAGAAACTAAATTTATCAAATTAAAAATCCTTAAAAATCACACAGCTATTTTGGAATTTTTTCTTGCTTATTA
>GHICQ5101CT2IB_137_309
AGATCAAAGTCCAATCAGTTTTAGAAATACATTTGGCGTCAAGAGGTTAAAACCAGGATATGGCCTTTCTGGCTCAAGTTTTAGACCAAAGATGACATCAGCTTATATATCAGT
>GHICQ5101CTRYY_66_214
AGTTAATGAACCAGTAAACAGTTGCGCCATTAATTATCCAATATCTCATCATATAAATGCAAATACTCTTAGAAAGACTGTTAATTATGCCAAAATA
>GHICQ5101CU5DP_23_157
CGGGACAACCCTCTTCAACATAATTTATAATTGTCTCTCTGACTTCATCATGTGGATCAACGCCCAACATATAATGCTTTGGAGTTGGAGTCTTCGTTCTAGCATAAACAATAAACGCCAATATTAGGACTAAAA
>GHICQ5101CUU9X_21_119
CTTATTATATGTCACCGGAAGTTGTAAAAAATGAAAAGTATAATTCAAAAAGTGATATTTGGTCTATTGGTTGTGTGTTGTATGAACTAGCAACTTATC
>GHICQ5101CST0C_18_221
TTAGATACAAGCATTTATTTGAAACTGATCAAAGATATGATTGTGAAGCTATAGCTAGATGTAGTTCATTGAGAGAATTCGACACAAGATTTGTATGCAAGCAATTTGGTTATGATTCATGGCAAGACTATTACAACT
>GHICQ5101CV8CJ_125_191
AATTTATGCAATTAATTAAAAAATATAATTTCAGAGTTGAGAGCAATTTTTGGAAAAAATGAAAAAT
>GHICQ5101CVLIV_324_341
GACGAAAGACGTGATCCA
>GHICQ5101CVU3N_147_296
TGAAACTTGAAGCTGTTGATCCGCTTAATTTATCATCAATCTGTGTTGCTACAGTAGCTAGAGTATTAAATGATGGCTACTTAATGATTGAGATAGATGGTTTTAAAAATAATGATGGTAATGACATGTTTTGCTATCATCGCACATCCT
>GHICQ5101CW11R_122_283
TTACTTAATATTTTATGTGGTATAGGTTCTATTTCTTCTTCTTCAGGATTTAATCTTAGATATTCAACAAGACTCGTTGTTATTTCTTCTTGTGTTGCCCCTACGATGCTTGATGTATTTGAGGAACTAAATCTGGATGTTTTGTTTGTTTCATTGTTTCCA
>GHICQ5101CWP65_224_341
TTTTAAAGATTGCGCACAGATTACACATTCGAATTCGACACAAAAACCTCTCTAAATAATGCGCACAGTCAATCACTTTCATGTTATAGATTGCGCACAGATTACACATTCAAATTCC
>GHICQ5101CWIOD_19_175
GGTTTGTGTATGTAATCTACTAGGGTTGGGTCGGTTTCTCTTATGAAATTGGATATTTCGTCGTATGAACGCCATTTGATTAGTAAACGAATATGCTCGGTTACACTGGAATGTTTGACTATTTCGTTTATGGATTTTTCAATACTGTCTGTAAATC
>GHICQ5101CWUQV_51_245
ATTTTTAGCAATTAGATAAATCTCAGTTTTGTTAAATTTAATCATATGGATAAATATGAAAAATTCGTAAAATAGGCGAAGGGTCCTATGGACAAGTATTCAAATGTCGCAATAAAGAGACTGGACAAACTGTCGCTATCAAGAAATTTCTGGAAAGTGGCGACGATCCAGCTATTCGACGTATAGCAATGCCTG
>GHICQ5101CX5WT_19_145
GCCAATCGGTTGCCCATGACCAGTGGTTAAACGCTCTTTTTCATCTTGATTTTTTTGGAAAATTCAAATAACTGATTCGCAGCTTTGTTTTCAGCCATGTCAAAAAGTTTAAATTATTTCAATTTTG
>GHICQ5101CXIUA_28_183
TACAGGCCAGCCTGGGAATGTTCCTTCGGACCATTTTCTTTCGAAATCATTGACTGCTTGATTTATTTCGCTTTCAGTGTCAAGTAATGGTTTTACTCGAGCTAAATAATCGTTCAAATAATTAAACAACGATTGTAAATATTTGAAATAATCTTG
>GHICQ5101CYA9C_27_166
ATAATGGAAATGAATTTTTATCATCTATTGAACTCTATGATCCGTCTACAGATACATGGACAGATGGACCGCCTATGACAAGTGAACGCTCAGGACACGGTGCAGTCGTAACTGTTGAATCAAAATTTGTTTAAGTCAAC
>GHICQ5101CYHUX_33_228
AAATAGTAGAGCTATGTATGCATATCAAGCTAGTGATCCCGATGAGCTTTCATTTGAAGAAAATGATATAATTTATCTCGTAAAAGAAAAGGAGCCGGAGGGATGGTGGATTGGAATATGTAAAGGAAAAAGTGGC
>GHICQ5101CZ0UW_19_122
GGGTTTCTTTTTTTAATGCATAACACGCTGTCTTCCAACTTGGTTCGCTCGTTAGGTATTAAGCCTAAATTAACTCTATCTGCTACATTCTCTGGACATCTCTT
>GHICQ5101CZ4EI_20_109
CTTTTAGAGTATGTAAAGAATATTTGCCAAATAGAGTTGATCAATTAAGAGAAGAATTTGAATCGTCTGGATCAGCTCAAAAACAATCAC
>GHICQ5101CZKS7_35_81
GGCACAATTTGTCGAATCGCCTATTAATACACCTAATGTTACAGCCA
>GHICQ5101CZMLN_20_176
GGTATATCCGATGGTCGATACCAATTCGTTTGCGAATAATTTCATTAATTCTGAATCGGAATTCGATTTAAACAATCGAATTTACAATCAAAATCAAGTTCAAACAGCATCAACGAATTGCAATAATGATGAAACAAATAATTGGATGTTACAATTC
>GHICQ5101CZWT5_19_196
GGTGTCTAATTTACGACCACTTTTATAATCAATAGCTAACCATTCGTCTTTTTATCACCCGTATATAAATAACCGTCCATCGACTTCGACGGCGATGCACTTACCAATTCGGCAATTGTATAGGGAAATTTTTTAAGACCCGAATTTTTATTAGTAAATATATACAAACTACCATCAC
>GHICQ5101CZMCL_30_279
GTTCAATATTTTGATGAAGCTTTCAATTTTATAGATGAAGCAAAAAGCAAAAATTCAAAAGTTTTAGTACATTGCCAAGCTGGCGTATCACGATCTCCGACTATTGTTATAGCTTATTTAATGAAAATGCAAAATTTTAAAGCAATTGAAGCATATCAAAAATTAAAGAAATAAGGCCCATAATTGCGC
>GHICQ5101D0BZ5_19_45
GGGACACATCCGTCATGGTTCATGAAG
>GHICQ5101D0EH7_30_115
TTCCTGTTGCTTATCGTTTATTAGAGATATTATATTTTTACGAATTAAATTACGAACCATTTCGTTGTCCTGCTCGGAAATTGCCA
>GHICQ5101D1N5M_18_143
AGTAATTATATTCCACCGCCACTTCCTTCATCGCCTCCGGAGAAAGCCAAACTTCCTGATTCAATTATTCAAGAATTAAATACACTGGAAGAACACAAAACTTAAACAATCATACTTCGACACAAA
>GHICQ5101D1NWA_17_321
GTGATTGTAAAAGTGATACTCAAGAAAATAGACAAGTAAACATGACTGAGACCAAATTGACCTATGCTATTAATGAATTGTTAAATACAGAAGTTGATTATGTTAATGATTTGGCAATTTTAATCGAAAAATATATGGAGGGTCTTAAACGAAATGAGATACCGATGCCTCAGGACCTG
>GHICQ5101D1XQ8_147_297
ATAATAAATTTTGAAGTTTTTTTATTTACAATAGAAAAAAAAATCATTTTTGAGATTGATCTCTTAATTTAGCATCAAGCTTACAGTTGCCTATTGATGACTCATGAAAATACTCAACTACTTTTTTAGCATCTTTTTCACTATGTAAATT
>GHICQ5101D2OAT_25_189
TGACCTAGCTTACCAACACCCTCAATTATCTTTTCACCATAAACTTGCTTAAACTTTTTGAATACATAATTAGCATCCGATGTAACAAACCATTTAACACTTGAATTCTTATCAAATCTTCCATTTTCTATTTGTTCAGCACATTGAAAAAATGTGTCCAAATTA
>GHICQ5101D2UIT_203_357
AAATCTGTCTTATCTATTTAAACAGTTAAAAGACGTTTCAAAACAAACTCCAAAACAAACTCCAAATAAACAATTGAAGAAATTGCAAAGTCACTTGTTAAAAACCTTCAACATAACAATGGCGAATCAGCATCAATATTCGAATTAGATCCAGA
>GHICQ5101D34JL_86_254
TTGCCTAAAGTTATTTGTTCCTGATTTTTTAAATTTAAATAATCTGTAAGTAAGCTTTTTATAATTTGACTATTGCCACTAATCATTAGATTTTTTGTTTCGTCTAAATAATTAACAATAATCATTTTGAAAGATTTTGTTTTATCTGTTTTGGGTGATGATTCTAAAT
>GHICQ5101D3IFG_62_226
ATTCTTATTCCATGTTATAAAAGTAAAAATTTAAACAAAGACTTTAAAATATTTGATCGGAAATTTCTTTTTCGGTAGCCAAGGTCTGTGTCCATTTAAATAAATTTCCATAATCGTTTAAATTAAGCGTAATGCTACTCGATATGTCAAGCATGAAGTCTATTA
>GHICQ5101D46RW_164_248
CTAGGATTCAGTAAAAATAAGTTACCATTATTAATCTGTTAATTTATCTAAAAAGTATATAAATGGAAAACAAAGTAATTGAAAA
>GHICQ5101D46GS_23_178
TGATATTGATGGTAGTTTAAAACTAGCAATTTCTTCATTAGTTAAGCCTTGTGAATCGGCAAAACTTATAGCCGTGTTCAAAACAATATCTCCGATTAGTTCTAGTAATGGTTGACTAAGTTCCACGCACCAAAATTCACTAGTCTCTGGTTTCTT
>GHICQ5101D48L2_24_279
TTGAAACTCCTTTATTAAAAAGCCATGAAATTTCTCTCTTAAACTCTAATAATGGATTTGAAAGAAATATTTATTTGAAACTTGATAACTGTCAGCCATCCGGAAGCTTCAAAATTAGAGGAATAGGTCACTTAATCAAAGAAAATTTATTGAATAATAATATTGAAACTGTTATTTCATCGTCGGGAGGTT
>GHICQ5101D5DVQ_22_156
CGAGTTGCGTGGGAAGTTAAACCGACGTCGACGGCCTAAATCTGATGGGCCGTCGACCCCGGTTTTTAACTTCCAGATTTATTTTTCTTTAGTAAAAGTTTTTACAAATAAATAACAGATAACCCACAGGTCACG
>GHICQ5101D5S0V_103_220
CCTCGTCACTACTAGACTCGGTACCATCATCACCATTAAAAAGTTTAGAAGCAAATTGAGCAACAAGACTTGATCTTTGTGGTTTCATTTTTCGATTCAAATTGATTTAAAAAAACAA
>GHICQ5101D5VCK_72_165
ACTTTGGATGCAAAAATTTTCGGAGTCTTAAGTTCGGGTTGAAGTACTTTTTTAACTTGTTCATCGTAGGCAAGCGAATAACCAAATAATTTTT
>GHICQ5101D6SWQ_240_345
GATGCTGACTGATAGATTTATAAAAGAATTTCGTTCCCATTCAAATAACGAGCTGTTTAGCTTTAATCGTTTTTTCAAACATTGGCTTCACAAACGCCTCCAAAAA
>GHICQ5101D6ZO4_23_209
ATTTATTATGGCTTAATTTTGAAAATGATGAAGGCGAAATTGAATTGGATATGAATGGTTCGCCCAAGCCTTTTGTTTTTACATTGCATTCGTTTTTGGCATCTAAAATTTATCGTTTGTCCCTGA
>GHICQ5101D7OYZ_42_130
GTATGTTCGAATTTAACTCTGAGTTTGTTTGCTTAATTGTACAAATTGTGTAGTATTACGTTATTTGTAAATAATTACTAAAAATAAAA
>GHICQ5101D8405_18_183
AGGAAAAATGTGGTTCTGAATATAGCAGTCGATGTCCTAGTGGTCAAGCATCACCGAGTTTGCAGAGTCCTAGTCGTTTTTCTAAAACAGGTAGTGTTTTCACTAACGATTCGACTGATTCAAAAAAACACATGTGTAAATCCCCGAATTTAATTCGAGAGCATCG
>GHICQ5101D97I8_77_191
TTAATTCCTAGTAAAACGGGAAAGTGAATTTAGACATTGTTTAACATTAACGGACCATAAACAGTAAAGATTTTTAAAAATAGACATTGCGTATTCAACTTAAAAATGACGATTT
>GHICQ5101D9RL2_14_173
AGACAGATTTATGGAAGCAAATACAAAATCAAACAGATTTGATCAATGGAATTATTGATTGTCATAAAAGGGAATTCAGACAGTAATTGTATCGAGTAGTAAGCCTTTCGAAGAAATAAGAAAGATAAGCTAGTCTTGTATGCAAGCTCTTTAAGTAATT
>GHICQ5101DA462_181_290
ATTTTTTTTTATTTTGAAATTTCTTATTCACAAAGCCATTTGATTTTGATAGATTTGTTAAATAACGAAAAATGCTCATTAAGGTCAAGACACTTACTGGAAAAGAAGTA
>GHICQ5101DARF1_270_334
CCGAAGTCGAAGAAACAATTAAAAGAATCACAGGTCACAAAGGCGTTATTGGTCTAATTGCTGTC
>GHICQ5101DA2QF_17_265
CAGATATAAATGTAATACCCAATCCTAATGTTCTGACCGAAAAATGTGGTCACTATAGAAGAGAATATTTTTATCAAACAAATCAGTATTTTAATTCTAAAAGAATTGAATCTGGGAACAAAGGCTGGTTAATTGGTCTATCAATTGCCTTTGGATGCGTGAGTGTGATTATAGGGACCATCGGATCGATCACAT
>GHICQ5101DBEPJ_18_170
AGATGTTGGAATATCAATAACTGCTTTACTAACCTCTCGTATCATTTCAATAGCCAATTTAATTCTCTTTCTTAAGAATACAATTATCAAAAATAAAATTAGAAAAATAACACCGAATATTATGGCCAAAACTAACCAGAATTCTTTTAAATT
>GHICQ5101DCF4C_21_206
AATTGGTAAGTGCATCGCCGTCGAAGTCGATGGACGGTTATTTATATACGGGTGATAAAAAGACGAATGGTTAGCTATTGATTATAAAAGTGGTCGTAAATTAGACACCCTAACGTCAGATACTTTAGCCTCGAAAATTTCCACAGATGATGAAAATGTTTTACTTATAGGTAGGACACAATATAC
>GHICQ5101DCSRU_38_148
TATTTTTCGAACAAATGAGAACTCGCATTGGCAATGAAGAGTATGCAAAATTTTTAAATTTAAAAGTAAGCTCTAGTATAATTAACACAATAAACAATTATATTGAAATAT
>GHICQ5101DD1RO_44_143
GATACCATTATAGTCTCATACGATTTGACAAATTTTGATATTACATTCAATACAGTGCTTATAAGAACGAATATATTTACAATCAAGAGACCATTTTTTC
>GHICQ5101DD4D8_26_116
TATTACGTTATATGTGTAATATTAAGTATATATTATGGGGCACCAGTTTTGATCTAATAGTATTTTTATCATTTTTAAAATTCAATTATGT
>GHICQ5101DDANI_18_137
AGCATATGTCCAAAGGCTTTCCTAACCATGACATACTATTTTCTGTAATTGCCTCTGGTGGCAGAAATGCTGGTGTTCCTAATGAATTCGATATTAAGGCGTCATCACCATCGAATTCTA
>GHICQ5101DDGNU_181_274
ATATTTTACGTAAAAAATCCAAAACCAAATGGTTCATCGGTTCAGGTCCAAAGTTAAATGAATACAAGAGAATAAAATCAGTTTTAGTCTCCGA
>GHICQ5101DDK71_36_154
TTTTTTACAAACATTCCTAAAGAAATCACGCCTAGGAGTGGCCCTCCAAGCAAGCCAAAAATACTCAAGGACAATTGTAAAATAGTATTTCCGAAATATTGACACAAATATGCCAAACC
>GHICQ5101DEEJK_277_378
TACAGTTGGGGTATAAGTTGCCATCATAAATATTAAAATATTCTTAGATGCTACTCGAACTTGGTCCTTTGAATCGCCAAATCGATCAACAATATGAGTCCT
>GHICQ5101DERT1_400_490
TAAATTCACTCGAACGCATTGTATTATGCATTGATGAAACAAGTTGTATAATTCTCAGCCATGACAGCTGGAAGCTCTAATTTGGCATTTT
>GHICQ5101DF2FR_64_233
CAAAGAAAATGATGGCTTTTCATTTTAAGCGACAAGAGGAAATGAAGAAATTAGCCGAGGCTGATGATGATTCTTATTTGAATTCGGAATGGGCTGATAATAATCAATTAAGA
>GHICQ5101DFAPD_36_249
AAACTAAATGAAAGTTCTTTGATGGATGTAAACATTGACCAAAATCTTTTTGAAGCAGTACTAAATGAAGATTACAAAGAAACTTTATTTTTGTTGAGTATAGGCGCAGATCCTAATCGTTTATTCAAAGAACACAATGGTATTTCATCTTT
>GHICQ5101DHT4B_16_223
TCTTCATTTCAAGCTAAACAATTACTTGCCAAAAACAATTTGAAGATAACAGATTTGGAAACATTTACAAGTATTGATGTTACAATAGACGGTGCTGATGAAGTAGATAAAAATTTAGTATGTATTAAAGCTGT
>GHICQ5101DI1AT_33_117
GTTTTCTTTCAAACGATGAAGATTTTGATAGAATAAATGAGAATTATATGGTAAATATTGCTCAAGAAGCTAAACTAAGCGAGAA
>GHICQ5101DIAID_126_262
AGAAAATTACCAAGTGTAAGTTCAATAAATCGTATTGTTCGTAGTAATAAACGATACGATCAAAATTCAGAAGATGAAAATGCTGACATGCATAAGCCAAATGAAAATACACATTTATCTCAAATCCCGAATACAAA
>GHICQ5101DIP0Y_18_156
AGTAGTAGATGTTTGGGATGTTAAAGAACCATTCGAATCATTAGGTTGTTTTAACATTTTACCGCTGTGTTTGCGTCTTGGAGGGACCATCGGTGGGCCACTACCATTCGGAGAACAATTCGAATCATTATCGTTATTT
>GHICQ5101DJ2IY_119_220
TTTAGATAGCTATAATTTGTTAATGTGTGCATGTGGATGTATTGATCCATCTGCTAGTGAGAGAAATTTAGCTAAGATTATTGATTTGCTGATAAACAAGGA
>GHICQ5101DJ2PQ_18_174
TTAAAAAATTTCAATTTTTTTAAGCTTGACTATATTTTATCTAAAGCATCAATTTGCTGAGTCAATATTTTGCTATGAATGTGATGCTAAATCT
>GHICQ5101DKN02_395_498
TATCCATATTTAAGCACTATATCCTAAAAAGTCGATTTATATTTGGATAGGCATTTCTAACAGGTAAACATTTATCTCTATCTGTATACAATGACTTGCTTCTG
>GHICQ5101DKNG7_113_227
GGAATTTGTATTTTCACATGGATAGGTTTTAAAGGCTTAGAATCAAATGGATATATATTTCCGGATTGGTCAAACTTATTTGGAAATCTATTATCTGCATCTACATTATCAGGAG
>GHICQ5101DKT60_164_334
TATAAAATAAATTTACAAATTTATACGACTATTTATTATTATTATTATGCTCTTGGTCATTGACGACAATTTCACTTATTGAAAATGTTGAATGTCTCGAAATATCATTAGAATATGTTGAACTAGGATTTTCGAACTCTTTTGATCCAATAGCCCAATACTGTACCTGTC
>GHICQ5101DLFY2_22_185
TTATATTAGCCAGACGTACTGAACAATGGCATGTTTTGGACATAGTTTTAATGTTTTCTATATGCGCTTCTTTAGTTTTACAATTTTTATGCGGAGTTTTTCTAGTTTTTTCAACAAAACAAGAGGATTTTCATGATGAGGCCAAAAGAACCATTAGCATTAAG
>GHICQ5101DLKKH_29_178
CGAGAAATTGTTTAGGAATGCGATTTGCTTTATTAAATATTAAATTATGCATTGCAAAAGTTTTGACAAGATTTCAATTTGAAACTTGTGATCAAACACTTAAGACTATTGAAATAGACAGCTCTGGATTAGGACGATCGAAAGAACCGG
>GHICQ5101DLOP5_50_240
TTTTCAATTAAAGTAATTCGAAATTAAATTCGTTACGCAACAAGTTAAAAATTGAAAAGACTAAAAACGCTGAATTGATAGATTTGTCCGAGAGCCTTAAAAATAAACTCCAACAAAATCAAAATCTG
>GHICQ5101DLXWO_22_150
GTAAATTTGTCGATGTTTTATAAGTTTTATTTGACGTCGGTGTTTTATTCGACGTCGTTGGCATAGACGTCTCTATAGACATTTACAAATATAAAAATCTACGTTCAAAAAGTTCAAAACTTTAATTTA
>GHICQ5101DN5V6_22_124
TGGAGGCATTGATGAATTTGAAGTGTTAACTACATTTGAAATAACGGGCATTACTATTGAGAGACCTCCGTCAGTGCTGAATTCTGTTTCACTATCACTTTCA
>GHICQ5101DN3T1_20_329
GTGTTAGTGTAGTATATAAACCAAGAGTTGGTCTAAACACAAATAGAGAAAAAGTTTTTGAGTATACTTTAAGAAGTATTTTAGATGGTATTATAATTACAAGTCTACATCCTCGAACAGCTATCAATGTAATTGTTCAAGAAGTTCAAAACGATTCAAATTATTTGGCATGCTCGTTGAATTGTGCTTGTTCT
>GHICQ5101DOY6Z_129_233
TGTTTTAATTAATTAAATCAATTGAATTAGCATTTAAGTTCACAAAGAACTAAATTATAACCTGTTATTACCCAATCATGCCAGCCTCTATGCTTCTTTGATCCC
>GHICQ5101DON29_18_203
AGCGATAAGCTTAACTGCTCCTCACTATTTGCTAAAATAGCAGTCGTCTTGGAAAATTCTTTAGTTGAAGCAGCTAAATCTTTTCGCCATCCGTACAATAACTCGGCCACTGAATGCAATTTTTTGTACTGTACGTACAAATTATCAATCTGACGGGATTTCTCATCGAACCACTTTGGAAAAGAA
>GHICQ5101DPKP5_18_168
AGACGTTAGATAACGTCAAATAGCGACAAGTTAATCGGCACCACTGTAGATAAGAATGTTGTAAAAAATTCATGACAAATATTAAGATAAAATTCTATTTCAGAAGGTCTTTTATTTCGATGTTTCATTTTTTACATTTATCTTCTTTTTT
>GHICQ5101DPLGH_18_153
AGGCGCTTTTGTTTATTTGTTTTGTTATTCAATAATGGACAAGTGGGTTTTAATTGCAATTTTTTCTTGCGTTCAAATTCGTGCGTCTATTTGATAGTTTAATTGCTAATACATCGTTCGTACTTTTGTTTTGAAA
>GHICQ5101DPNI6_19_163
GATCGTCGAAGAAGAAGATCCATACGCTAAAATCCTTGAGGATAAAAAGAAAGGTCACCACCATCATTAAATCTAGTTATAAAATCGAATATTAAATCTTTATTTAACATAAAAGATAAAAAAATTATATCTTAGACATTAACCA
>GHICQ5101DPWR0_17_148
CAGTTCGTTTTCAATGGCACCGGAAATGTTGAAACATGAGATTTATGATGAGAGAGTCGACATATTTTCGTTTGGTATAATTTGTTGTGAGATTATTGGACGGGTACAAAGCTGATCCGGATTATTTGCCGT
>GHICQ5101DQ29V_65_236
TTTGGTGCTGGTCTTGGTGTAACAGCTGCTTCCGCCATGGCCGTTGCTCGATCACCAACATTAATGAACCTAGCAATGAAAATTCAATAGGAGCTATGATATTATCCATGGGTCTATTAATCGGAAGTGGAATGGTTGTTAGATCAATACCGTATGAATCAGGTAGATTCCT
>GHICQ5101DQA2I_20_138
GTTGATGTGGAAACCCATTTACTTGGTGAATAACGACGAGTTTCAGTCAAATCATCCATTGAACTTACCAACTCATATTCAGGTTTTTCAATGGCCACAATTAATTTAATCAAGGCAAG
>GHICQ5101DQBAY_193_294
AAACGTTTGAACGGCAATTTTTGGCTTTTTCTTTTTCATGAACGATCATGAACGATCATTTTCCCGATGAACGTTCACATTTAGAATTCGTGAATGACCAGT
>GHICQ5101DQR2R_20_212
CTCCTAGACCACCAGATAAATGTGGAGAGACAAAATCGACATGACCATCGTTTTTAGCTAAAAATTTTGACTGGGCACCTCCTGCTAATCCAGTTAAAAACAAGTATCAATGTCCCTAAAAGTTCAGCTAGAAATTCTTTTGCTAGTTGACTTTTTAATTTATACTTTTTGATTAAAGTTGTGAATTTGCTTA
>GHICQ5101DR0WM_327_425
AGAAAAAATAATACTTAATTCCAAAAAAAAAAATGGATAATATGAATAATGATCCAGAAATGCAACAAAATGCTTGCTCGTCAAGAATTGTTCGAAAAA
>GHICQ5101DR1J8_98_187
GACCTATAAAGTGTGACCATATATTTCCAGTCTCTGTATGAATTCTAAAAATAGATTTAAAACATGCTTTTACTGATGGTAATGGCTGTC
>GHICQ5101DR22B_19_118
GTTCAAACTAGTGTATTCAATTTCTTCACCAGCACAAAAGTGACATACACCATTTAGACCAATTGTAAAGTATTCATCTTTATTACAATTTACATAATTA
>GHICQ5101DR9G6_28_217
GCCTTTAATAACTCGAGCAAGAATAGTTTTTAATAAATTGAAATTAACAATGCCAACTTGCGGCGAGGAGACATAAGGCCAAATGAAGCAAACGGTTCAAGCTTATATCCGAATTTTTATCAGTACTCGCCATTTCTTTAACAAATAATACCTCAATGTTGGATCATTTCTTTAAAAATCTAAATACTAA
>GHICQ5101DRIVF_29_225
CAAACGTGTTGCTCATACTTTATTAAATAAAGTTTTTAGAAGAATTTAGCAAGGCTGTACCTAGTCAAACTTGGAGAAATCTTCAAGAAGGAGAGGCCAATTTTAGTGATTTGCCAAATTTATTGTCAAAATATCAAGT
>GHICQ5101DRZ9V_18_175
CTCTTGTATTAGCATACAGAATAATTAGCGAAGACGAGTATCAGAAATGGAACACTATTTATACAAAAGCAGCTTTATCAATACATAATCGAGAGAAACACCT
>GHICQ5101DS79F_16_127
ACAGGTCGATACTGCTTCAGTGCCATTTGATACAAGATTTAATGGATAGAGTAATTTGTCAAAAACAGCTGAACTAATTAATGCAATTGTGGATGACATTATTTAGTCAGAT
>GHICQ5101DS0SN_21_218
TATTTGAGACTAAAAATAGTCCTAATGTTAAATTAGTCGACTTTGGTTTGGCTTGTAAATTAGACCCCGACGAGATTGTTAAAATATCATCTGGTACTGTTGAATTTGCCGCACCTGAAATAGTCGAACATGACTCAGTTGGCTTCTCAACAGACATGTGGGCTGTTGGTGTTCTCACTTATGTCATACTCAGTGGCT
>GHICQ5101DSL3H_28_176
CATCCTTGTGCATTCGATTTAAAGAACTGAAAAGAAGCTGAGATCTCACAGAATTTCTTTTCGACTCTTTATGTTGTGACATTTTATACAAAGCATACGAATCTCTAGGGCGAGTAATGCACACTCCTCTAGCAACAATTCTATATGCT
>GHICQ5101DSQHA_123_234
AGTGAATGTTACTGAAAATGGTCTTTTGCCAACCATTGGAAAAAGAAGCTTAACAAGTATTGACTATTTTATTCATAATATTCTTACTCTTATTAGTGTTAATAATCAGACC
>GHICQ5101DTDJQ_108_223
ACCCAGTCTCTTTAAAGTGTATTGTTGGTCATGAACAGCTTGAAATGCTTTTTTTACCCATTTATAACCGACGGTATAATCGAAATTTTTGAAAACAACAATGTTGGTCATGACCC
>GHICQ5101DTF8C_18_165
AGGTAGTTGATAATAAGGGCAATGATTTTTTCAAGGAATGGCAAGTTTAATTAATCCAAGGCGATAAAGGATTAAATTTTTTGAAATTGAAGCAAAATAGTTAATTAATTTATATAAAAAAAGTTGTTTTTAATTAATAAAATATTTT
>GHICQ5101DTSWC_145_324
TGCGGCTTATTTATTTCCTCTTTTGAAAAATTGAAAATCTGTTAACGGCCATATTTTTAATACAGCTCTACTTTCAATTAATCCATATGGTATTGGACCATAATCTCTTGAATCATGTGAATTGTTTTCATTATCACCACGAACATTTACGTTAACAACTGAAACATAAGGCTCATCTTC
>GHICQ5101DUCTZ_29_161
TCGGAAAATGATGAACAAAATTTTCATTTGAAAATAGATTGTTCAAGTTTTGTTCGATGGAAATTTCGTATGGGTTTGTTATGGTGGTCAAATGGAAGGTAATGTTATGATTGGTGATTTAGAAATGAGAAAA
>GHICQ5101DVLA7_18_215
AGCATATGAAAAAGTTTTTCCAGATCCAGTTGATGCGATCCCAACCATGTCTCTACCGCTAAAAACAATAGGCCAGACTTGAGCTTGAAAAGCAGTAGGTTTGGTATATCCTTTTCTCTCGAAGTGTCTGAGAACTTCTTCTGGAAAATTAAGATTGAAAAAGTCTACAATAGGCAAAGGAATATCTTTACCAGTTAG
>GHICQ5101DVLSU_17_270
AGGTGTATTACCCTATTGTCAACAAATAGATCCTATAATATCGACACGAATCACACGTGCCACTACGCTTGAACAGACTATCGATTACATCCATGAGTTAGAAAAGGATAAAGACCTG
>GHICQ5101DVZVS_165_275
TAAGAACAAGCGATGGAATTGATTGGTATCATTAGCTACGGTCCAGTTAGTTGCATTAGCTGGTTCTTTTAGTACAGCTTAGCAAGCAGTAACAGTAGTAACAAGCTCAGT
>GHICQ5101DW6IK_22_167
CATCAAGTGGCTCATCATCATCGCCAATTTTATTTGATCCAAATTTAGACATGCCATTTGTATCAAATCAACAACAATATTCGAAATCGTCTTATTCTCATTCAACAACAACGACAAAATATAATCGACAAATTGATCAAAATGGT
>GHICQ5101DWFNB_22_177
ACTGATGAATCGACTAAGGCACCATCTTTTGGATTTACAGAGGCAAGAGCGGCTAATTGAACCCCCTCACTATTTATGTAAACACTTTCTAATTGATTATTTTCATTCATTCTATAAAGTTGTAAAGGATTTTGTCCATCCACAGGACCTTTTAAG
>GHICQ5101DWXF8_143_252
ACCTGATCCTTGTATTGAATGATTGAAAATAATTGACAAAGTTAAGAAAAAAGCTAAGGAAAATTTCATTTTTTATCGATGCCTAGTTTTAGATTGTAAGCTATTTTGAG
>GHICQ5101DSB4P_16_216
ACAGACGGTAACTACAACTACAGAAACACCAGATATAGAGCCTTCAACTGAATCGACTGATTTTGAAACCACTACAAGGAGTCAAGTGAGAAGAAAACCAATCACACCAACACCTGTTAGTGAATTAAATTCAATCGAAG
>GHICQ5101DSB4P_20_216
ACGGTAACTACAACTACAGAAACACCAGATATAGAGCCTTCAACTGAATCGACTGAAGATTTTGAAACCACTACAAGGAGTCAAGTGAGAAGAAAACCAATCACACCAACACCTGTTAGTGAATTAAATTCAATCGAAG
>GHICQ5101DXAMD_209_318
ACCTCGTTCGTCTTTCCTTTATTCGCTCTTTTACTAATTTCTTCTTGGTGTATGATGTTAACCATAATTTGGTTCTCGATTTTTAACGGCTTCCACCCTTGATCAGGAAC
>GHICQ5101DXS8M_18_132
AGTTCTTGGACTCCCTGACGGATTTTGAATAGCTGAATTAAATCTAGAAACTATATCATTATATCCAGGATTAACATGTCCAGTTGTCATTTTTATAATCAAGATCTAAATTTCG
>GHICQ5101DXVMP_34_216
ATTTAGACATGCCATTTGTATCAAATCAACAACAATATTCGAAATCGTCTTATTCTCATTCAACAACAACGACAAATATAATCGACAAATTGATCAAAATGGTCAACAAACATATACAACCGTTTTACCAAGTTCTAACATTGGCGGACCTGGACCAGCTACTCCAAGAGAAAGAGACAGAAC
>GHICQ5101DY2ZU_17_147
CAGATACTGACTCGTATAAACTCACTCCTGGCTTGCCTGGTGTTCTGCCAATACCTTCAAATGAATTCAAAAATGACTTTTTCAATTTAGGATCGTCATCTGGGCCGAGTTTTAAAGCTACATCGTCAAAA
>GHICQ5101DYCFG_22_115
CACAACACGATCACGACGGTTAATACAAAAAATTCCTAAATATTTTTTGCTCTGCTTCAGTTCACTTTATTTTTGTTTTAAACACAAAAACAAA
>GHICQ5101DYMN6_202_324
CAAAAATCAGATAATTTTGTGTATCCAATTTATGTACAACATGATGGACATAGTCGGACTATAGTCGGCATTGAAAATGGAAAAAATAAAAATTTTATTTTATTCGATCCTGGAAGTAATAAG
>GHICQ5101DYVE8_321_465
AAAATCTAGCTCTTTCTTTTTCAATTTTTGGTATACGCCCCATTTTTATGCCTTCAAATGACATACCCGCCGCCAGACACGCCTTCCATCGACAAAACTTACACCTCTTTCTCTGCTTGGGCTAATTTCACACTTGAAACCAAAT
>GHICQ5101DZTIR_141_159
GTTACCAGGGATGCAGAAA
>GHICQ5101DZPOF_64_189
GTTGAAAAATCAACTGGTGCCAAGCTTGCTCTATCAACCGCTGCAGTATTTGAAACAGTGACTGAATTAGCTACCGTATTACCATCATTCGACGCAACAGTGGCTGAATTAGCTACCGTATTACCA
>GHICQ5101E1ONQ_22_111
TTCAAACGTTTGCCCAAAACAACAGAATATTTAATTAAAAATATGAAAACCACTATTTTGTATGGTCATAATATTGTTGGTGATGGTACA
>GHICQ5101EALRK_19_265
GATTTGGTTCATGCCAAAGCAAGAAAAAGTTTTGTTGATTTGCAAAAAATGCACGAAAATTGTAAGTCTCATCAAGAGACACCAGAGCTCTTTTGTGAGCCTTATATACACAATGGTTTTAGGCCTATTAATCAACCCTATTCGTATTATGCTTTATCGTTATTTACGAAACATAATGAGACTATGAAC
>GHICQ5101EB3XS_36_73
AGATGATTGACTTGACGACGAGTAACTAGTATCTGACT
>GHICQ5101EB6MQ_16_238
ACAGTATCTAAACTAAAAGCTGATATTGATAACTTACGTTATTTAAATGCTGTTGAGACTATGCGTAAACATAGAGTAAATATGAATATATTGTACGATCACAATCCTACAAGCTTCTTGGATAATTTAACCATCTTTGTGAAACAAATCGACAATGCAAA
>GHICQ5101EBMMB_30_211
GTGAGCTCGGCACAATACGCAATCAAAACACAAAATTGTTAAGCTTAAACTTAAGTGGTAATTCCATCACTGATAATGGAGCTATTGAAATTGCCAGAGGTCTTAGAACAAACAGAACACTTT
>GHICQ5101EC1YP_18_144
AGATTTTGAGCTTGTTGTTCTTGTGGTTGTTCTTCTTCTTCATAATCGAGTAATTCATCATCGGCCATTTTTTAACAATATTTTTTTTTCAAATTTCTAATAGTAAAAATATAAATTTGAAAATTAG
>GHICQ5101EC31E_14_137
AGACAGGCTTTAATCGACTTGACTTACCGCCGTATAGAAGCTACGAAGAATTAAGAGAAAAACTTTTGTTAGCTATCGAAAATTCCGAAGGCTTTGATGGTGTCGATTAACCAACAACAACAAA
>GHICQ5101EC81W_17_189
CAGGCACTGATACGTGCTATTTGAGCTCTCAAATAATTGGCTTCAGTTCCTTGAAATGGTGGATATGACACGATTTGAGCGTCTAATCGACCAGTAAAAATTTTCTAATTTTTCTAGCGACTGAAACTTGTGTTGGTGTAACATTTGGCAAACGAACCCATGGCTTACCAGCT
>GHICQ5101ECB2J_28_155
TTATTTTTTTTTCTAGATAAAATAGATTAGTCAATGAGGATATTCATGTGACAGAGTGGTTTTTTCAAACGGGATCTTACAACGACAATCTTAATATATTCGCAGTAAAAAAAATAAGATTCTAATTT
>GHICQ5101ECTN0_137_225
CTGGTATTTTATTACGATCATCGGTTATTCTTAAATTTTTATCATCACCCGAAATGAAACCTTTCGAATTTACAAATTTAGTATTCTCT
>GHICQ5101ED1MD_18_99
AGGCTTATTACCATAAGAACTACTCATTCTCAGACCTGGTTTTTATTAATAGTTGAAAATTGTTTTTTTTTTTTTTTTAATT
>GHICQ5101ED70O_21_247
GACAGATATACGAGGTATATGTATAAGGGAAGACATTATCAGAGCTATGGTCGACCATTTAATAGACGAAATATTTTAGACGGAGGTCATATGGTTGCTTTTAATAGTGACAATTTTAGACGCAATAATAACAATACTTTTATGAAAGCTAAATATAGAACTCTTAAG
>GHICQ5101EDDZT_21_106
AAGAAGTCGAAGTAGCCCTCAGTCATGTTTGATTAGGTCGAAACTGATCAGCTGGATCTTTTAAATTAACAAATTTCAACAAAACC
>GHICQ5101EDQUD_28_169
TTAAAATGCTATACAAACGACTACTACTTTAGTCACACATGATTTAGATAAGAAACCAGAGGAAATTATTGAAGAAAAATTAATGTAGACAATTCTCAACCATTAATTGAGGAAAGTGATAAGAATGAATCTGTTGAAAATT
>GHICQ5101EE8UW_20_167
CTATAAACCACTTTATAAGACGTAAAACTCTCTTCATTCTTATCGACATCACTTATTTCGAACCATTTAGCATAAGACTTAACATTCGACGAATAATTAACCAAAATAATTTTTAAAAATTCTCGATTCGAATTAATCTCATCTATTG
>GHICQ5101EEDJJ_106_323
GTGGTGATTATCCACTATCAGCGACAATAACTTCAGAAGGCGCTAAAACAAAACATAGAGGAGCAATGATGGCTGCTATATTTGCTATGCAGGGTGTTGGAATAGTTGCAGCGGCTCTAATGTCAATTATAATTTTAGCAATTTTTAA
>GHICQ5101EF73G_19_243
AAGATCCAAAAGTCGTTGCGTCTCCATCATGGAGGCAAATAATGATAGTTTGCTTTCAAAATGGTCTACCATTTATTGGTTTCGGCTTTGTTGATAATTTTCTTATGATAGTCGCTGGCGACATGATAGAGAGTAATATAGGAATATTTTTACCCATATCAACC
>GHICQ5101EFGXH_91_137
TATAAAACAAGTACAAATATATGGCGATGAATTTCGCAAGAAAAAAA
>GHICQ5101EFGYM_86_274
TTTTGAATAATACGCGCATACTTTCGAGCTGCTAATTTGGACTCTGTTTCACTCTTAGCGCCTGTACATACCATTTTACCTGATGAAAAATTAGAGCAGTTGTTCTAGGCACACGAATTCTCATGATCAATGCTGCGAAACGCTTTGGATTATACTCTGAATTCCTAGCTTTTAAAGCAATTTTTTCTA
>GHICQ5101EFOV9_18_130
AGGAATTATATTAGAATATTCACAATTGGAGCAAATTATAAATGTAAATAATTATATTTAACTATTTTTATCAATTTTAAAATAGACAAAAAACTTTTTATACTGCAGGTGCG
>GHICQ5101EFT45_228_340
GTAAAAAGTCTTTATTTTGGCCACTTGTTGACGATATAGATCGTGTTGATTATAAGCATTATACTGATTTTAATACAACACAACAAACTAGTCAGTTATTTGATAGAACTACT
>GHICQ5101EFYNV_29_165
GGGATCTCCTCTAAAAATAAAGAAATTGACTTTAACTAGATTTCTTTCAGGATATCGGGCTGTTAAAAACCTTTTGACAACCAAATATCTGCTTTCGACATCCAAAAAAAAGATTTTTGAAAATTGATGATCAAAAC
>GHICQ5101EHC67_44_185
TTTCAAAATTCCCGAGCGAGCTTGTAGACATCTTGTACAGACATAATTCCATAATCAATTTTATTGGCTATCATCTTCTCAAAATTTTTTGTATTTTCAATTTTTAACTCAGAATTTTTTCATGTTATTATTGTAAGAAAAA
>GHICQ5101EHRD6_281_451
ATTGGAGCAGTAAAATCAAAATAACGAGAAAACCATAGAGCCTGTGGCGTAACTGGTATTGCTCTTGTAGTCATACCAAAATAAGGATCAAATGATTTGGAAAAATTTTCTTGTAATGGTTCAATAGTCATTACTGGTATTTCAGATGTAGTTTTTTTAGTTGAGGTTTTT
>GHICQ5101EHY10_18_211
AGGACATTACCGGTTGAGGTGGTGCTTGTATTATATGTGAAGGATTTGATTGTAAAAATTTAGGTATTTGTACTAATTTTACTGGTGGTGTATTCGGCTCGGGTTTAATTGTTTCTGTAACAGTTAATTTTGACATAAAAGAATTTAAATCGTTTGATATTTTCCAAGCATTTTGACGACACTCTGCTTGGCTG
>GHICQ5101EIK9Q_43_165
GTGAGGGTGCTTTTTGGACAGACTTATTTGCCAATTGCTTTCTTTGTTATGAAAATAATACTAAAAATAATCTGTCACATGGTGACATGCTTTTTTTTGTATCCCGAGTCAATTCCGAAGATG
>GHICQ5101EIZLP_33_183
TGCCCTCTTTGTCCATGACATCAAAAATTAAATTTTCTGTTAGAATATTTTGGCCAATTTCTTGAGGTGCTTCATATTTAATATTTTGTAAATCAATATCTGCCTGAGTAAATACACTATTACCACTCAGGATTTTATCCCTATTTAAAAC
>GHICQ5101EJ5BO_293_372
AGAACATATACAGGTGCTGATATTTGCGGATTTACAAGTGAATCTAATGAGGAATTATGTACAAGATGGCAACAAGTAGG
>GHICQ5101EJ2P5_33_279
ACAGCATCTATGGCGAAGAATGCTGTTTCGTTAAAACGACATATGAGTCAATTATTTGAACTTCTAGATCAACTAAAATTAGAAGAATCAGAAGATGCTGAAGGCTCAAATACAACTCTCGAAGAAAATCAAGAAATTAGTGATGAAGTCAAAATGGAAGATAAATAATTCATGCAATTTTTTGTGG
>GHICQ5101EJO4H_35_137
TGATATTCAAGTTAGAGCAAGTGGTCTAGTTAATCATCCAACATGGAGTCTTAAGTTGATTCAACTATATGAAACTCAATTGGTTCGACATGGAATGATGGTT
>GHICQ5101EJNV9_17_137
CAGGTTTACAATGTATCAGAACAGGAAAGCATAGTGATGAATGTATGTTTTGTTTGCTAAAATATACAATATCAGCAGCTAAAAGGACGAAACCATCATCAAAATATTGGTATACAAGAAG
>GHICQ5101EKTX1_27_148
CCTCATTGTATTTTGTCAATTCAGTTAAACATTGTCCTTTCATAAAATAGGCATCTATAAGGTCTTTTTATTGGCCTTTATACCAGTCAAATTTGCCAATTTTGAATATGAATGACTTATTG
>GHICQ5101EM9UP_33_269
TGTCTTTCACCAAATTCGATGATTCTTGTATACGCCAACCGGTTAACTCATTGCCAACTCAACCCCCAACTAAACCAACTACTTTAACTCCACCACAAGTTTACGATGGTTTTATTTGTGACTTTGAAAGCGATTTTTGTGGTTGGTTTCAAACATTAGATTCAACAGTTAATTGGGATCGAAA
>GHICQ5101EMGCT_130_269
CCTTTTCATGTATTTTTTCAATTTCGTCATCGCTCAAATGCATTTGAGGTTTGTTATTTAATTTAATTTCATCTAATTTTTTGATTAATTTTAATGTTGAATTGTATTGTGGTTTATCTAAATCGTATTTTGGTTTATCG
>GHICQ5101EMH2E_16_117
ACAGTGATGGACTCGAATGGAATGATTATAAATTAGAAAAGAAGAGTTTTTTGAAATTTAAAAAAGATATTAATGATTATGGACAGGATTATATAAAAAAAC
>GHICQ5101EN1I0_26_135
GGCTAAATGAGTTTGATCAGGATATAAATTTTTTAATATTTCTAAAGATTCACTCTCGAACTTTAGAGCTTTTTCAAAGTCTCCTAAATGTTTGTAATCGCTTGCTATTT
>GHICQ5101ENSSR_27_210
CTTCTTTTAAAATTATTTCAGTTTGAATTAAAGGTGTAATATTTTGAAAACAAGTCGTCTCGTTGGTTCACTTAGATCACTGGGTGTTACATCTTCGACGAAAAATTCACCACTAATGTCTGAAGAACCTTTATATTTAACATCTCTGACATCGAGTTCCGGACCCATTGACAATAAAGGAATC
>GHICQ5101EOMZV_122_288
AAATTATGAAATATTTAAGTTTTACTAATATTTTTTATGTCTTGAATTTGTCTTGGAAATAGAATAAACTTGAAGCCCGATATTCTGCTCAAATAAGTTCGGTGGATTTTGCAAAAAACAAGCTCGTTACATTCCCTCTCGAAAAATGTTAAGTATTTTTACGGTCG
>GHICQ5101EOVWN_55_73
TAAGGATTTAACATCCGCC
>GHICQ5101EOSV1_82_227
AAGAGACGCATGGGCCGCTTGTTTGGACATGCATATAATTCACATGAACGATGTGTTTGTTCCGGTTACGATAATGGTGATATTAAACTGTTCGATTTAAGAAATATGTGCCTTAAATGGGAGACAAATGTCAAAAATGGAGTTTG
>GHICQ5101EP3WH_88_230
AGATACCCAAGGATTTGAAGGGCCACCTTTTAATTCAGCTAGTAAATTTCCGTATTCATCTATGATGCTTAAACTAGTTTTAGTACCACCACTTAATCATAAATATTATATAGAAAAGTAAATAATTTAAAGCTTTTAAATTT
>GHICQ5101EP8BC_63_279
AAAAGCAAAAAATTAGACGACATTTATTCGCATTCCGATGCATTTTATCGTCTTTTTCAAAATGAAACAACAGTCTTAAGAGACAAACTTCAAAAATACTGTGAAACTCTAATTTTCCGTGAGCCAATTGAATATGCCAAAAAGGCCGAAGAA
>GHICQ5101EPDQE_47_140
CTCGTTTTCAAGCTTTGACTTCGGGTGACACGAGCTGAGCTTGGTGTCGATAATACCGAAGGTCTTTTTGGAGTGAACATTCTTTTTATTTTTT
>GHICQ5101EPU0P_21_120
GCATGGCCTGCTCAATATCAAACTGGTCAAACAGTACAAATCAATGGGACCCGGTCGTTTCAACTAATTTATCTCAATCTTATTCACAATCTGCTTTTGC
>GHICQ5101EQMKG_25_170
TAGGTAGTCTATTTAATAGCTTCTTGATTCCGATAATTCTAATCTGATGATTGTCATAACGACATATTTGTATAAATTCATTATACAATAAAGACGTTGTAAGCGAATCGGGTAATTCATTTAGAAAACATTTTAACAATGATACT
>GHICQ5101ER5HI_25_130
CGGACACATCAATCACTTGGCATTGATTCCTATTTTTTCATTTTTGACCAAATATTTCATTCGAGAAATTCTTCGTAAATCATCTAAGACTTGTCTTTACTATCCC
>GHICQ5101ERFPV_21_192
TCGATAATAACCTGGCTTACATTCCTGACAATTAATACCTTGAGTATTATGTTGACATTCTTGGCAAACACCACCACCTTCGTAATTACCATGAATATCAATACTTAACTTTTTCTCGTCAACTTCTTCATCATAAACGCATTTTTCAGAATGACCATAACATTGACAAGCT
>GHICQ5101ERRJ2_116_264
CTTCTAATCTGAATCTTGACTCATTTTTTGCTGTTCATTTGACTTTGAACGTTTCAATGATTCTAACGCCTTTTCTCTCAACATTCTCTCCACTTCAGCTGTCTCATCTTCACCATTCTCGTTTGTTTCTTTACCTAAATTTTCCCTGT
>GHICQ5101ERWVG_90_168
GCAAATTGTTCATTGAATTTATCTAGTGAATCACGTATTGATTTGTGTTCACAAGTCGGATTCAGAAAAGACTTTCCAG
>GHICQ5101ES7Z4_103_200
GAACTTCCATTAATTGTAAATTCACTACCTGAAGGATGGCGATTGCCTAGTATACTAACCGGCGCTACTCAAATTGGTCAAATAGGCTCTTTATTTAT
>GHICQ5101ESB52_17_66
CAGGTATATAAACCATTAAGAAATATACTAGAGTATGTAAGCGGTTACTA
>GHICQ5101ETFF8_17_188
AGGGATTGTTGCATAAAGCTAATTCGGTTGTCATGGAGAGTTCACCAATGCTTAGGAGATCACCAATAAAGCGTCAAATGACTCTAGAAACTAGTAGATCATCGACAAATAGTCAAAATTTAATATGTAGTAAAAAAAGCAAAAAAAATTTAAAAAGACTTTAAAAGCGAGA
>GHICQ5101EO836_17_154
CAGGAGAGGAGGTATGCAAATATTTGTCAAGACTTTAACTGGTAAAACAATCACTTTGGAAGTAGAAGCATCAGATACTATTGAGAACGTAAAAGCCAAAATTCAAGACAAAGAAGGCATTCCACCAGATCAACAAAG
>GHICQ5101ETRN8_20_71
GGTGATAAGTCTAATGGTCTTGATAAAGTTGTCTCTATGAATAATGTAGAGC
>GHICQ5101ETUJU_17_109
CAGATTAACAACTGCTCGGGAAAATACCGTGGAATGTTTCATTGTTTTGTCACAATTTACAAAGAAGAAGGTTTCAGGACTCTCTTTTCAGGG
>GHICQ5101ETZSQ_101_260
TTGAAAAGTAGTCTATCGGATTACTCAAAAGTACCCTAATAAAGTTGGTTCTTTCTATGATGATTTAGGGAGTAGGCGAAAGACTTGGCTGATCAACTCAAGCACATAGAAGTCTAGTTTTTCCGTATATTGAAAAGTATACAAAAAAGTCATTCAAAAG
>GHICQ5101ETYFO_170_356
ACAGGGATTTAATAACATAGCCAAAACTATTCCTAAAACTAATTGTTTTAGTAGTGAATTTGAACTTAACAAATTGACTGATCTTTTAAGATTAGAATTAGCTCAATGCGGTTATACAGAAG
>GHICQ5101EVBHD_28_123
ATTATTTCCGAAAGTCTCAAATGCCAACATGAAAATCCTGATAAAGAATCTTGATTACCAATAGTTAAAACCATCTGAGGCTCAATCATATCAGAC
>GHICQ5101EVC9N_68_251
AAAAATTTCCTTCCAAGTCGATGTGTCTCGAATAGGCGAAGGAAAATTTCATTGTCAATTAATAAATTTAAGAAATAATGAATACATACCCAATAGAGTTTATTGAAAGTGTA
>GHICQ5101EVJYV_18_155
AGTTTAAATAGTGAAAGGTCGCTTGAATTTCTCAGAGAAATGGAAGAAAATGAAAATGACTCTCAACAACGACAAGCTGGTAATCTACCTGGGTTTTTAAGCAATATTTTTTCATGGAAGTCAACAGACTATTAAGGT
>GHICQ5101EVXH1_22_205
ACTACACCATGTCGAAATGATCCAGAATTGAGACCATTACAAAAGTCGACATTTTCATGCAGCAATTGCCCTATTACGAACAAACTAAAAATGCGCTTTTGATACATTTGAAATAATAAGAAAAATTTAGCTGATTCAATAGCCTTAAATGAGTTTAGACCTGGTTTTGCACATTGGTCTAATC
>GHICQ5101EVPC5_20_203
AAGGTGTCGTTTTAGTCAAATGTTAGAGCCCATTTTTAACGAATTTGCTGATAAAGTCGCGGCTGAAATACCTGATGGTAGAGTGAGTGTTGCTAGAGTTGACTGCGAAGCCGAAGGTACTATCGCTC
>GHICQ5101EW2UG_16_211
ACAGGAAAAAAGCGTAAGCTAAACGAGTTGATGTTGAATTTTTCATACTCGGACATGCCTTGCAGCATAAACTACACGCTGCTGAACCACAACAACATGCCACACTTGAAAATAAACTTCCGATTGCACAACCCATTTTTATTTAAGTTATGAATCACACCGAATTATTGTTATCAAAAAATTTGTTGTTAATAAG
>GHICQ5101EXDZY_17_150
CAGGTAATACCCTCTTGTAGAGTTTCATCCGAATGAATCCATGTTTTATTTGGAGCTTTTGCAACAAAGCCTTGTTTATTCAAGAGCTTATTCTCGTCGTTCATAATATGAAACCAACAATAACAAAAAAAACG
>GHICQ5101EXHSV_42_231
ACCGTATTACACACAAACAATGACTAAAAAAAAGCAATCATAACAACTAAATTTTCCTTTTTTGTTTTGAATCAAAAAAAAAGAAAAAAATTATGTCTGAGAATATAACTAGCGATGTTTTTATGTGACTGATGAAGGTGATGTAAATTAAAAATCTTATGTCTTATAAAATTATATAATTTTTTTTTTA
>GHICQ5101EXINT_30_128
AATAGGTTGAAGATATGATTAATGAAGTCAAGTTTAGTGAATATGTTGACACGAACAAATTTGTTGAAACAATAAATTTAGACGATTTTATAAGACGTA
>GHICQ5101EXQRN_39_192
TCCCATCACTAAAATAATCTGACTGTAAGTCGTTCAAGCGAGCCTGTGCAATCACTTGAATAATTTGTAGTTTCAGAAGACCGGATTAGATGTGAATGTAATGCGAAGTGAAAACGAAGAGATTTCAATGCGTCAATCATAATAAACAAAATTG
>GHICQ5101EXNWN_18_129
AGCCATTCTTTTTTCTTTTTTGTTCGTTCCCTCGGTTCAACCAAAGTATCGTAGACATGTGAAATTGCTATGTAAGGTTTTATACTTGCAGGATCTAGTAAACTTAATTCAT
>GHICQ5101EY8HW_17_110
CAGCAAAATATTCTTAATTGGCAAGGATTAATCGTACCAGAAAATCCACCATTTAATAAAGGTGCATTCAAACTTGAAATCAACTTTCCAGGTA
>GHICQ5101EYGME_45_185
GTAGCTATTTGGATTGATTGTGGTATTCATGCTAGAGAATGGGTATCACCAGCTTCATGTGTTTATTTGATCGATAGAGTAA
>GHICQ5101EYLFT_57_147
ATGAAGATGATTTATTTTATAATGATTTGTACGACACTATTGCCGATATTCAATTAGTTGCTGAGATGATTGCTAAAGAATTGGCTCATTA
>GHICQ5101EYWHB_17_178
CAGACACTGATCTATAACAAACATGAGATCCAGGATGAAATACTTGGCATCCTATGGGCGACGACGGATTACATGTGTTATCCATTATAAAATCCTTCGAAAGAATAAGGAGCCTGATTTTCGACTAGAGGCAGTTTTGGTCGACATGGTGGAAGACTTTGA
>GI1O1XZ01A0TYA_18_98
AGGGACTACCTGCTTGACAATTATTGGCTAATCGAGCTTTTTAATAATTTTTTTTTCTCATTTTTTAATTTTGGATCTTGT
>GI1O1XZ01A1M3T_166_304
TTTGGCTTTTATCTCTAACAAGACCGGGCTCATTTTTGGCTTCATTGGTCTCAATATTTTCCATGATCTGTAAAGCATTTGAAAAAGCCTGATTTTTTAATTGCTCGGTTTCAGTATGAATTGAAATCGATAACTTTTA
>GI1O1XZ01A2L5N_18_234
AGAGCTTGTCGCATGCATGTAGTAAAGGAAACTATAAATGTGTTCATAAGCTTTTGCGATTAGGCGCTGATCCCTTAATATGCTCAATTGATTATTTGTACCCACATGACATTGCCGAAAAATATGGGTTCAATGACATTAAAGATTTGATCCAGAA
>GI1O1XZ01A2NB2_70_247
TAAGTTGAAATTTAATCAAAAATTTTATAAAGCAAACAACAACAAACCACAAAAAAGATTTAATTTGATATAAGATTAAACAAGAACAATACAAAAAAAAAAAGAAATGAGTCAATATTATCCAATAAAATTAGTAATTGTTGGCGATGGTACAGTTGGTAAAACATCTATGTTAATT
>GI1O1XZ01A30K6_18_36
AGGTATTAGATACTAACCT
>GI1O1XZ01A3BEU_18_159
AGAAATAACAATGATAAAAATAATCACAAAAAAGCACGCACTGAATTTGAAGATTCAACAAGAAAAGAAAATTTGCTTAGGAACCGAATATTAAAATTATCCATACCAATTAATGTTAAAAATTTTTTACTCTATAACAGAG
>GI1O1XZ01A42JO_346_423
TTGGGTATCTTGAGCTGTTCCACTATTTGCTGCTTGATGTTCTTCATAAACAAAACAGTATCTTTATCTCTTAGATTA
>GI1O1XZ01A3P0U_354_373
GGCGAACATGCCGTACCGGA
>GI1O1XZ01A4C9O_21_115
TTTTCATCGGCGCTTAATCCACGTTTCGACATTTTTAGTTTAAAATTAAAAAGAAAAAATAATTCAGTTTTAAATTTCTTTTTGGGAACTTTGAT
>GI1O1XZ01A7DDU_92_338
TTTATTAAATATACTAAAGACATTCAAGGCTATAACCCAGAGTATACTTATAATCAATGTATAAAACATGTCATACCAGGACAAGAAAAATATATAAAACCATATAGATCTGGTTGTGATGTTTTGATTAATGGTGAGAAAGTAGGATTCGAGCATAGTCGATATGGTTGTTTATTTAGTCAAACAAAA
>GI1O1XZ01A6K7H_17_174
CAGGTCCTCAAAAGTGCCTGGATTTTGACTTAGGAGTGTTTGGTCTAGGACCGGTTGGTCCTCGGCTTTTTGACCAAAAGGAATTGATGACATTTTTTTTGTTATAAATCTGAAAATATAAAATAGACTAAAAAAAGCTTTTTTTTTCAAAGAAAGAT
>GI1O1XZ01A896T_25_52
CAAGAAATAACTGTGCCAATGTGCAGAA
>GI1O1XZ01A8R2W_21_130
TGTACCATACAATAAAACTCATGTAGTCTCAATAAAAGCAAGCAAAAATAATACAATTTTATCACTAACTGATCATAATGGAAATATTTTATTTACTACATCAGCTGTAA
>GI1O1XZ01A9AWM_104_281
ATCAATAATATCGTGAAACAAAGCAGCTAATTGTATTACTTCTAAATCATAGACTAAATTCTCATTTAGCTTTTTTTCTTGTTCGATTAAAAACATAGCATTTTTATAAACACGTTCGACATGATTCCAATCGTGAGATGGATCATTATTTTGCATAAAATTGCGACTAAAATTTTTT
>GI1O1XZ01AF6QW_18_193
AGGGACCATTATGGACAGCTAAATGTACTTATTTAACCGAAATAGCCGGTTTTTATTCGACATTGTCAGGAGAGCTTAACGAAGCCGTAGTAAATCGTTTTTTTGGCATTTTTTTTGCCATGTTTCAAATGAGTCAAATAGCTGGTAATTTAATAAGCTCAACTGTTTTAAAAACC
>GI1O1XZ01AFIOV_27_207
AGATAATAAAAATATGCCATCAATAGGAAAAATTCAACAGATAATAGAAAAAGCCTGGGCTCATGATTTTGACATAATGGGCAAAAATCAATTAGGAGGAGTTTTATATAATACGACAAAATGGATTGGTGCTAGTGATGTTGCTGCAATGTTTTCTTTTTTAGGTATAAAAACCGAACTT
>GI1O1XZ01AG7TN_303_400
CCTCATCGATAATTCTTCGAACAGCCATTTTAAACGTAGTCCTTGGTCGAAAATATCTTCGCTTAGTCATCATTTGAATAACACTCGTATCAAAATCG
>GI1O1XZ01AHXDZ_61_162
AGACAAATTTACCAGTTTTTAAGACTAAAGAATCCAGTGTAAGACGTAGATTCAGTGATTTCGAATGGTTAAGAAATGAATTAGAAAAAGGCAGCAAAGTTA
>GI1O1XZ01AISXV_18_98
AGGTTTTTGTCTGCTTGGCAAGGAAAACCAGAAAATGTTGCTCAAGCTCAAGCCGAATTGTTAAAAAGAGCTCACGTAAAT
>GI1O1XZ01AIZFY_19_162
GATCTTGATGGATTCATATCCGCCATTAGTATCATTTATTTTCTTAAATCTACAATCTATATCTATTGGATCTTGTGGATTAAATTTTCGCTTTAGAAAAGCACGTAATTTTTTCGCACTTTTTTCGTCTAAAAAATCGAAAAG
>GI1O1XZ01AJRBR_18_108
AGCTTCGAAAGGGGCATTGTAGCAAGTGTAGCGATCGGCTCTGTAAAAAAGGAGTTTGCTACTAAGCGCTCGGTCGTGAAGAGAAAAAAAA
>GI1O1XZ01ALEXX_17_223
CTAGAAAAAAAAAGTATTTACTTAAATAAATTATTTTCTTAGTAAAAATGTCTTCAAAGGCTGTTCCTAGAGATGTTGGCAGTTTATTAAAAGCTTTGAGAAAGTTTTGCTTTGGTGGTAGAGAATGGCAGACACATCTTCGTCTG
>GI1O1XZ01AOMLO_28_132
GCATTGATCCGAATTTTTTAGCTCGGTTAATAACGACTAAACAACAAGTTGATAATTACGCCAATTTTATACAAGCAAGTTGGATTAAGTATTCTCACTCAATTC
>GI1O1XZ01APKXB_126_293
TTTAAAATGAGTGAAGTTTTACTAGAAGTTGATCAAGTCCTTGATGAAAATGAAACGAATTTAAGGCGCATTTGTAAGCATATATGCGAAAAAAGAAAAGACAATGCAAATTTAGTGCTTTGAAAAATTGTGATTATTGTGTAGAGCACTTGGCATTTAATAAAGAAG
>GI1O1XZ01APWD3_306_464
AATGGTCGCGGAAGAAGCAATTTTGAGCAAGCTGGTTTTCAACTAATAGCTATGGCGATTACTCTAGGGATTTCAGTGGTATCTGGTGCTATAACTGGATTGATATTAAGATTACCAATATTTGAAAAATTAAGTCAAGATGGAGAAATGTTTGATGAT
>GI1O1XZ01APWCV_24_154
CTAGGATATTTCTCATCATTAAACGAGTCTTTTTTCAGACAGTCGAACAACCTTAGTCAAATAGTCGAATAGTTCTCCATTCGGGCATAATTCCATGACTATAAAAACAAATGAATCCGATTCAAATGTGT
>GI1O1XZ01APWD3_91_246
GCCATTTTTGACTAGAGTTGCAAAATTACATGACACATGTAGTGTACAAAGTTTACATGGTTATCCAGGTTTGATCGCTGGTTTATTAGGTGCCATTTTTGCCGCATGCTCAACTTTTGAGGAATACAAACACGAATTGTATACAATTTATCCAGC
>GI1O1XZ01AQI9E_437_452
TGCTAGTGTTCACCGG
>GI1O1XZ01AQLSS_20_133
GAATAATTCTAGGCTCGTTTCCATTTCGTAGATGCATTGATATGGTCTTTTGTCCTTTAACTTCTTTAGATTCAATGGACTCAATACGCTCCATAGTGTACACTTCAGGATCTT
>GI1O1XZ01AQNAA_17_149
CAGAGCAAATCCTTCAATGTACGAACTAATTCTTGAGGTGTTTTAGTTCTGCCGAATAGAAACATTTTTATTCTTCTTTTATAACTTTCTTATTTCGCAGGGTTTTTAGTCTAGAAAAAAAAACAATTTTTTT
>GI1O1XZ01ARN9R_366_467
AGACACGAGCCTGCCGGTCTTAGCAGATACTCTGCAGTTTGAGAATATTTGCTTAAGTTAATTAAAATTTGAAGACATAATTTAACTAGATCCATATGTAGG
>GI1O1XZ01ATQ82_57_102
ATAGAAGCACATATTTAAATCTAAAAAAGTCTTGATTAATGCTGTT
>GI1O1XZ01ATQ82_194_310
TTAGCATGTCTCTATCTACACCGCTAGAAGACAACGAAATTTATCAACATCCAATCGAATTAGTTTCAGAAATTCTGCAAAAACAAAATCTTCCTAAACAAACTCATGAAGAGGTTA
>GI1O1XZ01ATZN7_222_337
GTTTGGCAAAAATTACCACTTTAAAAGAAAATCGATGTTTTTAGGTTAATGTCGAAGTTATATCAAATCTTCGGAGATGATATAATTTTGGTATTAGCCTAAAGTCGACACTAGAG
>GI1O1XZ01AUI5T_35_227
TAGACTAAGAATACTTATAATATGAGATAGACTCGGTAGTTTAGATGTCGAGCTAACAGAAGAAGTCGCACCGTCCGAATCCGAATCGACATCGGGATTACTTTGCATGCCACTATCTTTTGATAAAGTGTCTAATTTCTTCGAAAAATTCGTATTCATATTCAAATTTTGTATGTCCTTAATAACATGACCT
>GI1O1XZ01AUMTL_45_217
ATTTGATTTGAATTTTTCATCTAACTTTGAATCGTATGGGTCAAAGTATAATTTTAATAATAAGTCGTATTTAGTTGGTAATATAGCATCAGTTAGTCTAAAATCGAACATTTGGCTTTGTTGTTCGATCATCTGACGGCCGTGTAGTCGATGCTGGCAATGTTCTGTTATCA
>GI1O1XZ01AVEYU_23_176
AAGAAAGACTTGAAAAGTTGTTGCTGAACACAGGAAGTTCAACATTATTGTCTAAGCAAAAAGAGTCGTAATTCAACTCTTAGAAAAACAAATAAAAAATTTAGAGGATGATGGAACTTTAGAAAATGAAAGAACTCGCGAACGACAACTTCTA
>GI1O1XZ01AVL5Q_18_213
AGAGTGATAGCGATGTTGATAAAACAGTTTTTTCAGCTTCAAGAGCTATCTTAAGCTTTTTTGGTTATAAGACACTAGGAACTTTAATTGACGGGCACCAAGTCCCAAGACCTTAAAAATCTTTAAATAATTTTTAAAGTTAATTTTTTTTTCTGATCATTTTTTTAGTCGTTAGTTAATTTTAGAATAAAATTAA
>GI1O1XZ01AWL96_233_389
AAAAAATACATTTTTATTTTTTGTGTTGAGGTGTTTTGAATGATTGTTTCGTAAATGTAGTACTACAAAATGGCCGAGTATAATTGTGACATTCAGTACTGAAGTCGAAGAGGAAAATTCCGGTGAACAAATTGGAATTTTGATTGGAATATTTGCC
>GI1O1XZ01AXO6K_17_187
CAGGTATAGGAGCGCATTGCATTTTAACATAGCAATTAATGCACCCTAAAATAAATGAATTTTTTATTTTTTACAACTAAATTTGATAGAGAACCTAAACAACAGTATAAAATTTTGTTTTGATTATTTTTAAAGTGTTGCCAACCGCTTTAAAAATAGCTTTTATTGGCG
>GI1O1XZ01AXU7U_18_183
AGGCTTGGACGACATTAAAAATTTGCCCAAACCAAATTGGTCAAGTGTTCACTTGAAACACTTTGAGAAAAAATTCCTACATGAGAGTCAAGCAGCTGTACACAGACCATTTTCAGAGGTCACTAATTTCTTTGACTAGTAATAATATAAGTGTATCGGGTGCCCA
>GI1O1XZ01AY7EH_24_182
TATTTTTTGGCACAGCAGCAATTGGTTTGGCATATTTGTGTCAATATTTCGGAAATACTATTTTTACAATTGTCCTTGAGTATTTTTGGCTTGCTTGGAGGGCCACTCCTAGGCGTGATTTCTTTAGGAATGTTTGTAAAAAAAGCAAATTGGGTGGTA
>GI1O1XZ01AZ5HP_314_427
TTGTTTCGAAAACTAAAACAGGACTAGTACTTCCTAAAATAGTGATTGGTTGGCCAGCAAATAAACTGTATAGAATTCCACAAATAGCTCCGGATAATAAACTTTCTATAGCCT
>GI1O1XZ01AZSJB_382_471
ACTTGGGTCGATAGACAGAGCCACTCATCCGAGATACTTAATGACTGCGAACTCGACTCTTAGACTACTTACGACTTGGCTTGGAACCCC
>GI1O1XZ01B0HLC_319_515
ATATAACCTTAATTCAACTGAATTAATTTAAATAAATGTTCAGAAAACTTTTTAATTCTCTAAATTTAATTTGTCTAGCCACATGCTGGCCAAATTTCGAATTATATACTAAAGCTCGTCCCAGTCAAAAAATAATTGTAACACCAAGCACTTTAGCTAGTGCTGGTTTTAGCCATTGGAAAGATACCAAGTTCATA
>GI1O1XZ01B2E71_411_580
TATTTAATTTAGACAAAATTCAAATGATGGCAATTTGGAATGAGGAAATTCAAGATTGGATAGTACCTGAATTAAAACGAGAAAAACTATCACTGCCTTCAATGGGTCAAACTGATAACGATATAGATCTAATTAATGGTCAGTATGAATATCTGGATGCGAGAATTTCG
>GI1O1XZ01B2V66_19_149
GGCCCTTGTTTCTTCAGTTGAAAAAAGTCCAATTTTTCTCATTTTTTCAACTTCAATAAGCATCTCTTCGATGCCTCTCTGAGCGAATTCAGCCATTTTTTTAAATGAGTTTTTTTTTATGTTTATTCAAA
>GI1O1XZ01B2ZGR_343_490
TTTTTTTTCAAAATTCAGCAAAAAATAAACAAATGTCTAAAACAATTTTAATTCTTGGCGGTAATGGTTTTATAGGCGCTGAATGTGTCGAATATCTCCTTGATAACAATGAAGATTATAATCTTATTTTAGTAAATCGAAATAATTG
>GI1O1XZ01B32N9_32_221
TTAAGATGCTTGGATCCAATATTAATACACATTCATCTCTTATGGGAAATGGTTCTCTTAAATGAACCAATTGTTGTAATCGCAAGTGTTCCTACAGTTTGTAGTGAACTAGTTCAGGCTCTAGTCAGGTAAAT
>GI1O1XZ01B4B3E_22_130
ACTCGTCGATGTGCTTGTTAATGTGCTTGTTGATGCACTCGTTGATGTGCTTGTTGAAGTTGATGTACTTGTTGATGTGCTTGTTGTAAGTTGATGTACTTGTTGATGT
>GI1O1XZ01B56T3_332_492
TAAAGAAAAAGGAAGAAGAAATTTGATTTCATCAAAAATGGGTACAAAATCAATCTAAGTCAATAACAGAACCATTGAGCGATGCGGAATTGGAAGCTTTAATGCTTTCCACAAAAATGAGCAAAGAAGAATTTTAAAAATGGCATAGAGGATTTATGTTG
>GI1O1XZ01B5KPI_92_226
TTTTAATAAATTATTTGTTAGACAATGGTGCCTAATATAAATCATCTATTAGATAATGGTCTATCAGGTTTAATGATATGCATGATTCGTTACTATACCAGTGATAAATTTTTACCCAACTCAGCCTTAAAACAT
>GI1O1XZ01B5B5I_21_175
GAAGAAGATGAATTTTGACTGGACGGTTTTGTTTCACATGATGAAGATGATGTTTCTGCGTTTGTGAAATCACTTTGAGTTTGAGTTATCGATGAGTTGGAGTCTAATTCATTGATGTTTGTGTACGATTCCATTTTATATGAAGCTTTAAATTT
>GI1O1XZ01B6PVH_165_284
CTGTTCAACTCAGCTAAATTACAAAAAGCCTTTTAAATTTCTCTTATTCAAAACGTTTCCATTCATCAACCATCTTCGGGAATAAGCATCCACATCATAAGTCAAAAAGTCGTCAAATCA
>GI1O1XZ01B7QIX_29_137
TCAAAAAATACCAGTGACTTGAGCGACTTGGTTACCGACATCGGTTAAACCGCCTAATAAACTGCCACCTAAATCTGACCAGAAACCTTTATTGTTACCACCTAAGCAA
>GI1O1XZ01BA47D_33_131
AAAAGCCAATGAAATAATAACAGCTAATCAAATACAACACTCAATTAGTGAAAGTGATAAGGGACATACTCTAGAACAATATTCATATGACCATTTCCG
>GI1O1XZ01B9Z35_179_299
GTAAATTATTTTTTAAAGTTAATATATTTTTAAAATTGTTTTCTAAAACCAAGAAGATGGGATTAGAGGATACCTTATTGCAATTGAGATTGAGCTGTAAGCAATTGGAAAAGTTGGCAAT
>GI1O1XZ01BBX2F_17_64
CAGTCGTCAAGTCAATCATCTACAGAAGAATCTACTGGTTCAATCACT
>GI1O1XZ01BC705_18_201
AGGGATGGGGTTCTATATTTTACATTTTCGGTGCTGCTGGTTTAGTTTGGTGTGTAGCATGGTTTGTTTTGAGTGCTAGTTCACCATCACAACATAGGTTTATCAGTCAAGGAGAAAAAGAATATATTTTGAAGGCGACCGAAGATATTATTTCATCACATAATGAACATGAGTCTCTAAGTGT
>GI1O1XZ01BE4EV_156_265
CGCGCGTTAATAAACAAAGAGCAAATGAAGAAGATAATTACTATTATCGTCCAATTTTTCCATTTCATCAGCCCAATTGAGTGAAGGTTGTGGAGCTACATTCTCTTGCT
>GI1O1XZ01BDZWF_24_189
AGTGAATAACAATGACGATGGTGCTTTGGAAAGACAAAAATAAATTAAAAGAAATTGGAGCCCATCGTATCTTACAAAAATTGTTACATTCAAATGATCCGATTCTATTTGAAAAAGTAAAAAGTGCCTTGCAACAATTTTCAACGAGCACACCATCGAATAATTC
>GI1O1XZ01BEB9D_25_117
GTTTTCTGATTTATGATGATGTGAATTAGAAGAAGAGTTAACCGATTTTTTGTGATCGAATAATTTTTTAAATAGACTTATTTTTGAAGACAA
>GI1O1XZ01BF5NJ_44_108
AAATTTAATTTCACATCGCTTTATATTCTCAGCTGTTTGTTCATCGTCAATTCCACCAAATGGCG
>GI1O1XZ01BFCL1_285_302
CTGGTGCATCAGACGCCG
>GI1O1XZ01BFKD6_18_113
AGAAATTAGTCGTTACCTCGAGTCCTCATATTGGGACGAGAGTCTCTAATACAAAAAACCAAACATAAAAAAAAGAAAGAAAATTTAATATTTCCG
>GI1O1XZ01BGAN0_409_511
GCGCCATTTTAATTCTAAATTAAAAAATTTAGAAAATTAATTTTTTGAGAAAATAATGGAGAATAAAGATATACAATCAGCCATTGAGCGCGCTCGTGCCGTT
>GI1O1XZ01BGNEN_20_167
CCACTTGTCCATTGAACGTCTTCTAGCATTCATAAAAATTACTCACCGTTGCTACTTCAAGACCCAATTGCTGTGCTATAGTCACTTGCATTTCTTTAGATGGACGTTTTGTCTCTTTGAAATTAGCTTGTAAAGTTCTTCTTTGTAT
>GI1O1XZ01BHK85_36_154
ATCCATTATATCTTTGGTAGTAGATTAAATGCAAACAGATACATGTGGTTTTTGAATGAAAATTTGATTAAATCGATTGAAGAGCCACGTCAAGAACAGCCGTTCATATTTCAGCAAGA
>GI1O1XZ01BHZ9U_360_482
GAGTTCGGGAATCGCAATATTTTGAAAGACTTAAATTTGAGTCTCAGTCTTAGCATGTTTAAGACTTGGGTTTGAGTCTGAGTCGAAAAAAAAATTTTAAAGACTGAAAATTTTGAGTCTGAG
>GI1O1XZ01BI1FU_33_135
GGATATTGGAGCCCTTAAAGCCGACTAAAACCGATTGTCATCGACGCATCAAATTAAACGCTTATGTTTCAATTCAAATTAAGATCGATCCACGCAATCCGAG
>GI1O1XZ01BJSWY_30_78
GCTAGTACTAGTTGAAGTGCTTGTTGATGTACTTGTACTTGTTGATGTG
>GI1O1XZ01BK1PK_26_198
ATTTGATTATTATACTGGGCATTTTGATTTTGGAAATTATTGTCTTCTGGTGTTGTAACACCTTCCATTTGATTATCCGAGTTTAAAATAGAAGATGCTCCTTGATTTAGATTAATTCCATTCGAAGGATTCATGTAACCAGATGACATTTTTAATTAGATAAATTTAAAAAA
>GI1O1XZ01BJXDN_34_146
ACGGAATTGATCCGCAAGGAGAGGAGTATTTTACACGTATGTGCGAAATGTGGTTTTATTCTGTGTCATATGGTCTATAGGTGCATCGGTCGACGAAGATGGGCGCAAAAAAT
>GI1O1XZ01BL2HA_243_347
AAAATTTTTTTGAACAGCAGGATCTTGTATGACATCAGCACTTGGATCTATTAACGTAATTACTTCACCCAAGACATTTAAATCTTGAACAACTGGCCTTAAAAT
>GI1O1XZ01BLE0A_50_144
AATGAGTGTTTTGGCCAAGGAGCGTCCACCAAATCCAATCGAATACTTAGCTACTTATTTGCTCAAAAATAAGGACAAATTTGATTAGAAATTAT
>GI1O1XZ01BLZ13_92_316
ATTTGTTGTCATTCATAGGAAATTATCTTCATGAATTCTTGGATCCATTAATGGAGATAATCGAAAATTTAGAAAGGTTTATGTCGAGATTTTATGATTTCACACGACATTATCCAATTTTATGGTTCATGAAACATGTATTTGAGCTTGTTGAGATAAGAAAAAA
>GI1O1XZ01BM2SN_81_172
TTACCCCATTCTCATTTTGAACGTTTCATTAAATTCATTATTCAAAATCATTACTCTTAAGTAATGTAGAAATACTTCTTGCACTTTTTCCT
>GI1O1XZ01BMMP8_188_304
CTTCAGTCAAAAGGACATCTACCATGTCGTCGAACGTCTCATATTTTGAGTCATCTTTTAATAGTCTAACAGTATGACCAGGAAACCTTAATATTTTTTCAGACGGGAATATTCCGG
>GI1O1XZ01BNM9Q_373_471
CGAAGGCTGATGATGATTCTTATTTGAATTCGGAATGGGCTGATAATAATCAATTAAGACGTCAATTTCAAGGTTTAAATGATATTAAATGGAGACCTA
>GI1O1XZ01BPKLL_103_264
CAGAGCCAGAAATTTCGATTTTTTGCCAAAATTACTTAGAAATCTCAGAATCAAATAAAGTTTTTGTATTGTGAGGCCAATTTAGGCTAAGGAATTCAATAATGAATATCTTTTATCTTTTACTCTTCTATACTTGAAAAATATCTCAAGAAAACTGATTCC
>GI1O1XZ01BQMZF_53_229
CTTTGTAAATAATGTCCAATTACAATACCTGAATTACTAATTAATATCCGTATTGGACTGCAGTAATTGACGCTGTATAATCCCTACCTTTATAATCACTAGTCATTTGATAACCTTGTAAAATACCATCGGCTATTTGACCCACTAGTCTAGTCCTCAAATTAGGATGAAATGAAG
>GI1O1XZ01BR1JU_18_113
AGGTGGAGTTGTTAAACTTCCCAAATATCTATAATAATTTAAAGTATTAGACTCTGGAAGCATTGCTGCTAGACTAAAAGTTTTGTTTTGCCAATC
>GI1O1XZ01BUHAB_122_269
TTTCATGAACATGAACGTTCATGAAAGGATTCGAACGTTCTTTTTTGGAACATGTGAACGACCAGGGTAGGAATTGTAGAATTTTTAAATGTCATTTTTATCCTGATTTCTCGCCTAAACTGCTAAACAGAATTTGAAAAGATAGATT
>GI1O1XZ01BULCR_19_197
GGATGAACCATTGACTAAAATACTAAATAAAGTATTAGAAAGTCGTACGACACGTTTGGATCGATGGCAAATAAATACTAAACCCAATCTGGATGTAGACACAAATGAATTCGATAAAGAAGAAAATGTTATTTCCAAATTAAAAAATGATGTCATGAATAATTATTTTAGTATCGGTG
>GI1O1XZ01BV1PR_15_117
GACAGGCGCTAATCTAGTCATTACAGCTAATCAAATAGGTAATCAAAGTCTAAATTTACAACAAGACAATCAACCAGAGTCAATCTAAAATAATTACAGGGAT
>GI1O1XZ01BWDYF_169_286
TTTTCAAATTGATTCTCCAATTCGGAATTGAAAACGGGCATTAATGAAACTGCTTTTGGTTCTGATGAAAAGCTTGTATCTAAGAAGACTTGTTCGTTTACAGTTTCTTTTAAAAGCT
>GI1O1XZ01BWLX8_356_454
CTTTGTCATGCATATCATTCCAAATAAAAGGATAAGCTTGATCAACATACTGTCCATTTGGATCAGATTTAAGAGTACTGGGTAACTCTTCCTCAGTAT
>GI1O1XZ01BX9NF_53_87
TTACAATTGAATCAGCTTCTAGGAAATCGTTTATT
>GI1O1XZ01BXCLK_145_171
TTCGAAATTGGGTATAGCTTCTTCATC
>GI1O1XZ01BXYEA_25_79
GTACACTATTCTAAGAATGAATTGTAAATTATTTGTTCTTGAATCCGACAAGGCA
>GI1O1XZ01BYYT2_60_227
AAAAAAATTGTACCATTTATGTCTCAATGTTTCCATGTAACGATTGTGCTAAGCTTATAATTCAATCAGGTATTCGACGAGTTGTTTATCTATGTAGATAAATATGCGCATACTGAACAAATTCAAGCATCGAAAATAATGTTCAAAATGAGTGGTATTCAAGTGACA
>GI1O1XZ01C0DGB_422_566
GAAATATTTAAAATACATTTAATTTTGTTAATATATTATCATTATGTCTGGACCAGTTATAATTCGTTTGCAAAATTTTACCGCTAGAAGCTCGTTCGATCGATATTAGAAAATTTTTTGAAGGTTTACTCATACCAGACGGTGT
>GI1O1XZ01C1FSV_94_209
TTTTGGTCATACACTTATTAGGAGCCAAATTAAAAAATTTGATGGTAAACGGCAGAGAGACATCAGCTCCTCTAAGTATATTTGATATTATCTTTCGACCAGCTGAGGCATACAAA
>GI1O1XZ01C28NG_26_144
GTTTGAGCTCAGCAATTGGAGCGAGAGAGAAATTAAACAATAACATGAAGAAAAAGAAGAAGAAAAACAAAAAGAAAAAATTAATAAATTAGAGTGAAGTTAAATTTCACTTATGAACA
>GI1O1XZ01C33HF_163_337
AAATTCCTCAAAATAATAAAAAAAATTTTTTTCGAATATTATAATGGGTATTGGTAATGGTAACGGTAATGGTAATGGTACTGCTGTATTATACGATAAAATCCTTAATGCTCATCAACATCAAATTTAATCTAAAGCAATCGATTGAGTAGAAAATTTTACAGTGGAAAAAATT
>GI1O1XZ01C4KMR_23_199
TTAGCCTTATCTCTATTTGCCAGGGGTTTAAATGATTCAGACTTTGAACATACTGATCTAGTAAATGGATTTTTTGATAAGACTTACATGAATAAACACTTTTCGACTAAAGCATTTGGGGGTTTGTGGCCTTGTCCATTAAAAACTATGGCAACAGTCAAGGCCATTTAATAACTA
>GI1O1XZ01C4HQ6_295_442
TAATTCATGCGTGGATTAGCGATCAATTTACAAATATTTATAACCTTGTTAAAAATTTGCTTCATCCTTAGTGGTTGCTCTAGTTTAGACTCTAAAGATGATGATAATGAAATTAAAAATTATAGTCATCCAATAGATCATGATTTCG
>GI1O1XZ01C4HQ6_23_148
AAAAGTCAAATTTAATGAAATTGAAAAGAGAATTTTAGACTTACCAAAATATCTTTCATGTTTTGACTCAATGCCAATCGGAAACTTAACAAACGAAGAAGATCCAAGACTAATATTTGATCTGAG
>GI1O1XZ01C7LBX_18_131
AGATATTCTCCTTCTTCCAAAAACCCTATTGAATTTATAGTTGCTTGAATTTCATGGCTGGAGCACATTTTGAAAAATTAATTTGAAATCAAATCATACAGTAGCAAAAATTTT
>GI1O1XZ01C7RJH_432_527
ATTGGAAACAATGAAACAAACAAAACATCCAGATTTAGTTCCTCAAATACATCAAGCATCGTAGGAGCAACACAAGAAGAAATAACAACGAGTCTT
>GI1O1XZ01C95KK_52_128
GGAAAATTTGTTTAGAATAGATAAAAAATAGATCGATTTTTTTTCAGTAATTAGTATAAAAATTAAAAATGTTAGGA
>GI1O1XZ01CAZT0_30_207
GGCCTAATGGTTTGAGCCGTTGGATGCGGGACCTAGGATTTTGAATTAATTAGCGAACCTAGTAGATTCAACGGTCCGGGTTCAAGTCCCCACTTCTGCCACAAAAAAGTTTCACCAAAAAAAATTATTTAATTTAATTGTATTAAAAGTCTATTCTACTTTTGTACTAAAAATTCAC
>GI1O1XZ01CBRV3_17_145
CAGGTATTAGAGCTATGGAAGAACTTAAAAACATGCACAACCAAATAGATGGATATGATAATATTTTATAAAACACCCAATAAAGACTTTGATTCTCGGTAAATGCCGTCAATGGATATGGTCTAAAAA
>GI1O1XZ01CC62W_19_117
GATACGGATTTACTAATTGCACTAAAAATGAAATGAATAAATTATTTTCTAGTTTAGTTGAGCATTTTAATCGAAACGATGGCGATAATTCAAGTATTA
>GI1O1XZ01CD93N_107_301
ACAATTTGAAGAAACGACGCCGCACATTGAAAAATCGAAAATACGCACAGAATTGTCGCTCGAAACGACTCGAGCAAAAAAGTGAATGGAATTCAGAATAGCCAATTGAAAATAGATTTACAAGAATGAACAAATTAATGGAAAAACTACAACATGAAAATTTAGTATTAAGAAATTATTTGAATTCGAGTAGTG
>GI1O1XZ01CDBDG_23_127
TTTTTCTTCTTCTTTTTCTTCATGTTATTGTTTAATTTCTCTCTCGCTCCAATTGCTGAGCTCAAACCCACACAAATATTGGCTTAGATCAAAATAATAGCTCTA
>GI1O1XZ01CDCA3_395_510
CTTGAACTTTCTGTATATAACTCTGAAGTTAATACACAACAAAATTCAATGGACATTGATACGGATTTAAATAAGCATCAATTTGATGAATTAAATCCGGATACATGGTTCAAAAC
>GI1O1XZ01CDCZI_197_218
GTTTGCAACTAAAATATTTACT
>GI1O1XZ01CEBSU_25_217
CAAAGTTTTTTCCATTAATCAAAAAAGGAGTAGCTAGCGTTCCGTTTCAATTAAGACCACTCTCAACTAGAACTGATTTATTCAATGTAGAAAATAAAAGTGAAGAATATGCAATATTTAGACTAAATAAACCACCTG
>GI1O1XZ01CDJZB_21_50
TTGACAATAAATCTCTTTGATTTTCAATAG
>GI1O1XZ01CEG23_18_254
GATTTGGGTTGCATTGGGATGGATCTTGTGTTTTGTACTAATTATTACAGCAATTTTCGGTGGTTATACAAACCATTCAAAAGACGGTAGAAGAATGTACACTTTTGAATATGCTTTGTATTTTGCAATGACAAAATTAACATGGCCATTAGCTGTTTCATGGATTATTTCCT
>GI1O1XZ01CFO9G_33_166
TAAAAAAAAAGTTTTTAATTTTTAAATATAGGAGAGAATTTACTCATTTATTCACACATGTTTCTCTTAATAATGAATGTGGGTCTTAAAAAATACTAAAAAATTCAAACGAAAAAAACTTAAAATAAATTTTG
>GI1O1XZ01CG3JK_150_253
TTTCACAATTCGACCTATCTCGTTCGATATAAACCACTTGTCCTGGAACCGGCTGAGCTACATTTGTTGTTTCAACTTTCACATCGTTATGGTTAACGCTAATA
>GI1O1XZ01CIBPY_25_176
CAGAAGAGAGAGAAAAGTATTTGAGTTCTGAGCTATCAAAAAAATTAATTAGACGATTTTGGAGATGTTTATTGGCTTACAATAATGGTGCGACATACGGTCAAGTTCTGAAAGTATATTTTTCTGGAAAATCAAAAGAAAACGTAGCCGAG
>GI1O1XZ01CIJLC_174_357
TGAAATTTCTTGTAATATTTCTTTACTTGTTTTTGGTTTGGTTTTTGTATTAGTAAAAGTAGTTGTTGATATTATTGACGAATCTAGTTGTTGTGTTTGCCTTAATCTTGGCAACTTGAATAAATTAGGATATGCTTCCTTTGGAGAAGATTCTTTTTTTTTCTCAACATCAATATCTTGTCGA
>GI1O1XZ01CIQH0_66_211
AATATATTTACATAAAAGTATGAAATAGGTTAAAAGAATATAATGGATAATAGTGTGAATAGAATCGAATCTATTGAGCAAAAGTTGGAACAAATTGAGAAAATAATTCAAATATGTCTACAATCAACACTGTCACAAATTGTACA
>GI1O1XZ01CJ59A_78_178
CTCGGAATAGCCCAAATTATTGTCATATTTTTCAATTTTTAAAATAAAACCATCTTCTATTTTGACGAGTTTTAAATTGGATATAGCCGAATATGATACCG
>GI1O1XZ01CK69X_19_233
CCTCTCAAACCTTAGTTGATTGTACTGGTTTTTGTAAAACAACAAATACGACAACTACGAGTTCTTTTACAGTAAAAAAAAGAATGCGCTACAGATTGTACTCCGAGTTCAGCTGGTAGTCCAATAGTAAAACGTTGTCAAACGGACAAATGTC
>GI1O1XZ01CKF8E_17_139
CAGTCTAAACAACATCCACTAGATGGGCATCGATTATTTATATCACTTAACTCATATGTTGTGTTGAATGATTGTTTTTCAATGCTTATTTGAGTATCACGTTTACTTACTCCAACATGAAAT
>GI1O1XZ01CLN7C_19_205
GGGTCATGATACTCATATAAACATTTTTTGATCAAAAATCTTTGATAACCATTCTCAAATGGATTTGGAATGACTAATAATCCCGGATTTGATTTTAGCTCATAGCATTTTATTTCATTAAATGGTCTAAGACCCGATGTCTTTAAGTCCTCTTCATTTAAACTATTCAAATTTAATTCAATAGCCT
>GI1O1XZ01CM5QK_41_79
GTAAAAACAACGACCGACTACTAATTTGCCATGGAATAA
>GI1O1XZ01CMESD_83_334
CTGAAGAGCCTACAATGGGCGCAAAATTATCGAATAGATTAATTGATCATGCTATGAGTTGTTTGAAAATATTGCAGGTGTTTCTGGTAAGCACTCACTTAGAGACAGAGTAAGAACTTATGATCGTGATTTTATAAAACCGATTCTTTTACGTGAGAAAGGTTTCACTAAAGATATTAAACTTATGAG
>GI1O1XZ01CMPLT_21_150
ACAAGACTAGCATCGACCAACGATGCTAATTCATCACTTAAAATAAACTATGTACCACGAGGAAAAATTATAACAATTAATGTGTCAATAATGTGGTGAGCAAAAAAATAAAATGATGCAAATTTTTAAC
>GI1O1XZ01CMN98_15_252
GACAGAGTTTAAACCATCCATGGCTCAATAAATCAATAACTCCGACAGCCCAACCTTTACCAGATGATAAGATTATAAATACTAAAAATTTACGACGTTTTGTTATTCGACGCAGATGGCAGAAAGCGGTTAACGCCTTATTGGCTCTTAAACGACTTGGATTAAATTTCTAAAAA
>GI1O1XZ01CNMQ2_18_112
AGGCATTACACGCTTCGTTTTACTCAAGAGAAGAACAAGAAGATCCTTTCATGGTACAAATGAACGTTGTCTAACAAAATTTGAAAGAATGGAAA
>GI1O1XZ01CQ20X_21_194
GCCAGGGATAAATTAGTTGGTAAAGATTATTTATTATGGGACTATAATCGAGATGGTGATTCGTATCGATCACCATGGAGTAATCAATACGATCCAGTTTTTGAAGAGGGCATTCAACCATCCGATCGTCTTAGAAAATTAGAAATTGAAGCTAATTCAGCTTTTGAACAATAT
>GI1O1XZ01CQDQI_31_208
CCTCATTTAGCTCATTGTGACTAGTTATTATATCATTTTTAATTTTTCTATAATTTGTAAATTTTCCTCAGATATTAAAGACCTATTTTTTATTTCCTCTTCGACTCGGTTAATTATAAAAGAGAATTTTTGGTCCATTATAGTCTCCTGATTGGCTTCGAAATAGTTTAAACACTCT
>GI1O1XZ01CQIG3_20_132
TACCGAAGGTCCTAGATTGGGTGTTGAATCAGAAGCAGGAGCTCTTCGTTTAGCAACTAATTTTGGTCTTGCTTTAATTTCAGCAACTTGTTTATCATCCAAAGGAGTCTTTT
>GI1O1XZ01CRHR7_41_168
CTCCGATAAAATATTTCGGACTACAGGAGCTTTTTTTATTTTTTTACGAGTTTTATGTTGACTGGATCTTGCTTTGTATCAAGAGGCTTTGTATCAATGTTTAAAGAAGATGTCTTAATAAATTACTA
>GI1O1XZ01CRFNT_18_144
AGAGCCAATGCAGCAAGCACAGCAACATGCTATTGTCGAAAAGAAAGAAAAGCCAGTATTGACACAATAACTAAAGAAAAACATCAGCTAATTTTGATTCTATTTTATTATAAGCTTCCACCATTTT
>GI1O1XZ01CRSCX_18_37
AGAAGCTGTTTTGGGTATTA
>GI1O1XZ01CSLYT_18_216
AGGATTTCTCATCATCAATATAACCAAGTTTAGTTCTAGTAGTAGGAGGCTTTATATTTGCTGGTCTATAAAAAGTATTTGATTGAATACGTATCGGACTGATTGGCCGTTTGATGCGCTCGTAAGTTTTGATTTTTTGTTGTTCATTTTGTTTTTGAATGTTAGATAAAATTATTTGAGCTGCTAGAGAACATCGATC
>GI1O1XZ01CUNPL_22_151
TGAAAGCGATGAATTCTACAATCAATCAACTGTTGCTTGTTCGAAAGCAATTAAAATAGTTGTAAACTCAAGTTGGTAGAATAAACGACTCATTAGATGGAATAAATGTAAATAAGGCATTAAACGAATT
>GI1O1XZ01CUQRZ_401_534
CTCAAGGGGATTATTTAACACTTCCGAATAAGTTTCACGGTCACTTAATGAGTCAAATGCTAACTTGTCACATAGATCTTCAGATATAATAACAGGTCCAACATTTTTGTCGGCCTCTAACACTACAAATGGTT
>GI1O1XZ01CVKI8_27_153
CTTTTTAATGTTATAACACCCTGCCATAAAAACCCAATACCCTCTTTTTATGACATGTCATTAAAATCTAGCAATCACGTTATTTGAGAAATAAGGTAGTAATTTATTTCTATTTTGCGAATTTTTC
>GI1O1XZ01CWNU3_18_186
AGATCTTGCATTATTTGTAATCTCTTATTTTCGAATGATTTCAATAAATTTTTGTATTTTTCTTGCCAATCGTCTAAATCTGTTGCATTTTCTTCTAATTGTGACATTAGGTTATCGAGTTGTCTTTTTAATTCAAATGATAACTCGGGATTTTTTGGAGTTTTCTTAA
>GI1O1XZ01CXM09_102_118
CTGGTTTCGCTTTAGGC
>GI1O1XZ01CXV40_17_237
CAGGATATAAATAATGACAAATTTTTAATAGCTCAGAGCAATTTATATTTCAATTATAATGAACCACTTGCTAGATCAGACTGGTTTTATTATGCGGCAACTAATTATAGATTTTAATAGTGGAACGTTTGAAGAGTTATGTGATTATAATTCTCAAA
>GI1O1XZ01CYDEA_35_262
AAAAAATCCTGTTGATCAAGAAATTGTATCAGAAGCTGAGAGTGTTTCCGATTCTGAATTCGACGCATATTTATTTAAGACTGAAGTCGATGGTGCCGATGCTAATGATGATTTAGGTCTTGACTTTGCCGATGGTTTGACCAAGACCAAAAAGAAAAAGAAGAAGAAAACTA
>GI1O1XZ01CZETW_150_183
TGCTCTACTTTAGACGTAAAATAAACACCCTTAC
>GI1O1XZ01D0TEX_25_186
CTTAGATTCCATCTGAAATTAAAACTTTATTCAATGACGAAAAATGTTTAAATCTAAATGAAAAAAGCGATAAGTTTTGGATAATTATAAGAGCGATTAAAG
>GI1O1XZ01D0VKY_18_178
AGGTTTAGATCTGAAGGATTCGAATCACTATTGTTTGTAATGCTACAATTACTATTTGAATTTTTTTCGTGTTTACGTTTTAATTTCATATGAACATTTTCAACGTGACGTTTAACATTATATTTATTGGCAAATGTTTTCGTACATCCCGGATATTCACA
>GI1O1XZ01CZTMM_18_178
AGAACTTGAACTGATTCAGCTTCATTTAAACCAGCACGGACTTGTTCTCTTATTTTGTTTACTTCATCTGTTACAGTATTTGAGCTAACTGGTAAATCTTTTCTCAATGAATAGTGACGTTCAGCTTCTTGGTACAATGATCTGTTCAAGAAAACGCTTTC
>GI1O1XZ01D16NI_200_244
GCTCGAAGTTTTTAATTATTAGTACCACCTCTGCCTATAATGGCA
>GI1O1XZ01D1G6X_116_259
CACAATTCTGAATCGGGATCAGCCGGACGACTAAATTGATGCAAATTAGAATTAAAAATCAGTCGAATGTTCATTATAGTCTTCATTATCGTAATCATTTTCATCTTTTTCATCAAAATCCATTGTATCATTATTAAGCTTAAA
>GI1O1XZ01D167L_21_184
TCGTACACTGCAATTATTAAGCGCTTCAAATATTTTAACTAATATCTCTCCTTCTTTTCCCATCGATGCCAAAACCCCACCAAAAACAAAACAAAACAATATAACACCCAATACATTTAAACTTCTTCTACCACCTGATACAGCTTTATAGTAGTCAAATTCTT
>GI1O1XZ01D1RR6_33_146
CAAATAACAAATGCACAACCCTATATTGAAGACTTGTACATATCACAAGAATTAACACGTGAAGAATATTTTTTTAGAGTATATGCCGAAGATTTATTGTCAACTGTTTGGGAG
>GI1O1XZ01D2HIM_370_430
CAGGCTTTTACCATTTATAGATTTTTTTTGTTCAAAATGTCAAATTATAAATTGTATTATT
>GI1O1XZ01D2MAP_22_134
TTAGACCATTTTGTGGATTCATTAAAAAATTTCTTCTCAAATCATCGAACATAATTGTATTTTTATGCGAGTAAAATTCGGGCATTTTGTCCCAAATAACTTTCAATGGTTTA
>GI1O1XZ01D54OC_28_397
GAAATAAAATGTCTCAGACAAGTATTATTCTGAATGTGCAGCAAAAACTCGAGGACATATTGACTATACAAAATGTGATTGTACAAAATCAACACGATATGTACGACAAGTTAAACGAAATCGAG
>GI1O1XZ01D564K_162_289
GAAAAAATGAATTTAACAATCGCCATTTTTTTCCTAATTTATCTACTTGAAATAAATGCTCAATTCAACATGGATATAAATTTAGACTTGACCGAACGTATCGAACCCAAACCACTATTTGAAAAATA
>GI1O1XZ01D6DLD_16_269
ACAGCATTATTAGTGTCTAAATCAAAATTCGGAGCTCTAGATTACGGAACAAAACACTTTCGAGAAGAATCAAAACCAGAAGAATGGCAAGGAGATCGATTCAAGTCACTAGTACCACCAATAGCCGAATTTAACAAATTGAACAAAACTTATGTTGAAGCCCATTACTATTTGTCATAAAAAAAAAGAATT
>GI1O1XZ01D6KL9_34_189
ACTTCTTTGATTATAGCTTTGTCAATTGATACTTTTGCACGTTTAATGGCTCCTACTCCTTGTCCGATCCAAGTGATAAAGGCAAATTTAGCTCTTTTACTCAATTCATCTCCTGTGTACATTCTCAAATAACCAAATAATCTTTCGTTATCTTAA
>GI1O1XZ01D6VL9_316_489
AAATTTTGTTTATTATTAAAAAATCAAGTAAAATATAATAATATTAACATAAATCTTTTAATATAGCGAAAAGAAAATTAGCTAACCTTGCTAAATTTTATTTATTGGAATAATAGTTTTAGTTTTAAAAATTTTTCAATTATTAAAAAATAGTCAAAAATATACTCGGCTGGA
>GI1O1XZ01D7FMK_75_215
TATTAAATAAACGATCACAACGACACTTGGTCTCTTGATCGATCCATCTACATTGATACTCTTGTTTAGACGGTGTTGTTTCTTTAGATTTTAAGTAAAGTGGTGAATGGGTGTCACTGGGAGCACGATAGTAATCATATT
>GI1O1XZ01D7MK0_19_143
GACATTAAGGTCTTCAACACAATTATTAACTGAAACGTTAGGGCTTAAACAGCTGTTATTCAACACTGTAAACAAAGGAACATTTTGCATAAAGGAATCCCAACATTGTTCCACAGGATCTATCT
>GI1O1XZ01D7PR9_40_212
AAAAATGTTCAAAATGCATAAAACAAACAGTAGGATCATGACTGTATTATTGATGAAATCAAGTTTTCGTTGTTTGTATTCATCATTGTAGTTCAAACGAGCCGAGTACATTAGCACAAATCCTTAACAATAAGTTATATAAAAAAAATAACTAAATAGTTAGTTGTCTAATA
>GI1O1XZ01D7ZRF_49_189
ATAGAAGTAATCTTAGTCTGAATGATAGTGATGTTAGGATCTTATTTTTCATCAGATAATGGATCTGAATGTAATTCAGTATCGAGTAGAATGTCTAGGAAAAATACTAAAAATCAAACAAAAGAAAACAATTATGCCTAA
>GI1O1XZ01D86UY_77_230
CAACGCCCAATAGTGAATTCAACATTGTTTTCGATGAATTAGACCAAAATAACAATAATAAAAGAGAACATGATGAAAGAAAAATAAATCCTAAATTTCGTCATTGGGATCATAAATTCGAGTGGACTAGACTCGAATTCGAATCATGGTGTCA
>GI1O1XZ01D7X8O_53_231
ACTTCTGCCAGTGATCCAAATTAAAGTACCACCATTTAAACTAACAACCATTTGTCGAAGCTCCACCATTTTTTCGAGTAGTCACACTAGTTATTACTGCATTTGTTGGTAAAATACAATTGGACCAAGTTCTAGATGGAGTAAAGCATTGTGGTATTTTTTCCGTATTGCCAGGGTTT
>GI1O1XZ01D9DGS_19_128
GGGTGCTATTGAGCGTAAAAAAGTCAGTCAAGTTTGCAAAGAGTTGATTAGTTTCTGTGAGGCACATCAACAAAATGACGTTTTGGTATCGGGTTTTACCAATCAAAAAG
>GI1O1XZ01DBKQR_18_206
AGCATTTATAACTTCACCATTTGATTCCATGTTGGACTCATTTTGAATACTTTGGCTATTGGGTGGACGTAAGTTGACTAAAGCGACTATTTCATGACCATTTTTAACACATTCCATCATGTTAAAAAACACTGTCCTTACCACCACTTACCAAAGCAATTACTTTCATTTTTAAAATAAATATAAATC
>GI1O1XZ01DBXG6_20_181
GTTGTGAAATATGGGACAAAGAGAATGGAAGATGTAGATATATGGGGTTCATTTCAAGTTGGTCAAAATAAAAAAAACAAATTTATGTTTAATGACGAAATTAATAACAACCAAAAAGAAAAACAAATAAACACATTAATCGACACATTAATTTAAACGCTC
>GI1O1XZ01DCBZN_21_178
GTTTCAGCTGCGTCTAATTGAGCATCGTCTACACTTGAATCTAGCTTTTCTAACAATAAGGGTATTGTATTTTTACAAAATTTATTTGTCGATGAAAAAACATCCTCTGAGTGATTCTATTAACATTTGTTTGGTAATTGTAAAATTGTCGTTTTTTG
>GI1O1XZ01DDRJK_24_140
CCAGACTGTACTAAAATTGAAAGGATACCCGAAAAAGTAAAAACAGCATAGACGCATGGGCTAATCCTGGAATTAAAATCGCGAGCTTACGGTAGTTAATTTGAATCTACACTGTGA
>GI1O1XZ01DDZFA_88_250
GAAAGTGACTCAACTAGACGGATCTAAAGAATTATACCCGAAACTTAGAGAAAGAATTGAAATTATTGAGACTAATTCAGTGAACAAGAAATAGGTATAAATATAGATGATGCAAATATGGCTAAACTATTAGCTCGTATGGGACTTGAAGCCGAAATTATAG
>GI1O1XZ01DEC1Y_18_154
AGGATTTATTTAATCTAACCGATTCCGATCTTAAATTGGATTCAAATTTGCCCGAACCGACGACACCTATTGACAAATTAAACACACCCCGTACTGTTACAGTACCAACTACTTTTTTTCCACCGTCTCCAAATCCG
>GI1O1XZ01DEO2J_16_225
ACAGGTATTGCTGTTATTCATGGCGAGTCTGAGAAAGAGCGTGAAAGCGAAACTGACGGTAGAACTTCACCACCTTCGACAGTCTTAAAACCTGCTTTGGACTCAAGAAAATCGGTTTTTGAATTACCTAATATGGCTTTTCCACCAAGA
>GI1O1XZ01DEVFT_20_159
GTCAGATGCATTTTCGGGCGTAGTAACATCAGCAGAATCGTTATCGCCGTTTTCACCACTAGATGCTATTATTAAGCCAACTATTTGTACTAATACAATAATCTTAAATAATTTTGATGACATTTTTTTTATAGTTTAAA
>GI1O1XZ01DFSIF_292_431
GTTAAAAGAAAATCTTATTCAAATATCCACAATTGAAATTGAATTTCAGAGTCAAAAATAAATTGTTTACGTTTATTTCTGCTTTTGTAGGGTCTCAGTGTGGATATAGACTCTAATCAATTCATGATAAAGATCAGCAG
>GI1O1XZ01DFPKS_425_548
CATTCTAAAATTAAACTAAAATGTGATTAGACATAAAAATATTCAAGTCTTAAATAGCATCACAAGCTTGAAGTAATTCTTTCAATTGGCCATTTGAGTCTAGTCTAGCAGTGTCATCGCCACA
>GI1O1XZ01DFS35_120_292
GGACCCAAAAAAAACTGGTAAAATAAGCGAAAAACAATTTGTAAATAATATATTGAGTAACTATGATGAAAGTCAATTGAATTCACTGTTAAAATTTGAACTTATTCCAGATGAAGCTCTGAGGGAAGCGAACATGCAACCGAGTTTGGCTGGATCACAATTAAACATGCGAA
>GI1O1XZ01DI435_35_87
GTAAATGTTGAGAGATTCAGAAAAGGGAATTGAAAAAGTAGCCATTGGACATC
>GI1O1XZ01DJ2N5_20_122
GTTTAAACACTGTTTATACAGAACATACACAAAACAAAACCAAAGCAGAAACAAAACCAAACCGAAACAGAACAGTTTAAAATGGTTTTGTGTTTGTTTTGTG
>GI1O1XZ01DJM8Y_21_88
GCTAGTACTAGTTGAAGTGCTTGTTGATGTACTTGTACTTGTACTAGTGGATGTGGATGTGCTTGTCG
>GI1O1XZ01DL0L9_27_272
TTTCTATTTTTATTCTTTTGTTGTTTGCTGAAAATTATCATAAACAAACACAAAATCATGTCGAATTATATCAAAATTAAGGACAATGCACCTGGGTACCCAATAGATTTACTATCAATACCATTTCATTATAGAAATGATTTGGAAAATATAATGATACCTTTTGGTCTTATTATGGATCGAACGGAAG
>GI1O1XZ01DLA4F_22_130
ATTTACTTCGGTCTATCATTTCGCTAGGCAAACTGACCCTAAATTCGTGATTTTGATATTTTTTCAACTCATTTTCATCATTCCTATCGTCACTATTCATTTTTTTTTA
>GI1O1XZ01DLV1F_17_103
CAGGAATATATGTTAGCTTTCATCAAATACATGTCTCATTTGAATGAAGACAATAATGTTCGTGTGCTTTTCGAGAGAATTCTAAGC
>GI1O1XZ01DNR8M_73_207
GAAAACACACTTTTCATTACACACACACGGAATTATCATTTTTTTTTTAAGGTTTTACACCGCAATCACCATTACCATCACCATTAACACCGCCAACATCATCATCATCATTTTTAGATTTAACAAATACCTTTT
>GI1O1XZ01DPXFF_19_263
CTTTTGTTAATTTTGGAGGATTCCTTAAGACTTGGCTACCATTTTTGATAATACTAGGAACAACTTTAATTATCGGCATTTCATTTTAGACCTCTCTAGGACTCGACGTTACAAGTAAACC
>GI1O1XZ01DRMDN_68_255
AATCGACGTCCCGATCAAAATCACCTTTTTTATAATTATCTACAATCTCTCCTTCTTCAGTTTCTTCTTCAGCTATTGATTGTAATTCATTTTTGTACATATGAATCACCGATTCTTTCCTCCTCCTCTAATCTTCTTCATCTTCCTCTACAATAATAGATGGTTTACCCATACGACGGTTATTTATT
>GI1O1XZ01DS5Y2_62_157
AGTTTTTTTGTTGTCTCTTGTAGGAAAGGACTTTGATTCGTTAAGGCTGATGATTGTCTCTATGTTGTTTTTATTATAGTTCTAGTTGGTTTTCCA
>GI1O1XZ01DSRP2_23_128
TAACAATTTTGCTACACCCAAAAATATTGGTCTGCAAAAAGTCTGTAACAATGCAAATTTTGCACGCAATTGAAAAAGGTTCTGTATGAAATCTGCAACGTTTTTG
>GI1O1XZ01DTDKT_18_130
AGCTCGGAACGTAGAGCACGTTGGCCGAATAGCTTAGGCGGATTTTGCTTGGAAGTCGATGGGCCTAGACTACCAGCAAAGTGTGATGAATTAAATTCAGACATTTTTTAAAT
>GI1O1XZ01DW03G_73_206
TTTAAAAACTCTTTTAAAAAGGCTCGATATTAATCTAGCTATAAGAAACATAAATTTTTTACTTACCGTTTCAGCCATTATAATTATTATTATTCAACAAACAATCAACAACAACAACAAAATTTCAAAGTTTT
>GI1O1XZ01E06DJ_135_272
CAGGAGAATTGTGTTCTCCTCTTCCAAATCCTTAATCATGTTTTCTAGTTCGATTTGTTGAAATGATTCTTCATTTGTGAATTTTTCATTGTTCTTAATTGTCTCGTTATATAATGTACTGCATATTTTAGCTATTAT
>GI1O1XZ01E0ACZ_18_146
AGCCGATCTGGATCTTGACATGTTTTTTAGCGTTTATCTTCCTCTCGATCCTCATAAGCTAGTGCTTTTGCTTGAGCTTCAAGTATATGCTTTTCGAGCATTGCATATTCTTGAATTCTGCTCTCTTTA
>GI1O1XZ01E0ZUJ_50_153
AACTCCCTATCATCTAGTGAACACACCTTTTTGAGCTCTTTTAGCAAAAGCTGATATTTACTAATTCGTTGAACTGGTTTCAAAAGATAAGTGTCCAATGGGAG
>GI1O1XZ01E3BTD_19_121
GAATAATACCAGTGACCTTTCTTGGACTTTCACGCAAATTCATGAAATCACCTCATGAATGGCCACAACATTCAGACTATTTTATCTGTCAGGACACCTTCCT
>GI1O1XZ01E2SRR_18_124
AGGTCATACTCGGTCTTGAACATATGCACTCTAGATTCATTGTTTATCGTGATTTAAAACCGGCTAATATTCTCTTAGATGAACATGGTCATGTACGTATATCCGAT
>GI1O1XZ01EAOA7_15_111
GACAGGCTTTGGATTATACTCTGAATTCCTAGCTTTTAAAGCAATTTTTTTCAAGTCTAATTTACAACCGACACTTATTGTACTAACTATATTTCTT
>GI1O1XZ01EAYXH_372_534
AATTTTAATTCTTGGCGGTAATGGTTTTATAGGCGCTGAATGTGTCGAATATCTCCTTGATAACAATGAAGATTATAATCTTATTTTAGTAAATCGAAATAATTGGGATGACTGGGACACAAGAGAGCGTATAAAAATCAAGAATTAAACAAAATATTAAAAT
>GI1O1XZ01EB7LW_19_67
GCATTTTGAGTGTAAAAAATGTTCGTATGAAAAATTGGTTCAAGCTGGG
>GI1O1XZ01EBB2C_358_517
TGTCTTCAAAATTATTTACAAAAATAACAACAGAAAAGAAAACATTTAAAATTAGAAAACATTGTCTTTAATGATAAGCTCTTTTTGTTCGCCAATGATTTGTGGCTAAAAAATGCAAATGAACTAAAATTCTTACTCATCAAACTATTCTTATGATCCT
>GI1O1XZ01EBCN6_349_438
CTTTTCCAGTAGATGTTTGATGTTCAAAAAGTGGATATCTTGTAATTACTTCAGACCATGATGTTTTCAAATCAGCTAAATCTCCAACCC
>GI1O1XZ01EAIRB_24_245
AAGGTATGGTATGATGTTAAATCGTTAAGAACATATGAAGGTGGCTCAACAACAACATTTAGTGATATCACCCTATCTACTGTCCCTGTATTCCAAAGAGGCGGTACAATTGTTCCATACAAATTCCGTTTGCGTAGATCGACAACTCAAATGGCTGATGATCCAT
>GI1O1XZ01EBYSB_17_212
CAGATCTTGAGCATTGATTACGTAATTCTATTTTGGCTCTTGCTTGAGTCAATCTTGTCAATGATTTCAAGTTGTCTCATAGTAATTGGATTCGAGCCAGTACTCCTTTGATTTGTTTGTCTTAAATGTATATAAAATTCTCTTAATTCTTCAGCTGCATCAGGACCAATTATTGGTTCACAAGTCCTTTTTGCAA
>GI1O1XZ01ECMI1_23_132
CAAGCTTGTAAATTTCCAATTTTAAACTATGCTATTACTGAATGTTCATATTGCCTTAAAATGAATGAACAAACTACTAGTTTACCAAGATGTACCAAATGCTATCGATC
>GI1O1XZ01ECPRG_19_144
GGATATTGACCTATTATTAAACGCTATTAGAGAATATCAACAACAAGAATCATCAACAATTTTCAATTTTAATTTCGAGAGTCCCTTAATTCGTTTACTTTACACTTTGAATAAAACAGATCGTGT
>GI1O1XZ01ECPVL_61_255
TGAGCAACCTTATTTGACTAGAAGCATAATATAATAATTTAATTTTAGAAAAAAAAAATTTTTGGAATCATCGACTAGACATTCTCAAGTTTTATTTACAAGCTCTTCAACTGGTCAATATAAGCTCCATTATGAAAATAGAAGTAGAAAAACCCGAAATAGTAAGAAAAAAGGCATTTTCTATTTGTGACTAAG
>GI1O1XZ01ED0AG_29_141
CTTGACTAATATGATCCGTACAAATCCAATAACCACATGGAAGAGTTATTAAATCATATTCGTCTTGATTTTTCTCACAAATTGAACATGTGCTAGTCATTGTTTATTTTTTT
>GI1O1XZ01EDFNP_15_171
GACAGGGCATAATATTAGATGACTACCGGGAAAAGATGAGACTTATCACAAATAGTAATAATAATGATCAAGTTTTAAAAATTTCAGATGTCACTATATCAGATGAGGGAAAGTATACATGTAGAGAATTTAGTACCCAAATCGATAGAATTTTTTA
>GI1O1XZ01EDA7G_67_225
TAACTCGTTTACTGGTTGTTATGTAAGTGTTAGTGTTTCACTTGGAACTAGTTTTGAAGAATTGAGTCTAAATGATAAATTACATAAACCTGGTTTTAAGTCACATAATGTCGAACCCGATTGTCCTAGTGTATTCCGATCAATGCGAAATTAAAAAGT
>GI1O1XZ01EDJLV_46_180
ATTCAAATAGCTCAGTTAGATAAAAATACAAAATTATCTAGAGCTTATGATGGAACACATTATTTACCAGGCATTGTTGGTTTAAATAATATAAAGGCTAACGATTATTCAAATGTTGTTCTGCAAGCATTAGTT
>GI1O1XZ01EFJXQ_20_201
GGCAAATAGATGGCGTTTATTAGAATTACAAGTAACTGATATGTTAATTATGAGTTATGGTGGCATTAGAGGTGCTGTAGCATTTGCCCTAGCGTTGATTTTAGATGAGAACAAAATTCCTAGAAAGAAAGAGTTTGTTACAGCCACCATCGCAGTTGTATTTTTCACTGTTTTTATTCAAG
>GI1O1XZ01EG7KU_35_178
TTTTTGGCGCAGCTTCTCGTTCGATTCAATTAGGTTACTACTCAAAATTTCGATGAACCTGGTTTTATTTATACTACCGTCGAATATGATTATAATCATAAAATCGGGAAAACTCTGTATTCCTAAAGATCTCAAAATAATTTT
>GI1O1XZ01EGK81_266_413
GAGAGCCAATCGATCCTTTGAATGGAAATTATGAGAAAATAATTGATTTATTGAAAAAATTTAATTACAATTGGAAAGATTCAACATATCGAGATGTGATTAAAGTGAAAGAAAGTTATTCGCCAATACAACGAGAATACTTTAATTT
>GI1O1XZ01EHV24_43_95
AATCTTTAAAATCATCGAATAATTCTTGAATTTTCGAATTTGGCTTGAAATTA
>GI1O1XZ01EIHI4_17_104
CAGGGTATACACCTATCATTTGAGCATTTAAAAAAATACGGCGCTTGACTACATATTTAAACTATCATCTTTTTCCAACGGGTTAACA
>GI1O1XZ01EIN26_209_365
ATTCTGGTATACGTCAATATGAAAAATAAAACAACTCAAAAAGTGACAACAACAACAACACTATCAACACCCAAAGAAGTCTATTACATAATATCCAAATCACCAAAATCAATTCATTCTACAACGTATCAAATCTCATTTATAACCACCATTATCA
>GI1O1XZ01EIX91_20_187
AATAAATGGTAAAATGGACTCGAAAAACTCGTCGTTATCGTCATCATGCTCGTCTTCGTCTTACTCTATTAAGACTATTAATAATCAAGAGCATGACTCCGGTATTGAAAATAATGAACAAAATACTATATTTGCCAGAGTGTCAATAAATGACCAAAATTTACAAGT
>GI1O1XZ01EJ1XG_78_268
TTGTGTTCTCGGAGACTTTGTCAATAACACCAGCCACTATGCTTGTATTGAAAATAATTGACAAACCACTACAACCATTTGCATTGGGTCTACTTCGTTGTGCTAATATTCTCTTAGCTTACATACCAGCACCAATAGTTCTTAGTCAAGTAATTGATAAAACATGTGTCTTATGGAATAATGAATGTACA
>GI1O1XZ01EKM35_455_567
AGGCTTTTACCATTTATAGATTTTTTTGTTCAAAATGTCAAATTATAAATTGTATTATTTTAACGGAAGAGGGCGCGCTGAAATTTCTCGCTTAATTTTAGCTGCTGCTGGTG
>GI1O1XZ01EKWAZ_44_241
ATTAATTTAGTAACAATTAATGATTTGATTACTATTTACGATGAATTAACAAAAAATTACGTTTAAATCTATTTGCCTATTTGTCATTGGAATTTTTATTTTATTCAACGTTCTCGGCAATATGTTTAGAGCAATCACAACAGATACATCAATTTTCTCAAATCAAAGCGCCTGCAATACAATTAAACGAATGGAGAT
>GI1O1XZ01ELC9P_181_288
CTCGAATACTATTGCCTTTTTGAATTTACCTAAGGTTTTTTAAGAATAAATTTTTCAATAATTTCTCTGGAAATATTTCTTTATTTAGCAATTTAAATAAAAAAAACA
>GI1O1XZ01ELVQZ_18_171
AGCCCTAGACCACCACCACCAACCATGCCAGAAAGCTTAAAAGCCAAATTGGCTTCACAAAACCAATAAATTTTTAAAACGAAAAAGAATAGAATAATTATATTAAATAGAATTTATTTTTTTTTAAACTACAAAAAATTTATTTTAGTTCAAC
>GI1O1XZ01EM92Z_298_384
CGGCGGTTTTATACTCGAAAAGACCATTCTAAAATAGCCCAAGAGACACACTCACACACAACTACAACAACAACAACAAAATTTTTT
>GI1O1XZ01ENHBH_19_132
GGCTAAGGACATGTTGGTCAAATTTTGGGACCTTGATACAAGGCATTGCTTTAAAACAATAGTCTCACATAGATCTGAAGTTAACGATTTAATTTTGTTAAACGATGACACTCG
>GI1O1XZ01EO8LY_42_172
CACCCTTTCGTTAATGAAAGTCATTAAATTTCTATGAGTGATGACTTAAACTACCTAGGTTCCTGCATTAGATCAAGTGAGAAAGATATTGAAATGAGAATTAGCCTAACGACAAGGCATTTCAATTGATT
>GI1O1XZ01EOCFL_39_257
TTCAATAGCAACGGACTTGATAATAAAAAAATGACACAATCGTTGCGAACATTTTGTGATTATTTGATCATAGAATGTACAAATAAAACAATCGAAGTCATAAATAACTATTGTTCAATTGTTGTACAAATGATCACTAATTTTAACTTGTTTACATATGAC
>GI1O1XZ01EOQ97_20_104
ATTATAAGTTCCCTAAAGAGGATGTTAAGATTAAATGTTTGTGTAAGAGTAGTAAATGCCGAAGATATTTAAATTAAAAGCCTAA
>GI1O1XZ01EOSVP_23_120
GTTTATCTTCGTGGACAAAGTCGTTTCTATCCGATTCCAATAGGTCTTTGTGTATGGACTTTTGGTGTAAAATGACAGCACCTTTTAGTGTTGAATTT
>GI1O1XZ01EOVN5_17_176
CAGACATATGAATGTTATTACTCGTAATTTGGAACTGTGTTTTATGTGTACGTACGATGTAGTTAACATTTTGTATCGTTCGATTGACATGGCAGATAAAGTCAAAAATGATGCTGAACTGCATAAAAAATCAAAGGCCATCCATGAATCACATACCGCT
>GI1O1XZ01EP8T1_172_296
TACATTTCTTCCATTTAAGGTAAAATTGACTGCATTTTCAAAAGCATTTATAAGAACTTTATCACTTGCATTATGCTCTTCCCAATTGAGAACCTCAAGAGCTTGTTCATATTCTTTTGATGCCA
>GI1O1XZ01EP948_16_197
ACAGAACCAGTACAACCAGTATCACGACCAGTCGAACACAAAAAACAACCTAAAAAACCTAGTGAAAGTGAAGAATTTTTACCGCCTAATTTTGTCGTTGGTCTACCTGCTAATTGTAAATTACATGAAGGAGAAGCTATTAAATTAAATTGTCAAGTCGAAGGTTATCCTAAACCAACCGT
>GI1O1XZ01EQ3MM_26_255
GTCCTGTTTTAGTTTTCGAAACAATCCTAAATCAATTTTCAAAAGATAATGGAATTGATTACATGGGCTTTCGAGCTTGGATAGGCTTATGGACATGTTTAATATTAGTTATTATAGTTGTCACTGATTGCAGTGCACTAGTTAAATACATTACTAGGTTTACAGGT
>GI1O1XZ01EQZ2M_447_533
AGGGTCTAGAAATTGTTTTAAATGCTCTCCGAAATTTTTCAATTGCTCAGGATTATTTACAGTAGGAATAGCGCTTGATATAAATGG
>GI1O1XZ01ER5H1_329_515
TGGCAATATAAATTCAGAAATAAAGCAAAAATTAAATGAAAGAACTAAATCAAAAGACTATTTTGAAGCTAACGAAATATTAGAAACTTGTTGTCATCCAATTAGCATGGAATCTCTAGTGATCACATACATGGCTAATAATGGAAGTGTTGTTCATGCTGTGATACCTAACATGATTATTACTGGG
>GI1O1XZ01EQTEX_20_176
AGTAAATACTAATCCTTGGTTGACTAATCAAAAATTAGTAGTCAAACCAGATCAATTGATCAAAAGACGTGGTAAATTAGGTTTAATTAAAGTAAATGTCGATCTAAATGAGGCTAGAACATGGGTCGAAGAACGAATCAATAAAGACATAACTGTA
>GI1O1XZ01ERK0K_38_114
GCAAATCTCTTCCCAAAGATTTTTAGTTTCTTTGACTTTTAGGACCGGCATCCTTGTAATAATTAGGTACTTTTTTT
>GI1O1XZ01ERJ7C_18_138
AGATAGTAGAGACCACATGCATTACAAACTGGATCGCCTTCATTATTACGGCGCCATAATGTCGTTATTGATGTATGACAATTTGCACATTCTAAACCACTTCTTGTTCTTGAAGCAGACT
>GI1O1XZ01ESAK1_20_215
CTATTCGCGATGCGGACGAGATAGCTAGAGAAAAAGAAAAACGAAAACGTTTAAAACAACAAAAATTAGCCGAGAAAATTTTACGAAAAAAATTAGCCAAAGCAGGTATGGATCCAAATGCTGATATGAAAAAAATAGAAAATATAAAAGCTTTATTAGAAAAGCTTGAGAAAGAAAAACAGTTAAACGACAGTGA
>GI1O1XZ01ETOKY_155_174
CGACGCTTGGTTTGTTCAAG
>GI1O1XZ01ETP8P_198_488
GTCAAATCAAAATCTAAATCCAAAATTAGACAATTTAAACAATCAAAAACTGATCTGTACTGTACATAACCCAAAAAATTTGGAAATCAATGAACTGCCCTCAACTGACGGATTCTCTTATATAGTGAACACAAGAAAAGTTGGACCAGGAAGTTTAAAAAGTCATGCCTT
>GI1O1XZ01EU73D_19_188
GACAGTAACTATCGCTACATTTTTAATGGTAAAAATAAAGACGATTACGAAGCTAATCCTCAATTGACTGTTCGTGGTGTTGGATTCGCTCGTGGTTTAAGG
>GI1O1XZ01EUVNX_18_161
AGACTTATTACGGTTTGAAAATTTTGACCGATTTTTATATCTTCGTCATCGTCTGGTTGAACTGTTTGTGTGGCTGTCAATTGAGGTAAGATTTTTTGTTGACGTTGGCTTTGTAAATCACGTAGAGATATTTTTGTGTTTCTA
>GI1O1XZ01EVPX1_21_112
GTTAGTTGTCTTCAATTGATTGATAAATACACACTAGCCAGTGGAAGTCGTGATACAACCATAAAATTATGGGATCTTAATAACAAAAAATA
>GI1O1XZ01EX1UQ_18_157
AGGTCTAAATCAGTGTTAATAACTTTACCGTGTATTACAGCACGATACATTGGTAATTCCATTGCTTCAGCGTATAAATCTACATTTCATTACCGACTGATTGATACATATAGCTATCAAGTTCATTTATAACTTCACCA
>GI1O1XZ01EXE7L_17_177
CAGCTACTGTTGATTGTATAGTTAGACCTATAAGTGAAGCTGATCAATGGTGTCCTTTCTTGGAAACATTAACCGATGCTGAAATGGAAAAGAAAATTCGAGATCAAGATAGAAATACGAGAAGAATAAGAAGATTGGCTAATGCAGCTCCTCAATGGTAG
>GI1O1XZ01EXC0W_35_184
TAAAAATTTACTTTATGCGCAAGTGGTAATCTTGTTGTGATGTCATGTCCAGATCATTTAGTCTTTGATGAATCAATAAAATCGTGTAATTATGCTAAAAATGTTAGAGGTGTATGTGGCTCAGGGACAATTTATTATTGAAAAGCAAAC
>GI1O1XZ01EY262_145_315
ACGAGTATTGATATAATCATAATTAAAACAGAAAATAAAAATAATGGCGAATATGTTCTTTTTGACGGCGGATTTGGTTTCGGTAGATCTTCAATCTTTTCGAATGATTTTTGACTATCTTTAATTTTTGAAGCACATTTTTCATTACATTGTAAAAAGTATCCTTTCTCA
>GI1O1XZ01EYD9C_20_122
CATGTGTAGCTCGTACTGAAGTTGACGAAGTACGAGCTGATGCAACATTGGTCGTTCAAGATAGGCCAAATCGTCCAAGAATCGATTCTATTATGTGTACTAG
>GI1O1XZ01EYL8H_20_127
TCTTGAGACTGTCTCAGGAGTAACAAAATCAGGTATATTAATAAACCCTATTATCTCGATCGAACCACTAAGCTCTTTGTTTATATATCCATAATAAAGATCTCTTTC
>GI1O1XZ01EYRHC_276_452
TAGATCTGTTTAAAATAAATTAAAATTTTTGGATTATATTATTAAAAAAAGAACATGTCATCTGGCTCGCAAGAAAAATCAAATCAGCAAGTAAAACAGCGCAAAAAATCAACGTCCAATTTAAATCTAAATAAAAAAGCTCAATCAAAGCGGAATACTAAACAATTCAAACCACCT
>GIDRXAC01A1TO7_18_134
AGAATTGGTATTTTTTCATTGATCATAGCCACTGTTATTGAAATGAAAAATCCATCTCAAGTTTTTCAAAGAATATCAATGTACATGGTTACTGTTATTCTGGGACTTATCATTCAT
>GIDRXAC01A22HQ_23_109
GTAAGACTTGGCAAAACGCTTTACAAGCAAGTTTGCCAAAAAGAAAATTTAATGAAATTTTAAATGAAAAAGTTCAATTTCGCAGAA
>GIDRXAC01A2941_95_263
AAAAAAAAAAGAATGAGCATGCCTAATAAAATTCCGATAGCCTCATCAATGGACTACTTATACCAAGCTATATCTCTCATAGAAGCTAAGAACTATCCAAATCAGCCATTCCAAGCCCAGTCCATGTCAACGCCCACGACTATGGGTGATTACACTTCAAACTTAATTA
>GIDRXAC01A2PHX_86_321
AATTTCTAATTAACAAAAAAATAAATATTAAAAAGAAAAATATAATATGTCAGCTCATGAATTCAGCTGCACAACAGAGTAGACAAATTGGTCGAGCTTATTGGATTAAAAAAAATAGATGCTCTGATCAAAATAGTTACTTATCTTGAAAAAGATAGAACTCCGTTTAATCCCAATG
>GIDRXAC01A39RX_26_208
AGCGGACGGTTTAGATGGAAAACCTTTGTCTGCTATTTTATTAAATGCAAATAAATCTTTTTGTATTTGAAAACGTCGTCTTGACGATGACGATTCATCCGTTTTACCACTATTATTATTATTATTATTATGAAGTTGATTTGTATTATTTGTCGGATTAGAGCCATGATGGCTAAATTTATT
>GIDRXAC01A3TUM_131_251
TTACAAATGTATGCTACCAATTGAAGAATTTAAATAATTCCATTTCGAATGAGGCTAATTTAAGTATTGAAGATGAAGAAGATCCAAATTTGAAATCAAATTCAATGGCTATTGAAAATAT
>GIDRXAC01A4FQT_44_229
AATGTGTTCAAAAGTACAAAATTGAAATATGTGATATTGTAAAACAAACTAATTTTAAATATCCAATTTTCGATGAAAGTTACAAAATTTTTTATCTTATTGACAATGGTAATCATTACAAATGTATGCTACCAATTGAAGATTTAAATAATTCCATTTCGAATGAGGCTAATTTAAGTATTGAAG
>GIDRXAC01A4M5V_31_259
TGTTTGACATTTGGTGTAATAGTGGGCATTTTATCAGTAATTTTTAAAAATGGCTATGCTAAAATTTTGCCATTATTGGCAGGATTTTTATGCTTGTTAACATTTATGTTGATTGTAATAGGAATTTCAGTATTTGGAAGTGATTATGCTGCTTATGCTGAAAAATTAGCTGGT
>GIDRXAC01A4Y0I_37_172
ATTTACTTCAATAATAATAAAAAAATCTTCTCCGTGTTCACCTTGAACAACAATTTTTTGCCCATCTTCAAACTGAACTGGTTCCAAAGAGTCAGCAACTGTTAATCTCTCCCATTTATCCAAAGACTCTAAAAAA
>GIDRXAC01A5PIF_34_178
GTCCTGGTTCAGTTATGTATTTGTTTAGGTTTAAAAAGACTGGGAAATATGTTCTTCATACTGGGGATTTTCGAGCTAGTAATGAACTTGTTCAAAATTTTATAGCAAGAAATTATAGAATTGATACTATTCATTTAGATACAAC
>GIDRXAC01A99D1_18_113
AGAATACATAGTGCTTGGTTAATTTGTTACCAACATTTTCACACTGACATATAAGCACAAAATTGAGCAGAATTAGTGTCGAAATAAGAAAAAAAA
>GIDRXAC01A8MGX_19_199
GAGTAGTAAGAGAACATTTTTTCCGGTTAATTCTTGAAATGTTAGAGTTACTGGAATTGAACCTCCTTCTCTTGTCAAATCTGGTTCAACGTTAAAGACTCTTTTCATTGAATTTCTAGCAGCTTGATAGTGTGGATGATTGAAATCAGCTAACCAAGCTTTAGCACCATGAAACATAAAA
>GIDRXAC01AE7WK_21_116
TGGTAAACAATACGTGTGTATTCGAATTCGACGCTCGCTTTTTACTAGACGTGTATAAAACAGCTGCTTGAAAACAAACGTTCGGTATGTCCGAAA
>GIDRXAC01AF4V5_74_193
TTTGGCTATGTTTTGTAATTCTTGAAGAGATTGCTTTTCGCGTCGTTCATGAGACTCTCTCTTTTTTTTGATATTTATGTTCGCATTCTTCTCTAAACGAATTCAAAGATTCTTCTAATT
>GIDRXAC01AFBPY_29_121
TCCGGATTGTACAATTCATCATAGTCATTGTTATAACCATTCGGATTTGACTCTTGTTCATCCCAATCCATTATTTGACTTTGTTGTTTTTCT
>GIDRXAC01AG8PD_31_203
AATACAAAAGTTTTTTTCGAATAAAATCACAATTTTTCTGTTTTTATTTACCAATATATTGTTAAAAAATAAAAAAAAAAAGCTAACCAAAAAACAAAGTTTTTAATCTTTTAATCTTGGAGTAATAAGCAAATTTTAAAAAACAACGAACATTTAATTTAAATAAATTTTTT
>GIDRXAC01AG92X_251_430
AAAAATAAAAAAGTTTAAAGCAATTTAACTAAAATTAGGAAATTTTCTTTGTTTAGTAAAGTTATGTACAAACTTGAAAAACGGATTTAGTCTATGATGACAAGTTTTCATTTGTTGCCAAAGACAATGTGTGGAAAGTACATGTAGACAAAGAGCATCAAAGTGCTAAGCAATGGTCCT
>GIDRXAC01AH69Y_474_550
ACTTATGGAATTCGTGGTTTTTCCAACAATTTAAAANATTTCGGTGCTAATAAAAATTCACCAATTGATTATAATGG
>GIDRXAC01AI4GO_16_212
ACAGATTCAGTACCGGTAGTTACATCAAATGTAGGTCCCGTATAGTCACTAAGAGTGATACCACGATTACGAGCCCAGTTAAAATCGGCTTTTGGATCAGGTTGATAACCGCATATATGATCTTCCTCAAAATCACAAGTTACTGAAGTGTAAGTAGCGTCCTCGCAGTCACCATAATTAAAATCAATATCATCTTT
>GIDRXAC01AK4HL_18_213
AGGAAGGAGCAGAGTTTTAGTCAAAAGAATGGCGATGTATGGCGTGTTCATTTTGTTTGTGACATTGCCTCATCGAATCCGAACAATTGGTTACGTTTACCATTTATAGACAGAGACGAAGCCAATCGTTTAACTATAAAACTCGAATATACAATTCGAGAATGTAAAAAATATCCCGGTGAAATTCGATCATGTA
>GIDRXAC01AKIWB_112_255
CTTAAAAAATGATTTAAATTTTCCAAATTCATTTTGAAAGTCTTTGAAAGCATTCTGAGCATTACCAAAAGCATCTTGTACACTATGTAAATTAATATTGCCATCTTTATCTTGTAGTAATTTGCCCACATTGCCCATATTTTA
>GIDRXAC01AL6L8_30_66
GAACGAGATGAAATACTCATCAAGTACAACGCCCTCA
>GIDRXAC01ALRY0_134_294
AAGGAATATCAAATAACCAAACGAAAATTCGGAATTTATCACTCATTATCATTAACAGCAAATGCTCTAACAGTTGCATCTACTTTGGCACAATTTTACTTATTGGGCAGCAAACACTTTTTCTCATTGTAAAGCTTGATTCAAGTGTGAAGTCGAGATCA
>GIDRXAC01AMN6H_19_173
GCTACAATTCTTGTTTTAAAATCTGACCATCTTTTAGCACCTTCGTCACTTTTGAAAGCATCAGTAGCTGGAAAACTAGTATCGCCAACTTTGAGATCTTGCTCAAAAATGCTCAATTAAACTTCTCCAATTTATAACCTCATCTGTTTTAATAA
>GIDRXAC01AN8ZV_223_312
TTTTTTGAAAATATATTATTAACCTTATGCAAGTAAACCAGAAAAGAAAAAGAACATGAAAAAGAGAAATACACCAAAAAAAAAGCGTCA
>GIDRXAC01AH44H_79_257
TAAATTCTGGTTTCATGACAGCCATGGCAGAAATACCACAACCGGACTTGGCAGTACCGTAAGCGGCACCTAGAGCACTAAAGACCATAGCGGCCGTAGCTCCCATAACACCAAAAAATGCACTATAAGCTGGACATCTATCTGTAGTTGGTAATGCAGTCGACATTTCTATATTTTTA
>GIDRXAC01AOA3T_242_407
CAGGGTTAGTTGAATTCAACTCTGAGCATCTAACTTTCTATCTCTTTTAAAACGCCTTTTTATTTTTTTTAGTTAATTATTTACAAATAACGTAATACTACACAATTTGTACAATTAAGCAAACAAACTCAGAGTTAAATTCGAACATACCATTTCTTCTCTCTCT
>GIDRXAC01AONQI_70_253
CTGAATTGGCCAATGTTTAGTAAATTCGCATTTACGTAAAAATTGAATGTGCTCTGGTTCCTGACCGCGATTCGACATGAAAATATCATAAAAATCTTCTCTACCAATTGACAATAGTTCCATATCAGTTAGAGAAGTAACAGTTGCTGTACGAGTAGTACTATAGAGAAAAGCCAATTCCTTT
>GIDRXAC01AOSCF_37_162
ATTCTTCTTCATTGACGAGCATATTTGGTATTCCGTTGTTGATCGGAAATTTTCGTCCAGTTTCAGGACACTCTAAATCACCTTCAATTACTTCAATTTCGAGTAAAACTTCATGTAATTTTTATT
>GIDRXAC01AON68_274_454
ATGGGAGGACGAGGAAGTAGATCGGCAGCTAGAGATGCCGCAGCAGCTAATGGGATGCAACCAATGATGCAAACCCAGGATGATGCAGCCAATGATGCAAAATCCAGGAATGATGCAGCCAATGATGCAACCAATGATGCAACCAATGATGCCGAATACATCTATGATGTCGCCAATGACT
>GIDRXAC01AQ17I_147_238
ATTTTTATCAGTTCATGAAAATCCACCAACAACAAGTTATAGCTCTAAGAAGTGCATACGATGAGACTTTTGTTCCAGGAATGATCCAATCA
>GIDRXAC01AS93C_46_226
TTAGTGGTCAAACTATCAACTTAATTTTACAGCCATGAAAACTCAGTCTACAGTCAGGTCACGATTTTATCACCACATACTTTAGTCACATTTAGGTTTTATCACTGAAAACACATTTAGGTTTTGTCTAATTTTTTGGATAAGATGGATAAGACTGATGTTAAAATAGCCGAAGAGTTCT
>GIDRXAC01ASIZ5_19_185
GATATTTACATAAATGGCTTAAATAATCGTTGTCTAATGGCCGAATATACGTCATTTAATAAATGCCCATTGACTTTAAATGTCGAAAATTCTTGCCATTGAGAGCATATTTATGACTGAGGAGAATCGTAAACGTCATTAAATATTTATCTCATTTACCATTGCAC
>GIDRXAC01ASSMK_16_132
ACAGCCGCCTATTATTACAATATCCGTTTTTATAGCACACACGTGTTCACCAATTGAGTTGTCACTATCTGAATCCATTTTTGTGTTTATTTAGCAAAAAAAAAAAGAATGATTTTT
>GIDRXAC01AUBX4_18_213
AGGCATATACTCGGAAATTTCAAATCGCATTCAAAATTAGACCAAAATCCTGTTGAGCTCATTCCCACACAATTCCCTTTTGTCAAATCAGGTTGATTTCTATCCCAATTACTAAAACTAAATGAATCATTATTACTCCATTGATAAACATTATTCTGCGATACACTTAGACCTATCCATTTATTAGATGAAAAAA
>GIDRXAC01AUYZD_20_222
TGATACTAAAGTTTCATCTAATAATGAAATTTTAAGCAAAATAAGTAATTTAGAAAAGCTTTTAAACAGCTTAGGCGATAAAGAGCCAACTGTTAAGTTTAGTGAAGGTCAAATAGAAAAAGGATATCGTCAAGAT
>GIDRXAC01AWESZ_110_363
CTAGCTACTGTTCCTTGCAATGTAATCAAGTGTCATTCTAAGGCAAGTAAATGTATAAATCATTGGTTTAAAGTCGAGTGTATTTGCGATTATGGTTATCAAGGTGATGGGTTTAAATATTGTGACGAATGTGGTCTTACAAGTGTTTCAAAAAATGTAAAAATTATTGGTGGCATAGAAGCAATGGCACACAGTTGGC
>GIDRXAC01AX52S_113_256
CAGAAACTGTATCATCAAAAGAACGTAGTAAACAAAAAATGGTTTTGCCTCCTATCAATTCATCAAAGAAGCTTGATATCGACGATATTGGTGATATTCTAAGATCGGAATCAACTTTAAGTGATTATCATATGAACTCACCCA
>GIDRXAC01AXCT2_18_191
AGAATAAATTATGTTACCAAATTTTTGAAAATTCCACAGGAGTATCGTTTACTGAGGCAAATAATTTATGTTTAATGAAAAATTCAATGCTAGCTAAAATTTTAGGATATCAAAGTCAAACTGTGATTGACAGTTTAAGTACGATTATGCTACTGATAATTTATATATACCGTA
>GIDRXAC01AXTEB_18_202
AGACATGACACCCAGACCAGAAATAACAGCTGAAATGTTGAACTGTTTTTTTCAAATGTACTGGTTATCAATTGCAAAATGTGTAATGGAAAGCAATTTTCTAAATTAGTTATTACATTTCAAACGGATTATTTAAAACTGATAAAATCGATTAAATCTGATAAACAATCAGAAGCAGCTGTGGG
>GIDRXAC01AYOLP_25_151
GGAGAGTTCCATCAAAAATCCGAAATCTTTAATAAGTATTGATGGATTACTCGATGGTATGACTGCTCTAGTTCTCGATTGCGAACCCATGAAAAAAAATAAAATATTGACAATTTTTTGAGCAGAT
>GIDRXAC01AZ36D_24_160
GATGTCGTTTTTCGGCATTTTTATCAGCTGAGCCTCTAGGCTTTTGTTGAGTATTTTTTATTTTTGGTGAATTATGAGCATTAGTATTTTTATTTTCAGTATCTGTTTGACATGCCATTTGAACAGTTTTATTTTTT
>GIDRXAC01B0SCU_35_168
TTCATAATCAATTTTCCATCTTTGATTATCCTCGCATAGTTTTTTATGTATTCATAGTCCTGATCAGTTGGTATTACAACTTCACCTAATTTAAACATTTCTTAATTTAGAAAAAATAAAAAAGTGGCTTATGA
>GIDRXAC01B0INQ_18_374
AGGATATGGATTGGGCTATCAATGTGATTATTTTGGCCAAAAGCAGCAATATTTTTGCAGAAATCAACCAGAAAACGGAACCATTTTGTCTGACATTAGTTTTATTTATGAAAAAGAAATCGTAGAATACGTGCCAAGGAAACTCGTAA
>GIDRXAC01B1QF3_411_514
ATGGTAAGAAAGAGGCTGGGGAAAGTCGAGGTTTATTTACAACTGTAACTAAAATATTTGTTCCGTTAAATTGACCAGTTGCACTTGAATCAGCTAGTCTTGCT
>GIDRXAC01B238Q_19_140
GGAAGAAATAATCGAATCGGCTAAATTAAAAGCGAAAAATCAAGTTCTAAAAATGTCTCAAATTGATTTTGACTACAAACTTGAATTAGCTCATTTAGATGGTTTTTCTAAAAGTATTGCAC
>GIDRXAC01B24IB_163_294
AAAAATATTCGGGAGACAAATGCTTTAAACAGTCGTATATCGGCCGATCTTCTTCCAACTATTTTTAATTTTGAAGATGATTTTTTTTGGCATTAAATATAATACACCATCTTTTCCCAATTATTTAGAAAA
>GIDRXAC01B257W_32_209
GAAAGGTGGTAAAGATAAAATAGTCTTTGGAAATATACAACAAATTTACGAATGGCATAAAAGTACGTTTAGTCCTGAATTGGAGAAATGTTTGACAGAAGAAAGCAGTTATAT
>GIDRXAC01B38Q3_30_131
ATTAAAGCTTGAATATTCTGAAAAGCAGTAGCGGTTTGATACAAAGATTTTAGCAAAAGTCTGTAAAATTCCGTGAAATTGCGGCCTTTAAAAGATAATTTT
>GIDRXAC01B3A2C_13_145
GAGACAGGAACAAGATCAAGCATTTTTGGAATCGCTGAGAATTGATAGGGAAAAGGCTAAAAAAAAACAAGAAGAAGAGGAAGCTGCACGAAGAGCTGAAGAACTTGAAAGATTAAAACAAGAAGAAGAAAAT
>GIDRXAC01B4CYC_20_58
GTAACGACTCTCCTGTTAAAAAAACCATGTTGATACAGC
>GIDRXAC01B60IP_24_141
TGTAGTATTTAGAATATTGTCCTATAGCTATCATACTTTTTAAATACTTAATCAAGGCAGGAGTATTAACAACTACATCGTCGTCAATTTTTAAAGTAAATTTAGCATTTTGACAAAA
>GIDRXAC01B60IP_257_421
TCCAAAGTGTCATTTTGAGGAAGTCCTAAAAGAAAGACGGTTTTTATTGACTTAAATAGAGTTTGATTGGCCCACGTTTCTCGGATTGATTTTCTTTGCGCAAAATTTGCTGGAGATATTGCAACTAAAGATATGAGCGTTAAATCAGGTTCTTTACAAACAGAA
>GIDRXAC01B62KQ_273_394
CTTTTATTGTACCTCGACGTATTAATTCTTAGCATAACTCCAATTGTTGCTTGTGGAGTATTTACTCGAGTTTTTAAAGATAAAGCTTCGTCAAGTAGCTTTTGTTGAGTTGAATTTTTTTT
>GIDRXAC01B6G1D_23_136
CTAAGGATTACCATGAATCCGATAGTGATTATGAATCTAAGAAACACGATAAATTAAACAAGAATTTGTTTAAAATCTGAATTAAATCGAACACGTTCGATTGATTCTTTAAAA
>GIDRXAC01B6N8R_315_397
CTAAAAGATAATAATTAGTTGGATATTCAGTTCTTTTAACCATTAAAGCAATCATGAGACCAACAGTTACGAATAAATTAAAA
>GIDRXAC01B6N8R_18_249
CTTTTTTCGAATCGATTTCAATTGGTCTAATAACTTCGTTTTATGATACTTGGACAGTTGTTCAAGCTTTTGTAATAACGACTATGATTGTCGTTAGTTTGACTTTGTATACATTTCAAAGTAAACGTGATTTTAAAGCCGGTGGTGCCATTTTGTCGTCTCTCTTACTTCT
>GIDRXAC01B7KYY_17_215
CAGAAGCTGATCCGGATTATTTGCCGAGAACAAGTGATTTTGGTTTGAATGTTGAATTGTTTAGAAAGAAGTATTGTGAGCCTGATTGTCCCAAACAATTTATTAAAATAGCTATAGCTTGTTGTGAATTGGATCCGGAGAAGCGACCTGCTTTTTGGCAAAACACATCTTTGGCTTAATACTATTCTAGAGCATTTAC
>GIDRXAC01B87AU_19_57
GAACTTATTTCTTTAATACCAACTGGGCCTAAAGAAAAA
>GIDRXAC01B8PKA_21_191
CTATGGCCAATGAGCGCTCTATAGAAATACTTACAATTGTAAGTATAGACGCATGGGCCACTGTATGTTCTAACCAAGGTATTACTTTGCAAAAAAACGTCCCAAATACCAAACTTCTTTGGAAAATAGATCTAGAATAGCACTAGGCATACAAACTATTATAAGTAATAA
>GIDRXAC01B8Z37_22_158
ATAAGTGTCGAACAACTTTTAGGATTTAAATTGGCCGATTCGCCAAATAATTGCACTTGGTTATTATTCAGCATTATATAAACAATTAACCAACAAATAACAAAAAAAAATTCAAAAAAATTTCATTTTATAAATCT
>GIDRXAC01B924T_33_214
CTTTATTACACTTAGTGACATTAAGACTTTGTAAATTTTTACAATTTATCGCTAGATGCTTGATTCCATAATCACTAATATCGTCACAACTTCTCAAGCTTAACCTTTGTAAACTATCTGGATTAATCGCAGCCAAACGACACAAGTACTCTATTGACTTATCACTTATTGAACACTTAGAC
>GIDRXAC01B98WR_20_94
TCTCCAAATAACAGCATCTTCCAAACTTGGAAAGAAGAAAACCTATTGACATAAGACTCAAATTTTCATCAACAA
>GIDRXAC01B9GOT_302_491
CTTCAATAGTAAAAATGCTTCTATATGTTTTGGGCGAAGATACATTTAGAAACGGAATAGAAAAATACTTTAAAAAATATGCTTATCAAAATGTTGATCAATTCGATTTATGGAATACATTATATGAAGT
>GIDRXAC01B9QOT_37_181
GCAAGGTTTGAACGAGCTACGTACAATTATAGATTATATATATGCAGAACTAGTGACAAAACTTTCTCAAATTAGATAAAAACTCTATGACCATAACACTTTTTTTTACATCAGAATTTGAAAATAGAAAAAGAAAAAGCTAGTG
>GIDRXAC01BA05I_19_202
GTTTTTAATCTAATACGAAATCAACAACAACTAACCAATGGCAATGATTTACTATCATTTCAGACAATACCTCAGCAACAAACGAACGGATTTTTGGTCTAATTTAAAATATATATATATATATCTAATTTATTTATTATCTAGTCATTCCTAATAAGAATCTTGAGTTGTTTTTATTATAGCG
>GIDRXAC01BAH3Y_47_207
AGCGAATCGATTTTTTGTGACTTTTATGTCGTGTAAGAGAATCGGTTCGTGTCGGTACGCTCGGTTCAGCTAAGTCTATTGAGTGTATATCAAGAGATCCATTAGGGATTTTTTTGAAATCGATATTCAATTTGTCTTGGGCTATTTTGGATTTTTTTTAT
>GIDRXAC01BAW9Z_23_205
AATTAACGTGCTTATTTCTTCTTTAGTCAAATCACTAACATCATTGTTCAAATGAAGTAAATTTGATATACAATCAGCTAATTCATAATCGGTCATGTGTTCTCCTTTTGTTTGTAATTCGTTCAGGAAAACGTGACGTGGTAAATAGTCTGAATTAGCATGTCGGCTTAAGATCTTGAATGA
>GIDRXAC01BDELO_43_158
TAAAAATCCACCGGTTTTCTTTTTTTTAATGCATAACACGCTGTCTTCCAACTTGGTTCGCTCGTTGGTATTAAGCCTAAATTAACTCTATCTGCTACATTCTCTGGACATCTCTT
>GIDRXAC01BDNCB_17_184
CAGGGGTAAAACACGAGGAAGAAGAAGTCGTCGCAAGATGGACGATGAAATTGAAAATGAGGTTAAACAAATAGATAGTTCGGGACGTCGATTGAGTCTAAGACGACAATCTCTATTGGACAAAAAGAAATTGAAAAAGTTGAGGAAGCTCAAGATGTACAATCTACC
>GIDRXAC01BE3DG_156_313
CGAAGAATCAGCTAAAAAAATAAGTGTTAAAGCTAAAAATTCAGTTGAAAAAATTCATCCGAGACTTTTCAGGTAGAGATTTCAAAGATAAAAATTCCATAGATATAAAAAATAAATTGACAATCAAGCAAAAAAGCAAAACAGTGAGTGAATCAAGT
>GIDRXAC01BEC4M_351_435
ACTAGCTTAAGCCATTGAGCAATACAAGAATCATGAAATAGATGTTTACAAGGCAATTTTTTAGCTTGTTCATTCAGTGCAAAAA
>GIDRXAC01BEQTX_26_143
CACCCTTAAATAAGCCAAATCTAATTATCCCTTGAAAACGTTTGCAGTCTAATTTTTGACTTAAATCAATTATTTGATTTTCATTTTTCTTCTTCCATATCATCATCGATAAACGAAT
>GIDRXAC01BF01B_17_174
CAGGATATAAGGTTACAGAAGTTATTTAACGAGTTATTGCGCGTGTACACCAAATATAATAAAAATGGAAATTTTTTTTTTGTTCTTTTTTTTTGTTTTAAATTTATTATTAAGCTTTTTTTAATTGACTTTATTTGTATAAACATGACTACTACTGG
>GIDRXAC01BG624_25_218
TTAAAGAGAGCATCGCCTAAATTAGATCTTATGTACGAACAACAAGAAAACTATTCGAAACATTTAAAAATAAACTAAAAAATTGTTGTTACTAACAAGAATTCTTGTCTAAAAAAAAAAACAAAAATTTAATTTACTTTTTTTAACAGTACACCTCGCCCGGTCAAAATTTACTAACAAAAAACAAACAAGCT
>GIDRXAC01BG3RC_19_178
GAAATATATAGCTTGCTTATTCCGTTTATATTCTTCATATTTACTATTCATAAGCTTATAAGCAAGAACAAAAAATGTACCAACTAGAATTGCCATAGCACCAATTATACCCAATCGATCAACATTAATACCCAACAATAAAAATTGCAACAAAAACGAA
>GIDRXAC01BGXQY_16_375
AGTGAAATTAATATAAGAAGCCAACTAATATCAAATGGTTATGCCAAGATGAATACACCGAGTTATATCAACATAGATCAGAGTAGTCAACAATCCGGTGTATATCCAAGTGACCACGAACACGAAATAGATACTGT
>GIDRXAC01BH61B_262_367
CCTGGATTTAGGGTAAGACTAGCATTCGACGCTATATTAATATCACCAATGATATTATAAACTCCTGGATCTAAGAGTCAAATTTTCATACAAATATCCACCTAAC
>GIDRXAC01BHAPJ_160_317
ATTTGTAGTTTATTGTTATCATCAACATACTTAGTCATATCAAAGCCAGTTATATTTGAATCCCTATTTAATTTGGAATGCATAGAATCAAGCTTACTGAGCTATAATAAACAACTAAATGCACAAATAAGTGATGAATGTCGGTACTTTAAATTTTT
>GIDRXAC01BHYX1_88_228
AGCAATTTACAGAATAATTTTATCACCTACCGTTCAAAAGTTATTTGAATTTGCATGAATTGTAATGACGAATTGAAATTTACTGTACAGCCCCTCTACTTGTAAAGTAACTAGCGCACCTATATGCTCAGCTATTACGTA
>GIDRXAC01BHU4O_61_230
ATCAAATCCAGAAGGTTCCATTCCAACCGAAAACAAGTGTCGAATTAATAGTTAAACACTCTCATTCTAGCTTACGGTGATTCAAATTCAAATGATACACTAAGAGTTAAATTTTATCATAATGAGGATAAAGTAAGCAAAAGTAGATTTGCCATTATATTCAATAGTTC
>GIDRXAC01BI238_30_122
GATACATTGGAAGATGTTGATTCATGGAAAGCCTCATTTCTTCGTGCAGGTGTCTATCCAGAAAAACAAAAAGTCGATGTTGAAGAAAATGTA
>GIDRXAC01BIX5K_35_160
AAATTATTCACGAATGGACACACAGAATTTAATTCAATTGTACTATCAAGAAATGATTGAAATTCAAAATTCACTTCGCTTTGGCGATTATGGCAAACTCATATGTCGTGCGTGTTACCATTGCTA
>GIDRXAC01BIX5K_247_385
TAAAATGTAAAAATATTTTACCAATGGATCAAAATGGTTTAAGTGATCCCTATGTTGAAATAGATCTTAAACCAAAATTTGTATTTCTTTCATGCGATAAACAAACGACTTCAGTCGTCAAAAAAACTCTTAACCCTGT
>GIDRXAC01BJ5AP_191_213
TAGATTAAAAACTTGGATAAAAA
>GIDRXAC01BKALE_36_258
AAAATAATAAAATTTTTTATCCTAGAATGTCTGAAAAATTTCGCTTCATCGAAAAAGAATTTGATACTATAACTGGTAAAACCAATAAGGAATCTCTTGTTAAATGGGGCATGAGAGGGAAGCTAAAGACATTTATGTTCACATTTGACAAACAATTTCACATGGG
>GIDRXAC01BLL30_22_157
CTGAGCCCTTAGACCAGGTTGAAAATGAAACAAGTAATAATATGGTTAATTCGACATCTAGTTTTTCTCTTCAGTCGATTAATTCGAATGATTCGTGCGATACAATTTTATCTCAATTACAAAATGAGACTAAAAC
>GIDRXAC01BMBJ5_17_107
CAGGGCTATAACAATACCACTAATCAAAATAGAAACCAAGGCAACACCAATTGATAATGCTGAACTTATAAATCAAAATATTCACTCGGGA
>GIDRXAC01BNL6Z_151_170
CAGCTCGGGCTCCATCGACA
>GIDRXAC01BNPHF_20_149
GTCTTCATTCTCGTATGGTTTTAAATAAAATGACCATTCATGAGTGTGACCATCTTCTTCTCTTTTTTTACCAAAGTATTTAGCTGTGTTACCATAAACAATTGGTTTAATTATAGTCGAATTCTTCAAA
>GIDRXAC01BPL6N_18_140
AGGCTTTAAGGGCTCCAATATCCAACAGTTCTCATCCAACATTTTCATTTCATCCCAAAATGTACTAAAACTATCAACATCAGCCATAAATTGTGAATACACTTCTAACAATGTTGAATTCTA
>GIDRXAC01BQALV_18_138
AGATCTGATTGAGTATGCAAATATGACACTCCACTAGTTATTTGAGCCATCCATTCAATGATTTCTTCTTCGTTAAAAATTTCGGAATTATTTTTGCAGCTGTAAATTAATTCGCTCAAAG
>GIDRXAC01BQPNR_20_121
GAGTAGATATGCGAAACGTGGCCTCTTGGCCTTGTATATTTTGATTTTGTGGATTTGTTGATTTGGCTGCTATTCTAAATTCATATTGACGGTCATAATCTA
>GIDRXAC01BU71S_18_97
AGATGATCTGGCTTAGAACCGTCTACAGTGAAAAAAATTTCAGCACCAGGTGTCTCTGTTCTCAATTCAATCGGAGTCTA
>GIDRXAC01BUFMT_19_212
GCTCAATCTAAGTCCAAAAATAAATCATTAAAAAATAAAAAATTAACAACCAAAGGTAAAGCAGAAAACTTTTTCGCAGATATAATAGAAGAAAAAGACGAGGATGGGAGTGATAAAAGTGATGACAGTGATGAAAGCGATGAATTCGATTCTGATTCGAATGATGATGACTCTGATACTGAAAGTGATTCAGA
>GIDRXAC01BVG5K_19_186
GCCGAAAGAGAGCTCATCATAATGCACTAGAGAGAAAAAGACGCGATCATATTAAAGATAGCTTTCATACACTGAGAGATGCTGTGCCGAATATACGAGGCGAAAAAACGTCACGAGCGCAAATTTTAAAAGCAGCTACTGATTATATTAAAATAATGAGAAATAGAA
>GIDRXAC01BWBRB_17_122
CAGAGTAGGAGGTGGCCCTGCTGGTCTTTCAGCAGCTATCAAAATAAAACAATTAGCTAAAAAAGATGGAAAAGATTTGAGAAGTGTGTCTTGTTGAAAAAGGTCC
>GIDRXAC01BWET0_71_201
TTAGTTTAAAACAATTGACTAGTAAGTTTAATAAGATTCCCAAGACCATTATGAGCAGGTCAAATTGGTCATTTTCATTATTCAATTTGTTTATTATTGAGATTTTTTTCGCATCATTCAATAAGTATTTG
>GIDRXAC01BZ996_19_128
AGATCCAAATCCTCATCGTCCATGTCCTGTGTTTCACTTAACATTCTATTAATCGAATTCGATTGGCGTACTCTTGTCGTTATATCTGTTCGTACTGTTGAACCCCTAAG
>GIDRXAC01BZK7O_257_453
AAGCTTGAAGAACAAGAAGAAACTGAATACCTTTAAAGGAAGAAAATAAAAAAATAAGGTTATTTTTGATGGTTTAAATCTGGGTACAGGCTTCGAAAAAAAAATCTTACACACAAAAGATGTCGAACTAGCAATGCTAAAACGTAAAAATAAATTAGATCTTAGAAAAATCAAGTAAATTTATTAAATGGATATGG
>GIDRXAC01C0VL4_107_158
GTTCATTTAGGCGGCGCTGCTGTTCGTGTAATAGTGTTTCTTTTACCACCTT
>GIDRXAC01C235T_21_198
CAAAAAATTATGCTAAATTTGCAATAATTTTTGCATTATTAATGTAACGACTTGAAATATATGCCAACAATAATAAGCAATACAATACATAGAGAAACAACAACAACCCTATTTGAAATAATTTTTTATTTCTATATTAATAATAAAAATTTCATTATAAAAATATACGCATTTTTGG
>GIDRXAC01C44W5_18_131
AGACATTACGCTGCATGTTTTGGCCGAGTTCAAATTGTGAAAATTCTGCTACGCTATGGCGCTAATCCGGATTTAAGAGACGAAGAAGGCAAGACTCCTTTGGACAAGGCACAC
>GIDRXAC01C4RPE_23_166
CGTGTATCAGTCAACCTACCATTTAATCAAAAAACAGCAGTTAGTAGTTAAACCGGATATTTTTCTCGGAGATTTATTTGAGTGTATTTGTAAAGAGGCAGGACTTGATCAGAATAGATATGACCTTGTGATTAATTCACAAAT
>GIDRXAC01C7E1Y_19_131
GGTATATTGATCTCTTCCCCATAATGTTGAAAAAATGTAATAAAGCTCTACACTAATAGCTGAAAATGGCAAAAATCCTCCAATCACCATATGAGCAAATGTACTTCTATACC
>GIDRXAC01C97I8_23_157
GGAAATGGACTAGGTGGTTTATTAGGCAAGTGTGCTCAAGAGGGTTTAAACTTGGCAAATTTATTTACAAATGTTTTAGCTTCTCAAAATGCCACATCTGCTACTTTTTACTCAATCCAAATATTCCACTTCATT
>GIDRXAC01CASOH_24_243
AAAACAACTCTTAACATAATTAAATATAAAAATAAAGACACTAATCAAAATGCTTTTGAAATTATACTAAAGCTTTATCAAACCAAAGAGGCTTTGGTTCGTGTGGCTGAGAACGATCAAGAAAATGAATTCAATCAATTAAATGAACAAATTGAATCACAAA
>GIDRXAC01CBKCM_34_213
TTGCCGGTTTCAACATAGCAACTGGTCTTACTTTTGGATTTTCATTTTTAGTCGCCAGTTTTGCTGTTTTTTTGATTAAGGAAAAATCTAATGATGCTAAACATGTTCAATATTTAAGTGGTTGTAATTCTTATATTTTTTGGACTAGTGCATTTGTTTGGGATATTTTTAATTATTTTT
>GIDRXAC01CD0AV_24_161
AGAATGTTTTAAAATCAGGCCTAGACAGATGAGTCGAGTTTTCAATAGTGTAAGGGGCTTCAGCAACTACTTGCGCCATTATTATATTCAAATTAAAACATAAAAAAAAAGATACTGTATCTAAAGTGAGGAGTAAAT
>GIDRXAC01CD2VK_279_336
ACTAAATACCGCAAGTACTTTTTTTATTTCCATAAAGAGGTCTTTACAGCGGTATCGT
>GIDRXAC01CDFKF_16_212
ACAGGAATCGTTGTCTGTGCATAAGAAAATACCAATTAAAATACGTCCATCGGTGATATGAACTTTCATGTTTTTATTTAGGAGACTACGTACAAATTGGCGGTTTGGTGTTTCCAAATCAGTCATTTTTCACAGCTCAACTATAATTATTAAATCAAAAATATTTTTAAAAAAATTATTTTTTTGTTAAATTTTTG
>GIDRXAC01CDGDX_34_253
GATATGTGGTATGCTGAATCCTACAAGCATAATTATCAAGAATTGCAGAAGGATACTAAATCATTTTCTCAAATGATTTGGGCAAATACAAGAAAAGTTGGTTTTGGTCGAGCCAAATCGGATGATGGTAGATGGTATGGTTGTGCTCATTATTATCCAG
>GIDRXAC01CEWCO_66_295
AAAGCTGGTATGAATTCATTAACAACAATGTACTTGTGCGATTTAGTTGGTTTAAAAAAATTTAGCAATGCAACTGGTATTATTAATTTATTCAGAGGATTTGGATGCTTTTTAGGTCCATTTGTTGCTGGCATTGTATCGAATTATTTAGGAAAAGTAAAAAT
>GIDRXAC01CG4JG_164_236
TTTTAAGTGAAGATGAACAGAGAACAACTTGGTTACATCCGAAGACTGGTCAACCGGTCTCACTAATGATCAT
>GIDRXAC01CGM9B_20_205
ATGTAAAGGAGTCCAGTTGTCCTTAGAACTTTTAATATTTACATTGGCATTATTTTTAATAAATAGCCTAGTGAAATTTTAAGTCATTTTCAAGACCGACTGCAATGTGAAAAGATGAAATACCATTGTGTTCTTTGAATAAACGATTAGGATCTGCGCCTATACTCAACAAAAATAAAGTTTCTA
>GIDRXAC01CHJTV_19_166
GATTAATTAGTTGATAGCCAATTGTTACTCTAATGAAGCCGATACAATTACATGAAAATTGTATGCATCTACGATAATCGACGATCAAATGAGTTTTGGTACGTCATAATTGGTACCGGAGATTAAACTAGAAAAATAAAAATATCAA
>GIDRXAC01CHLAF_51_175
TCCTAATCCTAATTTTAATGTAATTTAATTTAATTTATTTGTAAAATTTTTTTTAAAAATCGTAATTAGAATAATTTTCATTTTTATTTTGTGTGTTTGTGTGGTTAAATGATTAGGTATTTGTG
>GIDRXAC01CHYK1_230_428
GTTCATGTAAAATTGATCTAAATAAAACATACCAATCTTTTCTCAACTCATTTGGTTTACTTTGTATTAAACAATCGACTAAATTTTTAGCCTTATCCTCTCGGGTTTTCGAATTCATAATCTCTGTTGCTTTTTCATAATCTATTATTTTTTGCTTAATTAACTCTGTTATTAAGTCGTCGTTTACATTTAATCCTTG
>GIDRXAC01CIW8O_452_527
ATTTTTTTTTCATTTCTTGTAATCGTTCTCTACGTCTAGTACCAATTGGATCAGAATAGGCCTCCTTTTCAAAAAC
>GIDRXAC01CK7CU_16_167
ACAGCTACCATAGTACTTGTCTTCTATACCTTTTTTAGTATCCTGTAATGAACTTATGAACAATTTACATCTTTCATCATTTGCTATTTTAGATTGTTTTATTAAAGATATAGCTGTGACTAGTGTTTTATAGCTGAACCATATTCGCCTAA
>GIDRXAC01CLEEZ_278_448
TTTCTACTGAAAATTTTTTTAAAAAAACTTTTTTTAGATTTCTTTCCAATGGATATGGGCTTTCATAGTTCCTTTTGTACGATGTTGGATTATAATCAGAATTATATTCATTATATGGTATCTGTTCATAATCAGTTTGATTTTCTTGACTTGTACATATAGTGTAGCACC
>GIDRXAC01CLSNQ_53_158
GTTTGGATTTAATTTCAACATATCGTTAGGCGAAATAGATGGAATTAAGACTTGAAGATTACCTTAATAAAAGTATGCTAAATCTCATCAAGACGCAGGGCGTTAG
>GIDRXAC01CN146_27_333
GTCGCTATTCCATGTTGACACCCTTTAAGAAATTTCCTAAAGTTTGTATGATATTTTTGTTTAAATTGGTAATTTAACATAACAGCACAGCAGCTAAATCTAAAACAATGTCTACCTCAAATGAAGTTCTAAGTTTAAAATTTAACCAAAACTTTGGT
>GIDRXAC01CN4VK_354_546
TTTAAATTTTGTTTAATTGACATTTGAACCTTGAATTGATCTCTTGACTATATCATTTTGTTGTTGAGAAATATTTAAAATACATTTAATTTTGTTAATATATTATCATTATGTCTGGACCAGTTATAATTCGTTTGCAAAATTTACCGCTAGAAGCTCGTTCGATCGATATTAGAAAATTTTTTGAAGGTTT
>GIDRXAC01CNWVS_22_190
AAAGAGGAAAAGAAGATTTGGGTGACTTATTCGCGGCAGCTGATGATTTTACAGATATGATAAATGAATCAGCTGAATATGATAAAATGGGTGTTGGATCAATATCAAATAAGGATAGAGCTGATCCAAAACAATTAAAATGGGAAATGGGTCGAGATGATTTTGGCCA
>GIDRXAC01COP3Z_152_306
TTAGTAGAATTTAAAAATTTTTCAATAAAAGTTTTAACAAAAACAGCCGGTCCTTTGAGTGTTAAACAGGGTCTTAAGATGTAAGGTTAGCTGAAGTTTTTGATCAATTCGCTCAATTCAAAATTATTTTAATATAAAAAAAATGGAGTACACGA
>GIDRXAC01COUTE_224_363
ATTTACGAAGATTTACGCGTAAATAGATTTCGTTATTGTAATGTCAATTGATGTTTCACATGAAAATAATTTCAACGAAGACGAGGATGACGCCTGGTTGTACGGTGAAAATCAACAAAAACAATTAAACGATCAAAAAA
>GIDRXAC01CQX3C_19_116
GATCTTGAGTCAACACGGACATCTTGGGTACCCATATGTGCTTGAGCGAATTTTTTGATTTCACTCAAAGCTCTTGGGGCTCTTCTCTTGAATCCGCT
>GIDRXAC01CRMM0_18_112
AGACATCAAATTAACTACACCATCAAGTAAGTTAATGTCTAATTTTTGATTAAAATCAAGCAATGATTTAGCCTGTTCAATCATGAGCATTTTAT
>GIDRXAC01CRMR2_19_184
GTTCCTTTTCCGAAAACTTGCCAGGCTAAAAGTGAATTATTGAATACTTATGATTTAGAGCCGTGTAGAATTATGTATTCTTATAGTGACAATTTATTTTACTGCTCTGTATGGTTCACGAGTGGTGGAAATATGATAGCTGAAAACAGAAAGCCTTCAAAAGAAT
>GIDRXAC01CRSWL_21_185
TGTTCTGCCAATACCTTCAAATGAATTCAAAAATGACTTTTTCAATTTAGGATCGTCATCTGGGCCGAGTTTTAAAGCTACATCGTCAAAAAAGAACCCAAATAACAAACCAAATTATAAACCTTATTAATTTTGTTGTTATGTAAATATTAAGATCAAATTATG
>GIDRXAC01CWGA7_22_234
CATCATTGAGTTTTATAATACCTCAAACTATTTGTTTGAAATGTAATCATTGTCGTGACATTGATTTATGTCGTGATCCTTGTTCTAATCTAAATGAAACTGATCAATCGAAACAAATTGGTTGGTTTTGTATTAATTGCGGAGAGTATTACG
>GIDRXAC01CX7OE_126_291
TTTTTTTGGAAAAAATTTATTTCTTTTAAAAAAGGGACACTGTTTATAAGGCTTAAAAAAGAATTTTGTATAACAGATTTGCACATATTTATATATTTTTTTCTTGTTTTGCGTAAAGCATGTTATAAATATAATCATTTTTTTTTGACAGTTATTTAGATTCCAA
>GIDRXAC01CXN0Z_18_177
AGGTAATTTAATAAGCTCAACTGTTTTAAAACCAGAAAATTTAGATGGACAAAAAAATGTCAATTTGGCTATATGTGGTTATAATGAGTGTCCTCAAATAGTGAGTGAACAAGGTGTAAATTTAAAAAAAGCCGAATTATCCACAGTTTATACTCTATGC
>GIDRXAC01CXORT_269_394
GTAAAAATACAATACCCTTATTGTTAGAAAAGCTAGATTCAAGTGTAGACGAATGCTCAATTAGACGCAGCTGAAACCTATTCAGAATGTTCAAGGGTTTTTGATCCAAATGATTATAAAGAATAT
>GIDRXAC01D0YEU_17_157
AAGATATTAAATATTCCGAATGCATGTGAGGATTCTAATTTCGCCAATTTTGGTCAAACTACGAAAACAAATTCATTACTATGCCTG
>GIDRXAC01D0ZHS_20_193
GTTTAAGAGAAGTTGTTGTATTTGGTGTTGAATTTAATGTTTTAATTGTTGGGAAACCATTTGTTATTGTGCATTTAATGGAATTGTTTTAATTGTTTTAAAAAGTTGTACCAGAAGTTGTACAAGGATTTGTTTTGTTCTCTATGAACTTGAATTGTGTTGTTTGAATTGGCG
>GIDRXAC01D18P1_34_77
CGCCAATTTTGCCTGGAGTGCTCAGCTATTTGTGCTTCAGGCGT
>GIDRXAC01D1CNE_18_192
AGATTCTTGACCGAAGCCTTCGGTTTCTTCAATGGCAAATATCAATTTTTCTTTTAGCTGTTCATAACTCTTATATGGCGGTAAATCAAGTCGATTAAAGCATGTATGACTCCTAGGTAGCCAATTTTCTTTGCCGACTTTTTCTATACAAAATTTTTGTGGACCATTACTTCCT
>GIDRXAC01D1VU1_18_156
AGATGCATACTTTTAAATTTCCAAAGCTGACTGTTTGATTTTGCCTAGGTGCAGCTGGGTTATCAGGTGTTTGATTAGCTCCAGGTGTAGATGGACTTTGCAATGATTGATTTGTTAGATTAACTCCATGATTAACTTT
>GIDRXAC01D29UT_35_179
GTAAAATTTCAATTATTTTATCGAGTTTGTTTAGTTGGGTTTGTGTTATTGTTTCGATTTTAGTCAATTCGTTTACAGTTTGGAAACTATTTTCGAAATTTTTAATTAGTATTTCGAAATCTTTATCATAGTCTGTGCCATCGAC
>GIDRXAC01D3PLG_322_413
AAAAATGTGTCAAACAAGCCTATAACAACTCGTCTAGATTAAATTATAATCGTGGCGATAGTGACGATGATGAAGAAATAGTCGTGAAAAAA
>GIDRXAC01D5TUP_406_539
TAGATTTAAATAAGTTTTTTTGCTTAGTAGTAAATCCTCATTTTTGGAATCTGTTTGATAAAATTTTTCGCGTCTTTCTATTTCGTTGTCGAGTAAGGATGGTACCATTCTATAAATTAAACGTTGTAAAGCCT
>GIDRXAC01D6BIT_24_219
TAAACCCTCAACTCCATATGAGGATAGGATCATACCGACTTTACGTAATAATAATAATAAAAGTCGAATTGAAAATAATAAATAATAATAAAAGTGATCAACCAGTCAATGAAGACGAAGTACAATTAACGAACTCTAACGAAGCCTTGGTCCCAGAGCAAGAAGTTTCGAACACGATGCTTATGATCCAATGGAT
>GIDRXAC01D6K55_18_189
AGGATGAGAGCTATATACATGATTTTAAAAAGACAAAAGAAAAAACGTATATTACTTTAAGTGTTAGATTATATCCAGTTGAGAACAGTGAATATTTGATTGGTGGTATGGTAAAAGTAGGTGAACATAAAATCCAGTTAAAACAGATAAATAATTTGGATAAAATAGAAAT
>GIDRXAC01D75T1_58_197
AGATAGAGAAAAAACAATTTAAATTTTTTTAATATTTCGTCTAATCTTAGGATTATCGTTTATAACGGAATCATCTGTCAACACTTTACTTTCATTATTATCACTCGGAAGTTTTATTTGACTCATTTTTAACAACCTTG
>GIDRXAC01D8V6Q_161_177
CGGGCCACGTTTTTCAT
>GIDRXAC01DAVR1_239_403
CGAATCAGTTCAAACTTATTACATAAAAACAAAATTTAAATATTTCAAATGTCTTATTAATGTAAATTCGCGTTGTACATGTGCACCCATTAAAAATCCTGAGCTAAAAGAAAATTTTATGAAAATATCCAACTATTATTCGACAAATAAGTGTAGTTTGGCAAT
>GIDRXAC01DAZI7_21_168
ATTTTTACCTGTAGCAAGACCAACCATGTCTACCACCACCTTTCCTTCGCCAACCACAATGTCTTCCACCACCATTCCTCCCTCAATCACCATGTAACCCACCACCATTCCTCCCTCAATCACCATGTAGCCCACCACCATTCCTCCC
>GIDRXAC01DBBN0_92_198
GAAAATTGTTTATTTGGCTATTTTTCCAACGGAATAATAAAATTTATAACTTAAAATACTCAGTTAAACAATTCCTTGGTCAATATATGAAGCAGGCATTATAGAGC
>GIDRXAC01DC9W4_178_201
TAGTTTAAATAAAATATTAGACCG
>GIDRXAC01DCSI7_23_275
TAACTATGTCTCAAAACTGTGACTTTGACCGCTTGATTCAAGCTTTATACGAAAACTTTTTGTTCATACGTTTTAGGGACTCTAATTTCGAAAATATTGTAAAAGCAAATGATTGGATGATGACATGTGATAGATTCAATAAAATAACAAGAGATAATCAAGATTACAGTTTGTTTAGATATCAACGCTACATTCCAG
>GIDRXAC01DH0NA_491_622
TTTTCGCTTTATGTCAATTTTAGAACGATTCTTACACCATTTTTTAAATACTTTTTCGTTACCGACGGTGATATATAAACTGTTTTGCTTAATAAGACTTTGAATTTTATTTATTAGTAAACTAAACTCAAG
>GIDRXAC01DIPQ3_23_137
CACTTTATTACATGTTCGAAAGTAGGACTGCACTTTTAACTTTTATCAACTAATAAATTAAAAGATAGTGTGTGGGCTATTCTTTGAATCCTGGGTTTTGGTGCATGCATAAAGG
>GIDRXAC01DJUII_23_173
GTGTATCGTCATTTTTATAAAATGACAATGGTGTCTGTGTGTAGGAGTTTATACTTGTCAAACTTGGAGTTTGTAGTTTTTTTCTAGATTTTTTATTTAAGGATTTTGTTTTAAAAATGCTCGAATAAGAGTCTGTCTTTTTTAAACTAGG
>GIDRXAC01DK6UW_15_135
GACAGGAATGGTGGTGGGCTACATGGTGATTGTGGAAGGAATGGTGGTGGGCTACATGGTAATTGAGGGAGGAATGGTGGTTGGCCACATGGTGATTGTGAAAGGAATGGTGGTTGGCCAC
>GIDRXAC01DL6YF_19_108
GAAGTTTCAGAAGGTCATAGCCAGATAATTAATCTGGGTGCTGGTTTTGATTCAACATTTTTTCGACTTAAAGACTTATCTCTTTTGGCA
>GIDRXAC01DLO7Q_59_203
TAAATATCAATTGTGTGTAGTGTGGATTTGTATTAGTTCTAGTAAGCGTGGTGTTCATAATTCAAACTCCATTCGAACACGATCCATTTGACGCAAATGGATCTATTTTTAAGAAGAAAATGAGTATAAAAAGCTATTAAATTCT
>GIDRXAC01DLM29_264_374
ACTAAAGACGATGCTGTTGACTTTAGAAATTTACTTAAACATAGAGAACATGCTAAGAATAAATTAGACGCTGAAGGCGGTGAAAAAGTCGACTTGAAGCATCATGGTCAG
>GIDRXAC01DNBZS_17_169
CAGGTGTACACCTATGTTGCCTAATAATTTATCGTATATTTATTTGTTTTATGACCGACGATCAAAAAAAAATTTTTTTTTTTCTTGCATAGAATGTTTAGAGTTGGAGAGATGTAAATGAATAAAAAAAAAGAAGAGAGAAGTAAGAAAATA
>GIDRXAC01DNPIO_19_143
GGTTGTAGAGCACAACAATTAGACGGTTTAACTGATGAACTTTCAAAATTTAGAAATACTAAGCTTAATTAATGTCGGTTTGACTAGTCTCAAAGGCTTTACCCAAACTACCCAATTTAAAAAAG
>GIDRXAC01DQ2NR_218_416
TTTTTAAGCGCTCACGTTTAAACATCAAAGAAAAAAACAGTCAAAAAACAGCATTTAAACGGCGTTTTAACAGTGTTTACTGTTTTATTTTCCTCGGGGAGGTTCGTTATATCGAGGTTTGACTTGAAACTATTACGGTCTTGAATTTGTTTAAGCCATTAGCGAATTCATAATTTGTATTACCGTAAACCCTTGCGAG
>GIDRXAC01DQBZJ_40_230
AGTTAATACAATTAGTTGAGTGTTCAGATGATGATACGCTTAAATGCATACCATTAATAGATTCCAGAAAAAATGAATTAATATGCGCATTTTGCATTAAATTCTGGCAAAATAAGAGCTCGAGTCTATCAAGCACATTAAGCAACAATCAACAACAATCAAATTCTCCTATTAACACTCCTCAAACACCT
>GIDRXAC01DQQLB_138_270
GCAAAGATTTAAATAATGTAAAACAAGAATCAAATCATAACAATATCTTACCACAATATAACAATTCAATAGACGAAAATCATAAAAACGAAGGGCCTATTTTTGAATTCGAAGAAAATGAACTCAAATTAAC
>GIDRXAC01DTF31_31_123
TTCGAAGTCCTATTTATGCATTTTTTGCCGAATCACTTAATGGAGTCAGCTACTATTCGAGCATTTCAAGCTCAAAAACGGTTTACATCTCAG
>GIDRXAC01DUCOD_23_196
TAGATGAGTGTCACAATGTTAATAGACATATAGAAACTATTAAATCAATGTATTGGAGCGATTGGGATCAAAATATAATGGCGACTCGAATTCCTAAAAAGAAACCTTTGGTACAAAAAGTTTTATCCTTATTTAGAAAATAGATTTTATTTTTTTTTAAGTTCTTGAAAATTC
>GIDRXAC01DVDXB_106_246
AGTTTTTTTTTGGTTTAGATTTTAAAATTTAAAAAGACCTAGATGAACCAGAAAAATTCAGCTTTTGGCAAACCGGATGAATATTTCGACTTTTTGATTAAATCTAATGATAAAAATCGAATTATTAAATCAAAGAGGAAA
>GIDRXAC01DVPVE_269_446
CGTATCAGTAGATAAATCATCTAGATTAAACTTTTCAATTTCATGTACTTTTTCAATCATTATTTTACGGGTGTCATTCACTTGGCTCATTCTTTCAATTTTATTTTTTTCATTTAGCTTTTCGAGTACTATTTCACATTGAATATCGATTTCATTCACCACATTTGATGAATAATCT
>GIDRXAC01DZG8J_95_346
TGAAAATGGCCGAAAACACAAAGAAGAAGTTCGAAAAAAGTTAGAAGAAATTAAGAAAAAATCAGTTGAAAAAAAGAATGAAGAAAAAATTTATCAGAAATCAATGGCCGCTATAGAAAAAGCTGCTATGGCCGCCATGCAAAATGACTTAAGCAGTAATCCAAATCTTCGAAATCAATACGGATCAGCAAGTA
>GIDRXAC01E15Q8_23_143
ATTTGTTATCATTTCAAAGTCTTGCAAGTGTTAAAAAAGAAAACACATTTGGAAGATGATGATGATATTAAGAAAAAAGCTAAGAAAAAATGAAAAAATTAATCTGGAACCAAAATTTTTG
>GIDRXAC01E1EO4_163_281
GTTGGCTTACTTTAACTGTAAAAATCATATAATCCCCGACCTGAGGATTCACAGTACTCGTAAGAAACATAAATGTAACTATTAGTTGGCGACTTATAACGAATACCCCGTTCTGTAAT
>GIDRXAC01EBCUV_60_291
CATAAAAACATAACACCAACTATCTCTCAAATTATAGCTGCAAATTTAGGAGAAATATCAGCTTGTCTAATCCGAGTACCAGTTGATGTTATTAAACAACGAACACAGGCACAACAAAGTCTATCGACATTTCAAGTTTTTAAAAATATATTAAAAATCGATGTA
>GIDRXAC01EBSU5_186_201
CGACATCCAGGAAACC
>GIDRXAC01ECJV3_450_538
TTTAAAAACTCTTGATTCTTTTTTAAAGACCTCTTTTTTTTGCTGCTGTTTTCTGGTGTTTATCAAGTATATCTGAATTATAATCATAC
>GIDRXAC01EE75Q_284_474
ATAAAAAAAATTATGGTTTATGGTGAAGCTAAACGGATCATGACTGCTTATGAAAATAAGCAAGGATCCATACAATCTCTAATAGGCCAAAGTAATTGCCAACATAAAAACTCGCTTACTTGTC
>GIDRXAC01EE8GG_18_155
AGTGATTGTCTTGTGTAACAGACGGAGCTTCTCTTTTGGCTTTTCCTAAACTATGAGATTCCTTAGAACTTAGAGATTTAAGCTCAACACTATTCAAAAAGCTTAATACAGAAATTGCAAACACCAAGTAGATAAAAT
>GIDRXAC01EF7FR_136_246
AATTTTTTCGCTATTTTATTTCTCAGTGGATCAATCGAAACATATCACCAAAAATTTTGAACCATCACAGTAACCGATAAGAAACCGACTAACAATAATCTTGAAGGTTTT
>GIDRXAC01EFI0G_20_171
GAGATATTCTCTATAAATCTTTTGCTCTTCCATCAACTCTTGTTTACGCCTTGCTTTTTCCATGTCTTCATTTTGGAATGATATTAACGAGTCTTCCAAAGCTTTCAAGTCAAACATTAATTCTTCCTTAGCTCGTTTAGCTTCATTGAATA
>GIDRXAC01EGL6Z_19_201
GAATTGGTACTAGACGTAGAGAACGATTACAAGAAATGAAAAAAAATATTTCGACCCAAACCATTTATTACTTTTCATGGAGAGAAAAAACCGTAAGGCCTTACTTATTTAGCTTAACATATTTTAGTCCTAGATTCTAAAAAACGTTGAACATAAGCAGCAAGGTTTCAAATTCTTTTCAAA
>GIDRXAC01EJ53W_18_161
AGGAAGATATGATTCCAACAGTTGGATTTAACATGAGAAAAATAACAAAAGGTAATGTAACTATTAAATTATGGGATATTGGTGGTCAGCCAAGATTTAGAACTATGTGGGAAAGATATTGTCGAGGAGTTAATGCAATTATGT
>GIDRXAC01EJ82H_218_233
TCTTGCGTGACAGTTG
>GIDRXAC01EJJQF_59_146
ACCTTAGCTAGTGGACAATCAGGCGATTCAACAATAGGCTTTTCATTAAATGAAATACCATATATTTTAATAACATCTTTAATTCGCT
>GIDRXAC01EKRBF_65_180
TAGAAGAAGAAGTTAAAGAAATATCAGATGAAGAAGATTGGCAATTTGTAACTATTGGAGATCAGCAAAGTTTTGGTATTAAAAACAACTGGTTTAGAAGAGAAAGCCACAGCTTG
>GIDRXAC01EKUYT_35_178
TGTCAGTGTAGTTGGTAGCAATAGTGAAGGAGTACTTGTTTTGGGTTCAACTACAAACGAGTCTAATATGAATGAAAATAATCAGAATGAGAATAAGATTTAAAATTTTTTTTTAATTTTATTCGATGCACACACAAAATAAAA
>GIDRXAC01EL3S8_214_331
TTTTTTACCCAATTCTCTCATTAAGTCTCGTACTTGTTTACTTTTTCTTAAGTAATAAACAAACCACTATAAAACGAGCGTAAAAGCGTAATTTTTTAACCATTAAATCAGGCCTTTA
>GIDRXAC01EM9WY_19_144
GAACCAAACATCTCTAGATCGAGATTTGATTTCTTCAAGTTCTTGCTTATCTAAAAAAGGTCTTCTTGGACTCCCTGACGGATTTTGAATAGCTGAATTAAATCTAGAAACTATATCATTATACCT
>GIDRXAC01EN0B6_367_513
ACAGACTAAATAGAGTACCATGTCTGTTTGAACCATTTCAAAAAGATTTCAAGAGAAATTACAAACAATCCCCAGAAGAAAAAACTCCAAAC
>GIDRXAC01EOOJS_18_143
AGTATCCAACCCATCCAGCTAAACCAGTTTATCAAGCTCAGCCTTCATATCCGACCCATCCAGCTAAACACGTTTACCCTGTCCAACCAGCTTATCCATCCCATCCAGCTAAACACGTTTATCATG
>GIDRXAC01EP6DN_27_353
GTTAACTGCAGCAAAGGAATTTGCCGAAAAAAATAACATGTCATTTATAGAGACATCAGCGATGGATTCAATTAATGTAGAAGAAGCATTTATGAATGTGATTAAAGATGTTTATTACCGTTATTGTATATCGAAGAAACAAGGTACAATTCCTATAGAAATAAACGAGAGAAAGAAAATAAAATTTGATAATGTAAAA
>GIDRXAC01EPDVB_20_54
GAATTTACCAGAAGCAGCAATATTTCTAATACAAC
>GIDRXAC01ERGON_28_119
GCATTTCAAGCTCAAAAACGGTTTACATCTCAGATTGAAGAACACTTAAATAATAATCTTAAAATTTTCTATTCAGATTACCTCGGAAATAG
>GIDRXAC01ET61X_18_141
AGGGTAATATGTCTATGGCTGAATCAATGGATGGTAGCTTTTATAATGGCTATGCTAGTTCCAAAAATGTTAATTTGCTTAATGAAACAGACAATATTCCTGTTGAATCTAAACCTAAATCAGC
>GIDRXAC01ETJAR_25_146
GAAATCTATCAATTAAAAATCCCCAGAACAAGCGTCCAAAAGCATTAAATATATTACTGATAGAACCAACTAATGCCAAGAAATCATCATTATGAATGAAAGTTTGACCAAATGTCTTTAAA
>GIDRXAC01ETVG2_18_266
GAGGAGGCAACAAGACCTATTGAAATTCATGATGAAAATACAGGTGAAAAAACAGATGTCTTTTATGCAATTTTTACTCTTAGACGGTCAAACGAAGTAGATTCTGCAGTATGCATGTATCGAATTTCTACAATCAAACAATCAATGTCAGGATTTTTCAAAAATAATCAGGACAAACTACCACGTCT
>GIDRXAC01EU6SC_19_148
GGAATTATTTTTAAGCTTATCGTCATTTTGCTCCAAGTTTTCTTCTTCTTGTACTAAACCACATGGATTGACCAAGCATTCCTTTTTTAAATAACAAATAAAAAAACGGATTAGTAATCGAACGGCAAAG
>GIDRXAC01EUTQO_22_146
ACATAGTTGAGCATTTGGAACATATGAACCAATCGCAAACAGCTATTTTAATTAATTATTTAAATGATTTTTTAAAATAAAATCTCGCAAGAACAATTATAAATAAAAACAGTGATAAACTTTTG
>GIDRXAC01EXAHV_19_199
GAAAAATGGTAACTGGATTTTATTGTGTATGCTCAGCAGGTTATACTGGTACCCAATGTGAAAAAGAAATAAATGAATGCTCATCTAATCCGTGTAAAAATGGAGCTCAATGTTTAGATTTAGTTGGATCTTTTTTCTGTTCATGTCCAACTGGGTTCAGTGGTGTCTTATGTGAAAACCG
>GIDRXAC01EZ1DH_24_218
TGTTCTTATCGCTCAGTTTTACTTAAAAAAATCCTAGATAAAATTCTTTCTTACCATTTATTCAATTGTTTTCATTAGTAAATTAATCTCACGAAAATTATTTATTAATTTTGTCGATGTTACAATTGATTGTTTTTTCTCTATGATTGAGGTTATATCCACTAAATTGTTGTAACAAGCTCTGCATTTGTTTTG
>GIDRXAC01EZO7G_75_221
TGTGTTTATTCTTTTTGGCATAAATTTCATCAAGTAATACTTTTTCTTCGTCTGTTGGCTTAGCAACAAATAACTGGTCTTTGAATGGTGCCCATGGACCTTTGAAGCCTTCAATATCTGATGGATCGTCATTTCGATCACGTTTTC
>GIDRXAC01EZVB8_17_175
CAGAAACAAAATAAAAAGTTAATTACTGATACTGAACCTTCTAATTCACCATTCGGAGACATACAAATACAATTGTCGCATAGCGAAGAAGACCAACAAATTAGCGTTAAAATAATAAAAGCTAGAAATTTAATATCCAAAGATGCTAATGGATATTCT
>Mlh3_01044_11598_1065_1223
AAGAATTAAATCAAAATTCTATTAAGGATCTAGTAGCCTTTTCAGAGATAAATAGCTTAACCGAATGTATTCTTAATCTCATATACAATAGCCTGGACGCTAAATCAACAATCATAATTGTGAAATTTAATTATGAATCTTTTTATGTCGAAATAATTG
>Msh4_14882_74_290
TTTTAAACCAATTTACTGATAGTAAAAATTATCCAAATCTCATCAACAAAATTGAGTCTAATGATCCTGACGAGATCGTAATTTCAACCTCACCATTCGGAGCTTTTTTCACAAATAATCCTAAACGACTCATTCATAATTATTTTAGTAATATTAAAA
>Msh4_14882_1618_1740
CTTTTTCTACGGTTTCATTGAAATTAATTGAGAGTCTTCCAAAGGATTTTCTTAAAGTCATCAAAACAAAAAATGCCATACAATTTACTACTCTTAGGCTAATGAAAATAAACACCAGATTAG
>Msh4_14882_2599_2760
CAAAGTCAGAAGACGAAAATAAATTAGATCACACTTATCACCTTGAAAAAGGAGTTTGTGAGGTTGAGAATTATGGACAAAAATTAGTTGCCCTATCAGCCTTACCAACAAGTATAATTGAGGATAGTAAGCAATTATTAAATATCTTTGGTGATAATTTAC
>Rad50_77365_86_192
TATAATAAAAGCAAGGTCAACTCAAAAAAATTTTCAACTAGTCATAATTACTCATGATGAAGATTTTGTAGAAATGCTTGGTAGATCAGAATACATGGATCAATTTT
>Spo11_13692_162_477
CCCAAGCATCCTTAGATAGCTTATTGAATGATTTAGCTCGAACTATACAAGTTCCTAGATCGTCTTTACACATATTAACGACACCTAAAGGCCAAATAGCAGGTTATTTAGAACTTATTACTGCTGATGGAAATGTTATAAAATTTAAGGATACTAGAGAAGCCACAGCTATTCCGAATTTTCTCGATTCAATTAA
>contig00031_1_1096
TGTACAcCCTCTGTACTCAAGAgAAATAATAGCGTTCGAGATATTGACAAGTACGCTgacgaagcattagcaataaatcgcatggtcgaacataacatc
>contig00049_4_145
GTAAATTTtGACCGTAACcGtAACCAtAGCtAAAACaTTTTAtAATTGAAAATtCaGGCTAATTAAAACGGGTtACGGTTAAAAGTTaCGGTTAACGACGTTACATTCATATAAGAATCCCTGTAAATAAAAATAGGCTATT
>contig00054_1977_2156
CTtCTTTTTtAACAATAACCTACCGTAAAACCTTGCTTATAGCCCTGGAGCTCTAATTTTttGCCTTGaTCCCcGACCCcAaTTATACTCGGGTATAGCCCTATACTTTTTTCAaTTAAAATTCAACTTAACGTCGGGGTAAAAATAAAAATtGTGCTTATAATTTTATCTAAGGTTTTT
>contig00082_1282_1421
TTATATTATtATTATtATTTtAAATGAAAAAATGATTAGTTTATTGACCAGACTAACACCAACTTTGGCCAAAAAGaCCCTAGTCTCCAACTTAATTCCCAAAAGtGCAGTCTTAACTCGAATTGAACAACTAAATTGTA
>contig00096_593_788
AGAAAAAaTAAAaTTATGCGgAATTTTTGAAATATGTAAAAaTTGAAAAtATTGTGATTTGATGTTATGATGAtCAAGTTTTTAAtAATTTTGTTAAAtCTTTTaTGTGTACCATATGTTTGGTCATTACGAGTGGAAAATTTAAGAGAAATAAACAAAGATTCACAGTCGATTACACTCGAATGGTCATTGGCGT
>contig00115_508_692
AGTTTATTCACAACAAACCAGTTGTACTCTTCAAGCAGCCGTATTGAATcCAGGTAgGAATCTAAtTGGGGAACAAGCCAATACTGGATTTTGCCGGGAATGGATTGTTGGGcCTGTGaCAAAAGCTCAG
>contig00130_8_182
GTTtAaTTAaGCTACCAAACTGAAATAAGTTAATGAAAaCAGAAAAAaTATTCTATTtACCTTCGCATtAAGAATATGGAATAGGTTCTTCTTTCTGTTCTAAAAAAGACGTTGACTGCTTTCCcGTCGTTAGCTTtGTACTAAATTTTtAAGACTTAAGGAAAAAAAAaTTTTT
>contig00127_3856_3964
CCTtAACCcACATTTTTtCCCGGtATAAACACGAAAaTTTGGATTTtGTTCCATGGTCCAATTTTGTTTTTGTATACACTTTTTGGTTGAAAATTTTGACGGTTTAAAT
>contig00157_3575_3731
TTTTAATACATAATTCAACAACGTCAGCGTAGTTTTATGCTAAAATTTTTTTGAATAATTATTCTTTAAAATaTAAAAAATTGAGTAAagAAGAATAAGTGTCCCAATCTCGTCGTCCAATGTCATATGTTACTTTTTTGCTTAAAAATAAACAGGT
>contig00160_1_250
GTAATGCACTCACTTGGTCAACCAGTtAGTGGTTCAGATATCGAGGATATGATTAAGGAAGCTGATCATAATTCTGATGGTAAAGTAGATTtCGGAGATTTTGTGGCAATGATGTCCAAAAAATGACTCAG
>contig00169_1021_1158
ATTCCTTTGCCAAACTTGTCTCTTAGCTTTTCTAGAaTTTGTTTTtCTTCAaTTTCTTTTTGACGAAAAAACCaCAATGGTTGATTCAAAAGACCATTAGAGTAaGATtCTCCATTGTCACGCGaTAATGGCTTGAAA
>contig00174_1_144
cggctttgcttgCTTTACGCTTATACGATGAACCTTTTAAAtCGTATTTTtCATGTATTGGAACGTCTGATGGCAATATATTATTCATTATAACTATTCGAATATTTGTTCTATCAGTTAACATGGAAGTTAATTCATATTtCT
>contig00200_816_1008
GTCCTTTAAATTAAGTAAGGTAATGTCCGAAAAATTTGTTCGACGTTCGAATTCGCTTTGCTCTGATTAACCCGTTATAAATCTATCTTTATAACGGGTTAATCGTTAAAACGGGAATAGTAATAAAAGAAAAAAaTTAAAATGAGATTTGATGGGAGAATAATTGGGACGGGAAAATTTGATCCTTATAGAG
>contig00200_1211_1315
CTCCGATTTTAAGCCATTTTAAAAGCTTTTGCTCGTCCTCTTCTGATGGATCAAaaTCATGATGCCATTTtATAACTTATAATTAatAAAACGTTTTTCGCTTTT
>contig00207_1490_1621
TACCCGTCAATAATTATGGGCCCAAAAGTCTCAACTGCTTGGTTGCAAGTAAATCTAAATAGGCCTTCTGGTAAAAAATTGCATAAATTATTTAAAGAaTTTTCAACTGTGTCATTGtAAaCTAAAGCTAAT
>contig00208_272_423
TTTATTTGTACTGTAGTTGTTAATAAATGCCGTCAGATTCTAAAAATGCAAAAACTCAAGATCCTAATGTTAAACTAGGACCTGATGGCAAGCCAATACCATtAACTGAAACTGAACAAATtCAATTACAAATTGAAAaTGGAGCTtCAGAG
>contig00209_904_1070
GAAAATTTTAAAaCTTTTtACTTTTTAATGATAGATTTtATTTtAGCAAATGAGCAATGGgATGATTATAcTcGGgTAAACGCACCATATtGTGGTATtAAATCAGAAAaTGATAAAAAaaTAGTTGgAGGGgAaGAGGCAAaTCGTGGTGAATGGCCTTggcagat
>contig00210_124_252
AGAAAATTTTCGAACATCTTTTTTTAAACTAAAATGAGCAAGAAAAAaGAAATTAGTGAAGTTGAATTAATGGATATATCAGCAAAAACGGGACTTGATCCTGATATTTTAAGaTCATGGTATAAAGGT
>contig00231_6907_7091
CAAATGTTTACATTTAATGGTAATTTAAGTCTATTTGTCAAAGATATTATTGAGATTTTAATCGATGGTCTGATCGAGTCCGAAACGACTACACCATATGAAACTCTATGGAATTTAGTAACTTCAATTTTACTCGATTCAACATCACCATCCGACaCTAATCCTAAAAATGATTTTAAAATTAT
>contig00277_25_109
TTTTAACTCGATAATCCGGTAaTTTCGATAAACCGACTTAAAAaCACTCCACCAATCGAGTCGGATTAACGAGGTTGGATTGTAA
>contig00287_2553_2652
TtCTATTTACATCAATCACTTGATCTATGCTTACTTCTTTTAATtCAGCTATAGATTCAGCCGTGGCAAATATGAAACCAGGaTGTGAAACTTTAaCATC
>contig00301_4051_4174
AAAAGGTTTCAAAAAAATACGTTAAAAAATATTAGTTTTTATTAAATATTTTATTCAGAGGAagAGGAAAGGAAGAGTTTTTCCTCAAGATCCGCTCTTATTTTTGTGGGGGTTTCTATTTGAG
>contig00309_2565_2749
AAACACCTGGTAAGTATTGTTTTTCGAGTTTGACTTTACGTAAAAAACTCATTTTTTTAATGTAATTTGAGTTGACATTTTCGTCTCTATCGTCTATTTTATAGAATTTCAAGTAAATTTCTTCTTCTTCGTTCTTTCGCACTGAAATAAATTCACTTCCGTTCTCATTTACGAGTATGTTTTTT
>contig00322_1_86
CGATTATACGTCACAATGACGCCAATTGTGAGACTATACGAAGTGATCATTTACTTCAATCGTTTCTTATTGAGATTATACTCAGC
>contig00328_3_193
CttaaaTAGGATAAaCAATGtGCAaTGGTAGCTGCTAAaGCAAATAaGATCTTAGGCATGATAAGGAATTTTTTttGGAACAAGACCCaCAAATCATAAAAATGCTTtAtAATGACCAAATCTCGATTGTATTTCGAaTCAaTCAaCGAAAAAAAAaCGTTAGTATCTTTGGAAAGTTTCATAGACGGGCA
>contig00341_986_1122
TCGGCATAGTTATCAATGAGATCAATTATAGACGCTAGACTAGGGTCTTCAATCGGAGATATTTCATTAAAATCAGGCGAGTGTCTTAAACCAATAAAATGCATTTTAGAATTTTTAGATGTTAAATTACATTTAAG
>contig00345_1049_1234
CAAAAAAAAAaCAACTGAAAACTAAAAATCACTTTGATTTTTAACTATTTGGTTTtATaGAAAAAaTTATTtAATTTTTGTTaGAAAAAAAAAAaGATGGCCGATCAATTAACCGAAGAACAAATAGCTGAATTCAAAGAGGCTTtCTCGTTGTTCGATAAAGATGGTGATGGAACTATAACAACt
>contig00370_439_592
GTTCTCTGATATCgTTCTCaTTTGCCcTAAAAATAATAATTAGGTACTTTATCCTAACACATTCAAATTAAAAGCTATCGTTAAACGAAAGAAAAAAAAaCAACCTAAGACAAaTTTCAAATTTTTTTAATGTTCTTTAAATTTCACATTTTAC
>contig00375_1502_1670
CTAATtCTTTAGAATTTTTAAAAtATAAAATTTGTATGAATATCTTAATGCCATCCTCGTAGCGAGCATAATTTTTCGTAGTCAATACATTAGCCAAATAGTATTTACTAGTCAATTCTATTTCCAAATCAAAATTGGTAAAATATTCACCAAGTAAACTTGGTTGTtG
>contig00375_5326_5489
CGCCAATCTTTTGACACAATGTGACTTAAGTGCTCTAGAGCTTGGtCTTTTTtACCAACTTTATTATAAGCTAATGCcAAAAAATATCTTAATTTAGCGTTATTCTCGGGGATTCGAGAACATATTCTCTTTAATAATTCAATTGAGCTAGGCATATCATTTTT
>contig00380_966_1154
CaTTAATTTCATTCATAAATTTTTGATTAATAACCCACACTTTATTGAATAGATTCGAGCCGACTTCAAAACCAATCATATAAaGTCTATGAATTTTTtCcTCTTCACTCATTGTACTCGTAGAATtTAAAGCTTCTTTAGCTCTTTCTAAAGTACTTGTTTGGACAAGGTCATAGCTTTCAAATTTTT
>contig00381_1832_1926
TCAaGtAAAAAAAACGAAaGTTAAAaGatCCAaGAAAAAaTAaCAAaTAaCAATGTCATATCATACATTCAGAAaCaTCGCTGGTaTCGATaact
>contig00388_732_908
CTTTCATTGTAACAGAACAATTTTttCCAAAACTCTCTGAATATGGTTtATTTTttGTTACAATATTCAAAATCTACATTTGACCGAAATGTCTCAATACCATTCACTACTTCTTGCTTATtGTTTGGTTtAATTTGTGAACATAAGTAAaaCTTTAGATCATTCCACACCATTTCA
>contig00401_1_183
GTAGAATTTGGGATATTTGACTAAACAATTTATGATATTTTGACAAATAATTTGGTTAATTTtGGGATATtcATAAGaTATTTTAGGaTTGATAGGATAGGGGATTTTAAaTTTTGaCGAGaTTCCATTTAGACGTTCGAATAATTTCTTTTtAAATTCGTCGGATTCAATtATGgATTCAGA
>contig00408_229_419
CTTCAATTGATTTGGAGGGAAAATATTTAGCAGTTGCTGGCACCAGAGGATTTACTCATTATTCATTTTTAACACGAAAATggAAAATATTCGGAAATGCTGATCAAGAAAAAGATATACGCGTTACTGGCGGTTTAGTTtGGTGGAAAGAATTTATTTGTATGAGTTGCATTAaTTTGTCAGATAACAaG
>contig00410_1617_1737
CGTTTTTCTATCAATCATTCGTTTTGTATTAACCGAATTAGTACATGGAGTAGTATTTACATTTAACAATGGTACAGTTTTAATTTCATTAAAATTCGATTCGAATAAATCCAAATCGTTT
>contig00415_27_160
CACACCTTTAATAATTTTTTTGGACTTTTTTGAATATAAGTGTATACTGGGTAATCAACTTGATAATACGGTTTTAATAAAGTATTTAGTCTCGTTTTAATAGTTATAAAATTCAATGTAAAAATGTAAAAAAT
>contig00420_933_1109
GTTAGAAAAATTTTCGACAAAAGAGCCCAAATTGTTGAAGATGCAATTCTTGAAAATTTAAATACAAATGCCTTTCAAAACTATGATGTCGACTGGTATGGAGATGATTCAGG
>contig00427_529_660
AAGAATGTTTTGAAAGTTAATGAAAACGGTTTCAAAATTTAAAATTtGTTTTTTCAAaGTTATTGTTATtATTTTATAACTATAAGCACGCACTAGTGATGATCAATTCTtATTTAAatATTTCAATAAACC
>contig00430_1_195
AATTTTTATCTGAAAACAATAGAAACTATGGCTATTTTGGACGATTTTCAAAAAGAATTTCGTCCAAAGCCTAAACTAATCCGAAATAGACGAGTaAACtCAAtAGGAGACAtTTTCAcacagtttAGcc
>contig00441_512_700
GCAAAATTAGATGATGGTTCCATAATAGACTTGAGTTCTTTAGACAACCCATCCGATCcATTGTCAACTTTGGACGATACAAAAAaaTTTGAATTCGAATACAATCCTTGTAGTCCAATCGTTTGTGACCCA
>contig00451_228_426
GCTAGCGAACGCAATGAAATTCAAAAaGAAATTAATAAGATGTTAAAGGCTCGAGTAaTTAGGCCATCCAAGTCGGCATGGTCAGCAGCGGTAATAATGATCCCAAAGAAAGATGGTACCAAACGTATGTGTATAGATTACAGGAAGCTCAATGCAGTGACAAAGCAGGTAAATTGGCCTTTACCTGTTATTAATGATA
>contig00461_128_263
TTACTCGTCCTTTATACTTCCAACTTTAaCTAAAACAAGAATTAGAAAACTCCAAGCTATACAAAACAACGCAATTAGAATAATTCACGATAaCGATTTCAAAGAAAGCACAGCTTCATTGCAAGAGATTTCTGGT
>contig00460_444_538
CCGGCTCCCATGTATAAGTACCATAATCTTGATTTAAGTACCATTCACGTTTTTCATCAATATGATTTGTATTCACACATCCAACAGAATCTTTT
>contig00479_36_135
TGCCCAAATAGATAAGTCTGATTtATCACATAACTTCACTCCATCGGTACTAAGTGAAAATGATAAACATTCACCTCTTTTtATTAAATCAATaTTTTtA
>contig00493_30_123
GGGATAAAATAATAGAAGTTTTAGCAAGTTTTGACAAAATCATTTTAATTTAAGGTCTAAAATTAAGTTATACTAGTTAGATTTTTTGTGCGGA
>contig00494_427_625
AAAATACAATTTTAGTACTACCAAATTCAATTAAAGTAGTTACTTGAAAAGTTATAAATGTAaTTAAAAAAAAAaTGATAAAATAGGCCCAACACGTATAAGTAACCGCTAAACCCGAaTAATTGAAACTACTAGACGCCATCTTGTAAGTAGATAAAACTTTCCCTGAGCTAATTTTATTATCTTTTTTtCCTTTATA
>contig00506_10_1586
CTGAAACTCAAAAATTGAAAGTAATAACTAATTATTCAAATGTTCTACGCAATCATCCGTATACTTACTACAAAATAAATGCAATCAAGTATTTAACAGGAAGCTGTACCGGATCATTTGCAATTCGaAATGATTTAGAAGaAATAATTaAAGaAAATAGAcatTTTAtTGaAtTGGaaaaTaAAGaattagaagatgg
>contig00506_1688_1923
TAATATTATACtTTTTGTTGAttTTTTTTTCAAtAATAATTGaAAAATTCTTGACACCAGTGAAAGATGTGTACTTAAAAAAGACCAGTTCGAATACTTTATTATCCGATAAATTTCATTATGAACTAGAAAGCCTAAAtTTTTCATTCGaATCAGCTGATAAAATTGTCAAACTAGTT
>contig00506_1994_2126
GTAACTTATTATGCTGCCAAAGAACCATAAATTTAATAATTTACAATTTTCGATTTTGAGTTTTTTAATATCATTAAACGATAAAATGCTAAATGCTGTAATTATTAAAATGTTAAACAAAGATGACCCCTAA
>contig00526_7_142
TacAATAaaTaTGCTTTTTAGACTaGgTAGTCTTATTCCTTTAGTTGTTGTTAGTTTATTTtCTCTCAATTCTAAAGTCTGAATATTTGGTAATTTGTCTGCTTCGAATCCTTTAATCTCAGTTATTTCATTCTCT
>contig00529_1297_1464
AAAaaGATgaGTTTAAAaTGAAtGAAAAAAaTTATTCTAgTTtAAGTAATTCAGTTCTAtcgggcgccattagtggagcttttacagctcttgctcttcagcctttagaatatattaaacaaaacttcaacaacctgaattcgctaaaacaaacgaattatctcgttc
>contig00552_1170_2845
TTTtAGAAAATTTAAAATTTCGAAAGAaTTTTAGCTAATTGTTTATCCAAATAAAAAATGAGAGAAGTATTAAGTATTCACATTGGTCAAGCTGGTTGTCAAATTGGTAATTCATGTTGGGAATTATTCTGCCTAGAACACGGTAACAATCTTAAAAAAatAAATTCA
>contig00553_2_135
CTCTTTtGCATtAATTCATAaGATGTATTGCATGCATTTGAAAaCTTCTTCAACATTTGTCTATTAACATTTTTgAAGCATTTAGCTCAGGCATAAACGGATTTAATATTACCAAAGGGTTATGTTTAAATtCG
>contig00554_1_145
TTtAAGGAGCTAGTCTTTCAATAATCCAACCATTTTCAGCTTGAATAGCGAACTCACCTAGTTGTTCACCTTCCTTTAATTTTCTAAATCTTAATCTATCATGTAATCtGATGTCATTTCCCTGCCAAAATTCGATTTCTTCTGG
>contig00567_1_111
gtcatcagcgataaaatcaatttatgaagcagttgaaagagagaacgattaaaaacgacttcagttgatgttagacgctcaaattattttaatacaatcacaaaaacccga
>contig00579_1153_1344
CGTGAAgTAAACGGATTTAAAGGTGAATTAGATTTATCTTCTAAGTTATGGCTAGAATTAACCTCATTTTTATTtGATATTGGTGGCTTAAAACCTGGATAAGGATGTGAGAGATCTTTATTTATTGGACTCCCAGAGTATGTTTTTGGATTGTTTGAAAAACCGGAATTATTACTTAATCTTTtATTTAAA
>contig00591_2900_3030
tGGTATCAAAATtCCAaTAaTAAAAGCTAATTGTTTAGCCATAGTAGCATGACCCGGATATAAAATTGGAGTTATTTGAATCAAATAGAaTGGTATTAAACACAAAGATAAACCGCCTTGtATtCCGAAAA
>contig00597_21_146
CcAACCTCGCCAAGTGGAATATGGTTAATTGAACACAGACCAaGAAAATACTtAAATCATTTAAAAAaTCGATTTGATAGAAATACATCAAATTTGACTCGATTGGAGAATTCAGTTGCTTGATAG
>contig00609_7091_7230
TTAaCTTATCACCcAAaTATGAGATTGGATCATCATCGATtAAAGTAAAaTCAATAGCgATTTCAGCTGAGTCTCcATTTaGATCAGTCGCGGTTAaTTtAAATTTGtAATTTTTTTCAAAGTATAAATTAAAATCTTTA
>contig00619_218_373
CCGTATCGTAGCTGAACCGCACCATCATACTTTAATCAATTTAATAATTTGCATATTTGCAATATTTTAGTGTGCTGAAATAATTTTCCCTTCAATTGTCCGGATAACTTTCCAGTAAGATTATAAGACCCATAGTTTCTAATAAAAAAAATtAAa
>contig00637_761_951
GTTATTTTTTtCTAATTTTTAAAACTCTATAAAATTTAGAATTATGGAAATAGATGAGAACACGAACGACAATTCTTCGAAAAAGTCCACCAAAAAAAGCTTAAcGCCTCCAAAAGACCAATCAAATCAAAAAGCTCTCATTGACTTGATTAACAAAACATTTGTTAATAATTTAAAAATTTTGACCAAAA
>contig00646_932_1041
GTCAACTTTGTGAACACTTGTTCACCAATTTCATGAACAATGGTATCATGTCGACTTGAATGTCATCAAGAATAGTCGTGTTCACAAAATTGGTGAACACTAAAAaTAAA
>contig00646_1680_1828
CTTATTACCGCCTAAAATATTTACAGCgTAGAATATGTTTAAAAACAAGTTTTGAAATGTTACCTGTCAAAATCTCATATGAGATTTTTAGTtATCATTTTCTCATGAAATGTTAGCACTAGTTGAGATCTcATGaGATTAtGGTAaCT
>contig00658_1424_1571
TGAATCATGAACAAATTGATAAACTAATATCGCAATGGTATGAAGAGAATTTAGACAAGTTATATTTTAAATtAATCGAGCGTAATTTATTCGATTATCACGCTTTAAATCCGGGATTtAGTcAcGAGATTGATGACCGTCAaGATTA
>contig00692_224_411
AGTCTGTCTAAATTTTGAAAAAAATTCAAAAAGACCTGACTTCATTAACAATTGATTATTAAATTCTGCTGAGAGACATTAGACATGCCTTTAGAACTATTATCAATAATAGCAGAAGAAAAAAAGCTAAAACAAATTGAGCTTTTTATTTCATGAGATTTCGACTACGATGCATGTTTTGCTTTCAA
>contig00699_1178_1353
AAATAATGTTATAATTTTTtAATTtAAATTTGAAATTATTGTTTAAACcAAAAaTGAGTCGACGTCCACGGTCTGGTGTTGTTTTCAATCATCAAATACGACCTCAAGAACACACTACTAAACCAATCGAGCAACAAATTAACGATTTTCTCGATTTATTCGATCCCAAATTCGAT
>contig00705_421_559
GAGACTTTGTAATTTTTTTCATTTGGGATTAATTGAGGTTCGTTGAGACACTTAATTCCAAGCTCAATTTCTTGTTTAGACTCACATGTAGAATTTTGAAATATTTTCGAATCAATTTCGACGCATTTGTCGACATCGG
>contig00713_15_146
atCCcTAAAaaTAAAaAAAaTCCCaCTGATAAAaTACTACAGTCTTCTCTCGTTAATCCTACCACTTTGAGATTtGAATTTTTTGTCGGACATGCTATAATCCAGAATTCAGAATTTATATAAATATGTCGG
>contig00714_964_1132
CTAATCGGATTTTGAAAAAAAaaTAAAAAAaTCTaatttttttGTTCATTGTAAAAGTTATTAAATGAATTTAAACATTAAATATGGAGATTTGTACACCCAGACTAACAAGGAAGTAATTAAATTTCGTAACTtATTACGAGAaTGTTTATtGTCAAATGACTGGAGA
>contig00719_822_922
CTTTATTCGGATTTGCTATAGCAATAGTCTGTGAAAGACTATCAAGTGGTGGTAGATTAGTTTTATCGGGTTGAGATAATTGTAACTGCATTGTCTTGGGC
>contig00739_1_179
AAATTATTTGACCCtTTTTAGAAATACTTGATTTAGTATGAGTCAAAATTCTAATGAACAAGAACCTAAAAGAGAAAGAACtCCtTCGACGCCAtGtGGAAAGCTAAGGGtACaTaAT
>contig00761_1717_1969
ATTTTAAGCAAGAATTTACACTTGAGCCTCTTACTGaACTTCGAATTGAAACATCAGTTAAATGTACCTTACAACTTaAGTCTgGTTTTGCTGAAATATTCGGTACAGAGCTATCCAAAAATaaaGACTATACTTTTCCAAATGGTGGaAAAtTCGCTGCTTTTACATGGCACGGTTGCACTATAACAATATCC
>contig00768_928_1141
TCGAAACATTAAGAATAGAAAATATTCGCTTGTTAAATTTTCCTCCTTTAAAAACACAGTCTCAAATCAAAAGTCAAACATCACTCAGAACTATTTCATTTAATCTTCTTATTGGAGCTCATCTTCTGCACGGTAAAAAATCTGAGGTA
>contig00771_940_1022
TCAATCGGATTGAATTGTGTTATTAAATAGTCTCTTAGGATTTTATTTCGAGGTTGTTTCGAGTGTAAATCGAACCATTTCGG
>contig00780_14_181
gttcttctgatgtttcATCAAaTGTATCGtCGTTTTCAAGTCTTATCTCcTCACTAACCATTTTTTGTAAACTAAATGAATTGTACGGACGTTAATAATACACCCACCATTTGACAAAAAAaGTtCTTTTGATCTTTGCTACTAGCCCTTTGATACGATACACCAAAG
>contig00788_106_230
AAAATTTTTACATCATTTTTTGCTAAAGGACATGAAAAAAGAAGTCCATATGCAGATAGAGCATGAAAAAGATTGCGTGAAAAAAaTTGGACAAAAAaGGAGGTGCGCTTTTTtCAAGGATCCGC
>contig00788_559_665
TTTATCATCCTATTTAGCTGCATTTTCTGATTTCAGTAAACTCCTCTAGTACTGTACGCTACGGCTACGACATAAAATCGATAGCAGTGCAGTATCTACAATTAGCC
>contig00788_375_485
TATTATTGGAACAAACATGATTTGTACTGTCTTTCAAAAAATGTATACAGACATAGAATTCAATACATGGTACAAAACCGAAAaCAATGAATtCTACCTAGTGCAAAAAaT
>contig00812_1_85
GATATAGTCCGTGTTAtACTAACTGAAACACCTGAACTTTTAAAAAATTAATAGTAGCATAGCAGAGTGAGTGAATTTATTTTAG
>contig00811_5_163
AATGGTAATGGTAATGGGTAATGGTAATGGTAATGGTAATGGGTAATGGTAATGGTAATGGTCTGGTAATGGTCAGGTAATGGTAATGGTAATGGTAATGCCACTTTTTCGAGGCAAGTGCTGTAGATAAAATAGATTTTATTTTCACCTTTATCTCCC
>contig00816_539_669
AGTGTTTAATAAaTTTAATTCGATTGAAGAAATTTCCGAATTCTTGAGTTTATCATCAGTTGTAATATTATCcAATCTtAGaCCAaTGATCAATTGATTTAAATtCATATGATTtGgtCgTATTAAACAAG
>contig00825_1_129
CGCTTACCaTGaGACTTCGTGTGAATTTAGTATAAAATTCCGAGTCGAAATTTTTTAAAaTTTCACTTTGTATTTCGTGCAAAATTTCGACTATTTGAGAaTTTTCTTCGTTTAAACTCGAAGTTATAA
>contig00825_1048_1160
CGTTATTATTTGTATTGATTTTTGATAAAAAATTGTCGAAATTAGATTCAAAACCATAACCTCCAACTGTTTGGCTATTTGAGTCCAAATAAAGCTCAAATaGTTTGCTTACC
>contig00850_1472_1587
TGAAAAGATTCAATTTTGTGACGTTCAATTTCAATTTGTGTTGAACAGTTTTTtGTTTGAGTTAAATAGGTAGATCCTCATCAATCGCCGAATTATCGCAAAACGCTCAAATGCGC
>contig00856_838_1036
AAAGTATATGCTTCAGGAAATATCAAATGTCAAAAGACCCCCAGATTCTGATTATATAATTGAAGAATCTAAATGTGAAAATTTCAAAAAAGCAAGAGGTTATTACAGACATGGGACATATGCTTCAGATTTTCCATTAGCTATAACAATTTTAGCTCATGAATCAGCTGAACAATTAGAAAGACTACTAAGAACTTTA
>contig00923_984_1127
AAAAAAAAAAaaaTTaTAATTTCTGGATTGTTTATATATCATAAAAaTTTTAAAAaTTGTGAAAAAAaaTTTaTtATTAAAAGTTCGAAATTTAACTAGGACCTAAAGAGAAAATATGTCATCTATTTTTTAAAAtAaTTTAAA
>contig00973_3_90
atttaagtaagggatatattctggcttgatttacagcaagATTTATTTTGGAATACAAGTTCCATTCTCTAGTCTATTTTGATTAAAa
>contig00996_87_259
AAGAATACACATATCGACTAAAaGAAAAAGACGCTGAACTTCcAAAAATAATAaGTCAaGttATtGgTtATGGGTTGGCTGAaGAACTTTTCAACGAAaTTAATGATGAGTTTTCTAGTCCAACTTCTTGGAAAGGCGATTTAAATGTTTCTTATTCTATAGGTGGCAGTTTA
>contig00999_16_80
GTTTGAATACGACTGGtATTGAaTTTATCAAGtATTAAAAAAaGtATTTCTTGgAGGAGTTATTG
>contig01002_2503_2751
AAATAAGTGGTTTAAAAAATTGTCGAAATCTTAAAAAACTATTTTTGTATTCAAATAAATTGACTAAAATAGAGAATTTAGAGAACTTGAATTTAGAGGTTCTGTGGTTGTGTGACAATAAAATTTCTGTCATCGAGGGGATTGATCATATGACTGAATTGGTAGAGTTAAATCTAGCAAGAAACCTTATTAGGAA
>contig01012_69_274
TTTAGATTAGATATAGCTTTGGATATTGAAAaTTCAATTACAGATAAaTACACTGCTCATTATTTTGCTGAAGAAaTTCAAGGAATGTCTGATGCAACTGGCATTGATAAAAAaTTATTCAGACGAATTCACTTGATCGGCG
>contig01019_4_86
CAGAGCTCCCATTAAACATGTTCTCTCcGAAAAaTCGCTTTACCAAaCCCTTTAAATGATACCATTTTTTATATCCTcTtGTA
>contig01019_621_758
CTAAATGTGAATTTTTTTtACTtCCTCATAAAAGTGTCTTACAAATAGGCGAACTtCCaCCTAAAAAAaTTaCAGTGTATTAGAAAATGCAACCTCAATATTTTCCAACGCACCATCACGTCATTCTACTCAACTTCC
>contig01023_398_580
CTTGTCTAAAAACCAACCAGCACCAGCTTTTTTTCCATTATGACCAATACGAATTTTATTCaTTTTTTtCAAAGTAACTGCTTCAATTTTAAaTACgTCACATTTATTTTTTTCAAATTTATCTTtATtaGTCTCAGATTTATCcAACcATCgttcGCcTGTATCtCcTagCTCACCGAATAa
>contig01043_43_216
CTCGGATCCGGTTTAACCCAATTTATAACCCGTAGTAAAATCATTTTATTTTTCAATTTTGAAATTTTTAAATAGAATATTGGTgaTCCGGGCTATCCGGGgAGCACCAAAAACACATTTTTTTGAAAAAAACGTTTATGCCGGTCGCCGATGACTtCGGGCCAggATTTTTTt
>contig01051_431_576
GCTCGAAAAGCATTTTAAATCATTGCCTCCTTCGCTATTAAATGAAGATAACAATTCCAGAGATTCAACAGCATCGAGTACAAAAaGTaGTAATAGTATAATCGGTCcAAGCTTTGAATCAATTGGTCCAAATGCTCATCTAAGTT
>contig01076_781_865
GCCGTTAATTAGCGAGAAATGCAGTATCTAAAAATAACTGTAAATCTAAGCAAAATTAGATACTCAAGAAACTTCTAGATTCAGC
>contig01085_349_543
TtAAGAGAGCAACTCTTATTTCCATTTAAAGTAGTCGATAAAATAAATAAATTTGATATTGAAATGGAagTAAACAACGGTGGTATGAGTTGTCTAAGCAAAGCTGCTCGTtATGCAATAaGTAAAGCATTATGTtGTTTTGtATCAGCCGATTCAATTGAAAAaCTtCGCTTAGCTGGTTtACTAACATCGGAC
>contig01085_68_291
TTtAAAaGACGAAaCaGgCAGACCTTATCAAGAaTTAGAAGTTCGTCAAAGAACTGCTATTGTCAAGTTAAAGTTATATGAAGGCAATGGTAAGATAAAAATAAAaGCTCCAGAAGGAAaTTTCAATATTAATTTCTTTGATTCGTTAACTCAAAGGTA
>contig01093_1928_2099
TGTGGATTTAATAATTTCCACATTTAAACTTGTTTCGTTTAACATGCCCCCTGCTTCTTGCTTAAACTTAACAATTAACCAAGGATTTAAATATTGTGTATTTATTTCTGTGCTAGATAACTTGCATTCAATTTCTTCATAATGAATTGAAGTCTCATTAAATTCATTTTTG
>contig01112_5_198
GCTAAAGTTAACTCTtGATtACGTCCACCTTTTCCTATTGTGTTGCATTCTCTCATATTAACTGTAGTCTCCCCACCACTTATTAACCCTATCTTAACACGGTCCTTATCTCTtAAGATAACATCTTGAAaTTTTAAATTtGAAAATATTTTtCCATAAAAAaTATCTACTATTtGgTTTAATTCATTCTtATC
>contig01115_7_267
cGTaGATAATGGAAAGATCATGGAAATTGAGAATTCGGATAATTTAGTAAGTGTGGTtGTAAGCAAaGCCAcTAGgAGTGAAGAaGAGTTTGTATTGAGTAAaTTTGATTCGAATTTTGTTATTAAATATTTGATTAATAATGGAACTTTTTGTAATAGATTTAATTGGGATTTTTTTttATTTTTtCATATAATATTA
>contig01114_724_901
AGTCCAACGACGATTTTTATGTTGAAAATAATCTAgAATATTTTTTTGATCGACTTAATTGTGATTGGCATTTGTCATTGAATCGTTTTgCAAGTATTTTACCATCGGCCAAGTCCAAAATGGATCAAGCACTTTTTTCTTGTTCATTTAGATCAATAGGAAAAATGCTACATTTACA
>contig01124_395_525
GAAGTTGGGAATCAATTCACAGaTATCAATTCATCAATTCAACATTTACCGTATTCCCTTGCTGAATTATGCAGCATCagAaCTTAAGAACTGGATTCGGTGCATGCACTATTCTACATATCTCCCATGTT
>contig01144_1049_1211
TGTTAATTTTAGTATGAGGAATTCAACGCAAAAGAAATTTTACATATATCTTGCTTCTTTGAGGAGCTTTAGCGTTATAAAGCCATAAAGACGGTAaTTTTtAAAAAaTtGATTATTTtATTGTtGAAAATATTCAACATACAGCACTTCTATCGAATTTGCG
>contig01145_525_645
ATTCAAGAGAATTCATGTGAATACTTTTGAATATTCATAAAAATTCGTTTTCGGagCATATGAATGGCTAGGGTAGTgCAAGCATTAAAAACAGAAATGTATTAAGTAATTTCACCCTCAA
>contig01152_2_150
ttttaattggagcgaataaagacaatttcAGtttgccaaaaggaaatgAACtGCCAATaGTAGCTAAaGCcAgTGCTAATTTGACTGTTGAATTtAATGCAAATAaTCTTAGACCAGGAAATGCTTATTTAATATTGGTTGGTAAgAGA
>contig01172_913_1093
CCAAAAATATGAGTCTTAAAATTCCAATCATTTTCGAaTAAATtCAAATTtAAaTTAAAATCATTTAaTTTAAATGATCCCGTTGAATTTTTCGATTCAGTATCAATTTTACCATGCAAACCATTAAGCGATGCAATAGCTGTAAAATTTTCATTCAAATCCAAAAAGACAACAATTTGAC
>contig01178_1263_1453
CAGGATATGAGTACTAAAaaTtGATGTGTTCCGATAATTTTATAGAGTGTAGTAGTAGTAGTATAATTGCAGTATAGTTTgAGGCACATTTGGGCGCTTATCGCCATGAATCGGCCATTGCATTCGTTTCTCTTTCCATTAAAaaaTGaCTCGTGTgTTGAAAaTaTaTTTaTGCGTGTTGTACCAGCAAT
>contig01195_542_629
ACCTTCTCATCCTTTGATTTGAGCAAATTTGCAGCTGCGTCAAAAAATTGTTCATTATTCTGAAGCAACCATTCAACATCGAAATTCT
>contig01197_1481_1617
ttATTTGATAAACTGTACTTGTATGACCAATTAGTCggCGTTTAActAGGCCaGTTAAACCATTTCTtaTgacTATATCGAAATTTagTCCAGATTGACCCAAaGCAAtATCATCATTTTTTAAGACTGTCAAACAC
>contig01200_861_964
GAAAAAGTATAACCATTGAGTTACTGCGCTAAACGAATAAGAAACTTAAAGCTAATTTTTTtGCGGATGGTAGAATCGGTTATAAGTCTGGCATAAATGTTAAC
>contig01207_390_566
TTAGTCTTTtAGCTTATGTAATCTTATGTCCATTTAATGGgTGTATCAAAAaGAATAAACCGAATAGAATCGAGTGCaCATGTGGTtcACAAACAAGCGATTATAaTCTAATTCGAAaTCAAAGCGATAATGGTAATTACTTCGATCTAATCGAAATAAaCAATGCTGTCAATTTAC
>contig01208_631_843
GaAAAATTAGCTCTTATTGTTGGTTGTCTATGTCATGACTTGGATCATCGAGGTACAAACAATATGTTTCAAGCAGAGAGTCATTCAGCACTTGCTCAATTATATGGTACTAATGGAACAATGGAAAAGCATCAtTTTAATCATTGTGTTATGATT
>contig01211_1357_1544
ATAAAaaGTtAAAAAaTTTTtCTGTTTtATTTtATCGAACTAAACTTCTCTCGATGCCTTTAGACCTCCATCCAGGTGCACGCTCAAAACCATTCTTACCATTTTGATAATctGAAAAAGTCTTGTAAATTTCTTCTTGAGTATTCATAACAAATGGTCCATGTTGTACAACGGGCTCATTCAAgggC
>contig01218_5_174
ATAATAAATGTTTTtGATTTTtAAAaTTTTTTtCTTTtAaGCAAAAAaCGatCTCATCTGGTAGaaTGTCTATAGTTCGCCCAATTTTGAATCCGAATTAAACCAAGACGACAATCATCAGCGAAAAAAAAAaCTTCCTTGGATATTAAGATTATATCTTTGATTTTTTT
>contig01219_328_700
AGCACATGGACCGTTGTTTTTAATAGCCTCAATTTTATTTCTTATTtCAAATtGTTTTAAAaGTATGAaTGcAAAATACAATCTAGCCACGTGGTCAACGAGATTTCTAACAATTGGTTTAATaCCACTTGTAAATACAATAGCCTTGCACAGTTTGTACATATATGAATGCGTTAAAACTGATAATCAAA
>contig01223_739_832
GCTTCATCTAAATTGTTATGATAAAATTCAGGAGATTTAATTTtATTTGCAAAATCTCGGAACTTGGTTTGAAATGTACAAACCTGGTTTACAT
>contig01216_198_419
AATTTTTTGAAAAATATTTtATGAAAATTTCAGCCTTTATTTAAAAAAAaaTCTAATTACATGAATAAAAAGAAATGTCTGCGTCACAAAaTGCATTGCGTtATGAAATGAACAGTTCGGGACAGCAATTAGCTAGCGTTGAATCCGAA
>contig01235_62_906
cAAAgGTCatGTTGGTGTTTATTATAgAGGTGGTGCTCTACTAAAAACAACATCAGGCCCCGGTTTCCATTTGATGATTCCATTTTTAACAAGTTATAAATCGGTTCAAGT
>contig01237_1945_2142
CCCAATCGTATCAAAAAaCCAAATCGAAAAaTACACTTTTTCCAATTATTAACCAAAATAAATCACCTTTTGTAAGCAGTTCAAAAaTATTTGAATCAAaTAAACCAAATGTAaGAAAATCaCAGCCAAaCTCGGCTaTTTCGAACAAATCAaGCAAaTCGaGTAaaTCGaaCatttCaaaTATATCATCaaaaTACG
>contig01252_982_1180
GCATATTTTCaCAAACACACCATAATTTGACCATTCTTTCaAAAtTTGTATCAGACTTAGACTCGGAAAATCATGTCGTTAAGTGTATCGATGGCTCTGAATATAAATaTAAAAAATTGTGTaTATGTTCTGGGGGaCA
>contig01265_2061_2235
CTTAACTTTTGCTATTCTGATTAACACTTCATTTACTTTCATTTAATAACGAGTTTTTCGCTATATCAGGTTTCGtAATAGCAAGGTTCGACTGATCCAAAATTTTTGGTGTTGAAGGGTTaGAAATTTTTGCTCAAAAGTTTAAaTACGCAATTACTTGCACGCTGAATTTTTT
>contig01279_790_964
TTTACTTTAACAATTTTTtGTTTTTTGTATCGTCTTAACcAATCAAAAATAAATGGCTCAACTTCACTaTCCCATTTGTATGTTGATTTATGGTCACCAACATCGTCATATTCGTCAATCATAACAGGTTTCAAATTTTTCAAACAACATTTAATAGCCAAAGGCGGAATTTCGG
>contig01289_298_477
CTTGTTCTTTCAATTCAGGAAAAACTTTAGAAACTTTTTTtATCAAATAGTCTCCATATGTTCCACAAAATTCATGTACACTTGATTTATCCCATCTTTCATTTCTATCCTCTtCTCTTAATTCtATATTTTCAATTTTTTTAACTTGGgCAAAAAAATTAGGATCAAAAAAGAaTGGAT
>contig01294_7_62
TTTtGGCACAaTCcTGTTCAACTAATGAATTCGGACTTTTAAAaGCCGATTGTGTC
>contig01302_3113_3272
GGCATCATTTCGATCTTCATTATGCGACATGAAAAGCACAACTTTCCAGCTTGTTTGGCTATTTAatAAATTGACTTCTTTACAaCCAGGATGATCTGGTAGTTCAAGTTCAGTAACATGCAATGATTGCATAGCTACAAAAGAGTGTAGAATAATTCTA
>contig01321_667_817
TTACCTCTTTGATTGCTTTCAAAACAGCAACCGAGCTGTCAACACTTAAATTATCAAAATAGTAGGGCTGTAATAaCAAATCTATGTCGGAATCCATATCGGATTCTTGATTAAGAGATTTCATTCGGTTTTTTtAAAATTtAATTTTTtA
>contig01336_1769_2371
CAAATGTTTCGaAAATTTGTTAGAATCTTTGAAGCTTACTAAAACAAAATATAAGCCCTTACTTCAAATGTACGAAAAGGAAATTAGTAGAAATCGTAGAGGAAGCATTCTGGTCCAAAATGGTAAATATATTTGTGATTTTTCCGAGCTAAAAGAACAGATGTCAAATTTAATTAGAAATTTTGAGCAAGA
>contig01337_1123_1284
GTTTAAATACAAATTTTCGGTTTTTAAAGAATCATGTCTTCTTCTAACTTAGAGTATGCTTTAAGTCAACAAGAACAACCATTAAACAATTTGGTTGAAAATGCTTTGAGAAGTGTATCAGCTGCTAATTTCTCACAAGCCTATACTCAAAACTATCCAACT
>contig01350_790_974
CTTTTTTCGAGATTTGATTCATAAAAAATTTCAATTAGACAGACCAAGTGAAATGAAGAGTAACACATGAGACTAGTTAAAATaTTTAGTAAATCTGGCAAAAaGTTCTTAAGTAAAGTTAAtGTTTTTGTAAAACTAAGTTaTCGATCCGTTAAAACACTGTTTGAACCGAACAGACAgAAAaC
>contig01351_1924_1946
CTGTGAATTATTCAAAAATTTCG
>contig01343_4967_5132
GAAAaTTGTTAAACCTCAAGGTGATGTAAGTCAAAAATGCTTGAGTATTCTAAGCTCTTCAAATTTGACCCAATTAGAAAGATGCGAGTTTTTCAAATGTTTTGAAGAAAGATTTCCGTGTGGAAAACAATATTGGATAATGAATTGGGGTTATAAATATTGTCGT
>contig01371_1294_1449
TTCATGTTCCAGTATATTCTTCtAATTGAGTAAATACCGTACCATTTTTACGACTAGTGTTGTTGGCCGCGGCTTTCGGACAGGAAATAGGCGgTGGTCTTCTGGTGACCGCCGGGGAAAaTAAAaTTTTtATAGGCTTTAAATCTAGCAATCTTA
>contig01374_1699_1890
TTTCATTCTCACAATATGGTTAACTATGGTCATTTCGAATTTTGATAAGTCGAACAAATCATTCGAATTATTATTACAGTCTACTCTCTTTTATCGGGATCAAAaTAGCTACCAAAAaaCGGTTTGTGATACTTTTTCTCCTAAAATTTGGACCGGGGAAAAAGTACCCGTCACGCAAAAAACTTATCCCCA
>contig01375_1376_1541
TTATTTAATCAAAATACAATACCAaTAGGTATTGTTCAAGAGGATAACAACACGTATCCTAACGAATTGATATCCTCGTCGACAAATTCGAATTTTtCGAATAAATCAAATGATACATCGAGTTATAAATTTAGTTTAGTACGATCGAAAATAAGCAAAAAaTCTC
>contig01378_1242_1431
AAGAATTAAACAAATTATGGTTAAAACAAGTCGTTCAAATCTTCCAAAAAATTCTTCTAATCAACGTATATCAGCCTCATTTAACTCACACAATTCCAATAGTCAAATCTACATGTCCAATTCATCACAAATATCCTTCAAATCATTACCCAACATACcACcACCGCcATTAGgCTTCAAAgacattaga
>contig01389_714_885
TAATTGCCAATTTTTTtGTTGTtGTTTTTAATAAAAAAaTAAACTAAATTAAAATGAAAACAACCAAAGACACTAAAATAAaCTACGGGTCATTTTTtCTATTGGTATTTATATTTTGCACATTCTTATCTATTTTATATTTAATTTACCTAAATTTTCCGAATTTGGACGA
>contig01392_2693_2869
aatacataattatggccatggtggatcaggcgtaacaatcagttgggGATGTGCCACCAATGTAGCTGAATTAATTGAAAAAGATTCTAAATGTCCAAAGCCAAAATTATAAGAAGcAAAA
>contig01395_604_717
GTCGTATCTTCGGAAAAGTAAAATTTTTGCTCATTTTACAATTTTCATCCTGgTGTTATATTGAGtAAAACACCTAATTAACCTAGCTTGTGgCcATCTAAAcGCTACTTtAaT
>contig01422_705_895
CAAAATTAGATATAAAaTGTAAAAATGATAAATTATtAAATAGAAATAAACGTAATGTGACATCACATACGCATACATCCGAAaCTAAAaTAACTAAAaCaTTAGCTATTaTAaTGGGCGTATTTGTAGCTTGTTGGCTACCATTTTTCATAATTTATATAATACGATCACAATTGAaTAATCCGTCGAGT
>contig01422_985_1157
TTTTCGTATTGCTTTTTCGGATATACTTGTGTGTAGATGTTTTAGTAAAACGAGAAATTTTATAAGTTCGTCTGTGTACAGAACGCGTAAGGAAAAGAAGCCGAAGAAACAACTGGAACAGTGTGAAATTTTAAATGATGAAACAATACCAAAGGTACAAGTATGAATGGAGA
>contig01423_7_192
ATATCCCTTCAAAAAACaCAGGATGATGATAAGGGTATTCAGGTGCGTAGTGTCATTAAAGCAAACAGAGGCGGTCGACCCTAAAAATTTAAAGGGATGTCGGCGGGAATTTTAAGGGGAAATTTGGGTTTTGATATAAATTTTCCAAAGAGAAGACAAACCGAAAAAACTACGAGAACTTTTTCT
>contig01428_241_423
CACTGAAAATaGTTTAAATTTGATAAAaGAATTGAGAAATTCTGGTGACTTAGTCAAGGCTtCTTATTTTTTTCCATTAATTTCAAAAGAGACAAGTGAATTGAGTAATGCGCTAAAGATATGCGATAAAAATATTCAAAAAATCCTCAATTATAAACGCATTGAGTCCTTATTGAAAAAAAT
>contig01428_1832_1948
AGCCAATGAACTCTATGAAAAGAAATTGGACAAAAAAATTGATTTAAATGTACTCAAGCGTCTTTTGACTCAAGTAAATAGAAAGCAAGCGGAAACTATAGTTTTTCATGTTCTAAA
>contig01432_1499_1683
TAAAAATACCCGCCATAATCAAAAAAATATTAGGTATTCGCTCCAAAAGATCTAAATGTAAACGCGAAAAATATTTCTCATCTGGATGATCACTTGAATAGGCTTTGTCTGGTGAATAATTGTCAGGGTTTAtGTAAATtGTTTGAATTTGATCGAATATAATTGAGCTAGCTCCATAaCCGAAC
>contig01444_1_130
TCCACAAGCAATTTGTGTTATTtCACTGCCCATCAAATCGACTATTTTTTTAGGCAAaTATTCATGACTggaaTTGTTATGACCtAATTGGCCATACATACCTGCACCAAATGTAAaTaCTCCACCATCC
>contig01481_2_152
ggttagacCAttaaaagCATAtttgtCtatttttacaagtccACAGCCATGAATAGTCAtttCGTTCAGAtttACTaaattttGaaaTCCATTCGGAAGAAGTTCTTCTAAtttGTGACAAGACTCTaaaTACAaTTCAGTAATGTAaTTT
>contig01484_335_491
ATTTTGAAaCTGAGGCTCCAAGGAGAAaTAAAAGCCTCGAAGCTTATAACTTATTATTATAAGCTTCGAGGCTATGGGTATAAGCGCATTGTCAACTGAGTTTTTTCAAAAGCAAGTAACATCATCATTTCTTAAGTATCAAAATGCTCTTGCTGAC
>contig01499_890_1014
CCCCAATCGTTTATTTTCTTTAGGCGCAATTCAATAACTTCATTTTTAGATAGAATTATGGCTTTATCATTTTTTAATTTCTCTGAACTTGATTTCGTTAAGACACCTGTATTTGACATTTCTTT
>contig01510_1_146
AAATAATGATCCTaCGAcTAACACAaTGtaTTTAGgATCACTCCTtGGACAaGGaCGTtATTTAATTGAGTCCAAAAAATGTCCGAACAAAAGCATTTATTTATGGATCTTAAATGAAAATGCAATTTTTAAACATTTTAAAATGG
>contig01515_930_1092
ACTAAATTCTCGTAATTAATTTGACCGAGTAAATTCGATGTTTTATTAATTAAAATCGAGTTTAAATAGCTTAATGTTTTACCCTCGAAAAaTTCGGATATTTTTACAAAATTGACTAAAaTAGGACTTTGTATTTCACGACTAAAAAaTTCTTTAAATTCTG
>contig01540_978_1093
AAAATGTAAAAAaTAAAaCACTCGTGGATAAATCAAGACTTTGTATAATTGGATTCCATCCAACAGAAATCCCACTTTTAGCCCAAAGCTCAAAATCGGGAGAAGGAATATCGTAG
>contig01543_1_246
GAAAAATATTAACTTACTCAACTCAAAAATAAATTCAAGaATAAATCAGGATCTAAAATGaATAtTTTTAAAtTATCGcCGTTTATTGcCATGATATTCATGATTGCAAAAACTACACAAGCCCTCAAGTGTTATAGtTGTACTGATTGTAAtagtaaCATGTcccTTAATCCGGTTAACGAATGTATAcc
>contig01562_326_435
AGCACCCTACCCTCCTAGGAATTACATTTGACAGTGGTCTTACATTTTAAGAACATTTTAAAAATGTTAAAAaGAAATGTGAAACTAAGTTAAATTTACTAAaGATATTA
>contig01579_2298_2317
ATTTTATTCAACCAGACGAT
>contig01608_47_156
GAAAATAATGCTCCTTtAAGTtGTTTTTtCTtAtCATTATCTAGAGGAAaTTTTtCCcAACTCGaTCTTAATATTTCATTCCAATCTCTATCTaTTTTTtCAAAAATTTT
>contig01608_233_370
AAAGCGGCTGTTAAATAAAGTGAATCCATAGGCATTTCCTGAATAGCTATTTCTTTGTCCGTAAAACTATTTCTTAAATTTTTATCAGTAATCAAAAGATCAAATTCGATTGTATTGAAATGTCCTATCAATGTGCAC
>contig01639_1_173
AACaaaCCAAGCGCaaaaTATTACCTCGACATTACtttCATCATCTACAGGAATGATTACTTCAcccACAATACCAGCTGGTCCtATCCAAACAAACTCTAGTGTTAAAACAAGTCCACCTATTGTCTTAAAAATTTCTACTAAAAAaCTTGAAATCTTGTCTTCAGTAAAAG
>contig01644_1071_1295
CTTCAACtTTTTTAtTTaaAAAATGGTCTAAAGTTaAAAATTaAAAATCTAgGTGTACCAACTGCATCTTGTTTACCAATGAACACATTAGATTTATCAAGCTATAATCAAATGGTAATGAATTATGATGATACaAAATTTCACGGTTTTAAAtTTGTTTCATCAGTTTCTAG
>contig01644_1362_1560
ATCACATTGAAATAGGTCCATATtAATTTTGGTtAATATAGCTAGAATACATTTAGCGGCAATTTTTTCACACATTCGCAAGCAGACACTTTTGTACTTAGTTATAAAAGATTTTTTAAGtGCATTAGCATTGAAGCTAtcTTCAGTTTTATAAATGAAATCATTTTCTACTTTATCATAAAGAAAAAAaTAAGTTCCA
>contig01644_1968_2128
CTTTTAACCATAAAAGAAAATGATTTAGGAGTTACCGTATTCCCTTGTTGAACCATGCGTTCATTGCCCGAATTTACATGTGAAGCGCATGCACCTACATAGACCTCTGCCATGTTATAAAAAAaGTAATACAAGTTCGACGCACTTCATGTGTAATTTCG
>contig01650_2_112
aCCATGTGGCATAATCAGCTTTAGTCTCCCATAAAATACCAACAACACCATTTTTAGAAAATGGTTCACTATAAATTTCTGTATTTTTTCTtATTTGCCAATAGATTTTAG
>contig01708_4_163
CATGGTGACTTAAAaTAAGGGTTCCGAAAGGGgCATTGTAGCAAGTGTAGCGACCGGCTCTGTAAAAAaGGAGTAAATAAAGATCAACAAAAAaTTTTTTTTtGCTAGTTGATTGGAAATAaTCAAGGATTTCAGTAAAAAaAataGGAATTCATACAGA
>contig01716_541_562
TCGAAAAAATTAGCTGGCATTT
>contig01725_1017_1207
ATATCTCATAGTCTTCGACATTGAAAGAGCTTAACCAGTTATTTAAAACTTCTTTGTCATCAATTTCGTTGGAATAGACTAAATATGGCTTGAACATTGTGGCTGTACCTCTATCTCTAAAGTTAACTGTACTTAATATAACTTTtACGATATTTTCAAATTGAGAAATTTCATTTTCGCTTTCACAATTG
>contig01725_2650_2821
TGTAGATTCAAGGAGATATCCAAATATAGGATTGACAATTGAAGATTGAATAATAGCAGCTCTGTCGGTATAAAGTTTGGTGACTGAATTTATCGCATCTCTTAGTGACTGCATTATACGCATCAATTTACCGATAGGAAGGTTAAAATATTTCAATTTCAATAAAAAaTTC
>contig01725_2416_2593
ATTTtCTAATATTCTAACGAAAATCTCTGCAAAAAACTCAATTCCTTTTTCTTTATTATTTTTAAATtCTGCTATCAAGGTACTGGTATTTGAATTTCCGGATATATTTTGATTTATAGGTGGAAACATCGTTAATAAAAGACTTGAGAATGAACTATTCAATGAATTTGAAGATGAA
>contig01729_39_179
GGCGTCTATTTTAACGATTTAAATTGGCATCGTATTAAATTAGAAAAATTCGAAAATTCAAAAATTACAATTGAATTAGATTCAAAATATAAACAAGAGTTTATATTGAGTAAACGTACGGGCCGTTTGGGACCACTTTTA
>contig01729_248_373
AAATGTCTATTATTCTTCAAATGGTAATGGTAAAATTGATTTGATTGATAAACTAAATTTAGCTGATTCTAGTGTTCAAGTCGATGGTCAAGTACAATGGGTATTAAATACGAAAAaTACGAATGG
>contig01730_75_312
AaGAACTGCCTCAATTCAATGTCTTTGTGATAATTCTGAGAAATTTAGTTTTGCCGAAGAACGACCAACTAaCACTTATAAaTTTACaTTTAGTTCACCATGCTGCTGCCCGAaCGGTTGTTCaGGTAATTTGAAACcAAATTTTATTTTTTtAAaaTAATAATT
>contig01739_1473_1619
AAATGATGACAAATCAAGAAGAATATATAGTTTTAAATGATTCAGATGAGAAAGATTCAGCGAGTGATGTTGATCCATTAGTATTGTCTAAAGATCTTAAGGCTTTAGTCAACAAGTAACTTCAATAAATATTAAAATACCTTGCTA
>contig01764_224_421
CTTGGATACTAATCCGATtCAATTTTACTCTCAATTTAATTCGAATGAATCCTATATCAAACCCAAATATAATGCTAGATCGACTATTTTGGACCAAATAGATTGTGTTTATGATAAAAAaTTAAAAaCAGCCGTTATTCCATGCTTAAAATCCCAAAATGGTACATCTTTTtATGTTCCGATTGACTTTGTCaGAAa
>contig01781_1119_1240
atcACGTAGTTCaGACGAGtAGTtAGTATTCGCAGCAAAAaTTTATGCCGAGGCCGtAgAGGCGaGTCTGAAAATGGCCAAAAATGGGtagcctgagtgatcaaaaaccgagctcgacaaaa
>contig01786_2736_2902
GTCGATTTGACGAGTATTTCTGTCCATATTAACAAATAGGGTtCGTAGCCTTGAGGTGGTGGATATTTACGAAAATTTTTTTCAATTTTAACACAATAATTATCTGTCAATTTGAATTGATTTGTGTTAAATGTGAACAATAAAAGTACAATTTGATTAATTTTGAG
>contig01789_115_227
GAAAACAATGAGTAGTGACAGAGaGAACAATaGCtAACATGGtATTTACATCtAAAaTaTAACatACcTAAATCACCGGTGATACCTGaTCATCATCATAATTTTATTTTttt
>contig01828_633_832
AAGCAAAAACATTGACAATTTGAGAAACaATTTGaAACTTGACCAAGAACaAGAAATTTTATTAGAAAGTCTCAAAATCTTTGCCGATACCaAAAACTTGTCAAAATCTGAAATTATAAATAAATgGCACGAAAAC
>contig01854_6375_6482
TTATAATCGATGATTATGTTCGAATAAAAAaTTAATCAAATGGAATTGATTCGTGCTAATGTTTAGTGGAAAGTCGTGTTTAGTGATGACTGGATGTGTCTTGATGAG
>contig01872_4289_4322
TAAATTAGCCCTGCTTAAATTTGCGTATTTTTtG
>contig01873_60_155
TACTTTtCTAGCTGAGAAATTGGATGATTGTTTGATAAAGACCTCTTGAATAATATCTAAATCACTAGTAACTAAAATAGGTAAATGACCTTCGAA
>contig01910_198_373
ACAAATGTATAGTCATCCTCAGCCTCTCTGGTAGTAACAGCTGCGAGGATAGGCTTAAAGTGTCGATGGTAGTCGATTGTTCCAGCGATAATAAGGGgATATCCTTGGAAAATAACTTTGTATGTAGCGTCTATAGCCAATAAATCAGGACGTTTTTGAGCATTTTTCATTAATTC
>contig01921_1672_1808
TTTtATAAACATTATAAAGAAGAAATTATATTAAAATtGAGTCAACTTCAACTAGAAGTTGATTTATTGAAAAAAGACAATCGACGCAAAATAAAAAATAGCATTTTTAAGGACGTTTACAAAAAGCGGGATCTGTA
>contig01947_2368_2562
ATAATTTCCACTCAAACACTTTTCATCGAATTTtGATTCTTTTTtAAGAAAACTTATTTCTATGCTTAACAATTTTCCCTCGTCAAAATCTTCAATATAAGTCAAACAATAATCTCTGAACAAaTTTAAATGCTTGAAATTTTTCAATACTAAAATATTATTCAAATCACAAAACTCTTGGACTTTCTtGTCCAA
>contig01953_212_392
CAAGTTAATATGTTAAGAATAGAAGTATtGGTTTAAATAATTtAaTAAAaGgAAAAaaTGgAGAGTCcAAATCcTTtGATgacTCCAGGTGGACCAGGACCAGtATGGAATATTCCAcaaCAGAATCAAAAGCAGATACTTCTATTCAATCaaaGTAATCaaaataaaaaaacttaataaa
>contig01955_1664_1683
TGATTTTGAGTAGGCATTGT
>contig01968_1471_1611
CATTTACAGGTTATACAGAGTTTCCAGGACCTTTAGAAGTTCTCAAAAGTGGTCACTTGGTTACAGGTTCCGTcgATGGAACAGTCAAAATTTGGGACATTTATTTAGGGGTGcATTTAAAAACGATTAATATTAATGAAG
>contig01971_3110_3233
GTTTGATTTAAGCACTAAAGGTATAAGGTTCGATATAACATATTACCACTAGTCGAGTCAAGTAAAAACTTGCGCAGTTGTCCCTGCTGTGAACCCATTAGTTACATAAGTGACATTTACTCGC
>contig01974_1075_1320
GTCAACGAGTACAATCGATAAATCTGAAGCTATTCTGATTTATCTTtCTTTTAATTTAGCTCGTGGTAACTTAAAAGCAATCATGAGTTCTTTAGTTTTATTACTAGAAAaTtCCGACTtGAATTACGaTTACCCAGAGATAGTTACAAAAaTAAACGAAGCGTCTCAATTAAGTCTTAAAAAGACAGGTA
>contig01992_508_670
TTACACATTTAGTGCCGCACTAAaCCcAAAAAAAAAAaCTTAGTTGGCGCGGCATTTAAGACATGTTGCCGGATTTAAGACCATGCACCATCTGTCATTAACACTTTAAAATTGGCGATATGATTATTAGTCCAATTAAGCACATTTATAGGTTCCTGGTCAT
>contig01994_4_107
GAAAAATATTATAGCTACATTAGAGTCACAAGCTAAGCCAGACACGCCGTATGATGAGTTGGTTAAATTGTTAAATTCAAATTTAAATTTAAAAAACTCGGAAG
>contig02017_64_194
CTGCTCCTAAGCGTAAAGCAATCGACATAGAAAAAGATAACAGATATAGTAATTTAATTGAGCATTTGAACAATGGCAGCATCGGCTTAGCACAATATTTGCGGTCATGCTCATATTTAGTCAATTTTAAT
>contig02018_800_933
AAAATTtACGTCTGAGTAATTGAGAGAACATAAATTTTGAGTTTCTGTtGCATATCCATTTAGATCTTTTTTCAGCTTTTTATTCGATAGAGATTCAGTGTTTGCCAATTTATAATAAAAATTCGTAAATGCCT
>contig02022_1659_1836
TATTTCTTTTGGACTtCCAACTTAGATTTATGTCTCTCATCTCCAGTAGCTCAATAATCAAGGAAATTCGTCATGAAAAaTTAAaTTTTTTtCTGGATGCAAAAAaTACATTGACGTCAAATGACGTCAAGTGACGTCAGTAATAaTGAAAATTGATGACGTCAGCTGACGAaTGACG
>contig02030_1039_1180
ATCGCTTTGTGACTAATCTTATCGAACGCTTTTTCTAGATCGAAAAAAATCGCACCTGTTATCTGTCTTTTGTTgAAACTTTCGGTGATTGATTGGTAGAATCTTAAGAAATGATCGTGTGTGCTCATTTTCTTCCTAAAAC
>contig02044_91_269
TGGTATCTTGTATGCTACAGTAAACTCGTCCAAACATACCCGGGGTTAAAAaTCGAAATTTTGGTTTTTTACCACGCATTAACCAGGGTTTTAAGTCGGTACTAAAaCTAAAGTTTAGTCTACTTTACATTTTTCAATTTTtAATtGTGCGGGCCAATCATTTAGCCATTAAAAAAAaC
>contig02050_280_393
ATCAATTGCTTGTAATTCTTTGAAACTTTCATTAAATATTGGCACTTTGTCTGAAGTAAATTTGAAATATTTCAAATTTGATAAATTCATGTGATCAAAAGCATCGTGATTAAG
>contig02053_10_160
catatgaccgattgcttctaagtcatctcgtctactttgttcaCgtcctaaatgtgtatttatactcatatacctagcagtaccagtcagacTcttatgttccgaataaggaatatgcttattAttttccGTCATATAttctttagctaaa
>contig02054_990_1126
TACAAACATAATTAAATTTTGAAAATGGCACCAAAATGAACCAAAAATCCATTCGTTGTAAACGTAAGCTGTCATTGTAACTGgTACACAAGCAAGTGTAAAACACAAATCAGCTATGGATACATTTATAATATAAC
>contig02073_508_678
GCCTAAGACAATAGAATTAAATTTAACATCTAACAAAACGTCCAAATTTTCGATTAGTAATCTAATTGGTGAAACAAATGAAGACTCACAAAATTTCACACCTAATAATAACAATATTGAAAATAATAGAAAAGGTTACTGTAGAAAAAATGAAACACCAATAATAAATTC
>contig02086_2896_3053
TTCAATTGATCGtCcAAATCGTTTTTtAATtCGTCATTTATGCTCTTTAAATCAATACGATTATTTTCCAAAGAGAAAGTTTCTATGAGATATTTTGAGCTGTTCAAAGCATCCTCAAATAAAaCTAaCTGTTCCTCTAAATTTTCCAGATCTTGCAT
>contig02094_315_457
TAAAGACTCTTCTGAAGTTCCTCTAAGGTCTCACTATTTATAACAACACTAAAAGCATGCATTCCGAATACATAATTCTTATTAAATGAATAATACTTTTTCAAAAaTTTATCAAGTtCATTTAAAAATTGATTATGACATAC
>contig02095_3055_3249
CTAGACTGCTATTCTCCTTTTACTTTTTTAGATTCTTTTGATAATTAAaTAAAAATGTTATCCAGAATTGCCAAAGcAACCAaTTTGGTCAAACAACCATCGATCTTATTCAGGTAAG
>contig02108_1_213
aaaTTGTACTGAGTATATTATCAGGTGCATTGGGACTAATAGTATTGGACACATTAAGAGTATTGTTGAAGCCAATTACTAGATACAGAGTTATTTTTCAATTTCAGATTTTGTACTCTTTTTTtGGTAATCGTGCCAATTTTGTAAATTAC
>contig02122_12_204
TATTATCACTGTAGAAAaGTAATTAAAaCTACATCAAAaTCTACCTTAACTATtAATACCACTAGTACTTCCACTAATAGATCAACCACTTCTACTAaaaCAACAGCCATTTTtGCTAAAaCATCAaCAACTAAAACGAACAGAACAAAGCTTTCAACAAATAATTTTACAACAAAAGAGGCAACAACTCTCC
>contig02125_326_474
TTATtAAAAAATTTTCTTCAGGCTTCGTTTTTTtGAATAGCGATTCGATCATTCAGGTATAGCCTTGTTTTTTCATAACCTGATGATCATCAATCGATTGTAAACAACATTAACTTCCAGGGGTTTATAATTGATATTAAAGATTTTAT
>contig02142_733_867
TATTTACAAGTGATATGTTCTATGTAaTAAaTCAaGCCAAAGAaCCTAATTATAGATTTCAAGAATTTATtGAaTTGTGTTGTAaGTCCTTTCAAaTaTTACGAAAAAaTTaCAaTCATCTTTTAGCCTTAATTG
>contig02143_2_173
ctCTACTAAGtGTTAAATCAATTGATTGgCgtATtGgAACTACTAGTTCGTGGCGAATTTTGGATCCTTTCTTtAaCTTTTtCCcGATATGAATGTGAGCCATTAGTTAAGTGTTTTTCGAAAGAAAaTTTTTTATCAGTTAATTCGGGAAAGGgCATTTTTATAATTATTT
>contig02146_608_626
ACTAATACCTGATCTTTCC
>contig02147_2390_2472
CTGATTTTtAAACTTCAAaTTTCTTTGGAaGaTgaaTTCAATCATTTTTTGAATTTGTCCGTAaGATAACagTCcGATACGTA
>contig02155_1951_2147
CCGTTTCAGAAACAAAAACGATTTTTTTACATATAAAAATATAATTCAGTTTTTTTtGTTTGAACTAAACTTATTTTTTGCAAAGCCGTATTTTTTTTtCCTTTAAGCCTTAATTTCGAGTTGTAAAAATTTAaTAAAAAAAaTAAACAATTTATCAGAATAAAAAATCTTAATCAAAATGAATGGTAATAAATGTA
>contig02156_197_384
GATACTCATGGTGGTGAAATGGTCAGAATGTCTGCATGTTTTGCTGCGAACGCATTTGGAGAAAAATTGCCTATATATGTTTTAATACCAAGAAAAGATGAGTTACCAGGATATATTCCACTACAGAATGTCATAATTATGTACAAGCAATCGGCAACATTTAACGAAGATGTTGAAATTGATTATAT
>contig02156_667_838
CTTTTATTTACAAATTTATTGAAATATTAAATTATAAAAACAAAATGAATTGTTCTCTCTCCGAAGAGAACTAAGTGCGCTAGGCGCTTTTTATATAAAAATTGCTTGAACCCTGGATTACATCCAGGTTCATCTTTGTAATTGCATTTCATGCACATTACATTTTTTCCAC
>contig02162_468_649
CTCcGCCCcAACCCCAGTACAAATTCGAGTAGCCATTTGTCAATCTATACTGTTCAGTTCTAATTGATAAAACACCACCAACTAAATTTTGATATGGTAAAGTATACTCAAACTTATCAATGGCAACACTTAAATGCCTAGGACGCATTGAACAAGAATAAACATTTCGAAGATCCTCGGGA
>contig02185_1793_1911
AAAGAATCTTTGAATGAGATAAAGGTAAAACTAAAAGAAATTGAATCGAAACTTCGAAATCTGATTCAGAAGTTTGAGTGCTTGCcTCATATTCAAAaGGACATAAGaTTAAAAAAaTC
>contig02192_1249_1414
ATTCTTTTCAAAGTCCAGTCAAAATTTAGAAAaCTTATGTGAAACtGAAAAACcTTGTGGAAaTGAAccttgtgcttggattcctgaatggtcctctttcatttgtaattg
>contig02200_1_118
TTCTCTTAATGCATATTTTATTCTCGTGGCCGTATTAACACTAGATTTATATAACATTTCTATAGTTTTTTTTGTTACTTCATTTATTCCTTTTCCAGATTTATCATCTAAGTGATCA
>contig02215_612_774
CGTAAACATGAGCTGACGATCATATCATTAGAGGAGCAAAATTTAAAATTAGAAAATGAATATGATCAAAAATTAATTATATGGGAACATAGAGAAGCGGATCTAGAACGCACAATTGACCaTTTGAGAAAACAACATCAAATGATTGAAAATCTTGCAATCa
>contig02221_765_953
TATCGATAAGTGAATAATCTTTTtGTAATTTAGAAATAATATTTGTTCTACTATAAAATATTGCATTTCCTTGTTGGGATAAATTGCTTTGACTATTTACACCGGTATTTGATGCGTTATAATTTACAAaCTTATGCGATTGAAAactgcctgatatcatttctgaatattgttgtagaatttcttaat
>contig02227_2_114
CATATtACTTTGCTAGAATCTGATGCTGAACTTATtGGTCTAGTTAGAAGtGAAaaaGAAGAGGATGAAAGaTCAAAAATTTTGAGAAAAGAAATCGACGAATTAAATTCAGA
>contig02230_58_210
ATTttGGTGATCAGGCTATAATCTTTTGTGATCTAATAAAAGATCACAAACTGAGTGATCATCGATTTTGTGAGCAACCATGTTCACTAAACCAGCATCTTTAAAAAGATCACATTTTTTGTGAAAACCTGATCACACTTTGGACAAGACCCG
>contig02247_691_936
CAAATGATGAAGACTTAAATGAAGAACAAATCCTTTTACTTGAAACAGACCaAAACTATCTTTACAATTGTTTATGTGAATTGTTCAAAGCTCGTGAATCTCATAATGAAGATTTAAAAGTTAAATCATTACGTGACATTAAAAGCACTATATCTAAAGAAGCTACACGtTTTTCCGGCTATCAACAACACGT
>contig02248_4848_4954
CTTCCTTGTTGTTATTTATAAAAATTAATTTTTGCAAAACATCTCTATTACCATAAGAATTAATTGTATTGATTGCAAGaCAAAGCATTTTTTCAGCATCATTAGGT
>contig02262_1163_1349
CGCGAACTTAAAACAAAATATCAAGATGCTTTACTTGATAATAAACGTCTATCGGATCGTATAGACTCACTAGAGTTCTATGCCAAAACAAACAATAATAGCAGTGCTTTTCACAaTTtAATTCCATCGACTTATACTACGAATAGTAATTCGACTAGTTCAACACGTGCTAGAACaCCAGCACCAC
>contig02262_938_1094
GAAACAACGACTTGATACACAATTAAAATATTTACAAACGAGTTTCGATCAATTGGATAATCAAGAAAGACGCTTAATGAAAGAGAAACGAGACGCTCAACGAGAAGTAATTTTTATATTTTtATTTTTtATTCcACTTTAAATCCTTAAATAAAAA
>contig02291_29_190
CAAAGGGTCGTTTTCCTTtAATAGAAGATTGTTTAAAaCTCTGGATAAACGATATAACAGCTCATGGAATTAGTATTAGTGACGAAATGGTACGTGAACAAGCGAAAATTTTTGGTGAGCGTTTGGGATATGGGCTGGAAATTAAGTATTCAAGTGGCTGGG
>contig02298_161_344
GGTAATTTATtAAATTAACATTACCGTAATCGCTAGATTGgAGTACCGGTATAAAAtCGAGTTTATTCAAAATTGTAACTCCCCCCTTTTtAAtaGCCGAAaGGTCTAATAATTTAGTAAaCAAAaTCAaCAGGtCAATTTCTGAAACCCTAGTTTtGTAACATGGTATAACTATCGAGTGATT
>contig02311_995_1157
ACCTTATCTACACCAGCACTAAGTATATAATTtCCTTTTTtATTCCATTTAAGAGCAAAAATAGGCCCTTTATGTTGACCTAAAGTACTtCTTAATTGACCATTCGTAGTCCATATACGCGCATAGCCATCATATgAaCCAGTCGCCAACATATTACCTGATG
>contig02305_1_224
TAGATTTCAAAAATTTGCTGAGAAATGTTGGACAAATTTATTGATTTAACTAAACCATTTCaAAAATACTTAGAATATCCAAAAGAATATAATCCAAGAGTACATGGTCCTTATAATCCAGCTCAATACTaCGGCaAACCTGATCCATTGAGTCAAGTTAAAGT
>contig02324_471_605
TtAAATAtACGAATTTTtATtAATTTTTtAGATTTTTtATTATAAAAAaCAAAaGACTATTTATAAAAAaTGTGTGACGACGATGTTGCTGCTTTAGTtaTTGATAACGGTtCTGGTATGTGCAAAGCTGGTTTC
>contig02335_5_124
tccgttttcattcacttcatctggtgttttcggtggtgttcgattgaaatcattgaaactattattatttaaattcaaatcagaattagTATtGTCTAAACTACTCAAGTAAGCATTTTT
>contig02353_1_182
GCAGTTTCCGCTGTTTTCTTGAGCACTGGTGTATACTGGTTGTTCAGCTTGAGCCAAACTAGTGAATGAACCAATTGTTCTGTAGGTTGGGCTAGCTGGAACAGCAGCAGCGTTAATAATAGTACTATAAGTAGACATTTCAAAGTTTGAAAATTTTCAAGAAAATATTAATTTCTAATCGA
>contig02371_730_927
GTCTGAGTGAGTCTTAATTTTtAAAATATTTtAATAATTtCCATTAAAATTCTTAATGAATAATACTAAATTTATtATTCATTAAaCCATTTTTTTtCCACCTAAAACGCACATTTTTGTTGCTTTTTtGGCGTAGATGTAGGCTACATCTAAGCCCTACACCTACACCCAAAaTTTGTTGTAGATGCTGATGTAAAT
>contig02370_795_1022
TTTAATTAGTGACAATTTTAAACTACCATGGCGTCTATTGAAAATAAATTTTCTCGTCAAGGACTCACGTGACCCGAATAAAGTACTAGTTCACAATTTACAAGTGACTAAAATGCATCAATATTTACAAGAGCGTCTAAACGAAAATCAAAAGC
>contig02404_536_1671
TTCGCATTTAACCGTACTAATTATAAAACGTCATCGTTTCATTATTGTAAAAGATACTCTAAGGACGATGATAATGTTGGACTTTTtCTTGAAGCCTTGGAGAACTCTGTCAAAaGTATTAATGAAAAAaaGATTAACTATTTCAAAGAGGTTGATGAAGAACTAAGCAATT
>contig02416_3389_3560
GTCGATCTTAGAAAGACGTCGCTCATACGGAAAAGTTGGAATATTTAAACGAAGAATTTcAAATGCCTCGTTGATCGAAACTAATCTAGTACGTTCGTTCGCTTGGTTAGgCTCTTTAAAATTaGATTCAATGTTGTTTGTTCTTAACTTTTtGGGTTtATTTTGATAATCA
>contig02421_125_148
TAGAAAACTATTTTTTAAATTAAT
>contig02423_19_146
ACCAGAtGATCTATTTTCATGTTTTAAAAaTTTATTTAGCCTTACATTAAAAGTAACGGACATTGAATGTCTAAGCAATGTTTTTCAAATGGAGAATTTAATAGAACTAGATCTATCGGGCTGTAATT
>contig02435_297_419
ATTTTTAGACCATTAAAAAaGCTAAAAAAaCTCGAGCTTGGTCAAAACCCACTAAAAAaTTTCGAATTTTTAAACGAATTACCAGAGCTAGAGTATTTGAACATCcAATGTTATGAGaGCTAT
>contig02446_1_130
CCCAGGCAATAaCCacACCATGTTGTGTAATTgAAGTAGTTtGAGTaGAaTCAGAATTaCCAACAaCtATTGAATcAGCGACCAATGCACCATTACTTTCATTATAAAAaGTCGGTGTATATCGACTTTG
>contig02447_1027_1218
CTAAAATAGAGATATtGAACCCTATTAGAGTCTATTTCAATTAGATCTAAACTTTCTGATTTTttGACTGAATCTTTTGAGCGAGTGAACTCGGAGCTTGATTTAGCATCGACATCAAAACaTCCTGATAGTCGACTTTTATtCATTaTaTTTaTtAGACTAAAaCTGGACGTTAaTtAATTAAGTTTtGAC
>contig02469_740_858
GTTTTtGGTTTGTCAGATGAAGAACACTTCGACCATTTGAGTATtGTTTtGAGCCTATTGGAGAGTAGAGGCGTTGTACTGGgTGgCGGAAaTCATATTttCGGgCTCAAAaTTtCAAa
>contig02472_698_789
TTAGCATAAGTTTTCATCAAAATTTATTAAAGTTCATGAAGTTTCACGGAAGTAGTGAATGACCAATATtGTATAAGGCTaCAGAAATCGAG
>contig02472_864_1005
GTCTTtCTTCAGTCATTTAACaTTCTGCTGACTCGAATCAAGTCAGAGTCAATTTTTtAGGCTAAAAAAaGAATCGACTCAAGTCGCGATTATAGTCGGGgTtGaCTTAAGTCATTTTTCGAGTCTCGATCTCTGaattttt
>contig02505_431_588
TTACACCATCACAACCGGCAGCACTTGCAAAAACATGTAAATTTTTGCTTATTTTTTGCTCATTATtGTCATACAAAAaTAAACTTGGCTTAGgCGCAAAAACTGCACATGTGACTATAGCATtATgAGCTTGTATtcTTTCCCAATGATTATttCTg
>contig02506_306_471
AAaCTTtCATATTAACAGCGTGTTTAAATAATAATTCGTTCAAATTATCAATTGAGCAACCATATAAATTTAGGCATTCAAGATTTGGACATGAGTCGAACACATTTGTTTCAATTATCATTTGATCATCTAATTGGTTTTTTAGCTTGATTGCTACCAATTTATC
>contig02510_139_334
GTCGTTTGGTTATTGGATTTATGTGTACATATTTATGAGTAAAAGCTATCAAATCAGCCGCTCGACCACTTCCATCACAAATCACGACTGGAACTGGAGgATTATCATGTACATTGACTAAAACTGTTTGAATCGTGTTGGTACCACCTtCAATtACTAAACATACCAAAGGAATAGTATGATGATTTTGAagCGt
>contig02510_6259_6395
TTAAGATAATTAAAAAaGGAAAGGCACCGTAAATTATACCATGATAAATATCCCATTTATCGAAGATAAATTTTGAATAATTTGGAAACCGGATGCTATCAACGGTACATGCATATTTTTGTTTTAAAGTCATCTTA
>contig02510_396_788
TGATGATGGAACTGTAGGaAAATATGGTTGTGAAATTAGTTTTAGAAGACGATTTGAAAGATTTTTATCTCGTCATAAATCTGAAATTTTCATGGACTTTGACTTTaGaCCaAAAATGTTTGATGTTACAATAGAGGaAAAA
>contig02536_655_789
TTTTGATGTGAGTGTAATGGAAATCAATAATGGAGAATTTAAAATAATAGCTATTGGTGGTGATACTTTGCTCGGTGGTACTGATTTTGACAACAGTTTAACGCATCATTTTGCAAAATTAATTAATGACAAGCA
>contig02536_411_578
TTTTGAAAGAAaTGAAAAGAATTGCATCTATACATTTGAATCAAAACATAAAACAAGCTGTTATCACAGTACCAGCTTATTTtAATGATTCTCAGAGACAAGCTACTAAAGACGCTGCTAAAATTGCTGGTTTAGATGTTTTACAACTTCTTAATGAACCAACTGCAG
>contig02542_70_260
TCCAATTAAAAATTtGCCAAAATTCCACTACTTTAAGAATATTAAAaTTGGTTGTGTTAAGTTTAATTTGACTTTGTAAAGTATGGGGTTGTGCATTTAAAAGCCCTCGAAAaTTTGACTTAAACCTTAAAaCAAATGTTATTATGGAGAAAAaaTTTCATTTGAAAAaaTTTGAAACGCTTGGAtAGAAa
>contig02548_527_678
AACTCAAGGGTTGATTTTGCTTTTGCTGTTCGACTTATTTTCTTGATATATTTGAATGTTTTTATCTATTGTTTCTATTGTTGTCATTTTTTGGAGGTTACTCGGACCTCTTTTAACTTATGATAATTTCGAGTACTTTTTTCATCAAAAaC
>contig02546_2_228
ctgtaccaatgtcagttgAGTATGaTAACCtAATCAAATCGATTCAATCAAATGACgACGATGCAGgAGCATTGGTTAGCTTTACTGATGAAGAAGGCTATGGTAAATATTTaGACTTAAATGAATTATATCAAAAATATGTTAATTTGAAAGGAGTAGAGGTA
>contig02565_703_1021
TTTATAAAAGTATTTAAATTaAAACCAATCGAAGCATTAGCTCTTTTTATTTATGGATGTTCTCCAGGTGGCGTAGGTTCAAACAATTGGACTATTAtTTTCAATGGAGACATTGATTTATCTGCTATTTTAACATTTGTTTCCACAATGTCAAGTATTATAATGATGCCTTTAtGGTTTTATACATTGGGC
>contig02565_2964_3062
CCAAAGGCATAAGTAAGTATTGTGATAAAAGACCAACTATAACCGGTaTAGGCATTTTGAtAATTTGTATTAAGGATTCTGTATCTAaTAAAATACCCA
>contig02565_3125_3241
CTTTTtGGACTTTTtATCACAATtAAATGGCGTTTTATTACTCGCGAaTAATTGTCATCTATTAAATATTCTATGTCAAGATAAGCTCGACCAACAaGTTTAGGCTTtATATTTAAC
>contig02575_2_2066
AATACTTAATCAATTTGaACaAAACACGTTTATAAGCTCATTCAGATGTGGTATTAAAACATTGAATGAAAGCGCGGTAGAAAATTCATTTGAAACATTCGAAGATCTAACTAAATTCGTAATAATAATTATGTTAATGaAAAAAAGACTTGCTTTAGCAcCGAACACATTTATATA
>contig02591_2_170
aaaagccggattttcacgtttcaaTTCTAAGACCATTGTTTGATTtCTTGTTGATGAAAACTTTtCAGAATCgAGGCTAGCACAAaGTaTGTATTtGCTTCATGGTAGTAAATGTGATTTATCATCTGTGGATTTAACAACcGCGATAATCGAAATTCGAAaTTATTAC
>contig02591_289_466
ATTATTGACAAAATTGTAGATAAGCCATCAAAAAAATTTGATTTCAATAATATCAAACTTGTGTTCTTCAAAAGTGATATTAACGAGCTTGACGGATTTTCTGGGCCAAATATTATTTACGCAAACACAAAACCTTTGCTTGATTTTTACAAATTGAAAATCGATGAAAAGATCAAAT
>contig02591_2201_2311
GCCAATATTTGATTACATAAAAAAaTGTCAAGTCAAGTAAAGCAACATGTAAATTTACCAATGGTTTACAATAACAAAAAAAAaCCATTAAATAACAACTAGAAACGGGGg
>contig02596_758_964
CGGTACGATAGCATCCATCAACTaCATGGCTTTACCtTTCGTTTTGCTTGGACTGAAACCCTCGCTTCAAtTTTACAGTGTATGGTATTGGAGCGTTCATTTAATCGCAATAGCTTGCATAATTGTATTTCCCTACAAGAAAAGATCCAATGGA
>contig02598_1974_2203
CAATTTCCTAATGAGGTTTTTTTtGGACTACTATTAGTCATATCAGGTGTGCCGATTTATTATTTAACAATAGTGTGGAAAAAGAAGCcGAAATTTTTGGAAAAAACTTCAGATCAAGTAACAATTTTTGCTCAAAAAATATTTCTGTGTATTAAAGAAGACTAGTTTGATTGA
>contig02615_26_155
TTaCGCTAAATTTTCGGTGGTTTTTTCaCcTTtGCTCTTttGGAAAGAAGCGAAaCCTGAAGAaaaTATAGAGCCAACCAATACTTAAAGAATAATTTTTTTTtAAATAAAACAAACGTCTTAATTCTTG
>contig02615_2362_2533
TGGGAGCATTATATTACTGGTGCCTTAATTGCTATATTAGGCATTACTGGTGCCATTATAAACTCTATTAAAATCTATAGAAATTTTACAAATGCAAAATCGAATCC
>contig02659_2115_2223
CTGATTATTACAATTTTGGATATTCAGAaCAAAaTGGAAATTGGATACAACCCTTTCAAAaTAATTCACCAGAATTATATCAAAaTGtAAATAGACAGCAGAACACtAC
>contig02659_365_570
TTCTGGTTTTGtTCaACAAGATGATTTGTTCAATGGGGTGTTGACTGTTAGAGAACATCTTACTTTTGTGACAATGTTAAAATTGGGCAGTAGTTATACTAGAGAAGAAAGATATCAACGTGTTGATGAAATTATTCAAGAG
>contig02676_2310_2404
TAGATGTTTCCTAGAGATCAAGAGTTGTATAACAATGATTACGATCACAATTATGAATACAAACACAATTACAACACAAGTGGCTTACAAACAGG
>contig02676_1474_1923
AATCACCCAAAACTCTTATGaATCCTAAAAAAAAAGAtTGGaCTTAAGCTCGATTTTTGtTTTGTGTGAGCCCAAAATATCTGGTGCATAAAGCAATGaACTGTTAAAAAATAAGaAAAATTatTAGAATATCTAAAGAATGGAAACAATTGATGATATTAGACaAAAAAG
>contig02694_749_860
CATGAATTCAATTTTAATGGTCAAATTTGGCTCGTAAaTAGgAGGCAAATtATTTTtAAAAGTCTTtATTTTGTATACAAATTTTTCTCCACTTTGGGTATTACCAcccaag
>contig02704_3_125
AAATTGAAGCGCCCTTAATTtCAATTTTTttAGGGATTTCTaTTTtTTTTttAGTAAAAATCATAAAGAATGTCTTATTCCAGTTTATAtCGACCTTATTAAAGTAACACCACTCATTCAAAT
>contig02707_1_152
GTTTAaTTGTAAACGATTATTGGAATATAAATGATGTACAAATACAGCTACCTAATGACTATGCTACATCATGGTTTAGATTTGTCTATACAAGACGCTCAAACTCAGTCGATATTAACCTATTCAAATTTGAATCGACAAGTAGTTCGGCT
>contig02711_456_589
CTCTCTATGCGGTTATAGTTCCATGTAACTTTACGGTGGTGTTTTGCTACAGTTGCGCAATTATGAACTAGCATTTACGCTAGAATTTAAGAGTAGAATTTTTTAAACATTCTATTTTTAAATTTTTATCGCAA
>contig02719_1491_1665
ATCTATAAAAAAGCTTCTCATTTAATAATTGCTTTCTTTTTTAAATGAATTAATAAATAAAATTTTTTTTtATAGTGATCCAGTAATACAGCCTACAAAGCCGATAGCAAATCTACAAGCACAAGATGAATCAAAaTTTAGAAAGATTCCCAAGGGGCGCTATGACACTACATAC
>contig02722_1346_1488
CAATTCGTAATAAGTTTTAATAAAAaTTTGTTTTTTCTTAaTTTGAAAATACCGAAAACTTTTGTGAAGAGTTTAGTGCATCAAAACTCGATTTGTCTCGGATTCTCCTCAATTTTTtGATCAACcAAATTTTTTTTTtAGTC
>contig02722_897_1024
TAATTAAGAAaTAAAAATCATGTATACGTGTGCAGTCGATGGAAAGTTGTTTCACTCGTAATTGAAAGACTCTCACATTATTTTCGAAACTTTTACAAAGTTGACTTTGACTTTATTTTTTTGTTTAC
>contig02722_1701_1876
TCGATAGCTAGATCTAATCTAAAAaCATCTCTGGGTGACATATAATGAACAGCAATTAAATtATCAGCACAaCAATtAAGtCCTTTGCGCGGTGGATTTTCGGCATAaCCATCAAGCCaTCCTCCGTAAGtACCTGtAAAATGAGTCATCAAACTCaTGACTAACCACCTCTCTCT
>contig02730_1378_1510
ATTTAATtGGTTTAAAATGGATGACTTTTTAGTTAATGAAATTTATAAAAATACTCAACGTTTACGAAGTAGAAATCAAGTTGAGGAAAAATTACTTCATGACGTTCTTTACGGACACAAAGGATACGCGGAA
>contig02734_1363_1461
TGGCCGAGTGGTGTAAGTCGAGTCCTTTGGAGCGAAAGGTCTAAGGTACAATTCTCACaTAGTGATGAAAATTTCTAACATCGTAAGATGTTAAATGCA
>contig02724_3013_3192
CTTGGTATTAATCTCAATTTCTGAATTAGATCAACCTTAAAAaTTGGATTTGGTGCATTCTTAATTTTATATCTCTCCCATGGTAAAATTCGCTTGgCTTATGGTTTATGCATCAAATCCACGTTCCTAATATTTGATGAAGAATTTTTTTttGGAATTTCGGGATGTACGCAGTCCCAA
>contig02746_8_151
GTtGAaTTTTGTGGTATTCCATTtatATTTtCATAAATGAAAGCTTCATGATCGGGGGTtCTATATTtGTTTaGCTCAAATTCATAAAATGAaTGCTTAGAGGATCTTAAAGATGAAATTGATGAAAATTTAAAaGACAAATCA
>contig02776_2254_3713
GGAAATTTGAAAATAAAAATTGAAAAAAAAaCAATGGATGAATTTGATATTGATTTTATCGAATTTCTGTCTGAATTTTGCCTAAATgAAaTTGCACTAGAAGGATTACAAGGCtGTGAATtGAtAAAaCTATTtGATCTATTATATGAAtCGACATtAGTATtAACTGAATATtCAAATAACGATTCGTc
>contig02777_624_745
GTTtGATTTTTTtAATCAAATTAaCATGTtATTtGGTACATTGACAGAATTTTGTACAGAGCAATCATGTCCAGTAaTGTGTGCAGGTCCTAAATATGAATATCACTGGGCTGACGGTCAAG
>contig02791_373_507
CTTTtATATTCATTTCTTGGTATGTCATTAATAAAGATTGAGAACAACATTGGACTTAATACAGAACCCTGTGGGACGCCtGCTTTGATAATAAATTCAGTTGTCAAAATTTCGTTTAGTTTAATTTTAAATTTC
>contig02796_4090_4244
TGGGCTTATTTTGTGTTTGTGATGATGAATGGGGCTATTTGATGATCGTTTACCAATATGTGTATAATTACATGGTATTGGATTGAGATCACGAAATTTAACAGCTTGTGTATAAATGGCCAAATCGGATAGTTCTTGGGCTATTTGTGGATTTG
>contig02796_7190_7333
TAATAAGTTATTAATAGTCTGATTGAAATGAGATTCAAGTGTATTCAGATTAAATTGTCGACCACCAAATGCCAAAAGAGCTTGCATGGGTGTTGGATTTTTAAATTTTTTATTTTTTTGATCATAAAAAAGATTAAGGTATAA
>contig02824_2826_2923
TAAAACAAAGAAaTTGAGAAAATAAAATGGATAGACACAATAGCTTGATATTCACGTCATTATTCAATACGGATACAGTATTTAATTCAACAGGTAAT
>contig02828_420_600
CCTCATCTaAAATACTGAGTCGAAAAGaAATAGAGTATTATGAAACAATTTTAGAAGCAATCTCAAATATTTCTCAAATGGAAAAAGACGATATTGAAGAtTTTG
>contig02833_466_555
TAAATAGACATAGAAATGAGTGAAGCTCAAAGCGAGAATATTAGTTCTGACTTGGCAAAAGAAACAAATCTTAGTTCAACAGAAAAGTAA
>contig02834_4105_4203
AGTCGAGTTCTTTGGAGCGAAAGGTCTAAGGTACAATTCTCACTAaGTGATGAAATTTTCTAACATCGTAAGATGTTAAAaTGCAAAATTATAAAAAGA
>contig02844_67_162
ggcgaCTTGGATCTATAactctcatttaaaacattttgtaaatttggatttttAGCtttCaaaaCTTGGCCAacatCGACCACAtCACATTCTTCA
>contig02845_1_107
GTACCGTTTTTAATTGGTCGTATTACTAGATCGAGAAGAATGTATGAAGATGTTGATGAGAATGAGAGAATAATTAGTATTAAGCCAACTAATTATCAACAAAATTA
>contig02864_1_240
ggtttAGGTAAtttGaaaTGCCAttttATTcccGGTGaaacTGGAGTTTTTGAACTCAACGTTGTTtGTGATGACAATTCTTTGGATGGTTGTCCTATAATAATTAATGTAAAACCTGATACTAATAAAATTCAATTGATAGCTAATGAAAAAAaTGCCAACCTTtATCAACcGATTGAAATTT
>contig02876_3261_3449
CCCACCGCCATTTTtATAAGTAACATATGGAAAGCGAACACAGTTCCCTAGGTCCACTACATAACCAATCACAGAAAGCATATATTCTATTTTATTGCTCCATTGGTCTCGATCATGTAAGTCTTCCGTTTCGTCTTTTTCTTCGATTAACGCATCTTGTACTTCGTTATTTTGTGATGTAATATTTAA
>contig02877_405_552
AAGAAaCATGCTCGACTTtAAATAATGAAGAAAGTCAATGTTCAAATtATGGAACATGTGAGGAAAAGTCGTCGAATTATtCGATTAAtAGTGAAACACGACTGAGACGTGATTCAaTATCAAATgAaTCATTATCGaCTACTTGGAC
>contig02892_50_182
GGGgTATCTGGAATTAATTAGCGAACTTAATATATTCAAGGGTTCAGATTCAAGTTCCAACTTCTGCCACTAAAAaGTTtcaCCcAAATAAAAAAAAaTAGTTTCGACTAGTTAAAATAACAATTTGAAAATT
>contig02902_1039_1197
AACACCGAGACATTTAGAAGAGCTTGACATTGAGTCTATGAACATGAGTTTCAAAAATCCAGAAGACTTATTACAAGTTTTATTAGCGGAGCATAAACAGTCCGAATGTGGCCCGAaTATAGGCTCAATATCATTTACGATAAGTGACTCGACAAATGC
>contig02926_1180_1275
GTTGAaTGCCAAGGTCTGTAAATTGGCGCAGGTTTCCGTAAAAATAAGGCATTTTTTTCAGTTAAGCAAAGCTTTTTAGCTAGTACCAGATGAGAA
>contig02933_28_147
atttAgaatccaTCTAATGCTGCTTCAGCTTGTGCTGGTCTTTTTATTCACTCTCATATTGGTCCAAAaTATGATGGTATTTGGATACATTTAGACATAGCTTCACCAGTTTCCGATGTA
>contig02946_2743_2907
ATTTTTTtAAAGCGTAGTACAATTGTTaGATTTtACAGAATTTAAATAAAAaGGAGGAAATTGTACTGCAGTTCAGCCTACATTTGAATTCATCATTTAAGTATATCCGATAAACATAAAtGTCACGTAAAATTTTTAATTAAGAACTTCACTGATTCAATAtCA
>contig02946_3005_3093
CATAAATCTTAGCTGGATAAACTGACTCCCAAATAATCAATAAAACATTATCAATGATTAAATCTCCGCAAAAAACAGCAAAATTCGGA
>contig02946_3573_3766
ATTTAATTAGACATTTGGAATGGAAAAATTGGAAAATTTAAAGGAAAAAAaTCCTAAAGTTTACATTGGAACTATAATATGTTTtATAATTTtAATTATTTTTATGACGGCTTACCCTATAGCTATGATTGCAGTTGG
>contig02957_684_878
GGGACACTCATTTTCTAAATTATAAAATTGTCTCAAAAAaTTAAAAAaTTTACTTGCTTCATTTCGATTTAGATATCCACTTTCCGTGTGATTGACGTTATGCTCATTTAGAACACTAAGtAAATTTTTACGTATGGTTTGTTTGCTTGAAAAAAaCAAaCAAAAAAAAaTCAACAAATTCAACATAATTCAAAA
>contig02964_891_1067
AAaTTTAaTAATGCTCTATAGTTTTATTTGTATAAAAAATTATTTTATATATTTTGAATGAGCTACAAAATTTAAAGTTTTATATTGTCACCTAGTCATTTGATTATtATTTTGAAATTATCTAATTaTAAAAAaTATTGTCGAaTAAAAAAaTTTGTAATGTATTATCTAGAGTGC
>contig02964_547_638
ATAAGTTCTAAACAGTACAATTCCCAACAGGCATTACCAATTTGTACACCAGCTTGACCGACATGGATTGAAATACACTCTCTCATTTTATA
>contig02983_295_467
ATCGGAATGAGCTTTTTCAAATTGTTCACTTAATTCTTTATTCAAATCTTCTATTTTCTTGGTCAGTGTCTTATTTGTTTCTTTCGCTAAATCTAAATTATTGTTTAATTCTTTAATTTCTAGCAAATTATTCTCTGAATTTTGTCTAGATTCATTTAATTCGTCAATTTTAC
>contig02987_966_1116
TCCATTAAATGTAGACCATCTGCTAAAATAATAGTACAGACAACTTTATGTGTACATAATCTAACGGAGGATAAACATGTTTCTGGTGCAATTTGGAATCATGGTGTTTGGGAAGGTGAAATAATGAATAATTTTATGAATTtAaTTTTTA
>contig02992_800_921
AACCAGTCGATAAAACAATCTTAGGATCATTGACTTTACAAACCTCTTTTAAATTAGGCTGCATAGATAGGTCCATGTGACTAAAAACTGTAAATGATTTAACCACATGTTTTTTTAGTGAC
>contig02992_1046_1199
GCAAATTAGAAGGCAAAGGAATTTCAAATTTGTATGTATAATTtCCTGGATCTAAAAACAAGTCTTTTTTCTtATCACTCGATAGGATAATTtGCTCTTTTCTTAAGTATTCTTCAcTGTCATATTGGGCTATAGGAGTTTCGCCAGCAAATAC
>contig02992_1278_1422
TTTTCCGGTTAGTAAAAGTTTTAAGCTTGTTACTTTAGTTCGATTTTTAATGACTAAATCCAGTGTACCTTTAAGATAATTACCAGCATAGTACAATGAATTGTCATTATCAAATCGAATATCAAAGTATTCAATATCAATCATT
>contig02994_1_1245
GCTATGGGAAAAAAATAaTTTAAACCTTGCTGATTGGATATTAGCTGATATTCAATTAAAATCAGAAGTAAATTTTCAAATTGTTGTTGAATCTACAAATGGAAATGCACAAATAGCCATAGATGACTTATCTTTTACTCCATCGTGTAAAATCAATA
>contig03002_1_140
TTCTGATGAAGCGACTGAAGTAGAAAATTTATCAAAaCGATCAAGAAAAGAACCCTGAAGAAAGTTAGTCTCAaGAAACAGACACCGTCTCGAAATAATGTGGTATCAGAATGACTAAAAGAAGATATTGGGCTGGCCCA
>contig03051_218_2259
AAAAaTtACTAACATTTTCGAAAAATTAAAATATTTTAAATAaTAACAATCATAGAAAaTTTTGAATAATGGGTAACAAAAAAAGCAAACAAGTAGAAATTCGAGAGCTAACTGAGAATGAAATTCAATCAATTTTGGAAAATaCAGACTATACTCGAGAGCAGATAACTCAGCTTTAT
>contig03059_618_716
CTCCTGACCATATTCCAGCTgAGACTGTGTTCaaaGGAGTCTTAtttGTCaATaaaaCTAtttGAAGTGCTAttttAGCCAATGAAGaaaTCaaaaGAA
>contig03060_1256_1370
CGGTATCAAAGGCTTTCTTGAAATaTATGAAGAGTAAAAGTCCTATAAGGCGTTTGCTTCTAATTTTGTTAATTTCAGAGATGATTTCATGCAGCGCTGATTCACAGCTATGATT
>contig03071_687_831
ACCAAaGAACTAAAGCCTCATACCAATGGACATAACCATCTCGAATGACTAATAttaaCGCACCAATTGATACAATATaaaaCATACAATCTCTCGTTAATGGATACCAATCAATTgttaaaaCtgttttGGCCGTTAATGCACA
>contig03076_1241_1389
TGTATAGTCACTCGGCCTTGTATAAAGCTAATGAAAAAATGGCGTAGCCGCACCGAACCGTACTAAAGCGCACCCGTACCGTACTTCTAACCGTACATCGTAACGTAGACGGTACTGAAAGCGTAAAATGACCCGTTATTACGTTAAAG
>contig03076_2016_2191
CTTAaTAAAAAAAATTGAAACGTTAATGGTAACGGTAATAATTTTTTCATTATAACTGCTCCATCCTTTAAAAGCAGAGTTGATTACAAGTCAACGCAATaCAGTCcAACCTTTTTAatCCGGCtCGATTGGTGGaGTGTTTTtAtGCCGGATtATCGAGTtAAAATtaTATTGTC
>contig03129_1833_1953
ATAAAATTAATAAACGAAAATGAATTAATTACATTTATTCCCATTTCCTGTGTCTCCAAAGAGCCAATCATCATTGTAATTGTTTTATAAAaTGTCAGTTCAAACGACGAGTTAAATAGAA
>contig03129_1261_1441
GTTTCGACGGCCACACGCTGGGTTAGTTAGATGTTTtACTCAATATAACACTAGGAGAAAATTTAGGAACTGATTTGAATTTTTTTTACTCGCACAAGATTTGTACTCTCAACCTTCAGCTTGGACGAAGAATTATAGATTATTTATAATTATAGTTTCTTTCAATATCTATGGTTTTTAC
>contig03149_2093_2274
TTAGATGTCACATCATACTCAAAATCGATTTCGTACGAATGTtGTCCAaCCAAATTCCCATTTGTTATGTTTGTTATTCACATAAGGAGACGAACACTTTATTTCATAATTAATCTTATATTTCCGTGTTTGTTAATTTCTTTTATGAGtATACTCGGtttttcattaccacctgatagcgg
>contig03151_1687_1941
TGAAAATTTAGTTTGTATTGAATGTTTTGACCCAATTAAATCGATTTTTAAGACCTATtCAGATGGTTTTAAGGATATCATTGAATGCCCAAAATGTAAAAAAATAGTCGATAAATATGTCGAATGTGAATCCTCTGTAATTTtAATCGATCTTATTTtGTTCCAGGAAAAAACTTATAGACATATTCTTTTCAATGA
>contig03157_1523_1689
AAAAAaTTCtATTTTATTCTAAATCATTTtAATTTTTtCTTTGATTGTTTTCTCGGTTCATTTGTGTGCTTTGTTCGAATGGCTAAATCAAGTCTAGCCGCTCTATTCTTTATGCCAAGATTAGATTATAGTATTTTtGGTGGATTTTTAGAGAGTAAaGaTATGGG
>contig03160_638_827
TTTATCTCCTTCCGTAAAAATAAAATCCAGATAAGTTTtCTAAATtGTttAATTtCCAATAAAAAtGCTTATTtACTTGgCCATAAAGTCCTTAGCTGAAaTTGATCTATCACTTTTAATGGCATTTATAATTGTTGGCATGGTAATGATGTCTTTAATGCTGATAATGGACATGAATATTGACTACAAC
>contig03160_1147_1355
aTTTtATTtACGATTTGGGTCAGTTGTTTtATTGTGTCAAGCATAAaTTCAAAGCCTTcTtCCTCTtCTTCTAGGTTtCGAaGACAGTTTAaTCAaGATGATCAAAaTGGAATTATGGATCAGAATAATCAAGAAATGAATATAAATC
>contig03165_197_319
CTCATGTCCTTTTTGCTTTGATTCTCATCGTCTTAATATATCGATTTTATTAGAATCATTCAATTGTGTTATTAACGCCTTGCCTAAAATTTTTTGAACTTTGTGGACAGCCTTTAGTCTTAT
>contig03177_5_549
TGGAAtttgggtttGGATTGGTAGaaaaTCAACTaaaaaaGAAAGACAAGAATCAATGAGaaaTGCATTgGgTTTtCTTCAAGCAAAAGGCTaCGACGAAAAaCAaCAAAGCGCTATCAAAGTCACAAGAGTAATAGATGGTTCAGAGCCGGTTGAATTTAAAGCACTTTTTAATCGCTGGCCAGAA
>contig03189_30_193
CTAGATTCAGTTAGTGGTATTTGTTGTAATAATAATATTAGTAATAATTCAAATTTAAATAATACTAGTTGGGTTAATTATAAATCACATTCGTCCAAATGTAATATTATTGTTAAGAAATTACGTCGTGGTAATAAACGATCTAAATCGTTGCCAGCCAAATT
>contig03198_801_970
TAAAACTGTATTTTTtATGATTTAATCTCCAAACTTTTTTAAAAAAaTGGATTCGTAAGTTTTtGGCAAGATTTTTTAAGGCTCTTTCTTTGTCGTTAATGAGGTTTACCAATGGAagTTTTGAAAGCCTTCTTGAGCGTTCAAGAAAAAAaTTTCTGATTCTTTCAAAC
>contig03203_1042_1236
TTGGGTTCATCCAaTAATCATTGGTATTTtAaCTTATCTTTTAACTTTTCATGTTCTATATATTTTTTACGATTCTACTGTTAAAATTCCGCCAGTGCACCACATTGCATGGATCCTTCCATTTCCCTATACACTTTCGTGTGTAATTGGTCTTTTTTttCcTtATAATGACGATTATGAAAGtCGAAAAAAAaT
>contig03203_1308_1475
GGAATACTCTAAAGAATTTATCTGATCCGGAACGTGGAATTCAAATGTTTGTTTTAACCGATGAACCTCATTTTTtCCCCGATATAAATTGTGTAACAGTTCCAAAGTCTTTTCAAACTAAACATGCAAAATACAAAGCAAGAGCTCTAGAATATTTTAGACTTTTGA
>contig03221_2288_2410
ATTGCTATGCTTGCAACTACACTTAACAGTAATAATTTAAGCGACAAATTAAATTCGTCGCCTTCGACTTTATCATCATCATCAGCATCGTCTCTTTCGTCTTCCTCACCaTTATCTACGGAA
>contig03235_384_532
ATATTTCTCTTTAAGAAAaCCAATTGATGATTTGACATCAATATCTTATAAAACTGGAATTAATATTCTGGACGAGGAATTTTCTCATTTTTTGGACCAATCTTTCCCTAGTTATCGGTCCAAATTTCATTATCCTAAATTAAAAaCTT
>contig03233_5872_6014
AAAAaaTaTATAGAAAaTTTGAATTAAAAAAAAAaaCAAaTGAATTCtCGAAACCGCTCACAaCAATCAtCGgCATCAGaGACTGAGTCAGTCaCTGATATAtCTTGTGctgagagtataccacaacaagcgcagcaacggtt
>contig03250_997_1134
CAAAATTTTGAGTTAATTCAATTGAATTTTGAGGTAATTGAAAAGGGTTAACCATCCCTGAAcAAAAACTTGAatAAAATTtAGGCTAGAaGTtAGATAATGGTCATCAATAAAaTCAAAAaTTATTttAAAaTTTGT
>contig03252_453_575
CCATCACTATAGGTTACAGATGAAAaCAATTGACAAATGCCATCTTCAAGTGATAAAAAATTGCAAAGGTAaTTTTtAACACACAATTCAAAGCATTCGTACTTATTTTTtACCAAACcGGaC
>contig03255_3_254
ATACGGCTTTTtAAAGTGTAAATATGGCTCTGagCAAAATATGCAAAATATaGCGACTAACTTTTTtGGAAAACAAATGCTCAGATCAGTTTATGAAAGATTTTCCTCTGGAAATCAGCAGAATCAAACCACGACAAATTAATTTATTtAATTTTTTtAGTCAATTTTTGTTATTTTAAaCAGTTTAATATTGG
>contig03258_36_157
TTcATaTTGTTCAGATAGATTTTTTTtCTtataaaCCGATCGAACATTACCGAAAaGGAATTCTGATTTtGGATTATTAAAaCCGCGTCTTTtAAAaTAACCATAAGAATgCCATAtttttc
>contig03262_25_220
ATTGATAGAGAACTCGATCTTCGTCGAAAAAaTTTTATCAAaTaGaCTAAACTTTCCTAAATAaGGTATTGAACTATACATTTTACGCTCTGGTCGAACCAATGAGCTATCGCTTAAATTAACaCTTATTTTTTTCAACTTTGTCGACGTCGATTCCGAATCCGAATTACTTTTtAGCATATTTTCTTCAGATTCG
>contig03262_648_845
TTATTGAAAaGtATCTATCGAAAGAAATTAATATCAAaTTAGCTACACTGGCATTGCTTAcGGCATAGTCCAAACTTAACCATAAGTCACATATAGTCGGCCCGAACAACCAATTTTCGGTTAGAAAATAAATTGTAGAAATTGGCATTGACACACAACCGATTATTAAATCGgCTATTGCCAAACTCAACAAAAAAT
>contig03300_693_856
tAAATTTGATGAATCACTTGATTTTTtAATACTAGAACTATTTTTAACAATTATTTTGACAGCTTGATTTACATCGCCGTTTTTGATCGAATCAAACAAATTAAGTTCTTTGGCACCCATTTCAAAaTTGTTGTGCGCCCTTATAATTCATTTCTATTTTATCT
>contig03301_7_1163
GtTAATaCTAtTCATACTATaTCACaATTAGCTGATATTTTAACCAAtGCATGTGGTgGATTATTgCCtTTaTTGGCCAGTGCTACTACTGCAAATACTAATGAGATCGAAATAATGGAGAATACTGAAGGTATGACTAATCaAAGaAGGaATTCaATTTTTaGAAAGaATCATGCG
>contig03306_155_1167
GGTCAATCTTCTCAATTCACAAaCAAGTTGGAAGGTTGCGTTGTTtATGTGTCACAGAGAAGATCGAAATGATGTTCTAAaGAGCGGTGATGTCATAaGATtGTTtCATGCTGAGCAAGAAAATA
>contig03314_5468_5518
GTCGATTCTGGTTTCAATTGTTTTTCCAAATCGATAGGTAAGTAAGTATCC
>contig03325_2146_2230
CGAAAAGTCTCTCTTTCGATTTTCCTGTTaTGCTCATCCTCAGTTTTGGAATTTTCTTTCAAGAATTTtCTATtCGACTTTAaGC
>contig03325_3362_3557
aTACTTTTtCTACTAAATAGGACCAACTATGACAGATCTGAAaTTGAaGAGTGGTTTtCTGAaTTTATGAAaGATTGTCCAAGTGGgAAGTTGAACAAAAAATATTTTCTCAAACAGTATAAAAAATTCAATCCGAATAGC
>contig03342_3086_3251
CAATTGGTCACATAATTAAACAAAGAAAAAATTTCGGATGGAATACAAAATTACCATTGCATGGCGCCGGTGCAAAACAAGCCATTAATGAATATGTCGATAGAATTGATACAGAAGTATTTAAGACTTTGGATGATAATGGCgAGTATATAATAGCTGTTTGTCT
>contig03357_1912_2068
GTTTTCCATTTCAAAATTCTTTGATACATGAACTTGTACTAGTGATTAAAAATGCATCAAATGATTGGTTCGATAGAACAGCCGATGGTTATTTTCGTAAAAGCGAGGACGATAGCTTAAAAAAGCTTATCGAATTTACTTACTTGGTCTATTCGGA
>contig03357_2330_2496
GTTTGGTGAAGACaTAAAAAAGTTTCCTGctCAAGTTTTAAATTtATATGGTCAAATGATAAATGTGTCTGATTCAACAaCAAAGTCtAGAAAAGATGAGTCAAGCCCTGTATCAAaTAaTTTAATGATTAACTATGTGACTATTACTGAGCAAATTGCAATAGAAC
>contig03365_2581_2767
CGACAATTTGTTTTAATTTGTaGCGATCGTTGAGCAAAAGTTGTTTTGACTCTGGATTAACGAGACGATTTTTAAGACACGGATTTATGTAAACAAaTAATtCATtaTTTGTAtGCTTAACTGACTCTTCGATTAAACTTTTTATATTTAGTTtGAtGTCGCTTAGCTGTtGGGTTAGgAGTAACAA
>contig03367_72_256
GACTGAAGTTTATGAAAAATGCTTTTTGTATTTTAGATTTAACTGTTATAGTTGCAAGTATTACTTTGACAGTAATAGCAAGCAGTCAAAATAAGCATAAAAATTTTGCAGCGGCTGCATT
>contig03367_404_548
GTTTGGGCTCATCGACAAGAGTTAATCACTACATTTTACATTGGTTTTTtAAGTTtAATAAGCAGTTCTTTtATTATGTATTtGTTAGAAAAaGATGCAGCTGGTACTAAAaTAAGTACTTTTGCTGACAGTCTTTGGTGGGGAG
>contig03376_214_897
AATTAATGTAGATGATTTTACATTTGAAAAATTTATTGAATTATATCATAAAATTTGTCCAAGAACAGATATAGAAGATCTATTTAGGGATCTCtCCAAAGGACAAACATATTTGACGGTACCTCAACTAATCGAATTCGCTAATGATGT
>contig03411_679_699
TCTAATTGATTTAATGTAGCT
>contig03415_899_1073
TCCGTTTAAATAATTATTTTCAAAATAAATAGTTGTACTTGACTTAATTTGTCCATTCGGATAATATACCCACACTATATCTGTTGTTTCGACATTTGATAATTCACAAGTTATAGTTAATGATGTTCCTACTAAAGCTGAATAATATTCAGGgCTTATTTTtATTGCTACTTCA
>contig03430_678_790
cacaaaaataattatatAtttaaacaATACCTTGTTaatttaTATCTCaaaCGAATaaaataggAtttcttaagaAGAtttACGCGTCaaaTCTCAtttaaaCCAAGTCAATC
>contig03435_1985_2109
AAAaGAAAGCAATATAGTTCAAGCTTTAAAAACAAGTGGTTTTtAAAAATTaGAAAAAAaTTTCGTCAAAAaTTAACACATAGTCAACACTTTTGAGTTTATTACCTCAATCGTTAACAGTGCCA
>contig03451_1453_1754
CTTAAAATATTGAAGATGAATTTTTGATACTACTCTTAAACAGATGcAAGAATATTAAAACCTTGTCATTGAACAGAAGTCGACCtTATTCACCAAACAGCATTCTTTACATAATAAATGAAATGCCAAACTTGG
>contig03452_203_342
CTTGGGCTATATAAAAAaTCTTCCAAaTAAaTTTATGGCCTTCTGGAGAACCTTCCCCTTCTCCATATAAAAATCTCTGTGACACCACTCAAATTACCTAAATCACAAATAAAATTCCCAAAAATtATtaTCTTGAAATT
>contig03458_390_475
GCTATTACATGCATGTCGCAGACAAATAAGTTTGACTGCGAAGCTTGTTAAATGTTTTCTCATCGATAATGTTAACTTGTGAACCA
>contig03467_165_318
ATTTGCGATACCTTTCAAGTGCTCAAAAATATTCCCAACATAACCATCAACAAGTCTTTCAATATTCTGCTCATACTCAAGCTCTTTCTTTGCTATCTTTCGTTTAATTAATTCACCATTTGCAAGTCTAGCATAGTCGAGTTCAGCTTTTGAC
>contig03474_309_481
CTTGAATATACTTGTGTTCAATACTATTTTCATTTACATTTACAATTCTATAACCATGTCTATCATCGCCCAATTGAGCGCCAATAGCAGTTGTTACAATACATTCAAGTTTTtGACTATTATTCTCATAAAAaCCTCCAGCATTTtGTGATAATGACCACAAAAACTTTCTG
>contig03485_10_226
CAACCGaTAACTGTAACTgaTGACgAGGTTAAAAATaGTaTTCGTACATTATCTAAATTAgATACTTTGATTTTGATCAAAAGtAtGATAAAGAAAaGATCGTTtGGCAACCCATTtAAAGGAAAATTTtCTTATtCAAATTTCAATTAtAC
>contig03492_3_161
aaaaaagaatcaaaTATTTCAATAcATTTGAAAAAgaTGaTTtAAaTGAAGAtGGtATAGACATAAACGATCAATCATGCTGGTCAAAAaTGATTGAATTTTTtATtCATTCAACTCAAAACAAGTTATGGCAAAATGATGGCGATAATGATGACGGAA
>contig03493_30_150
GTAATAGTGTAAAATAATTTCCTTACTAAAGTCTGctAAGATACAATAGTGCAAAATTTCGTCTTCACTCAATTCTTGAATTTTCTCTTTGGCCTTTTTGTTACCCATTTTTCAACTCTTG
>contig03497_3_163
ATCGACTTGGTGGGGTTGGTTAAGCACAACGACATCGTCAAGTGACAGCGATGAAAAATCAAAACTCGATGAAGAAATTAGTTTATCAACCGATGAAAAGTCCAAGCTTTATGAAGCAATCGGATATACTGAAGAATCAAATTATGAAGATTACCCTGAAG
>contig03511_1683_1879
CACCCGTAAAaTtCcTtAAAaTaTATTTAAACGCTATTtCTTtGAGTTCAATACAACAATGTGTATCTGAGAAACAATAAACGCCAATACAATTTTGATCATCCATTTtCCATTCCATAAATCTACAACATGCTTCTCTAAGAGGCTTTATATCGAATAAATTTGCTGATGATAATAATGCTTGAACATTATTTTCA
>contig03511_1421_1597
TTTtATTTCAAAACATAACTTAAATATACTTACTGTATGGAAAATTGATATCCTATCTGTTGGTGAATGCTCTAACCACTTAATACAAGCTTCATAAACATATTCTTCACAAGTTACATTTAAaTTGTCACTTTTtATAaTATCAaTCAaTTTAGgtGCaGTTAAACCcAAAAacTt
>contig03533_811_992
TTTTTtGTGGAAGGAGTGGGGACTTGAACCTGGACTTTTGAATCAAATAGGTTCGCTAATTAATTCAAAATTCCAGATCATCCATTCAACTCGAGCCATTGAGCCATCACCAGCCTTATTTTtAAAATCTAAAATTTTATCAAAAAaTGTTTCTTTTtCTTCTAAGAGAGTCTCTTAACTTT
>contig03549_637_812
TTTCTCTAaCAAAGAGCTATTTCATATTATTATCGGACAGATACCGtATTTCCGTGCTGAGAGAGGCATGCACTTTTaCCAAAAATAaCGTAAATAGTGGATGAAATGACTTTTATAACCACGTTATACAAATTTGCTACAGCCGACAGATGTTTACTTGTTTACTACTTTtAAAA
>contig03556_2114_2328
TATAAATTAAGtTTCCAAGtTTATTTAAAAAATGGATAAGCATGAAGTTAAAACTTTGAAAGAAAtTCTTGAAAAAGAAGAAGAATATGACCAAGCAGCAAGAAAAATTCAACGATTTTGGCGAAAATA
>contig03558_239_363
TTtGTTAGAAAAATTTAATTAAAATAAATTTTATTTAAAGATAATGGATCCTGCTGAATGTGACAATTTATTAGACCCGAGTGATATGTTATATGTACCTAATAATTGCGCAGAACAAGTAGAAC
>contig03564_768_935
CGAATTGATAAGAATAGTCTTTGATTTTGGATTATAACAACAAGCTTGTAGTTCACCaGTTATTTtATGAGATTTGGGTCTAATTGAtGCTAGACAaCTATGATCAATAAGATCCcAAaCATTAAGgCATTTaTCAgTTGATATAGaaaaTATACGATTGTCTTCGTT
>contig03567_1093_1287
ATTTTTGTAAATGGCGTTGAAAAATATGCAAGTGGCATAaCCAAAGATACAACTGTAGATGATATTAAATTTGCCATGTTGTCTGCTACTCAATCGAATTTTACACCAGATAAAATGAATGACTATGGTGTTTTTGAAATGTTTCAATCAAATGAAAAATTaCTTGATGGCCAAACTAAAATGTACAAAATCTTA
>contig03568_757_894
TCTGCATCTCAACCTTCATCAAGAGGCATTTTtCAAAAaCAAAAGCGTAAAGCTAAAAAATCATCCGAGTTTAGTTCAAATACAAGCATGAGTACCAAAGAGGAAAAGCAACGTAAAaCTAAAATTTGCTGTTTATTA
>contig03574_289_482
AAATTTAAAAaCCTTGAAACTTGAAAATATGAATGGAGTGATGAACAAAGAATtCATATCAATACTATTAGAAGAGAATCAAGATGGTCTAGTTGTCGAAGgTGTCGATTTTTtATCAGAaCAAGCATTAATAAaTGTCGAACAAaGATTCTCGgAACAGGAtGAAGAATTAAGAAAAATTGTAACTAAACAAG
>contig03588_756_954
TTATTATTGAAATAAGTACTACTTGAACCTGAAACTGTTGCATCGGCATCATCTCCATACGAAGTTCTTGCCTTTTTATTACTTGGATAACTTTTTGAATAATTATTATAATTCTTACGTTTTGAACTTGTCTCATTACTACTTGTCGATTTACTATTCAACCATTTATTTGATGAATTATAATCTATACTACTTATAT
>contig03605_415_556
TACACCCAAAAATATAGCTCTGCAAAAATTGTTCAGATACCAAAATTTCTGATGTCGTGCAAATATTTCAAAGATACAGAGTTCTTGCAGGCATGTATTTTTGAGTGTAGCAAAACTGTAACACTTTGTAGCAATTTATGAA
>contig03617_814_940
AAGATTGGATTTTTTAAATTTGAAAAAGtcAAAGGAATTAATTGCTAGTGAaTTTGAAAATGATCAAGAAATTTtAAAAGAAaTTTACGAATTTATtACCGAGTGAaTAaCGTTTTTTTTtAtATAA
>contig03621_200_328
TGTGGTTTAAAATAGTATTTGTTTATAGTTTTTATTTCGATTGCGTTACCATCGTATTTTGTGCATATGTGATCTATTAAACGATTTGATTTGTTCTtGTCCAATTTAATTATGTATGTTTCATTTAAG
>contig03628_1_123
AGATAAGCTAATaGAAATGGCCAAAAaTTCTTACATCTCcAaTCATtCAGaTTATCCAGAATCACGACCGGAATTACCAATAAAATCCGAAATTATTTATGTTTCACCAaTAAATGATTAAAA
>contig03643_1969_2129
CTAGAGAaTTATTTAAAAATAAATTGATTATGACTTATCCTAATGAGTCTATAGTTGTCAATAGGGCTCTTATTGATATGAaTATGTTCGATAGACCTTCATTAGAATTGGCTTGTTGGCTCAGAgCGAAACAATCCCatCTGAATGGTTTTATtATTGAG
>contig03656_654_834
GTCGTTGTTGTTTTTtAATAGGAAAAGACTTGAGCTTAAATTTaGATCTAACCGTGAGATTACAATATTTGGTCTCATTCAAAGCGGCCGAGTTAATCGAGAATAAATAaGTTAAATCACTGAGTAAATTATCACTTAAATCTAAATATATTAATTCATTTAGAATTAAATTTGATACTAG
>contig03656_1696_1877
TAAGGATACCTTAAAAATTTAATTTTAAAAATTCTAAAATAGGCTTAATTAAAATACTGCGCTGTTCCAGAATTAACGTCGTTCCCGTACTCCGTTCATTTTTGCTGGAGCACACGTACGGGTACGACGTTTTTTGTGCTAAAAAAGAAACAGAACTTGTATATTTCGCGCCAATCTAATTT
>contig03658_2479_2675
TGTTAATCCTTTTCTTTCGATATGATTTCTAAGTTCTATTTACTTTTAGTATATTATAATTTTAACTCGATAATCCGACATTTTGGATAAACCGACATAAAAACACTCCACCAATTGAGTCGGTTTAGCAGGACCCGAAGAATTTACACAATTTAAACTTTAGGATTTTGGTCCTAATTAAAaTtCTTAAATAAAaT
>contig03663_2443_2592
AAgaaaaaTCCAAAGTTAACTTATGAAGAAAACTTAGATGTTTTTTtCAAAAATGATCAAAAACTAAATTACCAtGTGACCAAGATAATTCAAATTGACAACGAAATAACCCATTTtCCGAATAAAATGCTGTCCAATATTCTCCCTAAC
>contig03663_3508_3687
TATATGGAATAGAAAAAaTaGACTGCTTGAGTCAAACTAGTTTTttATTAGGATCTAATCCATTAGTATGTGATTGTCAAGCGAATCTATGGTGGGAAAAaTTAgATTCAACAaCAAAGTGCTTTAAAATTTTAGATATGTCTAAATTAAAGTGTACTTCTTTATCGGAAATTAGTCAAG
>contig03695_21_126
GtttAgggTATGGtttGACttttGTGTCGGTTGACTAGAgggAtttttATttGGtttacaaaaaaatGATCGttttAACGAACTCGaaaGTTGCtttGCTGCCGAT
>contig03701_1315_1431
GGACTCGCTTAGTtCTGTAGTTTTTAtCTAAAGGACTGATCAATTTTtCAAaCTGAATATTATTTTTCTtGAGAGCTcTCAtATTCCTTTATATTTTGATAATGCAGAAGTAATAAA
>contig03703_1_163
GACTGATATAGCTATTGTCGGTAGAAGGAGGCCACCTACTACTAGACGAATTTTTGACATAAATTTTGCATCCTCTTTTTCATCATCATCTTCGGGTAATTGATCGTAACCATTTTCGTTTATTTTTCTACTCAATTCAGTAATAGAATAAGTCGCTTTAAAT
>contig03718_481_630
AaaTGAAGATTTTTTtATTTtCAATTGTATTCTTAACACAAACAGTCTTGATTGACATTAGTTTGTGTCAACCAGAACCCAaT
>contig03728_472_669
CCGACATAAATCAAATCTAATCAaGCTGGTtACCCTtCTTACCATCTCTACTTCATTCTTAACATTAaaCGCATCTCTGAGTTTTTCAACATATTGGTTTTCTTTATACAGTCTTCGTTCCGCGTTACTCAAATGTTATTGGCAGATTTTATAaTATCAAGCATAAGCAAAACAAGTTTTTTCCTTTGTATTTCTTAC
>contig03740_1917_2025
TAAATATTTAAAATTCTCTGCCATTAAGAGTTAAGTTTAGACGCCTGAGACGAAAAAACCCGTATGAGTTTTGTCTGATCCTTTTATTTAAATATTAAAAATATGCTCG
>contig03740_4545_4707
CAAAGATCAAATAGAAAAAAGTGAGAAACACGTAGATTCTTATTCTAAAGAAAAGCTTTTAGAAGATTTTGAAAATGATGACATGTCAGCATTTAATGCTAAAATTATATGTTCAGAGCAAAGATCACAAGATAACCTTAGTCCGATTGAATTCAGTTTAAaT
>contig03767_164_327
AAAGATATtACgaCAACAATAGCTAATACTACACAAATTGTAAACTCAACAATTTTTACAACAAAACCAAATCAAACGACGTCAACTGCAACGAAAACATCTACGTCAGCGAGTTCAACGACTACTTTAACAATTTTAACGACCACTTCAAAGTCAACTTCATC
>contig03747_822_986
AATTTTTTttCGATTTTATTTTAAAATTtCGCGTATAAAATTCGCAAAATTTTTTTGATGATGgTGGTGGTGGATTCGTAAAATAAATCCACCATTTTGGCTCATCGACTAAAGAATTAATTAATTTgtGAATATTTTCTTTTGTATAAAAATAATGAACATTTC
>contig03775_3_188
AGACCACAGTCCTCATTAACTGTAAGGTTTCCTGGCTTTAAATCTCGATGAATTATGCTAGCTGAATGTaGgTATTTTAATCCACGCAGTATTTGATAAATAAAAAATTTGATTTGGTCTTCACTTAACCGTTGTGTTCTAAGTACATTGTTTAAGTCGGAGGTCATTAAATTTGTAACCAAGTAT
>contig03779part2_15_167
TTAAAAAAAAAATTTAATTTGAAATATTTAGAAAGGCGCTTTTTTGAAAAATTTTGTTGATATGGTAACACATTTATTTGACCTTTACTATTGAGAAAAAAAAAGAGAACTTTGAAGCGAAGGATGATGAGTTAAGCGCGTTTTATAAAACAA
>contig03792_865_970
CCGATGATGATATTAACGATAATGTTAAATTAAGTCCCAAACCCATTGAGAAAAGTTTAATAAAAACTTTGCTTGAAGATATGTCAACTTTGAATTGTATAACGAG
>contig03807_654_794
AAGCTTTGTAGCTATAAGTTCAATGCACATAATAGTCATTTGATAAACACCTTGTTGAATTTCTTCATTCCATTTATTAACAGCAATTGAATCGAGTAGTTTTTTAAAGCATTCGGGTAGACCTCGTGTTACAAAACGATT
>contig03827_115_251
TAAAGATGGTGTCAATAAAATTTTAAATGAAATaGAAAAGCAGGAAATAATCGTTGACATAGGTCTTTCATTTAACGATGAAGAAGAATGTATAGATTATAAATCTGAAGACAGTGATAATGATGGAAATGAAAAAG
>contig03833_794_913
ATAAGAGCATGTCAAAATATCCATGAGTTCTTGATTATTTTCTTGCCATGTCTTCAACTCATTCTCGATTAGTTCTTTGTCCAAAAATTTAACTCGATCAGTTTGAACTTTTAAATTGAC
>contig03837_2069_2212
TTCATTGTCACTGCCTAATGGTGTACGATCTTCATCGCTTACTAATGGTGATCCAGATTCGTCTGATTCTTCTAATTCCTCTTCAGCTTTAGAGAATTTTACTTtCTTCTTGGCTTGTTTGGAATTTGAGTGAATGAAAAAaTC
>contig03857_2390_2543
GTAGAGTCTCCAACCACAAAAATTtATTtGTTAAAACAGTTTTATaGAAAAaaCCGATTGCCCATAGCTAAGCAtAGTTATGAAAAaCTACTAGTAGCCTATTTGCACTTTtaGACTTGCATGAACCACATGACTTGTTCTCTTAGAATTTTtC
>contig03857_3868_4033
AATTGATATAACTGTTAATGAAACCACCTTATATTATACGTGTGAACTTGAaCGGGATTCAATTTATAATGATCAATTCAGAGATGTTTTAGACTTGTTTTtATTtGCCTTAATGCCATTCGCATTTATGATTTTGTCAAATGGTTTGATTTCTTATAAAATTATT
>contig03861_1056_1245
GATTTTTTAAATTAAATGCAAATATTATATTTAAATTATTAACGTAATAATAAATGTAATCGGGAAGCCATTCAACTAGACACGTAATTTCGTCGTCCATTAGGGCACTATAAACTAATTTTAAATtAGCAAAGTCTGGTATTTTAGGTTTTATTTTAGATGAAAAATTAGAACTTAATCTACCaaaaaa
>contig03879_259_373
AAAAGATTAAGAATGTCTAAAGATACCAATATTCAAAATACAAATACTGTTACGGCAAGATGCGATTTTTGTAAACATTTGACTGTAAAATCTGATAATCCTAAAGTAAGTGAGG
>contig03883_418_600
CGTAAAATCAGAAGAAATTAGTGCTTCAGTAAAAAAGAATATAAGTGAAAAACAAAAaGAAGTTCATAAAATGTTAATCAATGACATTTTAGAGTGTCGCTTGTCAAAATCAGATTTTGATTCAAGTGCTCAAATTCAATCATCTATTCAACCAAATGTTGAAAATaTAAGTCAAAATGTtCT
>contig03895_191_301
CTAATGTGTAATGCAGGCGGACATACGATCCACTCAGCCACGGCTTCACATTAATCTAGACTACTTCTTTAAGTGTATACTATCATACATTACACATGTTTATGATTTGGC
>contig03901_73_231
CTAGAATCACCTGGTAGACGTTTATTtAaTTTTTTtGACATAAGAGAAGAAaTCCACATGGGATTAAAAaTtACTCGGAAATTATtCTAATTCTAAATaCAAAAAAAAaCAGGAGATTCTTTtAATCTTTttCTGGGTTGTAAaGGAATGAAaGCTTCA
>contig03902_1333_1503
TGGAAaTCAGCTTTTCCATCACAAGATTTTtGGAACAAAaTAATATTAGAAAAAaGCGATTCAATtAATGAGACTGGAAACCTGGTATGGCAATTAGTATTAGCATTATTCGTC
>contig03904_1_252
AGACAATCTACACTTAAAaGtACTAAAGATTTCGTAACATCTTTATACGaGgATCCAaCTAGATGGCAAATAACAAAAAGTGTTGGATTTTTTTTGCTTGGCATTTATTTAGCTAGAGATATTTCATCTGTTAACATTTTGGAGAATTCATAAGAAAATTTTTATACTGATTATTTTTGTA
>contig03917_1_132
TTTGATCAATGGGGTGCAGATAAGCAATTGGCAAAGACTATTGAAGAGgAATTAAGAGATCCTTTAAAACCGGTAACTGGTCATGACTCTTCAACTAATTATTTGGTTAATTATATCAAAGAAAAaCACAGA
>contig03928_1688_1858
CTTATCAATAGTTTTTtGGTTAAATAGAATTTATATGTATTTCAGACAATTCTGTTTGTAtAAGAATCCCAtATGGTCTAGTGGTTAGGATTCTTGCCTTTCACGCAGGCGGCCCGGGTTCGATTCCCGGTGTGGGAAGAATTTTTTTTtGCTATTTAAATTGAATCTTTG
>contig03932_4757_4943
AAATAAGAGATAGAAATTTTGAGTATCCAGATTTTAGATGCGGGATGGTTAGTTTAAATGGTAGTTGTTCTAATGGATGCGATGATTTAAAAAGAGAAAaTaTTGGAGTTTATTTAGTTCAATATTTCGAGCATAAATTAGAGCTAGCATGGAATGGATTTGCTAGATCTGAATTTAAACAACCCAG
>contig03946_102_1046
GCTTTTGAATAATTTTCCAAAAaCACATGTTTTGATATTTATTTTATTCGGAATTGTTCTCGGACTCTCAGCTATAGGCTTACAAATATATTCGATTGTAAACGAGGCGCCTCTTTATTCTATTGGAACAGGGATATGGGTTGGTTGCTTGATGGTTCTAAATGAGATTTTGATGCTGATACTA
>contig03991_11_328
GCAATTTATTTGTGTTCTAATGGTAATGCTCAAAATCTAAGCAATTTACAGACTTTAtTTGAAAATGATGTTGGAtTACtTAAAAgCTTGATACCGaAAATTATTGATTTGGCTTTGGATCTTCCAAACAGAATTAATAAAAGTATTCCTTTGtTAAAACAAGGTAGTAAAAGTTCAATATCATTGTCTGATGAACAA
>contig04001_533_689
ATTGCGTTTAACAATTGAAATGGAGCTTTTAGTTGTGGCTAGAGCAGGAAGATCACTTGGATTTTTGTCTATATTAGGCTCAATTGAAACTTGTTCGCTATCATTTTCTTTATTTTCCAAAGCTATTGATTTAATAATCGATAATGACGAATTCAAA
>contig04007_21_209
ATTTGAAGAAGAGTCGAAGAaCAAAATGCGTACAAGTTAGTTTtAATTTGTACTGTAtGTTTtAATGGTTATTtGTTCAAGCGCCAAAAAaTAAaCAAAAAAaGTATCAATTGGTTGTGTAAGTTAGACAATTGTCCTGCTTCAATGACTTTAACTAAAAATGAAGACTAAGTAGAGCGTTTTGTCGAC
>contig04013_1170_1361
TTAATTTTGATTTTAATtATTTTtCCAAAATGATTCGTATCGATaCAAAATCGAATATTTTAGTCAAACTATACGAGCCGGCTGATGAAGTTAAATATTATGATTGTCATGGCAAATTACTCAAAGTATTTAGAAATAATGATTTACCCAAGTATAATAGAATTGATCTTAGTCAAGATGACGATATTATTT
>contig04028_1_152
AgAAAAGGtAGTATTATTCAAtAAAaGTTGAATTTCTtCcTCAGTTAGCtcAGCAGGATTTTTCTTTTTGTTTGTTTtaGAACCcTtGCctCCCATTTTTTTttCtAAATtCTCCtATTATTTAGtCtAAATATTAAGAATTATTAACAAAT
>contig04044_24_201
TTAAAAaCTTTtCAATATTtATTTtGTTtCCGACGATTTtGTTttATTttGCCTGCGTTtACTGAATCCGGACAGACATCGTATGATAAAGCAGCAAATACATTAGTTGTTGAAGGAATTTAAtAAATGAAATTTCAAAaTAAAATTTtAACTGTTTTTtATTTAAGGAGTTTAAAAT
>contig04049_486_639
CAACTAAagTATATTttgtCGACtACAatGgAATATctCaTTttGttAGAtAGATTaGTTTATTTGTATGAAGtCGaTCATGAGGAAAAaTTAGAGCaTTTTttAGTCAAGTtGTTTGATCCTGTCAAATCTCCTAGATGTCATGCTCTTATTt
>contig04050_21_166
gagaaCGaaggCacTAaGATTTATGCTACTTtGACCCCAATGAAAGAAAGTACATTCTTGCCTCcAATAGATCCAAACAATTTTATAAATCAAATGGGCTCAAGTGTTAATTGTTCTAATTCAAGtAGCAATAACCTTTTTTTTCT
>contig04055_2_102
CGTGTATAAAATGACATCTTGGACCATAtGgACAAAatCCTTTCGaaTGAAAAGTCTTgCAAAAATCAGTcTtATATTTtGGATGtcTtCtAACATCTTTt
>contig04056_391_609
TATGGTGTTGACTTTACAAGACTTTTCCTTTTGAGTTTTGTTCATCCTAAATCAGACCGAAATTTTTTATTGTCAAGTGACATGATTAATGGAACTTTAGGCACATTTCAAAAATTGTGGGAACTTGTTGGAACTGCTGACGAAGAGCTCAATAAAGACGGAAG
>contig04083_1_156
AtttATAAGCGCTCAATCGAATTACTTAGtttCGACAGTGaaaaTCTCaaaaGTAATATGtttATATGGCCGAATaaaTCCGATTATCaaaCAGTAGAGAAGCtttCGTTACCTaaaGCaaaaaTTGtttAGtttGTGTaaaaGCCAtttAAtttA
>contig04103_233_327
TATTTATCTCTTTTAAGAACTCATCAAAACTATTGAATTCATTAGAGTTCGGAGTTTCTTTTGGTTTATTATTTAGGTTTTCGTCTTCATTTATT
>contig04104_4051_4190
AAAATTCCTAAATTAAATTCGTCTTATTCAGAAATTGAATCTCAAAGACCTGATGTTAAAAATATAAAAAGTGACGAAGAGTTTTGTCAAGTATCAAACAGAGATTGATTTCGAAAAAATTGTCAAAAAATGATGGTAAT
>contig04110_576_786
ctAAACTGGAAGAAAATTCGATGCCaAGTAAAGTTTCAAGTAAATTTGAAACTGTATTGAAGAATCAACTTGATTTATTTGATCGAAATAGTTCTACTCTTGAGGATCATCAAATAGTAGGTCGCGCTGAAAGTCAAATCAGAGTGATAAGTGACCAAA
>contig04119_1282_1422
TGTCGAACCaCAAAAAaTCCTGGAAATAATGATTCAAATGAAATGGAGTTTAGAAAAaGTCTACGTATAAGTGAAAATGTTTCCAAAATATTAGACCAGCTTTTGAAGGGATACGATAAGCGTTTAAGaCCTAACTATgCG
>contig04120_745_904
GTTACGTCGCTTTTCGTAATATGACGTCACCTTGCGTCCGATACGCAATGAGACGAGTGTGTCACACCGAGTAACATTACGTAATATTACGTCATATTACGTCGCGCTGCATGGTACGGGCCaCCAGTATACTAAAaaTTGTTTTAGTAGGACCCATTCT
>contig04125_2463_2596
TTTAGTTCTCGTTGAAATAAAAAATTTTGTTTTAAAAGTTTTTtGTGACGTTCAGTTTCACTTGTTAAATAAGTAGACTCAAAGTTATTTGCACACCTACAAAAGACACGCCCTACCAATTTTATTTTAGAGAA
>contig04145_1161_1382
GAAAAATTGAACCAAATATTATTCAATTCATCTCCAGTTGAAGAGGAATCATTAGATTGCTTGGTATATTATATTAATGATATTTTAGTATATTTTGACAAAAaCAAAATGAATTTGTTTAATCAAGATGATTATATAACAGTGCCACCGTTTTACTTAAGAGC
>contig04151_56_210
TTTAAGGTGGTAGAATTGATTTAGCACATCATGACTCAAACGCTCGACTAGCCTTGGAAGAATTTGTAGCTTTTGATGATGCTATAGGCGTAGCTTCTGAAATTATTGACTTTGAAAATACACTCGCAGTTGTCACAGCCGACCATTCTCACGAG
>contig04160_65_231
CGGAATTCGAATTTAAAAAATAAGTTCGTATTCTAAATTATGAAATTATCAAAGACTACAACACATTCGTAACCCAATCCTAATAAATTCTCAAATCAATCGAAGTGCGTGCGCTAAAAACCGAAGATTAGCTTAAATTTTTTAAATAATTTTACAGAATGTCTTAG
>contig04161_1670_1989
TATGAAAAAGATAAACCAAGGTTACTTTTGTCTGCGGCGGTTGGCGCTGCTAATGAACGTATTGACGCTGGTTACGAAATCGACATCATCTGCCAGCACTTTGATTTTATCAATGTAATGTCTTATGATTATCATGGTTCATGGGATGGTGTTACTGGTCATAaTAGCCCGTTGTATGGTCGGAAAAAT
>contig04172_270_455
TGAGTGATTCGGTTGATTGTTTTTtGGTGGTATCCAATTTGAACGACAGCATAAAGGTGCTTGAAAATTCAATTTAAAAAaTACTTGTCGTGCTAGAGTTTGACCATTGTCGTCGTTCAATTCAATTTTGTGATGATACGACCAATTTTCATCGCTTATTTCATTTTGATTTAAGCTTATTTTTTG
>contig04179_733_895
ATGTGGTAGCTGATTtAAtCGCAAAatATCCTAAAGAAaGTGAGTTTATtATTTTAAtGATTATTTTTtGTGTTtAAAATTGtGTTTATGttttGAATGACACTATtAGTTTCtAGTCACTATcttcatacgaatctgaattttctgccaattttgctaaata
>contig04187_2366_3164
ATGCTTTGTATAGTCCATTTGGAACTGATAACACTCCTATATTGGATACTAaGATAGTCGgCGGAAAATTGGTGAACATTCGtGCAaGGCCATGGTATCCTGTTAGTCAATATTATT
>contig04209_246_359
TtCTTTtACCTCCCTAACCGGAACTCGGTTCATTGCagTGAGTAACTTAATCATGATCATGTGCTTACAGTAAATATATTCAGCTTtATGAAGCACATTGTACTTGAAGCTAGA
>contig04209_433_579
TCGCATTTGACTATGGATACAAGAGGTTCACTCGGCGGTTGACCGGGTTGTTTTtGTTGCTCTTGTTGGTCATATTTATCGATTTGATTAAGCACTTCTATTAAAGGTGATTTGTAAATGAAATACAACGATTCTAATAAATCATCA
>contig04217_2487_2631
GAGGAATTTCATGATTTtGGATTGAATATTGTTTTAATAAATTTtAAAATTTCTTTAAAAaTTGGTACCCTTACTTGTCGTTAAGAATTTACAGTAGGAGTTTTTtAAGTATTGGTATTGTTCGCTTTAGTTCGGGAAAGTTCGG
>contig04227_1317_1509
TTTAAATTGAGTACGGCTACTGAAATGAGTTATTTAGTGCCGTCAAATGCTCAAATTAATAATTTGATTACGTCGCTTTATGACAATATTGGTTCTTATATTGTTTGGGCATGTTGTTTTACAACTGGTATTTATGTTGTTCAATTGTTTTTtGGTATTAAGAGTTATCATAGACATGTGTTGAATGGTTATA
>contig04234_643_806
GACATTCGACAAATACTTTTTTCTGGATATTTTCGTAAATAATTTTTTATtGGTGAATTTTGGTGAACTATGGGGAACTTCGGTTTAATCAAAAAGTGGGGGAAAGTTCATGAACGTTCACAAATGGAACATGTGAATGACCACAACAGTAGATTAGAAAATTC
>contig04247_1558_1718
TCTTGGCTAATAACATAAAAATTGCTAAAATTAAACTCCAAATCACTTTCTGTCAAATTTAAGCCTGTATTAAGATCTAAAATATTAATCGAAGTACCCATAGTACTCGGTTGAGAAGTGTATAAATAAGTTGACTTAATACACATAAAACTATGTGTGCG
>contig04257_4309_4503
TTttAtAATCATATTTAGATTTTTATTTATTGAATTAATACAAAACATTTTATtAATTTTTTTtAAAACAATTAATTTTTAAAATATTtAATTTTCTATTTTACATACTTAAACAACAATTAAaTTTAACAACATTTTCTGTTAAAAAGAAaCAAAAAAAAaCAAATTTTAAaGGAGCTTTTTTTTtGAAAATAT
>contig04261_826_1008
ACAAATCATCAAACGATTGAAAATATAATTAAATTGACTAATAGCGTTGAGGAAAAaCGCAAAATATTAAATCAAATTTATTATGACATTCAAAAAAaTGACGAGAACATAGAAAATAAACCAAGTGAAAAATCGAATAGAAaTAATATGTTAAAACaTGTTCATTTTGAgTCGATAGATACt
>contig04313_128_258
ACCAATTCAGTTTTCTATTCGAAATTGGCATTGAATAAAGGTCAATTTAAAATAGAAATAGACAATGAATCAAAGTCAAAAACTAGTTTTAGAACACATTTAGGCGAATTTCATTTTAATGTACTGCCACC
>contig04313_327_421
TGTGCTGTTTTGTTTATTATGGTAAAGTGATTGTTTATAGTCGAACTGAACAAGAACACTTGGGAGATTtAGATCGAATTTtAGAATTATTACAA
>contig04314_2033_2172
GGAAAATTTAaCGGAAATACATTTTCGAGAAAGTTTAATACGTGTTCTGGGAGAAAATGCATTCAAAAATTTGCCAAAAGTTAATACAATTGATATTTgCGGatCCAGAATTGAAGAGATTGCATCaaaCTCttttAGCG
>contig04327_1715_1889
TTGCTCGGTTGTTAGTTTAAAATATATTGACATGTTAACATTGTTTTTtCATTTGAGAACTGTCTGTTTTTAAAACCGAATaccccccccccTTGCATGtcATTAAAATCGAGCAAATATTTTAAATGATACTAATCAATGTAATTATATTTGAATCAGAATATTTTtAATACCA
>contig04331_1441_1570
TGATTGTCGGAAACTGGACGGTCAAATAGGTGGTAGTCGCCTTGGAAAGACACCAACATTAATCAAGGGTATCTTTTTTCGAAAAAGCGGTTTTCAACATACTTATATTTTATCGAAAATTaCGTTTTtA
>contig04336_579_670
tgTTGTTGTTGTTGTTGTTGATTTtAACCAATAAGAaTTTtCTTAaGCAATTtATTTTCGtaTtGAtCATCTGTATCTGACATAtCTGAACC
>contig04355_35_263
GCGTTCAAATGTCATGTTTAATACAACGTTCATTTTTTAATTATATTCGTAACCACAAAGTTGTTTTAACTGATATACTCATGGTTATAGTGACTGCTATGTTGGGTGGTTTAATATTTTTTCAAACTGGTGAAAAAGACAAGAATACATGTCATTATAACCAACAAAG
>contig04356_6674_6804
CATTTTTTAAGCACCTAAATTGATGGCAAGGTTGTACCATTTTCACTCCATTTCTTATATCACACACATTCATCCTGGTCATAATCTCTCAAaCAaTTaCCCTTGGTTCaTTTTTACTTTGACATGTTTGC
>contig04360_316_439
GGGTATATTCTTTATAATTTGGCACATTTGCTAATTCTTTACACTGTGAATCAGTTTTTGATTTAGTTGTAGAATCAATTCGACTAAACATACTAACAGTTGATTTACTTAAACTCATTTTTTt
>contig04362_966_1160
TGAGTTTTTACCAGGTCATCGTATACGTTTGGCTATAACTAGCAGCTTTTATCCTCTATTAAGTGCTAATCCTAATAATGGTAATCCAACAGGAGATGATACAGatCCTTCCaTTAagaGtATTcAAAcTTTACATTATGGTAGTCATCTAAAGGGAaTAAATTCACGtATTCATTTCAAGaGTAAAGATAGTGC
>contig04383_14_136
CGTTtAATTAAAGATAATATGGGTGAACCGTATAGATCAGATTCTAGTTTAAAAACTCAATTTAATGAGCATTTGGTTAAAAGAAAGATGTCAGATTTTAGTGAAAGTAGGTTTACagCGAAT
>contig04420_651_833
TTtAAAAAAaTTTTTtAAAatAAATTCTTCTGTTAAAGTCTAGTGTCAAAAGAAAATTCTCTAATTGCTCAAGTTCTTGACAACTTACTTGTGTTATTATTGATTCCAAATTTTTTATGATCAAATTTGGCCATCTCAACCTTTCACTAAATTCAAATATTTCGGACAAAGAAATAGAAATTT
>contig04444_1019_1170
CTCCGATGTACATATTTTAAACTCGTCTTGATTCGAGTTTAAAATTTCGATCAAATCGTCCGGAATTGTCAAAAAAATGTCGATTACCTCAAGTAAATTGGTCCATTTATTCAAATTGAGACTCAATTTAAGCTTAAACTCTTCTAAATTCT
>contig04452_2212_2355
ATTGAGATAAACCTTTAAAGAATTTACCCATTGCTTTATAATCCAAGCCGTCTGAACAATTAAAAACAACACATTGTTTAGCTACTGCTTTAGCTAAATCTTTACATGTTTCAGTTTTACCAGTACCTGCTGGTCCCTCGGGTG
>contig04490_2_260
ATAAGTCTCACTTGTTGGTAGTTaTGACCCTATCAGAAGCTATTCTACAAGTTTTCGAGGATTTCTAATTGTAGCTGTTCCTGaGACATGGTATGATGCTATTCCTTTGAATCCAGTCGGTCGCTTCATGATTAGTCCTAATGATAGAGAAGTTAAATTCACTAGTGGATGTAATGAGATGATCACTCATA
>contig04494_294_490
tATTGAATAGAATTAACCTCCAGATTTGGAGAAGTAAATAGAAAATAAAAGTAAATTAAATTAAAGTAGCGTTTCGACGGCCACAAGCTGGGTTAGTTAGGTGTTTTACTCAATATAACACCAGGAGATAATTTGGGAaCTCATTTGAATTTTTTTTtGACTCGCACAGGATTTGTACTCTCGACCTTCTGCTTGGA
>contig04500_1628_1838
CGAAAATTTAAGTATAGGGGTTATTAGAGAGTCAAATAAATTAGCCTGTGAACTCAATTCGCCACTAACACTCTTACAATATGAAAATGAACCTTTACCTCATACAATAGAAACATTAAATGACTTCATACACTTAACTCCAAGTCAAG
>contig04526_1921_2093
ATAATTTTGAATATATTTCTATCTTTTTACTCTAAAATACCATTAAGCAAAGCAATCTAGATGGACTCAACAACTACTTTAAATAAACTCAAAGAACAGGCTGAAATAAATGCTTTAAAACGACTACAAAATCAATTTGGCACATCTGAGCAACTTGAACAAATTGAACAGCA
>contig04531_1086_1260
CTTTTTCACGATTATCTTCATCACGTTGTTTTTCATCGGCCTCTTTATTAGTCAATGGAAATTTTAATGCATCCTTGAAAGAATCGACTAAAAACTTATGACTAGTGACAAAAATACACCATGGATGAACATCAATATTTGAATTATCATTGGCATTTTTTtCCTtATCATTTTG
>contig04531_1315_1506
tATTGAACGACTCAAATCATCAGTTAAAGCATCTTCAATTTTTCCAGAGTCGTTAACACCAACAATCGTGTCGCCATCAAATACTAAAAGCCCATTGTCATAATTATCAAAGTCAGTAAAaCAATCTAGAATTAAATTTAGAGTCGATGATTTCTCTTCAACACCTTGTAAAATTTTGTAATCCGTATCAAT
>contig04532_400_585
TTTTGATTCAAAAAGTATAACAAGTGTGGAAGAATTGACAGCATTATCTGACGATTCATGGAaTACTTTATATCAAAATTTTCCGACAAAAGCAGCTAAAATACGAGATGAAATTAGTAGAGCAAGtAGCAAtACAAAcTCATTTTTAAATACAGAAACAAtAAgTGCtAAAAGTCCAGCTGAAAT
>contig04535_1286_1471
TTTGTTTTGTTTTATTATTATTATTTTGTTATGtCATTTTGAAGtATCATTTAAAGAGAAAaTTAAAAAAAAACAGATAGGAAAGAAATGCCGTTTTATGGATCTTGAAAAAAACAAACTCGGTTTAATTATtATTATAGTTAATCAATAAGTTTTTGTTAATCAATTATTATTTTTCAAATAAAT
>contig04539_236_429
TTAAAaTTAAAACCATTTTCTGATTCTCAGTAAACTTTGACTAGATTTCATCTACTCTAGTGACAAAACCTGTAAGTCGTTGAGACAATAATGAATCGACCATTTTTtCAATGTTTTTCAAATGGTTtAAAATCGATGTCGACTTTTGTTTGATTTAACAATTGATCTTGAACACTGATTTTCATTTCACCATT
>contig04562_1156_1372
ATTTTAAAGTCTTGTATTCAAGACTTACCACCAGCTCATTATTTGACACTAAAATATTTAATGGAACATTTATTCAAAGTTTCAAAGTATAGTGCCAAAAATCAAATGAATTTTGAGAATTTGGCTAtTGTTTTCGGTCCAACTTTAATGCGCTCGA
>contig04570_504_666
GATGGCCCAATGGTTCGAGTCGTTGGATGGGGGACCTGGGATTTTGAATTAATTAGCGACCCTAGTTGATTCAAGGGCCCGGGTTCAAGTCCCCACTGCTGCCACAAAAAaGTTtcaCCcAAaTAAAAAAAAaaGTtATTtCATTCAAAAAGAGAAACTTAAA
>contig04580_4043_4223
AATAGATATATCGATTTATATAAAGAATGAGAGGAAAGGACATCTGTTTTAAAAAATAAAAATAAGCTTGTAACGTTAAAGAATGTTAGGCTGATAGTTGGTGAATTTGATTGTAATTTGTTTtGTTGAATTTTATTTtCAGATGGATTGGTTGAAAACGAATCAGTGCCGCTTAAAACAG
>contig04592_3996_4262
CTGGTCAAGAAAAATTAACACAACTTAACTCAAAGAATATTGATAAGTTGAAAGAAATCAAAAAAGAAAAGATGTTGAGCAATCAAGAACAAGAATCGCAAATAATTGGACTAGAAACTTTGAAAAGTGATTGTGACCCAATGGATAAAGACCTGGATTCCAAAGGTATGTGTTAAAATTATTGTCAAATTTAATT
>contig04597_1857_2031
CACAGAGTTGCTAGCAAATTAACTTTATTTGGCTACTCGATTTATATTAAGAAAAAATCACCGCCAATTTTAATAGCCACATTAGGTTCCTAAAGCACACCTAAGTACTTGAATTTTAAAGTTTAAAGAAAAATCGAAAAAACCTAAGAAAAAACGAGGAAAAAAGTAGCCTAAG
>contig04600_1216_1401
TGACACTCATTTTATACCAAAGATTAGAGACTTGGATTTtAGTGATGAATTCGGTCTCAAGTCATTGCATTGTCGAGTAAATGACACTCGATTTTATATGGATAACGAGTACATATCAGCTGAAATTGAATATGGTATAAGTTCAATATCAATGTTAGTCAGAGTCTTAACCAATCCGGACAATAT
>contig04603_626_726
AATTATAGCATGCCATACACAAAATAAAACTAAATAAATTAAACAACCAATTGTATATTTGTCTAAAAGTGTCAAATAGGATACCGAGGGTAGACGTTGTG
>contig04611_4093_4219
TTTTAATTAGTTAAGTTGGCTCGACCTAAAACGATTTACGAAAATGCAAAACGTCATGTTATGTAGAGACAACGATTCTTAGGGATCCATATTAAAATATAATAGTGAGCTCAAAATAATAATGGCA
>contig04616_43_185
TCCGGTATGGTTCAATAGTACGGTACAGTATGGTCCGATAGTAAGGTCGAGTTCGTCCGGCATGCGATACAGTACGTTCGCGTCCCGCTACGTCGCAAATTCGATAGAAGTGCAGTATATAATTAATTTTTTtCAAGATTTTT
>contig04624_548_3693
TAAAACTGGATTCTTTCGATAGAAAAaTATTTtGTGCTCAaGATGAAAGAGATGCAATGCAAAAGAAAACATTTACCAAATGGATTAACAAATATTTGAACGAGATTGGTACAAaTATAAATGATTTATATGAAGATTTGAAAG
>contig04631_1559_1666
TAAATTTTTtCTTAAATTTtCTAGAATAAATGCCATAAAAaTGTTTAGTAATtCCACGACAGCCTCTCTtAGAtcactcaatgaaatgaatgctcgtcctaaaaggta
>contig04644_1583_1752
ggTTTtCCATTTtGTAAACTATGTTATTTATTTCATCTTGCTTGTATGCtAAtGTTTTAAAaTTGCGCgAGTCTAGCTTTTGATCAAGTGTTTtAaTAAaTTCTaTAtCGATtaCCAAACTCGtATTGAGTTCATGTTTGATTTTCGacTCTGgAATTAGATCTGATTTC
>contig04663_873_1054
GAATCTATTAATAATATTAGGATTCGTCGAGTATAACGAATAAATTGGGTTCTTGATGTTTAAAAaTAAATCTATTTTATACACATTTGGCTACGGGTGTTAATGTTTCGGACAATTTAGATTTTCTTTgaTtGAAGATGGTTATtAaTTTAATTTGGACACTAATGGAAACGGAAATTTAC
>contig04664_3141_3280
ATTTCCTTTATATTTtGATTTAATTGGTCGTTTTGACTtGTTtATCTTGgCTGCTGTtGGACaTGGTCTAATTTTTATTTATGTCTTAaTtAATTTTTCAATAGCAACATTCATGGACCCTGGACGCCTtCCCAAGAgTA
>contig04664_2939_3062
CGACAAGAATGACTAATAATCCTTATTATGATTATGATTTGAATAATGATGATGATGATTACGAACCATGTAGCAAAAAATTACTACCTTCTTTATTTGCTTGGTTTCTACTTATCAGTTCGAG
>contig04681_36_155
TACCTTCCAAATCTAAACTTTTtATCTtATTAAAaTTTTtCtCGATCAAAAAaTCAaTTAGTGAATGATCTAAACGATAGCAATTTGTTAATTTTAAGCTCTCCAAACTTTGTGCACAAT
>contig04680_877_1115
TTTTGATTTTAGTCAAAGTTCAAAAACAGATAGTAAATTTCAAGGAAGTATTAAGCAATTGAATAGCTTGCGTTCAAATAAAGATaAAAAACAACTACCAGTTTACTTGAAAGATGGCGATTCAGATGATGAGTCAAGTTTGtTTAGTGATATGAGTTCGAAATTTAGGAACAAGCCG
>contig04691_1_143
cgcgtcgataaCTTgCcATGTAGAGATCGTCTTTTtCGTATAGATTTtCTAAAGTGCCTtGTAACTTTTtATtCGTCATCTCAAGCTTTAACAAAATAAAAaTTTtCAATTATTTTtAAAATTTTTTtACAAAAAAAAaCGAa
>contig04709_5375_5570
TTTTTttAAAGGAACAAAAAGTTGTTAACGGATCAAGCACTAGTCATCACAGCACTAAATCAAATCGTTTAGAAAAAATCAGCGGTTCTATATCACCTTCCTCCAATCAACGtCTaGGACAAATAAAtGTTAATACAaCATCATCACTAaCATCAAGTATGAATaGTACAGAaTCAACTAGTTCGCATAGTGTAGC
>contig04716_4922_5117
TAAACACGACCAGAGTATTAGTTTATCAAATGCTGAAGCAAGAGGTTGTTGGATATCAACAATAGCAGGTGTTTTAAGTTTtGGTAATATGGCATCAACTAGTCTTCTTGCTAAGTCAGCCGCTAATGGTAACTTAGTAAGCGCCGGAGTACGAACATTCTGCACATCTCTTAATGTAACTACCATTTCAATGAAC
>contig04720_86_243
GTAATATGTTGGCTCTTGTGTTACATTAAAAAATGATTTTATTAAAATTTCGTAGAAATAAGGCTTTAGATTTCGTGGTAAACGATAGTTAACAATTGGTTTCTTCGTTGATTCGGTATATGGTTTTGTTGTACTTGGTAACAAACAATTTTGATTCC
>contig04725_51_142
TTTTGTTTCTCAATTAAAATAGAGTGCTATTTATTTTTACTTTtGTTTTTTTttATTGTTGAAaTTTGCTGAAAAATGaCCTTAAATTTTAG
>contig04724_833_1014
CTTATGTTCTTATAGGTATTGTTAGTTTTGGCCGAACAACGTGTGATGGATATGGAGTTTACACTAACGTATATGAATATCTGGACTGGATTAAAGATACAATCAAATCAAACTGAG
>contig04728_1_93
GAGTACATGAaTCAATTACTCAGACGTATGGTTTAAGAAAAAAATAACAAAAAAGTTTAAGTTTTTCAAATAAACTTAATTCCAAAAATACAT
>contig04744_491_620
CCAGTCTTTAACTATTTCAGCGTCGAAGTTATGTGGAAGCCACGAGACTCTATATTTATAGATAAATGTTGGATCATACTCTTTGAAAGGATCTTCAATCTTGGCTTTTTGACTACCTATTGAAATTTCA
>contig04753_1_109
GTACCAAACGTTGAATTTTCCATTTTTATTTCTATATAACACTTGTTTCTTTGGACAaTTAaTTAAGCTTTATTTtAAAGAaTAAAATCtATTTTGGTTTTTAaTTTAG
>contig04755_8564_8746
AAATTaGAAAAAAAaTAATTGCTTCTCAATAGGTCTAATACAATGAGTTCAaaTATGGAATCATCTTCAAGAAAATCTTTCGGAAAATCTAAAATAGCACCGGCTGAAATTGAAACCAAAGAGTA
>contig04785_720_843
ACAAACAAGAATGAGTAGATATTTAAGCGATAGTCCCAAATTGCCTGAATATGCTTTAGCATTACTAGAAGATATGATTCCTtCTGATCCTCCTTTACCCAGCTTAGTCCGATCCGTTtCAAaC
>contig04792_1017_1115
TCTCGACTTCCCGAGATTCGAGTCGACTTAGTCGATAAAATTCGATAAGATTCAATAaTATTCGAGCTTTAGTTAAGGCTtGAAAAAaGTaGTCAGCGA
>contig04792_3755_3967
gGTAGATCTTTTAAGttaGTTaAttCAAAtGAAAATaAAATaGGaAGCCCTTCTAATGGACCAGGATCTGCTGGAGaATTTACTAGAGAAGCTGGATTTTTagCATCTTATGAAATATGTAAGAAACTAATGCAAGGATGGACGCAAAGATGGAG
>contig04807_1653_1774
CTTTTTTTAAATTGTTAAAATCCAATTTTTGATGACACTTGAATTGTATCATTGTATTCAAGgATAGAAACATGACACTTTTTTCtATTGGATTTATCTTTCTCTCAAACATTTTTACTTTA
>contig04812_1_108
GTCAACAGTAACATGTCCAATGTTAAATGAACCGTGTTGTTTtCTGAATTCAGAAACACGTTTTtGTtCTTGTGGGATTATGTTGGCTAAAACATCTTTCAAGTTCTT
>contig04819_852_1009
AATCAAGCAGTAAAGTTCTCAGGATTTTTGGACTGGTATGGCGAAATAAATTTCTAATTATCAAATCGGTGCGTTCCTTGATACAGATACCTCCAATGATTAATTTTTTGCAGTTTCGACCAAAaCAAAAATAATATATGACATTATTCGTTTCATTT
>contig04826_658_812
TACTCGTGAGAATGGTCGGCTGTGACTACTGCGAGTGTATTTTCAAAGTCAATAATTTCAGAAGCTACGCCTATAGCATCATCAAAAGCTACAAATTCTTCCAAGGCTAGTCGAGCGTTAGAGTCATGATGTGCTAAATCGATTTTGCCACCTGA
>contig04830_2756_2851
TGTTTGTAATGTAAAAGACCCGTAAACATTTGCCTATGACTCTGGGTATTGCCAAAAAAAGATGCCGTTACTCTAATTAAAGCTGTCTTTTTTtCT
>contig04840_466_574
GAATTCTCcTACTTGCCATTCGTAATCCATGGATGACGTATTtCCCAATACAAACCCATAATCATCTTCACCAATAATTGTCTTTTCATAAAAAaTAGAATTCTCATCT
>contig04841_566_740
TTATtGTTGAATACTGTGCATTCGGATTGAATGTTttATTTcGTAAAaTTGgTTtGaataTTTGATGGCACatATCTAACACAaTCGGTCTCaTCTtGTACcTTATaaGgCACATACGAAtAaCTTtGTTTtaTCTtACGCTGtaTTTTtAtCTtCAtCCAATTTtAAATtAAAC
>contig04845_1_220
ATTATAGAGATTGCCCCGAAGTTCAAAAaCAAaATCTGATGGTTGAAACTAAAaCAGTTAAAAAAaTCAAAAAGAGTGACAATTtcGAAATTTTATCGGATGAAGAAGGCTCGGCGAAACAAGATGAACCCGCTCCTAAAAaGAAAAAaGCTGTTTTTTtCA
>contig04857_1195_1350
CGCTACGCTATCCAAGTTTCGAAGCGGGTTTAGCCGAAGTTTCGGATCCACTTTTTTAGGCTTAAGCCTGGGTCTTGAACCGATTTTCAAAAACCTTGGCTtCGAAACCTGGTTTCGAACCTTTTTAATTTTAAATTTATTTCATACCTTTTCTTT
>contig04873_1152_1311
CCAGAATATACTGTATTAAATCAAAGAGaTTGtATTTTGGTTTGCTTACTAAGAAGCTTAATTAGTACATGGAAACACAATTTAAATTATGACATAGTCGAT
>contig04873_540_714
ATTTGATAAATCTAAAAATTCCAAGCTTACTAATACATTTAGGCTTTCAGCTCTGACAAAAAGCTTGGGATTAAAATCTaGTGTTAAACAAGTCAAaTTAGTCAAAGGCTTAAAAGGATTGATATCAATtATATTTATTAAaTTATTTAATAAATTAAGCATTTTTAAATTTTCT
>contig04874_1049_1194
GATAGTATACACTTTAAAATTAAAAGTACATAAAAGTGTTTACATTGTTGGTACACTCAAAAATAGAGGTCTTCAAAAAGTCTATAAAAaTACAAGATTTACACGCCAATGAAAAAGGCTCTATATGCAATCTGCAACGTTTTTGC
>contig04894_351_470
TTCCTGTTTCATCAATTGTTATCCATTCTTCAGGACATGTTGGATGATTTGATACATTTCTATTTGTTTTGAATATTTTATCTAAATCTAATTCaTAGGCTGCCATGCAGTCCGAATCAA
>contig04899_428_557
GCTATTtAAATATGGGTATAAAaTCGAATTCGAATCTCTtAGGCATTCAAAAAATGAGTTtAATAATTCTaGTCTTATTTATTCGTATAGCAAGCTcGGCtGGTTTGAATATAgCCAAATtaCCaTCGTT
>contig04916_218_382
ACAAAATTTAGATAAAAaTAAAAaTTTTTtACAAGTCAATGGATCAGCTCCTGCTCCTCCTCCACCACCACCTCCAATTTTAAGCAATAAGAATAACGAAGAAACTAGTACAGAGAaTGTGACATGGTATAGAAAAAAaCTTGTTtAAATAATTATTCAGCGAGA
>contig04925_676_833
ATTTCGTCGAACTCAATAAAGATGAATTTGGTATGGTACACATTCTTACCTCTACCGGAGCATCGCACGAaTCTTGAATAATAGTATTATCGGATTCGTCGATTTTGGCTAAATTGTAATAGATTCTTGGATCTGATTGGACGTTACATTCATATTTT
>contig04932_382_636
tttgttAGtTAAtttttttcTAGGAGTAGtAGTAGTAGTAGTTGCtCtTTTTGTAGtTGTCGTGGttTTTTGtTTTGGTGTTGTTGTTGTAGTAGTTTGTCTAGTTGTTATTGTAAATGTTCTATTAATTAATTCATCGTTTGTATCTtGAAAAATAAATATCTAAGCCCTTGCTTGCTTGATTATTCAGCAGCA
>contig04932_479_636
TGCTGATTACAGATACAAACGATGAATTAATTAATAGAACATTTACAATAACAACTAGACAAACTACTACAACAACAACACCAAAaCAAAAaaCCACGACAaCTACAAAAaGaGCAACTACTACTACTaCTACTCCTAgaaaaaaaTTAaCTaacaaa
>contig04945_633_828
TTCCCAATTTGATAACTACTAGAGCTACTCAAATtAGTCAAACTTTtaTCTCTaTtGAAACTGCTTGCTGCTTGactttgacGtttaCttgAAttttCAtttAATCTAATTaTAgggAtttcGtattgatccttactgattgatatgtttcgatttatttgagtaattcttactcaaaattccaaattggttacga
>contig04964_12_143
aaaatggttacTTtACATCACCAAATTATCCTGgATTGTATCCAAGAGATCTAGAATGTCATTATTATTtCATCGGGAGTAAGACTGAAAAGGTTCAAAtAACTTTTCATACATTTGATATAGAAGGCGTCG
>contig04975_1299_1485
GGAAAAAaTTAAAATTAAATTCTAATCATAAAATTAGCCATATTTTGGCTAATTATTTTCGCAGCTTTTGAGACCCTCAACTTCCgAAAGGACATCGGTGAAACTAAAAAaTGTTATATTCGTGATCAGCTCCTAGACCTATAACTGTGATATAGTTTGGCCATAAGAGACCATAGCGTAACCGAAA
>contig04984_3_101
GgTATCTTCGGTGgTTtCCCATCAATCAGTGgTtATGgATTATTCTAAATAAaTCTTTAGAATaTTTTTTtAAaTATTTATtATTATACTCATAAATGG
>contig04986_636_660
AAAATTTaTAAAGAAAAATGaCAAA
>contig05004_371_596
CGAGAATTTAATCGTAAATTTTATGGACCGGGACTTAGTGAACAAGAAAGAATACTAAAATATTTAATTGATAAATTGATAGAGAGACAATGCTCTTGTTCAATTGTGGATTTAACAATTAAAGACATGAATATCATAGAAGATTTAAGTCTgGAATTAAACAAATC
>contig05004_1581_1762
GGGAAGTCTTGAGACAAGTGAAAAaTTCTTGGATAcAATTAAATTAATtCAAGTGTACACTGATCAAAAAGTCTTGGATAACACATTGAAAAATTTAATAGGCAAACAAAAATTAGGAAAATTTATTCTCGAGGCTTATACAGCCAGTCAGAGTAGTTCAGCTTTAAATAGTATTGGTAGAG
>contig05016_417_559
TACCTGATTCGGTTACGTTGTTATTCGAATCAATTTTGACTTTTGGTGCTAAATTTGAGACCTCTCGGTAGATTCCGCTCATTTTATTGTTATTAAACTATAGAATACGCATATAAAATTTTCAGAAAAATATTGTCtATTTT
>contig05050_719_825
CaCGTTTTATAGAAGTAAAAAaTaTGTTTTAAAAATCTGATTATTTAAACTAATTTAATTGCATATTAAAAaTAAACCATTTTttAAATGGTCCACTTGGGCCACCT
>contig05064_631_740
AGTTTGAAATGATAGGAGAGAGCGTGGTGATAGTCTCTTTTGAGTCCACGATGATAGAATTTATCGTAGAATTTTGTTTGTTTATATTTGAATAAATTATTCGGGTTCTT
>contig05077_196_330
TACTCcTtCTTTTTCATTTTCAGTTAGAaCTTTTTtAAGAGCTACAATTTCATTTGTTTTTTtACATTTAGCTTTATAGaCCTCACCAAAAGTGCCTTGTCCAATTTTtGCAACATGTTCATATTTAGTGTGATC
>contig05093_215_320
CTTTACGACTCGTATTTGTCAAAGCTTGTATCCAATCGTCCATTCCAACaCCCATACATATAAACAATAATTACAATTTATTATTTTTTtATAAATCAATTTTTTt
>contig05096_2168_2321
CGATgttCAGCATATAATGccaaaacaTAGatttattttCAAGAtttGaaaGCgaggaaaaatGTCTTGTTCAAGTTGTTGCTGtggCgggaaaaaggTaaaGCGAGGTaaaTTgaGtttaaaaaatAAGCTTGATGACATAACTATATCAGaa
>contig05099_2592_2764
CGAATTATTTGGATAACGATTTTCGATAAGTTCGATTGATTTTACGATGAAAATAACGCTTTCATATTTTAAAAGGCTTTCATTTCATTGAATAACTCGAGTCGGCGAAGTTGAATATCCATTTCGTGTCAAAAAaTTTACCTAAAATGTCAAAAAaTATCTAGAAATATCTA
>contig05111_979_1174
TTCGGTAAGAAGTGAAAATTTTCAAAGGAATTAGGAGAGAGATAAGTTATTTGATTGAATTCAATTCGAGGCCAAAGTGCACATTCAGAACATGATAAAATTAGCTCGGGACAACTTATCGTATCAAAATTACAACTACATGTTCTCGGACaTTGTCTCTCGGTTAATATTAAACCAATTAGACTAAGCAAAAAAA
>contig05127_105_274
TGTCGCTCCAAATTTTGTATAATAATTTATTTGTAGTCAAATTAAGAATTTGTGAATATGATGCTTGAGAGTTATTTAATGATCGGTACCAATTGTAAGACCAACCTAAGCCAAAATAACCAATTAACTTTCGGCTAGATATACTAGATTCATAGAAACGATCAATTAAT
>contig05128_840_948
AAACAAGTTtAATAGGGATTTATTTGAAAAATATGAGCAATTTAACATCATGAATAAAGAGTATTCAATGGTGAATGAACGACGATTGAGGCTATTCAGTCATGATGAG
>contig05128_1055_1217
GGACTATAGAATACTTTGATGTGTGTGCACAAATTTTAACTATACATGATAACAATGAATTTATATGTACGATTAATGATAGAATACAAGAGTGTAGAAAAATTTCTATGCCGAGTCCCGAGTCTTCAATTAGAGAAAGATATCAACAAAATAGCTTGgAGAA
>contig05128_1_107
GATATGTTCATTAGACATTACGGACACAGGTATTACAGAAATCAGTACCGAGACCATTGGAAATTTGAATCCAATCTTCAAAAATTTTATGCAACTTAACCCTCAAC
>contig05130_386_550
CGGAAAAaTTAGAAaCTAATTTAAaTAGTTCAAAATGTGATGTATGGAGTTTAGGTTTAATACTAGTCGAAATGGCTATTGGAAAGTATCCATTTAGTTTAGAAGAAGAATTGTCAATATTTGAAATTTTAGAAAaTATAATAAATAAACCAGTGCCAAGTTTAC
>contig05131_955_1128
AATGTATTtAAAaTGTATTTAGCTTTAAAaCACAAaCAAAaCAAAAaaCATGTATTTtATTtATTTGTAaTCTAGAGTAATGTAATTTGTATTTAAAACACACACACACAATTAAAaTtGATAAAAATTATTAAGTTTTAAAACAAAACAAAAAAaCAATTTTCTTAAATTAAT
>contig05132_431_574
CTCTGGTATAGATTGATTAATAAATGATTTGaTATCTTCTTGACCAAGTATTTTTtCGCATTCTTTTtAtCTAGAAATCTtGGTtCGGATtGAGTGgCAGCATTTTtAGGAtATCTCCAAATaGTTTGtGCTGACGAGTCAAGT
>contig05141_809_935
TTTAGATGCTTGAAGAATGTAGCTAGATGTTGCACTTGGTTCAAATGAAATCTCATAAATATGCTCGGAATTTTTGCTTATTTCAATTGGTACTAATTCTAAATTGTCTCGTTTGACAATTTTAAAA
>contig05147_883_1008
CTAAATTTAAAATAATTGACTATTATGATTCAATAAAGAATCAAGTAGATATATTGACTGAAAACCTAATCATAAAATTGGATTTAACGGAATCTAGAGCAAATGAATTCAATTCAATACGTCAAG
>contig05144_45_211
GTCAAATtAACAaCCCTAAGGTCTACTATAAGCCTCTAATGATGTCTGAAATTCCAAGTTCACCATGGAAGATAATCGATTTAGACTTTTATGGTCCTACAAGTGATGGAACTGAACTATTGTTAATTAaTGATGAATATTCAAGGTTGAAGCTTACAAAAGAATGC
>contig05147_1097_1211
CAAAGAATTATACTTGCCCAAATTTtGTTTTTtAATtAATAaTAATCTAAATGATTTATGTAAAaTTATAATTACCAAAGAATATGTTCCAGATGCCGTTCGCTTAGCTTTAAAG
>contig05166_1002_1098
TTGTGTCCGATTTCAACGAAATTTCTTtAACCTCGGATAGCGAACTAAAaTAACATGTCACTAAaTACTTGGACGGgTGACCGCTTGGGAATACcGG
>contig05169_3_95
ATAAAaTTGACGATTTCCCTACACAAGTAAAGCCACAAAATAGAATGTCAAAAaTTAAATCATATGAACTTTTATCCaTTTTGAAAAaTaTAa
>contig05178_656_784
CGCGATTATAGTCACACGAgtAAGAAATTAACCTCAAAGATTTAAGGCTCAATCTAACTGAGTGAGAAAGGGGCGTTCAGACCCCTCTTGCTTTTTtAGTAGCATCAAAAACAAAACAACAAAATATAC
>contig05184_141_433
TGTCTATTCAAAAATCAATTTTT
>contig05198_449_570
AGTTAAAGATTTAAAATTTATAAAATTTAAAAaTTAATATGTCACcAAACAAAAAACTCACAAGATCACCATtACTAAAAgaTACTGGCATCCAAACTAACCTTTCATTGACTAAAAGTGAT
>contig05228_254_408
ACTTTTtATTTGTCTTTTTtAAAATaaCTCCAGCTAAAAaTGATCCCAATATACTTAGAGATTGTCCTATTAtCCCAGTCCaGAaGCCAATAGTTGTCGATGGTATTTTACGaTCAaGCAaaTAAAtcGgTAataaaTTTAAAGaTGaCTgTtCG
>contig05239_113_345
GAAATTTTGTTTAATGTTGTTGTTTGTCTCcTGAAtAACATATGTGCTTTTAAATCCGAATTTTTGGATCTTAACATGAAAAAAATCCTCGATAATCTAATTAAATCATCCGGATACCAAAATCAACAAGTCTTAACCTTAATTTCAAATATGATTCAAAATGTTAGTGATCGAGAA
>contig05249_11_129
CTTCAAGTGAATAATGAGACCAGCCAAATACAGGAAATAGTGCCCATAGTACACCGAAAAAGACACATGCTGATATGATTATTAATGATAACTTTTGATTTATTGATTTAATACTCATT
>contig05255_1178_1351
AGAGATTTTAATAATAAAGTTACAATTTTAAACTTTAAATTCGGTACTGAATTCGTTACAAGATATGGTACAGAAATATGGTTCGTTACGGCAACTTCGTTTGAATCTTTTGTAGGCGAAAATTTACTATATATTTATTTCCCTGTTGTTATTGTTTTATATTTTCAAATGCGC
>contig05271_95_271
ATCCGATGACGACAATGAAGAGGCTAGTTTGGAAGATAAAaTTTTAATGAATAAAAATTTAGCTAGTGTTATTAGTTTGACACAAAATAGACGCTTGAGAACTAGTTTTACCAGTAAACAAATTGAAATATTAGAATCTATATTTTCACAGACTCATTATCCGGATGCTAGTCTAAG
>contig05305_2273_2423
AAGATATGCTTtAGACAATGTTTtGGATAGAGAATTAGAAACAaTTGAaTTAGATCCATATGATCCGAAAAATATTTCACCTAAGTTTCAAATTAAAGATAGCGAAGATGATAAAAATATTGCAGAAACTGTTTTGTAAAATAAATATTCT
>contig05305_3497_3671
GGCAAATCTTAATTGTTTAATATAACGAAATTGAAATATACATTCGTATTCATTTCGGTAAAGAGTATTCTCAGGGAGCTTAGGGGGTGTCTTTAAGTTTAACTTGAATAAATTGATTTTAGATTCATTTAATATTGAAGTTCTAAAATACTGGACTCGTTGTAACAAGTTAAAA
>contig05317_1181_1344
AGAAGATATAAGCTCAATAGCAATAACATTTAACGACAATCAACCGTTATTAGAACTTTTTATGGGCTCCTCGGGTATTCTAAAAAAACTAGACGACTTATGCAaGCTACCTCGAGCTACTGATTTGAGTTTAATTGAAAATTTCAATAAAGAATTCTCTAAAA
>contig05326_1367_1480
ccggacGAAGTCCTTAtaccAtttttaaaTaTTaaaTTGgaaaacggaaG
>contig05357_559_690
ATTTATTCTTAATAATGTATTCAATGAAAGTATAATAAAATATGgACTCAATGTCATTGATTACATGTAATAATACGCTTAAATTAAGGCCTTTATTAGCCGAAAAATGCGTTATTTtAACTGGTGGACGCG
>contig05374_177_288
GCCTTTTTAAATTGACCATACCATCAAAACAATCCTCTTCTAGGACAAATAAATAATTCCGACTCAAATCAATTTCGACTAGTTTTTCACGTAGACCAATTGAAAATGTAAA
>contig05378_608_800
CTTCGCTTAGGGAATACTCGAATAAATTCCAGATTTTTTTtATAAGGACCTGATTTTTTtCACTCATTTGCTGAGGCTTAAAAGTTTGATTAGACGATGAGGTTACTGGTGTTAAAACAGGAGTAGATGCTGAAGGAGTTATATTTGGACTTGATGAGTCTGTAGGTTCTGTTATAATATTAACAAAATTAAG
>contig05382_2078_2251
TTTCAGATaGgATAATTtATTtATTTtGTgTGGGGCAATGCAAGCTATAAAAaTGTGTAGtGGTTGGTGATGGTGCTGTAGGTAAGaCaTGTCTaTtGaTTTCTTATACTACTAATGCATTTCCAGGCGAGTaTATACCGACTGTATTtGACAaCTTTTCGGCCAATGTAAtGG
>contig05386_1189_1373
ATTTGAtACAAAGACATAATTAATTTAtAAAATTATAAATTTTTtGATAGTTTTTACAATGGTAAATCCAGACTTGGTTAAGGAACGTCAAAATTCCACACTAGATGTCGACAAaCTCAACTtATTTTTtGGTCAAAaTTTACTTTtATCAaCAGAGCGCTATAAACATATTCTtAATTTGAGTA
>contig05393_2_187
GAAGAAAAATAGGATATTTGTTATACCCAATCGAGGATTGTACAATAATACTGAAGTATTAATTAGAATAAGCTGTAAAcCGGCAAATGTAAAAGTAAAATTAGGATTTATA
>contig05402_990_1107
TTTCTAATGATTTTTTtACCGTTTtCCTGGTCCCCTAGGATTATAAAGTAAATATTGAGCAATATTTTTGACTGAATATGCATTGCAACGGTAGCTCATTCCTAGAACTATTCGACAT
>contig05406_558_773
CTTCAAGTAGCAGCTGTTTCTAAATGCAAACGATGCTATGGCTTTGAAAAAGCTGAATGGCCGGCTCGTTATGCGGTGAGaATGGAAAAAGAGTTTAAAtAtTGGATGCAtTTTTTTgGtAAAACAtAtTCTGaATTTCGtCTGTATAGAGGAG
>contig05420_2619_2757
TACTCGGCTCAAGGCTACGAATTAAATTACCACTAACGTCTAGATTTTCCAGGTTGGGAAGATTAACTAAAAAATTCAATGAGCTTAGCTTATTCGATGCTAtgTTAAGACTTTTTAAAATttgTGACGAAAAATCAAA
>contig05420_648_873
CAAAAAATTTTAAAATGTTACACGAACTTCTTATGTGTTTGCTTGGAAACACTGGTGGTTTATTCCAGTATAAGCTAGAAAACAATAAGCATAAAATTaAACTTGTTGAAAATTTGGAATTTATTCATCCAGCCGAAGTTGAAGTTTGTAACAAATTAGCTGAATTAGGC
>contig05426_1131_1310
TTtttGTATCTGCATTGATTtCTTttAGTTtAATGTAAGTGTTtttAGTACAGATCCACTTCCTTtATCAATTAGATCCACATTtATGTAATTAGGATTAGTtCTTGGTtGAATTGGTCTCGTTTTTGTATCAAaTGAACTTGAATTAActaaattttGaaaaGAAtttGTTGATTGaaa
>contig05428_20_140
TtaCcTCCCAAAaGgCACCGaCAatAAaTTtATTTGGcAAAGAGTAtCCGACaGAtGATtGGAcAAaTATAAaCAAAaGCaTACAAGATAAACTGGAACGAAATTTAATACACCAAAAATA
>contig05428_1200_1478
CTTTTCCATTTACACATCCTTCTTGGGAATTGGAAATTGAATACAAAGGAAATTGGTACGAAGTTTTGGGTTGTGGtATTTTAGAACAAGAAATTTTAACTAATGCTGGTGCTGAGAATCATATCGCTTGGGCATTTGGTTTAGGCTTAG
>contig05439_106_268
CTTTTTTtAAAATTTGCTTGAAAaTTAAAGTTCTTAATTTTGACAATTAAaTTAAATATTTCAAGAAAAAAGGCAACAATTTTAGGTCGGCATTTTTGCTTACAATTTCGATTTAGATTCCCAATAAAAATTATTTTAAAAAATGCAACATTATTAAGCGAAC
>contig05438_227_414
ATTTTGATATTTTAGATAAAGATATAtTTTTTAACAGAAATGAACAAGTTATTTTCAATGTTCATTTTAGCtTTTTTGGCTTTAAATTTAGCCCAAGCTGCTTCATTGGAAAAATCAAG
>contig05438_1_151
GAGTATttGGATTaCAACAGGCaCCAGtCAATACATCACAAATTTGgCATGtaTCTCcAGAGCATACCCAaTCGTAGTAATCATAaGCAGCATAGTCCATaTATGATACATCCAATGGAAACATtAGGAaTTTGtCTTTTTtCTCTGGTTC
>contig05457_570_728
GAAAAATGTTTAAAATATTATTAATTAAAGTAAACTCGCGTATTTAACCCCAGGGGTAAAAAaCGAAATTTTGCTTTTTtCCcATGCATCCATCCTGtGTTTTGAATTTTTTATCAACATACTTTTGATACTGAGTTTAAAGCGAATTTTTAGTTTTAA
>contig05470_641_763
GCCAGTGGCAaTTTAACAAAAAATATATAaTTGTCTAAATTTTTGATTTAAGTAAATTTAATTtATTGATTTGGAAATGGTGATGGTGCTGGTGATTGTTGTTgttGTtgttgttGAGCAGCC
>contig05477_953_1065
CTGgTCTATGtCcGAgATGATAAGTATTTCCTAATATGAGATTACATTTAAGATCTTTTATTtGATGTGGTAAAACGCCTTTGAGAGCGCCTTGAGTTCCcACCGGCATGAaT
>contig05481_2069_2086
GATCGTTACAGAGCAGAT
>contig05483_396_572
AGAAATACTCTAGAAAAATTCAAATTTTCAAATTCATAATTGAAATTCGTATTTAAAAGAAATAATAAGATGAAAGCTAAACAGTGGAtaTTGGTAAAACATTTTGAAGGTGAGCCAAAAGATGAAGACTTAGTATTACAaGAAATCGATCTTCCTGATCAGCTCAATGAAGGAGgT
>contig05487_1059_1174
CGGAGCTCATTTATGTTTAGAGGTTCAGGTGAtCCACATACTAGCAATTCTATTTCTTCAGGTCTAAATAGTAAAATTGCGTTTGAAGCACAAACACTATGAAAaCCATTATAAAA
>contig05506_780_903
ACTTTTAAAAGTCGAAAAAGTTTTTCGCTTAGAATACGTCTCTTTATCTTTCGGATTTGGTGATCTCCCATTTTCAGTCATAAAAaCATGtAAaTAAATtGAACCATTATTTTGCATaTtCTTT
>contig05525_10_1699
CCATATTGTCCACAATATGACATTGATGGATATAGAAaTATATGGATTGTTAAACCAGGTGCTTTGTCTAGAGGCAGAGGAATTATTGTCTTTGATAAAATCGAAAATATACTTGAATTAAATACGAGCCCATTGCAAAGAGATGGTAAATATGTTGTTCAAAAaTACATTGAAA
>contig05544_631_706
TTTAAGGTGTGAGGGAAATATGATTGTTTTTAGAGTTTCTCAGCTGAATTCAACAGACTTAGTCAGAAAATTGTGT
>contig05551_1484_1660
ACAAATTTTCATATGGGCTTGGTGATAGCCTAGAATCGTtGGTTTTGAAGACATAGGAATTTTTAATCAATTAGTGAATCtAGTTGGGTCAAGGGTCCGTGTtCAAGTCCCGAAACCAGGAACACAAACAAAATAATATGTAAACAATTCGTTTTGAATTAaTCTTTACTTCCGGAG
>contig05558_683_847
TAATAATGAAATCATTAGTTATCTTAACAATATTTTCAAATTTGGTTGGATAGGGGTCAATTTTCTTGAAAAACATTCCATCCTCTTGATTTACGACTGTTAATGAGTTGTCTTCTTCTTGAAAAAAATAAAACTTATCGTTGATAAACATTTTTTTAATTGTGT
>contig05563_811_1008
CATTTTTTTtAATTTtAAAATTAaTTTTTTAGGATTTAATACATGAGTTATTTcGTtATTTCCGAATTTCCGACATGGAATATTCTTTAATAAATAAATTTGGTGTTGACGAACATGACTCAAAaTCTCGTTACTCTCTAAcGATGTtCAAAAAGTGTATCGAATATTAaGGCGACTCTTTGGTATTTTAaTTTTAAT
>contig05571_681_872
TATTCACAATGACTTTCTTTTGGACTTGCCTAATCTAAAAGTTTTAGGACTTGGTTATAATGAGATTAGATCAATACCAACATCATTAGTGACATGTCAAAATCTAGAAAGTCTCGATTTAAATTTGAATAAGGTGGAAAGTTTCGATCTTAAGGTTTTAAAATCCGAGATGATAAAATATTTGGCTTTGAG
>contig05579_972_1136
GAaTTTTTAAAAAAaGAATATTTAAAATGACACTTTGGAATTGGAGTTGAGCGACGCTTACTCAGTATAAATAGATTATAGTCGTTTTTATAATTTAAGCTGAAAGTTATCATTCACGAGAATAATCTTATCTACGaGAAAAGAAaTTTTttATCTTACTTTACG
>contig05579_1194_1319
ATTTCCTAATAATGgAACATCATTTAATGAATTTAATTCGTATATATATTTAGCCGGTTTAATATCACTTCTTGGGAGTTCATCCTTGCATAaGCTTAtCTTtAAtGATGACCCAaTGAaTTTATC
>contig05584_820_997
ATAAGAGCACAGGTACGCATTTCGCATCGAAAATTCTCAGTCTAAGTTTAAGATCTATTTTAGAAGAGGTAAGGATGTGTCTAAGCTTTTCAAACGCCGTTCTCATTTAATCTAATGCAAGATCCTATATATTTGAAACCTTCAATTATAAATATCTGATTAAAACATACAAATCTTT
>contig05589_411_574
TGATTACTCAAGTATAATTAACTTTATTACAAAATATCTAAACGTTTCCTGCATGACTTCATTAAAAGGACGATTTACATAAGACATCGGACAAACTTCTTAAAGTTTCGGTTAATTAAATACCCCAAACTAAAACGCAATAAAAAAaCGGAGTTTTAAAAAAT
>contig05590_722_852
ATTTTGATACAAAaTAGATTTAAAATtCTTAAAaTAaTTAAAGAAaTGCAATATATTGCCAACAATCCAGACGGTTTATCAAGCGAAATCATCGATCGCAGCAAaTTTCGTGATCACTACaCAAACGAAGt
>contig05603_813_950
ATTCGGTAATTTAATAAGTCTTTTGATTCTACTTAAACCCAATCAATTAACGAATCGAAAATATTCAATGAGaCCAAAACATTCGAAGCATCATCTCACATTtGAATATAAATtGTCTAGTTTTtATGCATATTTGAC
>contig05603_2287_2406
TTTAGTAATTACTATTCAAATGAAAATTCAGTAACTGAACAATCAAAGCAATTTtATCTTGATGAGAAACGGCCTAGCCAATCTTGATTCCAAAGATAGTCAGCTCAAAGCATATCAAGC
>contig05603_2907_3071
GAAATTTTAATATTTCAATTTTTAAAATTGAATTATTTTTTTtGAATCTAAATGTCGACACCAAGGCGAGACAATACTCCACGACTTCCGCCTATTATTAAACCTCTTACATTCAATGAACCACCTCTAAATATAGCACCTGATAGTTACAATTAAAAaTAAAAa
>contig05607_4_149
CAAATGTTCATTTgTCGACaCAAGTGACTTGTGACTTTCTtGTAGCATTGATGTCAATTGTTGTAATTGTTCGTACTGTTTAAGCTTTATTTTCATTATTTCAATATCTCGTTTCATATTACTGTTCTGTGTTTCCATAGAATCTT
>contig05608_143_312
TTTAGAAATAATTCGGGACGATTTGATTGAAAAAACTGATGAGTGCTTGACCGATTTTGCTTCTTTATACGTGATGATAAATCTGAAAATCtATTTGGCTTTT
>contig05618_1325_1508
AAATGACTTATTGGATAAAATTGAATATAAACAATGAATCCTATTTCGACAATAAACAAAAATATTCCCATAATAGTtGACATGATCCATGCAGCcTCAATACATTTATGAAAATTCTGATAGGGAAATACTATTtCTTtATCATTtAAAATGgCTATATCTTttAATTtACTCTTTGTGTTat
>contig05627_170_321
CTAAaTTTtaTGtAATGACGATCTTAACTTATAATTtCTGCTGACTCCAGATTTATCAACCATTCTAAATAAATTCTGGTAAATTTTGTATTTAGATTTATTGATTTTTTtAGCGGATTTTtCCAAATACCCCAAATTTAATtGGTTAACAA
>contig05632_1_154
GATTAaCaCGTTTTTTtGCACTAAATGTCTCaTCATGAAATAAATTCTTTtGAGgTAAAGACACTACCGGATTTTTATtACTCGGTTTCAAATTTTCATCATCAAATAAAAaCTCATCAAAAaGTTTATTATTAATATTATTGTTATTACTAGG
>contig05638_1858_1954
ATTAAAGAGGGTATTTTACACTAAAATATATTAACGTGTTCCGGTTCCCGACTTTTTGTCAGATAAACGAGGGTGTCGGATTATAGAGTGTCGGATA
>contig05643_3154_3245
aCAAAAaTTAAAAaTtACAGACTTTTTTtATCATATTtATTTTtGTTGAAaTTATTCAGCTCTGATGAAGATGGGTCTTAATCTAAAaGGTA
>contig05650_248_420
ACGCTGCTCGTCTAGTATTAGACCaGAAAAAAAAaTGTATTTGTTAAATCTAATATTAACACCCACGATTAAGCTGGTTTTCTGTTTCATTTTCGTCACTAGTTTTtAGTGACAGGTTAAATTTAAAACGCTCAGCTTTtCTCATAACAAATATATGAGTACCTAATTTAAAT
>contig05669_2018_2280
CGTTATATTGTCGATTTTTAATATCGTACGGTTTCTATGATTCAATTGAATGGATTGAAAAAGCTTTTTGtCAATGGATGAAGTTTtATGCAGATTATAAGCTAAaTTTGACTAATGATAATGTCGAATTGGTTTACTGTGTTAAAGGAATTCTTTCTATTCTAACGGGAGTATCAACAGAATATaTTCGTTTCGATCA
>contig05678_4_227
AAAaGTCTTTAACAAaCTAAATTATTACAATGAAAAaTTGAACGAATTTCCAGAGCCAAAACCACCTAAACCATTAAGTGAAGATTTTGAATATCAATTGaGAaGAAAAaTCAGACAAaATCAATAAAATTGATGGTTTATTTCGGAGAATCGTG
>contig05682_333_440
CTGACCTCGATTTTGTTAACTGTCTCGGTAACGTCCAAAATGTTAACAAAATCAAACGTTAACAAATTCGAGTAAAAAaTTAAAGGATTTTGTTGATGAGGGTCATTT
>contig05687_915_990
TACTGTTtAAAAGCTGTAAGAGTATTTtCCCGATTTtcTCcAGAGCCACcTCGATGACTCACTACGACAAAATtAT
>contig05701_30_159
ATTCAATTACTAATACTCAAAAaCCAACAaGTAAAATAGTGCGTACAAGCACTCGAATTTTGCCAGTTATCACCGAAAAGTCTATGATTAATATTCAAGATTTTGAAGACATGACATCGACATATAAAAT
>contig05703_3_1006
AATTATTTAAAAATTTAAATTTGGAATaAAAAAAAGTaGTTAGATTTTGTGTCATAATGAACACGGATTACGTTTCTAAGAGAAGCATAAAGGCAGAAGTTGAATATGATAATTATAaAAGaAtAAAAGTAGaAGCaAAGCCTGAAAAAtTGAATGAtGCTgATGaTACaGaCGTGTCTGAtCCA
>contig05702_494_595
AATAACTAATTTCTATTTTtGAAAAAAaTTTGAAAAATATaGTCTGAaGAAGGTGTGAGACcTACAAaTACTGATCCTCAATTTTGGAATgaaagatggaat
>contig05704_1084_1192
AATTTAACTGTTTTTtGTTTATCAAATATCTTTTTTAGCTTTTATAATTTTTATATTGTTGCTTGTTGATTATTCTGgTCAAGTTGGGCCCATGATTGCCTTACTAACG
>contig05711_12_133
ATTTtACTATGCGAATATCAGCGGGTATTCGATCTCCAATACGAACAAATACAtAATCACCTTGAACTAATTCCTCAGCTGGTATTGTTTTTTCTTGTCCATCACGTTTAACAaCaGCTTTT
>contig05736_431_576
TTTCCCTGAaTAGTCAATTTTtaTtAAAAAAAAAaCAaTTCAATAAtATTTtGaTAaTAATtCATTtGAaTtACcATgTGGGAGTTTgAGGcTCTAcTtCATCATCACCaCTAGCTgCGTcACCCATAtAACTTTCctCTTCTGTT
>contig05738_882_1072
CGATTATTAGCTAAATTATAATCGTTGTACTTtCTTGAATTAaCAaCAACTCCTAAATAATAATCACCAAaTCTCGTCTCGTCAGGAaTAaGAAGTCTTTTtGTCTCACTAAAAAAaCCTGTTGTAGTTAAATtCtCCCAAATTTTACAATCATtCAAGGACTTAATAGGtATCAATtCATTtGAATTTtC
>contig05741_678_846
TTACCTTTGCATCCATATCAGAAATAAGAAAAACTTTTTGATAAAAaCTAGTCATTAGATCAATACATGTGTCGACTATAGCATCGGCTTTTGCTGATTCTAAATTATTActacctgctaaattatattctctagctaaatatctagctatagttaatgactgtggaag
>contig05743_9_187
AGAAaTaCGACCTcAaTGgTtCAaTTATGATAaTATTCcATTTGACAaTATGTGgAaGgATGACATTTATtGGTTTCATTtCATGCTTTCAGATAAGTTATTTAAAGGGCGCTTTTATTTTAAAGCTGATCAaGAAACAATCGAAAATTATGAATTGAATGTAGTAGAAAAGCTGGAAT
>contig05747_290_407
CTAAAGAAGCCATAGAAGCAAGAAATCTAAACAGTTTCAAAGCGAAGctAGATCCATGGCTATTGAATAATATTGAAGCGACTGCTTTAGTCTTATAGGGCTTTACTTTGGAGTTTTC
>contig05757_21_198
GAAAAACTTTTGCTAGATCCAAAAAAATAGAAAGGAAATTTTTTCCAGAAGTGACTTTATGTTGAGTCTATTTTTTGGtAATAGGCAAATAAGGAAGCAAAAAAAaTATTTGTGTAGCAAAGTTGTTAAACTTGTAACAATTTAAAACTAAAGGAAATATGTGTGAATCAAAATAAAC
>contig05760_2377_2557
AGTTTTTTtACAACAGGCTCTTTAAATAAGTTTGAACAATATGATCAACCAATTCTGGATCAGCCACATCTCTAAGCTCCTTGTGTACTCTACCTACAAAAAAaTCAAATaTTTTtGTTCGTTTTTtCTCCTTATTCTTGTATTCATTAATAGCTTTTGGATTTTGTTCGCTTAATTTTTC
>contig05764_610_718
TTTACAGTCTACGTTTAGCTTTATCACTTCATCGGTTCCGCACTGTTAAAAAATTGTGTAAATAATTACACAAAATATGTTCCATGGAACACAAATAATGTGTAAAAAT
>contig05768_59_206
GTAAATAaTGTAATaGTtAAATTTGTCGAAGATGACATGGTTTTATCATTCAATATGAAaTCAGCTGAATTTTATAGTGTCAATGAACTTTGGGAAAAGACATTTGTTGATGTAAATACAACAAATATAAaCCTTAAAAAAaTTCTAC
>contig05770_922_1118
TTTATTGATCCTTTTGAATTATGGTCCGATTATTTTTCCGATTTAAATATAGTCACACTAATTCCTGAGATaCAaCCAATGAGCGAGAATTTTGGTTCATCATTTAAATTCGTAGGCAGTTGTGTTTCTGAAAATGTGCATAAAAACAATATTACCGATTCAAAACTTGTTGAATTATTATAtAACTtcAGTCCTTt
>contig05780_32_181
AGAATATATACTTATTTATAGCTCTTCATGACTtAACTGATGATGAAATACATGTACAATATTTTTAGGGATATTTATAAGGTTGATATTTAGTATAAGCCCATGGGCTAGTTTGTCAGGTTTTACGGTACAAATTATTTTTtCTTAAAT
>contig05791_479_671
CAGATGTTCATTATAGGTCGATGGATGGTGAGGGAAaTTTTAATTGGAGATTTGTTTtCGATTTTGATTATTTACCAGCTGAGCAAAAAGTCTGTATCAAAAGAAAaGAGCATTTTTGGAGTTTGGATGATAGTGAAACTAAAATTCCACCAGTTTTAACTCTTCAAATTTGGGACAATGACAAGTTTTCAGC
>contig05799_1_194
ATCATCACTTTTAAGAATGTTAGAATCTACTGTTGGTCCTGATAaCTTTAGACAAGGATTAATCAATTTTTTGAAAGCAAATGAATTTCAAGCTGCTGTAGGTGCTGAATTTTACAATTCGTTAAGACTAGT
>contig05800_615_842
GGAACATAAAACCAATCATGATTTTCGATGGTAGCGTATTACCGAGCAAAAAAGGaACTGAGTTAAAGCGTAAAGAATCGAAAGAAATGAATCGAAAAAAAGCAGCTCAATGCTTAGCTGAGGGTAGAAAAAATGAAGCCAGAGAAT
>contig05809_28_192
AATTTTGAGCTCGAATTCGTGTtCTTTTTATAACAGTGGAAATGAACGGTTAAAAaTTGACATCAATGATTCAGaTAATGTTTCCAATGTGTCTAAATTGGACATTGTTTCTAAGAGTTTAGACTGGTATGATCAAAAAGTTGAAATTTTAACGCATAAAAATTT
>contig05822_638_741
CTcTCACTTTATCTTTTTATCTTATTTTATACGTTTTTCTTTTTTTtAtCTTATGGAACATCACAATGCGCTTTTTttCGACAGCGCATTGTAACGTGGTCGGC
>contig05830_60_229
TCTACAaGAAAAaGTAAAAAaTTTGGGATGtGTTGGTCATCATTAGGGAGTGTATGACTGATTTGTCCAGTTGATTAAAGAATCTATCGAGCTCTTCTTTTTCAACACTGAGTTAAATCGAATATCTAAATCAATTTTTAAATATTTTAAAGCTGAAAAATCGTTTAAGA
>contig05839_1190_1306
GAAAATTCGGGTTTAAGTGCACGCACCATATTGCAAGGgTTTACGGTATTTTTTtCTCGTTTTCATCTATTTTTAAAGTACCAGATATGGTTTTTACATTAGTAAAATCAAGGGTTA
>contig05839_2251_2380
ATAAAGTCTAATTTAAATTGCACAATTTATTGCAGTCGTTGCCATCAGGTACAGCAGATTTTGCTCAACTATGCAATAATTTTTTTTGGCACCAAAAGTCCCTCTAAGTGCTTTGCAGAGCGATTTTTGT
>contig05854_2800_2987
TTATAAGCGGGAAAAAAATCCTAGTTAATTATAATTTTTATTTTAAACTTTGTATCTTTTTATATATCAAAATTTGAAGGGCTGATTTAATTTTTtAGAGAAAGAAGGACTGAGACGTATCTTACTTCTATATTTATtCgttttttttAGtCTTTTTtATTTTTGATTTAAATAAATGTCTATTTATT
>contig05868_1018_1230
ATTTGATGATAGATTTTTAAAACTAGAtATCTTTAgACAAGAGCGCGAAAAGACTAGACAAAAATATTCGAATACAAAAGAGTCAGTGGAAAAGGCAGTGTCGTATCAATTGAGTAAATCAGTGACTAATGTAAATTTGTCTAATATAaGA
>contig05895_1420_1595
GTCgAGTATCTCTTTTtGAGTTTtCTTTTttCTTACGTTTTttCTTAAAATTTtCATCTTCCAATtCATAATTGTActGAAaGGATGGAATAGTTTGAACAaTCTCATTATTTTGGACATTGGGATATGTTTCAAAaGAaTTTgAAAaTAAACTCGAATCAAATacaCATGATAtG
>contig05898_2576_3407
CTTCTGTTTAATTACAACCCGATGCTTCTTCAAAATaGGAAAACAAATTATGAAAATATTCTTaTaAAAAAAATAATTTTCTA
>contig05927_805_932
TCATTTTTCATTTGTTCTAAATTCATGTTTTtCTCCATCAAAGTCATAAAGCGTtCCATGTAAGCTTCAATTTCACCATCAGTTAAAGTATCACATAACTCATGAATCAAATATTTAACATATCTTAA
>contig05928_1112_1266
AATTAATTTAAATTAAAATATTTTCCTTTCTATTTGGTTTTATTTTCGCATTTTTCGATCCTTGAAAGCACACTTTTTGTGGTGTTGATCAAAGCCATATGATGCACCGGACTTAACGAGGAATTGAAGAGACTAGACTTTTCATAAGAAAAAaG
>contig05929_417_564
TACCCATGCTAGACCTGTAAGAAGTGATAGCTTAACTTGAAATTTTCCAAAGCCCATTTTTtCAACAGCTGAATCAATTGTATAAGTAGCTTAATATAGGTATATAAATTGTTATGTTAATTTTGAAAAATAAaTCCAAaCAAAGCAT
>contig05933_59_320
TAAAGAAAGAAGAATTATCGAAgCGAATATAGAAGAAGATTACTTCAATGAtCTACTCTTAtTTTTGACATTGCTCAACACCCTACACAATATaAACTATGATAATGAAGATGaAAATCGTAtTTTAAATCAATCCACAAATCAAAATGAtTCTCTTAATGTGaATCAAATCaAAATAATTGATGTGATCCTAACAGGC
>contig05943_137_284
CCAACTGTTTTTGTCAGTTGACTAGAACTGCGTAGAATATTtCAACCTGACGCATCACAAAACAaTTTAAATTAAAaTTGGTGATTGAACTAATTTTTTCTTtAAATGCTTCTTCCCATTTCTTATTCTACTCAAATTTATtCTTAGC
>contig05948_1_95
GACATGaaattttGGAGTGaaaaTTCTTATTATAAtATGTGTTGtCCAATTAGACCTAAAGGAGTTTAATTAAACAATTTaTCAAtGAaTCGCGT
>contig05949_1146_1402
ATTTTGGAGTAAATATGTTTGAGTTCTTAAAAAAAaGAAAATATAAAATATCAAAGAATTGGAATAAGGAGAATGAATCTACACCAGAAAAATACAGTCCCATtGTTGATCAATCTTCACTTTTGAATTCAGGACCACGATTCGCTAGTGAAACCACTATtAGTTTAACTCAAATTtCTGATGAGATTAGCAT
>contig05962_422_537
CTTTGGTTTTATCGGATTTACAGGTTAACACATCTAAAGTAGGAGATGTAGCTCGGTCGATTGGTTCAGCGTAATTTAATATTGGAGTTGGCATATTTTTGGTTTCATCGGTTTTT
>contig05965_2_170
ATCTGATTTTAGTCTAAGAAGCTCTTCACTATCAGGTTGCGATCTAAGTGCTATTTCAACTTGTTCCAACTGTATTTGGTATTCTTGTAAAGTAGATTCAGAATCAACTTCCATCTTTTTCCTTGTTTAATTTTTTTTTTAATTATACTTATGAAATTTAAGTTAAAAT
>contig05972_21_133
tgccatctctatttttatcatttcttaaattgtccaattcctgagttcttcgttgtttattaaacgattcccAtaaaTAcTTAATTaattcactaacaactaaaccattaaca
>contig05974_5612_5726
CTTTTTTAAaTAAGCTACGCTTGAAAAAATTAATTTTAACAATTCTGTTAATAAAACTACTGTTATTGGATTGTAATTGAATTTGTTGTCTTTGTTTTtGCTTGCTGTAACCAAT
>contig05981_1243_1397
CTTTATAAAAATTTATAAACAAACTAAAATTCGGTGATGAAAgaTGCTCGAATTTTTATTTtGGTGAGCCAGTTCAGTTGATCTGAAACTCAACATTTATGTGATGATaTAACACTTgAGGgATTTCGGAAtATTTTtATAAGTATGAAAATAAA
>contig05991_641_767
GAAATCATCGCTCATTTTGGCCAGATATTTtAAATTTTCATATtCTAAAATGCATTCTAAATGATCTGGTATGAGACTTGTACATTTGACAGATTTATGCTTTTGACTCGGcTcAcGAGTGACTTCA
>contig05995_291_596
TTAAAATTCATTTTATTCTATTTTGAAATAAAACGAATCTAGATGTTAAGCGAATAGATAGATGGAACTGGGCAAGTAGACATGAACTAAACCCTCCGGAGATTGTTAAAAAAATTCTCGAAGAACATCCCAATGATGTTGAATACGCACAAAGTTTATGGTTCCAGTATTCATCACTAAtTTAAAGTCGG
>contig06011_947_1077
GCTAAAGTAGCTTTGGCTAATTGTGATAGTGTAGATACATTTGGTGAaTATGAACCAAATGAATTAGTTCAAATTAAAGTGATTGGTTTAATATATAATCAGCATCAATTGGTTTTtATAGTTGATAGGAA
>contig06010_4_151
CCGGTtATTAAaGAGCCTGTTGAGTCTAGAAATGATTTGAAAGATATGTTTGACATTGATAATGATGGTAAATTACATGTACTGTGTGGTGGTACTGTTATTGTTCAGCATACTCcTCCGCCTAAAAATGACTCGGGTTTAAGAGGTT
>contig06028_2002_2241
AGAAAATTATGgAAaGCATTATTATTAGCTCAGAGCCTAAGTTTTATTATTTGTGGCACGGGTATTGTCACATCAACTCTTTCTGATGAATATCAAATCAATATTCCCACTGCTCAATCGGTTCTAAACTATGCGATTTTAGCCCTAATATTTATACCCAGTTGGGTTTTGTAC
>contig06037_799_924
TGTGgTTAAAGgATtGTTTTTTCAAGTCTCATGAGCTTACGAATAATAATTtAaTTTAACATCTTACTAACCAaCAACCAAAtGGtcGTTAAGgACCGGGCGTTTTTtCCCACTTGTCcGGTCCAT
>contig06041_3_141
CTaaatttGATAtccttttATTATGaaaTAtttGCTCGATAtttAAGCTAAGGACTACGATCATCAATACGGCAAAGGTTGCaTTtAAatACTTtAAaCACTTGTTTATAACTCTTGAATGgTtCATCtAGATTTtAAA
>contig06058_1_193
AAAaTTATTGTGAATgTaCaGGATCATATGATAATCTTATAaGtAATGAaGAGGGAAGTTATTTAGTCAAGTCATTAATGAGTTTTACAAAACATTTGAAAATGCCTAGGTTAAAGGAaGAATTGGAT
>contig06061_828_1000
GAGAGATTAGCCTGAAGAGTAAATGGATTGCCAGAGTAATCGAAGAAAaTAATGGAGCTGATTTTTttCAAGCAAATCCAGAAACTTCAGAAATAAATGAAGATGAAGAGGATAGGGATGAAGTATCAGTTGATATATGTCCAAGCTATGTCGAGGATCAAGTTAAATTaGAA
>contig06084_13_237
ATTTAATAGTTTGGTCAGCAATCAAAACTGAAATTACATTTTTACCTAAAAAATATAAAGAAGCTAAACTAGAATTTGATAAAGTTTACAAAGGaACTAAATCATCGCATCCGAGAATAATTACTTGCTCAAGTTATGTCCTTGATGTCATGGAGTTCGCAGTTGGACG
>contig06095_698_840
TCTACTAACATTTATTTCTGTCTTTGTAAGTACCTTGCTTAATACTCCAGGCCTTAAGCCAAGAATTTTGATTTATTGCATTGGAATAATTAGAATCGTTACCTtGTTATGGATTTTTTTGGGAATTAATCATAATATTCCGG
>contig06095_994_1170
aTTTTGAAGAAATTtCATAAATAATAAGTATAATTGTATGAGCTCAATTGTAAGACTCGAAAttCAGTAActgagtcgaagtcaaaaatcacaggattcgattcccatcttttattaatttgttaaaattaatgaattaaaaacaaattgaatttagtttctatttttgtaataaat
>contig06098_2_170
ATAGTAACATCTACTTCGTTTAGTCTCAATTCCATTTCTATAAATTGTTTtACATGACGATGCGGAAAAGGAAGTTTGAATTTCGAATCTGTTTTGAcTTTTtCATTTTTAGAATCGATAATAATACCTTGGAATAGTCGAATTGTTTTGTAAAGATTTATAATTTTTA
>contig06102_1_162
GAATACCAAcAaCTCTCTTTGTGTtACcGaTTTTTTTCAAGCGATTAAAaTGATCGACTACACTTAGAAGgACTAAaGGATGAACAaTAACTCTTTCGAATGGTTTTGAATCGTTCGACATTATTtATTTCGATGAGTAGCTTTATCTAAATAACAAATAAA
>contig06124_1_92
gAAACaTGTGATAAAACaCCAGAGAAACTTGAAATTGAcAGCTCGGGTTTTGgtaGAtCGAAACTtCCAATTaTtCTTAAAaTtAAAAAAaG
>contig06123_174_348
AATTTCTGCTAAATTAATTTATTATTTATtCTTTTtCTAAAAGCCTTGAATTTCGAATGCTATCTTTTCTAAAGCATCTTTTGACCCGGATAGTGAATGAGCAAATTTATTTAGTATCTCAATATTAAATTCTCTAAGAAATACTTCCAATTCATTTACATATGAAACACCCATT
>contig06137_4768_4926
CCAATTTTGTAATTTTACTGTCAATTGATCGCCAGCATAAATTGGATACACAAATTCATCTTTATCTTCAGGTGAATTAGTCATTACAAATTTAGTCCTAACCAaTTTTATtACTTTGAATTGGTCATAGGTTTTTTGTGTTCTTTTTTGTAAGTCAAT
>contig06137_4219_4382
TTAATAAATGATGAATTCCTAGGTTTTCATTAACACATGAATCAATATTGGTaGGTAAAAGCAATATGCCTCTACGACCTTCTTCGTCAGTATTGTTTAAAGTTCTTAAACTTTTACCAATTTCGAAAAAaTTTGCTTCTAAATAGTTTGTTATTTCTTTTATT
>contig06137_4477_4672
TTTTGGTCTGGTAAGTAAATATTATGAAAACTATTGTATTCATCGTCATAAAGACCTTCTGTTAAAATTATAAATTTCACGTTCTCTTTGCTAAAAGTTGCTCGATGTtCCTTTGAATTTCTTGATTTAAGAGCATCAATTTTGAGTTCAGGTTTAACTTTGATATCTGTGCTAACACTATAGCAACATATTtCTT
>contig06139_1956_2093
TAAATATTGAAAAGCTAAAAATGATGGACGCAAGTGAACCTTTTGCAATTTTCATGATCGCCGCTTTTTTtGGTGCAGCTCTCTTAGTGGGTGTAGTAGCTTACGTGTTTGGAAAACAGAAACAATGTTATTCACTCG
>contig06139_2177_2293
CATCCCcTCTTCAGgTAAaTCAATATcGAATAAAATAGGcGgATTCgatgggacatatctaaaattacatatgctggggtttaaaaaagtagtttgaccatcagtccaagcgccatg
>contig06157_970_1238
ATCGGATCTTTACAAGATGAAAATCAGCAACTAAGAGATAAAATTaAATATTTAGAGaAAAAATTAGTTGAAATGAGCGAAATGAGATCGTCATCATCGGCTACTGATTATCCGaAAAAAAACTCAAGTAGAAATAATGACGACGATGTCCGAGATTTGGAGGATAAAATGAGTCAATTAAAAGCCGAAATGCAGCGAG
>contig06157_1934_2130
TATTGGTTTAAAAAAAAaGTAGAGTAAAATTTtAAACGAATTAATTGAAAAGCTAAAATTAATCTAAAGTGAAAATTCTTGATGCTATATCGTTAACTACCCAGTCAATGCCTTCAACTAAATTCTGTCCAGTTACTGCACTACAACCTTGTATTTGCCAGTGATGAGTCGTTATATTATCTAAATCTAAAATCTAA
>contig06179_1821_1943
AAATGTTTTTAAAAGTTTtCTTATTTTtAATTTTGAATCGTCAATTGAATTGTGGTTATACCGGACCTTTATGGGATCTtAATGCTCAGTGTAGATATTTGCATGGTAAAAACGCTTTCTTTG
>contig06181_292_412
GTGTACAAAGGACGATGATTAACCCATTGAGAAGGGTTTGGATTTATCCATTCTTTTGATTTATTTTTGAAATTAACCATTTTACCAAGCCATGTAAaTGCCCATTCTAaCGAAAaTGCTT
>contig06185_2_1901
ATTTaTtCtCAtCAGGAACCTTAaTAGTTGAAtaTTTATCAACCGgAGCTGCTGCtaCTtATCAaGCTATAAGTGTATTTTCATTATACAGCTATTTGGGAAGTTTTGGC
>contig06185_2034_2191
ATTTCATTTTCAATAGTCTCAATGGCTATGTTTATAATGAGAGCAGGCTTTACCAAAATGGCAATTAAAGCTGTaTTTGAAAGTGAAATGGGCGAATTtGTtAATTtAATACAATAGCTTtGTGGgATGAAaCATTtAAtGGTTtATCGGCAATAGTA
>contig06186_2_133
ATTAaCAGCTTATTGGAGATTTTGATGAAAATGAGAGATGAATATGAGCCTTATTAGAATATAtATTTTTTTtAATATTTGTTTTAGCTGTTAGAATTTATTTTTTAAATAAAGCAAAAATTTATCAAAAAA
>contig06187_61_252
AATTTTATTTTTtAAAAAAGTTCTGAGAAAAAACCAATATCAATACCATCTAGATTACCAGAGAGCATTTATACAACGGCAGCCGTCATTTACAATCATATGAATCAACAAAATAAGATTGAATTATCAGTTTATAACAATATACCAACGGTAGTTGCTAAAAGTATTAGTAATTCAAAATTTTGATCAGAT
>contig06193_502_633
AAaTTACCGCaTATTTTtAATGGAGCTtCTAATTCAAGTAGAATTGGTTGACTCAAAAaTAATTCTCTTGATTTTAGACACAGACCACGAATTTCATTTtCTGTAAGTTGAACAttttttCCaggtttggaa
>contig06199_411_739
ATCAACTAGACGTACTATACGAAAAGCAACAATCCGTCCTCCACAAAGATCTCAATTAAATGAATTAAATGATGAAATAGAAGTTATTTCTACTCAGAGAAGAACAAGGAGAGCTGCTGATAATCCCAACGAAACCATAATATTAG
>contig06214_244_337
aCACGGGTTACGGTTACGGTCAAATTTtATTCATTTTTtAGACAGCTCTTCAaTTTGAGTCTTAATCATTTTTTTCCaTTCAAGCGACCTAAGA
>contig06222_1879_2065
TATATTGTACTAAAAAAATTGAATAAAAAAATTACAAATTTTTtGAAAGCTTTGGATATtAAAAAATTTTTTTAAGAGAACTTAAAAAaGTCATATTCGACATAATTCTTAGGGCtCCcATCATTGAGATGCCAGGTTTTTTAaTTTTTTTAAAGTATTTATTCTATACTTTATGGACAAAAATTTT
>contig06224_8_199
ATTAACCGAGAGCATCTTAATTTAGATCAAGCAATACAAaCAGGTTtATtCGATGTTAGCTCAGCTATGTATATTGATCCTAGAACTAAGAAACGACTTACTCTAGTCGATGCCATTGACCTTAATTTAATTAAAATAGGCGATAGTAATTTTAGACCATCGTATAAATTAGTAATTGAAGAAAAGGATAGA
>contig06224_7322_7511
GTTTATTCTTAATTTCGAGGAAATAAGTTAGTTTATGAATATTTAATAATAGCAGTAGTAAAATTTGGTTTCTAAAATTTTAATTTTTTtATAAAATAAATTATATGCACAGAACAGCCAAAGAATAAATGGCGTAACCGTATCGAACTGTACTAAATCTGACCAATTATATCGTTGTCTAAATATtATA
>contig06229_8_104
CCCTTACAAGCCCAAGTAGCaGTACCTGTTCCAGTACCATATCCAGTTAATTCATGTCCAAATGGTATTTGCCCAAGAGTTtAAATCTtAAGAACGC
>contig06231_55_247
TTTCTTGTTTTTGTTCGAAAAGAAACAAACACTGTTTAATTTAATTTTATACAGTGCGGGTTGTTtATGGGCGCAATGGTAAGTGGCCTTTACACAAGACAAATAAAaTAAATAAGTTAAAAATTTTATTCCATAACCTATCCAAAATTGAAGTTTATTTCGTGAATATTTGCCTAAAAGCAAAAAGATTTTA
>contig06242_3222_3329
CAGTAATGTAATTTTTTTGAAAGCTCGAAAAAATTaGATCGTCTTTCAAACAAAACAAATAAATTTATTTGCTTCCAAAACCAAAaaCTAGGgTTGTTAAAATGGCCA
>contig06242_5333_5673
TTCAAAAAAaCCTGAGAAGCCGAAAGACTACGAAAAAATAATTTAGTCGAGTCTTGGCGACAATGCGATCAGTTGTTCACAAAAAAATCTGACCAGAGGAATCCAGGCGACTTAGTGTTTGACTATCTTTAGTCACAAGCAAGTTACAACTTTATCGTACACCGACGATCTTAAACTTATCGA
>contig06261_4188_4328
TTTAGTTTTTTATAAaTTTTTATTGAAGTtGAGCtAAaGAAAAAAtAAAAaaGAAGTTTGaTAGGAAAGCCGAGAAATAAtGGTTTCTAaTAAAGAATTGGAATCAaGACCGGTCTCGTCTATTAgtgaacataataacat
>contig06265_730_829
ATAAATCTAGAGCATTAAGAGACGAGAATTTATTGATACCGTATTCTGGAAATCTATATAATCAATTATTAAATCTGAAAAAAATCCAAAATCAAACGCC
>contig06289_717_885
CCTAGACCTATGCCACAATCACTATAGGACTCAATAGGCAAACTTAATTCTCTATATTCGCTCATGTTACCATATCTATATTCGTATGAGCATTGACATGTTTTACGAGTTTGAAAACCCGTACATGCCAAGTTAAGCTTTACTAAAACTAACAGAATATAAAAATTTa
>contig06295_1428_1556
AGAACCTTTAATGGATGTGAATACTTTCCAATTTTACCAGTTTCTCGAGGTATCTTATTCTGCCATCGTTTACGAGAATGAGTTGCAACGTCGATCGTTGTTTCATCTATAAAAATCACGTCATTTTAA
>contig06296_951_1190
TGTTGTTGGTATGTCTTTAGGTGtAAtTGCTGTCGATGATGTTCGTCTTTTAGAtGAATGTCCAACTAAAATCGATCGGTTCTGTGATTTTGAAAATGACAATCTATGTAGTTATGCGAATCTTCCAATCAATGATATCAATTGGAAGAGGGGAACACCAACTGATGTCCAGG
>contig06301_216_403
AAACATCGTATTACAGTCAGTGCACGTTTTTCTAAAAaCGTTAACTGAACAAaTGTTtCTTTTAAACCAAAATGTGACATTCACTAAAACGATTAAAAATTTTGAGCCATTATCTCTCTTGATTACCAGAAAaCCTTTTCAAATCAAATGGACTAAGATTTTTAAGCTATACGCACTGTTTtATTTTC
>contig06322_1_137
GtATTCGCCTGAATACTTAtCTTTACCATAGCCCATATCAGATGCTTGAGCAACACAAACAAGACCAATTATTAATATTCCTATTAGTTTTAGCATTTTTTTAAGATTAATAATTAAATTTAAAAACTATTCTTTTA
>contig06328_968_1142
CTAAAATATAATCTTAATTAATATAATCTAATGAAAATTCATTAAGGACACACAATTTCCTCATTTATCAAGAAATATTCAGTTAGCGCCTTTTGCAAGAAATAGAACATGCGGCACGCATGTTCAATTCACTTTATAGAGACTGGGTTATAAATTAATCAAATGCAAGTTTTCT
>contig06334_2690_2789
ATTTAAGCCTTTTCGTATAGTCGAACACTATAAACATcGCCAATCAACTAGTTTCAGCTATTTTtCTTTCATTTtAACAATACcTGAAGGTTAACGAggg
>contig06345_1439_1590
TTTTAAATAGCTAAcTGGGTATAGAGAAGTGATAAGGAATAGTATACGAGCTTTTtCATTAaGTGTTGTTGTTGTTGTTGTTGTTGTGGTTTAAATGTTTGTTTGAACAACTAATTTAAAGTATTAACATTGTTGTtATTTTTGGAATAAAA
>contig06348_2883_3039
AaTTTATCTATGATGTCGgCCGAATCAGCGAATTCAGATGAGTCATCAAAGTCAGCACGTTCTTCAACATCTTCTTTAGAAaTAAaCAATTTTCTtAAGTCGTGCTCATGGCTTAATGATTTGATAGAACTTCACTATTTTCCATACAATTCATGTA
>contig06348_1227_1316
AAAAaCAAACATCGAAAAAAAGCCTAATATTATTCGTTGAGTCCTTCAACATGTTAGTTTCAAACCATGAACCTCTAAAAAATGTCCACT
>contig06370_1948_2154
CGAATTTTAAAATTTTGTTAGTATGGCTGATATTCGAACAAATTACAATTATGAACAGCCTCGACCCGGAAAAATTACATTAACCGAATTAAGAGATAACGTTtGGGAATATGAAAATGATTGGAACAAATCTTtATTCGACTGTTGCAC
>contig06379_151_340
TACCAATTTGTCACGATTACGATAAATTAACGAAAATTTCAATTAACGACATGCGTTAATGATCATGAATGACATGTTGTTAAAGTCAGCACTAAATTTTAAAAAAaTtCAAAAATAGACCATTTCGACTTAAACGACAAGAATTtCTATCATTTTAAAAACCAGAGTTCCATATTTAACGACATGTCCC
>contig06381_879_1065
TCTTAGAGTGCTTTATCGAATATTTCTCTTAACGAAGCTGGTATCCAACTACCATTCTGCAGCATAAAAGCCACATTtCTATCTAAATAAACATTtATATTGCCGAGTCGATATACTTGTTTGCCTTCTTtAAATTTGTTtATAATCGGTACGAACATTATATTACaTtCcGCTGCTTTtCGTTCAA
>contig06384_1998_2104
TTATTATTTGCCTAAGGTGGCAATCAATAGCTTCAAGACAATCATTGGCCATAGCTTTTGAAATGCTACTCCTACAACTAATACTAGACTTGGGACTAAAATAAAAT
>contig06397_400_585
TTTTTAtTTACCGACTGATGATGGCGaAAAAATTACGTTATcCCTGGGAATGCtTTTTGCCTTAGTTGTATTCTTCTTGTTGATTGCTAAAATAATCCCACCAACCAGTATAGTTGTTCCATTAATTTCCA
>contig06397_706_856
TATCATTGTAATATTCGATtGAAACTGGGACATCAATTAAAtCCCAAGTTCCTGATGGGACATAGTCATTTAAATCAGCATGACGCATATtCTCAAAATAGTCTAGTGTAAATTCTTCTGAATGATATACCcAcGAACcAAaTATCATTTC
>contig06399_342_533
CTGAGATTTGTTTTTTTTCATCTTAGTCATTTGAATCTTGGAAACTTACACAAGAGTTCTTAATGGAGCTGAGCTGAATAATTTCTATGCTTTATAAAACTCTTAGGTACTGAGCTTTTCAATAGGTATACGCTATAAACATgtGCAAGTTTTACGGAAGGATAAGAAAAaCTGgCTTTTGATTAATTTTCG
>contig06419_1061_1199
CCACTATTTAATTTTATTTTtATCAAGAAAAGTTGAGGTTGATTTTTTtATTAATTGAGGAGCATTTGGTTGAGTAAACTTAGGTCAAAAGCGTGCCCATTTAATTTTGAAATTAAAAAAAAaTAAAATTTAGAAAAAT
>contig06428_1186_1339
TTTTGTTTCTTATATCATTAATTTATTATATACCATTTATtCTTAAGAAAAAAaTAGTCCAGTTATCCTACCCGGAAAATGAGAAGTGTTTTAACACATCAGAAGAGGTTTATATACTGGCACAAAGCAATTTTGGTAAGAGCAAATTTGGAAT
>contig06433_424_601
GTTAGAGACAAaTTTTATTAAAAGaGAAaTGATATATCCTGAATGTGATCGAAaCATTGGTGGTACAGTGTCTAATCACCATTTACaCCATCCAAGTCTACAAAaCGATCCGTCACATCAGCATTtAAaTttATTACAGAAtCAtttaagtaatccggaatatttagcctcggctgct
>contig06445_544_717
TTCATCCGATGATTtGTCCGATTGAGAAAAatAaGTAGAATTAAGTAATGCTCTTTCATTACCTTTTATGAAAGCTAATGAAAAGCGCAAGTATTGAAAATGATTCACAGGAAAtCCAAAAaGGCTAACACCCAAATTAACAAGATTAACGTCATGTTTCAAAAAaGACCTTGG
>contig06449_95_245
TGGTTTTTATTGATTGTTTTCTTCAGAGGAAGAGTCGAGGAATAAAATGCGTACAAGTTAGTTTTAATTTGTACTGTAATTTGTACCTCTTCAAACAAAATATTTTTTTTAATGCTTAGTAAACTGAGATACAGTGTGACCTTTATTCTGT
>contig06448_1295_1481
CTTTAGTGTTTTTTTCGGATATTTAGTTCTTGAGAAAGAAAAAAAAAaGCTAAAGAATAGAATATAAATTTGAAAAAAATTTAAAATGAATCCAGGCGGTCCATCAACCCCTCAGCGGATGTTTCCAGTATCTCAAATAATGCCTAATACTAATCAACCACCAAATCAGGCTATTCGACCTACAATG
>contig06451_2893_3000
AATTTTTTCTTACAGATTTGGGGAGAATCTCCTATCGATGTTTTTTGTTtAAGTTGGGTTTTTGATGTTGGGTTGGCTAAAAAaTCTATTTTAATTGATTCTATTTAA
>contig06457_60_179
aTATTAACAACAaCAAAAAAaTTAaGAaTTCAAAGTTCCTTAGAATTTTAGaGTGAAAAATAaCAAAATTTAAAaCAAATAAAAAAATCACCAAATGTAATTAATAAATTAATATCACCA
>contig06462_1_146
ACTTtCAATTAATGTTGTCGTATTGATGTACTCGTCTATATCTGAACCTGCCTCAATACCCGGATCTAAAAAAAaTCCTTCGGTGTTTTTtAAAACCTTAAGGATCAATATTATCCTACTTAAGGTTAAAAGCATTGTAATTGAAA
>contig06478_534_715
AACATTTTTtGTTtATTAAAGCATGAAGGCTAtAAACTTGAATAAAaGGTTtAGgCGCTATATCAAAaGTGCCATCAGCAAAAACATGTCCATCTTCAAGtAATTTTAAATtATTTACTGTTCCAAAAaTTAAAAAaCGTTCATTGTCATCTACTCCAGAATCATAAATTaGAAAATTTTCC
>contig06483_1206_1298
AATAAATAAAAAaTGCTTGATAGATATTAAacGCTTGCAATAaGCCAAGCATTTGGGTTTTTAATCCATGCATCTTATTGCAaGGGATTACAG
>contig06483_827_990
aTTTTATGGGGATTTTTTGTAACAGATCCAAGTGCAAATAGAAaTAAAATTAGGGATaTAAATTTAATAATTGGTGATATCTTAGGCATTATTTTGGGCTATTTGTTACTCATGAAATTTTATCAAAAAAAaGGAACTCGAGCTCCTAGTCAATATGAATTCAG
>contig06505_15_170
TGAgggCCTAGAGAAtATTTCACTTTtAaTTTTTTttGGAACGATTTGTAAAATTTAAACTGAACAAAAAAaTCAAACAGAGTATTtATTATTTAAAAAAAaTTATTCTTTTTTTtCGGATTTTCTTCAAAACACATTTTGACCTTAATGAAAAAA
>contig06514_8_166
aTATTGGACAACAACAAGATAACCAAAATCAAGTCAAAAATGAATTGTATATTTAGAAAATTGTCAAATATgAAaCCGTTGTTTTTTTTtAAAGTTtAGTCTATTTTTTtGGAAAaCTCAGGGAGCTTTTTTAAAAATTTCATTTATTTTTGTATTTAA
>contig06528_109_296
CAACGATTTTTAGCGGTTGCAATGCATTATTTAATGGCTCCAACCTCAATAGCAACATTTTAAACTGGGGACAGAAAATCTTTTCAATTTTTTTATTtAATTTTCATAAATCAGACATCAATTTATGCAATTATTTTGAAAACTTCATTTTTACCGATAGAATAAAAACTGATTTAAGCGATTGGGAA
>contig06530_5933_6038
CTCATTTGAAAGCATTGATAAAATAGATCCAAaTAAAaTTTCAATATCTTTACTAAGAATTTCTTTTGATTGAGTtCTGTTAAGAATATATTGAATTATTTGTAAA
>contig06530_6107_6261
TCGGTATCATTGTGATTTTTTGGCTCATTAAGAAATAATTGTTTTAAAAGATTAAGTAGATAGCTTCGAAATTGCACTACTTCAATTGAGTTAtCTTCATCTTTAAAACTATCTTCTATTGCTAATACTATAAAGTGATCATCCACTTGCATCTA
>contig06551_2523_2621
GTTTTtACATAATTGgTTCAAATTCTTCTGAAAATTTGTTTAAAGTAaTTAAAATAGATCGAACATGTGATCCTAAGATCCTGTCATATAGCGAAGACA
>contig06555_2_184
GTAGTGGTGGTGTGAGTGATTATTGTTAGTTGATTGATTGTTGAATTTTTGATTCAAGTTGCCATTTGTTTGGTAGACACACGCTGAGGCTCGTCGGGTGAATCTTAAGCGTTGTTTGGGTGTAGTATAATGATTTGTCTTGAGAAAaTAATTtAGATAAAAAAaaTtAACTTTTtGAAAAaC
>contig06573_1687_1835
CAGTGTTTTGTTGCCGGACCATTATTTTTAAACAAATTGATCTATCAAATTGACGATAACAATCATAGCCATGAGTTGACAATTGgTCTCTGGGTGGATAATGATAAAGCGGACTACCTAAAACTGGTAAAAGCTGACCTGGATCTCCA
>contig06574_11_139
CTCAAgggTCAAGTTATGCATGaaaTAGGTCACACAATAGGGTTTTTTCATGAGCATTCAAGAAATGATAGAGATAAATATATTGATATTTTGTGGCAAAATATAGCCTTTCCAAGTTTAAATAGTTTT
>contig06574_361_1793
AGGTAATAGAGATGGTTTGTCTTTTtATGATGCTAAAATGGCTAATGTTGCTTATAAATGTGACAGTAGATGCAAAGATTCGTTCATAGAGTGTAAAAACGATGGTTATATGGATCATAAATGTAAATGCATATGCCCACAAGGTCTCACTGGAAAATATTGTGAAAACTATATAGCAAAAAGTTA
>contig06566_339_505
TCTCAAAATGAAATTtGTGTTCAAAAaTTTAAAaTTAATTTTCTTTTtAGTATTTGAAGATTTAGTAGGAGCTGTGgATTTAATTGGTGCTTCGATGGCTGGCTTAGTAAATTTAAGCATTTTTTTATGATGATTATTCATTTCGAATAGTCGTTTAAAATGTTTCA
>contig06580_2067_2237
GTGACGATGAAGTTGCTGCTTtAGTCGTTGATAACGGCTCTGGTATGTGTAAAGCTGGTTTtGCTGGTGATGATGcTCcAaGAaGCGTTTTtCcAtCAATTGTTGgTAGACcAAAACATCATGGTGTtATGgTCGGTatgggtcaaaaagactcgtatgttggagatgaag
>contig06615_543_641
AAGCTTTCGGAGAAGTAGCAAAACGGAGCGGAGGTTAACGGAGCAACTTCGGTGACCGGATAGCCTTTACGGCGCAGGGCCAGTCACGGGAAAATTTCA
>contig06616_4_124
CAGCATAATGCAAaTTTAAGCAATaCTATATTTCAaCAaCAACAACAAaTTAAAATAGTCAAaCAACCGAGTCGgCcACGGTCAAATACGAATTTTTTTtCAAGTTTCAaTTTAAATGTAa
>contig06624_3826_4007
CTTTTCCCAATGATAAACGCTGATTTTTTGATTGCATTTAaCTTTAAGTTCTAAACATTCACCTTCAAGAATTTCCAAAAaTTCGGGTAGTTCAAGGTTGAAAATATTTTCGCTAATTACATCAAAAACAAGAGAGTTTGATGTTTCATTTGATGATAATAATTTGAGACCATATTCGCCAG
>contig06637_2_311
CTTAATGGTACCTGGCTTTTCTAAACCAATGGTCAAAAATAAGAAACAATGTAATCTAaCAATTAATCCAGGTGGCACAATTGATATTCCACCAAAAGAGAATGTAACTTATTCAAAAGAAACACAAACACCACAAACAGACGTtGTCATTGATAAGGATGGTA
>contig06638_474_576
CCAAACTTAGCAAATTTTTCCATCTCTTGGAACGAATCTCTTGTTATTTTTTtGCTTTTCAAAAATTCACCGAGACTTCATTTTATTtCATCATAaCAAAAaG
>contig06643_8_186
AAAaTAATATCGGGTGATTTATTACTtATGTAAATTGGTCGTTGGGTTAGATTAAGTATTATGGATtCATCGTTAGGACTTTTACATGAACaTTGTTTAGTTGATATTGTGTCtATACACACGTACCATATTAGAGCCAAAAAAATTATTAATGTAAATCCAACAAAGATTTGAATTTC
>contig06662_2583_2761
CTAAATCACGTTGTTAaTAACTTAAATCTGCACTCAAGGCTAaTAAAAACaTTAGATAGACACTCCTATCTTTGAACGCCTCTTTCAGTATTTTTTAaTTTATTAAAAAATAAaTTAAAATTAGTTAAATAAATGTATGAAATCATCTAGAATCCTATAGAAATCTTTTAGATTTTtAT
>contig06669_1604_1800
GAAAGAGTTGATGATAAAAGAAAATTTTtATCATCAATTAGTTTAAAATGTTAACAAATTTTTATGATAAATAATTTAAAAATCAAAATCTATAAATGTTTAAAAAACTGGGAGAGAGGCAATGGTATTGCCACATGGTGAAGCACATGGTTGTGGACATGTTTGGACTGGTACTGGTTGGGGAACTGGAACAGGTT
>contig06676_4_100
GAGAATACTTTAGAAAGTTTTtATTCAAATtCAAAAAATGTAATTAGAGAAAAACCTATTCCAAAAGTAAATATTCCAAAGCCAACACCAGCACcAG
>contig06685_194_214
CCATTAGCATTATTATTATAA
>contig06690_176_400
TTTGTTTAATTCTTTGTATTTGCTTTTGCTGTATAAATCCTTGTGTTAAAAAGATTATTTTATATTTTAAAAATCGTAATTTACCAAATAGTTATCAAGCAGTACATAATCATTCGATAACAACAAGCCCATCAAATTCAAATGAAAGTCAAATTGCTT
>contig06693_1145_1294
TGTTTATTTTGAAATGAAATACACTCTTTTAAAATAGTGTCCAAATCGATTTCTACAATGCTCCTTGAAGCATTTAGATTCAAGAGTTTATACTTTAAATGACCAAAGTCTAATATTAATTGTAAACGTTCGCCACGATTTTATCTACGC
>contig06706_197_366
TGCAATGTATGAAATTTTTTTGAAGAAAAAAAGGATTACAGATCTCCGATTAAGAATGTTGAAACTGAAATATTGTGTTCGCTGAACCACTGATTTATCACTTCCcATAAAATCCATACAGTACTTTTTCAAAGACTGATCATAGAaGTATCCCAAAAAaTTAGTtCTAT
>contig06706_422_538
ACTTTTtGAAACTCTGTATTCAGGTTTTGGTAGCCTTGTTTTAAATAaTTCTCTCCGAaTTTTTCCTAGATTTTTCGCTGAAGCAAAACcaTAAACTGCTGATTCCCAAGTTGCTAa
>contig06719_907_1015
TGTCACCCGTTTTCTTTAGACTAAATATATTCTTTTGACTTAGAAATTCTAGTAAATCTTTACCATATTTAGGCTTATGAAACGAACACCGAAGCTTATTCAAACGATt
>contig06736_515_661
GCTCTTGATTGTCTTAATGACTTCTGATACTATATTCTGTCTTATTTTAGGCTCGTTTAAAAGGATCTTGTCTGTtATGTGACCAGGAAAAAAaTAaCTGGACACAAAGTCAGCAAAATTAtATGGTAATTtAACAGTCAAGaCCCG
>contig06739_2368_2528
CAGTTTtCGAGTCTATTTtAAAATAATCATTTTTGTCTATGAGACTATAGCTTATTTTACTAAAATTACTACCCATTTTGTCCATGTCATGTGCTCTTATTTTAGCATACACCTTTTCCGATAGATAATTTTCATATATTTGAAAATTATAAACATTTTTT
>contig06757_380_566
gTAAGTGATATGGTAGCATTtATTTTTtGGTCAAGAAaCgATTTAATTTCATAGTAaTAAaTTGtATTATCAAGTTCGTCCAAATATTCTTGAGTGGTCATTCGATCACAGTCATTAGCGCATTTAATCGTCATTTCAGTCAaCAAATCAATAGCCATATCAAATTCAGAAATATTTtCAATaTCTT
>contig06760_384_577
GTTCGAATAGATTATTGAAGTCTAGAAAAATCAATATCGTTGCTTCGATTAAATGCTTATTAAGACTAACGAAGGATTCTTCTCTCTCACCTCGTTTTAGATGGATCTGTCTTTtGTTTTTTtAATCTAAaTTTGTTtACTTCTTCAATCTTAAATTAACATTTTAACGGTTTtACATTGTATAGACATACTAG
>contig06773_3_101
CTCGTATCGTTCGAGTTAAGTGctGAATttAAAATTGAATtATTTATAGTTTtATTCTGaTtaGGagaTATTTTGCAATCATTATCTAACTTCTCCTTG
>contig06773_314_413
GTCAACTAGAAGTGTAGTGCTAAAATCGATAATTAAATTTTTAAACTTATTTTCCTTATCTTCTATACAAGTACATGAATTAGCTAAGTTTGAACAAAAT
>contig06777_1_191
TATCAGTaCACGTGTGCTTGGGCGgTTTtGtAATCaGGAaGATTTtACTtCCTTTTGTTTtCGCTCTTTCATTtGAATATGCTCTTCTCGTCGTTTCGAAGGCATTTTGTAACTTATTGCGAAAATTTTTTTtGAaTGATTACTAATTAGTAAAGTCTTTTTTAGTTGTTGTTGTTAGTGATAAAAATGTT
>contig06799_143_246
GTTCAGATAGTTTGAGATTTGTCGAATTTATTGCCAAGTTCGACTTATTTGAATCAATTTGAGCTTTATTTtGGTCAAAACTTGAATTTGGTAATTTTGCTGTT
>contig06799_982_1159
AAAACAACAAATTCTTTGAATTGATAAGCCCAAGGAGTCAGTAGTCACATCATGCAAAGACATGTGTTTTTCTAATGCTAAGAAAAAAATGCCTTTCAGTTTCAACTTTAAAAAAGAaTCTAAATCATCTGTAAAAACaCCGGTACCATTAAACAAGCTTAACTTGATGTAACTTTAA
>contig06808_4349_4514
CTAAGAATGACTTGAGGTTTTTTAATAAAACCTATCGGATCAAACGgTGCACCTGCCATTCCACTACCGTAAGCAGCATCATTGGTTGTCATTGATGTGCTTTTAATCATAGATTCAATAAACTCTATTATTGTAGCTACATTCATTTTTAAAAAAaGTtATATCT
>contig06815_1823_1988
CAGTTGGTAATAAAAGCTTTAACCCTTTAGCTTTATATCTTATCGAATTCCATAGATGCTTATTCGTCTGACCTTTATTAACATAATAATTGGATCCTCcATTTTGATATAAATGCTTTGGTTTTTTATTATATTTTAAATCTGTTTCAATATGTTTAGATTTTCG
>contig06839_2_136
TACCAATCCTACTGGCATTCTCTAAATGTTtAAAAGCTTCTTGGGTCAATTCGATTGATTCAGTGtAACTTTTTtCAtCTTTTATTTTTtCATTTGAAGACATTTCTTTTttATTTTTAATTTAAAAaTAaTTAT
>contig06846_77_252
CTTTTTTTttAAAtACAAAGgCGGTtAAATAaGCAGAGTTTGTTCAATTGGTCAAAAAAAAATAtCCcTCTGtATTTTTTCTATTGAAACAAATTGGAaaCCTACCACTAAATGGTTCAAACCGGCGTGTTTCAAAAGAAAAAAAAaGCTGACCAAAAaCTCGACTTTTTTTtAtA
>contig06864_3091_3186
GAAAAATTtGACTATCAAGGCCTATCTACTTATTATCGCTATGGGTCTGATACAGAAGAAAATTATGGTGGTTTTTTtCTTTtGTCAACAGCAACA
>contig06874_919_1104
TGCTATTAATTCTTCTCTAGTAGGCTTAACCTCAATTTCAATTTCTTGATAGTCCTCATCAATTGTCAAATCATTTTTATCAGGTGTAGTGGCACCTAATTCAAGATCATTACGATTATTTAAATTGGGCTTATCTtGaTCACTAtCTAAAATTTGTGAAATGGGaTCCAATGGCGgTGGACcTGG
>contig06869_1106_1368
TTTTTTttAAtCTTTTTttttCGATTTTTTttAAaCTTAAAAAAACAAaCAAACAatGTtCAATATGACAAACGAcGaCCAAtCACcGCGCaCaCTGTATGTGGGTAACTTGaGCCCGCACGTCACCGAGGaTCTATTACTCGCTTTATTTAGTCAAaTTGGCGAATGCAAAaGTTgTAAAaTTATCCATGAGgT
>contig06883_1685_1867
TTTtCATTAAGATAaTAAAAAAaTAATTTATAAAATTTGGGCTCTGTAAATTCGAAACAAACTGAGAATAAAGTCTCATTGCCAAAACGTGTTCGACCAGATAAATCAAGCTTAAAAATTCCGAACAAAATTTGATATAAATCATATTTTAAATCATTTTTTAAAATATTTGAATCAAGATTT
>contig06885_481_604
TGAGAATTCGTTTAAACATTGATCTAACATTAAAGTTTTTGAATTGTCCAAAAATTTAACAACAGTATCATACAGTAAaTCTCTTAGAGAAaCACTTGAtAAaTtCGGCgATCTTAGATCAGga
>contig06882_576_772
GcCCATTAAGGGTaAAAAAAATaAAAAACaAAATTTAGACGATCTTAAAAAAGAAGTCGAATTTGATGAGCACAAAATCGAATTGAACGAGTTATTAGTTCGTTTAACAACTGACTTAAATAGGGT
>contig06902_2955_3085
ATTTTTCTCTATTTTTAAATAGAAGAACTCTCCCAACTGTAGTTCCGCCACTACCAGGCTCATGAGTTATGTCAATAATTAATGAATTATtCGAAAAAAATTCGCCTTTATTAGCCTTTTTTGTtaTTTTT
>contig06914_1253_1451
AAAAAAAATCTTAATCGATTAAAAAAAAAAACTtAATAAAATTTtCTAACAAAACTTAAAAGgTCTAAGGgTTAAAATGCAAGCTGGAGTTTATGAAAGCAaTGAAAGTGATTCTAATGTaTCtagggattataagccaaatggaaataatggctcacgtcataaacgtaagaaaataaacaaaataaaccaagtctta
>contig06921_2_141
ATGGTATTAAAGCCATATaGAGCTAAGCCAAATTTGGACTTAGCTCTTAGAGTACTGGTCAAGAGATTaCGGTAGATTTTTGGTCGACTCGGTTTATAATTTGGGGCACTATAAaTAAGGTTCAAAACTTTGAATTTAAA
>contig06929_20_124
CCTAGATCACGCAGgCAGCGAAAATCTACCcTAAaGGATTATAGAAATCTGATTCGTTTAGTGAGTAAAAATCGCACTGAACCATGTCATGTGCTAGCAAATAAa
>contig06939_3_102
ACGGATTACGGTCCGGGTACGCTTTGGTACGGTTCGGTACGGCTACGCCATTTTTTCATTTACGTTTTTAAAACTTTGAATGGCCGTAAATAGATGCACG
>contig06940_4844_5042
CGCAAATTCtCTTTTTTTGCCAAGAAGCTTTTTATTtGTAAAGAAAaTTGGTtATTTTTGCATTAaGTTAAATTCTGAAATTTTCGAACACTTAAAATCAAGTAGAAGTCTGAGAGTCAAATCACTTTTTCTTAAATCATGAAATGTCAATAGATTTTTTCcTtAATTTTTTTTtAATGTAAATTTTTTTTtATGTAAT
>contig06923_581_805
GaAAATTAttTTTTGATaAATaAAAGCGCGTATCATTTAGGAtTTTTAGCACCAGTTGAAAGCaGTTTGAAAATTTAAATTAGATAAAATGGCTCCAAGCAAAACCGTGACAAAACaAAAAAGTCAAAATGATAGCCAACGCAAAGACAGaAAAAGa
>contig06951_1570_1685
ATTTTTCCCTCTAATTTTAGCTCATCAATATCTAGAaCCTCCTACGGGTGAAaTAAAATTACAATTAGAAAaTCATACTCATCCTATCACCCATACTTtATTGGCAGgAGAAAATT
>contig06951_5559_5744
TTTCAATTAaTAATAAGTTAGGAGATGAAGACAATGACGAAAAaGATTACTGGAAAGTTATCAAAGAAAATGATAGTGATAGACAAGAAGTTATCAATaTTTtAAAAAGTTCATCTAGTAAATCCCTATACAAAACACAAAACTCTGGCCATAAAATTGCTGTTGCAAATAATTATTCATCTAAAG
>contig06952_335_585
AGGAAATTCAACAATTAAAAAAGTTCAAATTGATGCTAATGGTATCGAGCCAAAATTAAGCAAAAGATTGAGCATATTCAAAATAGAAAATTTAAATGAGGATACAGTGTATAATTTAAGGGTTTTTTCCGAACCAGAGCCCAATGAAATAAGCAGTTTTTCAAATTTAATCAAATTCAAAaCTTTAAA
>contig06953_35_270
AGTTTAAtTTAtTGACTTTAtTTGATGGAAATTCAACAATTTATCCATTGGTTGATCTACAATCTTCAAATACACTAAAAGATCCGGAATGGaAAAATCtATTTCCAATaAAATCAtTTTCACAATCGGTTCTaATaCCAATTaAGAGTCCATCtACTTTAACTAATCCACaAA
>contig06959_735_929
AGATTCAATATTTTGGGCATTTCAGAAGGTATTGAACATGTAGGTTCTATAAAATGGGATCTATTTTTGGCTTTACTTATTGCCTGGTTAATTGTATATTTTAGtATTTTtCGTGGAATGAAAAACAGTCAAATTGTAAGTTTATACAAAACATGTCTCATTTTTGAaTATTTGTAAAACTTTCTTGCCTAaaaT
>contig06965_4451_4622
CTTGTAGGTAATTTTAACAGTTCGAGTGTTTAAaTTTTTAaTaTTTATGTTCTTTGTGTACTCAAAaCCTGGCTtCCaTTCATTAAaTGaCAAATTAGGGGTAATCTCAaTGCCATTTACGTAAaTAAaCTTTGTCTTTTTtGTCATTTTTTAaTAACTGATAATtAATAAa
>contig06994_44_2346
CTTTCAAAtACGAATATATATATTCAAATGCCCCAGGTTaAACAACAACAAGCTGATTCAATAGGTAATCACGTCTCGGTAGTATCACCATTATCATCATCA
>contig06996_1048_1185
TGGTACAATGGCTTGATTGTTTATGAGAGAACCGAAGAAAAGTGCTACCAAAAATCAAAAAAAaTTGTGTCCTAATTCTACAGATTTACGTTCATCAGGCGATGAAGATTCAGATGCAAAAAaTAAAAaGCAAAAAaG
>contig07003_174_339
TATCAACTATAGGAACAATTCTtCTATTtATATCATTTACCAAaTAAaCATAGCCAGTTTGCCCAGTAATAGCAAAAGGTACGCCTATGGTTACATTTGTAATAAATTTTTGATTAAAATAAAATGATCTTATTTGTATTTGATCAGCTATTTTAATACCATTTTG
>contig07003_2414_2606
AGAAAATAGACTGGTCTACTCAATATCAAAATCCAATCTAATTTATTtACTTCATTTTGAGATTTGATTAAACCAGTATTCGTGACACTTACAATTAGTCCGAAAGTATAATAACCATCTAAATTTATGCTAAATTTTGTACTTAGTGGATATGTTGAATTCGAGTCTAAGAACAAAATTTTTtCATTAATTT
>contig07025_228_468
TTttCCATTTGTAGAGAGGTAAACGATTATATGTCAGACGATATTACTTATGTAATCTCAGATAAAAAAaTGGAACAAAGAATTTCAAGAGAGTTTAGATGAAAATTCAAAATTAAAATTCATCGAACCTGTATGGCTGGAAATTTGCCATCGAAGAAAAAaaTTAGTACCA
>contig07051_1875_2040
TAAAACTTTAAAAAAAaaTCTTTAAGTTTTTtATGAAAATGTCTATGAAAATCCATTTGGTTCTGAAATTTTTCGATCTGCTTATTTTTCAGCTCAACCAATTTTACCATCTGACATTCGAATAGTTGAGGAAAAGAACATTATCAATTTATCACTAGAAGAAAAC
>contig07053_3453_3556
ATCCGAtCcAACAGcGtAAaTGTTTTtGgCATCcGGACTCATGCCAaCACTTgTGTAaCtaCAATTTTTCAaTaCATACTCACCAGtaCGTTTACcaGTTATAG
>contig07059_1293_1393
CTTATATTTTTTTTTTttGAAAAAaaTGAGTTAAaGAATAGCGGTCATTTTGACGGCTGTTGGTGCTTCTAGGTATAAAAaaTGTTGGTGCTTCTAGTGTT
>contig07061_568_748
CAATTTTGATAATAATCAAATAAACAAAAACAGTAAATtAGAACAAGATAAGCTGAAAAAAAAaTtAGAAGAATGTGGTCAACAGAAGGATAAAATAAATCTACTGAATAATAGAAATAaTGAAaCGATAATGTCAAATGCTACTAAAAAACCAGCAAGATCTACACAATTCTTAACGgAG
>contig07069_77_267
GTGAGTTTTTGACAAAAACACCATTAGATCATGGTATAAAATCGAAATTTTCGtCTTTATATCGGAAAAAAAaTGTAAATGAAaTTTCTTGGGgCCACTACTTTtAATAGAAAGTCCAATaGAAaGaTAaTTtCATAtAAaGTTTTTTaTTAAAAAAAaTcAAAGCAAaTAAAGTTTTtgAAAGGTTTCTa
>contig07075_533_655
AATAGTAGTTAGAGTTATAAAAGAGTAATAAATAGCGTCGAAATAaGACCATCCTTCATACACTGAAAATATATACGAAGCTGTTAGGACAAGAACAAATGTCAGAAaCGACTCAGCAACAAT
>contig07080_29_193
acaattcgaacattaaaaatagtcatctctatgggcttgttggattcgctggattgttcggaatctatggatggaaaaacaaggatagtaaacctcgttttattccaatattctttataattcctattaccacagccttgACTTCTTTGTATCTTTTAGATCGCA
>contig07083_275_469
AGAGGAGTTAAAAaTTTTCTGAAATGATTATGACTAAGACACCCGTTGATAAATTCGATTTTTGACAATTTTCCATTTTTGTCCGTATCAAAAACTCGCATTATGTCCATTGCTAGATAATAGGAAACAGGCAATTTTGAACTAACATATAATTGCTTGGTAAATAAAGTATAATTTTCCATTTCTTGACTTTCT
>contig07093_453_638
TTctAATAAATGTATTtGCTTTGATTGGTAAAGCAATGGCATCTGGTGCCTTTAATATCTCATACAATTATAGTAGTTCAATGTTTCCGGCTATTATTCGAAGTACAATGAGTTTGACTGTATCTAGTTTAGGACGTACTGGATCAATTATATCACCTTTGATTAATTTATTAGGCAAAACAGTTT
>contig07093_769_915
TCATAAATTTAATTAGAAAAAAAaTTATTTCGAAAAAAAAGTTTCCTTTTTGAAAGGCTTCTAGTATGGATAACCGTATGGTGATGGAGCACCGTAAGGAGATGGAGCGCCAAaTTGAGATGGAGCGCcAAATGGAGATGGACCAaC
>contig07111_945_965
AACAGTCATCAATGTTTCCTG
>contig07122_636_788
TTTTGACAAAAACAAAATTCTTTTAATTTTAGATCTCTAATACAATTCGCTTGGTTTCCATATGCCGATAATCGGTTTGTTCGACCAAAAATCTCCAACTCATTATTTTTGCTAAGTCGTAATTTAGATTCAAACCACGAATTTCCAGGTTCA
>contig07144_162_296
AGTTGATCTATTAAGAAACAAAATGTTGCCAACTGTTGTTGAAATTCTCAAATCTCTTGATATTCAAATTAACAAAGATTGGATTTATGCTGCGAGACCATGTTCACCAAGAGTTTTATTTACTTTTGAAAATTG
>contig07155_2189_2374
GCTCATTTATTTTTAATTGACTAAGTTTAATCTCATCCAAATCATTTATTTTATCGTCCAAAATTTTATTTATATCTAAATAACTTTTATTAATTGAGTAAACAATTTTCGCCTCACTCAACTCAAATTCTCTGACTTGTTTTGTATCAATACCAAATTTTAAAAGAAAAGTAGCAAATAATGCAA
>contig07167_276_400
TCTTTGATTCCGAGTTGCGGTCTTTAACTCTAGAAAAAATAAGCATAATTAGTCCCCATGTCGCCGTCGTCATTAGTTTTTTTtCAACGTCTATGTAAATTTAAATATGAATCGCAAAAAAGTCG
>contig07167_667_795
AGAATTTATACCCGTTAGAGGTATCGGTTCGATGTCAATATACAAACTAATAAATACAAACTAGATATCTATTATATTGTTGGCGACCACAGATGGCAGAACGTCAAAATAGGTGgTGTCCTTCTTGAT
>contig07167_1282_1459
GAATCTTGGATTTCGAAAAAATCGATAAATCGGTATCATATTTAGGTTGGTTAAAGTTCGGTAAATATGAAACCAGTATAAATTTtGTACGCCTTAGTGAATTAGCGAATTAACGAAAGTTGGCTTTTTGATTTtGTCACCAACAAAAAaTTCTTAATATTCATCATCAAACGCGATT
>contig07173_329_519
TCGGATGATACTTCTGCGAAAATAATGCTGAAAATTTTTCTCTCACTTATTTACAACAATGGGCGAATCTTAATAATTTTTATCTATTTCATTAAGGGAACATGGGTAATCATTGAAAGAAGGAAATTTTCTACCAGTTCAGCCCcATATTTATTATGAGATTAAATTATTGATtAATTTTTTTAAATAAT
>contig07174_1949_2125
ATTTAATACTAGGAAATGGTTCTGACGAACATAACCTACATATCTGTGTTACATCTATTCAATTGTTAAATTATCTAGATAGTAATTTTCCAGGTTCTTATAAAAGGAATCAATTTTAAGTACCCAACAAATCAACTAGCTTAACTACGAGGCCACAAaTATAGACTAGAGAGAGAG
>contig07187_139_448
CTATTATAAGCCTAATATTGTGTTTACACATTTTAtTAATCCACTATTTAAATCTTATAGaAAAAGTGTCAATAATAACAGGtGCTAGCTCAgGAATCgGTCGTGGaACAGCAATTTTATTCTCAAATTTGGGATCCAAGTTGGTTATAACAGGAAGAG
>contig07191_357_511
TTACATTAGATAAATTGAGTGGATTAGTTGATTGAGTGGGTTGTGGAGGTTGACCAAGCGAATGTCGTGGTTTCGCCTTGGGCTTATTTATTTTCTCTTTACGATCCATCATCAAACAAAATTTGATAATTTCATCCATACTAATTGGAGTACTC
>contig07212_152_305
CTTTTTTATTGAAGACTTTTTGACTAGGATTTTTTTAAAGAGATGTTGTCATCGCTGTTTCATGGCATCAATTTTTGAATCTCCCGATACCTCAATTTTTCATTATTTTGATATTTAAATAAGAAAAAAAAGCATTATTTtAAGAGTGTTTTTT
>contig07211_1085_1286
CGTAGACAAAACAaGAAAATAGCCAAGTTCGATGATTCAGATATTAATTCTACATTTGAGAATTATGAAAAGACCGAATTCCGGGGTTATTTTATGCCAAATTATGCAACAGTAAATGCAGTCAAAAGCGAAAAAACACG
>contig07211_1088_1286
AGACAAAACAaGAAAATAGCCAAGTTCGATGATTCAGATATTAATTCTACATTTGAGAATTATGAAAAGAAGACCGAATTCCGGGGTTATTTTATGCCAAATTATGCAACAGTAAATGCAGTCAAAAGCGAAAAAACACG
>contig07227_937_1126
CTTGCTTGTGTTTGATTGTCTTGGCAATTTTTTTtCTAATTGGCAATCTTTTTCGAATCTTCAAATCGAATTATGGTCTTATGGTTTGTGATATTTGTCAGTTTTGAAAATTTTaCTTTTCGCGTGTTTTCATTCATGTTACATGTATGTTACATTTTTtACTTACATGCATGCGACATTAATGTAAAAA
>contig07232_34_204
tttaaaagaaaatattgtatcaccacacactcaaTagttActaacacatactcattttctGAtgaGCAGacatcgtttttaaaaggaagAccctttaaTAAGCGGaTaaaaCTCGGaaaaTGATataaaggaaggaGAATGTTACCGtaaaTatttgtttttCAACGCGGT
>contig07258_1304_1402
TTTACCATTTATATTTGAATTTGAATGTTGAAGAACTTATGGAATCGCCACATAATTATCATCAACATTCAACAAATAATAATGAGACAAATCAAGCAT
>contig07262_54_224
TTTTAAAaTGATAATAAACGGACAAACATGGTATGAAAAGTCTAAAAATGTTTGTCAAAAACAAAATCGAATGAGTAATTTTATTGAAACTTTTGGTTTCAATTGGAAGCTAGCTATTATTtATCCATTTGCAAGCTTGAAATTGTCAGGTGATGgAACTGAATTCACTCA
>contig07271_602_762
CTTATGGTGATATAATTATGATAGATACTATAGATAATTATAAAAATTTATTATACAAACATTTAACAGTGGTTAATTGGGTGATTAAACATTGTCACAATGCCCATTTTATAATTAAATTAGATGATGAtGTTTTTGTCAATATTAAAGCCTTAGGTAGg
>contig07291_2818_2943
TTTTTTtCTTCTGTGTGTTCAAAaTTGCTTTTtCTTTTtCCTTAAGAtAAAAAAAAATTTTtCTCTCAAAAAAaCATAACAGTaTTTTTTttcGAACCATACCCTCATCTTtACCTTCTTTTtttt
>contig07312_1375_1529
AGAGGGGAGATAGCTCAGTTGGTACCGTCATGGGCGTCCAAGCAGAAGGTCGAGAGTACAAATCCTGTGCGAGTCAAAAAATTCAAATGAGTTCCCAAATTATCTCCTTGTGTTATATTGAGTAAAaCACCTAACTAACCCAGCTTGTGGCCGTC
>contig07313_687_795
ACCAACTTCAGTTTGCCTAATGGAAAAAAAAAaGATTAAGTCGATTGAACTCTTGTAGCAAACCCATTCCCCTAAAGGTTTTTACGAAATTACTATTAATTACTATCTA
>contig07318_3_173
TCCGAGATCTTTTtCCTCCATCGTTTCACTTagaGCATACGCGCCGTCAGAACCAGTCacATAATattcATTTTTAAGCCTATTTCCACCTAGATACATGGCTTTACATTTCGCTAAATTCAGTTTGGTCGACCATAGTAAAAaTAAAGATTATTTTTGTTTACCCAGTTT
>contig07334_4639_4852
ATTGtaaaaaaGCAttttCGGCAAGTCATCAtttGaaaaGTCATGTAGGAAcccATTCTGATGAGaaaCCATTCaaaTGCttcGAAGCaacatgtgaaaaaaaattcaaaaCaaaTTCAAGtttaaaCAATCATCTGagaactca
>contig07338_507_629
GAGGAACACAGTCCATGCAACCATTTCGACATGTATAATTATCATATTTAACTATTGGTGCATATGATTTATTAGAGCAAATATGGTCGGCATGTTCATTATCAGCTAACCATACTTtAAAaC
>contig07343_211_373
GTAGACTCAATATTATCATAATAATATTCGTCATCATATTTAAATTCATAACTGTCGGCTAAATTTATTTTGTTTAACTTTCGATGCTTTTCATTGAATTTTTTCGTACCAACACGATTCATATTTCGCATTTTTTCCGGAACACcAGTCAAATAaTTTAATT
>contig07345_453_623
ATATACTTGATAAAAAAAGCGATGGTGCCACATCGAAAGTCCCATCCATATATGATTATTTTCTATTAATTTTAAATTGCGCAATGTCCTAAATaTAAAAAAAaCgTTCAGCATCATCTACACCAGAGTCATATATtAAAAATTCATCACcATCATAACTTTTtAATAACT
>contig07353_3_135
ATCaCCAAatGCCTCTTTATCCCAATTCAATTCACCTTGATACTGTGTCGAATCGAATAAAtATTTTTCAACGGCCAATATAGTAGGCACAATTAAGGCAATTAAAaTTAAAaTATTtAGTAGTGACATAGGC
>contig07359_672_846
ATATGATTCAAGAAGTGAAATTGCTTATCTAAATGAAAATACTTTATGCTTTCAAAACCAGCCTAGAATTTGTCATAGTAAATTGAATGGCTCAATTTTGGACGAGAAAAATTTTTCAAAAAGCATTGATCAGCAAAACAATTATAGAAAAATGTCAAGTCAAAAAGCAACGAAG
>contig07367_256_446
CTAAATCGAATGCATAAAGACTATTCTGAGTAGTTGATAGTAAGTTATAAGTCTTTTCGTTAATAATGGCTCTTTGATTCTCGTCTAAAAATATCATATCATCATCATAGTCCAGTTCGGCATCACGAGTTATTCGACTTAGATCCTCAATTATTTTAAAAGCTTGATATGAATTTATTTTAGGATTTAAA
>contig07395_901_1087
TAAGTATTGAATTTTCTACAAATaCAAAAAAAAAAaCTAGTTCAACAACTTTTGAAaTAAAAAAAAAAaGTTAaTGATTaTTTTAAAACAAAAaTGGTCAaTCAaGGAATGATGCCTTCGCCGACTGTCTCGACATCGGGTTCATCTGAACCAAGTTTtCAATCTAAAaCAGTCgaGTGTCTCATCC
>contig07406_780_926
CAAAATTATTGGCCGATACAAGTGTTATTCAATTTtATCCAAGTAAATTCGTTTTAATAACTGATATATTGGACACATTTGGCAAGCTAGTaTACGAAAGAATTAAATCTAAAAGTACATATATAGCGCCAGGATCATCTAAACCAC
>contig07410_2230_2433
TAGAACCAAAGAAATAAAAAaTTAGCTTCTTTCAACAAAAATGACTGATTTtCTtCGACCAGATTTTtCAAAAAaTtCAAAaTATTTtCCGGCTCTTACAAAACCAATGCTCCCTGATGACACTTTTAaGGGAAAAATCGCTTTCAt
>contig07420_77_181
TCGACGACTGCTTATAAAAAAaTCTCAATACCAATTAATTGTAGCTCTTCTGAATTAGGATCAGTTTATGAAAAAAaTTCGACTGTACTAAACAGTTTAAACTTG
>contig07424_973_1160
AGTCAATATCATTTCATCTTTTGGAAATAAATATGTAATTTCTTCAAAATGAGCATCAATTGTGCCTAATTTTGTAATTCGTTGATTTTTCGATGCTTCCTTTATGCTAAACTCGAAAAAAaCTAATTGCTCATTTTCTATACCTATCATTTTAGAATTGGACATTAAACAACCATTTTTAAAATTTC
>contig07425_1417_1584
tAAAGCtGTaGTTGAACATAGAGCtATTTtAAAaTATTCTGAaCCtATAATGTTTAAtATTCCGGATAGAAAtCCACTTtCGCTGTCGATCTTTCtATTTTTtGAAACgAAAaGAACTAAATATATACCATGTATtATAACTAGCTCCCAATAAAATAACACTtCCGA
>contig07432_143_773
GGTTGtTGTTTTTTTCCATACTATTCAGACTGAAGCAATTAAAAATGCTGAGAATATGGAAGCAATAGGaAATaATAtTgcACGC
>contig07436_6_145
CGCCTAAGCTTAAAATCATTCATTTGGTTCATAAAGGTTTGACTTTTCTtCTTCTCTCCTAGCTTTATTAGTAAGTAAAAAaTaCTAAGGCTTCCTAATTTCCTTTGAAaTTTtGAaCATTGCAAATATTTTTTATCGCT
>contig07433_24_197
GATCGAGTTAGCTAAaTACTTGGTTGCTTAAGTCAAAAAAaTATTTTGATGGTTATTGTTAATTCTTTGAGTGGTTTTGGGGCTAATGAATatCTTTAAGTTTTAGATTTGGCcTaCcTGtCCAGAAAAAAaTTAGCTTAAAGTTCAAAAATCGCAACTTTTGGTCGTCCCTGG
>contig07437_414_579
AGATTATCCAAATGGCTCTTGCTAAAACTTTACAAAATTTGATCACTCAGTTAACAAACATAAAGCTTCATCATTTAGATGCTCGAAAACCTACTGATTTTttGGCGTCCTTTGATTTtGAATATGAATTTTtAAAAaCTGGAAATGATCTATTCAGGCAGTTTTt
>contig07437_20_240
CAAGAAACCATATTAAAtTTTATTTTTTGTCCCTGGGACGAATTTTCTCGAATAAATAAAAAAGGTTTTATAATAATAGAACCATATTTACGAGAACGATGCCAATTcCATTGCTAGGATCAACAAATTTTAGATCGATAAATGTATGATTTGAATCAGGC
>contig07442_75_262
CATTCGTCTTAGGTAGGGCACTTATAAGCAAAGAAATACAGAATGATGGGTGCGTTATTTATTAAAGACACTGAAATTAAGAATCGACTATTAAATTTCTGTCTCCCACCAAAATTCTTGGTTTGTCAAGCGATACTTATGATTTTTCAAGGAGACAACTGATTGTAAAAATCAAACTGAGGTTCAGG
>contig07442_383_574
AATACCTGTTTGATTGAAACAATAATTAAATAAAATAATCAACAAGAATGAATAAAAAATTTTGAGATTCATTTATGAGTTGTCTCTCTCTGTCTCTCGTTTTTTTTTtCTTTtGGTAGTGCTAAATTTTaCCAATAGTTTCAAAAATAAGCAACTTTTTAATTTTTTTtAATTAAAAAaGTTTCTAATTTT
>contig07468_250_443
AAAGAAGTTGACCAAAAAAAAaTTTTAAGAACCTCAGATGAGATGAATTTTTTCGAATTTCAAAACATAATTTCATGTGATGGAGTTATCTTTTTGTACATACAGGTTAAAGGTGCTACCATATCGTTACTATTTCAAG
>contig07475_29_185
tgcacTTAgAATtGGaTCAACACTAGCTAGaGatATaTAaCATGgACTtGTTAAACCCCTATAGGCATTAAGTCTTGATTGAGCATGTCTAAGTGAGTCAAACTTAAAaCGATTACTACATTCAATGCATTTACAATGAAATTCATGAGGTTTTtCA
>contig07479_362_602
TTTAAAACGAGATAAACTTAATAATTGTCAAAAAATGTCTATTTCAATTCGTGATAAACAAATaGAAATTATAAAATGCATGCTTAACTTCAATCAACCATTGtcAAATAGCTCAAATTTAGATGAACCACAATGGAAAGTATTAGTTTATGATGAATTTGGTCAAGACATTAT
>contig07483_314_510
CTTTTtGTTTTTATCTACTTCACATTCACAACAAAAAAAaTaTTtAAAATTTTTTGTTATTGTTGTTGTGTTGCTGTTTGAATTTATTTTAGGTAGCTTTGGAGACACTTGAACAAAAGAAATTTTGTTTGAAAGATTTAGAATAAAAAATTATGAAATGCGACAACTTTCCGGAAAaTATTATAAATTATGTCGTA
>contig07488_854_1027
TTTtAATTTACGAATTAAAAAAAAaTAGATTTTTTAAACACCTGTAAAAaTTAAACATTTGAGTATTTCAACACGAAAAAAAaaGCGAACAAAAAAAAAGaGTTTTAAAATGACTTCAAaTGAGAATTTAAATGATGAATCCCATtATTGGAAAAAGCCCAAAGATATCAGATA
>contig07493_6130_6291
CTTTAAGGACCACATTGATCGAAATGTTTCATTTTGTGATTGATCATTGATTTGAATTTTTTCTAGAGTCAAAAAACCATCTTGGTCTAGGCCAATATGATAAAAATTTtGTATTAAAGAATTTTGCATTTTTtGTCTCAATGTCAAAAATTTAAAaTCaCT
>contig07504_670_819
TTATTTCAATTTTTGCTTTCAAATACTTAAGGTAAAaCTAAAAGTCAGCTTTTtATAGGATCCTTATCTTGTGAGAATTTTTTtCAATAGCTCATAGCATTCATTCTTCTCATTTCACACATATATGTCTTTATCTCATCATCATCAGAC
>contig07510_3642_3802
AAaCAATTTTGTCTCATTTCAAAATATATTAAACTCTTAATGCTATTGACTTAAATACAAACaCAACTTTTAAAACTTCTACCGTAAAACTTTGCCTACTACTCTTGGAAATAAGGTTGAATTTTGGGTTAACTCTTAATGGAAAACTTCCTATCGTAAAT
>contig07493_5154_5347
AAAATTTGGgACATGTAAGtCTCATACCAGTAAATGCGTTCGAATACTGTAAGGAgAAAGGTCGCTACtCTGGTGTAAATAAATCGAAAAAAGCGCTAGtCTGCCTGATTTGCATGAATTTTGAATCAAAATAATGGAAaTAGTAAACTGAATTAGTTATCTATCACCAATTCATAAAAGATGACGTATAACTG
>contig07514_1145_1387
ATGGAATGAAAAGCTCGAATTTGACCTTAAGGGTGTACCACTTAATCATAGTGATATTATTGAAGTCGAAATAAAaGACTATGAAAATATAGGAGCTAATAAGCTTTTGGCTAAAGGAATTGTACCGTTAGGTCAGTTGCTCAATCATGGAATACTTAAATATCAAGTTGACTTAACTGATCC
>contig07534_480_623
TAATAATAATTAATAAAGTTTTATAAAGTTGATCGTTCAGATTACAATGTCTTAAATTCAGGATGATTGGCGCGTAAAAACGTTATTCATTCGCATGTGAAGATAAATTATTCCAAATCTAAGAATCACATTTTtGTTTTTTTT
>contig07534_23_270
ATTTTTAGAAGCACATTTTATCATTTTTCGTGAGTTTAAACAAGATAAAATCTCTAGATAGACATCAAATTGTAGCACAACTGGATAGACTAAAATGACCCACAATGTCATAGGAAGAAAAATGAAAGAAGATACTTATATATTCCAAAGACGAAGAGTGGAAGAAATGTTTTAGGTGAACTCAA
>contig07533_1563_1858
TGGGAATAAACCGATCAAAAAATATCATTCAAATAACTAAaGATGATGTTGTCACTTTAAGCCAAAAAGCCAATCTAACTGAAGAAGAAATTTtAGATATGCATGAGAACTTTTtGAAAAATTTTCCTAGAGGTACAATTGATAAAAACAATTTCTtGaTtATTTTTCAGGACAA
>contig07539_130_315
CAACTGATTTATTCAATACAACTACATCATTAACTACTACAACAATTAATTTAGCGTCAACAGCTTCTTTATCAATTATTTCAACAACTACAACAATTAATTTAGCGCCAACAGCTTCTTTATCAATTATTTCAACAACAAAACCTTCGTTGTCAACAAATCTGACTTCAAAATTTCCATTTTtAT
>contig07492_425_614
GAATCATTAAAAAAATaTAAAAAAAAATTATGCTCTTAATAAAACATGGCTAtGTTTGGTTGATGTTGTTTATGAGAGAGAAAGAAAGTGAGGTATATTGAGGAGATATCAGATCATTTTAAATtGGTTAGTTTAGTTTATATTGTTCAATCGTTTGAGATTGATGGGTGAGGAATGTATTATGTTATAT
>contig07551_9_185
CTTTGCgATCTTtcTtGAGATAaCATACTttACAaTAaTCATTTgAAGCATCTATATATGTCGGTCTTTCcATTTTtATATaTCCAGGGTCGgAATTTTTtAAGtaCACCAaCAATATTAAGGCGCCAATTAATAACAGGTCAAAAAAaTAAAATTCTAACTTTGAGAGATTATTCG
>contig07552_52_226
TTtATGTTGAAaGGaCAAAAAACGGTTTAAaTACAGTTTTTTTtAAGAAACCGATTTGGGTAACTAAAGGGTCAaTGGTGgTAaTAAATTTGCCTTATCCAGCCATAGTATATTATGATAGTTCAGGACAAGCAAAATATTCAGACTATCTTTTATCGCAATTTAGTCAGACAAG
>contig07560_1551_1701
AAAATTTAGAAGGAGGCGAATGAGGTACTAGCTAATTCAGCACTAGCTAATGGAGCTGAAGCAAATGATGTGGTTAAATTTGCACCAGCAAATGAGTTTAAAGGTAATGAAGCTGTTGCGAATGGGGCAGCTGCGAATGAAGCGTTGCCGC
>contig07599_376_541
ATGTAATCGAGAAAAaTTATTTAATTTTCAATAAAGACTATATTGAACTTGATCTCAAGGGTCTAATTAAAGGCTGGAGAAAACTACACAAACAAATGATACTTAGATATGGATCTCAAGAAATTGATAATATtCTAAGTGGAAAACAATATACACAAACTTATTC
>contig07599_2175_2366
GTATGATTTTTTtCTTTTAATTTATTACAAAAATGAGCTTTTCGATTGGCAATATATAGCTCATCATACAGTAGGCATGGTTGCTGGTTACACAACTACAAATTATGGATATTTTTCATATTTAATGACAGCTCGACTAATT
>contig07601_1_95
GGAAACACAaGCCTGTTGTGAATATCCAATTAAGAAAACAAGCATGAATAGCAAAATAAGCTTATTCATGATTTTAAATATAAGTtCTTTTTttt
>contig07607_1443_1551
GTTTTTATAATGAATTGGAAGATGTAGATTTTttGGCTTTACCTGaCTCGaTtGTTGATTTTAGCCAaGaCAATAGTAATTTAACTGATTTAGGTAGTGAtcTGTCAGC
>contig07608_419_646
ATTTTGCAGCCtTTTTCTCATAGAGAtTTTTACTACAATGGTAAGATTGAATATCCAGGATTTAATTTTGTGAAGCTAAGTACTCCAATTACAAGAATTTCGTCACAAAAAAGGCGTCATTCAAGTGCTTAtATTTTTAGAAAACaAGACGCTTTGAAAATAAATC
>contig07609_1_137
AATaGGatGTtCGTtAAAaGTCTTGGACAAACGAATAGCATCGACCCAATGGTCTCTGGGAGTAAGAGCAGGCTTGTTATCAAATCTTTTtAAATATAAATTTGAATTTTCTTCTTTCAATGCTGAAGTGTTCTAAC
>contig07609_202_426
TTTTACGGTATTCCTAAAAATAAATTAAAGATTTAAtTTTTTTTGAAGAAAGAATCTTAAAAATTCGGCTGTAATAATGTGCAATGATTCCAAGCATATATTGTGCTTTCATCCCGAACCAGAACACCCATATGAGCTGACAAAAGAAATCAAAAGAGAAATTCAG
>contig07586_1195_1453
TTtATTCTTTGTTTTTtGAGATCCAATTTGCTTTAGCATCATCAATTTTCAATAAAAAAAaGATTCAAAATGGCCGACAAAAAaGGAAaGAAGAAAGCCCAAAGAGCCACCAGCAATGTCTTTGCTATGTTTGAACAATCACAAGTTCAAGAaTTCAAaGAaGTATa
>contig07630_10_207
CTAaGAaTGCTGACGTCACTATCATCaTAATTAGcTAAaCAaTTAAAGccAaTTTTtAAAAAGAGAGATAACTTTGAATCTAGTTCCCaCAAAAAAAGTGCGaCAAAAAaCGATCACAAAaTTTTGGTGAACTGACTTAACAAGATCAAAAGTTTTTGTgAaCTCAGTTCACCCATCAAGGTAGCGCCTTATTTTGAA
>contig07631_1889_1993
TTGCTCATTTATAAAACAAATAAGAGACGCTGGTAAAATAATTGATTTAGATCCTTtCACTGAAGATGgTAAAGTTTGTATAGATGCACTAGATCAaTTTtATGT
>contig07634_6_194
ACCAAAGTCAAGAATCCAATTTTCAAGTGCAAATAATGTCCATATCATCCATTGAAATTCGCTTTTTTCTGATTGTAGACCATTATCTTTTtGTGTTTTATTGTCAaCACCCTTTTTCTTAGATGATTTTGTCATTATTATGTTTTTTTCTTAAAACTTAAATTTTAAGTGACGCTTTTTGATTTTTTT
>contig07637_711_866
AATATCTGGTGATGATGATGGATGTTGTGATGGTCGATTTATGTCTCCATAGAAACAAACTCTTTCCATTTTGGCGATTTAGTAGGTCTACCTACTCTTTTTTtGGTAAACTTGGAGTTTTCATCGTTAAAGAAATGAATAATTTTCAACCAAATC
>contig07638_3_108
CTGTAGTAGCAGAAGCCGATTGATCAACGGGTTTATCTTGGATTAATTCACCAAAATCAATTTTACCAATCAACTCAGCTAaTTTATCTGAaTAAGACGGTGGTCT
>contig07642_3639_3809
TTCACTAGATCACCGGTTGTTGCCGTGAGGCCTAATAAGACAaTTAAAAGCCGAACACATCTCGAATTTAaTAAATATAGTGTTCACTAGCTTATTCATTTAGAGCTAGCCTTGTAATGaGGAAAAAAAGGTTGTGTtACGGTGATTTTTtGCCCTTATTTtGGAAGaGCG
>contig07643_337_504
TATAAGCGACTAAAAATCGCCTCTTTGAAaGGAAAAATCGTACTCTAAATAAATAAATTTAATTTATTATTATGACATTCCTGGTAGAGTTTAGTGTGGTCTATAATAATATCACAAAaTTAAATTTTTCTGATGACTGTTCTTCTGAAAAAAGGGGGTCTAGGGGTG
>contig07647_704_954
AAGTTTAATGATAAGTTCAATGCAAATATATAATATTTCTCAAAATATTCAAGAaGATGATCTCCAAAATCTTCAACTTTTTTCAGACTATGGTCGCTTGGCATTGGAATCAACATCAATGACGGCTTTTCAGACTTTAATATTTTTGGTTCGAGATTGGTCGTATAGTTATGAATATGAGTACGGATTTAAAG
>contig07657_34_174
AaTAAaCCTGGTATTTTtGTAGtaGTaTtATTAGTCTCaGTtaCATGTTTAACGCTCTCTATTATTTGAGATCTTTCATTATTTTGATTTGTTGAGTTTCCAATAATTTTTTGAGAaTTAATGCTACTTATTCCTGAATTG
>contig07657_470_609
ATTTtGACGAACTAGATAaTGATGTGTTAAAGCTACTTGAGCTTTTAGGTGAACAATTCGAAATAGTTTCCGATTTATCCAAATTATATTCGCCATTTTTCTCAACTATTtCTGTCACaGATTCAATTTCTCGATTATTT
>contig07659_3516_3611
TTTtGTTTTAGATACGTTCCGAATtCtAaTAAAAATTTttttCTTTTttAaTTtAAAAAaaTGAgaGAAATtGtACATTTACAAGCTGGTCAATGT
>contig07675_3_172
TAATAGTTCAGAtGACTTTAACGATTTTATATTTATCGGGTCAAATGGTTTtATTCATTGTGTAGATGTTACTACAATGTCTATAaTTGCTAAAGTTGATTTGGGTAAAAAtGTtaGTGATACAAGCACAAaTATCATAAatATTTAtACTGCTCAAATTAAaCAATCTG
>contig07685_284_452
AACCTTTTtAAAACTTTTTtATTTGACATTAAAATACCGTAAACGCTTGCGCATTACTCCAAGAATAAATCAAAATATTCAGGATTATTCCACTGGAAAACTTCCCATCGACACCATGTTAAAAAAAAaaTCGAAAaTTTAGGAAAAAaaCAAAAATTTTTGaTTTtaC
>contig07711_12_136
TTtCAGAGTCTCAATtCCTTTTTTttGGACTGTTTTTTtCTCTTTTTTGCTTTTTTCTTAAAAATAAATGTTAATGaGATCAAGATAAAAAGGGTCTCCCaCATtATGTCGCCAATCAATtGACC
>contig07718_1397_1554
TTGGCAATaTCTTGTTTATCGGTtGTGTAAGaCAATCTCTGTAATCGTCCGGAAATATTtGTTGTTTTAATtGGTTTTTCGTCAGATGTATTATAAAGAACATAGTTAACAaTTGTATTGCGATAAATTTTtAAATCCTTATTAAATTTGGCTTTtCC
>contig07723_1233_1349
AAGTAATTTACAGAAAAAGTTAGATGAACTAAAAGATTATCAATCTTATTCGGACGAATGGTTTCACTTAAATAGCAAAATAGAATTGGAAAAATCAAGTTCAAATCGTAAAGAAAT
>contig07731_422_534
ACTTTGAAATAAAAGTTCTCCAAGGAAAAaGTTGACTACATTGTTGATCTCTACAATCAAAAGGCTCAGGCACATTTAAATAAACATTTTCATCTGTATCAAATGAATAATCA
>contig07749_2106_2296
TTtAAAAACAAAAaTTTAAAAaGCATATTTTAAAACGAATTTCAATTAAAATGTTTGTTTTTTCTTTAACTGCAGAAGCGGAACGCGAAAtGAGGGGCGTAAAGTCACCCTAAAATGCGGATAATCGAAACGCACATTGGGTCTGAAATATACTTAAATGCAGAAGAaTAtACtAAATTACTATTATTCCG
>contig07749_2355_2551
TTAGATTTATGTTCAACCTTTAGCGTTTTCGCTTTTtCTAAGCcAtGAAAATAAaGGAGCGTGTCGGATTTCTTATGTAAATCGGCCTTTTAATGAAGCCATGCATGTAGCGTTTAGATATTGTGTAAATAAGCTAATCTTTTTaCaCAACTTACACAATTTTCCAAAACTTTTATTtAtCAAAGTATTTTAAGTAT
>contig07749_2619_2764
TTTCGCATTTTAGTGCTATTCCCGCATTTTGTGGACTGAAATTCCATTCCGTTTTTACGCATTTTAGGGTCCTCTTCTTCACCGCATTGCGCATCCGAATTTCGGGGACAATCGAAATATTTTTCTTTTTTCATAGAATAAGAGTT
>contig07752_10_119
TGAACAACAGCAACAACAACCACCCACTACAATGCGTTTAGTTTTTATTTTTATATTAAAATTTTTTACTTCCCTAATACCGGAAAGACCAaGAGCtGTTAACTAATAAA
>contig07759_389_551
TGTCCATGGAaTTAAGTgaTGAATTAGACGATGATAAAAATGAAAAAGATGGAAGAGGAGAATTTGTtCcTtCTTGAGAGTTATTATTAGATTGATTTAAATGTTTtAGAAaGCTtCTAGTGATTGGAcGACTGGGTGTtGATGgCgTAGTCGATGTAGACGG
>contig07788_1275_1450
CTTAAATCCAATGCTATATGAAATCCTAGTAAACTCGTTTATATAAGTAACACATTCTTGAATCAATTGACcAAGACTCTCATTGGCaaaTGCACAtttaaaaaCTAATGGTATAtttCGATCAttttCAGCATaaaTATATGCATCTGGTAttttACATTGAACATAACCAtttC
>contig07796_584_703
AAACAATtGGTCGCTACGAAGAATATAGTTCATATTtACGAGCTATGTTAGCCTCAATTGGTGATGTCGAATGGTGCAGTGGTCCATGTCGAATAACTCAAATAGaTGGCAAAGGCGGAA
>contig07804_582_751
AATTTTGTCTGGTTtCGAAAAAAAGGCTTtAAAtAAATTTTTTTTttCAATATGAACcATCCTCGGTTTCgaCCACCACCTAGCCCTATATTGTCCTTGAAGATTATGAAAgCCGGGGCACCACTTTTTATATGCCATTTTTTAGAGAaTAAAATCCTAATTAAAATGAG
>contig07806_651_870
CCAAAAAATGAAATTAATTTAAAATTTTCAATTTTTGTTTTTTtACTTTGAGATATCAATGTATTGCTTGCAGTGGCTCCTACCAGTTTTGTTAATACCGAAACCGATAAACGCCGATCTATTCCATTACGCTTTTTTAATCTTG
>contig07816_15_170
AAAAatAaTGATCGATGGGATGAAAaTGATatAAAAGGAATATCGCAATATTGTGTTGCAAGTGGTATAACTGCAGCGTTTACTCAAGATGCAaGAGAAGCTTTCGATTCATGGGTTAAATCAATTTtGGCAATGTATCCCAAAGAAGgACCAGTA
>contig07818_16_205
GGAGAttttaCtggTActggtttagtatcttttgttttAGATggtGGTCTGttaaTTGGCTCAGAtttaaCttctttttttGATGCCTCAAGttttAttttCtccGTATCCAATCTCttttGCCACCAtttttGCTCAGATATAAGACTATTAGCCTTACTATTTAAAGGAACTGATTTTTCAATAATTT
>contig07830_320_676
ATTTTTtATTTGAAAaTACAAATGCTGTGTATGAAACTAAGATTGACTTTAATCAGAGAAGTGACACATTGACGCTTACTATAACATGTTTGGAATCAGAGGACTTTTATTTTGAAAATTTATTGAATGTTTCAAGTTTTG
>contig07840_571_732
GATACAAAaTAAAaCTGAAACTGAATtCTCAGCCCATGCTGATGAAATGGATGAAGCTGTTTTTAATGCAAAGCAAAAaTTTCTCCTTGAAACAACCTTACCAATACCGCATACTGTTGAAAACAGTATAGAAATTATtAATGACGAATTtAAAGAGACCGG
>contig07843_1_114
AAcGTGGATTGAAATACATTCTCTCATTTTTGTAAGGTTTTTGAATTAAAAGtCGTAaTAAAAATTGGCTTAGAGAAAGTTCGATTCTCAGAAGAAATTTTCAAAAAATTTTAT
>contig07858_391_573
TTGACGATCTGTTCACGTCTTAGTTTAGCATTGTATTTTCTATTGGCTGTTTCTATTAGTTTATCTCTTAATTCGTCCGTAAGCATTTCTATTCGTATTTCGAAACTTTCTCGTTTGAAATAAAATGGAGAtGAATTATTTGGATtGCGgACCATTCTTGGATtCCcAaTtgATaCCcAattt
>contig07869_811_1025
GACAATTACAGTTAtTATTATGGaAAAATTAtGTACTTaGaAAACGTaGaAAAATTCGTTTGtTAATCGAGATTATATGGCCGTTGTTTTTATTTTTAATTTTAATGTGGGTGCGAACTCGTGGTCTCAAGTCGAACGAGCTTCAATGTAAGTT
>contig07919_147_395
GAAATATTTCTCGAATATTGGTATAATTTTTACTTTAGTTTGGTTTGAGTATTATGACATTTGGTCTAGCTGCACCTTTTCTTTTGTTTAGAAAGAGATCGCGATTACCAAAACAAAATAATTATAACTACACACTTCAAAATCTAGAAATTACTACACaCAAAAAaTTAAAaGTCGCGTAAG
>contig07922_641_736
TTCCTCTTtATTTGCTTTtGAaTAGTAAGCTCTTGTTTGAATAGCTTGATAGAAACTATACGCTTCATTTAAATAATTCGATTCACTaGTTCGCAG
>contig07922_802_903
ATAaTGATAGTaCAaCTGGCCAATTTTTGAGGCtATTTcTCcTaTTtGCCAaCGTTTTAAaTTATATTTTtGTtCGAGAaCctGTCTAttttgttgttgaat
>contig07951_98_287
TTTGTTTGTTACaAAACACTGGAATaAACTTAAAAGCGCTTATTAtGCTCATGACATATGGCAAGCTTCGTATAAAAGTTTAGCTGTTTTTTGGGAAACTACTGGGGCAAT
>contig07951_1854_2001
TCATGTCCAAATTGTGATCATATGTTCTTTGTGATCACCCAAATCATGCTGGATATGTGAAAATCGACTTTAATTTCTGGTCACAGTTTTGACGAACACATAATTTGTGATCAAAATTTAATCGCTAAAATAAAAAaaTGATCACcAG
>contig07963_493_642
TTTAGCAAAATATTGAAGTCAAAAATGAATTCAAAAaTaTTTAGCTTATTTATGTTATtAGTAGTCATTGTTTTGTGTTTTCAACCAAaTAATGTCGATTCGCGAGCATTAAGATTGTCAAAATACAATCgCAAAGACGCTGAAATTGTA
>contig07970_1339_1494
ATCGATTTGTTAGATTATGAATTGAGCAAAATCgAAAATAGACAAATTATAAATGAGACCTTAAATGACAATCTTATGTTTActAaGAAAAAAaCTCGTATACCAAAGACTGAATCTATCAAAATTAaTTtAGtaTTCGAATTTATATTTGACAAA
>contig07978_621_770
AGTTATTTTATTTAAAAATCAATATTTATTTTGATATATATGATCAAATTCGAGGTATGCATGGTCGCAAGTTGGAGACTCACACGTTATGTGACCAATATCATATTACTCATTTGGTGACCAGCACTGGTCACAATTAAGTGACCAAAG
>contig07983_2047_2209
ATGCATTTAGTTCATAAATCTAAAAATGGAACTTTtACCGTTTtAGGATTTTtATTCACAATAAGTGAAGAAAaCAATCCAGGATTGGACAGTCTATTAG
>contig07999_534_670
TTTGAAAAAaTTGAATTTTTCTAAGCACTCTTTAAATTTTTGACGTTCCAATTCAAACTCCTTCTCTTTAAAAGCTATTTGAATTCCGGGTATTTTtAaCCAATCGTCTAAGTTCGTAGTTTCAGCAGAACATTCCG
>contig08010_1749_1855
GAATTTTAGAAAAaGTCTTAAGCAAACTCTTAAGCGTCTGTCAAATCGAATTATATATAAAAaGAAAGCAAGTTCCTAGAAAATATTTGGCAAATATCTATCCGGTC
>contig08018_1277_1518
GTTCATCTTATCAGCATTCAAATGGATATTATAATAAGTATGGATATAATAGCTATTATAAAAGTAAaTACTATGATGATAATTATAAATAcAGTAAAAATTATGATTACAGACAGACAGATACAAATCGGGATCGAAAAGCCTAAATCAAACTGATATAAAGAaTATTTtGACAAaTAAAaT
>contig08025_436_781_1
CCGAGAAGAAGCAAATCGATTGAGTTCGTTGCGACGCGAAGAATTGCGCAAAAACCGCGAACTTGAATCCAATCGTACATTGAGACTCAAAAAAATGTTACAAtACCTCCGATAGTTGTGTTCAAACCGATGATGATGACGATTATTGCAATTGGATTAAAGTGCGCTCTtAACTTTTTTTtAAAaTTTTtAaCCAAG
>contig08036_3741_3835
ATTTGGTGTTCCAGATGGAATTGATTATGAAAAAAAAaTTTTGATTGAGGTCAAGACTCGAACTAGTATTAACCAAGATCAACCcACTATTtACC
>contig08041_4193_4301
ACGCTTATtGTAACATGTCAAAAATTGATGTTtATTTTGAGGTGAAGATGATATATGCCATATTTCTCCTTCTTTATGATCATAAATACATTTGGTTAATGAATTATTA
>contig08046_633_748
ATGGTACTAGTTTTAGACCATTTAGTATAAATCATCAAACTGGTGAGATTATATTACAAGAAAAATTGGACCGAGATTATCCGAATGGCCGTCCGGTATGGTCATTtAATGTGATT
>contig08051_5074_5233
CTTTAAAATTTTATGCTTCACAAGTTGAAATTCAATTTAGAGTTGAATTTGGCCGTTTGAGCAGTGCCAAACAAGGTTATCTTGGTTTTGATCAAATTGAAATTTATAAGTTGAATGATAAAAATTTGGCAACACAATCAAACTATATTTTAAGCTCGAA
>contig08051_4668_4910
TTCACATTAGTAGACATTGTATACAATCATTGTGATTGGTCATCAGGTTGGTATTGCAAAACTTTAAGTGGTTCCAGTGGAAGATGCATCACAGGAAAATATTTATCTTATAAAACAAACCCTGATGTTCCATCATCAACATCTTCAGGATTAATATCAATTAAACTACCTAGTATTGGATCTTAC
>contig08052_4065_4162
TCGGTCATCGTTTGCCGTCCATTTATACCTTAAGAAACAATTCCTATTtATTTTTAAAAAACAACTCTATAAACTAAaCAAAATGCTCTATATCGAAG
>contig08056_6_258
CTAATTTTGCATTCACTTCTGACGAAAGAAAATTTGTTACCTGTTCATGGGATAAAACATTACAAGTCTGGGATATTTCGACTGGTGCGTACAGAAAGAATGGCCCATCAACTTTAGCAAAGGCTCATGAAGGATCAATATCAAGTTGCACTATAAGCCATGACGGTATGCTTTGtGCATCTggGGGATATGaC
>contig08059_237_258
CTGATCGTCGCCAAGTTGCATA
>contig08081_4417_4532
TGAAAATTTAAGTTGGTTAAATAAAAATGGACAAAATTATTTtACCTTTTTtAATTTTAACATTTATTAAGTCTGCTTATGTAGAAGGAAATTGTGGAGACGATTGCTTTAGCAGT
>contig08083_1586_1726
TATTGATTAAATCTAAAACAGAAGCTAATGTAAGAAAAaTCTGTCGTGAATCTTTGCTCGTTGGATTACTTAATGCTGGAATTTTTGAAATCTCATCAAATCTCTCATGAGCTTTTATTCTCGACTTTAATTCGTCATTTG
>contig08094_3089_3275
AAATAATTAATTTCGATTGCTTAATAATACTTGTTATTTGATCGAATTTTTCTTCATTTGGATTAGTTGTATACCATACTTTAAAACCGTGTGATTTAATGGATTCAATAACACTCAAAGGATTGATTGATTTCGAATTATCTAGTTTACAATCTTCAACACAATGCCAAAATAAAATATCATATTT
>contig08100_382_499
CTtACcTTTtCTGaTTTTAaTGgAaTACTTGTAGGTAAAGACGTTCGTCGCTTGTTTAGCAATGATGAATTAGACAATTTGCGACGATTACGATTAGACTTTAACAAATTCTCATTAA
>contig08115_84_280
AAAAaTAATAATGCTCGGTAATAGCCAAAAAaGTAAAATATCGGGTAAAAATCGTGCCTCAAAGACcGTTTATTTGCGTGCACAGTCATTAAATGACTATAATTCACAagAAAATTGTATTAGTTAtGAATGTCGAAATGTAACTGGTAAACATTTACGTATTCATCGAGAGCCACCAATTTTtCGACTTAGCCcAC
>contig08106_192_414
AATTTAATTTGACAGGTCTCAATGAACAAGTTCCTCATTATCGACAAGCTTTGGACATGATCCTTGATTTAGAACCAGATGAGGAATTAGAAGATAACCCGAATCAAAGTGATCTAATAGAACAAGCTGCTGAAATGCTTTATGGGTTAATACACGCTAGAT
>contig08117_3924_4084
TTCCATTTCACCTTCATATTCCTCTTCATCTTCTTCTTCCATTTTtCCtCCTTTTtCTTCGGCTTCCGAATCCAAGCAAATATCTTCATCTTCTAATGTTTTCAGTTCAAAAGATTCACTAGGTTGACTTAAAATtGTTTTAGAAGGTTTGTTtATTTTtG
>contig08125_20_176
TCCATTTTTTGTTGGACAACATCAAGATTTATGTCGTAATGGGTATTTAAAAAATATAAAAGTATATTTTGTTGTTGTTGTTTTTTTTTTATTTTTAAAAGGGTTTGCGGTTGCCTAAGAAAGACGGATTTAAAATTAACGAATAGTATTAGTGAAA
>contig08126_271_439
TtATACGAAACATTTTCCAAACAATAAAaTAAATATAAATTCACCTTTTACATTTTGACCAACAACAACAACAACAAAAATAATAAACTATTTCTATCTAATTCTTTCAAACCAACTCCAATTCTTTTTGTACAAGACTAAACTTTTTTTTTACTCGAATCAATAAAAA
>contig08140_444_578
AgAATATAAAAaTATTTAGAATAAAATAAACAATTAAAATTCTGATGGCAGCATCTTCGGTTAGTAAACCTGCACAGAGTAATCTTTTTAACAATCATTATCGATATCGTCCAACAACTGTCGACCAAAAGCGTG
>contig08157_757_927
AAAGGTAAATGAATTTCCAGAGAAAGTAAGCTTTTACATAATGAACAGTGTTTCAAATTTTAAAAGTGAATGGACGCCAATTAGATCAAATTCAGTCTTATTTGCCGGTTACCTATTAGGTCATTTGAGTAAAGAAAaCAAAGTCAACTATCAAAAGAGCACATCTcaaat
>contig08160_5_201
TTGTTTATATTGACCAtAaTTTCGTCGCGTTtAaCCCAACGAAATtCAAATGGTAGAGAATTATCAAGTCTACAAGATACACATGTCATATATCAGACTAATTTTACACAAAAATTCCTCAGTCTTTTGCTCAAGACAATTTTATATTTTAGTTTTTTAACATTTCTTATTTTATTAATAAGTAAACTCGACCAACA
>contig08166_2477_2581
ATTTTTtGAGCTtGTACACAATGGCTCATAGAGATGcTTCTtAtAGAGAATTTTCAGCcGAaTGTGcAcTtGCTtaTAAAGATCATATGGCcGAAGTTCAtGGtC
>contig08169_1847_2042
ATTCTGATTGCAAAGACTTAAGAATTTAAGAGTGCGAGAAGAATTTTTtAATTCGTTGTAAGATACAaTAATGGATGATGAATTGGATGAAATCGAAGCGTAGTTGCTTAGTATTTGAGTGTTTGAAGAGTCCAACCAGGAATACACGTTATCAAAGTCAATGTTGTCATCACTTTGATTCTCGTCATCGTTATtA
>contig08171_862_884
TTAGTTATCAAATTAGCCGAATC
>contig08189_2807_2991
CAACCCTTTGAACTCACACTTATGTAAATGTATTTTTCAATTTTGTTAACTAAATAATGCTTCACAACCGAGGTTCATAAAATCGGGGATAGGCTTTAGTAACTTATATAGTGATGAAAAATTAGAACCAAAATTTGTAaACATTAACAAAAAGTTACAAATAGCGACTAAAAAACTGCTTTTTT
>contig08201_225_412
AACTAATAtTATGAGaCTAAGTGTagTTGATGcCgATCAAATGaAAAATTTTAGTGAAAGATTGTATTTGTTATTGAAAAAAGTTCGACAAAATGCAGTTGtTcTAGTTGATTCGTTTAATTATTTAGAC
>contig08202_1862_2105
TAAAGcTCAGACTGGTGTTGAAATAaGATTTCATGTTGATTCATCAGAATGGATTCCCAAATGGATCCGTGATAAACTTAAACAAATTCAAATAAATCGTATAAACAAAGAAGGTTTTTTAATAGTtCGCTCaGAAAaGACACGTAAGGCCTTACTAAATCAAGCAGATTGCATGGAACAAATA
>contig08205_410_585
TGAAAAAAGGCATTATTGAGAATAAATCAAATGAAAACATAAGCTTTTGTTTTGTAAAAATTGATCCATCACAAAAAAATGAATACCCCACTGTGATAAACACACTGGAATATTTAAGAGACCGTGAAATAAATTACTATTTGCCAGCTGACCAATTATATCGAATTAAAaCCAAC
>contig08220_7757_7776
caaaaggAtttGaaaTCtCG
>contig08226_848_1010
CTTTTTTCAGATAATTGTTAATCAATTCATTTAATAGTACTTACGAAAAaTAACTTTATTAACCCTAGACATGTTATGTGGGGTgCAAACTAACCCCAGATTTTATTTCCATAATTTTTTTtCTCATAATAACTAAATATTACCATTAAAAGGATTTTAAAAT
>contig08238_115_221
AATTATACTAAGTAAACTtCAAATAAAATGGCTTTCAGAAATCTTACAGATGTTTACATTTTGATGAGAAATAATGCAATATCAAATCGAACAGTTTTCCATGATAA
>contig08247_199_357
CTAAAAaTCAAAAaTCTTTTtCcTCATATTCGGATAGCTTGTGGTTACATATAAGCGTTTTTTGATTTCTTGGTACCTTAGATTTAGATGCTTAAATTAAGTGCTTTATAATGTTTTGAGATTTTTTCTTTTTATTTGTTACTAAATGTTAATTCAGTT
>contig08246_1_217
CATTAGGACTCGAGAACTTAGCCTCACAATTAGCCAATattgttaaCCaaaTGAGTGAATTATTGTTGAACCAATTCAATGGCTTGATCTCATCGCTCAtttcccaaattcctttctAAgattacgttaaaatgagacaaaCaaaatttttttgttgAT
>contig08261_586_763
TGATGGAAAATCAACAGTATTGTACAGCTCAATAAAATCAACGATTTTAAAAACCAAAAATGATAAATCGAGTAAATAACGTGCAAGTAAACAATAAAAAAAGACGTTTCGAATTGAGAAAAATGGAAAGGATTGTAAATGGGTGGTAAAATTTTTTtAAAAAAaTTAATGTTTAATT
>contig08265_320_338
AATTATTTTGACTTATAAT
>contig08275_19_163
CattAAGCGCTtGGTTTAGaCTTAAATATCCACATTtAGTCCATGCTGCAGTAAGTTCATCagCTCCAATGTTagCtcTagTTAATTTTACAGATTAtcTAGTAGtcGTTAATAATTCaCTCTATtccTATTCACCAAGTTGTCC
>contig08278_2485_2648
GATTTATTTATTTTTTCACCTTTTTTCAGCAAAAAAGAAAGCTAATTTTCTTCATAAAAATTCAACCTCTTCTAGAAATTTTATTATTTAACGGGAAATGACTAATTATTGACGGTAACACTCACGCCTTTTTTtCTtAACATGTGCTGTATCTTTAaTTTTtt
>contig08278_3285_3454
TTtAAAATTTTtCATGACGTAATTGTTGCAATTCTTGTCTCAGCAGTGTAATAATATTGTAATAATTGAGTATTGAATTGGAGCAACTGATTTTAATCTTGCTGTAGCTGAGTTTTATCTTTTTGTAGTTGAGTAAGTTGTTGTTGTAGCtGAGTAAGTTCTtGTTGGAG
>contig08279_5_173
TACATTATCTTGTAAAGGTATTTTAGGATTTGTTTGTGCATTTGGAATAAGACCCGAATTTTGAAGACCCCACCATATTGGATTTGTGTCCAAAACTACAATTAACAAATTTCTTTCAAGGCTCATATCTAATAGTTTCTAAAAAAATGCTTTGAAATCTATTTGTTTG
>contig08282_685_849
ACTATGTTGGGAACAAATGGTGGTCGGACTCTTTTCTTTAGTAAACCATCCCAGTCTACATTTCTAAAAAATGCTTGCTTTTTAACATCCTCAGCATCTCTTTCAGACGAaCCCAAACGTCTATCTACATTTTTtCTCAAAAGCCTTCTCATTATAGTAATAGAC
>contig08284_564_743
ggTAtaTATCAGCTTGTAGATCGCTAAGAAATATTTTTTGAACTACTTtGGTGTAGTCGGAAcACTCCTTGAGAACATGCGGGTCTTAAAGTGCTCGTGAAAACCTTGCACGTCTCTTATTTTAATAAAACCAGAGTTAGTCAAAAGTTAAAGAGTAACAAAAGTCAATTCAAAGTTtAA
>contig08284_919_1116
GGGTGAAACATTTTTGTGGTAGGAGTGGGGACTTGAACCCGCACCCTTGAATCAACTAGGTTCGCTAATTAATTCAAAATTCAAGATCCTCCATCCAACGATTCGAACCATTAGGCCATCACCGGCCTAAAATTCtATTTTTGAAACAAAATCACTAAAtAAAAaCAATGTAGATTTCAAAGATAGACTTTGGTCAGG
>contig08223_549_670
TTATTAATCATATCAACAAACAAAGAAGCATTTGAATAAAaCGAaaaaaaTGATGAAATTGACTGTAGCTTTATTAGTTGTATTGGtCGGTTTgaCCGTTGCCGTTGAAGAATTCAAATGGG
>contig08286_453_578
AAaTTTtAATTTATACTCTCGGATAGACAATTTTCTGAGTGGTCAATGCTTTTTGGTCCTACTAAAATTAATTTAAGTAAAaGCTATACAAATTTTTTTTtCTGCTGGTTACTTACCAATTGAATA
>contig08286_161_261
CGGTACGATaCGTTCGtCGTTCAGTCgCGTCTGCTTatGACCATGAAAATTTTTtCAATTCAAATTCAGCAATACCTTAATGCAAATTCGTTGTAGAAAaG
>contig08288_3096_3218
GTAAATTTCAGTGTCAGTTTAAAGGAAAaTTTATGTTGTACGATGAGACGAAACTTGATGAAGATGTATCGCAATTTTTGACTATGAATGgCGGATTTCTTAAAAAAaTGCCACCAAATTTAC
>contig08296_270_362
TCTTACTCTTTTTTGAACAAAACGCCCcAACcTGGCACAAAaTAAAGATCTCTtGTAATCCATAAGgTCACTACCAAAaTAAaCCAAAACcAa
>contig08306_775_886
CGTTGAAAaTAATGCCTTGCTTTTtCTTACaGAAAACtCCACTTTAGTAAATCAAACaTTTGAATATGAaGgCCATATAaGACAGTGGGATCATTATGAACCAATTGATCGT
>contig08332_1177_1339
AAATTTTAAATCGGAAATAaTATTCGAAATTTTTTTTtCGTTTATTAAGACGTTAAAATTTGATGTTACAAAGTCCCATGTGTTCAACTATGTTTCAAAATTAGTTGAAAAATTCACTCAATCATTAATTAAATACGACACGAATGAACCGAAAGGACCAAGG
>contig08336_591_746
aTTATTTTCTTATTAGTTGTAGTCAATGTTTTTACAAAAGAGAACAACGAAAACGAAATAGTTTTTAAGCATATACCGGGTGTTGATGTGgTACACGAaGAATGGCGCGAAATAGACCCGAGCGAGATACCACTGAATTTCAAAGTTTACGAAGCA
>contig08339_2_97
TCCCAATCGATCCTAATTTGACTCGATGCATTGAGAATGGACTtGATTTttAACCACTTtAAAaGATTCGCCTTGTTATTCAAATATCAAAGAAaT
>contig08345_70_260
TAAAaaaCGAATGCTAAAGATGAAAGTGTTAAAGTGGTTGTCAGATGTCGACCCATGGAAAaGAAaGAAATTGCTGGTAATTATGAACGAATTGTCGAAATGGACACTAAACGCGGTAGTATCACTATTAAAAAaCCAAATGCACCTGAAGAAAATAaGGAATTCTCCTATGATGCCGTTTACGATTGGAA
>contig08351_4_96
TAGAAATGGCTTTTTATGAAGATTGTTTTCATGGCATGATTACATTTTCGGACGCTTCTCTTGGATTTGTAGGATCAAAAAAGATAGTCGAAA
>contig08371_873_1028
CAAGCACTTCAATTTTATAATTTGTCCAAAAAAGAATTTCCAAATTTAATTAAAATAGTCAAGATAATTTTTTCAGTAACTGCAACCTCAGTCCCATCAGAAAaTTTGTTTAGTAATGCTGGCCAAATACAAAATGATTTAAGGAACCGTTTGCAT
>contig08378_1084_1223
GCTGTTAATATTTATtATCAGACATTGAGTTATACTAATATTGAAGAAGCGCCAACTACTGGTCTCGTTGATTTATTATCGAATATCGGTGGGATTGCTGGTCTTTTTTtGGGTGTTAGTTTTTtAAGTTTtATTGAAAT
>contig08385_2_913
TCACGGGAATCCCATTATGGTTATCTATTCTTTCCACTGGTTTAGTATGTACAGTTTATACAAGTTTAGGTGGAATGAAAGCGGTgGTTTTCACAGATACTTTTCAATCGCTTGTTATGTTCTCCG
>contig08385_817_913
TAAAGACTTACcACCGCTTTCATTCCACCTAAACTTGTATAAACTGTACATACTAAACCAGTGGAAAGAATAGATAACCATAATGGGATTCCCGTGA
>contig08385_92_236
GTTTtGAAAaTtGCATGCCGCATCCCGTAAAaCTAAAaTTTAtCCCACGTTTTATCGCAAATTCCACCCATAATAATaTTTTACaGTGGTTCTTGTAAAAATGTAACGTCAACCGTAACCGTAATTTTCAATTTTAAGATGTTTA
>contig08424_436_630
CGAATAATTTATTGGCTAAAAAaGAAAAAATGTTACGTATAAATTAGGTTTTATTATGGTTACATTTATAATTAGTTGGTTGCCATTTTGTGTCTTGTGGTCGTTGAATTCATTGTGTAAATGGAAATTGTGTTTTATACCGGATAATTTGTATATATTCTCATTTTGGTTGGCCTATTTAAATTCAATATTTAC
>contig08427_17_188
GTCCTTGTAATTCATTAAAACTTTCATCAAAGGTATATTCTCTATTTAAATTTCTAGtGTCTAAAATAAAGCTTATTTtGGTTGCTTTGGCATCATCagCATTTTGAATAAGTtCTTTGAAAaTACAcGATTCGGACGAGTATCTTTTTAAAATGTCTTTTATGCGATCAAT
>contig08457_429_525
TGAAAATGGTCCTTTCCGAAGTAAAAGTTTTTCGAGTTTTACAAAACAaCATATACAAACTTACCTGTGCCATAAAAGTGACCATCCTGCAAAAATC
>contig08464_252_415
AATTTTTTCAACTCTTGGACATTAATAAAATTCGATAAACAATTTGAGTCTGAaGGCTTTAAATCTCCGAAAaTATCCGATTCtACTCTGATTAATAAGgaTTCAAGTAtgTTTTTTtCCGgaTTAGATAAATCTATAATGTGATCATCAAACTTTTGATCTAT
>contig08465_2126_2255
TTCTCATTTAGaTATTTTTTTtCATCTTTATAAATTTCAcGTTCTTTATGCTCAATAAAAaCTCTCAAATCAGATCTGAATAACGAATCAACTCGTATACCAGATCTGTCATTTGAAATTTCTATTAAAC
>contig08470_1669_1864
ATATTtATTTtGTTATAAAaTAACTTTtCTTTtAAGGgTGTAATGGTTGAAaGAGTCGAAGTTAAGGACGTGCGGCTTCCTGTTCAATTGCAAaGAGCCATGGCGACAGAAGCAGAaGCGACTAGAGAGGCAAGGGCTA
>contig08472_1_136
CGGTAGGGTAACGCTCACGgTAATGGTACGgTAACGGTAACGCCATTTTTTTCATTTTAACTGCTGTACTACCCCTTGGGGGCTTACATATAaTCCTGTTTTGAAAACTAAACCTTTACTAAAaCCAGAAATtAAT
>contig08479_1189_1378
GTGACATTGTCCGTATATATCCTCAAAAAGaTTATTCGAACCATACTTTTGACGCACAaTTTCATTGTTCAGTATGATATAAGACTtGttagtcaccaatttcataattttccacaattaccttaccatctctttttgaactgtcatgtactcatattgcttgcatcgttctaatttatgaaaacttctg
>contig08484_1004_1199
TTTAGATTTTGTTTTTAAAAAAAATtAaGTGATATTTtCcATAGGGCAAATATATCAGAGAGGGCTTCGTTGATAAATAaTTTGAACTTATTTTGACGGtCAAAGTAAAaTTtATTGTACGCTTAGAATACTGTGTCCAACATGGACATCGAATtGaGAATtGATTCATCcTTttACAAaTtAAATTAATTTAAAG
>contig08503_426_605
AAAATAGCTATTTTTGATTTTGATGCTACGATTATAAACGATAATAGTGACACTTATATAAATGAATTATTATTGGAAAAGCATCATGCTCATCGAGAACGTCAAGGAaGAGAaCATGATCAATTAAGTGAAGTCGATTTACGTCGTCATATTTTGCCATATtCAATTGAAGAATTGTAT
>contig08513_1172_1330
CTCAGTGAAACAAAATGAAAtGGAAAGTAGGATCACGACGAATTGAAAGAAATTGTACCAGAAATCCTGAAAAGAGTCCCAAAATCTAGAATCTCGTTAACTCAAAGCCAAAAAGAaTAAATGGATTCATGATAAACAATGGCGgAGTTACATAATAAT
>contig08527_928_1096
AGATGATTGGGTTTAAATGTAAAAAACAATACTGTATTTATTTGAATTTTATGTAGAAATGCAGCGTACTGTACCGTACCGTATCGTATCAGGTAATATCTTATGCGTGCCACACATAACGTACATGTGCATTTTAATtCTGAATTCTAAGCGACGAAAAAGTTCAAAC
>contig08529_41_132
ACCTtcATTTTCAATcACtATTTtGTTTCTACTAACTTTAGTTTCTAAAaCATtCAAAACACTaGAAAaGTGTATTAAGGgTAATTTTTtCc
>contig08527_3_270
GCTTCTTGGAAAAAATGTCGAATATTATGATCTAAAACGCATGCCAGTTATTTTAAGAAGCAAATTTGCTTTTTATGTTGAACCTAAAGCAGAAGTAGCTGAAGCACAAACCTACTCaAAAAAACAAATTAGTGAATTTAATAAAAGTAAAATATTAGAGCGTAAAAAACAATTAATAACAATAATGGAAACGTCACA
>contig08542_522_715
TTTCTAACGAGTTTGAaTTtACAtCtAAaCTTTTTTtAtCTGAATAAATaTAaGAAGCAGCAcATAGTCCTTCAAGGACACTTGATAACCAAaTAAAGTCATTTTCTtCTTTTGCATATTTTTGAGCaTTCAAatAATGAAGTATAGCATTATCAATAAAaTTCATCATCATGTAATAATCACCTTTAtGTTTA
>contig08542_857_978
CTCTTGACTAAATtGTAAAAtttcttAAaTATTTGATTAaCACAATCTtCTAGATGTCGCAGAATATTTGACCTTTCACTGTCCAATAAAGCaCTTATtctATCACTaCCCTGAGCAAataa
>contig08543_130_275
GTCTAATTCAAGAAGAAGCCCTTCTCTATTTTCCATTTAAATGTAACTATTTAGGTGAAGCTTCACCGCTGATGATGATATAATTTTAATATTTTATTTCAAATAAAATAATAATTAATGGAAGATTTAGAAAAGTGATATgCTTT
>contig08592_1506_1631
TTAAAGCATAGAATGAATaTTAAAAAAGCAATAAAGTATATGAGAAATAATGAATTGAATTCAAATGAGAAAAaGgCTAATCGAAATCTAaCAGTAATGGTTATAACGTTGGGGTTTTttAATTCT
>contig08598_1059_1222
TAAGGACTGTGTTATTGACGAGAGAAAATTGTAAAAaTCTCAAGCCAATTTGACCTTGAAAaTTCGAGTTTAAaCGTGTGCGAAaTATTTTACCACAGTCTCGTGATACACTTGAATATTtATAAAaTAAAaTtATTCGTTGATCTAAATCATAGAACTTATGc
>contig08635_412_510
GTTCGAGTCATATATATTTCTTTCAAATCATTTTTTCTAGTTCTTAAAACTTTTAACAAGATGTCTGAATTCGGCAAGTCTCTAATTTGTTCCAAAAAC
>contig08648_1906_2933
ccatttgtcaattgtgattcaaaatattatttcaaatgtaataatggaagttgtattccgttaagttggaaatgTGATTCGGATAATGATTGTGGCGATGCCTCTGACGAAGCTAATTGCAGTGCTGGTCAATGTGATCCAATTACTCAATTTGAATGTCACGGTCAAAATGGTCGATGTATAG
>contig08660_545_641
TTATTTGTTGATGTCGAATTCAAGTCAGTTTCAACTTCATTTATCAATGCCTTATTATGAACCAAAACACTAGCTTCTCTAATCAAAAATTTAAGAA
>contig08660_989_1152
GTTCAATTGTGGCAAAATAAGTGAAGATATTATTTTtAAAATTAGGCGACgAGGGATACGAATCATTGTTtATTATAACTGATTCTTTACGTTCATTAATCTGAGTCAAAACATTCGACAATGAACTCATTAATTTCATAGACAAATTATTAATGTTTAAAAAT
>contig08663_195_348
TATTTTtGGACTAAAACAAGTCATAAGTTACTCAAAGGAAAGTGGAAAGGACTTAATATGTGTGCCGTAGATGCGTCTAAGTCGTTTGATCAAGTAACTAGAGATCTTTTGTGGATAAAAATGCTCAAAAACTAATAGTTAATAATCATGACTG
>contig08673_342_491
TCAGTCAATAAATCAAAAGCGATAGGGTTAACGAATGATAATTTACATCCAAACATGAAGGCACATTTATATAAAACTTTTATTCGCCCCATACTTTTCTATGGCTTAgAaTGCTTCAGTCTATCAAAAACTGATTTACTAATGTTTAAA
>contig08683_1_196
AAaTGgAAGCATAGgCAGACCTTtAaGTTtATTtACTGAATGTATTTtGTTGACATACAAaGCAAGCCATTTTAGaGTTTTAAGAACCAAGTTGgCTGTTATTAAAAAATATACAGCTTTTAGAAAAAAAGCAAGACTCAATTCAAGCATtATTTTTtCTTTTtAATTTtCAaCTAGTCGAATTTTTTtCTCTTTT
>contig08684_472_597
AGATTGTAATAAAaTTTTCTGCTTCACTTTTTGGAATCTTAATACAaTTAGCCGAAAATGAACTGGTCTTATTTAAGTTTTtAATTCTTTtAAGTCAAATATGAaCCATCGACCCAAAAAaCAAaT
>contig08687_68_232
ATTAATTAATTGATTAGTTTTAAAAAAAAATTTAATATTGTTCTTGTATTATATTTGCTAGTCCATCTAAATAAAATTCCAAGAGTTCACTTTTATAGTCCATTATTACTCTTTTAATATTCTCATTCCTCTCAGCAACTTTGGTTTTACATCAACTTAAAATCT
>contig08700_595_613
AaGCATTTGAGATAaCAGA
>contig08705_916_1090
TCTGGATCCAATTCGTAAATTTCATAATTTATATAGAGTGTAAAATTAAGCGTTGTTTCAAGTCTCGGTGTGCCCGAATCGACTACACTTAAACAAACTTGTAAAATTGCTTTAATTTCTGTTTTATTTTCACTTGAATTTAaCCATACACCACCATTTTGTGAGTCTATTATTA
>contig08722_1423_1564
GTTTCAATGGCCACAAGTTGGTTTAGGTAGATGTTTTACTCAAAATATAATAGTTTTTATAGGCACGACACATAATCAGGCATCAATCGGTAAAATTCCATCAGCTGCCTAAATTTAGCGAGTATTATGGTTCAAATTGAAa
>contig08743_31_210
CAAATTGTAAAAAATTTTAaTTTTTTAAAACTTTTaCAATTTAATTTTTATATTTTTTCAAAaGaTAAATATGGCGACTTTAATtGCTATAACTCAAATAaGACAGTAAATAaTAGCCTCGATTGTACTGCTCTGTTAGTGTCACAAACAGTTTCCGAATTTAATGTTGAACATACTGAT
>contig08745_82_174
TAAaTTTtAAAAAAaGaCTGAAAAAAAAaTGTAGTTAAgAAGGTTTATTTCAGATATTAtCACATTAACGGAGTCCTCGTACTTAGACcGTAC
>contig08755_43_295
cttGATtATCCTAATTTCTTTGAAGAAATTTACAATGTTCAAATTCTTCAAGATATATTTGGTATAGTAAATCAAAATAATGAAAATGCGAGTGAAAAATTTAAACTTGGACAACTTGATGCCAATTTGAATGAAAAGTTTTTATCACAAATAAATATAGAATATAACCTGGAATCAAGTTATGACATTTTAG
>contig08792_198_424
ATATCATGCTTACATAATCTGCGTAGATTGACTTTACTGGACAATAATaAAAAACtTTATCTTGAATCaATgGGGGaAAATAATTTGcCTAAtTTCTTGATTGATTTAGAtAACGTAGACCAAATTGATTTGAATGATaAAAAGAAAACaATTTATTTA
>contig08794_310_419
CAAGAATATCAAAAAAAGATAGATATAGCTAGGCAAAATTTGCGAAAAAAaGTTTATGAAGAAGTTGATATTCAATTAACAAgAGAATTTAGGGAGcGTTATGGTTAAAC
>contig08803_2455_2637
GAATTTGTtAATTTTTGAAATAGAATGAGTTATTCGAAAATACTGAATAAGAGCTCGCGTCGTTTATTATtGAATAAAAaTGCTGTTTTtAGTAAaCACTCTGTTAGAGGTctAGGTGTCTTACCATTCTtGGGTCGACTACTtAAATTAAGATATTTATTTCTTGGTAGTGCTGTTGGTGGT
>contig08806_73_179
TAACATTTCTCAATAGCCTTACCAGAGTTGCAAAAGTCaCAAGTCTGgAAAAGACTCTTACTCGTAATTTTTATTTTTtCAATTCAAGTCAAAGACTCAGACTCGAC
>contig08809_1663_1830
GTAAATTTTGATAAATCtTAAAtTTTTTTCtTATTaAATAGCCGATTTGGaCgGTGATGGTATGGTAAATTATGAAGAATTTGTAACTATGATGACAGCTAAATA
>contig08809_1973_2158
ATTTGACGGTATGATATAAAATATTTGTCaTAAGTCTAGTCTAGTTAAGCAAATTCACGTACAGTCAACTCTCTTTAATCCGGAATCTTTGGGaCCCAAAAAaTGTTGTTCCGGATTAAGTTTTCCGGATAAACTTTAAATCGAAATTTAATGTTAAAAGTCAAAATAGCGAATAAAAAaTTTTTT
>contig08813_1957_2137
TAGATGAACAGCATGTATGAGAATCAAAAATTTTTCGAAAAAAAaGCAGCTGAATCTTCAGAGTTTGTGATTGATCTTGATAATGACCAATCACAAGAGAATTTATCTCCACAGAAACTAGTTGAAATTGGTGACTGTTTtGTTtATGATGAGGCTGGAAATCGTTTtACTATGAATCAAC
>contig08813_2699_2803
AAGAGTTTTTtGTGTTTTACATCTAAAGAATATATAGAAGATTTAGCTTTGATACAAAGAGAGAAACTTAAAGAGGCTCAAGTTCGCTTAGTAGTTATCGGATGT
>contig08817_1662_1818
TTCCAGGCTTTTCAGGCTTTTCAGGCTTCCAGGCTTTTCAGGCATCCAGACTCAACGTCAATTCCTAAGTTTCAGCTTGCTTTGTTTCGAAGAAGCCCGTGTAGTCGACTTACACTTGCTTCAACGCTTGAAaCAAaGCTAATCTCaTTGgAgATCT
>contig08848_1007_1128
TCCTTATGTAATTATAGTTTCTCATTATCCAATTTGGtCTGTGTCTAAACATGGACCAACACATTGTTTAGTTGAAAAATTAAGACCTCTTTTGCACAAATATAATGTAAATGCTTTTTTtG
>contig08861_3014_3166
TGACAaTTTAAGTGCTTTGTTTTTCTCCCCAGGTAAGCTAAGGTATGTCAAaCaTAATTTGATTAATTtATGCTTAAcTAAaGGATCTCTGTATTTTTTTtAACACGACGCTATCTAGATAAaCCAAGTGGCTTTATTGATTGAAAAaGGaGG
>contig08878_985_1147
TGCGGCAATATGCACATTTCTCTTCTACTACCTTCACTCTTATACTAAAGCTGTTCACTGCCTTTTTtATTTGCTCAAAAGGGACACGCTCCACTCATCTTCTTATTTCTTCTATAAAGTCTTCCCTATTTAAATATTTATTTGGCAGCATAATAAATCATCA
>contig08885_2821_2926
CCGAGCTTGGATTCTTGAAATTGATTTGgCCGAAATTCCAATTTGAATTTGATGTAGTAGTTGTAGTCCATAGTGTACTAGAAAAACTTTGTCCTTTTTTAGACAC
>contig08893_47_124
gaaaaaTATGAGGCTTATGGTaaaGAAGGCttcaaaGactacgttaaaCTATtcaGttaataataaaactgttacaag
>contig08898_303_438
TTTGAATAAaTTTTTtAAAAAAATTTCAATAGATTAAATTTTTTGATTTTATGTGCGCTACACTAGGCTTAGACTACAACAAAATCGATAGAATCGCAGTAATAAGACAAGTAACAACATTTAAGAAAAAAGTCCG
>contig08900_2844_2962
ATTTTATAAaCTCATGTGCATTATGAAACAAATTAGTCCCACCcAaTCTTTCATTGACAaTCTTCAAcGCCtcTTTGGCaTCATTtatcGATAtACGCTTAtcATTATtgcGATCAaTt
>contig08901_1949_2077
TtCAAAGAAaTAAAATtAATTTGATCATCTATACACAATCTTAATCCGAAAAAATAAAGCTACAaCAATTGTGGTTCCTAATAAACCAACTGAAaCAAGTTGACAGCTGGTTTTCGTCACATATTCGGG
>contig08908_364_517
TTTTAATTATGTTTTATTTAAAAATATTAATTTTTAATTTAAATCGAATGATTGTTTAGCTTAATTTGAGCATGCGCTGGGATGTTTTTTTTtAGtAAACTCATTGTATTCACCTtCAATTTTTTCGATTTCTTTCTCAATCACAATATTATTT
>contig08917_1437_1532
CCGTAAGGAATTGGTAAAATTTCTACTTTAATACTTCTTTCAGTGTTTTGACAGCAATTTTATCGAGAGCATTTTtCGGTTTGGCTTAACAAAaGA
>contig08926_5889_6034
GTtCGTTTCAAGTGAAGATAAAACTAAaGATGCTTTGGGaGATAATCAAATAGGCGaGAGTATTGAAACTAACTCAAAAtGGCtCGATGATtGTGAGAATCTGATTAAtAGAGAaTtAACATTtAATAaTGAGTTTAATATTGAGC
>contig08931_733_880
CTAGTTTCGAaGTCATAGTCATTTTTCCAAGTCAATCaGTTTTATTAGACAGGCTGGCAGATCTGAAATATTAAAAAGACTTGAAGAAATCAAGAATCAAGATTATGTACCACATGATATTTTATCAATTGCTATTGCAAATTATAAA
>contig08933_1129_1295
GATGTGAAGAAATGACTAAAACTGATTTGACGAACATTTCAAAACAAGCTTTGCAAaATAAAGAGACTTTTGAAGAGACTTTGGCTAAATGCACTAATCAACTTCAA
>contig08937_8_163
CCTGAATTCGATAAGTCTATGTATTTTGCTCAAATTGAATTGGACGAAGATGATTCGATGATTTACCATGGGTCTTTAAATCAAGCCTTATTAGATAATTCAAATTTTAGAACAGTTAATTTAACgCATCAATTTGTTACTAAAATAACAGCTGAC
>contig08935_1180_1276
TGATGTTCGAAATATAATCATATCAAAATGGGGCAGTAGTTTAGGAGTTAATGTCCTTAAAGATTTGTCGAAATTATACTCGAATCTAATATGGGAA
>contig08960_716_891
TGCACTCAATTACACACTAATTAATCTATAATTTTTTAGTtAAATGAGTtACGTCTTTTTCAGCGTGTCTCTtAAGATTGAAGGAaCTCCAAACAaTCAAAATTTgAGaTGATAaTAAGcTTTAATTTGGTATCGAATACAGtcAACCCTCATTTATCCGACTGAAACCGAGGgTG
>contig08963_1_95
TGGAtttCCAGCGCaaaaTTGAAGAACTGGTAAATAaGCTAAACCACATGTACTTGTTGTTtGAACTTGAATTTtAACTTGATTTAACGTATCCG
>contig08959_788_1024
TGAAAATAAAAATGATTTTAATAAATATGAAATAGGATCATGTTAGGGTAaGAAAAAAAAaTGGAGAGAAAaTTCGCGTCTAAACTAAATCAACTAAGACCGGCGGCTGAAGCTCGTAAACAAGCTAGCTCTCAATTAAAaGAAAATATTCAATTGAaCAAATTGAAaCAaGTCGAT
>contig08963_155_332
ACcTCTaTAAAAaTtATTTTCTGTAAAGCCCCATCCAACTGCATATAAaTCAGTACCTGGATCAGTTATTGTCTCACTTGGTACACAAATAAAATTCAATGCATCCGATGTAGTTACATCTCTATCTAATTTAATTATAGCCAAATCATTTTTAAATGTATTTTGATCAAAATTCGGA
>contig08963_402_549
TCTAAAACTGCTTCGACGCGATATGTATTTTCGGCTGTTATGTCAGTCGATCTAGTATTTACACCTACATAAACTCGCATCATTTTTTCTAGACTACCAAACAAAGTATGAGATGCGATTGGATCGCCTACGAGAGAGAATATCGAGC
>contig08988_881_1057
TTTtAATtCGTGACGATTGAATTTTTTCATTGGCACAGATGCGTTCAAGCTCGGATTTTCCCGTtaGCAAATGTAAAATAAACTTTGACATACGATTATACAAATTGAAAAAAAaTTGACAAATAACAATATTCCAAATCGATtGTAATTtGCTTAGAAaCAAAAAACTAAaTTtaT
>contig08999_3_227
CGTTAACTTCACTATCAACTTTATATTTACGTTTTAACAGAATAAAAGAAGTTTCTAACGACATCAAAAATTTGACTAAACTTCAAAAATTGAGTCTTAGAGAAAATAAGGTTCGAACATTGCCTCAATCAATCGGTTGCCTAATCAACTTAACCACTTTAGA
>contig09010_65_166
TAGACTATGGCAAAAGTAATTGTtGCAGTACTTAAATTtCCAGACGATGAaCGAAAAAAAATATTAGAAAACGAAAAaCAACGACAAGCCAATCTATTTCCG
>contig09013_78_374
TTTTGTTGGAAAAGTGTTTAGGTGTCAGCTGGTATTTATCAAATGATATGCAATTTCATTGGATAGCACCTATTGTCCTTTTACCGTTGGCATTTAAaAAACCTAAAATCGGTGTTACCATTTCAATATTATTTATAATTGCAAACATAATTACATCTGCTTTAGTTATAAATTCAGAGCCTGG
>contig09027_753_950
CTTGACTGGTTTTATATGTGAATCAAATGTAAATGGTTTAAGTGATTCAAGTATTAGCATTATTGAGTTAAATCAAACGTCtGTTTTTACAAGTTTGGGACAGCTTGCTATAAAAATAGATTATTTAGTCAATGTAACAACTAATGAAACGACTAGTGTTAAAAATGAAATTACTAATCCAAACACAACATTTTTAAA
>contig09043_5541_5642
GTTTCATCAAACCAAGTTGTCATTTTCATGTAATTTTGTTCATGTTTTCTTTGACTTTGTTTTAGATTTGACTGTAGTTTCTCTGGGTTTGATTTATTTTCA
>contig09045_206_394
TTTGAATTAAATTCATTAAACTGTTTGCTTAGACATTCTTGTAAGTGAGCTATATTTtGTGATAATTTATCTAATTGTTCATAGTTCTCATCATCATGTTCAATTTCATTATtACTATTATtATTATTGTTATTGTTATCTACACTTTGATCCATTTGATCCAATTCACATTTGTGACTTTTACTTAAC
>contig09044_1266_1384
TCTCCATTGAGAAaTAAAAAAAAaTTTGGAATTTTGTTTAAATGGAAGAAGAAATAGTTTAATGTGTTTTTtGATTGTCTTTGACTAATTCACTTGTAGACAATAAAGCcTCGTGtCTA
>contig09047_3677_3851
CGACCACAAATTCGAATTTCCCGTTCAAGAAAACCGCCGTATATAGATTTTGTATTTTTCGAAAAAAAaTATCTTCGGCCTTCTTATCCCCAAGTTTTATAAAAAATGGAATATTGCTTCACGGTTTAGCCAAATATCTCTACTTCATTTTTAAGAATCGTTTATAATAACCATA
>contig09056_234_337
CTGGGTAATCAATCATAGAATTGGGTTCGATTCGCAAGGATTTGCACTTAAGATTCTATGGGTGAGTGGGTGTGTTAGATTTATATCAGAAAGTAAAaTTCGGC
>contig09056_497_601
TTACTGTAATAACTGATACAACAAGtCCGACTAAGACAAACAATGATATGTTCAAAATTTTCATTTTGAAAGGCTCTAGTATCTAAACCAAAAAaTTTAAAAAaG
>contig09064_3469_3693
CAAAAAAAACAATTGTTAGTGACGATATTATACATTTCATTTCAGCTAAGAATATCCCTCGATACTTAGATCAAAGAGAAGCCCAGAATATTGACATAGAACTTTTtAATGAATACAAATTTAGCCTTGATCAACTTATGGAACTTGCCGGATATAGCTGCGCAGTGGCT
>contig09073_376_482
TTTTtttCGTCACCTTCAGTTGGATTAATTTGATTGTTTTtGCAAGAGATGTAGAGCTCGACTTATTGTTTTGAGATTTTTTATCTTGTTGTGAATTTCGAATTTTC
>contig09073_782_939
CTAAAACAATTTTTTtGAGTGCATATAGCGCATTTTGGTGAAaTTCTGTCTTCTTTAACTCCTACGCCGTATTCAACAGGCCATTTGCCgTGACCGCTTGCTCCAGGcATTTGCAAaGCAGTTTTTAaTtAATTTCTGTTGAAAAAaTAaTATTTTTt
>contig09092_138_280
TGAaTATATACGAGTTCATGTGACGAATACTGATGATCAAAATAAaCTAAATAATAAAGGGGCCTAATCAGTTATGTGAACATATGTATGATTCGAAACTTAATGTGACGACCACTGCAAAGAATGATTCAAGAATTAATAAT
>contig09105_501_650
GTTTTTTCTCTATTTAGAACAAAACTAGGTGCTGGTGCAAGTAGGGTATTAGGGGATTCAAGTGCACGGGGTGTACTTTGGGAAACACTACTAACAAAATTATTTTTCACATTCAAACCTTTCATTTTTTCTTTTTCTTCTTTAAACTTG
>contig09126_285_460
TTTTtGTTTAAGAaTTTTTTTGATTAATTTtAAAATTTGATTAATATTAGAAATGGGTCCTTGTCGCAAACCTTTTGCTCCTAAAAAAGCCCCGCCACGTAAAGCAACAACAATTTCACCGTTGCAAATGGACGCTGCTGAACGTAGTAGAGAATTTCTATTAGATTATACATATG
>contig09133_1499_1679
TTtCTCTTAAAATCATCCAAAAGATCATCAGTATCTTTTtCTTTTTCGTCATTTTTTTGACTCGCTACAACTTCATCATTTTCATTGGTATCTTGATCATCTTCAAATAATGCATAGACTTtGCTCATCGTAGgTGTTCCTAAaTTATTTTCATCATCTCTTAGATAaCCCGGGaTATGAT
>contig09142_177_342
TTGAGTACTGATGAAGAACGTTCATCGATTTGTGTAGCTTTATTTTCGATTCTAACGTCCAATTTATCGATTTTAATTCCGGCTATTATATTTGAATTAGTTATCGTGCTACTGCTTGATTTAGATGCAAATGAATTCTTGCTATACAAATTGCCCATTTGTTAAC
>contig09150_1388_1572
TTCAGGCTCATTTTTtCTTGATTCAAAAAATGAGATTATAAATAATTCTAAAATTAGGAAAATTTTAGTTTTAACAAAAAAaCCACCACTTCATGTCGAAGACCGTAGAGTGTTTCGCATTTGCACAGATGAAAAAATGGTAATTGAACCGTTTTGCTAACAAATCATAATTTTTtAAAGATTAA
>contig09170_355_473
TAGATTTCGAGTCGATCTTGATAAaTGCTCAAAAAAAaTCAAAATTGTGTCATTtGTATATGGTATCCCAAATAaTGATTTAACTAGGGAaGAAAATCTGGcGTATACTGAACGCAAAG
>contig09193_4_235
GAaTTTTTtCGGGTTAGTGGTATTATTTTGAaTATTTGTgAGgATAATtGTTCATTTGATTtCTTTtGTCAAAATTGCCAAAATAGAGGCACTGATAtGGAAGACACAAATGCTCAGTCTTCTCAATTAAATTTCGACCAAATTGAAAAAACTTGGATTTGTAATTTATGTGGCA
>contig09200_1_158
GTATTCACCCATAATACGACTTCTtCATTTGGTTCGTATTTATGTTCGTGTTCATCTGTTTTAATATAATTAACTATaCAAAAAAaGaCAATTATATTGAATAGCTTTGACCTTGGTAACCACATCACGGTTTAATCTTTAAAAAAAaCTAATATCTA
>contig09208_542_654
GTTCAAAACAATGGTGGTTTTAGTGTAATAGGTAGATTAGCTCCATTTTTGACAGAGTCAAAATTTGGGAGCTTTATTTTGACGGAACATAAAATATTTGAGTCTCATCAGcg
>contig09217_17_126
TTTTAaTCgAaTATGCGCCACAAATTGAAATATTAGAAAGAGCTTCTttATTTATAACTCACGCAGGAATGAATAGTACTAGTGAAGCtaTTCATTATGGTGTTCCTGTt
>contig09219_223_331
TACTCCATCCAGTAATAAGATACCACCATAACTTTATCTTGTTTGATGAATACGCAGCTACAATGACAGTAATCAAATAGACAGCTTCGATCATCATCCAAAAAAAAaC
>contig09236_1163_1777
TCATGCTTTACCGTCTGTTTTTCGAAGTGAGAATATTATAGTAAAAaTAaTATGgTTGATTTTGTTCCTTGTTGGAGTTGGTGGATGCATTTATTATGTTTATGACTCTTTGCaCAAATTTTTCCAATATGAAGTTGCCGTAGATGTAAAATGGAACGAAATGGCTTTGCAAACATTTCCAGCAGTAACTTTCTGCAAT
>contig09241_241_357
TtAGCTCAATGGAATGTTTACTCAAAAATGTAATTGATCTCGAAAAAAATTGGCTTATAGACGAAAAAAAaGAAGACGGTGTCAGTGCATTGCATTTGGCATGTTTGAACAATTATT
>contig09242_827_987
AGGCATTGTTGCATTTTATTCTAATTTAGGTTGCATTTCTGAACAATTATTGAGGCACCAGTTGAACCAGATGTCGTATATAAATTAAGTTGTCTTATAAGTGTTGTTAAGAACTCTTAAGTGAGAATATCATTTTCATTTTTAAGAGGACTTGATTTCAA
>contig09242_2388_2508
CTCTTCATAGTTATAGGCTTATAGAACTCATGTAAATTAGCTGTTATACAAAATAGCGAATTTTGTTTGACATCTATAGATGGACTTGGTATTACTTGTCGTTTATAATACTCAAAATAAT
>contig09246_1_643
ACATAATCCACTCTATGAGAGCAATATAAATCAAGTGGAACAGCATTTAAATGATGAAATTGTACAAGTTGAAACTAAAACTGCAAGCAAAACTAGTTTAACAACTAGAATATCGAAAAGTTTTTCAAAAACATTTCGACTACCAAAGTTTAaTAACTTTTTAGGAGCACTCTTTAAAGATTCAATTTTAATACGAAGA
>contig09248_461_568
AAAAAaTtACTCGAATGTGCCACAACAGAAAAaCCCCTATTCATTTTTtAGACTCATTAGATCAATTGAGTCCTATAAATAGCGCTCATTCGCTGTCTTGGATGCCTG
>contig09265_293_394
CAAATATTTGTATGAGATTAAAAAAATTTTGGgTCAAAGATGTCCGATCTTGACCAATTCATTATTTTACGACTATCGACCTACTTGAAAATTAGAATTTTT
>contig09264_3831_3978
GAaTTTTTAAAATtAATTTTTTTtGATTTTCGATTGTTTTGTAAAAATAAATCACCGAGTCCGTTTGGAAAAAGaTAGGCTAACTTTGCTATTAGGTCATGTCCAGTTATGACGCAAATTTGATAGAAATGCTGAAATTTGACTCGCG
>contig09282_1751_1982
AaGAGTgAAAAATTTTCAGCAAAtGATTATGgTGAAGGTtATAGGAAaCTTCCCGAAaTCGATAGTAAAAaTAGCAATTCcAAAATAAaTTTAACAGgAGATAGTGAAATCGATGCAGATATAACAGCGTTTATAAATGCGCGTAAAAGAATTATAAATCAGATGAAACGTAaG
>contig09283_700_831
TtCTaGTtAAaTTttATTTttGATCCCGATGAAAaTGTATTCTCTCGTATTATTTCAACAAGTCTTCGCGAAGTCtCTTCTGGCTTTGTAAaCTTTCCATtCtCATAGCCATCTATTAGAAAaTAAAaaTTC
>contig09301_532_709
ACGaCTAAAAAaCTCAAGCTGCCAATTATAATGACAAcaTCGGCAGATAATCTAGACAAATTaGAACAGAATTTAGTCAAAaCAGACCAAGAAAaTGACCAAAAaGCCAAAGACTCAAAaTCGCCAGCAAAATTATTCGTAAAAAAaaGCAGAGTAAGTGGtCGTTTTTCGAGTCAAG
>contig09312_1233_1320
TTTTGAACAAAAAATTCCGAAATATGCTCTAAAAGTCTCTTTTGaTTCATCTGAACATCACTaTATGTACGCTGGAaGGCTTAAAGAG
>contig09323_1217_1239
ACTTGTTGTTTAATGAATGTTTT
>contig09337_1019_1208
CCTCAAAATTAAAGAATTTTTAATTAGAGAACCTAATCAACAGTATATGGCTATGTTTTGATTATTTTtACGTTTTGCCAACCGCTTTAAAAAAAaGCTTTTTtGGCGCATTTATTCTTAAAATTTTGATTTCTAATGCATGCATTTTTTTACAAGgCATTACGGTAGAAATAAAAaCCATGAGCCTAAA
>contig09338_1268_1429
TGGtACTTTTTGATTGTAATATCGATTCTCTCAAAGAAAGTAATAATGAATTCAAGGCAATTAGTTGGCAATGAACTAACCCGCCTTAACGAAAAACctCTACGACGGCAAAACTTTTGTAACCACCCTGATGACGCTTGAAACACTACAGGATtGTCTCCA
>contig09353_7442_7602
TTATTAACAAGTTTTATAATCTCAATACTCTTAATTATAGGAATCTCATTTACCCGTTACAACATTATTAAACAAAGAATTGAACGGTATAAAAATAGCACTCAACCCGAGCCGGAAAAAaCAATAGACAAAGATCAAATATCGGAATACACGACTTTTTT
>contig09356_304_458
TTAGATCTTGAAGGATATGAGTTTGGTTGAGGAGATATGGGATAATTTTGAAACGGATGATGAATATTTGATCTATAaTAAATCGTGTATGAAAAaGCATTTTTCAAATGTGAAATTTTTTTTCATAAAACATTATTTTTCCAACATGGTTAAGA
>contig09361_1725_1883
ATCGCAATGTGTTTTCCTATGCATCAACTGATATTTTCAATGTACAAATGACTAATGAGTGTTATATGCGACATGGCGATAAGGTTAAATACGTAGCTTTAATTGATAATGATGAAACTATTATACCAAGATTAGACAAAACATATTTTACAATCGAAG
>contig09361_2328_2522
AAAGATTTTTCGCACTTATAAGTACGAGAGATAATGAATTTTtAATGGGTAAAaGTATTCATACAACTGATCATACAAaTCCGTTGTGTATACATTCACTATGTGGTCGAAGAGACAAATTAGTCTCGTTTAATCATGGACATTTATCACATTTTCGTGGTAGTTTCAAATTTAAAAATCAAGTGTACAGTATTA
>contig09364_1122_1287
GTGATAGTTCAGATGAACTTATATCTTGCGATTCATGTGGATTTAATACCCATGAAGGTTGTTATGGTATAGCTGATAATGGCTCtATTCAAAGCTCAGATTCAACAGCATCAACAGAGCCATGgTTCTGtAATTCATGCTTAATAGAAAATCGATTCGAACCACG
>contig09401_708_873
TAATTTTCAATTTCCAAATGAATATCACGACACAGAAGCCGGTCAATTAGAAAATGAAAGCAAAAAAaTAAAGCTATTCGAAAAATTTCGATCAAGACCGCCGAGTAAAAGGGTGAATTATTTCAAAAATGGAATAATGAGTCCTTTCTATTTGCCATGGAAGAGT
>contig09401_3295_3450
TAGATTTATAAAATTTCTTAATTTTGGATTTTTATTCTGTGTGTAAATAGTTATTCGAAAAATAAACAATGTCCTTGGAGAACATAAACGCTCCACAATTTGTtGATTtCTCAAGCGTAGAAACATTTGACTtATACGATGGAgCGGACTTTtGCT
>contig09427_109_260
AACACCTTTGTGAAGGTAACTCAGGTGTATAACATACAAAATATTACTATCTAAGAACTCATTAAATTACCGAGTTTTTtCTtCATATTACCAAAATCTTGGAATCAATTGTACGTAAAATAGAGTAGAAAATTGTGGACGACAGATTTTTC
>contig09428_594_767
CTTCAATTTAAGGTAATATGGTAGCAAGGATTTGTTTTAATTTTTTtATGGAATTTTCCAATTATTATCCTCGAAATTATCTGTCTCTCATCTCATATCCAAGCCACAATAGCTTTGAACATGTTCTTTCAACTGATGGCAAAAAaTTTTAGTTATTATCTAAGGATATGATCA
>contig09443_1194_1307
TTTAAATAGTGTAAAAAAaTTAAaTAAGTCCATGGACAATTTGGATAGTTTAGACtCAAAaGAAAAACCAaTtACTCCAGAAaTGActgagcaattattgcttaaacttctatt
>contig09443_3_125
CTCGAGAAGAATTAATGTCTTTAATAGACATGAGTAATCTGGATTATTTCGTAAGGCAACTGTATCTGTTTCAAAaTAAAaTGgTTCATTATCTAAATTCATCTCTTTTTTTATATCTTAATT
>contig09449_1280_1552
TTGAAAACTTTAAAGTTTCAACATATTTTGAAAATAAAGTTTTTAAAGGACAAATCAAATGGATGTTTTTtCAGACTTAGGAATTGAACCATCTTCATCGAGAGTCGTTGAATCTcAACCCGTAAAaGaCAATACAAATACAaTtAAATtAA
>contig09451_235_432
ACGGTAGTATAGTTTAATCTGATAAAACATTCGAAAATTtCTCATAAAAAAAAAaTtCAACTTACATTAGGATTTtGTAGTCTGACAAATTCATAAGCTCTAAGCCATCGATCCCTTGGTGTATTACCATtATGTCtAAAGAAAAATGGTCTTCTCTCATTTTTtAAAGGATAATTATTACTATTATTATTATTAAAa
>contig09460_325_728
AAATGAAGTCTTGAAAAATCACCATATGGTCAAATCGGATATTGAAGCCTCTTTTACCGAAATAAATaAAAAAAATCTTGAGTACCAATGTTTATTTGAAACGAATTCAACCACTCGAAATGAGAGTCTTATTTTGGAGGAAAATCTGGAAAAGAAACAAAAAGACTTAGAAATCAAATTGGAAAAAATAGATAAT
>contig09477_223_421
TAGAGCCTCAAGAGATCCGTATCAACGAAAATAGATTCGGAACAGGAaTCATAATTTTTGTCGTTGTTCTGTGTTTGATTATTGGTTTATTAATCGGAAATATtGTAGTATGGTTCGGAATAAAGTTAATTCGTAAAAAAGC
>contig09478_15_125
aaatcgctaatagtcgaggcttttcacaagggtcaagctgagctattattcgtagtgccttttgtggctaaagttttagaaccagctggtaaaagtaaaatttttcaaacc
>contig09488_96_290
caCAtttGCATCTCTtAGTTttaCATTtCgtATTaCATtCACAtCTAATGcGATCTtCTGAAaCTaCAAATTgTtcAAGtAATtGAACAaTCTcGCCtGAaCGGCTTGCAGTTAAGTTATATTCCACATTTtCTTTaTTTCCATTaTCTGAATCGGGTTCTTCGTCAGTGTCTTGATCACTTGATTCATCTTTTA
>contig09495_216_504
ATGTGATTGTCTAGCTCAAATTGGGTCAATTAACAAAGATTATGCTGGATTTGTTAGAGAAATGCTTACAGTTTCGGATTCATTTTCTATTAAATTCCcAATGGATTTaTCAGTAAAAGCCAAATCCTtATtGCtCGGaGCTTTTTTTTtAATtGTA
>contig09502_290_406
CAACAAAATGAATTTCGCCGTGACTCAAGCTCCAACAGCTACTCAATTCAACATTGAAAACCAAGCTGCTCAGCAATCTGAAAAAGGTTCATGTGGTTGTGGTGCAGGCTGTTTAAG
>contig09506_211_388
AAAaTATACTCTTAAACTTAAACTAGTTGTCTTTATTTTtACTTTTAAAATCTCTAAAGTCTAACTCGAGACTTTACACTTGTATCTGCCAGATGAGACCTATGAAGCTCGAGACGCGTCGTGGTTTCACAAAAACTTTTCTAGAAAAaCCGCAaaaTATTGTTTAATTGAAaTCTAC
>contig09517_601_714
GTTCATCCGAATGAGTACAAACTAATAACATTACCATGTGGTTATATAATTTGTGAGACTCATTTAGACTTGAATAAAAAaCAAATTTGTTTTATGTGTCAAGACCATTCTTTA
>contig09517_282_299
CCGGTAACAAGTTTTATG
>contig09517_1511_1703
AAaaGATGTATTGTCctGAATTGAGtagtaaaaatttagaattatgggaagatttagtcgtaacaggacacaagacaggagctattcaattaataatttagaagatgagataattaaagattctttacgatttcatcaaatggatgttttgtgtttaaagaaaacatgggacgataggatattgagtagctcg
>contig09517_810_1004
TGAACATTTAAAATCAGTAGTTAACAACGCAAATTCAATTCTAAACGATCCGTATAGAATATTTCAAGAATATGTTCGTATAGAACGAACAGGCCTCAAAAACTACTCAAAAGTCCTCGACTATCAACGAAAACTAATCGAAACAAATACCAAAAAaCATGAACAAATTCATCAAATAAATGACGAATGTCTCAA
>contig09518_306_394
atAACCTTTTAGATAGTTTGTCCATTTGTGCAGGTAGCCTTCCaTTAATAAAACAATTTATTACATAAAAaCTTAAATCTAAAACCTAT
>contig09548_1863_2057
ATTTACTTTACTTTACTAGTAAATGGTAAACTAAAATTTACCAAATTTTCTTTTTTAAGTAAATTAAGTAAAATAATAAAAATTTACTTTTTTTtGAATAGAAAATTAAAATTGCTTGAAGGAGGACTAAAGTATTAGTAGTTTTATAACTCAACAAAAATTAGCTTGGAATGCCAAAGATACATGGAAAACTAA
>contig09553_17_235
AGTGAAATTATGGAAAtTTTGTGCCATCGAAATGATCTTGTCTATACATCtTgTTACTGTGAAGAAAATGtATGGAAGCTTTTAAAAGATTTaCTTGATAAACAAGATCGTGATGACCTTTATGCAGTGTTTATTTCGAATAAAAACCGAt
>contig09554_1954_2072
CTAGAAGTGACCAAGAAGAAATGTTTTAGGATTAACTTTGTTTTTtCGATAAAATtCTTTGGAGGCCTCCTATATCTTAACATCTTGAACACTAAAAATTTAACATTTTAAATTCTTTT
>contig09575_166_364
TAGTTTTTACTGCACTTATGGGTCATAATTGTTTTATTTACTTaCAAACCAGAAGTACATGATCCAGAATTTCATCCATCGGGCATGCCTCATCAGTAATATATTAAAATTAATTTTCAAAAGTTAGACTTTATAAAAAAaCAAATAAAATAAAGTTTTATACGATATTTCTTATTGATATTTATTATGTAATTAAAAT
>contig09574_327_438
TACTAGACAACACTCAAGTAGAGTTCGCCAGTCTAGGTATTCAAAAATGATTTCTaGTATTTCATTAGGTAATATTGTCAAAAAATCCTTTTTAAAAGTGTCTAATTCGTTT
>contig09583_3_99
ttAGAATTGAGGTCTAAtttACCATCGGgAGTAATTGGCTCAAGAAAAtATTCAAAAAaaCTGTTATTTATATTTTtAGTCAAGTGTTtAAGACTTA
>contig09586_548_637
TtAaGATTCTTTtATTGGgCACTGgTGAATCGGGAAAGTCTACaTtCaTtAAACAAATGCGTATAATACACGGCTCGGGcTACTCTGACG
>contig09592_1447_1674
CTGCAATAGATTCTCGTGTCTTTACTGTTGTTCCTATTGTTATGGATTTATTAAATCTTAACACAAATTTACATCAAAATTTTAAAGCAACCGGAGGGTGGACATTTGCTTTTAAAGATTACTATGAAGTCAATATAACTGGTTACATGGACACAAGAGCTATT
>contig09617_601_740
GTTTATTCGTTTAAAAAATAAATTAAAAAAAaaGAAAGCTATAAAGAAAACTTTGaatATTGACTGAAATtGATATTTTTGAAAAAAaGAGAAATGACGGACATTTAAATTTTAGATTTAGTTAACCACGGaaaCTcctt
>contig09621_4313_4566
TCGAGACTGTAGATAGAATACAAAAAACTACAGTTGAAACAAACAATAATCTATCGCTTGGTAATGAAAATATAAAAGAAGCGATGAAAAAGAACGCAGCATTAAGACTATGGATATTGTTTATTATAATTGTTTTGTCATTTACGCTTCTATTCTTGGACTGGTACAATGATTAAGTTTTAATCGCTTATATCAATT
>contig09623_141_396
ATTAAGTACAATCCGTTTGAATGGGGTAACATTAAAAAATACAAACAAATACTTGGAGATCTTAGAACGTTGGGTAAGACTCAAATaAAAAAGAGAATTGAAAATAtGCAAGATGGAAGCTATGTTGTTGACGATTTGATTACTTTAATGGTTAAAAATACCAaAAATAATGAAATTGACATAGAAGATTTA
>contig09624_485_614
CGAAATATTCAAATCAACGCTAACTCCTAATTTTCTTATAGgTGTATtGTAAAgAGCTACTGTAGTAGATATGTCcAACAAAGATGCTAAAGCACCACCATGAATAGTCTtATtCATAtttATAAGtttt
>contig09629_1652_1833
CTCTAAACTCCTTAATAATTAATTTTAAAATAATATCGAATATTAATCGTTCGACTATAAGCATTGAACTCGAAGTACTCAAGGCTTATCAAGGACAAAAATTTAAAaTtATTAAAAGACCTGAGATTTTTCTTtGTTTGTACACAGGCTTTGATTtGGATACGAATtCaGTAATGGACCCT
>contig09635_831_950
TTCGCCAATAATCGTAGTAGCTATGCAACACTTCAATAGTAATAATTGAATTCTGAACTTCTTAGATCGACTTCTTTtGATTGAGTTTATTTTGAGTTTTTTTTTtAAATTCAATCTTAG
>contig09638_1067_1948
CTTATTTtGTAaGTTtGgTCATTAAAGAAATAATTTCAAATTTCGAaTTGCGGTCTATTTCTCTCAATATCAGTGCTAAATTCGAAACACAGGACGCGAACAACGTATCGATAGCGCAAATTTTACAAAAATCTAGCAATTTAACTGAAGTTATTTTATCGAACAGTGATAGTTTAGGATTTAAAAGCAATAAAGCCA
>contig09638_412_612
AAAGAGACAACAATATTTCTAATGAATTCAGGACGTAATTATTATTCTTTGTCTCAAAGAGGAGAAGCTAGTTTAACCCGCGGTACACTTGTTATTGGCATAATTATTGGAACATTTATTTTTATTGGTATTGCAATTGCTC
>contig09651_11_167
GTATGCAACATCCTGGAATTTCATACATGCCACATGTCTGCTAAATTCTTTTTGACAGACATGTCACAGGTCTGAAATAGGAACCTCGACAGACATGTCGCAGACGTCATTTCCAGGCTATTACATGCATGTCGCAGACAAATAAGTTTGACTGGGT
>contig09654_17_249
CCTAATGGGCTtGATCAAGCTAAAtCTCTAGCTAAACaTCTTAAGgAtatCAAaTTTGAATATTGCtATACAAGTGATCTTAtAAgAGCATCCAAaACCGCCGATTATGTAATAGAAATAAaTCAGAATAAAGAATGCATCAAATATTCGAAAGAAAAATTACTCAGA
>contig09664_851_1002
GTCAATGGGAAGTTTtCCAGTGAAaTAAaCATGAATATTTtGGTTtATTtCTGGAGTAATGCGCAAGCGTTTATGGTAGtAAACGGAAGTAATATTTTtCTTTtCTACCCATTTATTTACCAAAAAATTTACCACACATCTGTCTTCTGTTT
>contig09684_1275_1374
CTTTTAAGATCAGTACTTGTAAAATTCTCCCATAAATCTTCAAAAGAATtAAGTCCATAAGTACTTGATAAACTTGACTTTTGATAAGCGTTTACCAAAT
>contig09682_762_927
GTAAAAAAGTTTTTaGCTCTGGGATTATTCaaaTTAGCTtcattGacactaatttttgattcatcatttttgaccaggtacaggtgttattggactgtactgttgattttgatgctgattatgatgattattatgatgatgatgatgatttactttattatcaggc
>contig09684_1439_1622
ATCaTAAaCAACATTTTTCACTTtaCTAAtATCcAAAAAaGtGcTTATTAAAaTAAaTAaTTTACTTATATCATCGTCTTTTAATTCACAAATAATAATTTTTAATGATTGAGCATCATTTCCTTTtAATaGAAAaTTAGTATTGTTATTACAAGTTTGATCACGgaTCCATTTAGGaTCgTCt
>contig09688_3641_3808
TTtAGgTTGAAAAAaTGTCcaCTGAAAaTAAAAaGATAAGtCtCAAAAaGAGAGTGAAAAaaaCAaTCTGGTTGAAAAaTAAAaaCGAAAaGAAaGATGATGaCAAAGAAGTTGaGAATAaCAAAACTGCCGAAGCTTCTaaagactctttaaatgaaaatataaaaa
>contig09692_1093_1217
AGAAATAAAaTTATTGTAAATATAATAGTTGAGAGAGAGAAAAAAATTGGTTCGAATGTCCAAGGTTAGGctttgaattaacacatagccaacaaaaatgcaaagacaaatagcgacaaggaatc
>contig09696_5306_5391
CAGATAAGTGAGATTTTTGGAAAGATTTAATTGTGACAACATGAACAAAAAAAATTGAATATATGAGTACCCTGAGAaGGAAaTTG
>contig09698_1372_1504
ATTAATTGAGTTTAAAAAaTtAATtATTGAATTTTtGGCATCAGCATTGACTGGAaCAAAATGCCcTCCAGTATGAaCAAAAACTTTtGGTTCAACAAAATAATTCAAAAGCTTTTCGGaCATAtCCTTaGgt
>contig09708_1_156
gtatagatcAATTACtCTGAATAAaGAGGCTAATTTACATCGTAGTAAACGCTCACCTTTAGCATAATTCAAAGTGTCAATACcACGTATGTCATTTATTGGAATTAAAACACTACCGCCTTTTTGATTAAAACAAAAaTTACTACTCAATGAAAA
>contig09712_3694_3714
ATCCATTCACATTTTtGATTT
>contig09732_473_655
CTGGACTGACTTGATCTGCGGATTTAATAGCTTCGATCATTAGCTCCCAAAATTTTTCCACATTCATCTTCATACAAACATGAACATTCTtCTTTTTTGTTGACATACTAAAATTAAAGTAATCACAAACCGTTTGCCCGAAAGACAACGGGCTATGCATTTCTACATCGACTCTCATTAACC
>contig09755_123_251
TGTTGTTCTTATACTCATCTGAAATTTCCACAGCAATTACCTCAAGCATCTTTTCTAATTCTTTTAGACTaCGACAATTTCGCTTAATGTCAAAGTCATACTGACGTATCAACATGTTATTTAATTCAG
>contig09760_110_219
CTTTTTGACTTCAAAACGCTAAGGCTCCGAGATTTTAATGAAAACCAaTTTtCGACTAATAAAaCGTAaCTTATTGGCAGTGGATTCTCTTTGAGGGGGAACGGTCTCCT
>contig09761_3703_3947
CAAATACGaATAATAATTCATTACCAGTCGTACCAGACACACCTgTaAAAAATGATAATCGATTTTTGAATAATACAGAGTCGGCTCCGCCAATAGGATTGATAAGTTCAAGAGGTTCAGAACTATTCAAAACAAAAATTTACTCATCGCCTTCAAAAATGTTTTCGCCACAGAAAAAGAAC
>contig09770_6_204
AAACAAGTTAGACATGATACATACCAACGATTTATTAAGAAAAaTAGAGCTAAAaCTTGTTTACCAGGCGAGAGGACTAGTGTTGCTAGTTGCATGGTTTGGTGTGATAAAATACAACTTCCTAAACAAGCAGAAAATATTCAGTCCGATAATATCTAGCCCTTTTATTACTTTAATAATAGTAAATtATTTACCAGGG
>contig09783_368_581
AATTTTTTCACTCAACTGGGTTGGTTATTATGGCGAAATTCAATGGGGATAATCCGAGAACCGTTTACATTTAAAATTCAAGTTTTTCAAACTCTAATAGTCTCATTGTTATTCGGCTTAATTTATCTAAGGCTTAGCTATGATCAAAAAGGTG
>contig09805_541_726
TTATCTATCGATTCATCAATACTACCCAAAAGTGCTTTAGTCACATAATCACCAAACGAAAATGAAAAACTTTTTCCCTGAACATTTTGTACTTCTCTTTTCTCACTTCTATAATCATCAACCACGTCAAGTCTAGGTATTATAATATCCCAATTGTTTAAATATTTCATCGTTTCTTCATCATCA
>contig09816_79_185
TTACGTGCATGGTATATCAATCTTTTTCAAAAaaTCcGTGCAATCAaCATTAAAAAaGAACCAAATTGTTAAAaTCATAAAACAACGATtCACAAATGAGATTAaCA
>contig09829_6_129
tgaattatcttttgcgaatgAaTatGTTCTAATCCGCTCATTAATtCATtAGAACCATTTTTTTATTTCATTTGTGgATAaTTTTTTtGACTTTGCTTCTTTAaGCTTTTtCAaTACTTtCTtC
>contig09830_556_753
GTTTATAGTGTCTTTCTCATCCTTCCTCACTCCAATTTTATtCATTCTAATTCCCAAATTAAACTCTCAaTGGATGTTTAATGAATGTGGTTTAGAATGTGAAGGTAGTTTAATTGGAATAGCTTTTAAATTATTCATTTTGGTAATTGGTAGTTGGGCTATTTTCTTACGTAGACCCAAATCTCCATTGCCTAGAAT
>contig09839_615_811
GTTGATTAAATTTTTGTATTGCTTCCAAATGAGCCTTTTTAAAAATACCTGTTTCTTTACAAAGAGTATACATGTCTTTCAAAGGTTCTAATTTAACtCTCATCTCTTCACATTCTCTCTCATCAATCAAAGAaTTAATTATATTTGTTATTTCGACTGACAATGCACATATATTCATACCATCAGTTATGGCTAAA
>contig09841_553_738
AATCTTTTtCTAGTTAAATTGAAGATATGAAAATCTTTTttACTTGCTAATTTtATTCACAGTTTTttGCTTGGATAAaGTATCGTCGCAGAGCGATGACGTcTTACAATGCGTAATTTTCAGTGAGAGATATCGTGAATACATGTACGCTGCtAATTttAtGTTTGCCAAaCATTGGCAAaGAgC
>contig09845_1_93
GTGTTGACCATACGGACAtAACTTTtGGTAACGTTCCTTAAGTTTTATTTGGTTCTTGATTCCTATATTTTTGATGAATAAAATGACGAACAT
>contig09856_1736_1869
GGCTGTTTTAATCGCTAGTACTCTTAATATCTTGATTCTTTTAGATTTGATTTCAGCTTGTGGGTCAGGCAAATCAGTTTTATACACTTGTTCTGTCATATTGGCATGATATAAAAATTGTACAATAAGAGAGC
>contig09881_193_316
AAGACTAAAGCCATTAGATATTGAATGTATGAAAGAATTACAAGGTAAAGTAAATATAATTCCAATAATTGCAAAAGCAGATACCTTAACACCCAATGAAGTTAAACGCTTGAAAACAAGAGtA
>contig09886_717_799
AAAaTGTATGGtcGACTTAAAAATATACATgCAAAAGTTGATGGTTATTTGCCGGTTATTACCGGTGGTGATTTCATTTTTAT
>contig09888_272_374
CTTTTTTGCTAAATTGTGATTATTTTTTAATAACCTTGTTTTATTAAATGTTTCAATTTCTTATTTATTAAATGTGTATTTAGTTTTTATACCCCAATTTTCA
>contig09895_1587_1760
TGATTTTAAAaTGATAAAAAaCCAAAGAGAAGAAAGTCTAAAAATTTTAATATGtACAGAAAGTTTTCATCCGTATACGAGTGGAATTGCGCGTAgaTTCAAAGAAaTAATtATAAGACTAGCCAGACAGGGATTTCAAATTCACATAATTACTGGGTGCAAGGTAAaTAAAAC
>contig09914_796_976
AACATTTCGAGATTTGCCACATTTAGATAACAAACATACAGTATTtGGtAAACTtGTAGgTGGATCAGATGTATTCAaTAAAATCGAaTATGTTGAGACAGatAAAAAAaGATCGACcAAAAaCaTCAATtAAAaTTGAAGACTGTTtAGTTTtGTTGaTCcTtATTTAGAAGtAGATGaG
>contig09922_728_883
AAGAATCCCAaGTTTTGTtCAAAAGTTCCCATCCATTAAAAaTAGCCTCAAGTCtaGCTGTACCATAAACTCTATGTGCATtAAATTGCATATAaCtCTTtCCATCACTAGAAGCTGGCACAGCTAAGAAAaCCAAACcACCTGGTTTtAAtAAaC
>contig09943_496_651
ATTTGCCAGAATTTTATAAGCGTATTTCTATATTTATGGAAAAAAAAGCGCTTAATCCAAAGTGCTACATAGACCCCCTCTTTTTTTCTGGAAATTTAAAGCGAAAatAAATCTTCTTAGGGTGTAGACTAAGAAACCATTATAAATTAAAGAAAA
>contig09946_1023_1169
AGAAATTTCATTATTTAACCATTTCGAAAATGTTGAATTTGTGTAAAATGTGCGATAAAAGTGATGGAAAcAAATCCATAATTTTACCATTTTGTGGCTTCGGAGTTTGTTACGAGCACATTGAGTATTTGGCAAAGAAaTTTAAAT
>contig09950_912_1191
aTATTGAAGACATAAAAGTTTGCACTCTTAATTAAAGAATAAATTACCATCAGCATTTCCACAAAGACCACACACATAATTTGCATATGTATCACaTAAATAAACATCAACTCTATGATCACCATTCCAAGTAATAG
>contig09971_439_458
GCCGTTTGAGACtCTaTAaC
>contig09977_857_945
CTTAATCGAATCTTTAGACCTAATAACAGAAACAATCAATAGAGGTTTTGCTATAGATTTAATATACCTTGACATTATGAAAGCTTTCG
>contig09981_8_192
CTTGTATTTGAGGAAAAACGGTTAGTCTTTGTGAGTTCTTTTTAAAAACCATATTtGTTTTTTttCATTTTTATAAGGTTCAGGAAaTGCAAAACGTCCACAGTATCTGCaGATTTGGTCATAATAACTTAATTTTCTGGTAGAGATTTTTGtgcccTTTCAGAAAATAGGTAATTTTAATATAa
>contig09987_402_553
GAATtACATTCGTAATTGtCATAAgTtAGTTGAAAAAGTTtGgTTTTTtACTGCATCAGAaCAGCAGTCATCAAAATATTCACATTCAGTACAAAAGCAAttttaattGTcTTTtCAGATTCATtACAAAAATCATGACAAATTCCTTGAGT
>contig09978_67_286
TTAAGAGAACCTATTAAGGAATTCACCAAAACTCAAGCTGGATTTATATGCTATTTAGTTTCTTACTTAATATTTGTGACCTTTTTACTCATCACTTTCTGCAGCTGCTGTAATGAATTACGGAAAGTACCATACAATTACTTTTTACTGGGAGGAATTGT
>contig09990_24_68
CATTCATCAAGATCATCTCAGCAAGCATTAAGTAATTGAATTTTT
>contig100050_107_248
CTTTGATTAAATTTtAGGTTATTTATACTCGTATTTGCCAGGAGTTATGAACTATCAGCTACCTAAGTAGTGGCTAGTCCGAGAAATtAAAATAATAATACAATGCTTTTTTAGAAATTCTAAAACAAACTTTGAAGCTGAA
>contig100160_8_145
AATTAACGAAGAGATAAGGCAAATTTTAAAAGAGATAAAACTTTATGCCAATGTAGAATaTGCAAGAGTTTTCAATAATAACGAATTTCTATGTGGATTGAaAAGTGGTCATGTTAAAATATTCAATAAAAaTACAAa
>contig100194_10_148
AATAATACGATTATCTGTGAGTCGTCAACTGATTTGAGTAAAACAAaTaGAAaTTTTAAGGTACCACCGCGCCTTTGCCGTTACCCGTTTGAATTCACATCTCCCCgTtATCTTCCGATTACTCAGCTTCGCGTACCTA
>contig100194_201_376
ATTTTTTCAAATGAGAGTTCAGAATTCGAGAAAATGCCTAAAAGAACAACGTTGGATCCAAAAGCCTATAACGTAAGACCTGCTGGGGCTTTGAAAATTGTGTCTAAAGTGTCTGGTGGCATTCCCATTGCTAGACCTCCGTCCCTAGTGTCGGTCGAAAATTTGCCAAATACTCA
>contig100211_2_189
TACCAGGAGCTCCTCCATGCTTAGATGTATTGTCTCTTGGTCCTAATGTTTCAAAACTtGGAAAtAACTGATGTGTCTTCCACTCTTTCCATTCATTTATTGGATCTTGATATCGAGGTGAATTCGGAAAAcGCAGCTCATAagTAAAaTTATTtACATCATCATTTAgAAAaCTAATACCAAATAAA
>contig100214_8_102
CcaGGCCATAATTGTTTtgAaTGTCcTATctGTATtgAGAAGAAaCCGgTGAAGGaTtGGGTTGTGTTTGGAAGATGTGGCCATGTCgTTTGTAG
>contig100262_609_766
TTGACTATGATGTATTTTGACCTATAATAAGCATAAATGACTGTGTAAGTAGTGCACAACTTAAGGAGGCGTGTGGTTTTTAGAATTTTTAACCAACTTTGCCAAATTGAGTTTTTCCATCTTTGTTTTTAAAATTAATTAAATTTGAAATAGCcTCT
>contig100295_42_178
CCcTGTTCTATTTtCCTTTTGGATAATTCTTCAAGTTTCAATAACAAAaTATCAATTTGTTCATTTATTTGATCATAAGTCTCAAAAGATTCAATTTTATtCCTTTGGACTTGCATTGTGTCCATTGTATCAGATTC
>contig10032_6_127
AGGGGAAAAAAaTCCAGATAGAAAAAAATCCAGTGAAAATAATCCAGGTCTTAAAAATCCACTGTATAAAAAAGACCAGTATATAAAAATCTAGAGGAGAAAAAAATTTGGTAGAAAAAAAT
>contig10036_225_394
TGCTTTATTCGAAAtATTGTCAAAGCCTGGTGCTGCTTTCGCATTAATtGAATTTATTGCATCAGTCAACTCTTGAGTAGTAATGTaTTCTAATGTCCCGAATACTGGGTTGTCATACAATCGAACCGGATCTGTCTGAGGATTATTtGAATCTGAAAAAaTATTTGATA
>contig10037_51_188
GTGAGCTTTAAATTTCCTAATACACTGACCACTGTAAACATTTATAATTTGCATTGAaCCATCGTTTAAGCCAaCTAAGATACACGAATCTAATATAGATATTTCTATACATTTGATAAATTCATTGCAaCCATAAAC
>contig10040_4_139
ATTgaTATCCCATATTGAACCTTGTACAAATATTTTgTGctCaTATAAtGCAATTaGaCAaCCAAGTGTAAATGGTGTtACcTTcGGCAAAAGAATAGAATTACTTGGTTtATTtCCTTTAAaGACTTTATGAGGA
>contig100425_13_186
AGGTGATaAAGGGCTCCcTGGAGTATACCAATATATGATTGAATCTCAAAATGAATTTAAAAATTATGACAAAAAATTCTGTGAAAAAAaTTACACAAGTAAAAAAaCCTATGAACTATTTAGGAAACCTTATGAAATAAAGTCTAAGAGAGAGGGCGAATACAAAAATATAAA
>contig10043_466_654
TAGGTAATTAAATTTTTATTATGGAATCAGGATAACATTCCAGAAAAAAaCAATAGGAAGATTTCCATAAGAAACAGGTTACGTCATATCGATCTACATTTATTCTAAGGTGATGATTGATTGGCGATGATACGTTGGATAAATTTTAGTTTTCTAGTTTAAGAGCATGTAATTCGCAGCAAGGAATTA
>contig10048_4448_4632
AAACCGTTTAATCTAGAAGATCCTCTTGACAACTATGTTAAATTACACGAGTCTATTCGTCGTAATGGATCGCAACGAATTGTATCATGTCAAAAAATACGTCCTGGATATGCTAACAAAaTGTACAATGTCCTTTCAGCATTAACTATAGCCATACTAACTGATAGTTCTATTTCAATaCAaTG
>contig100520_11_154
TAACCGCaGCTCCACCAATTCctAAAGCAGTACCCAAaCcAGTTGCagCTACtaTTGATGTACcACCAGTAAAaGGAGCtaGTACCAAAGAaCCtaTtaCtaGACCTGCACCaGctGTTGATACAGATGTACCAATAGTACGAg
>contig100536_422_550
GATTTGTtATTTTTGTGGTTTTTGACGGTTGCACTAGATCTTGCACCGAAAAGTGTTTGAAGAACATCTTGATAACTAGAATTTTTTTCATACATCTCAAGAGCCTTCCAAAATCTACCCCAAAGTTTT
>contig100587_14_220
CCTGTATAGAATTAATAATTTTCAATGGTAATGTGAGGCTTCTTCTTGATTCAAAATCGAAATGGGACGAAAATAAACAaCATATTGGAATTGGAATCGAAAGGgAAAATGAATTCAGAATTTTATCTTATCAAGATTACGGCTATTAATT
>contig100610_61_254
TTTTAAAAGaGGGAAAAGTGCGCAATTATTAGTTACAGCAACAAACAACGTCTTAAACACTTCTTAAGCTTTTTAAATGTCTTAaGGTGCTATTAAACAACATCTTATATAACCAGgCAGtCTTTCATAAATCTGCTTTAACAATTTAAGTATTTtCGTTAAAAAaTTAAAAATACCTTTAAAACGTAAAAGAC
>contig10062_521_716
TAGGAATTATCGAAAATCAAAATATAGATGTTTCTCATGGTACAAATAACATAATTTCATCCCAAAACTATATAGATGCAACAATTCTAAATCAAGTACCTACTAAGAAAATTGAAAACAATCATGAAGTTATtATGCCCTATTTACCAAATAATGTTGTCATTTCAAATaGAGGCTATCATAATGTTTAAAATTG
>contig100634_45_142
GCTATCGCCAACCAACATTAAATGAAATTCAGTTTTTAGACAATCTTGAAGACTTTATTCACACATTAAACCTTAACGAGCCTTTGTTTGTGTTTGGG
>contig10063_305_457
ATCcAATAAATTTGGCAGTTTtGCAGTTAAGAGAAGAAGGTTTTTtAGATGAGCTTAAAACAAGATGGTGGTATGACAGAAGTGAATGTGGTAATTCGGCATCAGCAACTAAGGACTCATCTCaaaGccccTTaaatttAATCAATGTGGCTG
>contig100689_16_204
CTTGTATGCTAGTTAAACCAGCTAAGCTGTTTAGTTCTGCCGATGGCATATCAAAAGGCATTTTAAAAATTGCTCTTACAGCTGCATTTTGTAAAGCTTGTAGTTGTTTTTtCCTTTTTTTtGAGAGTCGAGTTAAAATGAAAGATGAATATTCAATCACTGATCTGACCAGAGCTTTGTAGATTGAGA
>contig10075_1099_1182
AAAAAAaGGAACAATCACATGAAAATCCCAATAAATTGACTATAAAAGCAAAGAGAAGACTTCCTTCTACACCTTGTATTCGAC
>contig100819_883_1052
TTGCAAAGGCCCATTTTAATCTTACATTTAAGGCATTCACGTTGACCGACCAATACACCTATGCTCATTAAATGCATTAGGCGCTTATATGGATCcATTTCCAACAACTCTTTGCAGTCCATTTTTTTTtGTAAATTgATCACTAAaTTtaTCAATAAATTTgAAAGCTG
>contig100903_61_192
TAAATTATTGTCTTCATCAGGGTCATTTTCATCACAATCATCATCGTCATTATCATCAAATTCATTCGAAATTTGATATTGAGTATCAGGGATAATTTGTTGATTACTGTATCCTCGAGATGAACATGGAAT
>contig100905_505_672
ATTTTAAGAGATTTTGACATGGGCAGTTAATATTAAATTATTGTATGAAATTAAGCCaAAAAAAGACTCATTTGCAAACCGATTGATGAATATATGGAGCCAATATCATCACGG
>contig10098_428_576
CTGATATCAGCTTTTTAGACGCTAAAAtCAAAAaCATGACCATAGCTAATATCAGGGGaTATCATtCGcAaCTGgATAATGAAaTCTACAAACTAaTTgCCGGgaTCAAAaCTaCGaTTTTtAGTTtAaTaCACctCtatgcatataat
>contig100995_58_165
CcAATCACcTCTTAAACTTAATTCATTTAACATGTTTAATAGCCTTGATTGAAAGGCGTATCTAGGCTTGTTTGTAACACTCATTTTTTGGATTATCACTCATTTAAT
>contig10102_591_729
CGGAATTATGGTGACcAGGGTTTGGTCGCCTtAATACCCCTAGTCACATTATTTTGTGAACAGCTGATCACATAGTCGCCAAGATCCCtAAAAatGTTtAAAATTAAAAaCTTTaCGGTTTTtAGATTAAACaTTTTTT
>contig101069_90_277
ACAAGGATTAATATTCTAAAAATGATTTCTATTAAATACGTGAGCATTTTAGTAATCTTTGCATTGGTATCAATAGTTTTGAGTGAAACACTGAGTGATAAACTTCAATCAgCTGcTtCGGCAAaTGGTAAaaGTAGCTCtaCAAATTTAaGATCAGAAAaTTtAAAaGAaTCAATGAACCTAAGAGA
>contig101083_9_120
CAGCATTCTAGAGCTTTCTATCTATATAAGAAATGCCTACGTGCACATTTATGAGCACGTACTTCATAGTATAAATAAGGATCCTATTCTTAATAACTTCAGGTCGTTCCCT
>contig101072_1_209
ATAAAAATCAATTCTGAATTTCaAAAATTTTTGGGAAAATGTTCAAACAAACAATTCTTATTTGTACCATTGTCCTTATTGGCTATTCATTGGTTGAATGTGGTAAAAATAGTAACAGTGGTGACAGTGATAGTAACAGTGATGAAA
>contig101143_1_103
TGCTCAATTATCCTTACCAAAAACAAATGGCTGCGGTTCTTCTGGCTCCTTTTAGAAATCTAAAATTGAAAACTAAACCACAACGAAACAAATTAAATTCCCC
>contig101156_5_166
CATAGGTTTTCAATTTATCTATTACCCATAAAACATGTCTAATATGTtCCTCCTTAGTCTCCGAAAATaTAATCATGTCGTCCAAATAACCCCCTACAAAAATATTAAGCGCCTCCTTCAAAACCTTATTCATGAACcGTTGAAATGTTGCGCACGCATTCG
>contig101228_19_203
CAAaTCTCcGCAAGCCATAaTATTGCTCTCTTATATCCAGGCGACATTAAATTTAAATTTCGATTGAAAGATTTCGGATCGCTAATGTACCAATTTGTCCACCGTTCATGATACATTCGTTTGATCGACTTAAACcAACACACGTCCGGTGGCTGAAGGAGATGAGTCAGACGAGGGGgTATAAA
>contig10124_1809_1978
ATTACATTATTATCATTTTATTCTAGTGTAAATTGTTTTTAGTATGTCACcACAGCCTCCTACAAcTAgTTTAGACCcTGTCAAaGTCAAaCCATCAAATACAACCcTTAATTtAAaTGTTCAAAATTATATTAAaGAACTTGAAATAtCTGAAGGACAATTAAGCtCCG
>contig10125_260_343
AATTAAAGAGACATGTCAGTGCAAAATACTTTTGAAAATCGAGTTGATAATCAAATTGTATGGCTTTTATTAGAATTCATTGCT
>contig101270_1_118
CCTCCACATTGTCCCCATTCATTAACcTtATTtGGATCATTtGGTTTtGgTAGACATtGTGAGTAAAATTGGTTAGAATAaaCaCAAATCGATGAGCTATCACAAACTGTACTACCAG
>contig101286_112_244
GCCATCGAAAAATTTACAACTtAAAAGTCTTTTTCCTCTCAAaTATGATTTTATAAATGAATTAGGACATTCATAATAAATTCCTCCATTTGTCCCTTCTCTAATTGGCCGACCATTTGCGCTTCCATCGCTT
>contig101309_9_150
TTACGGTTCAAAATTCTTTCCATCTACTTGTGACCAATCACAAAGTCCTTCGATATTTCCGTTCCTTTTTCTATATCCTATTACTCCTTCGATGTCCCATTCTATATCATTTATGGTAACAAAAAaTGGAAGATCTTCCTTA
>contig101429_67_196
TAAACATTGCCaCGCATCTGATCCAGTTAAACTAGAAAATTTAGAAAAAaGACGACTTCAAAagCAAAAAGCGACATTTTCAGATGAACCAACACGTAAAATAATATCAGAATATGTCGCTGAGTTAAAG
>contig101405_10_132
TTCCTCTTCAAAACTGTTAATTTTCACATTGCATCTGCCTTTACCGATCACATTCACTGGACCACCAACACAAGTCTCTAAAATATTAGAAAGTGGTTGCAGAACAGAATCAGGAGTCTTACA
>contig10143_1357_1460
GAAAAAAGTTTtGGTTtATGTGAGATtATGATGATGAATGCTATtCTcTCGTTTtATTTTtGTTcAAACGTTGCTTGGCAAaTTGATGAAATCTTAcATAAAAG
>contig101434_12_141
AAAATCTCTAGATTCATCATTTTTACTCCAATTTTGAAATATAATGACCGATTTAGTCGGATTAAAATTTATTCTCCATAGTCTTCCAAATTCACCACACATATTAAGCAAAATTTGAAGATTATATTTT
>contig101458_5_104
GGAAATTTAAATGCATTTGAAGGTCTAAGCACACCTTTAAGACCAGATTTTCCTAAATTTAAATTACCAGAACAATTGATTAAGACTCCAAATAAACGTC
>contig10150_1119_1231
tAGAATCTTCCAAACACTTTTGACAATTTCTAATTTTCTCTTTATCGAGACATTTTtCATGATAAATATGCtCACACTTTTtAAATCTAACACACCTCTCAATCATCTCTAAG
>contig101566_12_139
AGACGATCAACATGGATTTAGGGCAAATCATAGTTGTGAATCAGCATTACATGAAATTGTCTCGGAAATAAATAAGTTAAGGAGTAAACGCCTTATTGGTCTCTTACTTTTTATAGACTTCAAGAAAG
>contig101641_78_227
GCTCAAAATAATCGAATCAGACACAGTTGATCCACATTCCATAATTCTTTCATAGTATGTGGCTAGCGAaTTTTTTTtAaTCCAACTCATAAATGTAAAaTCACCTGAAAAaTAACGTCTACCAGGgATCAAaTAaTAGCCATAaTTcAg
>contig101675_1_126
CATTTAACCATTTGATTGGCTGGTTCAAAGACAGCATTGGTAATTTCAGCAACagtgagTTGTTCATGaTAaGCTTTTTCAGCTGAAATAATTGGGgCATAAGTAGCCAATGGAAAGTGAATACGT
>contig101682_14_105
CAAAAAaCGGTTCGTCCTCGAATCGTTaCGATtAAGTTTTGTTTCTAAGGAAGTGTTGGgTTAAGGAATTCAAGCTTTGTTTGCTTTGGTAA
>contig10171_757_954
TCATTTAGAATTTTAATTTTGGTACTTGAAATAAATTGATCGTCTGTAGTTTCATCAATTCGATTGAATAAACTATACTTCCTGTTTTtGTGTTCATGATATTCTAAGACCTTAGGTCCATTAATCAATGCAAGAATCAAACGAATTGGTTGAATACTTCGTTTAGAAGAAATAGAGTCTAGAAGAAGTAGAAATCCA
>contig101723_49_162
ATTCTATCCCTTTTTtCGTAGAATGTTTGCGTTGAGAGCTTAATGAGAGCACTTGATGTTTTTGCATATCAAGTGCATAAACAGACCAGCAAAATATCTTTTTTCAGACAGACA
>contig101753_10_130
TAGAAAaTATGGTTATCAATTTTTTCAACAaTGCTCTTGTTTAGATTACCTGGCcACTCTACCTTCGTATTAGTATATGATCGTCAATTAAGcTATTCAAGTTTTTtATTtAaTTTAAGAA
>contig10179_1714_1884
CTAATTAAAAAAaGTTTTtCTTGATTTAGTCTATTTGAAATTTTTGACTTTTCCAGACTCAGCACCAACCATGTAATCAATTGGTTTTGGTGGTTCaCCTTGTGaaTTTGTGACatGGATTCTAGAGAAGATTAAaCCATATGTCTCCATACATGGaCCAACGcAGCcTAA
>contig101805_30_122
ATCGAGGGTCTAAATCCTTTGACCAAAATGGCCGAAAACATCAGTAAGAACCAATCAATCAACGAAAAACCAATACACATAGATTATCAATTa
>contig10182_7_1322
AAGAGCTTATTGATGATTTTTCGAATTTGTATTACAGTCTTCCAATATACATAATTGTTGACTCCCAATATGTGTCCCCGACTGATAACACTCTtAATACCAAATTAAATGAATTTTTCAaGACAATCAATCTAAAAGACAGTAGTTTGGCCAATGAGAAATTTCAAGTTATTG
>contig10188_121_316
AGATAATTATTTTATTAGTGGAAATgaACAAAAATTTTATGATGACTGATAGTTTAATGACTGAAGATAAAAGTGACGACGCCGTCGATGAAAATCAAAATTATTTTTGCAAACATTACAAACCATCTAAG
>contig101885_8_116
AGCTAAACAAaTAAGTTGCTTTTGGCCAACACTTAGATTAGAACCTCCTTTATGTACCTCGCTTTCTAAACCATCTTTCATTTCTTTAATTGCTTCTTTtagTTGgACC
>contig10189_982_1120
TTtCGATCAAATCaCTAgTTTCTCTCAAaCCTGCaGTGTCTACTAAAACTATTGGATAACCTCCAaTATTTAAAGCACTTTCAATAATatCCCTTGTTGTACcTGGTATAGGTGAAACAATCGCCGTAGGTCGTTTAcc
>contig101912_37_155
TACACCTATTAACTTGTCCATAAATTCAACAAACTTTTCGCTCTCATATTCTAAATACATACTTTTAAGCAATTCGTCTCTTTTAACcTCTCTTGAATCTCTATTgAATTGAACTCCAG
>contig101913_2_157
CCTTATTTGTTCCAAACAACACTCTGTTAAATGTTGCTCTTTtATAAAaTGAAAAaTTAGCTTATTAActCCAGGATGACTATTAATATCATTAATAATAGCTTGgTGCCAAGCTTCCAAActATTATTTGAGCgtGGTAAATAaTTTACTATACg
>contig10198_364_612
TTAAAAAaTGTTTATTTTATTTTTTTTtGTGAATGCTATTCCGTTGCCATGACAACAAGTAAATAATTGGAATCCTAAGaGAATCGCATTCGTGTTAAAGACACGGGACCTGCAAACAAGAATTAAAAAATTCTCTTATTGAACATTTTAATTTtGTtCTTTACCAGCtCAGAATTAC
>contig101985_1_113
CTATCAGTAAATAAATTAGCAAAGCATTTAAAAAGTGAACAACATTTAACAGATGTTTtATTGGAACAAaTTAGAGGTGGTTTAGTATACCCAAGAAAAAAaTCAGAAATAAT
>contig102004_1129_1327
TGACATTACTGGTATGAAACATTCCGTTAAACCTGCGATAAATTACTCAAGAGTATGCTCACGcTGCGGAAACCCTGGTCATATACAAAAAGAaTGTAGGTCATATGAACGATGCCTAAAATGTGGTAGCTACGATCACATGTTcAtaGCCTGTAAAAATAAAGCCAGTTGTTTGAACTGCAAAGGCAATCACCAATGC
>contig10202_65_261
TAAAAACTAaGATTCTtCAATtCTAAAGCCAGTGAATTGTTCAAATGTAAATGCCATCAGATATCCAAAATATTGATGATATCCTAATCGGCGTATTTTtAACAGCCTTTTtAATATTTGTTGTCCTATGGTCTTTTGCCATGTTGAAATGGCGAAAAAaaTTTTTGTACAATATATTTCCTTGCTTTAAAAAAaGT
>contig10204_1826_1997
TTTTAAACAaGtAAATTgCATAGTACagTCAGGACTTTTCAAAGTTTCACCAACTCcTAATATTCCCATGTCTTCTGGAAgATTACAACCgCATTGACTTGGTGCTACACAATTACCATTCGAATCAAGAACAGTcGAGTttGAACAATAACAaCCTTCACTTGGTtTTAAA
>contig102054_82_227
TATAGTTGGcgtATATATTGGTgTtACagctttAAtcATGGTAAACATATTTATAGCTctGTTATCAaGcACGTTCGAGAGAGTTCATGAttattcgAAAGGtGTATTCTTGaTTGAGAGAGCCAAGAAAATAATACaGgTTGAAC
>contig102061_15_199
GGATGATTTCAAAATTAGCTCTTGTATTAATTCTTGTGATGTAATACACAATTCAAATGAGGAtAAACGATTGTATTCTTCAGCAAGTTGAGTTTCGTTTGGtaGGGGgATACTTTGCATTACGTTTAAGACAAaGTGTTttCTTTGCTTTGTATATACCAAAaTAAATATTTTTtAaTtATCTA
>contig102093_7_109
CGGATAGCTGTTATTTAAAAATTTTATCAAAATTTATCTTTAATTGAGTATAAAGTCCGTATATTCTCTCTTCACCAGTCATTTTTAGACACTCCTTAATCAT
>contig10214_6_168
ATTTTCATTGATCGAAGAGATTAAATCAACATATTCAATTGAGTATTATGTGGTTACACAAACAAAACTTGAGCAAATaTTTTTAAATTTtGCTTCAAGACAAATTGATCCTGAATCCCGAATTTTGCAAAATGAATCATGTATACCAtGTTTTTAGAGCGAT
>contig10216_1500_1589
GTGGAATGGACCCGATCACTAGAAGAACTTTGTGGAaTTCCTTGATAAAAATCAAAAAaCAAaGGAAAaTCTCTGATCTTGACAACTCAC
>contig10217_1155_1312
AAATGGAATACTATTCTGAGTTAGATGCAATTGAGCTTATAGGAGCGACATATGACATTTTTCATAATAAAAAaGTGGCTAGAAATTtAAAGGCTATTGGAGATGACTTTTTTAAAAAATGCTCAATTGAAACGTCTTTTTTAAATGAGAATATTGAG
>contig10217_1991_2127
CAAAATTTAAAGTATCTAAATATAGGCTCATGTTTCCAACTAAATGATTTCGATTCTATTATGAGCTGTATTTCTGAGAaTTTAAAGCAAATAGAAAGTCTTGACTTGTGGAGGTCATACTCATTAACtAATTTAGG
>contig102193_401_528
CATTGACCAAAACACTAATCCAACTTTTAGTAGGCTTAGTATTTTGTATGAATTCAACCAACTGAGAAaTAAGTGAAATATCAACCGTCACCATTTCTTCTTCTGGAAAAAaGTCGTCGAAATCTGAT
>contig102202_1_83
AAGAAAACACCAACACTGGTGCTAATCAAGAATCAAATCCAAAAAAAaGGGGCCGTAAGAGGCTTCCACGTGACGAAAACGGA
>contig102309_377_520
AGCCAAAGAAGATAATAGTTGTAAAGCCTTACAAAAAAGAACAGAAAAAAAaTTAGTCAAACAAAGATCCAAaCGAAATAAACTCAGTTCTTCATCATCACAACCACCAATTACCAAAGACTCCACAATTGACTTACTCAAAAA
>contig102367_1_191
TTCTATtATTCTGATTAAACACAAATTCTAATTTCTTACAAATATTTCTTTCTGCACTCGTCcTGTGTAATAGTCTAAGTTCACCTTTGACTTTAATTGACCAACTATTCGACATGTAACGTGGaTTACATTGTACATAAACACCTAAAAATTCAAaTCCATTTTTTtCCtCCTTTTTtGTTCTtATTTTC
>contig10237_827_973
TAAAGGATCCATCAAGTTCGATCATATGGCCGAAACTTGGCAATAAATTTTtGGTTtAATTATGAAAAAATATTTGGTAATACGcTTTtCCCAGAAGAAtGTTCAAaCAATAAACTAGATTtAAGTAAAaCATTAGaCAAaTTtaCT
>contig102585_15_90
TTCCAATTTTGTTtCTTTCGCGAATCTTTGCTTGATACAATGCGTAAATATTTGCCGGTTCTtCTGgAGGCATTCT
>contig10260_1537_1697
ATTTGAaTAAACCAATaCaaaaaaTgccTTCAGCAGCtcaGAATCgtaaTGAAGaaaCAGACAATCAGCGtttttCTAtAcctttttCTgAGcaggcaaaaaaacaacaacaacataTtcaCCAAGACCTGACaaaTGATCaaaatttACTTAAGAATAAG
>contig102609_1_145
CGAATCGCTTGAGAATTTTCAATCAAATTTACTAATGCTTGAAAGTGAGATTAAAAACAACGTCGAAAAAAAGCAACCATTCGTTATAATGGGTGATTGGAATGCCGATTTAGAGCGTGGTAGAAGATTTGATATAATTTTTAAG
>contig10265_1153_1295
TGTCTGTACAAGCTTTAGCTTCATTACTAAAGAATAAATTATTAGGACATTTTAAAATATATAAAATACCATTTGTACATCGAAAAAACTTTtCTTtATGACCCGGAaCCGATGTCAAATCCAAATTTTGATCACAACCATCT
>contig102673_444_641
TTTTCATTCAATTGCACTTGAAGGGAAAATTTCCATGGTAGATTTTGTGAAAAGGaGAAAAATGTATGTCAAAATGAAACATGTTATGGCAATGGTATTTGTAGTTCTGTCAATTTCAAACCAAATTGCAAATGTTTTCCTATGTTTGAAGGTCTAAAATGTCAAAATGAGACTAACACAAGAAAATTAACACAAGCA
>contig10279_4_169
TtGAGCTATGGTTACGGTTACGGTCAAAAGTTACGGCTGACGGTTGAGGTTGCAGCAAAAACAAAaTTtGACATTCGAATTTTTTATTTTTtATCAACTTTGGCAAAATTAAGATTTTAATTAAGATTCATGCTCGACGGAAACATTTTTTGTGGCTTAGATTGTT
>contig102958_1_199
AAATGGTAAAGGAGCACCAAATGGTGATGGAGCAGCGCCATATGGTGACATAACgCCCATTTGAGAACATGGATCAACTGGAGCTACTGGTACACAACATTGTGGTTGAGGTCTACATTTGCTACGACAACAGCCCATTTTGAATATTTATTTGCTTTTTTtATTtATTATTTTATAAAATTTAAAGCAATATTTTTGT
>contig10301_1747_1839
TCGCTTAATCTATCGACAAAAACATCACTATTTAGACTCGATTGATTTGAACTATTAACTAGATTTTGTTTACTCGAGTCAATTAGATTCGTA
>contig103016_211_314
TAAATAAACCTTTTTtCTTGTACAGTAAATTCTCGTCGATCACATCACTTTTCGAATGTAAGAAATGAAAGAGCGATTTAATTTTGTTCAAAGCTAGAATTCTG
>contig103049_1_129
GTAAAACCTTGTTTATAAGCGCACCCCCAGACCATCCTTTTTtCAGAAGAACAGTCATCAGAAAAATTTTAATTTTGTGATATTTTTATAGACCACACTAAACTCTACCAGGAATGTCATAATAATAAA
>contig103095_369_565
TTGTAAAAAaTtAGGTTTAATAGATAATTCTTCCTCTTTGAAAGACTTTTTTTTAAAAGAATTAAGAGAAATGTTGCTTACCCATCCGGCTTTATCTGGTGCCCTAAGAACCATTGCGAGCTTAATCCCATAGAAGGAGTATGGTGTGATTTAAAGAATTTCGTTAGaCGAAaTAATGACCAAGATTTTAAtAAATT
>contig10320_143_369
TCATAGAAGCTGCAATTGGAGATTACAGTTTTATAGTTTTTGGTTGTATTTTAATATTTTCGACATTGTTTATGTTAtTTTTTGTCCCCGAAACGaAAAATCGAACATCCGATGAAATTAGTGAAGGCTTTGAACACCAAACTATATTTTTATTaAACGAT
>contig10321_510_527
ATCTAATTATaTTGCTCG
>contig103215_20_162
ACCCAAAAATCATATTGATGAAAATTTGGAAAATTTTTTTAGGGGGGTGTAAGGAGGTATCAAATTTTCGTGaCATTTATAGAATTTTTGCTTAAAACTAAAAAGAAAAGTATATAAGTGTAGGGGTCGTATCTAAGTATTTT
>contig103254_1_145
TTTGAACATTGGCTCAATTCTGAAGAACACTATCTTTTAACCGAACGCTAtCcTAATCATAATTtATTTTTtCAATCCGACATGAATATTTCTAATTTTGACTCTAATCGAGGTAGACCATACGGCGGAAAATGTTGGCTCGTGA
>contig10332_33_215
atcaaatatgttttggacagaataagaaaagttcgtttttcaaagaaaatATAAATCAAaTGTACAtAAAATTGGTCGATAAAAaTGAtCGTGgTATTCATTTAaGGgTCAAgagAaTATATTGATCcAAATTTaTATTAAAAaTTTATGTTTTTTTtAATCtATTAaTAATTTAAACTTGAA
>contig103344_860_1038
GTAATATTAGTCACATGGAATTTCTTGATTTTGATCATGATGATCACGACATATTATTAGGTTTAGATTGGTTTTATAAAACGGGATGTAGAATTTATCCATCTGAGGGCATCCTTGACTTTAAAAACAGTATTTTGATTCAAAACGAaTCGATAATCGAAAACCCTGAaCAAAaTAAA
>contig103345_299_362
AGTtGCaaaCACTAtttgtaaGTGCTTCtttCtaaaTAGACATTCAACTGAGCTTCtAAatttA
>contig103366_32_143
GATTAAATCAATACGTTTTTTGAGATCAGGTATTCTATTTATTATGTCTCTGCCAAGGAGACATTGGTAACTTAAATAATTTGTAACCAATATATTTGTATTTTTTAATTGT
>contig103396_55_175
GTTGGATTTAGTCAAGTATTTTATCTCCTCGAACTCAGCAATTAAAGAGCTTGAAAaCCCTTTTTTGATCAAAATCCTAAATAAAGCATGTATTAAGGTACCAGGTCAAAAATCATTTACC
>contig10340_1627_1776
AaGAAATTGTTGAATTGAGAGAAAAAGTTTGCTATTTGAAAGATCTAAGTACAATTAAAATCAATTCGACATTGAGAAAAGTCAACTTTTGGCTTAAGGCTAATCGCAATAAATATTTTTATAAACGAATAGCTGATGAATTTTTTtGTA
>contig103405_33_270
ATCTACAAGATATTTCGATTGGGGAAGTAAATGGAGAGTACCTGATGACACAGTAGATGGTTCACAATTGGATGAGTGTGTtCCTGAAAAAGACCCAGGAAAACCTGAACCAATAAAATGTgTTgaTGATTATTCAACAAGTAAATGGTGTGGTCTAATAAAAGATAGAAATGG
>contig103412_36_138
AATGGATGAGTTAATAAACTGTATAGAAAAATTAGACCTTTGTAAATCTCAACGTGGCGGTAATATTTTGATATATCGCAATTATGAACATAAACTTGATTAC
>contig103445_22_173
ATTCAAGAGACTATTCGCAGTTCTTTTGCtCAGTGTACAATGTTAACTATtGCTCATAGACTCAATACTATTTTagATTCAGATAGGAtcATGGtcTTAGATAAaGgTAGAATTGTTGAATTTGATACACCTAAAAaTTTGTTAGTTAATAA
>contig103452_4_192
TCAATTCAACAGGACATTATGAGTGATATAGAACCTATAGGATTTTATtCTCTACAAAaTGACATTCGAAAAGTGGTGTCCCGACTTTCATAACCTTCGAGGACATTTAGGGTATAGGTGGTGGTCAAAAACGAGGATGATTCTTATTGAAAAAAAAaTATTTTGTTTAAGCCTTTCATTTTCGGAAAC
>contig103453_14_98
taaatttcatttgaatttaaagcttgaaatttttcTGGtGTACCAAaGATTGGAAGATGTCCACAAaCGATAaCATGAGAATTTC
>contig103452_256_388
TTttAATTCGAAAAAACTGCCAAGCATTTTTGGGCACCCGTTAATTATAGCGAAAAAGTGTCAATTTGACCCCTCGGTCCTTTAagTGTTAAAAAAGGAaGAATTTTTTGTTTTACTTTAAATTTATTAGAAC
>contig103454_1_183
AATAATTCAATTTCTTCACTAGTTGTTTTTGAATTACAGTATAAGACTTCTTCATTTGTTGGTAATGGTTGTTCcGGTGATAATGAATAAATACTTAATGTACGATTGATAATTTCATCCTGGGGGCATATAATTAAATTaGgtGTGTTGTATTCTAAATAAGGTGGTTTGATACGATTGATT
>contig103475_8_160
AcTTTtCCAGCCTCTTTtGCCCATTTAAGAATAGACTTAACTTTATGATCCATCATGTTTGGCGAACACTCTTTAATTTGTACATGTCCACTTAAGCCTAtCATAGcAaCTCTTGTTTTtACgCCAGATAAATAGGCTGTTGCTGTAGCAGCA
>contig10351_1488_1613
AAAAAAAAAGgTGAACAAAATAAtataaaaaaaaaGTCTTtAAGTATAAAAGAaGAATTTGTAGAATTTAGCGAAACACACGTAAAATAAAAGAAAGAGAGAGAAaccaagcaaaaattggaaaag
>contig10355_342_510
AATCATTGATGCCACATCCAATGTATAATGATCCAATGTTTGCTACAAATAGTTATATGAATTATAATCATGGAAATCATTATCTGCCTAATGgATTTCCATATCCACATCCTTCATATTTAAATGCTCAACCAAATGCACCTCCAATTTATTTTCAAGCATATCCAAG
>contig10361_139_318
CAAAGACTGgTTGAATCACAaGACTGTGACTTGTAATTGAAAaCATAATTCGAAGGACACCAATCTAAACTACGTGGTGAGCATGTAAAATAaTGTCCACATTTtCTAGGATGTGAAAATTTTCTCACTATTCCATTAAAAGTAAAATTTTCTGTTATATTTTTACACGCATCCTCTGGG
>contig103634_170_281
TCACACTTTGTCCTATTTAGTCACACTTAAGCTTTTTTTttGAAGTCACACTTTGTCATATTTAGTCACACTTAAGCTTTTTTTTtGAAGTCACACTTTGTCcTATTTAGTC
>contig10362_911_1079
CTTTAATTGTTTCATCAACTGGTTTATTTTGAAAGTCCACTAaTAaTTGTTGCCAATCTAAACCTAAACTCTCAGGTGATATGTCTTCTGATTCGAAGATTGGTTTATGTGAGAATTTATTGAATTTTACCATTTCGATTATTTATTCGTTTCACGTGTGTTAAAAATA
>contig10365_1593_1789
TTTTTTGGTTATTTACCATCAATATGgTTtGTGTTTGTTTtAATTTTATGGGAaGGTCTTGTGGCTGGTAGTTGTTATGTAAaTGCGTTTAATCGAGTTTCAATTGAAATACCAAAAGAAAATAGAGAATTTtCTATTGCGTTTACTAGTTTTGCTAATAGTGTTGGCGtGGCTTTGTCtggcgttgttgctttgcc
>contig10368_1349_1519
AATTGTAACAATTTTGCTACACCCAAAAATATAGGTCTGCAAAAACACTTTATCTTTGCGAAATTTGCACGCCTTTGGAAAATGTTCTATATGCAATCTGCAACATTTTTGCAGGCCTTTATTTTGTATGTAATACTAAATTGTCACACTTTTTAGCAATTtAAaGAATAA
>contig10375_558_732
TATGAATAGACTATTGGATTCGATGTCATTTCAAAAGTTTATTGAAGAAAGAGGTCCATCGTATAGAAATTGTGATGTCTTTGATGATTTGTATGCCGATATaCAATCACATTTACAAATGGAACTTAAAGAACAAGAACTTGaCTTGAATgCAACAAATTCGAGTTATTACTCA
>contig103852_106_244
TTTGGATAAAATTAAAGACAAGAATAATTGGCCACGGGGCGTAGTCATTGGAAGATACAAAAAACcATATGCTGAACGAGTcAGTCAACAATCAGCAGAAAGCTCATCAAATACATCATCCCAAATCAACTAAaTTTAT
>contig103917_16_133
TAAACTtATCGgAaTAATGAGTAAAAATACCCTGGGTACAGAGAGTCTAcAAAATGATTTAAATGTCCTAGTCGACTGGTGTAAAGAGTGGTCAACAGAACTCAATGTTTCAAAATGT
>contig103941_8_93
GGATGATAAAGCTTTTCATTTAAAaAGTAAGACTTTTAAAAAGAAAAAGCAGTTTAAAAATGTAAAGTGCTATAATTGCAATAAAA
>contig103952_9_114
AGATAACAATTATTAAAAGAAAGATGATTTAAAAATATTTCAACGGGCGAGTTTTTGCTGATAATTACATTTTGTTCATTGTAATTTTTGAAACTAATTGAGTCGT
>contig103960_26_142
GTTgTAcGATATTATTTCTTTAAACGAGACTAAATTAGATGAAACAATTCCATTTAGTTTTTTTTCGAATTCTAATTATACTTTATTAAGGAGGGATAGATTGAGAGATGGTGGTGG
>contig104064_12_157
AAACAAATTCGATTTAGAAAAGTGGTGGTTCCTTCATAAAAGCAGATTACCCAAAATGTTTAAGCTTGCTCGCTGGTTAGTTAAGGTGCCTTCTAGTTCATGTGATTCAGAAAGGGCTTTATCAAAATATAAAATAATTTTAGCCG
>contig104117_1_129
ACATTCATGTTCGATAGTGAACCTGATATTAGGATGTTGTTTATTCAAAAAATCTAGACACTTTTTTGCATTACCTTTGATATTCAAAGTAGCAAAAATATCATCTACATATCTTTTCCAAAAACTAAT
>contig104137_96_217
AAAAACTCTAAATCATTGACTCCTCGTTACTTGCTTTCGATACCATCTCTGCCATTCTTGCcTCTTTTTCAATGGTCTTTTTATATTTCCTACCAAGTTTTATTTACGTATAGACAACATTC
>contig104121_17_107
TACCATCTTTATAAGCGAGATCCAGTATCTGTTCGATAGTCTCTAATGTAGGGACATTAGTGAACAGAGATTCGACATCAAAACTTAACAT
>contig104143_9_147
TCCGAGCATGGgTTtAACGTTTtATTTtGTCCAAAaTATCATTGTGAGCTCAACCCAATCGAAGGAGTTTGGTGTTTTCTGAAAGGTTTTGTAAGAAAAAAAAaTGgTCAAGATTTCAACAAGTTCTtAGACTtAATTT
>contig10417_714_893
TtCTATTCGAATAtCGGGGTATtAAGTTTTtAACAGAATTGGAAGGgCTTTAAAGAaCTTCTGGCAAATTTTTTtGTGAgAGGAGTTAAATGCGCTGCTCGACATTAGTACAGCTATTCATATTTTtATtATTTtGATATtCAtGtATTTGAATGGgAATTtATTTTttATGAACCAAAA
>contig10425_74_232
GGATATTACAATATAAAAGATAGTACTTATTCAACATTGATCTATTACATAATCGCAATTGATGGCCTAGTCAAGTATGAAACTGAACTACCACGTCAAATGTCTAATCAGACATTAGAATTAAGCAAaGAATTAATAAAAATAGGATTTAAACCGAAC
>contig10428_717_834
TTTTGATTTGGTTGAATTTGTTTTCTCTACAGATGCTCGATATTTATAGACATATTTAGACATTTAAAATGGAATCGTCAGACTCGAAACATTCAAATACATACAATTACGATTATCC
>contig10432_690_854
CTTGAATATTTTTtAACTTGTATGGTTTTAATAGTCAGTCATCAAAAAGTATTATTTGGCGATCAAATAAAAGAAGATGGTTCATGCGAAATGCCATATAGTTTATTCAAATTTAATGAATCCATTTATGATAATTTAAGCAATCTTACCACAAATGAAAATTTA
>contig104390_1_138
TTTTAATACAAATTTATTCATTTTAAGGGTCTAACAGTTATAGGTTTtGTtGGTAGTGATGAtAAaCTTAACTGGTGTAAAGAaTTAGGCTTTGATCACGTTTTTAaTaTAagAGTAATAATTTTAGTGAGGCCTTGT
>contig104517_533_680
TGTAAAGTTATTGACATCAGCTAATTTTtGATATGATGCCCAAGTATCAGAAAATATAGTTGTATAGGGCTCGATGTGATCGTAACATATTCTCAATAATGTGAACTGAGTACGGTCAGGTACTATCTCAATATAACATAAATCATCA
>contig10456_478_587
TTGCTTTTTCTtaGaCAAAaaTAATtCAGGTGATCTCAAACCCATTTTAGGCCTAAAaCTTTCCAATTCATTTAATAATCTGCGTCGCTCATCACTTTtCTCAATTAAGT
>contig10456_260_417
TTAAGAGTCTTTTCCGCATAAAaCTAAAATTTCTTTTTTCAATGAGGCTTTTACTTCGCCTTGACATATTAACGAATTTTCATAGACCAAATTAGCCCAATATTTCAAAcTTTCTCTGTTTGCATtAGTTTtAAaTAAAAaTGCGAAAaCATCATAAG
>contig10456_5057_5182
GTTCGCTAGATAATTAGTAGCAAAAGTCCGTTGTTTTAATGCCTTGAATTTACACGAACTTTTTTTATTATCAACTCTTTTCGAAGATTTCATTAAAAAGCTTCTTAAAAAATAATTTAGTCAAGA
>contig10456_2806_2828
tAAAAAaaTTAAAAaTGTTGaTA
>contig10468_288_420
GTTTTGATTGCCGAAAaGTAAGGTCTAGAGGTATTCTGGGTTATTGTTGTTTTAtCCCTTTAGACAAaTTAGCAGCTTGATAATGGTAACTTCGTTtAATCGAAaCGTGGCGAATTGTTAATATTAAGTTTTT
>contig10468_911_1057
CGAAaTTatCTGAaTAAAAaTTTAAATATATAATGATATTGCGCTGCTCCCAAATTAACGTCGTACCCGTACGCGTACTCCAGTAAAAaTGATTAGAGAACGGGTACGACTTTAATTCGAGAGCAGCGCAGTAATATCtAGCGAAGA
>contig10473_458_622
TTTTTTTCAGCTAAAGAATACAAATATTCGTGAACAGACGGATTTTTTAATGGATTAACGGCCTTGATCGGTGTAAATCTAGCATCGTCGGTATTTAACTGATTTAAGTCATCATTTGAAAAATTTTCTTtGAGCTTAAGATTGTTTTTTGtGTTTAtATTTCtC
>contig104802_166_326
TAGCTAGATTCATTAGGagTTTCAGCCTTATCATTTGTTTTATTCGGACCAaCTTCTGAATCTAATGAATTATTTAGATTTCTATTTTCTCTTTTTTTTATAAATACTTTTAACtCCTCAACAAAATCTtCTTTTTGATTGCTAACACTCTTAGATTGAAC
>contig10485_328_483
GCTAACTAATTAAAATTTATTATTTCAAAGGAAGATTtGTATTTTtCAAAAgTaTCAACATGTATTGAGAGTGAAGGTATTGGTGGTATGCTCTTTAACAaGCTTCACTTTAAAGATGACACTTATGAAaTAGTCATAAATAAAGaGgAAAAaaaT
>contig104953_44_160
cagaaacaaaaccaaaCCGAAATAGAAGCATTTTTAAATGGTTTTGTGTCGATTTTGTTTATGGTCTGTGTTGTTTTGTTCTGGTTATgtGTCGGTTTTGTGTATGCTCTGTttAaa
>contig104961_4_124
ccAATAtttACAAttttatATGCaaaaCGAGCTAGCCTCTTAATAATTCGATGCTGAAAGCACTCAATTCTATGTTTACTTAATTCATTATTTAGGCCATTAAAGTCTTCAATAaCCATGA
>contig104997_391_583
CTTGACTTGAAaTAAAGTTTCGGAATTGGAGTATCTAACTCCTCTGCTtGTTTATTTAGGCACtCAAGTTTTCTTATGATCATAATATCAaTAtCaGACAGAAAGTCAtCAAAaTGTtCTTTatCGTtAGaCAAaGctCTTTCaTTCcATgTTgTAACACTTGCAcTACATGGtCTATTTGCAcAAcGCCAGG
>contig105007_14_198
AGAATATCTACCCAAAAGGATGATAGAAATCTGATCCGTTTATTGAAGAAAAaTCGCACTGAACCATCCCACGTGCTAGCAAATTAATGGAAATTGTCTAATGGTAAGACTGCATCTTCATCTTTAGTCAGACGTAGGTTACTGGCAAATAAGCTCGAATGGAAATTTGCTGTCAAGAAACCTGG
>contig10499_534_719
TTTtACTAATTCTGTATTTCTTTGTTCtAAATATTCAAAAAAaGACTGAGACAGACAAATTTTTAACTTGACGTAGACTAAAGCATCAGTCATATCGAAATGTAGCACTCGGTTtGTAtAGAATTGTAATaGTAAGGAAaTATTTTGTCTACATtCGGaTTTaGAAAAAGTGTTCGtAGTTTTtaC
>contig10499_832_969
TTTTAAACAaaCAAACACTgaaaaaaaaaCTGTTTTGACTAGTTGTATTtAGATAAATTGATAAAGTGCTTGCAAAAGTTTTGTAAAAATTCATCATAAGACGTCACGGTAACGGGCTGTTACAAAAAaTTTGAAAGT
>contig105020_35_149
TGTGCTTTcGATTTTGtAGCATCACGAACAGTtCCTGAatAaGTAccATTAgCACTAAAATCGATAACAGAATCaCTAACAACAACGTCTGAaCCATGTTTTtGAATTATTCCTt
>contig105060_45_166
TAAAAACGTTCCTTAAGTTtGTTATATGTTTTACTCACACCCAAATGaCCACCAAGAATTGAACTGTGCACTTTTTCAATTGTTTGTATCATTAAATGTTTTGGTAAAACAACTAGTTTTGT
>contig105204_1_110
CAAGGTTTTttAAATTGAGTAAACTTTGATACAATTTGTCGTAGTTGGTAGATTTGTAAAAAAAAtCTGGTGTTTTCAATGAaGAGTTTgaGTCtaTTAGATTGTAAAAT
>contig105418_52_159
CCCTAACCTGATTATGATTTGAATTAAAGCAATAAACATACCCTTAGGCCATTAAAACGTCTAAAAAAGGCAAAAAAACGGTTTTTTGGGGGTAAGGCACCAAAAAAT
>contig105479_4_113
AGCTGCTCCAGCTCCAGTTCAACAACAACAAGCTTATGTAGCTCCAGTCCCAGCTCCAGCTCAACAACAACCAGCTTATGCTGCTCCAGCTCCAGTTCAACAACAACAAG
>contig105585_27_239
TGCTAAACAAATTTGCGACGCTTCCGAACGAAAAATATTTAAGTATAATATTTATTCGACTAGAAAAGTCATAATCATATGTTTGAGTCGATGCATCTTTTTTtACAACTTCGATTACCATGATCTGGAATGCTAATCATTtCA
>contig105585_27_248
caGGGCTGATGaAATGATTAGCATTCCAGATCATGGTATTCAAACCGAAGTTGTaAAAAAAGATGCATCGACTCAAACATATGATTATGACTTTTCTAGTCGAATAAATATTATACTTAAATATTTTTCGTTCGGAAGCGTCGCAAATTTGTTTAGCA
>contig105610_5_181
GGTACCTGTTAAAATTTGAAAATCGAGTTTtGGTGCGGCATTACAATCGGACCGCAAAAACCTTCTAAACTCAGTATAAGCAGATGTGCCTAAACCTGAGGCACATATATAAGCACATGGAagCCAATTtACTATTAAGAATTAAAAAAAaCAAATAACGTAAATGCTCGATTTTtA
>contig10574_9_119
GAAATTTAAAAGCAACGACTAAAGGAAAAAAGCTTTTTTtAAAAAaTCTTGTTAATCTAATAGATTACTTTAAAAaTAaTTATTGGAATATTTGGAAAaCTTGCTCCTCCA
>contig10575_10_150
TTTATTTGTAGTATCAAGATAAAAGTTACCATACGATGTTAAATATTTATTATTTGATTTTTCAGTATGATAACCCATACGTGCAAAATCATAACTATTCGAATTATCCAAGCATTTTTTCATTTCGAAATCTTGTTTTTT
>contig10575_3703_3881
TTCAGATTGTTTTGAAACTTCAGTTGTCTTATTGCAGTTATCATGAAAAGAATACAAATTCTGATGTAAATAACGCTCGTCGGAGTTCTGACCGTTTGAAAATGGAGGATTATGACTTTGAATGTTCGTATGTGAaGAATTATCtCTTAAGaCTACATTGGTATCATTAAAaGGATACA
>contig10585_6_154
ATCAtaataTTGGAAtttttCACCATCAATTACCaattcttttaaaaatattccaaaTGTATTTGTCTCAATCATTTTAAGGCTTTttGTTTCCTTCTTATTTTTGTGTTTATTTGTCTAAAATTTAATTTTTTTtAATTTTATTATCT
>contig105872_1_185
gTTGTGGTAGTGGTAGTTGGAACTGGTGTAGCTGAAAGAGGAGTAGTTGGTTGAGAAGTATTTAGAAGACAATCACAAGCTTTTGGACATTGTGCTTTAGTGAATGCAGACGCACAATCAGATAATTTAAGtGAATAACTAGCACATGTAGGATTGTCATAGCAAATAGGAGTAGTTGTAGTTGG
>contig10591_4236_5091
GTCTGAATTTCAAATTGACAAAAATCCATTtATTAAAGATTtAACGATTTAAAAGTTCTTTCCAAAGCATCTGTGGAAGATATGACGTCAAAGATAGGAGCAACAAGTGCCAAGGCAATCTACGAATATTTTCAAAGTTCGTAGATACATAGAAGATAAT
>contig105915_2_121
TAGTACTTATAAAGAAAAGTTTAAAAATAAATAAGTCGGAAATTTCTAAAACTTTTGAGGGAATTTCAGTTAGTTTAGTTTCTAAGGGTAAAAATGTTAATATTCTTTTTTCATATAAGC
>contig106003_3_131
ACTTCGACTTCAACGTCAACTTCAACAaCAACTCTAACCAGCTCAACTTCAACGAGTACTTCGACTTCAACAACAACCTTAACCAGCTCAACTTCAACAAGTACTTCAACTTCAACAAGTACTTCAACT
>contig106108_8_175
CTTGTGGAACGCCTGATTTAATTAGTTTTTCTGATGATGACTTTTTTTCATTCCAAATTTTgAAACTCCTATTTTCTAGATAAGATTGTACCCAGTTGCCGATTGTCACTGGACACCTTAATTTGTTTAGTATTCTTAGAATACCTGAGTGTGAAATAGTGTCAAAAG
>contig10623_168_317
AGTCAAACCTCTTTAATCCGAACTtCGATATTCCGGAAATCCTCGATTATCCGAATAATTTTTTCGAAAAAAATCTGTACTTTTCAATGGAAAAAATaCTTCGtAATCCGAATTTtCTTTAATCCGCACATAATTTtGGTGAAATTTTGT
>contig10636_111_277
gttttttcatgtggacttgtggaacatgtggcatgtatacatgTGCTCTTGTATGAaTATGAACtATTTGCTATAATTGAAACTAGATTTTTAAAATCATTATTGAAATAAAGCAACTATTTTGAGACTTCTATGACTAACGAaCCTTATGAAATTGTTAAGCAGAG
>contig10634_2462_2650
TGTCGTTGTATTAAAAAGATGATATTTTTTTtCAAAACAAGCCATATCTTCTGAATTATTtATTTTACCAATTAATTCGAGTCGTTGCTGTCGTTTAACATGTGTAATATAATTGAGGCAAATGTCTAAGATCCTAGGAAAAAGAaTTAAATCGTATTtGTATCGATTTGATCCATtACTTTCATTTAC
>contig10636_1504_1625
TATTAACAAAATATAAAAATTTTATTGATTAAGAGTGCCACATTACTGAAAATTGTCGGTATAATTCTTTTTTtATGTTGCCAATCCTAATAATCATACTTTTCTACCGTTGCAAACAGGCT
>contig10646_52_216
ATTTTTGGAAaTATTCGAATAAGACGAACAGTTAAATTTTTGTATTTTAGATATCGTAAAATTGCTGACAAaCGGTAATAAGGGATTATAAGGACTCATTATCCATATCTAAAATTAAACTCTGATTTTTCGACTTTTAaCAAAAaTAaTATTTTTTtCTACCCC
>contig106619_24_205
CTATCTTTACACCTTTCACGGATAAACTCTGTTTGGGAGTTAAAGCAAAGATGTTCATCAAAGTTGATACCTAAGAATGTAGGTGAGTCACTATAAGGGATTTGCTTTCCAAAAATTTTTAAACTAAGACTACGATTTTTTGAGGGGTTACCCGAAAAtATTATGTAACTGCATTTGTCAGG
>contig106615_4_198
GTTTGGaCCtGGtaTTTTaTCTTTCCATGGTAAATaGTATGTATTTGATATCCAACATATgTAATTTGTATATTCgaCgTGTGAaCctGTAAATTGTGCTGGAaCCCAACAAGATATGGCTAATTTtATTTtAAAAAAAaaTTTtCTTTGAGCATTTTTAAAAGATTTGtGTTTTGTTTAATAAAAATATTTTTt
>contig106621_5_138
TCTTTTCCCAttttgttttAATCATTTACTATTTAAAAGGCGCCAAATGAAACACCGGCTAAtGAGGCAtcAGCGAATGAAGCATCGCCGAATGATGCACCAGCTAATGGAGCAGCAGCTAATGAAGCACGAGC
>contig10663_353_671
GGCATaaaTCTTGCttttCTTGTgattcgtgtggaactcaattgtaccataattataattaccaatCTGATAAACtTTTCTGCAGTGCATGTAATTTAAAAACCTATGGACCCACAAAGACATCATATTTTATGGCACGTTGGAAAAATAGAAATATCGCTGAGAATTTAAAAAGCGAAAAGGAT
>contig106649_1_101
ATCATACCAAGAAGCCTCGTCCATAGCCAgCAATTTGAACGCTAGTACtGAGAAGCCAATTTCcGATTCAGAATTGAGATCTTATTTTGCTTCAATTGATA
>contig10670_1305_1432
TTTTAATAAAAATTATAAATTCTCTTTTGCTTATTCTTGATGAAATCAATTCTGTTCTACTTTTTGAGTTTTTtCGATTGAGCAGTATTTGACGATATAGCTTCTTCAATTGATCTTCTCTATCATTA
>contig106707_47_198
GGCAatgAATACCTGTCAAATGAATTTCAAAAaTATCTAAAGGATTCAGGAATTCAGCATAATACTTCTGTTGAATATTGTCCACAAATGAATGgAAAAGCTGAAAGATTAaaTAGAACGCTTATTGAAAAAGCTAGATGCATGTTAATTGC
>contig10681_319_549
ATTaGATAAAAATGAAAAATTTGAAAATTGTTGTGTTCCTTGTTCTATTTGTCAGCTTTGTTGATTGTTTTGAGCTGAATGATAAGAGTATAATTGAAAATTTATGTTCTAATTTTTGTATTGATTATAACGTAAGTTTTAAATGAAAAATTGTTAGACGTTAGGTCGAT
>contig10688_38_111
TCCACCAATGTCAATTCCGAACCATGGAAAGGCCGGATGTATATGAGAATTATCTTTATGCActtttttttttt
>contig10686_1_171
GTATaaaCATGAAGGTCTATCAGGCTTATATAGAGGTGTTTTACCTAATGCTCAACGGGCTGCTGTTATAACTGGAGTCGAACTATCTATTTATGATTCAGCAAAACAATT
>contig106883_14_177
TGAAAaCAAATGATCAATCACTGGTAAAGGGTAAGCATCCTTTACTGTTAATTGATTTAACAGTCGATAATCTTGAGTTATCCGGATTCCaCCGTCTTTTTTtCCTACAATATTTATACGAGAaCTCCATGGTTAATTACTCGGCTCAATTAATTTAGCAGCaa
>contig10688_1565_1681
TTAAAGTCAAACAAaTaTTTtAaTTtAAAAATCTAAAaTAGAAATATCTTtAATTTttATTTGAGAaTAAAAAATGtCTGAACcAAATAAACCGCCTAAGAgCTGGCtaagttgtcc
>contig107014_2_161
CTTCTTTGTCTTATATTCTTTCGGAGAAGAAAGCATTAATTAATGAAGCTCCTATTCGATAGTCGTCGAAAATATGACTAAGCATTGAGTTGTGAGTTTCTTTCAAAGCTTTAAACTGTTGTTTGAATATTCCATTTATAACCTCTATGATGTATCGGCA
>contig107086_20_118
GACGGATCCATCCGAATTACTATAGACTACCGAGAGTTGAATAAGGTTACTGTTAAAGACGCCTATCCTCTCCCGAATATTGACTGTTTACTAACTAGG
>contig107184_1_127
CAATTTGGTGGTTGATTTGAACCCACATGAGGATCCTGAACGAGAAAATATTAAGACAAcAGAGCAGCACGAGAGTCACGATTCAGACGACGTCGAAGCTCACAAATTGATCATTCAAGACGAGTTT
>contig10721_1036_1154
ACTTTGTAATCCCTCTAAGCGTTCAGTCTTGTATTCAACAATTCCATTGGAATTATATGGACCATATTTAATAATAACGTTAGCTTTCATTGGCATTTTCTAAAAGCCTAATATTTTTC
>contig107315_55_217
CcGACTTTCTCCCCGACTTTCTCCCCGACTTTCTctcccGGCTTGATGGATTCTTCATTGTCCTTACCTTTACGAAGGCCCCAACGATAATCAATAAGAACAAAAAAAATTCATATTCATTCGCGGATTCTTTCCCGGCCTATCCTGACTTGAATAATCAAGT
>contig10744_539_649
ATTAAATCACGTCCAGGATCAGCTAAATCTGTAAAAATTTTGACCTTTTTAGTATCTAAATCACCAGCTGAAATTCTATATATTGAGCATGATGGTTTATCTAAAAATtCC
>contig107462_78_231
ATTTTGGCTCCCTAATTTTTAATtAGGTGAATGATTTTAAaTCGATCAAAGATAaaTGATATAGCTGGGACAACCTCAGGAAAATGTTTAGTTTTCTAGGTTGATATTAAAGCATATTGTTTTATCTTTTGAGCTAAATTTTTTTGGCTCCCTA
>contig107519_150_255
TTTTtGTAGAGATACTTCGTTGCATCAATGCGTCAATTAAAAAGGATGGAATCTGCTAGTAAAAGCCCAATATTTTCACATTTTTCTGAAACTTTGACTGGTGTTA
>contig10757_1224_1415
AAAAAaaTGAAAAAAATTTTTATTCTGGCATTTTTTttCATTtGTtAATTGTCAACTTGATAATGATACGATTAGCTTGAACTATATTGGATGCGGAAAGCGAaTCCGAGATCTAAAGCCATTACCGTATAAAaTAGTCGGTGGAAAAAaTGCTATCCCAGAAGATTGGGCTTGGCAAGTGGCTATGAACTA
>contig107621_25_189
CAAAAaTACATGGTAAaCCATAGCAACATGaCAAAAaGACCAAAAaTAGGGGGGGGGgAGTTATGGCTAAAGGGAATTTTCATAAAAGTCAAACAAACAGAGGAATTAGCTCTTTTtAAATAGAAGTCAACTGGAGTCTGCTTCAAGTCGAGCTGGAAATTAGGT
>contig10765_3004_3118
GTTTTGTATGTTATCTAACTTAATCTAATCCATTCGTGTTTTACCATGCCCAGTAAATATATATTTACACATAACAACAaCAAAAATAATAGGTAAATATTTGCGAATGTCTAAA
>contig10768_1_189
GaTtCGTGCTCAATAAGATCAAATGGCTCGTCGAATTTTtCCAATTCATCATCCACATCTTTAAATACATCAGGCTCAAAaTTGGATAATGTATCACGCAGTGATGAATCATTCACATTTCAAGATTTTGTTTCGTctATACTAAACAaTGAAAATAAAGAATATCACAATTTAATCATACAAGATATA
>contig10768_596_736
CGAAAGATTTTGATATATTTAAAAATCGTTTGTATTAAACGAAACAGTAAATTTACCTCTTGTAGAAAACAGAGGAATCAAAGAGTCAAGGTCTATGTATTCCAAAATGCCCTTTTCTTTTTTTTTtttAATCAAGTCAAC
>contig10776_4248_4469
TTCAAGATCAATCTTTTTTTTtCAAGTTCATTTTTAATTTCATTTTAAAAGTATAGCTCCTAATAGACGTCAAGAAATGTCATTTGCAACGGCACCTGATAGTGTTTTTGGtCAAATTAGAAACAATTTTTTGAACAAATACAAATGT
>contig10777_994_1183
GCGGTCTCTTCCCAATAATTTTCAaCTTTCTTATTATTAAGAaaaTTCACAATGGACCAAGGATTGAAAATCTTTAATGAGGAATCTATTGTAACACTATAGCCATCGTACCAACTgTACGCCTTTTGTTGATCTTCTTCTTTTATATTGAATTCATCGAAAAGAGGCTTTATTTCTTGTTCAATAAAAC
>contig10777_690_836
TACTTCTTTGTTGGGTAATTTTACTGAGGTTTTTGGTAGATATATTTGTTCGTCTGATACGGTTAAATATCCCGCCGCAAAAaTATAACTTAAAAaCAAATTTACAGTCCTTTTATTAATCTCACAACTGTCCCcTTTAAACATTAC
>contig10790_343_492
GAGATATAAAAGACCATATTTGTACCAGTAATTTTAAATACACAGATCTAATGGTACTCTCCAGCCTACTCGTCAGACGAGTACTATTAAAAACAGTATTtGTTTTCAGCACAACTAGTTTTCCGAATTAAATGTAAAAAGATACAaTAT
>contig10814_1144_1261
CTTTATAAAAAaTTAACATTAGATCATCTAATTGACCGTGTAGATCACCAATAaCAGTAATATTTTTAGATACATTTGTGGAAACAaCATTTATATTTTTGAGCTTTTTCAATGCTTT
>contig108170_1_57
GTCCTGGCTCTAATATGCTGTTTTAAATAACACCAAAGACCTTTAATTGGATTGAGC
>contig108186_9_160
gtagaacatcaaatcaaaGTaTTGTCGCGTATtATTCAACGTTTTtATtATGACATCAAAAGCTTGAAAACtATTACAAaTACTCGTtGTCCAGTGGTTAGGTTtCaTCATGATAAAGCAAATATTAATTGTGATCTAAGTCTAAATAATTt
>contig108200_58_232
TGTTAAGATTTTTTACCTGCACAGAAATCACATAGGGTAATGAAATAAACACAAGAAATCCAATTGGGTATAATATCACTCCGTTTACAATCAGCGCAAACTTTATTTGCCGAGTTTTTAAAAATTTCCGATCGAAATTCTTCCAGATTAAAATATTTGTTCGACTCATTTTCAG
>contig108219_1_176
ACCcTATGCTGGTACGCTAGGTCACAAAATTGATCGAAATGGTTACGGTGACGGTTacGGTTACGGTTACACGAAGGTTACGGTTGACGTTACATTTCTACTAGACTTACTGTTAATTGAACACAGCAAAACTCAAACCTGGTACTTTAAAAAaTTATCTGCACATAGAGTTTACa
>contig108242_2_120
CTTCTATTACAAGTGAAGTGaaaCTTCAATGTCTATTtCAAAtGAAGgAaTAGaCATTGAAGTTCAAACATTTGGTCAAGTCATGGTGCCTCAAAATCAaGGAAGCGAATTAGCAAAAA
>contig10828_555_622
GTCTGAACGATTTTTCGTATTTAAATTTATTTTCAAATTTAATTAAGTCATATGATTTaTTTTTTTTA
>contig108292_26_158
TCCATAATTTTTTGGTCCAGCCGAAATAAATTCTGTAATGTAATCGGCACCTTTTTTAGTGATTTCATCAGTGAAATCACCTAAATATGATCCTAGCGGAATTTCATAaGATCCTGGTTTTGAAACATATATA
>contig10830_932_1105
AAATTGTTTTtATCTTGGAAAAAATAATTATTTCCTGGTTGATTTAGAGTTGGCTCTACAGGATATTGATTTAGGAATTTTTGAGAACTATTTGTTGTATTTGCTGAACTACCTTGAATCTGCCACATGTTGGAGACTGGTCGATTGTATTGCTCAACATGACGAGTGTCAAAC
>contig10836_436_564
AATTGAAAAAAACTTCATATGTAAACAATCAACATaGCCCTCATGTCCAATATAATTATTTACACATGTTCCTAATTGATAGGACCATTCTTTAATTGAAAAATCCCATGAACCACTAATTAAATTTCC
>contig108374_3_116
TTGTtGTTTAGTCGATATTGAAAGCTTTGAATTAAAAAGTAAGTTAAAAGTGAAAAATAATGTTAAGGTAAAAAACATCGATCAATTCGAAACAGGTGAAATACTCGTTTTTGG
>contig108376_1_166
GGGAAAATGACTCGAAATTGTTTTAGGTGTTTGGTATGCAACATTGAAATTCACCAATGGGAAATTGCTTACGACTAATTTTTTCAGTCTTCTTGCAAAATCCTCACATTTGTTGTTGGAGTAAGGTAACACAATATACCTTTTTACTTCAATACTaCCTTCGATA
>contig108404_2_120
ATAATCTTCACCAGGCAATTGTTTgCGATTATAAAATTCAGCGACTGCATCGGTTTGAGATGCTGGTTGCCATCCGAATAACTTAACCATGTGtttttCTAGTTCAAATAGGTTTGTGG
>contig108412_3_111
TTTCTCATCATCGTTCAAAACCTCGTGACACTTTGATTTAAAAAAATTTTTTATGCGATTTTCTTGGTGTTCAATACTAAGTTGGCACCAAACTTCAGGACGTGTCCTG
>contig10848_240_350
CTTTGGCGACTAGATCATGTAATCCGTTTGGAATATTGGTAAAAATTACCAtGAGATCTGCTATGGATAGATTTGCCAGTAAATAATTTGTAAAATTACGCAATTCTTTGT
>contig10852_183_349
GAACAAGAATCAAGTTCATACATAGTATTCACTCCATTTAAAGtAAAACTTAACTGGCTAAGTCGTCTGAATGATTtGTTTGAGGTCAATAAGAAAATCGATTATAAGACATCAGAAATATCTAaTGACAATTtAaCAaCTGTATCCAaTTACAGTgAAACATCAAG
>contig108464_1_140
TCATAtTTTGCCTTGTTGGATCAACAATTTGAGGCTCAACTGGTGCATACCACCTCATATCTAGCTTtGTtGgCTCAACTGGTGCATACCACCTCATATCTAGCcTTGTTGGCTCAACTGGTGCATACCACCTCATATcT
>contig10861_3445_3547
TAATAAGTGGTCACCGGTTAGGTGGTCAGTGTTGATCACCAtACCCGTGATCAGTGTATGGCCACTTAATAGGTGATCAACTGATCACATGAACCAGAAGACC
>contig10862_311_332
TTAAAAAATGTGTTCTTTTATT
>contig108638_1_123
CTGAAGAACCAGTACTACTAGATTCTGCTTCAGTCTGTGATGTATCACTTTTTGTTGTTGTTGTTGTTGTGAAAGATGAACTATCTTGGCTTGTTAATGTAGTCGGAGAGGTGTCATCAGATG
>contig10872_36_249
CTGCTATtCAATtATtCTTCACaTTAAatGTGGCATATGGAGGACTGGTTACTTTGAGTTCATACAACAATTTTAATACTAACATTTTGAGAGATACGATTTTAGTGACTGTGAGTAATTGCTTCACTTCCATTTTCGCTGGTAAGTTCGAAG
>contig108725_91_271
TGTTACTGCTGTTGAGTGATTCTTAAGCTCTACTAaGCTTGTTACTACTGTTGATGCTTGCTAAGCTGTACTAAAAAAaCCAGCTAATGCTACTCACTGGACCGTAGCTAATGGTACCAATCAATTGCATCACTTGTTCTTATtCCAGCTGTTGCTAAGCCTGTTGTCAATGCTACTCATT
>contig10878_2122_2236
CTCCGATCGATAGGTCTtCGTTGACTAGAATCTTCACCGAAaCTCtCTCTCAAaCTTTTTCgtGAGTTGTTTtCGGAATCGAAAaTTTGAGAaTTAAAAAaataTTTAAAAAaat
>contig108805_3_147
CTCGACTGGTAAGCTTTGGGGGTCTCCCAGGCCTTGGTAATTcTTTGGCCCCAGAGGTCTTTTCATAATTACaCTTTGTTgTAAacACACATTTTCTAGAAACTCCTActagatCAGctATTTCTtGTTGAGATTTTGTcTTTTC
>contig10884_242_414
ATTAAAAATGAATTTAAGTATTCATTCCTTGACGGATCTTGTTTAATATCAAATATTTTATAGAATTCTTCAGCCAATGTATTCGATACAAATATTCCAATTTTTATGTGAAACTCGTCCTTGCATCTTGACGTCTTTAAAAATGAAAATAAAAGCAAAACACAATAAAGCAA
>contig108836_79_248
AAAGAGTCTCTATCAAATATTGATGAAGAATTAGGAGAAATGTTTCTGGACGAAAAAaTACCAACAAACGATCAAATAAAAGCTGCTATACGTAGAAATGTTATTAAAAGAACATTTACTCCGATATTTGTTGGTTCAGCATTAAAAAaTAAAGGTATTCAAAAGCTTTT
>contig10886_4_151
GgAaGTCaTAaGCAaTTGGTTGATTTGATCGAACAAGAACTTAGACTAATCAATAAGCCTTATGGTTTATATACGATGtcAGCTAAAAAaTGGCACTGGAGGgCTCGATGTTCAGCTTTATACTTTAGTCAAAATATTCCAAAAGATC
>contig10885_434_616
GTTTTGCCAATTAATTTACTACTTTCATTTTTATTAGCATCAAAATCATCTGAATCTTTAGTCTTTGTAAAGTTGGTCAATGTAACCCcTCGTCGTATACCTTTTAACATTTCTTTGTAGGATGGTCGAGTAGAAAAATTATCTGAGTTGTGTATGAAATTTGATTCGAATAAaGAaTTTTTT
>contig10887_480_674
ATTTAAGTTATTAGATTGGTATTGCTGATTAGTGTATGAACTATTTACGCAAAAAGGTTTGAGTTTAACTCTTCTAGCTTTATtATCAGcATCTATAAAATGGCGACTTAAAAATtgTtCTTCCTGCTTATGAATATTCTCAACAAATTCATTTACATTATCGACTAAACCGAGCATATTATGTTTAAAATAAAC
>contig10889_1271_1451
ACGACcATTAAAAaTAAGCCATAAAACACTCATGTTtaTTTTTtAATTATGATGATGACAGAAaTTTtAAaCACCGCTATATAACGATAAGAAaTAAATGTATAACAAAAAGATTGGATATAATAAAaGTGGTTTTTTGTGTtGTAATTCTTGAACACAtAACAATGTaGCaGCACTGTAT
>contig10891_453_591
ATTTGAATCAATCGAAGAAACTGTTTGACTTTTGGCTAGCGGTACCATAGTGTCACATTTAAAATCGTTGCTCTCATTAATAGATAAATTCCGTTTATCTTTGTTCATTCTATTTGTTtAAaCTTAATCtATTAGTTTt
>contig108959_2_163
ATATTAACTGGAATAAGACATTCTTTATGATTTTTACTAAAAAAAAAaTAGAAATCCCGAAAAAAATTGAAATTAAGGGCGCTTCAATTGATGTTGTTAGCGAGTTTAGACTTTTAGGTTTTACCATTGATGATAAATTAAATTTTCAGAAATTAGTTTCAG
>contig108961_1_121
TTTTAATGCCGCATTTATTtaTTAAAAAAAAAaTTCATTTTTACGTGTTTGAAGCTGCATTTAAATTCGAAATTTTGGATCGTAATGCAATGCATCGCAGTACAAGGTAATACGGTAATtt
>contig108992_1_87
AAGCATGATAAagCcAAAGCCAAAATGACCAaTGTTGCTTTCATTTTTGGAAGTTCTGtAATTTTTATGCTTTtAGAAaTTTATTTt
>contig10901_602_777
AGTTTGGTaGAAtACTACATTTtATTTtAGCAGAAAAATTTGTtATTTTTttGTTTTGATTTATTTtGATGCcAAGTAAAGTGTGAGTCAGCTTAGACGAAGTGTTAGGAAAGCTACTACACTTCcAAAAAGtAaTTTTTTttGTTTtCTTCCTCTTTGTGCTTTGTGCTATATCG
>contig10901_355_524
AAAAaTTTGAAAATGAGCAATCATTtCAAAAATTCATAAAaGAAATTGACCTTGACAaTATGCCAAACCTTTTCTACTACAAATACAACGACAAGATTCAGCGCAAGTGCAAATAGCGAATGCACTCAGTACAAACAATCGAAATATtCCAGTTATAGCTTGCCTAAAaT
>contig10903_54_245
GGATGACAGTTTAaTAACCCAATGTATTTATTCGACAAAAaTCGTAATTATTTAACAAAGGGTGgTATTGGCCTTAATGAGGAAACATGTTTGTACAGTTATTTTtATTATCCTCGTGTAAAAACTTTTAAAACTTGTAAATCACTTCCGACATTTACGGAACAAATAAATGTCTTTAAAAAATTAAAAAaG
>contig109093_63_164
GAAAAATTTTCCCTCACTTATTTACAATAATGGGCGAATCATAATAATTTTGATCTATTTCATGAAGTGAACATGGGTAATCATTGAAAGAAGGGACTGTTT
>contig10911_75_259
AGAATATTCCATTTAAAATCACAAACAGATATAAATTAGCTTTGTTGATGATCTTTTACTTTGGCAGTGGTTTTAGCGCTCCATTTTTGGTAGTTAGACATCAATTGTTGAAAaaaCTCATAAAaGTTTtCATCTAAGAATTCGACCATTTAATATAAAAaaTTAAATAGATTTtAAAATTCAAC
>contig109160_2_116
TAACAATCGGTCCGCGAACCAACAACCATGTTGAAGGATTTCATTCGAAATTTAACCGTGCAATTGGTACAAGTCACCCTCACATATATAAGTTAATAAATATTTTTAAACGTTT
>contig10917_1036_1144
AACAAAGTTAGCTTACTTGACGCGAAAAATGTACAACAAAAAAAaTTTCTTAAATTATAAAAACGATTTAAGTGCTAACTTGCTCTATGATTGGGACAGATTGGGAAGC
>contig109238_30_189
ACGAATCCTACAATACTCAAAATGGAGTCACTACTCGTTTTAAAAACAGGTACTGTTTTATTTTtGTACTTCTGACTCTTATTTTCATATGTTTCCTTTTtATAAACATTGTTTTCCTGTTTTACACGACAATCTTTTGCTATGTGTCCCATTTTATTAC
>contig109260_32_165
TAACAATAAAaCCATCTTCatAATATCCcACATAGATTACATCATTTGATTCCAAAATTTCAACTATTTCAACATCATTTTCGTTTAAACTAGATCTGAGATTATTTAATTGATCTTGAGGAATTATCCATTTT
>contig109278_47_212
ATGAGTTAATAATGTTAGATATACTAAACACCcAAAAAaTTCCTTATACATACCACAAGACCAGTAAAAATTCCTCTACTTACCAGGCTCATCTTGACCATAGCTTAGTTCTAGATAATTCAAATATTTTTAAGAGTATCGAGTGTAATATAATTGAGGACCTCGG
>contig10932_1370_1507
TTACTATCAAAAAATGTATACAGACATAGATTTTCTACATGGTACAAATCGGATATACGGGAGTTGGGTGGTATGGATTCTTATGAATTGCGCTAGTTAGTTACACACAAATTTGATACTTTTTGAGATCGTTTTAGA
>contig109339_52_147
GTTGACGAGTGACTCACCAACTAAGCCTCAAGAACTCTTAGAAAATGTTAAACACAAaTTAATATTAAaTACGATAAATTTGAAATTTACTGTGGG
>contig109368_5_184
CAAAATTTCAAAAATAATTTTAATTCTAAATTTTTTCACAGTGAAGTGGAAAAGAATAAATCAATAAATGTTGTCCAGCTtCAAACAAACCAATGTTATAGTGTAGCCAAAGATATAAATTTTCACAAATCAAAATTAATTAAAACCGATTCCGATACTAATGTTAAACcAATTCAAAAT
>contig10943_2664_2780
AGTAAATAAGCTTCCATCTCTTTTTATCTATGCTGATAAAAAAACATCACAGTCAAATGGAACAGATAATTTTTtGAAAGCATATATAACTAATTtAAGACAGTCATTtGTTACCAC
>contig10945_1440_1633
AtTTTTTTCAAGtTTTATGATTAATGAGAAATGCTAAAATCCGAAGATTTCACTTTTGAAAAATGGACTGTTTCAAGTCTAGGATCTGATATGGTTAAGAAATTTCGTGAAAATCAGTATATCAATATTGGTCAAAC
>contig10949_7_183
TGGGTAGTCACTATTTCTTATGATTATAATGAATTTATTGTCAATTGACAATAATGTCAATTTATCTCTCAGTTAACTGAGAGATCTGACACAACTAGTCACAAGATTTACCAGATGGGCATTATCATCTTCGCCAATGGTACTCTTTCTATTATTCAGAATTCTTtAAAATTCAAA
>contig10949_1002_1171
TTTATTTATtAATTTTAGGATTAAAATCATTGCTTAATATCTGTTAATAGTTTCATGAATTCCCAAGATGGTGCATTGCCGAATCTGTAAAAGGTCACATGATAAaCCATtGTtCCTTCCATGTGAaGAAAGTATTtGTTCGAAATGCATtCAAGAAATTtCAATAGACA
>contig109527_5_132
TTTTAAGACTTTCCTTTTTTtGAGTTGAAAAaTGCcGTTTAAACGTCAATTTTTTATTAATTTTTAAATTTTCTCATAATGAAAATTGTTAGGGGgTGTCTGGGAGGGGGTCCATTGTCTCTCAAAAT
>contig10957_457_609
GATAAAAACTAGAATAACAAATATTTTTATCATATCGTCCCGATTGACTAAACTCGTTTATCTGTCTATTTGGTCTAATTGGCTCATAaCGATTACTCTCAAAACTATTCGATTCAAAAGTCAAATCAGACATGTCAAACAAGTCGTTTGAAT
>contig109615_25_205
CTTGGGTAAACCGAACGAAAAAGAAGCTCCATCAGATGTTAAGCCAAAAaTTCAATGAAAaTGATATTAATTATTTGCGAGTTACTGGGTATGTGTGGCTAGcGTATTTTAACAAAGGTAAGATTCTTTAGGTCTGGCCATGCCTTCAGTGAATAAAGTCTCGTTACGAACCGTTTTCAAT
>contig10958_853_957
GCCATATTTAGGAAGTCTTACAACTAAGATCTACATGCATTTTTCCTAGTGTTAACTGACAAAAAaTTTCACCATCGTTTAGTCAAAAGTTTCCCCTTGCCAACA
>contig109678_6_173
GGCATGATGTAAATTAaTTATAAATGCATATTTGTAaaCATTTTCTAAaGGATCGTTTATgAGctCAAGTACAAATAaTCTCCATAAAAGATCATTtTCACCAAAGGgATTTATAaActCATGTTTATGAATTAATTTCCAATCGTCTTCTtTATTtATAGACTtAGa
>contig10971_1_185
tcTtGTATTAAATTTCTTGTtACTtCTCGATCTTCTTCTtCTTGtGCATGATGAGCAATATCAtGAATtGGAGATTGGGCCCGTTGCGaTtGCATTTTTATAaaTTCAGGCTTTTTAAGAAGCTCAGAAAaTGGTTTTATTTTtAATAGTGGATGTTCTTCTTTTtGAAGATTTGTATGTTCCAT
>contig10976_997_1140
CTCAAATTATTTAAGAATGAGCTTAGCAGATAAGAAAAaTTTGACAAAAaTTGCAAGATCGGTAATtCCCGATCATTTATGGTTATATTtGGATGATAAAAAAAAAaTaGACGAGCGACTtAAAATTAAAAATATTAATACCAa
>contig109790_3_108
TCCCAATTTTGaTTAATTTCTTTGGGGTGATTTGAAAAGAATCTATGTAAGTAACAGGACTGTGGGTAGTTAAACCGACGTCGATGCCCGTTTTTTGGATCGCCCA
>contig109796_33_197
TACGGGAGGTAATATCACTACTTTTAAAGCTGTAAAATTTCAGCTTAAAAGATTATTAGTGAACGTCGTAAATTACCTTTTTGTCTGACTTTTGATTCTCTTTTTGTTAGAATAAGTATAgAGgCAAATATTGAACTGATATTGCTTGAAATTTGAATGCAATTG
>contig109886_84_222
AAATTTATGTtATTTTCTTTAATTAAGTCGTGAAATCTTTGAAATTTTCCTAAATTTTGTATCCTTATAAAACTTTGGTAAGTCTTAAAAATATTCTCAGCACAATTTATTTATATAAGTTTTACCCATAAAAATAACT
>contig109974_1_182
GAGAAATTGAGAAGAAACGATTAAAGGTGGAAGATTTGGaTCAATAAAaGGAGTGATCGAGGTCGTTGAAGAAGTTGTTGTtACTGGTAATGCAGGAGTTGTAGGAGAAGGAGTAAATGTTGATGTAGTTGATGTGGTCGATGTGGTTGTATATTCTGGGAAAGTGCTTGTGCTTGTCGAAG
>contig109966_1_229
cATAGTTCAATACTTACCTAATCCaTCTGAAATTGAAAACTTTGCACTTGATGAATCGTCAGGTGAatCTCAAAGAGTTTTGATCAATCCAGAaCgAAGCGACAAGAaCaaTttCTtGGGCCTTGCTTTtAAACTAGAAGCTGGtAgATatggtcaattaacttatattagag
>contig11004_560_740
GTTTTTTTAAGACTATTCACTAGAGCTCGTTATGTTGTCAATACAAGAAGCTTATCTTCATCAAAATTAAGATCTAATCAAAAAAAGAATGAACCAATACCTCATCTTTCATTCAAAGAGACACCACAATATGCTAAAAGAAaTGAACAAGAGAAGAAAATTTTaGATGAATATtATAAGC
>contig110050_13_130
TATTGTTGCACGACGGATCTGGGATGAATGTAAAACTCCTGATTCTGTTCTGCAGCCACTTTCTAATATTTTAGTGACTTGTGTTGGTAGTCCAGTGAATGTTATTGGAAAAGGCAAA
>contig11008_1955_2176
CGAATACGCCGATAATAAAAAaTATtGTTAATAGAGCATTTAGAATCATTAAAAGTCAAAAATATTGgCTAAGTTTATCCATTCAAGGAaCAAATGAATCCGAGGCTATTGATTTAGACTTTTATTCAGCTAATAGATTACTAGCTTATAT
>contig110080_14_109
TGAAAATCGATTTTTCTTTACTAAACTAAACAGATTTCTATCATCCTTCACTGTAGGTCTGAATCGTCTATTTTTTTtATTTtAAAAATTTTtAAA
>contig110104_1_135
CTTCATATCAGTATCAGCTTTATCGATGATTTCAATATTATCATAATCCATAGTGTGCCCAGTACTCGACTCATGTTGACAACAAGAGGATTCACTCGACTTTTTATGTTCACTAATTCGATACGATAATATACG
>contig110148_54_190
CTTTTTTtCTCATGTTTAATGCGGCTTTAATTTTtAAAATTtCAGTTTTAAATGCCGCATTTATTCTTTAAAAAAaTAATGCCTTTTtACATGTTTAATGCGTAtggcaaaactcgaaatttCGAAtttAATTGccg
>contig110139_49_222
GAAACTAATTTCTGAAAATTTAATTTATCATCAATGGTAAAACCTAAAAGTCTAAACTCGCTAACAACATCAATTGAAGCGCCCTTAATTTCAATTATTTTCGGGATTTCtATTTTTTTTTtAGtAAAAATCATAAAGAATGTCTTATTCCAGTTAATATCAACCTTATTAAAG
>contig110162_1_157
AATTATAAAATCTTTATTAAAGAAAAAATGATGAATGAAAGTCTATCAATCATCGAAGATCATCGATGAACTGTTGGCTATCCCTTCGAATTATCATCGATAATTTTTttCCAAATTTCTTCGATGATCCATCAAAATtGAGTTGCCTGGGGATGGA
>contig11034_2735_2843
GTTTTTTTTtGGTAATGATCAAATGAGCATTTTTAGATTATTAACAAAATTCAGTATGGGCTATGGGCTAATAGCTCTTATAATTACAAGTTtGATTAaCTTTACAGGT
>contig110391_189_217
GtGAATTTGGTTTGATATTTGCATGTGGC
>contig110414_67_178
TAGATAAAAAAaTTTAAAAGtCAAGCAGATCTCAAGCAGACCTCAAACGGAGGCTAAAATACATGGTAAACCATTGCAAACATGACAAAAAGACCAAAAATAGGGGGGGGgA
>contig110444_132_300
tAAATGCAAAAAGTTTTAGGTGATTGTGAAGTtAGCGAAAATGAGAgTAACGAGGTGGAACAATCGAGAGATGAGAACTTTGTTCCTAATGAAGTCATTCAAACAGAACCTTCTGTTATCCCAAAAGAAGATGGAATAGACAATAGctCGAatAAATTCACAaGAAAaT
>contig11045_2257_2415
TGACTGACTCGTATCTTGTTTtATTTtGGCCAATTCTTTTATTAAAaCATTCATATTGTGATATAAGATTTCTtCTCTACTGCTACTGCTCGAATTAGAGAAATTCATTTTTTTGCTGTCTCTTTAATTTTATAATTTTCTTTTTAAATTAAATTCTTC
>contig11055_950_1115
GATTAATTGTTGTACTCGTAGAAAGTTGTGATACAaTAGAAAGAGTTGAaGTTGTTGTAaTACTTTTTGGCGTTTTTCTTTtCAAAATAaTtCGTTTTTtACGAAAACAAAGCATAAGCAaGGCTAAAAaTCcAACGAAtAACAAAATTCCACAAAATGCTAAAAT
>contig11065_2501_2699
GTTTTTCCTAATCTTTAATTCAAAAAATACTCTATTTTAAAATTAATTCTAAAAATAAAAAAAAGAGTTATAATAAGGTTAAATCCGAAGAACAGAGAGACGTCTCGACCAAGAAGGCTTTCTTTAGTATCTAAGTTAATTCATTGTTAAGTCTAAAACTTGTATCGACTAAATGCCCAAACTAAGTGATTTTTTACAC
>contig110712_5_141
AAACAtGGAAAATAAAAaTTTTaTTTTTTAAGATTAACAAAAATTAAaATCAAAATCGTTGCCGTTCTGTGACCTTGGGGCCCTGCGACCTGGGaGTTCTGTGACCTCTTGGGTATCTGTTTTATAATTGATAATAC
>contig11075_195_314
TATGGAACAaGTTCTAATACTAAAaaaTGATAGAACCGCAACTACGGTTTATTATTTGGAGCACTATAACAATTTCTAAATAGTTTAGCAATTCGGAAACATTTGCTTGAAAAGTCTTAG
>contig11075_886_1025
GTTTATCTCATTTCCAAAGTTGTCATTTAAATTATGAATTTACGTCAGTGGTAGAGCAACAAAATAACAACGATCTACTTTTTAGTCTATGTAGCGTAAGTAaCAAATGATTTATATGTATCcAATACAAGACGATCAAT
>contig11082_487_684
aTAAaGGTCTATTGAACAATTACTAGGTAATGTAACaTAAAAaCTCATTTtATAaTTAAATCTTCTTTTttaCCAAACTATTAGAAGCATACCGAAGACAACTAGTTTGGGTCTTGCCAGACTCGTTAAGCATTCTTAAATTTTTTGATATTTTAATTTAAGCATTTCAATTCAAAAGTTAGACCAGATAGACTTTAC
>contig11084_63_251
AAAAaTTTGGATTTTATTTTATTATAATTAATAGTATTTATTAGATTTTATGTCAACTAGGGTTCATGATTTGAGGAACCTTAAACAAAGTCTGATATATGGACATTTTTTAAAACATTTATTGAGCCAAAACAGTTTTAAAACTTGCTTCCTTAAAAAGTAAACAATTTGCCTCCAAAAAAAaGCCTG
>contig11084_517_655
TTCtATTTTTTTAAAAGGTTCTGAATTCAAATtCGAATTATTAGAAAGTGaTCAGTATCAaGCATTTAATCAAAAaTTAGCAGaCGTCAATCAACCCcACGTAAAGCTTTaTTTTTtAaCAaGAAATTAAGCTAGAGGA
>contig11091_662_713
cTtCCATGgTAGATAGTCTCTTTCTCTtAGTaGAAAaaTAaGAGTCTCAGTg
>contig11097_18_253
TAGATTTAAAATGAAGTCAAAGGTTaAtTTATCATCAAATGtTCTTCAAATGAAATTTATGAAGCGTACAGCTGTTGAGAAACAGGAAGAGCTTGCTTTAGAAGaACAAAAACATCAAATAGACAATGAACATTGGTATTTGGATGTTGATACgGaAAAAAAAGTTGCAACTAGCGG
>contig11103_814_1015
AAATAGATGaAAATTTaAAAAATGGAACCAATGGGCATTAGATTATGGACGATCTTTGCCGTTCTTGCTCTTTTAGTAGCATTAATTGAGAACACAAAAGTTCCTAATATCAAAATACTTGGAATGGATAATAGAA
>contig111069_3_114
GgATGATACGACCTTAGCCAAGTCTGGAGAAAAGTTGGATGAGATTTtGAAAGATTTTGAAAAAATAaTTGaggAtttgAACGAGTGGTGTTACtttaataaggttgatatt
>contig11110_772_992
TTTTAAATTTTAAGAAAAAAaTAATCATGTTAATTTGTTGTATTATCATTATTCTCATTCTGGGATCGATAGCTGGAAGCTGGCTTGGTTTAAAGtAAaTTTTTtaGGGCTAGATGAGTTTAAGGCATAATTTTTTTTTttATTAATtCTAATCAAA
>contig11111_620_758
ATAATGTGGAGGAAGCTTACGTCGAAATATCTCAGTTACAAGAAGAATtCAATAAGAAACTCAAAAaTGGAAAATCAaCAGCTAACAATAAaCAAGCTAGCTCAaaCAACAAAAACAAaTGtaaGCACAtCGAaGTTAC
>contig11127_831_990
TATTCTCAAGCTAGGTGCTGCAAGATTACACTTGTTGATTTTCTATTGTTGTTATAATAATTGCTAAATTATTTATTTTAAATTGTGCGCTTAAAACAGGTCTCAGAAAGCCAGTCGAATGACCAACTCTTATTTAATATGTTTTTGTAAATAAaTAAAT
>contig11132_24_170
taGTTTtAGTTCAGATTCcGAAGGTCAaTTGTGTCTTtGgTCTGGATGTGACCAAGTTAAGCGTCAAAAATGGTCTCTAGTTAATCATATACAAGTATTATTTATATTAATTtATTTTTAAAAaTAGTCAGTTACTTGAAGGTTTGG
>contig11137_1083_1188
AAAAaTTTAAGTAAAGATAATATTTCTTAAAATGATAGTTATATTTGTCGACGAAGAAGATGGAATAGAATATCATCTAGAATTTGACGATAGTCTTAGTtCAGAa
>contig11139_6_142
GTCTCAGAGTAATGCGGATGTATCTGCAGCGGATAGTGAAAATGCTGAGAAAAATTTAGATGGTCTAAGTATTGGTGATAATATTTTGATTCGTATTAAAAGTATTAAATACGAGCCAAATAATATTTTTATTACGG
>contig11149_767_930
TtCTGGATTTAAGTTGAAAGAAAAATTAAAGAGCATTTGTAATTTTTAAAAACTTAACTGTTTTTTTTTtCACGGTTTTTGCTGACTTGGTATTTTGTTAGCAGCTGCTTGATACTGAAAATTATAAGCTTGTTGATGAATTTtGAATCCATATATTCTTGATA
>contig11153_776_933
CTGGTGACCAGTCAAAAAAAATATCTGGTCAGCAAATCGACATTAAGTACCTGGTCACATAATAGGCAAGACCCTATTTTTCTGACATCTCCCAAAAGCATAATTATTAAAATTTAGAATTTTTTTtACTGTAACTAAACCTGTAGCCTAATTGATTT
>contig11164_3_128
TAGATACGAATGGAACGGACTCGGGaGCTgAGTCATCATCACTTTCAtGATTTGAaTtGCtCaTTtCTtCTTTTTtGTTgAaTTAaTCTAGAATaTccAGAGAAAAAAaTTGATATTtAaGtAAAA
>contig11173_158_300
TTGATAAGTTGATGTCTAGCGGggTTCAATCTGTTTaTTGTGGATTTGACCCAACTGCAGCTAGTCTTCATATTGGAAACTTAATAGCTATAaTAATGTTAATtcATTGTCAACGAAGAGGTCATAATCCCATTGCCTTAGTA
>contig11186_1032_1483
ATTCTGGGCTGGACACGTTTGATCAGCATGTAGAAACTGAATTTCTAAATTTGAGAAATGATTTAGATAACTTTGAAATaAACAAAACGTCGCAGAACTCCCAGACATCTGCTCTTAAATGGATGAAATTCTATAACAATGCATACCGAAAAATCTTGGaAAAAAAATTTAATCTTTTTGTAAT
>contig11195_3988_4129
TTCTTAACATTTAGACTTAAATTTTCCATTAACAAAAAAATTTTATTTACTAAAAATGGCTACACAAAGCGCTGGTATTCAACAACTTTtACAAGCTGAGAAAAAaGCTGCTGAGATTGTTTCTGATGCCAGAAAAAGTAAG
>contig11214_527_680
AAATTTTCGGATAATTTtCTTGTAAAAAaTAAAATCCATCCAATCATCCAACCACCTGACCACCAAAGTAGCATAAAAAACTCATCTCTCAATCTATAACCACCTTTTTCTGATTGTTTAAAATCATGTAGTGAAAATAAAAGTGTCAATAAAT
>contig112172_841_965
ACTTCTGTAATAATTAAATCGAAAATTGTAATGCTAGTAAAATTGGCTGAAGAATTGGATGAGTTTGATGATGATTCCAAAACGATTAAACTCTCAAGACTAACGGATTTTGAAATTGATTCTTT
>contig112183_4_167
TACAATCTTTTCTCATAGGAATGAAATCACATCTTATACCTTTtATATATGACCACATTGTTGTATATTTTtATCAACAATGACTGGACAAACCGCACATTTATCGTGTTTGTTACATATTTGTGAACACAAATGACCACAACTTAATTTCTTATTGCATATTT
>contig11219_1924_2098
CATAAAACCAAGTTTAATTTAGTCAATAATTTCGATGTTAAGGCGCTCGATTTTGAAATGCCGATTGAAAAaGGAAAAAAaTCTCATTTCAAGATATAGGTGGTCTCGATAAAGAAATTTCAATTTTAAAAGAaTTTTTtATTGATCAATTTCAAAACgaTGAGCTTTATAAACA
>contig11230_623_797
GAACTTTtCTATGAAAGTTGCTTTACGATCATTTAAATCTGGTCAAGCTATTAGACAATTTAGTTTGGCATCACGCTTAAATACGAACATTTTTAATGTACAAGaTGAAAGCGACTTTAAAAAAAGAGTTTTGGAAAATAGTAAACCAGTAATTGTTGACTTTCATGCTGTGTTA
>contig11240_2096_2287
CTTTGATAAATTTTTTTtAATATTGTTTTTCATAAATAAACTATTCATTCTATTGCTTTTTtGTGTAAAGGAGACTTTATTGTTAATAAAAACTGGCAAAGGCTTTACTtGATCTtATTTTTTAAATTtATTTTTTCGAACTACCTCAAAAaGCAGATTTATTTGTATTAAATTAGTTTATTTTTAATGCTC
>contig112261_1_220
AGAAAAATAAACCAGCTAATTTAGGTGGAAATTTATTAGGTGCTGTCGGTGAAGTCGTTGACAAACTCAAAAATCCATCATCAAAAGAATCAAACAAAAATGGTATGAATAGCCGTGAAAATAACAAACAAAGCAAAGAAGACAAGAATGACAGTGGCG
>contig11242_1660_1750
CTTTTGATCAGTCTATGTTGATAaCATTCTAAGTTGTATTtATTAAGCTGGATATTTAGCATATtAAAGTCATCTACTGttCTGAccGTTT
>contig11251_541_709
CACAAaTCTATAaTAATTTTTTTtCTCgACTCTTCTTCTTCATCTTTTtAACTTTGCCTTGCTTTAACTCTTCCTTTCCTTTCTCAGAAAAGGAAAaGTTTAAAAAAATACATTAGTTTAGAGGAAAAGAAAGTCGAGGAGAAGTTGAGGAGGAATTGATGAAATGTCG
>contig11262_3766_3920
CTATTTTTTTCATTTAGGCCAACTTTACTGCCTTGTCACGCTCATTTTAAAATTTTTtATTTTGGAGTTGTACTACTTGCTGTGAAGAGCCTGAGTCCATGGTATACATCTGTCGTGCCcGTAAcTAAAacGaCTTAAGAATAATTAGATTATTC
>contig11263_1244_1360
ACTTCAGTTATATCAAAAGGTGCCACCCAATCGGACGGCTCAAATGTAGGCTTTTTAATtGGTTTATTCTGGCCTAAGAATCCGACATACTTTCCTTtATTGGCACACCaTGCTCTA
>contig11267_1_174
tagtagcagtgagagttcaagcgaggaaGAAGAAGAaGACGAGGAAGAAGTAGTTCCAAATaGATTCTCAGTCAAAAATGTCATtCcAGTTGTTGaCAAAaTAaTCAATGATTtGGAAtAAAATTtCAAAATtATTTTtGTTTCAATTtAAATTTAAATAAaGTCTATtAAAAA
>contig11269_1727_1746
TCTGTGGgTACTGGGgTGAC
>contig11271_1280_1475
tcataccgaagaaacctcaagcacATCAGCCGGTACTAATACGTCCgGTCTTaAAAGaAGCTTGAGTAATGTTACAcCTGGTaAAAAAATAGATGCCAAAGAgGCAGCTaAAAAATTAGTACAATCAGGtAg
>contig11284_1_124
ATTGAGTACTGATCGTGTAtttGTTGTTGATGCTGtttGAATATTGTGATTGCTATTGGATgAAAaTAATTCTCTTATAAAaTCAAATCTtGACAAGAACAATTTCCAAAATAAATACCAAGCT
>contig11298_533_715
TGTCTCTTTTCATCGTTTTTAATtGTATGTACATAAAaTTGAGTGATGCTTCTATCTAAATCACTAAGCTCTTGATTCACAAATGATTCTTCTATTAAAAaTTTAATCCATTCAATTTGATATTCTTCTAAATCAAAATCAGCTAGACATTTCAAAATTCGAGATATTCTCAAAAAaTTATGT
>contig11299_169_344
ATCGGTGGTCAATTAGCTTCCATTAGCTGCCATTAGAGTTTATTTGAAAAAATAATTTCAAAAGGAACACCCcACCTCTTTTTGGTCTATTTGTCCTATTTGCAATACTTTTACATGTATTTCGAGGTCTATTGGAGGTCTATTAGCTACCATTAGCTGCCATTAGAGTTTATTTG
>contig11305_1031_1124
GGaTTTTTAAGTCAAGTATTCAAtCGAAGAAaTTACTAGCTGaCCAGATCGGCGATCGCGGTCAAAATaaacaccaacatgtcgagtagtttgc
>contig11311_1015_1176
TTCTATGTATAACAGCTGGACTTTTTTCAGGTCTTGCTAACCGTCTTATTCGTGAGTATCGTtGGTTAGCACTATTTGCCGTAAACTCATTTGCTTTTCTAAAATTaCGACTGTTGCTAATCGAATCATTTGTTTCCTGAGCATCATCAGATAAACACTCTG
>contig11320_261_395
ACATCTTCAAGATCATCTAAATGGCCTATATTTTtAGGTAATTGTATAAGACGATTATTGGATGCATTCAAGTTAACTATATGTTTTAATTCACATATACCGTTCGGTAATTCTTTtAAaCAaTTATGACTTTAA
>contig11328_827_1004
CGAAGTAATGGTTTTCTCCCTCTCTTATTATTAACTTTCGAAATTTCAACTGAGGTTGTCGAAGCAATCGGGACATATTGTAGTAAATGTAGATATTGGATCACCAGACAATAATAACCTCAGTTGAAATTCCGAAAGTGGTCACATAAAAAAATTCCTGGTCACAAAGAAAAATTTC
>contig11329_2825_2945
GTTTTTTCAAATTGATTATCTACGGTACTAAGAGGTATCAAAGCTAAAGAaCATTCACTTTTGTACCACTTAGCCAAATCCCcAGTCTCTTTAAAGTGTATTGAACATGCGTGCCAAATGT
>contig11332_4624_4832
AATACaACAGCTTCAAAAAGaAACTGAAATAGATAGTCAACAAAAGTTTTTTGAAAGTTCAGAATGCAATATTTTCCAAACAAATATACAAGAAAACTTAGATGATGACTTTGTAAAGGAGGCACTTAGAAAGG
>contig11338_642_784
AAAAAATGGGTGGTACAGAAACAAGTCGCATTTACTTAAAAGAACTAATTTTTGAATTGGACGAACTTTTAACGAAATACTACGTTTCCATTCAACAAAAGAACTCAACGGATTCAACTAAAACACCATCGACTTTAATTTCT
>contig11339_1186_1376
aaaaaaTCTTGCCaTATTAATCGCTATTTATTCTAATCTTTCATCAaCATAAaGAAGTTTTAGGGGgAAAGCTtAAaTTTGAATAAATaGTAGTACCTTGTATTTTCGATCAGGgAaTACTTGATTTTTTttCaGATCCATTGTTtAAAATTACAaTgAAAAAAATGTATTTTTTtAAACaTTTACCgAAG
>contig11341_877_1041
CAAATACTCATTTGTGGAAGTCAAAAACTTTACGTtACAGGTTCAAATGATCATTACATAAGTATTTGGAATGATTCTTCAgCTTTGCTTTCCATAAATATATGTGGAAATGTTACTGCTTTAGGtATCGATTACAGTAGAAATCTTATAATTGCTGGAACAAGC
>contig11341_1114_1244
GTGAATTCCATTTTAGTTATTAACAGCACTCATTTTTTGGCTGGATATAAAGGGTTTATAATATTTTGGTCAATACCAGAAATGAGCCTAATCAAAAGAATTAATGATACAAGATTTGGAACAATTGGAGA
>contig11350_33_183
TTTaAAAAAGCTTCTTTCTCATGGTCGAAGGATTCTAAACATTCAGATTTAAAAAATAtTaAATTAATTGTACCGagAGGGAAACTGGTTGCA
>contig11360_659_903
TTTCCAGATGATGAGCCAGATGAGACCACACAaCCAATTATAAATAACACTCTAAATACTCCTCGACAATATTCAACTAACTTTAGCTtACCAATTCATATGGCAATTGATAGAACACAAGACTCtGACACGAATG
>contig11364_238_349
CGCCATTAGCCATTTGAATAGATTGATGATATAATAAAAACGAGCGTATACTACATATCGTTTTGTTAGATCGAATTTTTTAACCAGAAGTTTTCGCTGATCAAAATGGGAA
>contig11378_128_148
TAAAGATTTAGCTTATTAAAA
>contig11385_263_370
TTACTAATAACCTGATTGTGCGCAATGATGTGTATGGGATATGATTTCTATGAATTAATATCCACAGTCGTTATTGGAATTGCAACTCCATTATCGATTAGATCTGAT
>contig11396_234_393
CAAATCCCATCAAATCAATATACAACAGTACCACAAAATGCTTATATAAGTCCAAATGACATAGTgAAAAaTTCACAGATTGTCACGGGTAGTCAAGTCATTCAAACAAGCACTCCAGTTATATCAAACGAAAGTCAAAGACCTAGACAATTACCAGGAC
>contig11408_3011_3161
TAATAGTTGAAAAAATTATTAAAAAATGTTTTAAATGTCCAAGTTTATACAATTCGAATTCAGAGTATTTAGCCCATATATGGTCTTGTCATATGAATCAAAATAGTCCGAATTGTTGGCAATGTAAACTTAAATTTCAACGACAAATAGA
>contig11409_102_299
CTTGTTTCTAATTTAAGTACAATAAAAAAAaGGAAACAAGGATAAATAAAAATAGTAAATAAGTTTTAAAATTTCAAAAAaCGGTAATGAGGCTTCTCTTCTGATCTTTTTTATCGGTTGTCTATTCATGGCAATTTGGTATGCTTTTAAAGAACCTAGAATTAAACTAAAGCTGAATTATAACGCACCTTAATTTTG
>contig11409_1112_1265
AGATGATATtAAaTTTTTtATtAATATCATGGTTTACTTTtATTACACAtGCACAAGATACAAATCGACATGATGCAACAACACCTGAATtAACTATCAGTCgTGAAATCAATaTtAAAAATTTAaTAGAaTTAAATAATTtATTAGAATCAGA
>contig11410_2048_2150
AGAATTCAAAACAGTCAAACTCGACTTGAATTTAACCTCAATTGAAAATTCATTTTTAATTGAATACCCGAAAATTTTTACAAGTGATGGAAAAATAAACGAG
>contig11431_436_671
AAACTTTCTtCCTTATACTAACTCTTGTCCTATCTCTAGTTTTGATAGTTGCGAGTTTAATATTCTGGATAAATCCGACATTGTCTTCTGATTCGAGTATGGTTGCAATTATCATTGTATGCTGTGAATTAGGGGCATGTTTTTTTTtATGGATTCTTATATTGCAATACTCAATTCGAC
>contig11437_1_122
TATCTATACTTTACTGTATAGGAGAAATAATCTTAACTGTAACTAGCGTGATTCCTTTtGGTGCACCTAATTTAGCTGGTCCGGCTATAGCACTTTTGATCATAGCTATTGGAACTGGAGGT
>contig11444_524_618
CAAAATAGAAATTCCAAAAAAAAaTTACTCAATTTTTCAAAaTGTCTAGTAATaCGGAAAACTTGAtCAAAaGAAAaGTAaTGAGCGAAGAAGAA
>contig11446_1545_1723
TAACTTTTGGCCGTAACCGTAACAATAGCTCAAATATATTAAAaTTGAAAaTTAAGTCGAATTAACGTTGGTTACGGTTAAAaGTTATGGTTGACGGTTTACGTTACAATTTTTTAAGAACCACTGTATTTAAGATATATAGGACTCTTGAAAAAaCAaCAGACACcAATTtAAaaAAA
>contig11450_128_343
AAGGGACATATTTCATGGCCTTAGAgGACCACCAAAAGGCTTGCTTCtATTTGGAcCACCAGGTACTGGAAAAACCCTCATAGCTAAATGCATTGCAAATGAATCTAAATCGACATTTTTTAGCAtCACTGCCTCTACACTTACtTCAAAATGGGT
>contig11457_2112_2234
AAAaTACATGATgaTTtGTATGAAAGAGTAAATGGAATTTTACAAGGTTCAGTTTGTTCTAGGAATTTATGTGATTTGTATTTAGGACAAATCGAGCGAAAATTATTTACATTTGAAGAGGAT
>contig11457_2334_2485
GAAAGAATGATAATAATTAAAGATTTGCTAAAAAGAGAGCTTAATCTAAACGAGAATAAAACAGTTCTATACACTTATCAGAAACCTTGTTTATTTGATGGCTCAGATTCAATTATAAATGTAAGTGAAATTTCtGGTTCGAATGAATaCAA
>contig11468_5_136
tGGGTGTTTCATTAAAAtAGCCAaaGGGCAaGCTGTGTCTtCTAATATGTATTCTTTTATTTGAGCACCGTGTTTTtCTCTTTCTtCACGAGACGGTGTtACAACcTAAAAAAaTATTAATTtAAaTAaTTT
>contig11470_9_183
TACTTTTTCCATATAAAGTTTTTGCAAAAAATCAGAACATTTTTtATCATCTTCAGCAGGAaCTAATGACATAGGTATTCTTCTAAtGAATATTTGGACGTTTAAAGGAATACCATCTTTAATATCTAAAAACGTTGGTGAATGACCTTCAACATCATCAATAGCAAGAGTAATA
>contig11470_263_296
CCTTAATTtGACTAGCCATCAAATTGAAACCTTt
>contig11483_836_920
CTGTtATGTCCATAGGAATTATAAtGTTGATTAaCAACTTGTCCTGACATTGAaTAACAaTTGCTATtaCcATTATtGGATCCAa
>contig11484_1203_1402
AAATCTCGTaAAAAAGAACAAAAATTGGTTGGGTTTACACTATTGACCCTGTGTCCTTGAGTTATGTTTTAGTAGAATTTATGTCAGATGAACCCAAAAATGTAACCGTTATAATGGGTGAAGAAGTCGCTCAAGTCAAAATTCT
>contig11522_559_704
TGTGCTTTTTCTTGAAAACAAAAGGAGCAAACATTCAAGTGAGCGTTTCATACAGTTTCTTAGCATTTTTAAAAGGTAAAGGCAATTCTGAAGAAAATATTACCAGAAATTTAGTTTTAGAAGCGTCAGATGAATCTAAATAATTG
>contig11548_1452_1615
AAAAAAAaTAAAATATTTCTAAATTTAAATtATTTTtATGTATAACCACGAAATAGaCCCGTTTGTTGATAATTCTCGGTCAACAAAAaTCCGAAATATTCCCATTaCAATTATACGCTCATCTCAACTTACCAACACAGAATTTCCAAtACCtGTTCAAATTG
>contig11553_1256_1453
ATAATTCAACGGGAATGATTCAAATTCATTAATTCTAACTGAATCGAATAAGTTTTGCTCTTGTTCAACgCGTTTGTTAATTGAAATTCTTtGCTCGTTTTTAAAAAgaTCTATCTCATTATGTTTAACTGTAGTCAATATCCAATTGTCGACGACTAAACGCATTTCTTTTACGAATCTTAGTAAATACTAATTTAC
>contig11559_923_1131
TATGGATATTATATTTGGCCGTGTTCAATAATAATGGCCAGATTTATACATCAGAATAGAAACGGAATTTTCAATTTAAAAGAAGCAAaTTTACTAGAAATCGGATCAGGTACTTCGCTGCCAGCAATTATTGCAAGAAAATTTTGTAATCTAA
>contig11566_1_251
GGCCGAAATAGTTGAaGAaTATGCTAGTGTAGCTAGAAAaGTCATATTTtACtCAATAGGTATTGATACTCTTCTTGCaTTTGGTTTGTTGATATTTGAGGATCTCCCATCTAAATTAATTCTTACTTGTATTGTTTGTAATCTTTTTtACTATCTATCAGTTCGAAATTTCCCAAATATCAAATTATCATCGCCAG
>contig11570_43_183
aCAAAAatCTtGAAGAAGaGTtAGTtGTAGATTTTGaTTCAAAAaaTAAAACTTGCTAAAGAATGCATTGAATTTtGTGTGACTGAAGAAGATATACCAAGTTCAATACCAAAAaCACATTTTTGGTGGTTTTAATTTAAA
>contig11575_63_188
TTTTAATATAGAAATACCAACTATAGAACGAAAGGAaaGAACGAAAGGATTAAGTTTTGAAGAAATACATTATCGGAACAAGCTGAAAAAGAAACAAGGTGATtGAACTTTATTtCACAAGAGAGT
>contig11578_1632_1799
ACTGAAGCTAtTcCTAATTATGAGtTTTGGGCTTCTGTTCCGGGAGATTTTAAAGCTGGTGTATCATTTACAGTGTCGAAATTTCGTGGACAACAAAATTCCTACAGTCA
>contig11580_22_257
aaaaataatttgaaatcttatgcataaaattaagaaaaaaagagTGTGGGAtAAGATAAaCAATGCGATTTtCTTtGTGTTTAGTGCTTTTGGTAAAGGTCACAAGAGATATATAAAaGTGAaTTCAAAaTTTAaTGAATGAAAGTTTTAAAATTTGAGCTTT
>contig11583_750_942
ATAATTTCGAACTATTTTCTTCATCGTGAATTTTTCCTAATTGATTTTGTTGTCGTAAAAGTTTGGCTTTTTCATAAGGTGGACTTATTGGTTGACATAAGGGCaTATGAAAATTATATTCTTTACCATCTAAACATAATGGATAAGTTTTATCTGAaTCATAaCtGGTATTTAAaTCACCACACGCTATAAa
>contig11596_298_448
CCTCTACACTTTTTTtCATATAAATTAaTTAAATCACCTAGATTATGAATTTTATGACCTTTCAAACGAGTCGCATAGACTTTTCCGATACCTGGTAATTTATTCACGCATATAGATAATGGAAAAGATCCAGATATTATATCATATTTTC
>contig11606_3_165
CGCTAATGTTTGTGGTGAAGGTGgCGAATATGAATCGTTtACTTTAGATTGTCCTTTATTTAAAAaGAAAAAAaTTGTTATCGATGAATATGAACTTAAAATACACTCGAATGATGCTTTTGCCAAAGTAGGATATCTTATATTtAAAAAaTTTCATTTAGAA
>contig11607_954_1077
AAAAACTTGTTTTTGGTATTAGCTCACTTGTATCTTTTGAaTAAATCATTGCACTTATTAAAaTACTTGTCGAATAACTTTTTTtCTCTCcACTTTCGAATGGCACTATATAAGTAAGTAAAAT
>contig11632_619_781
CAAGAAGACGATGAAATAGTTTTACAAATTGTTtACGTTTTTtATCAAATGATATTTCACAAAaGTACTAGAGATATAaTAATAAAGAAAACTCAAGcGCCTGCTTaTTtAATAGATCTAATGCATGATAAAAATGCTGAAGtAAgACGTGTGTGCGGCTTAA
>contig11634_35_209
GCTTTAAAATCTGAGCTACCAAATGCTTTAATATCGTGGGATATTAGTCCATGGTTGGGTATTGATGGTATGAGAACATGGTGGGGTTATTTTGAGACTGCTCAAATTGATTATATTCATACAAGTGGTGGTAGTGTAAGTCTCATTTATTTTATTTATTACGCTTTATTTTGGT
>contig11637_98_259
TGATAaTGCAATTTCAATTTCTGTTAATCTAAAaGATGTCATTTtAAAGCAATGgTTGAATCCCTTTTTTTGAATTtCGTCTCCCAAAaTTATTGATGCAACATTTTTATCAAaCTGGACTTTTTCATCTAGCATTAAAAAaCAATCAtCCTCCAAGAaGAG
>contig11665_17_141
AaTtACACCGCcAaTATGAGTCTCGCCAGTAACTAATAAACTTTGCTCTAATACTTCGAATTCATTTACATTTACTCTTAATTGCCAGCTCGGTGTCATAGACGTTTCTATATGCAACATTTTAA
>contig11666_632_732
AGGCGATGATGCTGATAGGGgAGgTTGAATTGTATTATACTGAGGAATATGTATAGGAAAATTTTGACTATTATACGCTGTTGGATTTGTTGAATAAAAAT
>contig11666_398_523
CAAATCTAAAACTTAATTCCATGTTGGCTCATTTGCTGCAGGAAAAAAATTTTGACTTGTCACATAACTCGGTTGATAATTCGAATAAGCATTCGGTGATAATGAAGATGATGATGATGTTtGTAG
>contig11680_3_236
TgGtTTTCTCaAATTGGACTCAACTGaACAAATTTTCaAAAAGTATTTTCTATTAAAgGCTAtAAATTGTTATGAGAAACGagTTAAACTATTAGAAAACGAAGCCTTAAAACtaGGCGAAtTAAAATCTCAAGTACaACAAAAAAtTTTGACAcTCGAAC
>contig11707_210_389
TTATTTTTCAAaCGTTTTaCCAAatAAGCTCAAAaGTTTTGCTTGGCTtAaGaCATTtGgTAAaGAGAGTAGACTTAATGCTGCACcAAGTAAaTATAGCTTACCTAaTGTAATTAaGCATTTAaGTTCTATTGATcTtAcTtcACCACGTCGATGAGAaTTTTtCGtGTAAAaTGAAaA
>contig11712_103_276
CAGGCGTACTCATTGGCATATCACTTCCTCCTTAATTTCAATCTCCCATCTCTTTCTaTTTTTTTCATTGCGCATTTTTATTTAAATGTCGATTATCATTGAGTTTACAAAATATTAAAAAAAAAAaCAaCAGAGATTATGTtCTTTCGTAGCGAAATGCCTATtCTATTTCAT
>contig11746_3_198
gttgattctttacaTaaacaTAtgaagCTTCATAAGCAACAACAATTGCAaCAACAAAaTTCAAAaTCAATTAATTGaGGCtCAAAaGTCTCAAgATGAGgAGAAaGCTGATATGACTAaTAatACTTTAGATAGTGGTGTTGTtGTTTTAGATGATaCTATTAATGAAGAAAATtATTTGGaTGAaGAaGTCGAA
>contig11751_26_227
TCTACATTGACTGTCACTAGTaAtTCCaAAAAAGAATATTTGAATCCTAATATTCGAAGCTATGAAGATTCAGTATCCTATaCTAAAAAGCTTATGATGGTCGGTATTTCGAATATCGTCTACTTGAGATCACttTTCCG
>contig11754_1_161
CATAATAGCAATcccaaagttttaagtacgattttCAaTATTCTGATTGCTTtGTGTtGCTCAGGTTTATTTGTTTCTTGCTCTTGGCAAATTTCAATTGGTACTTTATTAACTTGTTCTTCAGTCATTTCTTATAtAAGTTTTtAATTTTAACTATGTAT
>contig11772_1388_1473
CCTCGCTTATATCCCACACCACTTGTATCCCATTTTGGATATATCtATTTTTTTAGAACGGATTACCCATATCTGATTGTCCCGTG
>contig11773_1062_1189
GCATTTTTTtCAGATAAAACCATGACTCTTGCTTATCTAAGTCTGCAGCATCTGATTTTTATtCGAATGGACTGAGTATACGCAATAAAATTTTGACAAACACGTTCAAATGAATATAATCAGAgCTT
>contig11781_1_568
GTTACACAAAaTATGGGTTCCAGACACTTATATTGCAAACGACAGAAAAACAtACTTCCAtAAAGCAACTGTACAGAATAAATTTATTCGCATCAATCCCGACGGACAAGTTTTATACAGTATGAGAATGACAGTTAC
>contig11783_2114_2290
ATCGTTTTGAATAGGAGAAAATCTCCAGTTGCTTTGAATAGTTaTAGTTCTCAGTGAACCAGTTATGAATGTCACATTTTGAATAAGATCGTTCAAATTTCTTAAATTATCAAAATTATAAATAAATATAATATCAGATGAATTCGATACTGAGCCATTTCGAAACGTTTCCTCGAT
>contig11784_976_1210
TATCACAACGCTAAAAATGACTGAAAAAGGCTtGTTTAAATACTGTAAAAGTGGTGATTTAGACAAAATTAAAAGATGTCAACTTAATATAAGAGACAAGTAGGATCCAATACCACTTTTTTACGCATGTCTTTGCAAAATAAATTGGTACATGAAACAGATTTAT
>contig11786_1_123
aaagtatgtcgatgattttttgaaTAATAAaCTGTAGATTTGACCaCCCAAAGCCATTGTTTATTTTtATTTTTtCGATATATTtGTATCTAAAAAAaTAAaGAAaTAATTGGTAAAAATTAA
>contig11789_307_324
GGTAAATCAAGCTTTTCC
>contig11793_11_176
GGCTTCTAGAGATTAtttCAGAGCCtttCTTaacaaaGaaaTTGTCGAGATTCTCTAAAGCAATACCaGAGTCCTGTGTTAGCTGAGTATTTAAAATCTTTGATTTTTtCCTAGGAAATTCATTGAAAAAaTtATCTGTTtGAACACTTTTTtCAACAAATTTtGT
>contig11805_14_205
[truncated: 1,048,118 more chars]
