# Supplementary material for: Comparative transcriptome analysis of obligately asexual and cyclically sexual rotifers reveals genes with putative functions in sexual reproduction, dormancy, and asexual egg production
Source: BMC Genomics. 2013 Jun 19;14:412. doi: 10.1186/1471-2164-14-412 (PMC3701536; doi:10.1186/1471-2164-14-412)
Supplement: Additional file 4 — Assembled transcripts for sample CP2 less than 200 base pairs in length. [file 1471-2164-14-412-S4.fasta]

>Apc10_55821_2_178
TCCTAAAGATACTAAGAACCAACCGATTAAAACTTGGATGTTACAATTAGCTGTTTTGGCCAATCATCAAAATGGTAGAGATACACATATACGTCAAATTAAAATACACTCACCAATAGAAACCACATCGGTTATTTTACAGCCTAAATTTAGTGCTGTTGAGTTATCAGAATGGTC
>Apc11_29489_2_139
GTTCTTGTTAAACCAGTCGAAAGTGATCTAATTAAAGATCTCCCAGACGCTAGTCTTGTTGATAAAAGTAAACTTCTTTGCATAACAGACATTTTTTTAGATTTAAATTTTTATTTTCTTTTTTTTTCAATTTTTTTT
>Cdk5_37585_574_896
CAAAAATAACAATTTAAAATTATGTGATTTCGGTTTTGCCAGAGAAACTTATATGAATGGCTACGACGATACATTCACTGAATATGTGGCAACTCGTTGGTATAGGGCACCTGAATTAATATTATTTTGTCCTTATGGAAAGCCAGTGGATATTTGGGCGATTGGTTGTATTGCTTGTGAATGTTCAAATAGTCGTGC
>Cdk5_37585_4865_5195
AAAATTCTAAGATAGATTTAGAAGCAAAATCTTCTCTAAAACGATATAAAAATTCACTTCAACAATATCAAAGACCTTTTCCGTGGATAAATGGTCAAAATCAAAAGCGGGTAACAGATAACATTCCTATTGAAAAAATTCATGGTAATAGCCAAATGTTTCAATCAATCAAACTCTTAAATTTTCGCAAAG
>Cdk8_09422_2170_2303
AAATTTTCTAAATTTAAGAGAACACAATCATCAGGTAATTTGAATCAGCAAAACTTGCCTCAGGGAATGATTGGACAACATCATGGTCAAGGACAACAAGGTAATCATCAACAAATGCCTCAACAACATCCTCA
>DAZ_55269_1074_1215
TTTCTAGAAACAGAATAAAAAAATATATTTTACAAAAATCAAATGGTAAATAAGAAAAATTGTTATCTTTTTTTTTGGTTTCCATTATATTTAATAAAATTATAAAAGTCGAATTTTTTAAAATTTTTATTTGTAAGCATTT
>DMRT_09326_2_108
AAATTACCAAAACCGTACCAGAAATATCTGATTTTGGAAATCGTTCAAATGGCCAGGCTTTAGAAGGCGGTGTACGAAAGCCTAAATGTGCGCGGTGTCGTAATCAT
>DAZ_55269_1360_1604
CGCCATGTCGCTCAAGAAATGAGTACCTATGAAAATGACAGCCCTCCACCATATCCTGGTAATGGTCAAGTCGTTCAAGAAATGAAATCCTATGACAATAATGACAGCCCTCCGCCATATTCTGGTTATTGATTTTCTTTCAATAGGATTCAACGAAGC
>Ercc4_09134_55891_2465_2584
ATTGTTGACTATTCATTTTCCAAAGTTAAGAATTTTATGGTGTTCCAGTCCCAGTGAAACTGCAGAAATTTTTGAAGAATTAAAAGCAAATAGCCCTCAACCTGATGCAGAGACTGCGAT
>GHICQ5101A0Q6T_86_260
CATTAAGCCATAAAAACCCAGTCTTTTCATTTTTCAATGGATTTCGACATAGTTTTTGTGGCACTTAAGCCAAGTTTTTCGGGCTTTTATTGCGGCGTTAAAAACAAATATTTACTGTATTATAAATTCGCCATTAAATTAGGAAGCAAAAATCATTTTAATAAAATACACTTTT
>GHICQ5101A0YFY_19_149
GTTTATTACCAATACCCAATGAGCCCACATAGTCTTTAAAGCAATCTGGTTTAGGAACATTTCTAGGATACATATGATTCGAGTCACTACATTGTAAAGTATCTATAAAAATAGCTTTGTCAATATGAGCA
>GHICQ5101A14M1_16_128
ACAGGCTTTACACTCAGGTTCCCTTGTACAAGCAGTACAACATTCTTCAATACTCAATTTATACGTATAAAACAAATCTTTACCAAAATAGTCAACGTTATTCTCATATGTAC
>GHICQ5101A1E9D_21_192
GGGAAACTTCTTTTTGAGTTTAAAAATAGACCTTGATTGTTCATTTTCGAGTATTTTTGGATTATTGACAGAGCCAACAAATACAAAGTCTTCTCCATCACTGTCATCCAAATTTATTGTTTCAATAATTTGTTGTTTTTTAGCCATCGTGTCAGTTATATCTTGAATTTCG
>GHICQ5101A1JAF_21_217
GTTGGCATTGCTCGAACTGGTAGTGGCAAGACATTTGGCTTTATATTACCAATGTTAATACATATTATGAACAATCAAAAATATGCTAAGTCTTTTAGTAGAGAAGAAATACCAGGTCCAGTAGGTTTAGTCGTAGCACCAACTAGAGAATTGGCTATGCAAATACAGCAAGTAGCCGATGATTTTGGTAATCAATT
>GHICQ5101A1S99_35_226
AGGCTCGTCATCCAGATGGTACACAAGCTCCAGTTAAGTATGAGTTTCTTGATGACAATATCTACCGAGTAAAAATATTTCCATTAAAAACCGGTGTTATTCATTTACGATTTGAGCACTGGGATGAAAATGAAA
>GHICQ5101A238M_18_164
AGGTGTTATATCGTCTTTCGAATTCATATGCTAATTGTCGCATTATTAAGCATAGTTCTATTCTACTATTCTTGCACAAATTATTTTTATTAATTAAGCTAAATTGGTCATAACTAGCTTTTGTCAATCTCCAACTTATATAATCAC
>GHICQ5101A2CGM_118_269
ATCAAGCCATTTTTGTGATGTTAAATTTAAAATATAAAGTTTATAGCCAGTCATTTCATAGGTCTTTAGAAGTTCAAATTTGTAATGATCGTCAGGTTGATTTACGTAATCATCTAAGGGTGTAGCTGAGATTACATAAATAATAGTCAAAA
>GHICQ5101A34OJ_19_118
GTCCATACAGTTAGCATCATCCTCATCACTAAATGAATTCAGTCGAATACTAGACGCGTGTCTTCTCATACACTTATTTTCTTTTAATTTTGAATTCAAT
>GHICQ5101A3NZA_19_180
GCTTTATCGAAGAATTGTCTCGTTCCAAGAATTAGCAATGGACCTGATATTCATCATTTTGTACTCGGTTCAGAGGGTACTTTGGGTGTGATTGTTGATGCTACACTCAAAATTAGACCTTTACCCAAATGTGTTAAATATGGATCAGTCGTATTTCCATGT
>GHICQ5101A399R_354_456
AAACAGTTTTTTAGTTGTCTTTCAAGTATTTGGCGTTTTATTCATTGGATAAATTGTGTCGGTCTTAATTTTGGAACAGCTCAATCGGCAGGTGGTATTCCTG
>GHICQ5101A5ZID_20_136
CTCTTTGGTCTGTTCGCATTGTTCTTTTTTGTTCGATTTTGAATTTTGAAATTTACGTTCGAACCATTTTTGAACAAATTTTTTCTCACATCCAATTGTGAACTATAAACACTCAAG
>GHICQ5101A6FNB_30_184
TAAAAAACAAAACATGGATGAAACTATCCAAAAAATAACTACAACCACTGTTTTAGAAACAGCGGTTGATAGTTCAACTAAAACAAACGATGATACAACAAGTAATGGCGAAAATCATCCATCTACTACTTCAGAAACAGCGGTTGATAGTTACA
>GHICQ5101A7PZ0_23_127
CTGAAATGGTCGAAGAACTTGTTAATGGTACTTGTTTTGCCCTAGAAGTCAAATCTCAAGGTTCACAAGGTACTTTTAGAGATTTTTGTGGACCACATGACCCCT
>GHICQ5101A8KP6_184_287
TTTTATTGTGAACCTTGGTGAACTGGAAAACTTTGGGTAAATTCAGCGAAATTAAAAAGACCGTGAGTGTTCATGAACGTTCACAAATAGAACACGTAAATTAC
>GHICQ5101A8VT6_58_287
GTTTGATTGATGGAGGAAGAGAAGGTGAATTTTTCAAAGAAATGAAAGAACTATTTTATTACTCTCAACTAAGACATCATGGATTAAATGAAAACACAGAGCGCGTAATCAAGTTAACTATTCCTTTAGGAGAAATTCCGTTTGTAATGAGAGGATTGGGTTTTTATCCAAC
>GHICQ5101A964R_38_231
ATTTTGTACAATTGTTTCATCTTTTTCCAAGCATTTATCCGTGTCGAAAATTTCGTTAAATTCATCGTCTGATGAAAATATATCGGGTACTAAAAATTAAGCAATGCCCATAATTCATGTAAATTATTTTGTAATGGTGTGCCTGTGATTAACAAACGATTCGCTGAGCTTAGCATTCTAACTGTAACAGATCT
>GHICQ5101AEWCS_18_42
AACAAAAATAATGGTGAAATAGAGG
>GHICQ5101AF39S_29_135
ATTAAGGATAGAGGTTACAATATTATAGCAGCTGGTGTTGGATGGGTTGATCAAGAAGAGTGTAAACTTATGTCATCAACACCATATGATTTTGAATATGGAAACGA
>GHICQ5101AFI5M_53_223
TTATATTTTACTTGTGTTTTAGTATGTTTTATCATATCATTTGTTTGTCCTTTAATTTTAATCAAGCTACAATCAAAGAAAAAACTTATTCATGGCCCTTGGGATGAAGCTTTAATACAGA
>GHICQ5101AG0D4_104_188
CGCCAAAATAGGTTGTGGTCGTCTCATTGGCCGCGAGGTAAAATTTTCTTTCTTTCATTTAAGATAATTTTGTTAAAGAGAATCG
>GHICQ5101AG74U_43_265
AAAAAGAGGTTGGACTACTTGGACAAACAGCAGCAGTCGATTCAAAACGCGTTTTTTCAGCTGTTCCAATAGTTATGGACCTTTTAAACATTAATACTAATCTTCACAGTCATTATAAAGCATTGGGTGGATGGACTTTGGAATTCGATTCCTATTATGTTTC
>GHICQ5101AGB1G_20_190
TTCAAATCGAGCTTAGCAGATGCCTCAATAAACTACAATGTGAATTCTTAGCTAATAATTGACCTAACTCTTCAGTGACTTCTCTATCGTCATCTAAATCACATTTATTCCCTACAATAATTAACGGAGCTGGATCTGAGTCTTTAATAGTCGTTATTTGGTCAATAATTG
>GHICQ5101AGW8A_242_376
GGAAAATATACTAATAACTAAGCAAAATGTAGTTAAATTATGTGATTTTGGTTTTGCTAGGATCCTTGTTCAAAACGAAAATTTTACAGAATATGTTGCAACAAGATGGTATCGAGCACCTGAACTCCTGGTCCT
>GHICQ5101AHKWZ_26_112
CCGAATTGCCTGATGAAATCGATATTTCGACTTATATCGAATCGAAATAACAAGACGAACAACAAAAACAAAGAATGCATATTTTGG
>GHICQ5101AIM7D_21_192
TATGAAATATTAATTTCTTTTAAATTAATTTGTGACAATATGCACCTTTCTCTTCTTCTATTGCCCTCACTTTTTTACTAAAGCTGTCCACTGCCTTTTTTATTTGTTCAAAAGGGACACGCTTTTGACACGCTCTTATGATTTATTCTTAAATGCTTCCCTATTTAGAAAT
>GHICQ5101AIZ9U_23_126
CACGGATCCAACTGATACAGCTTTACTTAATTTATTGCCATTTTTAGACTCATTAAGATTTTGTTCAGATGTTAGATCGGTATTAGGTAGAAACCTCAGCAACT
>GHICQ5101AJX3N_27_133
ACCGTAAAGCCTTGCTTATAGCCCAAGGGAATTAATCGAAAAATGACTGGGGGTAAATGCCAAAGTACTGGGGAGAAGCTAATAAATAATTCTATCAAAAATATTTT
>GHICQ5101AKPIS_93_225
TAAAGATCGAATAGAAGATATGCTTAAACGAAATTAACGGTAATGTGGCCAAAAATTCCATATTTTTCTTAGGCGATGGAATGGGCGTGTCGACAGTTACTTCTGGACGTATATGGAAAGGCCAACTAAAAAT
>GHICQ5101AKX68_40_131
CGTCGTCGTCGTCTGGCTAAGTTAGTTGGAAATTGAATAGACTTTTTATGTCTTTAAATATTGTTCAAAAAGTGGTTCAAATTCCAGTCCGG
>GHICQ5101AKI70_20_331
AATAAAAATTTGCACTCATTAGTTGCCTTATTTAAGGAATCTAAATTTAATAAAAAAAAAGCAATCTTTCTTGTCGCAGTTATACTTTTAAGTTTAATTATTGTAAGCAAGATGACTCTAAATGATGAAAAAGAGAAATTTGTTGAAAAAGGTACAACGGATGGCCTATCGAGAGT
>GHICQ5101AKYWX_58_171
CTAGCTGATTGAAGCAAACTAATAACTTCTTTATTATTAGTTGCAAGTTGCATAGGGGTTTGACCTCTCTTGTTTCTAAAATTGAAATAGCTCCTTTATTTAATAAGAATGAAA
>GHICQ5101AKZDQ_161_238
CTTGAATATCAATGTTGAGTTTCTCTTCCAAAATTTTAATTTGTCTACTAAACGACGAGTCTGATCGACTAAATACCG
>GHICQ5101ALM20_18_113
AGGTGATTAACAGCATCATCGGAATATATTTCCATTAATTCATCTAATTGCTGGTTATTATATAAATTTATAAACTTTTCCAAAGTTTCCTTAAGG
>GHICQ5101AL2QN_282_445
CGAAACAATAAAATGAGCGCATTTTGTTAGTATAAATTTAGTAGAAAAAAATTCAATGAATAATTTTAATTTATTTAAAAATGTCTGAATTTAATTCATCACACTTTGCTGGTAGTCTAGGCCCATCGACTTCCAAGCAAAATCCGCCTAAGCTATTCGGCCTG
>GHICQ5101AMI3U_42_130
GATGATTTTTATCTTCGACTTCGGCAACTTGGATTTGCTCTCTTCATTAGTTTAAGACTTAATTCAGGCTCATTTAATTTAAGCATACT
>GHICQ5101AMPP4_22_152
CCTTTACCGACTCATTATGTTCCGGATTGAGATTCATCTCATTTAATAAATTTGTATTCGGATCGAAGTTATTTGATCCGGCCGAATTCATTTCCATTTCTAAACTACTGCTTTTTTATTATGAATTTTAA
>GHICQ5101ANK6W_90_209
AAAAAAAATTAAATTGTTTAAATTTTAAAAATGTACTCTCACTATTTGCCTGAGAGAACTGGAAGCCATTCGTCGAATTATTCTCGCTACGAGCCAATTACGACGCCTAAATACTCCTGT
>GHICQ5101ANYWF_18_204
AGACTTTTATTTATATATTTGCAAAATATATAAATCAAAAAAAGGTCATGGTTAAAAAGCCTTTAAAAGCTGAGGCTAATTTGGCAGAAAATCCTGAACAAATTAAAGATTCCTTTTATGAAAAAGAAGATGGTTTTGTTGATTTTCAAATGAATAAAAATTAATTTCTTTAGATATTATAGCCGAA
>GHICQ5101AO6MF_22_189
GCTAAATTAGCCATGATGGGTCTTCCAAAGAGAGATGTCTTAGTTGGCTATATAATACCCAATGAAGATTATATTGATGAATTCCGTAAATTTATAGAAAATGTTCAAATTGTTTATAATATTTCACAAATTCATTTTGATAAATATCCTTTGTAAAATCAATAAAAT
>GHICQ5101AOEOA_22_187
TGAAACACAAAATTTAAGTGCTTATTCTCCCATAAATAATTCTTCGTCTTCTTCAAAACAAACTGAGCTTTCGTCTTCTATGATAGGTCAAACCTCAATGTTTTCC
>GHICQ5101AP9CY_42_156
CGCCAGCTGAGTGATAAAAGTAAAGAGCTCGATCCGATACGCTTGATATAAGACCAAATATTAACAATATTAAACCAATTGCATGAAAAAGTATACCAATCATGGACAAGCAAAT
>GHICQ5101AORFS_17_205
CAGGAATGGACATGTATGAACCATATTCTAACGAATATACAGCTAAACCAACAACTACTACTCATCGTCCTAAAAACTACCCGATTTATTCACCGAAAAAAATATTCCTTACCAAGCTCAACCTTCATATCCAACCCATCAAGCTAAACACGTTTATCATGCCCAACCAGCTTATCCAACCCATCCACG
>GHICQ5101APNE4_68_265
CAAGGTATACCATACGATCCAGAACTAACTAATGAATATTATCAAAATGACTTTGAAAATGATGATTCATCGCCCGAAAGAAAACCAAGATCAACCATAAACTCCTTGTCTAAAACAATTGGTGGTTATCAACGTAAAGCTACAACTGCTTTGCCAATTAGAAAACCATTACCTAAACCAAGTACAGACAAAAAGGCG
>GHICQ5101APY66_22_189
TTTAGGTCTATTAAAATTGTTAATATCAAACATTATTCCTTCCAAAAGAGATTTTTCCTCATCTTCTTTTTCTTTGACATGTCGGTTTTTTTCTTCTACCTGGTTTACTTGGGCACTATAAGCAGCTTGTCGTACCAAAATCAACAACTTGCAAATTTTTTGAAAACG
>GHICQ5101AQC80_19_148
GCATTGCATACTGGGCACTGAAATCTATTTGCCAAATACTCAATGTGTCTGTAACAAACAGCAAAGCCACAAAATGGTAAAATTATTGGTTTATTTTCATCACTATTTTCGCATATTTTACAAGTCGACA
>GHICQ5101ARJA6_228_326
AATGCACCTGATCCGCACATTACACCTGCTTCGTTATCTTCAGCTGGTTTAGATCTTAGACAATAACCACATGTTTCGTTAAGTATGGTCTCATTTTCC
>GHICQ5101ARV97_27_111
ATACTAAGCGAACCAGTCTGATTAATAACTGTTTGAGCAGGTATTTGAGTAGTTTGTTGAATTAGATCGAAATGGTAATAATTCG
>GHICQ5101AS02H_18_128
AGAATATTAACAAAAGAGTGAGAATTTATTTTTTCTTGGTGTTCAGGCTCTTCAATTCTTAATCTCTTCATTGGCGAAAATAAAAAATTCTGATTTCCTGATGGATTTGAA
>GHICQ5101AT1JO_18_305
CCATCATCGAAAAAGTCCTTAGGTAAATATGGTATCATTTGCGTTGAAGACGTCATCCACGAATTGTACACTGTTGGACCACACTTCAAACACT
>GHICQ5101ATR4J_48_141
ATTTGTCATCAAGTAACGGAGCAGTCATTGTGGGCGACTTACACGGAAGTTTTAAGGATTTATATTATATAATATCAAAGTACGGGGTACCCGG
>GHICQ5101AVUW1_126_259
GGTTTTTCTAGGCGAGATAAAAAATCCGCCAAACCTTTTAAAAATCGTCCAATAAGAGCTAAAAACTCAATTGGCAATCGTAAGACCATAATTATCTGCTCGATTTGTGCCCAAAAATTGCTGATTTCATTCTG
>GHICQ5101AWN9Y_140_212
TCTTTTTGTGAATTGTTTCTTGATGGTGTTTATGGTTACAGATGCTTTTCGTGCAAAACATGCGGCCCTGGCG
>GHICQ5101AWTG7_21_171
GGTATTTGAGAACGGCGCCAAATCGTTTGTTAAAATTTTGAATTATTCGGCGTTATTAAATTAGAGGAGAGTGTCGTTAATTTTTATCAGAGTAAAGTTGAGATTAAAATGAAAAAGCCGATGCGATTAGTTGGGCTAAATTAGAATTTAT
>GHICQ5101AWW6Y_20_184
GTCCATGTGGTGTTGCGGGCGAATACAAAAGATTTAAATTCGTCGAGTCCTTTTCAAGGCGCGAAGCGATCTGACCAGAAAATTATTGAAAGTGAACTTATTGAACTTGGTGCAGTGGCTGAAACTAAAGTTTTCGGTGGTCTTCTAAATTTAATCGACTCATTA
>GHICQ5101AYGUX_17_112
CAGACATTGTATTGTTGGTTTGATTTTACATAAAAATTAAATTTTGAATTTTTTTTGAATTTTTGAAAATAGCACTTTTAAGATAATTGACCATGG
>GHICQ5101AZGYO_40_154
CACCATTTGTAAATGCTGTTGATATTGGGTTTGCAACCATTGCTCATAGGATACTTTGTATTGCATCCATTGTTGAGCTGCTAAGCCCCAATCAACTGATCCCGGGTTGCTACCA
>GHICQ5101AZEYH_45_170
TGCAGTTACAGCTTGGATTCAAGAAAAAAGATTGGATTTATGATATTGGATCAAAAATGGACAAGTAGTAGGTCATTATACTCAAGTTGTAAATAGCGGAGCGCGTAGAATAGGATGTGGTGCTGG
>GHICQ5101B04V5_18_110
AGGTCTATATCTTTGTCTTGTTTTAAATGCAACATATAACTCTTTAGCTTCGCGATTAAATAGTGGTACGATACAAAGATTTGTCAAAATACA
>GHICQ5101B0SOI_34_176
GTGGTGGTTGAACTTGTGCTTGTGGTTGTTGGTAGTAGTAAGGTGGTCTTGGTTGTGATATCATTGGAGGTGGATTATTTACAAAATATGATGGATCTACTAAAATTTGTTGTGGTTGAACTAGATTTGGATTTTGGTGATGG
>GHICQ5101B0RTL_44_189
AAGAAAAAGCCTCTGCTTACCAAGCAGTTGATGAAAATATTGACCATAGTACTAAAATTATTGGAATTGGAAGTGGTACAACTATTGTTAT
>GHICQ5101B0V2K_21_169
AATATCAGGTGAACATAAATAATATTGATCGCATAAGAATTTCGCATTGCTGTATGCGTCTTCTAAAACACCTAAGACATCAGTGTGAGGATCTATTGCACCTATTTGTAGTGGATGTTCTGGTTTTTTATCCGAAAATATCAATACTT
>GHICQ5101B0Y1L_40_186
TTTAGAAACTAAAGTTGAAATTGGAGATTCGATTAGAGGTAAAGATGTATTTATAATTCAAACAGGATCTAAAGAGCCTAATGATAA
>GHICQ5101B1HWV_34_223
CAAGTGATTCAGTCTTACGAAATTCGGGTCTTATAGGAGATTTTAAAAATGCAAGTGGACTTAGTCCCGATCGCCTATATTACTCGAATTCTAATACTGAATCTACTCAGCCAAATCGAATTAGCTTCTTTAATAACAGCTTTTCTTTTAATTGTACTATCGACTATTTGCTTAAGAATTACACACGGAG
>GHICQ5101B2DJA_157_313
GAAATATACTTTTATACTTATAATGGTAAGACACGGTTTATGTTTGAATCAACTACAGTCCTCCCTCTGAATATTTGGCATCACGTTGCATTTACTTCAGCCGGACCAGTTATGAAAATATATGTAAATGGAACTTTAGTGGCAAACAAGACTCAAA
>GHICQ5101B2GUF_20_128
CTCTAATACCAGCAGCCACTTTAAGTTATCCAAATTCGACTCCTTTTGTTCAACAAACTTCATTATTTCCAAATCTATCCACAAATACTACAACAGCAACAACAGCGGC
>GHICQ5101B2ZZ6_210_230
CGAAAAACAAACCAAAAAGCA
>GHICQ5101B3LJX_79_189
TACTTGCCAGATGTAAATGGTTGACCAAATAATTGGGAAAACAATTGGTGCTGGTGTAATATCAAGCGGAAATTGTCTTGAAATTGACCCAACATCAGACGGAAATAAACT
>GHICQ5101B3REA_151_276
GGCTATTTTACAATAAAGCTCTTTAACATTAGAGAAACCGCTTATTAGTCCAGTTGGACTACCATGAGCCAATTGACAATGAAAAACAAGTTTAGGTTTCGAAGAATCATCCTGAGATGAATTTAT
>GHICQ5101B43G6_59_212
CATCAAAATAACTCGTGTGTGGCGCAGCTACGAATATTGTGCACTGTTGACGAGTTGATCGTTGTCCAAATTTTTTAATTGAATGAAAACCGAAAAAGAAAGCCAAGGCCCTACCGAGAAATCTCAAAATACCTCTAGCTCTTTTGCGCCATCC
>GHICQ5101B4GB5_31_65
AGTTTTCTTATCATCGATATCCGAGTTTAGTGTTG
>GHICQ5101B4UJ7_192_316
TACTTGAACGGCCAAAATTGTCGCTTGTACCGAGTTGAGTTTTTTCTTAGTTTGAACAAGTCGTTTTGTATATTCATCTAAATCTACCTTCTTCTTTTCATCCTCATAAATTACACTAATTTCTT
>GHICQ5101B5KMC_109_256
AAACTATTCATCTTCGTCTCTTTTGCTAAACAGATCAGTACTTAGTGCTAATGATGTACCAGATGTCAAATCTCCTTATGGAAGTATTTCACATGGTGTTAGAAAATAATACCTCATGAAATGGCATGCAAACTTGGTTGTAGTGGAA
>GHICQ5101B5BYJ_104_344
AAGTATGGAGTTTATTACCTTTGAATGAAAAAGGAAATTTACCTCTTGACCAATTGCCTGAGAGTGAAAATTATATAGTATGCCAAGAAGCCCAGGAACTTGACTGGGGTGCCATACTTTCTATATGTGTGGTGTCTCTTTTAGTTTTTTATGTTTTAATTTCAACACTTTATGACCTCAA
>GHICQ5101B5VOQ_108_248
ATTAGTTGGATAATGGTAATATCAATATTATGTATCGGAATTTCAAATGGATGAAATTGTAACTCCTTTCGCTACTGAAAATGACATACCAGCTGAGCAAATAATTAGAAATGCTAATTCATTGTTGGGAATTCGTGAATC
>GHICQ5101B6OKC_171_281
AAAAATGGTTTAAATATTGTCTTTTTGAGACATTTCAAAGTGGAGATAAAATGCCAATGGCCAAAGCGGTTAGTAATGTTTTATGGAGAACAGCTAAGCGTTATGTTGAGG
>GHICQ5101B7EF6_70_236
CAAAAGGGCTTTGGTGCAGGCAATTTTAAAACTCTTTTTGAATCAATTGAAGCCGAACAAGCCGAAAGAGGAAACCTTTAACATTTTGTTTTATATTTTTATTTGAAAGCTTATTTTTTTAGTTAATAAAAATTTTTTCTTGGTTTTGATTATAAATTGAAATCTAC
>GHICQ5101B7F5H_125_298
TAAGGTGCCCCAAGTCATAAACACTAGTAGGCTAGGATTATCAAAAATTCACCCCAAAAACTTTTTTTAGGTTAATTATGACGCAGAATTCGATTTTATTAGTGAAAAAGTTGGGTTCTTATATCTTATACCCGAGTTTCAGGGGGGGGGTTCAAAAAAACGTTTTGTTTCATA
>GHICQ5101B4OG3_17_283
CAGGGTTTATTACATCATTTAACCGCTAAAGCCAGAAGTGTCGTCAGAGACATAGACCCACAAAATGACTTGACTTTTTTAAGGATCAGATCCAAAAAGCATGAAATTATGGTAGCGCCAGATAAGGAATATTTGTTAATTGTAATTCAAAGTTCCGATTCCAACTTAGCCCATTAGAATTCCAAGAAACAACAACAAT
>GHICQ5101B7JO0_17_268
AGAAACAAGCTCTTGCTAAAGTGCCTAATGAGGTCAGATTTAAAATGCAATCCGAGTTGGTAAATAAGAAACCTTCTCCAATCGCCGATATTGTTGGTCTACCGACTTATGGTTTAAAACGACTCGAAAGAGAAAATATTGTCGATATGAATATTGGACAACTCCAAGTCATAGTTAATGACCTG
>GHICQ5101B7ZN8_36_111
TTTTTGGACCTCTCCAAATAACAGCATCTTCCAAACTTGGAAGAAGAAAACCTATTGACATAAGACTCAAATTTTT
>GHICQ5101B9LLN_51_197
GATGGCTTAAAAGAAATTAAATTTTGAAATTTTAGTTAGTATCACCCCAAGAATGGTTTCCATTGAATATGCCAAGTATTGGGGATTATTTTCACATGGCGTATAATGTCATTACACCATTTTTGTATTTATTATGTAAAATTTTTT
>GHICQ5101BA1JX_28_181
CCACGTACACCTTTATGTATTTGACCAATATAAGAAATAAAGCATATTTGTTCGCTTTCCAGTATTTTTCTAACTGTGATTCGTCAATCCATTTTTCACAACTTAATTCAATTGTTACTTCCAAATTGTTTGTATTTAAATAATTCCAATCTTG
>GHICQ5101BAT9Y_125_252
GCAAATTGGGCGAATTGATGCAACTAAAGAAGAAGTAGAATTGTCGAATTCGCGAGCTGAAGAATCTTTGTTGAAAGATGGTGATAAGAAGAGAGAACGAGTGCTGGAAATGTCAAGAGTCATGTCTG
>GHICQ5101BB677_34_210
ATTGAGGTGAATATGTCTGGTCTTTTAATGCTTGCTGACATAAATGGCATCTTTTTTAATGCACTGAATTGATCATTAAATTATTTTTTATGCAATAGCATTAAAATTACTAATGCTACTGCTCCTGCTAATGCTAATGCTTTTTTGGAAGTATCATTTTTACTTAACCAGGCCTGC
>GHICQ5101BC798_38_154
AATAGTTTCGGTGTCTCGGAAATGTAACCATTTTGTGGTAAACTAGTAGGAGATGTTAGTGGAAATGGTTGAGATACTGGTGTAAGTAAATTAACTGGTGTTATGTGATTAAATCCA
>GHICQ5101BDCJ1_27_217
GCATCATAGTGGCCATTATTTTATCAGTTTGTTGTAAAGTGACTATTCGCGATGCGGACGAGATAGCTAGAGAAAAAGAAAAACGAAAACGTTTAAAACAACAAAAATTAGCCGAGAAAATTTTACGAAAAAAATTAGCCAAAGCAGGTATGGATCCAAATGCTGATATGAAAAAAATAGAAAATATAAAA
>GHICQ5101BDVGY_19_104
GTCTAGGTGGTTATTTAATAGTTTCTAGGGAATTTGACACGATAGATAAAAACTTGAGAGAGGAAAACATTTTGAAAAGAAAAATC
>GHICQ5101BE6IY_21_195
TAGTAAGCTTGGAATTCAATCAAGATTACCATACGATAAAAATTTGGAATTTTCTCGGTACGAGGTTGAGAAGATGGTCTGGTTTGAGAAGATGTAATATTGAACCGTTAATTCCAATTTGGTTGATCGTATACCATTCTGTTACAATATTTATGGTCTTTCTATTAATTCCAAT
>GHICQ5101BEOV3_74_316
ATTTGAACGATTATTTAGCTCGAGTAAAACCATTACTTGACACTGAAAGCGAAATAAATCAAGCAGTCAATGATTTCGAAAGAAATGGTCCGAAGGAACATTCCCAGGCTGGCCTAAAGAAACAACTGGTGCTTTGACAAAATCAGGTGCTTATCTTGATCTTTCTTCATATTCATCTTGGGAGGTA
>GHICQ5101BEZ45_18_228
AGGATATCGATTATCTAGATTTAATGAAAGTTTGTAAAGAAAGAGACATTGGATACTTAGGATGGTCCTGGGCTGGAAATGGTTGGGATTGCAATCAAAGTATTGCTG
>GHICQ5101BGBQD_299_403
TGAGAATATTGTTTGAATTCATCGTCATTAAATTGTTGTTCATCCTCAATACTTTTCCAATCTTCATTCTTTTTAAATTCTCTAGCTTTAGTCGATTCAACAAAT
>GHICQ5101BGAJK_20_174
CCTTAAGATAACGCCTCATGGCCTCCTTAGTCAATTTACCATTGCCAGTTGTTTCACTTGGTTCCGTTTGATGATTACCATTCGGCGGTGATGGATTATTTATGTTTAAATAGGAGAAATTAGAAGATATCTGAGTGTTCATTATTTAAATTTCA
>GHICQ5101BH818_143_303
AAAGCATTGAGAGAAAAACAATTTGAAGTTTATGAGTCTCATTTTAGAAGAACATTTTTGCACATTAAAGACGTAGCTAGAGCTTTTGTATTTTCCATAGAAAATTATGACGTAATGAAAGGTCAAGTCTATAATGTTGGTGGTGATTCATTAAATTTTAC
>GHICQ5101A1OUV_174_287
TATGTCCCCAAGGATTTCCAAAAATGTGGCTGTGGTCGTCCGGCATCGTTTAAATGCTCGTATTGTCCATCTCCAGTCATGTATGGAGTACCACCATGTCCATAACCCTGTCTC
>GHICQ5101BHNQU_29_178
TTTTGGAAACCTGTCGTTCCACTAGTGTATAACAAATAAAGTGGAAAATTTGCTTCAACTGGTACACAGTCATGCGGTTTAGCATTAGCAACTTCTCTAATCATAATTCAAATATAAATCTCTATTGTTCTTGAAATCAGCTTCTGGAAA
>GHICQ5101BI0FM_60_160
CTTTTTAATGATAGGTGTTTGGGAACAAAGTAATTGAATGCCAAATAAAATAAAGAGCCTATTTGACCAATTTGAGTAGCGCCGGTTAGTATACTAGGCCT
>GHICQ5101BIBJ0_152_245
CGGTTCCGAATGTTAGTTTCAATCAATTATCATCACACTTATCTGGTCTTTATGAAGAAGATTTTTATCCGACAACGCCACAGTTAGAACTCTG
>GHICQ5101BIBRD_93_290
AGGACGATGAAATTGACGTTGGTACGAATGCTGATTATAGTCATTCAAGTAACCAAGGTATTTCATTGAATGACAGTTTTACTCATCAATTAAGCTCAGCTGCCTTAAATGGAATAAATAACGATCACCAGTTCGGTGCTAATTCATCAATAGAAAATTCAAAGCAAATTATGTCTGGTGGTTATTCTAGTATGAGCT
>GHICQ5101BIHR0_35_228
CCTTGTACACATGCTTCAACAAATGTTCTTAGACAGTGAATACAACTTTCAAAATTTCTAAAAGAAACATAGGCCATGTCACGTATTAAAAAGTTTAATGTCTCACAGCATTTAGCAAAGGCTTTTTTATCATGCTGATCTAAGCCAACGTCATCTAAGTCTATCTTGTATTGATTAGCCATGCCTGATTGATT
>GHICQ5101BL1OX_19_124
GCATAGGAAAGATATTACAACTGCCAAAACGAATCGTGTTGTTCGTCCTTTTTATAATTGTTGATCGTGGCTCTTTTATATTTTTTTTCAAAACTAAACTCTCAAC
>GHICQ5101BM2I7_27_209
GCTACATGGTAATTGAGGGAGGAATGGTGGTTGGCCACATGGTGATTGTGAAAGGAATGGTGGTTGGCCACATGGTGATTGTGGAAGGTAATGGTGGTGGGCTACATGGTAATTGAGGGAGGAATGGTGGTGGGCTACATGGTGATTGAGGGAGGAATGGTGGTGGGTTACATGGTGATTGAG
>GHICQ5101BM5YV_18_206
AGAGCATGAACCACACGATCTCCTACATAAATTTTCATCAAACGAATTAATTAAATTACAAAACGGTGAAAAATATGCGCATAGAACAGTCTCATCATAGCACAATGGATTCGAAAATTCACATGTATTACACGAATCAGCACATAAACTACCAACATTTTTACCAAAAAATGAATTTGCACATCCTCT
>GHICQ5101BN0HD_25_130
CGGGTGTAGGAGCTGCTGGTCTGGTAGCATCTGTAAAATCATTTGAGACAACATGATATTTAGATCGTTGAATTGTTGAACTCATTGTTGATTTATGACTTTTTAC
>GHICQ5101BNDQC_196_347
TCGGTAGAGACATGGTTGGGATCGCATCAACTGGATCTGGAAAAACTTTTTCATATGTTTTACCCGCGCTTACTCACGCAAAATCTCAACAACCTCTTAGGAAAGATGGTGGGCCTATTGTATTAATTATTGCACCAACTCGTGAACTTGTC
>GHICQ5101BNZTC_65_160
AAGTTATAGTGATGCTAATATCAAATGAAAAGATGAACACGAATCAAGCTGCAAGTATTAGTGATTACAATGACATGTTTGGTTATTGGAAAACTT
>GHICQ5101BO916_31_189
TTTATTTTTAGCGTGTAATTCCGGTTACACTGAAATAGTTGAATTTTTAATTAGTTTAGGTGTTGATGTGAATGATTGTTCACCAAAGGCTAGAACATGTTTTCAACAAGCTGTTTTTCGCGGTCACAAGGACATTATTATGTTTTTGCTTAACAAAGG
>GHICQ5101BODW3_27_150
AGAAAGGTAGAGGTGATTCAAGAGTATGTAAAGTCTATGATAGTCCATCATTACCAGAATCAGAAGCTGTATTTGCAATTAGCACAGAGGGTATTATTGATTCAAAAGAATAGAACAAAAATTA
>GHICQ5101BPE6M_18_254
ACAGCTGTACCAGTACCAACACCAGTTCCAACTCCAGTTCCAGTCAGAGTACCAGTTAGAATACCAGTTCCACAACCATACCCAGTTATCGAAAATGTACCAGTTCCATACCAAGTTCCAGTCCCGAGACCATATCCAGTTGCTGAAAGATATTGTGTCCCAGTAAGACAACCAGTACCCT
>GHICQ5101BPNMM_167_260
ATATTATTAATATTTTATTACAAAAAGGATATAAATATTTAATATTTAATTACAATCTTGTGGAACAACTTCATATTTGGAAACATCAATTTCT
>GHICQ5101BPZ0D_20_123
GTATTAATCAACCGGAAATTATTAATTACACTTCTAAAACCACAACCTCGACAACCAGCAGAAAACTAAAACAACATCAACAGAAAGAATTACAACAACAAGAG
>GHICQ5101BPEGP_18_202
AGGGGCTAAAGGCGCTGAAAATATTCAATATGGTTATGTTATTGAATTGAGACCAGGTCCAGGTACACCAGATTATAATTTTGGTTTTACTCTACCAGAAGATCGTATGAAATATGTTGCACCTGAATGCTTTCTTGGCATAAAAGCTTTTCTTAATTCAATTCTAAATTAAAACAAGACAAGAC
>GHICQ5101BQ6AK_25_216
GGTTGGTGGTGATTATTATCATACTATTATAAATAAACACATGAAAAAGGGCGGTAGAGTCCTTGTATGTGGTTCAATTCAAACTTACCAAGATAAGGACACAAGGAAATATGATGCAACTAATGTTTCAGTAT
>GHICQ5101BQL09_18_99
AGCAACAATACTTTTCAGAAGTAATTGAGTTTATTCATAAGGCAAGAGTTTTAGAAAATGGAAATGTTCTTATTCATTGGTA
>GHICQ5101BQHT6_24_161
TAAGGTGTCATAGTCTATTTTTATTAAAGGCGCTGGACTCTCTATTGTTTCCAAAATGATCGATTGTGTATCGTCATTTTTATAAAATGACAATGGTGTCTGTGTGTAGGAGTTTATACTTGTCAAACTTGGAGTTTG
>GHICQ5101BQG93_20_165
CCTCACACGAGGGTATTCCATAATGAATACCAGTGGCCTTGTCTTTGCACACTTTACATTTACCGAAATTAAACGGCACTTTAGCCAATTTCTTTCCATCTTGGCAATTTTGATCCAAATTAGAAAATGGAAAGCCCATTAAATTT
>GHICQ5101BP5GK_17_173
CAGTTGGTAACTCACGTGATAATAAATTTTTGGGTGATTTATGGGATTCATTGAGCGGATCTTTGTTCGAAGGTGCCAATTCATTAGTAACCAATTTGGCCACTAGCTTGACACAATGGTTAGGTAAATATTAAATCACAATAAAAAAATAAGGCAA
>GHICQ5101BRKN1_248_390
AAAAAATTTCTTGATTAAATTTAAACTAAATACAAGCAAATAAAGAAAAACAAAATTTGTTTTCCAGTGGCAGTCTCCAGTCATTGACCAAAGTGGCAGTCTCCAGTCATTGACCAAAGTGGCAGCTATAAAATAAAATCAAG
>GHICQ5101BS2OA_89_167
CCTGTTTTTATTTTACTTTTATCTTCATCCTTTAAACCAAAAAAATAGTATCTTCTTCAAAAAATTTCATAACGTAAAA
>GHICQ5101BSK7Y_81_185
AGCCGTTAGATGTCGTTAGATAACGTTAAATAGCGATTGTTACAAGTTAATCGCCACCACTGTAATTTCGTTTTCAAAATTATTAAATTCACTCTTTAAATTTGC
>GHICQ5101BSBO8_17_360
CATCGCTTGGGGTTATCCAAACTTGAAATCAGTTAGAGAATTAGTCTACAAGAGAGGTTTTGGTAAAGTTAACAAACAAAGAATTCGCCTTAACCGATAATGCCATCATCGAAAAAGCCTTAGGTAAATATGGTATCATTTGCGTTGAAGACGTCATCCACTG
>GHICQ5101BT3Z4_44_234
CGCAGGTCTGTATTATGGTTTGATCAATCTATTGCTTATAAACACTTTTTAATCAACGTTAAAATGCCAAATAATTGAGTGATTCTAATATAGATGTAGCGGTACTTTTGACCGTAACAGTAACCATAGCTCAAACATCTAAAAATTCAAAATAAGGCTAATTAACACGTTCAAGTTACAGTTACGGACGG
>GHICQ5101BTMAT_49_235
AAATTTTCTAGATAATAATTGGGTTAATCAAATGTTAGGAGAGCAACAAAAATCCCCCATCATCCCATTTGATCTGTTTACTTTTACAGAGAAACAACAACTGAATCAGTTATTTGAATTAGATCTAGAAATAAATTTAACATCAGATAAAAACTCATTCTCCTTTAATGATGACACTCAAGTAAAT
>GHICQ5101BTCDM_19_218
TAGAAATTTATTAAAAATCGTAAATAAAAAATTATTGAAATGAAAGCCATGGATATGAAAAGTCGGATTGAATTGGAATTAAGAGGAAAAGAGGCCTCAAGCATTAAAGAGCTTAATTTGGACAGTTGTAGACC
>GHICQ5101BU9P7_228_397
CTATAGCTTTCTAAATTGTAAAAAAAACGACATCTACAAGTTAAGCATCCATCAATTTTTTTAAATTCTGAATTTCTAGTTTTAAGTCTTGATATTGAATTAAACTCATTCATTGTTTCATAAACACTCTCATATTCCTCACTGGTTAACATCATATTATTAAATACTAA
>GHICQ5101BUQRL_18_101
AGACTTATAATTGCTTAGATGTCCATGTTAATAATGGATTTGGTGATCAAGTAGCGCTTATACACGATTCACCATTAACTGGGG
>GHICQ5101BV1HD_28_195
TTGAAACCAGCTTGCTCAAAATTGCTTCTTCCGCGACCATTCTGTATTTGTATATTATTTTCGACATAATCAGTTGAATTTACAATTGGAACTCGAGCTGGATAAATTGTATACAATTCGTGTTTGTATTCCTCAAAAGTTGAGCATGCGGCAAAAATGGCACCTAAT
>GHICQ5101BVBEC_44_233
TGGTTGCATCATTCCTGGATTTTGCATCATTGGCTGCATCATTCCTGGATTTTGCATCATTGGCTGCATCATTCCTGGGTTTTGCATCATTGGTTGCATCCCATTAGCTGCTGCGGCATCTCTAGCTGCCGATCTACTTCCTCGTCCTCCCATATTTTAATATTTAACAATCAGTCGAAATTAATATCTG
>GHICQ5101BX8JZ_220_323
ACCTGGCAAATTTTTACGACTAGAATTTTTTGAATTGCTTTTTTGTTTAGGCATAATTGTTTTCTTTTGTTGATTTTTAGTATTTTTCCTAGACATTCTACTCG
>GHICQ5101BXI7X_22_156
GTGGAAGAGATTCATTTGTTCTTAATGAAGAATTCGAAGGTTTAGCATCTAGAGAATTAGTCGATCCTTCCAATTGGGTACATCATGTACTTCATATATTACCACAAGGTAGAACTAAATGGTGGAATCCTAAAC
>GHICQ5101BY8NL_16_182
ACAGATGTTAAACTTGAGCCCGCATTTCGTCCGAAATTGCATAATTTACAACTAACTCTAGAATGATATTGATATCGGTCATAAGTAAATCTGTGTATCAAGTAATTTATAAGTAATAGTATTGAGTCAACTACTCCTTTTGAATCGGGAGACACTTTTATTTGAGG
>GHICQ5101BYB60_147_280
CATATTTTTCATGTTCAGCTCGCTCAACAATCAACAACAATTTGAGTAATAACAAGAAAGACATAAAAGAATCGACGGATAGTAATAATGTAACTATTGAAGACGATGAAGGAAAACTCGACAGAATTAGTAAG
>GHICQ5101BZIXB_30_260
GTGTAAACTCACATAGTCTAAGTCAATGGACTGAAAAACTTTTAACATTTTTGCCAAACATTAACGATTTACCGGATAAGGATTCACAAACCGCTGGTGTTGTTACTCATTTTGATACAATAAAAAATTTTACACAACTGTACAAAATGCCGGATTTGATACTACTCCTGAAAT
>GHICQ5101BZBRI_19_254
TAAGTTTTTCTTGTTAATGTAAAAAATGAGTTCTCTAACGAGACCAGAAGATCATAGACGAAAATGGGACACTGAGGAATATGAAAAAGAAAGCCAAAAAGAGAACTTGAAGAAGGTGAAGATGAAGTTGCACCGAAGCCTAAAAGAGAACTTCTAAAAGCCAGAGATTACAAAGTC
>GHICQ5101C08IJ_18_176
AGGGTTGGCAACCGACATTAGAAACACATTCAGCTCTTATGATTGATGGTGTACCATACAATAAAACTCATGTAGTCTCAATAAAAAGCAAGCAAAAATAATACAATTTTATCACTAACTGATCATAATGGAAATATTTTATTTACTACATCAGCTGTA
>GHICQ5101C0ERZ_70_210
CTGCTGTGGTCCTATAACACTACCAGGACGACATATTCTCAACCAACCAATAGTCTCAGCAGCTGAAAATTTAAAATGTTTCATTATATAACAAGCTATTAATGTGCCCGTTCGTCCCAAGCCTGCTTTACAATGTACAGC
>GHICQ5101C0E3B_23_160
ATACACTATACGGAATTTTAGCTATTGTTTTATTATTTTATTGAGTGTAACAGCTTGCATTTCGATTTCGTTGACATATTTTCAATTAGCTGCTGAAGACTATAGATGGTGGTGGCGATCAATTATTACCTCAGGGTG
>GHICQ5101C0G2O_169_277
GAATTTCTTAAGGATAAATCAACGAATGAATCTATCACGTACGGCTATAATTTTAAAGTTATAGTTAAGGATGGCTATCATTCAGGTGGTCCTGGATATGTATTAAGCC
>GHICQ5101C122W_23_176
ATACGGAGCACATGGGTCACATGGATAACATGGTACACATGGCGGTGGACAAGTTGGTTCGCATGGTGGAGGGCAAGGTAAAGGACATGATGGATAACAATCGTCGAAATAATCTTCATAATCTTCGAATGATTCATATTGACCATTATAAAAT
>GHICQ5101C1SJT_197_372
TTTAGGACTTTGAACTTTATGATGATGATGGTTATTATTATAGACTCTATCTAAATGCTCATCTAATTGATCGTCAATGTCCTCTTCATTTAAATTACTGTTTGACAAGGAGCGTTTACGAGTTCTATATTCGCCACCGTTTAAAACGGCTTCTAATTTACAAGCTACTAATTCTG
>GHICQ5101C3COA_20_312
ATTCAGTTAGGTAGAAACAATCGACTATTGAAACCGATTATAGATGCAAGTCGAAGAATAATTTTCAGAAATGAACAAACATCAACGAGTTTTAACTTAATTGATATCTTGCCTAATTTGACAATGGCAAATAGAAATGGATATTTTAGATATATGGGTAGTTTGACGACGCCACCTTGCAC
>GHICQ5101C3XXY_44_150
ACCCGGATGCCCAGAATAGCAAGAGTAATACCACCAGCGATTACTACAATTGATATAAGCGAAGCAGTTATTTTTATAAATGTAAATAAACCTGAGCTATTTCCGGG
>GHICQ5101C47L4_41_193
GCAAAATTAGGTAATCAAGGAGACCAATGGTTACTAGGACAAGTATTTATAGAAAAAGGAAATTCATTTAGTAAATCAAGATTTGTAATTGAGGGTATAGCTGGAAATAGTGCTTTAGGTGATATAGCTATTGATGATATATCATACAATGAC
>GHICQ5101C4573_68_277
CATATATTGAATTAATTGACTGTCAATCCTTGTATAACTTACTTAATGAAGGTATCGAATTATTCAAAACTTTGCGATACAAACTATCTTTATTTAATTGATTGTAGAGAAAGAAGTAATTACAATGAGGGTCATATAATCTGCGCGAAGC
>GHICQ5101C51US_55_151
TGGTAATATAAATCAATGTCTGGCTATAATTGGTTATGTAGATCAAGGGTCCATAAAACACCGTGGAATTAATATTTTATCTCTCGATGGCGGTGGT
>GHICQ5101C58XR_131_323
GCCTTATGTTGTTGTTATTATTAATTCCATTAGTTAATTGTGGTGTTGATCGTGAATTTTGATTTTGAGGCATTGGACGAGCAGGCGGGGTCCTATTACCGTTAGTTTGAGATGTAGTATTTGTTTGATTCGAATTTTGAAAAATTGATGATAATTGATTAGTTTGATTTGGTATTGATGGGGCGGGTCGACC
>GHICQ5101C5JOY_188_327
AGAAATATCCGATAACTACGAAAGAACTTACAGATTTAATGCAAGTACAACTTAAACCTGATGAGCAACAGGAATATTTAAATAGACATGGTCACATTGAAGGCCTATGTAAAAAACTTCAAGTTGATACTCAAACCGGT
>GHICQ5101C69N5_48_229
TGTCAAGGTTTATTAATTTTTAAATGAATAAGTAGATATTAGAAAAAGTTTGTGGAATTTCTTAAATAAAAATAATGAATTTTTTTATTACATTCTATTTATGTCTCTACTCCAACCTTTGCTACAATTAAATACGTTATCTTGAAAACAAAAACCTTTATCATAATATTTGTCAAGAAATT
>GHICQ5101C69YP_151_256
ATCGAGCTCTGTCTACCGATTGGGAAAAAATAGCTTTGGAAATCTTTCTCTTTATTAGCTACCCAGAAAATGTTATTCAAAACGTTATCGATTATTTTAAGTCTGT
>GHICQ5101C75KB_232_399
AAAAGATTTATTTATTATATATTGTATCTATCTGGCAAATTGCAGAGAGAAACAAATGTGCTCCATATTTATTTAACTAATCATTTTAAAGTCAAATTACTATCCAATAGTTCCATTGCCAGAACTTGTAACATTTACCAATAAAGTTAATATCTAAAAAATATTCAA
>GHICQ5101C77SO_18_126
AGAATTTATACTTATTCTATTTCAATGTTTAAATCCGTCTTGGCCGGATTGGTTATTTTATGTCGGCGCATTTATTGAAGGTATTAGTGGGAGTGGAGGTGTTTTTATT
>GHICQ5101C5LYF_28_173
AAAACGGTGAAGTAGACAGAAAGCAATTTTCAGTATTGGCTAGATGGCAAAGAAATTATTCAATCAAACACGTTTTACAAGATATTCGTAAAACAATGGCTTCAAAGGAAAATATTAAATTGTCTCAACCACCAGAGGGAACCACT
>GHICQ5101C7S03_13_85
GAGACAGGGTATACATCGTATGTACGAAGATGGCACTATATTTCTATAGTGTAGAAATGATGTTACGAGAACA
>GHICQ5101C8JFF_20_218
AAGGTCCGCTTTTCTTTAATAGAAAAAAGAAAGGAGACTGAATGAAAATGACGCTGATTTTGTCGATAATATTCACACGGATCCTACCTTTGGTATGCATACTCCAATAGGACATTTAGATTTTTCCAAATGGAAGAACTCAGCC
>GHICQ5101C8OPG_19_104
AGATTAAGACCGACACAATTTATTCCAATGAATAAAACGCCAAATACTTGAAAGACAACTAAAAAAACTGTTCATTTTTTATTTTG
>GHICQ5101C9X2F_21_187
TAGGTGGTATGTAAGAAATTTGATTTTGTTTGCAAAGAATTTGAAAATCGTCAAATAGACGTCCCGTGCATTGATATGGTTCATTTAAAAGTCTCTCTTCACTCAAGTCGATATTTGAAATATTAGTCTGAGATCTATCTCCTAATTTTGATGAACGATCCTTTTTG
>GHICQ5101C9VEB_118_324
ATTTTAATGTTCGTTTTAATGAATTGTCTATTGAGTCAAGATATAAAAATAAGAATGGTTTTTCAGAAGAATTTGAATCCTTGCAGCAAATTGATGGAAAGTTTTTGTACGAAAGAAACGATGGATGTAAACCTG
>GHICQ5101CA7BB_18_178
AGGATGCTGGTGAGGTTAGTTATAGACTAGCAATGAATCAATTCGGCGATATGACCCCGCATGAATTTAGTATTGTACATAATGGATTTTGATAGTGGTTTGGCTTTGGCCTAATCAAAAAGCTGAATTATTCAGTGCAAATGCTTCTCAAAAGAGTCCTG
>GHICQ5101CAGLA_334_439
CCCAGAGTTGCGAACCAGCGATCAATAATTGGGTAACAATAGCGGTTAATATGGCAACAGTTGAAGTTCCTAAAGCTTGAACGGTAGACCAGACTTGATCTAAACC
>GHICQ5101CC2V3_53_223
AAACCAGTGACATTAATACCACGTGTTCCACACGCAATTATAAACGACTCAAAGCATACAAAATATAACCAGTTCTACGTCCATACATTTCTTGTGGACCAAAGGCCACACCAGCACTACCAAGTATAATCATTACAAAACTAGATAACATTATTGGACGTCGACCAAAAC
>GHICQ5101CC92J_39_216
AGTTTTTTGCTTAAAACTTGCTTTTTTACTTTGGTAAATTTACTTGATTTGACGTAATTTTTCGTAAAAACACAGTATTATGGTAGTAATATATGTCAATTTTTTAATTATAAGAAAATTAAATTTATTAGTTAGATTTTCAAAACAATTAGGAATCTTTAGTATTATTTAAAAATTA
>GHICQ5101CDYAY_53_237
ACTTTGTGAAACAGAGGTAGGCATTTCACCGTAATTTATAGGTTGGTTCGTTTGAGCATACTGTAAAATATTGTCCTCATCTGAATCATATAGGCTACTTGAATTCTCTTCAGAAACTTCTTCTTCGTCAAATATAGAATAAGCATGCAAGTCTTCACCAATAACACTACTTATACTTGTTCGGT
>GHICQ5101CE0TO_17_186
CAGCTTCTTCAGCATCCGGAATATTTGGAGCGAATTCAGCTGGGATTTGGTCAAATTTGGCCTCGTCTGTTTTAAAATCAGTTTCAGATGTTTTGGTTGCATGATTGCATTTTTGAAAACTTTCTATTTTAAACACTCGAAATCGCAAAGTTCTGAGAAACATTTTTAAA
>GHICQ5101CFN7K_201_299
CAATGCTATTCTAATGCGACCATCTTGTTCGTTAGCTATACGAACTGATAAAACACCCAGGACTTCTAAATTTTGAACACCACCATCTTTACCATCTGT
>GHICQ5101CFQHZ_43_227
ATCATAAAGAAATTTTAGCTACACACTATCCTCCAAATTATTTCTTAGAAAATTCTTTTTGACTGCTCTAAAACCTAAAGCTTAAAATAAAGAGAAACAAATGAAAATTCTTATCTTTATTTTAATTGCTTCGATACGATGCCAATCGAATAAAACATATGAGACTATTACAACGACTATTGCTG
>GHICQ5101CF4ML_21_206
TTTAACACTAGCTAAACGTTTCTCTAGATCAGCTTTTTGTTCGGCATCACGTCTACGTTTATCAGTAATTGCATTTATAGCATTGTCCAAATTACCACCGGATATTTCTTTTTCTTCAGCGTAATCAGTCACTTTTTCCAAGTCAGCAGCACCAGTATTGTGTTTGCCTTGTTGGGATTGAGCTCT
>GHICQ5101CGJEQ_116_321
CTTTTTGAAAGATGGCTAATAAGTCTTTACAATGTGTTATTTACAGCAGCGCCTCCCATGGCCTTAGGTTTGTTCGACAGACCATCAATGTCAAACACCATGATTAAATTTCCTGAATTGTACAGGATCAGCCAAAAC
>GHICQ5101CH68P_21_227
GTTAAAGCTATCGCTCGTTTGTCTTTATTTTACAAGCACGAAAGCTGTGGTCAATGTACTCCATGTCGTGAAGGTACAGTTTGGTTGACTAAAATGATGGATAGATTCGTAGAAGGAAAAGCCAGAATTGATGAAATAGATATGATTTGGG
>GHICQ5101CGV2F_17_171
AAAAAAGTTTTTAGAAAAATGTCTGTTTCCGAAGTCGAAGAAACAATTAAAAGAATCACAGGTCACAAAGGCGTTATTGGTCTAATTCTG
>GHICQ5101CHDSD_29_129
CTCGGTTATCCAATCTTCTGTTAACAAATGACATTTTCCAATGTTGTATGCAGTTTTGTATTTGGTACTCAAAGTCGATTTGACAATTAAATGAGTAATTC
>GHICQ5101CHC73_17_191
CAGGAACACTATTTGTCACGACTACTTCGTCAATATTTGAATTATCAATTATACGTGGTGCGTCGGATGATAATAAACCATGAGTTGCCATTACGTAAATTTTATATGCACCACGTTCTCTTAAAACTTCAGCTGCTCTTGCAAACGAATTAACATCGTCTATCATATCTTCCTA
>GHICQ5101CI7QZ_21_96
TTCAAGATATTTTAAACTGTGATCGGATTTAGATTCTATATTGACTATACTTGATACCCATAAGTTAACTTCGTTT
>GHICQ5101CIX1T_14_32
AGACAGGAAAGGGTTTGTT
>GHICQ5101CJABA_138_267
CCGAAACCCGAGTGTAACCGTAACCAAGTGTAACCGTAACCAAAATGTAACCGTAACCGTAACTCAAGTGTAACCGTAACCCGAGTGTAACCGTAACCAAAATGGAACCGTAACCGTAACCAAGTGTAAC
>GHICQ5101CK40N_71_269
CTTTTACAATTTGAAATTCGAATAATTTCCGAGGCTACAATACGGCTGCAAAAAATCTTTTAAACTCAGTAAAAGTCCATTCCTCGACTTCTACTTATGACACATGGGCTCCTTTGCGAATATATACGAAAATAAAATTATAAGTTTATTAGGACAGTTTACCAAAGCGATTTAAAATTTATTGCCTTTTTGTTTTTAA
>GHICQ5101CLJN5_261_376
GGAATCGACGCATCTTATTTTAAAAGAACTTATAGAAGAAATTAAAAATTGCGATTCAGAACCTCTAAGATACAGATCATTTAATGATAATTTCAAAAAGACAAGAGAAAGACTTG
>GHICQ5101CNOS9_111_255
GTTAAATTCACAAAAAGGTACTGTCTATTGGATGTCTCCAGAAGTTGTTAAAGCAACTGGTCATGGGACAAAAGCTGATATTTGGTCACTAGGAGCAACTATTTTTGAAATGGTAAAATTTAGAGGTATAAACTTCATTTTATTA
>GHICQ5101CO7XH_87_226
ATTTATTATCTGCTAATAATGGAAGTAAAGTGGTTCTAGTACTACGGCAACGACGACGACGATGATGACAACTTCTCAAGGATCAACAACTTCTGCAAAAGCTGAAGTATGTGTTACTCCAGCTTGTATCAGTGCTGGTA
>GHICQ5101CPFZC_18_180
AGGCACAGGACATGGACGATGAGGATTTGGATAATACGTTTACTAGTCATCATCACAATGTGGTTGGCAATGGTGGCCTCTCGTTGACATCCGGCGCAAATGGTTCACATAGTTCATTAAGTACTATAAGCAGCAATAAAGAGTCGCCTACATCCTAAAAGCA
>GHICQ5101CPI6L_18_195
AGGGCAAAGGATCTAATTGAAATAATTAATAAAGATTATACGACTGAAGAGTTTGAGTCATTTAAAAAGAACCTCCTAAGACTTGGTGATGTAAATTTGGACGGAAAATTAAGCAAGCAAGAATTGTATTTAATTCTAACCACTTTTACATCCAAAAATTTGGATAGCTTAGACTCGT
>GHICQ5101CPT73_198_292
CAAAAATCAAAAACAGAAAAAGCTAACGTTTGATCTTCATCCAAATTCACATTCCAATCTAATATGGAAATTCCATCAGTCAAATTAGGTGGTTG
>GHICQ5101CPYXR_41_213
TGAAATTTACCACTAACAGGCCATGCTCTAGTTATATCACTCACATATTCATTATACTGACAACCTGCATCCATAAGCACTAATTCACCATTTTTTATAATTTGATTATTGCGTATATAATGAAGAGTTGTCGCTCGATTGCCACCGGCTATTACTGGTATATAACCTAAATA
>GHICQ5101CQCKH_38_177
CAAAGTGGTACACAAATAAAAGAGCTTTCTTGAGGCACAGACTGGCTATGACAATTTCTACCTATTGCATTATGCTGCTAAAACATGTCGACCCGAATTATGCAAATATTTAGTGGATGAACTCGGATATGGTAAGCTTT
>GHICQ5101CRLF3_34_115
TTTGATACTCAAATTAATCTCTCTTAAAGTTGCTTGTTCTAGTTTCGTCGTTCGTGATCACAATCCGAAATTTCAAATTGCA
>GHICQ5101CRS2L_29_127
ATTCAGTCTTGCTTTTGCTTTCCTCGCACTTTTAACTATAAGTTTATAACATTGCGACTGCGATAAGCCATAAAAATATTTATGATTCAGAGACTCATA
>GHICQ5101CV8CJ_116_198
AAAATTTAAAATTTATGCAATTAATTAAAAAATATAATTTCAGAGTTGAGAGCAATTTTTGGAAAAAATGAAAAATAAAGCCT
>GHICQ5101CST0C_18_220
TAGATACAAGCATTTATTTGAAACTGATCAAAGATATGATTGTGAAGCTATAGCTAGATGTAGTTCATTGAGAGAATTCGACACAAGATTTGTATGCAAGCAATTTGGTTATGATTCATGGCAAGACTATTACAACT
>GHICQ5101CW3Y1_75_235
CTCTTTTGTGGTGTACCCTTTTTATTTTGCCAAAATATAACACCATGAACTTCTTTTATTGAGTTACAGCCATGTGGTTCGACCACCAAAACAGCTGGATTCCTATACCCGTTATAAATTTAATATTGGCTTAGAAAAAAAAAAGGGATCCCTTAATGTCG
>GHICQ5101CWUQV_57_245
AGCAATTAGATAAATCTCAGTTTTGTTAAATTTAATCATATGGATAAATATGAAAAATTCGTAAAATAGGCGAAGGGTCCTATGGACAAGTATTCAAATGTCGCAATAAAGAGACTGGACAAACTGTCGCTATCAAGAAATTTCTGGAAAGTGGCGACGATCCAGCTATTCGACGTATAGCAATGCCTG
>GHICQ5101CX5WT_24_146
TCGGTTGCCCATGACCAGTGGTTAAACGCTCTTTTTCATCTTGATTTTTTTGGAAAATTCAAATAACTGATTCGCAGCTTTGTTTTCAGCCATGTCAAAAAGTTTAAATTATTTCAATTTTGT
>GHICQ5101CXIUA_29_146
ACAGGCCAGCCTGGGAATGTTCCTTCGGACCATTTTCTTTCGAAATCATTGACTGCTTGATTTATTTCGCTTTCAGTGTCAAGTAATGGTTTTACTCGAGCTAAATAATCGTTCAAAT
>GHICQ5101CXP3H_39_233
GGTTTTGGAGCTTCCCAAGCTGGTTTTTCATATTTTGGAGCTGGGGGCTTCCCAAGCTGGTTTTTCATATTTTGGAGCTGGGGCTTCCCCAAACTGGATCTTGATATTTTGGAGCTGGGGCTTCCCAAGCTAGTTTTTCATATTTTGAAACTGATATTTTCGAATTGTTTGTAATTATAATAAGTTTCTTTAATT
>GHICQ5101CYHUX_33_186
AAATAGTAGAGCTATGTATGCATATCAAGCTAGTGATCCCGATGAGCTTTCATTTGAAGAAAATGATATAATTTATCTCGTAAAAGAAAAGGGTATAAAAGATAAAATAAAATTCTATTTTTCAAAAAGTTAAATTTTTTAATTAATTTCAGAG
>GHICQ5101CYA9C_27_166
ATAATGGAAATGAATTTTTATCATCTATTGAACTCTATGATCCGTCTACAGATACATGGACAGATGGACCGCCTATGACAAGTGAACGCTCAGGACACGGTGCAGTCGTAACTGTTGAATCAAAATTTGTTTAAGTCAAC
>GHICQ5101CYOC1_174_323
TAAAATATTACGCTTCATATTTAAACGAAAATTATATATATTGGGTAATGGAATATTGTGATGGTGGGACCCTACGTGAAAGAATTAATCTCTATAAAAAACAAAAAAATATTTAGATGAAAATTTAATTTGGTACTGGTCAATAGAAAT
>GHICQ5101CYQRP_165_277
AATTGTGAAATTCAAAACGACTTGTGTGCTACAAATCCATGCAAAAATGGAGGTGTATGTAATGCTGTAGAAGGTGGTTCATACACATGCGAATGTCGTCAACCATTTGCCGG
>GHICQ5101CZ0UW_19_118
GGGTTTCTTTTTTTAATGCATAACACGCTGTCTTCCAACTTGGTTCGCTCGTTAGGTATTAAGCCTAAATTAACTCTATCTGCTACATTCTCTGGACATC
>GHICQ5101CZWT5_22_169
GTCTAATTTACGACCACTTTTATAATCAATAGCTAACCATTCGTCTTTTTATCACCCGTATATAAATAACCGTCCATCGACTTCGACGGCGATGCACTTACCAATTCGGCAATTGTATAGGGAAATTTTTTAAGACCCGAATTTTTAT
>GHICQ5101D02IK_21_159
TATCAGATTCTGCTTTACGTGAAAAATCGAATCGACAAAAAGTTGTTTAAGTTGCTCATCTTGTGTACAAGCGTCGATAAATTGTTCTTTAGTAATGAATTCAGGGGCTTTAGCTGGCTTGGCTGGTTTTTCTTTTTGG
>GHICQ5101CZMCL_29_280
GGTTCAATATTTTGATGAAGCTTTCAATTTTATAGATGAAGCAAAAAGCAAAAATTCAAAAGTTTTAGTACATTGCCAAGCTGGCGTATCACGATCTCCGACTATTGTTATAGCTTATTTAATGAAAATGCAAAATTTTAAAGCAATTGAAGCATATCAAAAATTAAAGAAATAAGGCCCATAATTGCGCC
>GHICQ5101D0EH7_22_115
TTTTCGACTTCCTGTTGCTTATCGTTTATTAGAGATATTATATTTTTACGAATTAAATTACGAACCATTTCGTTGTCCTGCTCGGAAATTGCCA
>GHICQ5101D0BZ5_17_45
CAGGGACACATCCGTCATGGTTCATGAAG
>GHICQ5101D1N5M_39_138
CTTCCTTCATCGCCTCCGGAGAAAGCCAAACTTCCTGATTCAATTATTCAAGAATTAAATACACTGGAAGAACACAAAACTTAAACAATCATACTTCGAC
>GHICQ5101D1XQ8_131_291
ATTTTATTTAGAAATAATAATAAATTTTGAAGTTTTTTTATTTACAATAGAAAAAAAAATCATTTTTGAGATTGATCTCTTAATTTAGCATCAAGCTTACAGTTGCCTATTGATGACTCATGAAAATACTCAACTACTTTTTTAGCATCTTTTTCACTATG
>GHICQ5101D30OB_60_228
TGAAGAAGACGCACAGCCTTTAACAGAACCAATTATAGCTCCAGTAAAACGATCAAGATTTTCTGTAGTCGAACAAGACATACCAGAGACAACTTATGAGCTTGAATTTCTGGCTGATTTAATGGATACCCCTGATTTAATTCGTAATGTGGCGATTTTTGGTCATTTA
>GHICQ5101D3MCK_24_212
TCTTCATTTGGTACTACGCACTCGTTATTTTGATTTGATGAAGAAGATGACGGTGATGATGATGATGTTGATGGGCTCAGTTTATTATCATCCGGAAATAAATTTGTCGTCGTTGTTGTTTGTAAAAATTCTTCTTTATAAGTTGTTTGTATGACTTCTTTTCGAGAGAATATTTTATTTGGATTAGAG
>GHICQ5101D46GS_29_176
TGATGGTAGTTTAAAACTAGCAATTTCTTCATTAGTTAAGCCTTGTGAATCGGCAAAACTTATAGCCGTGTTCAAAACAATATCTCCGATTAGTTCTAGTAATGGTTGACTAAGTTCCACGCACCAAAATTCACTAGTCTCTGGTTTC
>GHICQ5101D43IE_54_223
TCTTGTACATAAAACGTTTCTGTGTTGAACTAGAATCTAAATTATTATTTACAATTGGTGCATCATTGGGCAATTGAAAGTGTGGTATGAGTGGTGCATGTGGTCGCATACAAAATATTTTTTTAATTTAGTTTTACTTCCATTTGATGAAACTTGAGTACTAATTGGCG
>GHICQ5101D4CIS_116_259
GGTGCTGGTATACGACTGAATATAAGAGTTTGTCTATAGAATTTGGCATGGCCATCTAGGAGCCAATAGCGCACACGAGAAAAGTCCGTATCGTGACTCTTTTTTGGTTGTAAGTGTAAATTATCAAAAACAGTTAGAACATGC
>GHICQ5101D5DVQ_21_156
TCGAGTTGCGTGGGAAGTTAAACCGACGTCGACGGCCTAAATCTGATGGGCCGTCGACCCCGGTTTTTAACTTCCAGATTTATTTTTCTTTAGTAAAAGTTTTTACAAATAAATAACAGATAACCCACAGGTCACG
>GHICQ5101D5MHE_163_278
GCTCGATGGAAATACAAACCTCGGGTCTTCGGCCATTTTGTTAACATTAAATTCAGTAATTTTCTGCAATGTACTCATAAGTTTAATATCTTTAGTGAAACCTTTCTCACGTAAAA
>GHICQ5101D5P01_336_452
TTCGATTGAATTTTCTCAATCAAAGTCGAAAAGACTTATAGCCACCCTTGGTTACACACAACAACACTAAGCTCTCTTCTAGTTGAAAGTCGTTAAATATTTTATTAGCTATAGCTC
>GHICQ5101D739W_21_186
CTCAGCTTCGCTTCGTTCGCATTTTCTAGTGTTCGCTCAGTTGTCAGCTCGCTCACATCAAATAGAAAAATACATGTGCTCGCTTCGCTCGTATAACTAAAACATTTCCAAACTAATCAAATATAAAAGTTAACATTTTTTTTTGTCATAAATTTGTTTTTTAACA
>GHICQ5101D7KNR_101_468
GGGATTTTATTTTAAGTTGGCATTTATCTTTTTATATTTTATAGCTAGTTCAGTTAAATGTATAGATGAAGATATTAAATATTTAACAGGAGCATATTGTATTGACACTGATTCATGTGATCGTAATGGTGATTCTCGTGTATGTGAATGTCCAGATGCAGACCTG
>GHICQ5101D7YVB_18_138
AGGTGTATACTTGCGTGGGTTTAAATCTAGCTGCTGTCACCATGTTGTAGGCCAGCTTTGGGTTTAGATTTCTTTGCTGTCTGGAGGAATGTAAATAATTGGAATATAATTTACGTTTAAA
>GHICQ5101D7XQA_88_281
GTTCGGGATTAAGTTGCTTTAAGACATTTCGACAAATATCTTCTAATTTAAGTGAACATCAAAAAAAGATGATGGCTCGAGGTTTACCTAAACAAAAAGAACTACCGGGTGTTAAGAATATAATATGTGTTGCAAGTGGTAAAGGTGGAGTAGGAAAATCGACTGTAGCAGTCAATATAGCATGTACATTAGCG
>GHICQ5101D97I8_77_132
TTAATTCCTAGTAAAACGGGAAAGTGAATTTAGACATTGTTTAACATTAACGGACC
>GHICQ5101D9RL2_34_152
ATACAAAATCAAACAGATTTGATCAATGGAATTATTGATTGTCATAAAAGGGAATTCAGACAGTAATTGTATCGAGTAGTAAGCCTTTCGAAGAAATAAGAAAGATAAGCTAGTCTTGT
>GHICQ5101DA462_30_112
GTTGCAAGACCTTAGAAAATTAACCAATTTAAAGACAAAATTGAGCATTTTCCAAAAAGATATTTTACAACGTTACATTTGCA
>GHICQ5101DA462_181_372
ATTTTTTTTTATTTTGAAATTTCTTATTCACAAAGCCATTTGATTTTGATAGATTTGTTAAATAACGAAAAATGCTCATTAAGGTCAAGACACTTACTGGAAAAGAAATTGAAATTGATATTGAACCT
>GHICQ5101DA2QF_58_253
AAATGTGGTCACTATAGAAGAGAATATTTTTATCAAACAAATCAGTATTTTAATTCTAAAAGAATTGAATCTGGGAACAAAGGCTGGTTAATTGGTCTATCAATTGCCTTTGGATGCGTGAGTGTGATTATAGGGACCATCG
>GHICQ5101DBEPJ_25_174
GGAATATCAATAACTGCTTTACTAACCTCTCGTATCATTTCAATAGCCAATTTAATTCTCTTTCTTAAGAATACAATTATCAAAAATAAAATTAGAAAAATAACACCGAATATTATGGCCAAAACTAACCAGAATTCTTTTAAATTTTTA
>GHICQ5101DB5X8_35_233
AACTGGTTTTGGAGCTTCCCAAGCTGGTTTTTCATATTTTGGAGCTGGGGCTTCCCAAGCTGGTTTTTCATATTTTGGTAGCTGGGGCTTCCCCAAACTGGATCTTGATATTTTGGAGCTGGGGCTTCCCAAGCTAGTTTTTCATATTTTGAAACTGATATTTTCGAATTGTTTGTAATTATAATAAGTTTCTTTAATT
>GHICQ5101DC2DO_35_195
TGGGGTTTTAAATATTTTAATTCGGCGGCCAAGTCAACATCGTTTGAGTTTGTTGCCTCGAGTATGGGATTTATAGATTGATAGCTCATGTTTTGATTGTTATTATTATTATTATTTGTGTTAGGCGCCTTGGACGCATTAAGACCTACTTTAATCATAAA
>GHICQ5101DC8P8_29_180
GTGAAAGAGGTAATAGGTGCGTGATGGTGCATGATCAGTTGTTTTTGAAAGTTCAGTTATACATAACATACCATCGTTTAACATACCATAAACTAATGCTTTGCAGTCTTTTGATGGTATCATTGAAAAATCTTCAATTTGTTTTTGTTCTA
>GHICQ5101DCPNL_288_397
GATGATTATTTTTACATTCTCAAAAAAAATTGTAAATGCTTTAATTCAAATATTCAGAATGATGTAAAACTTGAATTGCCTTCATTAGAAATCAAAAACAAAAAGGAGAG
>GHICQ5101DDK71_33_155
TGCTTTTTTACAAACATTCCTAAAGAAATCACGCCTAGGAGTGGCCCTCCAAGCAAGCCAAAAATACTCAAGGACAATTGTAAAATAGTATTTCCGAAATATTGACACAAATATGCCAAACCA
>GHICQ5101DDVIN_49_169
AGAAATTTAATTAAAGAATCCTCGTGTTTGTTCGGTTTGTCAGTAGGTTTTAAAATTAACGTGTTTTGACGCGCGTATGCTTGAACAGGAGAGCTATTAACTAAAATTTCACTATTTTCTA
>GHICQ5101DEQM1_108_124
TCTTCGTGGGCTTCGAC
>GHICQ5101DF2FR_64_234
ACAAAGAAAATGATGGCTTTTCATTTTAAGCGACAAGAGGAAATGAAGAAATTAGCCGAGGCTGATGATGATTCTTATTTGAATTCGGAATGGGCTGATAATAATCAATTAAGA
>GHICQ5101DI1AT_32_116
TGTTTTCTTTCAAACGATGAAGATTTTGATAGAATAAATGAGAATTATATGGTAAATATTGCTCAAGAAGCTAAACTAAGCGAGA
>GHICQ5101DHT4B_15_223
TCTTCATTTCAAGCTAAACAATTACTTGCCAAAAACAATTTGAAGATAACAGATTTGGAAACATTTACAAGTATTGATGTTACAATAGACGGTGCTGATGAAGTAGATAAAAATTTAGTATGTATTAAAGCTGTC
>GHICQ5101DIAID_154_256
ATCGTATTGTTCGTAGTAATAAACGATACGATCAAAATTCAGAAGATGAAAATGCTGACATGCATAAGCCAAATGAAAATACACATTTATCTCAAATCCCGAA
>GHICQ5101DIP0Y_19_236
GAAAAATTTTAGACAAAAAGTGGATTAAATAACGATAATGATTCGAATTGTTCTCCGAATGGTAGTGGCCCACCGATGGTCCCTCCAAGACGCAAACACAGCGGTAAAATGTTAAAACAACCTAATGATTCGAATGGTTCTTTAACATCCCAAACATCTACTAC
>GHICQ5101DJ2IY_120_219
TTAGATAGCTATAATTTGTTAATGTGTGCATGTGGATGTATTGATCCATCTGCTAGTGAGAGAAATTTAGCTAAGATTATTGATTTGCTGATAAACAAGG
>GHICQ5101DJ2PQ_18_171
AAAAATTTCAATTTTTTTAAGCTTGACTATATTTTATCTAAAGCATCAATTTGCTGAGTCAATATTTTGCTATGAATGTGATGCTAAATCT
>GHICQ5101DKDVJ_105_242
TTTTTTGTATTGTTCTTGTTTAATCTTATATCAAATTAAATCTTTTTGTGGTTGTTGTTGTTTGCTTTATAAAATTTTTGATTAAATTTCAACTTAGTTTATTTGATTTTTTATTAACGTTGCTCTTTGAATATCGAT
>GHICQ5101DKH56_33_210
CACACACCGGATAAGCTTAGTTTCATACTAGACTTGATGAATGGTGGTGATCTACATTATCATTTATCACAACATGGTGTCTTTTCGGAAAAGAGGTCAAATTCTACGCAGCCGAAGTCATACTCGGTCTTGAACATATGCACTCTAGATTCATTGTTTATCGTGATTTAAAACCGGC
>GHICQ5101DKT60_160_334
CATATATAAAATAAATTTACAAATTTATACGACTATTTATTATTATTATTATGCTCTTGGTCATTGACGACAATTTCACTTATTGAAAATGTTGAATGTCTCGAAATATCATTAGAATATGTTGAACTAGGATTTTCGAACTCTTTTGATCCAATAGCCCAATACTGTACCTGTC
>GHICQ5101DLKKH_32_177
GAAATTGTTTAGGAATGCGATTTGCTTTATTAAATATTAAATTATGCATTGCAAAAGTTTTGACAAGATTTCAATTTGAAACTTGTGATCAAACACTTAAGACTATTGAAATAGACAGCTCTGGATTAGGACGATCGAAAGAACCG
>GHICQ5101DLXWO_22_161
GTAAATTTGTCGATGTTTTATAAGTTTTATTTGACGTCGGTGTTTTATTCGACGTCGTTGGCATAGACGTCTCTATAGACATTTACAAATATAAAAATCTACGTTCAAAAAGTTCAAAACTTTAATTTATAATTTATTTT
>GHICQ5101DM54C_24_199
TAAATCCCTAGTAATAACCCAAGATCAAAAATACATAATTGCGGGTCTTTCAACAGGTTGCTTGATAGTTTTTAATGTAAATTTCAACTTGATTACTTACCGTCGTAAAGCAGCA
>GHICQ5101DNM02_99_259
AAAAAAGTAAACTGTATAAAATTACTACATTTCGGTAAGAAGTCTAGAGACCATAGGGTGTAAAAAGTACATAGAGGATGTGGGGAAAAAAGTCTTTAGTTTAATTTTATATTTAAGCCTTAACAGATTTATTCTTTTAAAACAAAATATAGAACATTGAG
>GHICQ5101DN3T1_20_330
GTGTTAGTGTAGTATATAAACCAAGAGTTGGTCTAAACACAAATAGAGAAAAAGTTTTTGAGTATACTTTAAGAAGTATTTTAGATGGTATTATAATTACAAGTCTACATCCTCGAACAGCTATCAATGTAATTGTTCAAGAAGTTCAAAACGATTCAAATTATTTGGCATGCTCGTTGAATTGTGCTTGTTCTG
>GHICQ5101DP452_170_356
GTCTCGGTATATGTACCTAACCAAAGAATCACCACTGATAGAATAATCATTGTTATTTGAATACTAGCAATTACTGTTGCTGGTTTAGAAGATCTTGGTTCTTCAAATAACTGCCATATTATTGGTTGTAAACGTTTAAAATAATTCATTTTACTGTCCATTAGAGCTCGGTGCTCATCAATACCAA
>GHICQ5101DPKP5_19_175
GACGTTAGATAACGTCAAATAGCGACAAGTTAATCGGCACCACTGTAGATAAGAATGTTGTAAAAAATTCATGACAAATATTAAGATAAAATTCTATTTCAGAAGGTCTTTTATTTCGATGTTTCATTTTTTACATTTATCTTCTTTTTTGTCATCA
>GHICQ5101DPLGH_18_150
AGGCGCTTTTGTTTATTTGTTTTGTTATTCAATAATGGACAAGTGGGTTTTAATTGCAATTTTTTCTTGCGTTCAAATTCGTGCGTCTATTTGATAGTTTAATTGCTAATACATCGTTCGTACTTTTGTTTTG
>GHICQ5101DPNI6_18_183
AGATCGTCGAAGAAGAAGATCCATACGCTAAAATCCTTGAGGATAAAAAGAAAGGTCACCACCATCATTAAATCTAGTTATAAAATCGAATATTAAATCTTTATTTAACATAAAAGATAAAAAAATTATATCTTAGACATTAACCATAAATTAAAAAAATAAAATA
>GHICQ5101DPWR0_18_196
AGTTCGTTTTCAATGGCACCGGAAATGTTGAAACATGAGATTTATGATGAGAGAGTCGACATATTTTCGTTTGGTATAATTTGTTGTGAGATTATTGGACGGGTACAAAGCTGATCCGGATTATTTGCCGTAGAACAAGTGATTTTGGTTTGAATGTTGAATTGTTTAGAAAGAAGTAT
>GHICQ5101DQA2I_19_138
GGTTGATGTGGAAACCCATTTACTTGGTGAATAACGACGAGTTTCAGTCAAATCATCCATTGAACTTACCAACTCATATTCAGGTTTTTCAATGGCCACAATTAATTTAATCAAGGCAAG
>GHICQ5101DQ29V_49_236
AAACTACATATCAATATTTGGTGCTGGTCTTGGTGTAACAGCTGCTTCCGCCATGGCCGTTGCTCGATCACCAACATTAATGAACCTAGCAATGAAAATTCAATAGGAGCTATGATATTATCCATGGGTCTATTAATCGGAAGTGGAATGGTTGTTAGATCAATACCGTATGAATCAGGTAGATTCCT
>GHICQ5101DQR2R_18_211
AGCTCCTAGACCACCAGATAAATGTGGAGAGACAAAATCGACATGACCATCGTTTTTAGCTAAAAATTTTGACTGGGCACCTCCTGCTAATCCAGTTAAAAACAAGTATCAATGTCCCTAAAAGTTCAGCTAGAAATTCTTTTGCTAGTTGACTTTTTAATTTATACTTTTTGATTAAAGTTGTGAATTTGCTT
>GHICQ5101DR0WM_329_425
AAAAAATAATACTTAATTCCAAAAAAAAAAATGGATAATATGAATAATGATCCAGAAATGCAACAAAATGCTTGCTCGTCAAGAATTGTTCGAAAAA
>GHICQ5101DR1J8_28_188
AGACAGCCATTACCATCAGTAAAAGCATGTTTTAAATCTATTTTTAGAATTCATACAGAGACTGGAAATATATGGTCACACTTTATAGGTGCAATTTGTGTTTG
>GHICQ5101DRIVF_133_227
ACCCTTCTTGAAGATTTCTCCAAGTTTGACTAGGTACAGCCTTGCTAAATTCTTCTAAAAACTTTATTTAATAAAGTATGAGCAACACGTTTGCT
>GHICQ5101DSL3H_32_185
CTTGTGCATTCGATTTAAAGAACTGAAAAGAAGCTGAGATCTCACAGAATTTCTTTTCGACTCTTTATGTTGTGACATTTTATACAAAGCATACGAATCTCTAGGGCGAGTAATGCACACTCCTCTAGCAACAATTCTATATGCTAAATCTTGA
>GHICQ5101DSQHA_124_235
GTGAATGTTACTGAAAATGGTCTTTTGCCAACCATTGGAAAAAGAAGCTTAACAAGTATTGACTATTTTATTCATAATATTCTTACTCTTATTAGTGTTAATAATCAGACCA
>GHICQ5101DTSWC_144_331
ATGCGGCTTATTTATTTCCTCTTTTGAAAAATTGAAAATCTGTTAACGGCCATATTTTTAATACAGCTCTACTTTCAATTAATCCATATGGTATTGGACCATAATCTCTTGAATCATGTGAATTGTTTTCATTATCACCACGAACATTTACGTTAACAACTGAAACATAAGGCTCATCTTCATACTCC
>GHICQ5101DV5QK_136_300
TGCGATGCTTTATGTGGAACCCTGTTTTCAATTACGACAGCATATTTTTGATTGGGCGTCTCATCGACTAAAACATAATCTAGAACTAAATCATCACTCAAACCACTAACAATTGTTTGATCACTGGTATTCAAATACCAACTACAATTAGTTGTTTTGACATTG
>GHICQ5101DVLA7_18_198
AGCATATGAAAAAGTTTTTCCAGATCCAGTTGATGCGATCCCAACCATGTCTCTACCGCTAAAAACAATAGGCCAGACTTGAGCTTGAAAAGCAGTAGGTTTGGTATATCCTTTTCTCTCGAAGTGTCTGAGAACTTCTTCTGGAAAATTAAGATTGAAAAAGTCTACAATAGGCAAAGGA
>GHICQ5101DVLSU_17_270
AGGTGTATTACCCTATTGTCAACAAATAGATCCTATAATATCGACACGAATCACACGTGCCACTACGCTTGAACAGACTATCGATTACATCCATGAGTTAGAAAAGGATAAAGACCTG
>GHICQ5101DWXF8_143_252
ACCTGATCCTTGTATTGAATGATTGAAAATAATTGACAAAGTTAAGAAAAAAGCTAAGGAAAATTTCATTTTTTATCGATGCCTAGTTTTAGATTGTAAGCTATTTTGAG
>GHICQ5101DXIR9_17_95
CAGGTAGATACAGTATTCTCTTTAGTTTCATACGGGTACGATCCAATCCTGTATCGTTCAAAAGAATTTATTGAATACT
>GHICQ5101DXS8M_20_135
TTCTTGGACTCCCTGACGGATTTTGAATAGCTGAATTAAATCTAGAAACTATATCATTATATCCAGGATTAACATGTCCAGTTGTCATTTTTATAATCAAGATCTAAATTTCGTTC
>GHICQ5101DXYNS_31_184
TACGCATGTTTGGTTTGTGGTAAATATTTTCAAGGCAGAGGTATCAAGTCACATGCTTACACTCACAGTGTAGAAGCTAGTCATCATGTTTACATTAATCTTGGCACTTTTGAAATTTTATTGCTTACCTGATAATTATCAAGTTATTGATTCC
>GHICQ5101DXYNS_268_356
TTTGAATCCAACGTTTACCAAAGATCAAATAGCTCAGTTAGATAAAAATACAAAATTATCTAGAGCTTATGATGGAACACATTATTACC
>GHICQ5101DYVE8_316_465
AGTTGAAAATCTAGCTCTTTCTTTTTCAATTTTTGGTATACGCCCCATTTTTATGCCTTCAAATGACATACCCGCCGCCAGACACGCCTTCCATCGACAAAACTTACACCTCTTTCTCTGCTTGGGCTAATTTCACACTTGAAACCAAAT
>GHICQ5101DZPOF_65_189
TTGAAAAATCAACTGGTGCCAAGCTTGCTCTATCAACCGCTGCAGTATTTGAAACAGTGACTGAATTAGCTACCGTATTACCATCATTCGACGCAACAGTGGCTGAATTAGCTACCGTATTACCA
>GHICQ5101EALRK_19_267
AGGATTTGGTTCATGCCAAAGCAAGAAAAAGTTTTGTTGATTTGCAAAAAATGCACGAAAATTGTAAGTCTCATCAAGAGACACCAGAGCTCTTTTGTGAGCCTTATATACACAATGGTTTTAGGCCTATTAATCAACCCTATTCGTATTATGCTTTATCGTTATTTACGAAACATAATGAGACTATGAAC
>GHICQ5101EC31E_16_126
ACAGGCTTTAATCGACTTGACTTACCGCCGTATAGAAGCTACGAAGAATTAAGAGAAAAACTTTTGTTAGCTATCGAAAATTCCGAAGGCTTTGATGGTGTCGATTAACCA
>GHICQ5101EC1YP_20_136
ATTTTGAGCTTGTTGTTCTTGTGGTTGTTCTTCTTCTTCATAATCGAGTAATTCATCATCGGCCATTTTTTAACAATATTTTTTTTTCAAATTTCTAATAGTAAAAATATAAATTTG
>GHICQ5101ED1MD_17_96
CAGGCTTATTACCATAAGAACTACTCATTCTCAGACCTGGTTTTTATTAATAGTTGAAAATTGTTTTTTTTTTTTTTTTA
>GHICQ5101ED70O_62_247
GACAGATATACGAGGTATATGTATAAGGGAAGACATTATCAGAGCTATGGTCGACCATTTAATAGACGAAATATTTTAGACGGAGGTCATATGGTTGCTTTTAATAGTGACAATTTTAGACGCAATA
>GHICQ5101DSB4P_14_192_1
AGACAGACGGTAACTACAACTACAGAAACACCAGATATAGAGCCTTCAACTGAATCGACTGAAGATTTTGAAACCACTACAAGGAGTCAAGTGAGAAGAAAACCAATCACACCAACACCTG
>GHICQ5101DSB4P_14_192_2
AGACAGACGGTAACTACAACTACAGAAACACCAGATATAGAGCCTTCAACTGAATCGACTGATTTTGAAACCACTACAAGGAGTCAAGTGAGAAGAAAACCAATCACACCAACACCTG
>GHICQ5101EDDZT_19_106
GTAAGAAGTCGAAGTAGCCCTCAGTCATGTTTGATTAGGTCGAAACTGATCAGCTGGATCTTTTAAATTAACAAATTTCAACAAAACC
>GHICQ5101EEDJJ_102_323
GTGGTGATTATCCACTATCAGCGACAATAACTTCAGAAGGCGCTAAAACAAAACATAGAGGAGCAATGATGGCTGCTATATTTGCTATGCAGGGTGTTGGAATAGTTGCAGCGGCTCTAATGTCAATTATAATTTTAGCAATTTTTAAAAAC
>GHICQ5101EEDJJ_102_308
TATCAGCGACAATAACTTCAGAAGGCGCTAAAACAAAACATAGAGGAGCAATGATGGCTGCTGTAAAATATATTTGCTATGCAGGGTGTTGGAATAGTTGCAGCGGCTCTAATGTCAATTATAATTTTAGCAATTTTTAAAAAC
>GHICQ5101EF73G_19_239
TCCAAAAGTCGTTGCGTCTCCATCATGGAGGCAAATAATGATAGTTTGCTTTCAAAATGGTCTACCATTTATTGGTTTCGGCTTTGTTGATAATTTTCTTATGATAGTCGCTGGCGACATGATAGAGAGTAATATAGGAATATTTTTACCCATATCAACC
>GHICQ5101EFFIN_268_440
TATCTCGCAAAAAATGAACCTAAATGATAATATTCAACTCTTAGAAAGTAAATCAAGATTTAATAGCTCTAAATAAAGTTTTAAGTTGGGACAATCAAAAATCGTATTGAAGCTACTAAACTGCAGTTTCAAACGCTAAAAAGTTTTAACCAAAACCAGAAGCAAAATACCAG
>GHICQ5101EF9OF_150_304
GCGTCAAAATCAAGAGAATATCTTAGAAAAATTTGCAGAAAATACGGTTTCAAATAAAAATACAGAGATTTGTTAACCCAAGTAAGCCACGAAATAGCCCTGTCATTTAAATATCGTGAGCAATGAATGTAACTTGATGCTCTCCTCATAAGCCA
>GHICQ5101EFOV9_22_136
ATTATATTAGAATATTCACAATTGGAGCAAATTATAAATGTAAATAATTATATTTAACTATTTTTATCAATTTTAAAATAGACAAAAAACTTTTTATACTGCAGGTGCGCTTTTC
>GHICQ5101EGSSV_77_242
TGTTCACGTCTTTCGGCGAACCATTTTTGAACTTGTTTCTCGCTTATACGTAGCTTTTTAGCAAGGCTTTTTCTCTCATTTGTGGATAATAAATCACCAGATATTTGAAATTTCTTTTCTAATTCTACTTGAATTTTATCATTTAGCTTACCTTGAGATTTTTTCG
>GHICQ5101EFGYM_97_276
ACGCGCATACTTTCGAGCTGCTAATTTGGACTCTGTTTCACTCTTAGCGCCTGTACATACCATTTTACCTGATGAAAAATTAGAGCAGTTGTTCTAGGCACACGAATTCTCATGATCAATGCTGCGAAACGCTTTGGATTATACTCTGAATTCCTAGCTTTTAAAGCAATTTTTTCTAGA
>GHICQ5101EHC67_44_186
TTTCAAAATTCCCGAGCGAGCTTGTAGACATCTTGTACAGACATAATTCCATAATCAATTTTATTGGCTATCATCTTCTCAAAATTTTTTGTATTTTCAATTTTTAACTCAGAATTTTTTCATGTTATTATTGTAAGAAAAAA
>GHICQ5101EHY10_29_206
GGTTGAGGTGGTGCTTGTATTATATGTGAAGGATTTGATTGTAAAAATTTAGGTATTTGTACTAATTTTACTGGTGGTGTATTCGGCTCGGGTTTAATTGTTTCTGTAACAGTTAATTTTGACATAAAAGAATTTAAATCGTTTGATATTTTCCAAGCATTTTGACGACACTCTGCTT
>GHICQ5101EIK9Q_52_149
CTTTTTGGACAGACTTATTTGCCAATTGCTTTCTTTGTTATGAAAATAATACTAAAAATAATCTGTCACATGGTGACATGCTTTTTTTTGTATCCCGA
>GHICQ5101EIRIC_117_230
CGAGAATAAATGCCGCATTTAACACTTTTCAAAAATATTCAAAAATACAATGTAAATGCGGCAGTTAAAATCGAAATTTTGGATTAAATTGCAATGCAACAAGCTGCAAGGCAT
>GHICQ5101EJ69U_16_105
ACAGCCATTCTTCTATTAAATTTCGTCCATCAATTCTATCACCAGTTTTATTTAGTTTAAAATCTGTGTGATTTTTGCTCAGAAATTTTT
>GHICQ5101EJNV9_17_141
CAGGTTTACAATGTATCAGAACAGGAAAGCATAGTGATGAATGTATGTTTTGTTTGCTAAAATATACAATATCAGCAGCTAAAAGGACGAAACCATCATCAAAATATTGGTATACAAGAAGTGGT
>GHICQ5101EMH2E_16_102
ACAGTGATGGACTCGAATGGAATGATTATAAATTAGAAAAGAAGAGTTTTTTGAAATTTAAAAAAGATATTAATGATTATGGACAGG
>GHICQ5101ENSSR_27_187
CTTCTTTTAAAATTATTTCAGTTTGAATTAAAGGTGTAATATTTTGAAAACAAGTCGTCTCGTTGGTTCACTTAGATCACTGGGTGTTACATCTTCGACGAAAAATTCACCACTAATGTCTGAAGAACCTTTATATTTAACATCTCTGACATCGAGTTCCG
>GHICQ5101EOSV1_79_221
CAAAAGAGACGCATGGGCCGCTTGTTTGGACATGCATATAATTCACATGAACGATGTGTTTGTTCCGGTTACGATAATGGTGATATTAAACTGTTCGATTTAAGAAATATGTGCCTTAAATGGGAGACAAATGTCAAAAATGG
>GHICQ5101EP3WH_88_181
AGATACCCAAGGATTTGAAGGGCCACCTTTTAATTCAGCTAGTAAATTTCCGTATTCATCTATGATGCTTAAACTAGTTTTAGTACCACCACTT
>GHICQ5101EO836_18_150
AGGAGAGGAGGTATGCAAATATTTGTCAAGACTTTAACTGGTAAAACAATCACTTTGGAAGTAGAAGCATCAGATACTATTGAGAACGTAAAAGCCAAAATTCAAGACAAAGAAGGCATTCCACCAGATCAAC
>GHICQ5101EP5CP_146_253
CATAACTCGTCCCTAATAATATAATTAAATTTCAAGTCAAAATGTTGACTTCAACCCAAGCTCGGATTGGAGGCCTGTGATTGACGATACCTCTGCATTAGCTCTGTC
>GHICQ5101EPDQE_47_132
CTCGTTTTCAAGCTTTGACTTCGGGTGACACGAGCTGAGCTTGGTGTCGATAATACCGAAGGTCTTTTTGGAGTGAACATTCTTTT
>GHICQ5101EQ0SS_33_189
TGGTATACCTTGTTCATCAAATGCATTTTCTATTCTTGTCCTCATTGGGCGTATTGGTCTAGTGTCATTCGATTCGTTTCGATTATTACCAAAGTGTTGGACTGTTTGTAAAATAGTACCTTCGTCTTCATCGAATGATTCTCTCGCTATATTTTTG
>GHICQ5101ERWVG_86_176
TTAAGCAAATTGTTCATTGAATTTATCTAGTGAATCACGTATTGATTTGTGTTCACAAGTCGGATTCAGAAAAGACTTTCCAGCATGTTGC
>GHICQ5101ES7Z4_89_202
TAGGCATTTGGTCAGAACTTCCATTAATTGTAAATTCACTACCTGAAGGATGGCGATTGCCTAGTATACTAACCGGCGCTACTCAAATTGGTCAAATAGGCTCTTTATTTATTT
>GHICQ5101ESB52_17_66
CAGGTATATAAACCATTAAGAAATATACTAGAGTATGTAAGCGGTTACTA
>GHICQ5101ETUJU_17_117
CAGATTAACAACTGCTCGGGAAAATACCGTGGAATGTTTCATTGTTTTGTCACAATTTACAAAGAAGAAGGTTTCAGGACTCTCTTTTCAGGGTTAGTCTA
>GHICQ5101EVJYV_18_110
AGTTTAAATAGTGAAAGGTCGCTTGAATTTCTCAGAGAAATGGAAGAAAATGAAAATGACTCTCAACAACGACAAGCTGGTAATCTACCTGGG
>GHICQ5101EVKS2_70_153
GTTATCTGTATCTAAATAAAATTCGATTGCTTGATAAAAAATGCGTTCATGACTTTCTAGTGTGAGTTGTTTGTTCAATTGCTC
>GHICQ5101EW2UG_16_212
ACAGGAAAAAAGCGTAAGCTAAACGAGTTGATGTTGAATTTTTCATACTCGGACATGCCTTGCAGCATAAACTACACGCTGCTGAACCACAACAACATGCCACACTTGAAAATAAACTTCCGATTGCACAACCCATTTTTATTTAAGTTATGAATCACACCGAATTATTGTTATCAAAAAATTTGTTGTTAATAAGC
>GHICQ5101EXDZY_18_150
AGGTAATACCCTCTTGTAGAGTTTCATCCGAATGAATCCATGTTTTATTTGGAGCTTTTGCAACAAAGCCTTGTTTATTCAAGAGCTTATTCTCGTCGTTCATAATATGAAACCAACAATAACAAAAAAAACG
>GHICQ5101EY8HW_17_110
CAGCAAAATATTCTTAATTGGCAAGGATTAATCGTACCAGAAAATCCACCATTTAATAAAGGTGCATTCAAACTTGAAATCAACTTTCCAGGTA
>GHICQ5101EYW1R_20_116
GCTTGTCCTATTGGAAATACACCTTGACAGAATCGTCGGACTAGACATGTTTTTCCTTTAAAAAATAGGGTAAAATATGAATAATTTTTGTAAAGAT
>GHICQ5101EYGME_45_184
TAGCTATTTGGATTGATTGTGGTATTCATGCTAGAGAATGGGTATCACCAGCTTCATGTGTTTATTTGATCGATAGAGTAA
>GHICQ5101EYWHB_22_176
ACTGATCTATAACAAACATGAGATCCAGGATGAAATACTTGGCATCCTATGGGCGACGACGGATTACATGTGTTATCCATTATAAAATCCTTCGAAAGAATAAGGAGCCTGATTTTCGACTAGAGGCAGTTTTGGTCGACATGGTGGAAGACTTT
>GI1O1XZ01A1KUY_158_307
GCACTGGTACATTTGGTCGTGTTATTCTAACTAAAAACACAATTACCAATGAGTACAATGCTCTTAAGCTAATGAGTATACCAGAGATAATTCGACTTAAACAAATAGATCATGTCAAAAATGAGAAATTAATATTATCAACAATGAAAC
>GI1O1XZ01A2L5N_18_234
AGAGCTTGTCGCATGCATGTAGTAAAGGAAACTATAAATGTGTTCATAAGCTTTTGCGATTAGGCGCTGATCCCTTAATATGCTCAATTGATTATTTGTACCCACATGACATTGCCGAAAAATATGGGTTCAATGACATTAAAGATTTGATCCAGAA
>GI1O1XZ01A30K6_18_36
AGGTATTAGATACTAACCT
>GI1O1XZ01A3NQA_88_257
TAAGTATGCTATTGTAATTGATGCTGGTTCATCAGGAACACGAACCTATGTATACACATGGAAAAGTGGTATGTCTGCTTATAGAGGCGACAATGTAACTGTTTCCGAATTACTGGACT
>GI1O1XZ01A3P0U_354_373
GGCGAACATGCCGTACCGGA
>GI1O1XZ01A7KWC_71_216
CATAAACTTTCATAAAAGTTTGAAAATAACGGAAATCGCACCCGGATGTGTTATTGTAAAATGGAAGGGTAGGTTCGCATTTTCAACGATCCTAAAATTTTTGGGTTCTAAACCTTAGTCTTTTTTAATTTTAATGTTGTGATAGA
>GI1O1XZ01A896T_28_52
GAAATAACTGTGCCAATGTGCAGAA
>GI1O1XZ01A8R2W_27_130
ATACAATAAAACTCATGTAGTCTCAATAAAAGCAAGCAAAAATAATACAATTTTATCACTAACTGATCATAATGGAAATATTTTATTTACTACATCAGCTGTAA
>GI1O1XZ01A9AWM_104_282
ATCAATAATATCGTGAAACAAAGCAGCTAATTGTATTACTTCTAAATCATAGACTAAATTCTCATTTAGCTTTTTTTCTTGTTCGATTAAAAACATAGCATTTTTATAAACACGTTCGACATGATTCCAATCGTGAGATGGATCATTATTTTGCATAAAATTGCGACTAAAATTTTTTG
>GI1O1XZ01A6K7H_17_156
CAGGTCCTCAAAAGTGCCTGGATTTTGACTTAGGAGTGTTTGGTCTAGGACCGGTTGGTCCTCGGCTTTTTGACCAAAAGGAATTGATGACATTTTTTTTGTTATAAATCTGAAAATATAAAATAGACTAAAAAAAGCTT
>GI1O1XZ01AF6QW_18_192
AGGGACCATTATGGACAGCTAAATGTACTTATTTAACCGAAATAGCCGGTTTTTATTCGACATTGTCAGGAGAGCTTAACGAAGCCGTAGTAAATCGTTTTTTTGGCATTTTTTTTGCCATGTTTCAAATGAGTCAAATAGCTGGTAATTTAATAAGCTCAACTGTTTTAAAAAC
>GI1O1XZ01AFIOV_27_207
AGATAATAAAAATATGCCATCAATAGGAAAAATTCAACAGATAATAGAAAAAGCCTGGGCTCATGATTTTGACATAATGGGCAAAAATCAATTAGGAGGAGTTTTATATAATACGACAAAATGGATTGGTGCTAGTGATGTTGCTGCAATGTTTTCTTTTTTAGGTATAAAAACCGAACTT
>GI1O1XZ01AG7TN_302_402
ACCTCATCGATAATTCTTCGAACAGCCATTTTAAACGTAGTCCTTGGTCGAAAATATCTTCGCTTAGTCATCATTTGAATAACACTCGTATCAAAATCGAT
>GI1O1XZ01AI2V7_176_264
TTTTTTTAAGATATCCAAAGCCTAACTATTATTCAACTGCTTTGACTCTTTTGATATGTGAATTTAAACAGCGTTCAATTCATCGAGCA
>GI1O1XZ01AI2V7_320_417
GTACTGCATAAGAAACTAAAAAACAAATTTAGAACCTATCGGTTTAACAATTTAAAAGGAACTCCGGAGGTTCTGCAAAAAAGAGAAGTTTATGGCCT
>GI1O1XZ01AHXDZ_61_159
AGACAAATTTACCAGTTTTTAAGACTAAAGAATCCAGTGTAAGACGTAGATTCAGTGATTTCGAATGGTTAAGAAATGAATTAGAAAAAGGCAGCAAAG
>GI1O1XZ01AIGXL_115_245
TAATGATAAAAAAAATACTAAAGATGACTCAGTTTTGACAAGTCGAAAATTAGTACGAAATAGTTTCACCATAAATCGAACTAAGCTAAGTCAATTCAATTCTTCTAGGCCACCAAAAAAATCAACGGGAA
>GI1O1XZ01AISXV_18_98
AGGTTTTTGTCTGCTTGGCAAGGAAAACCAGAAAATGTTGCTCAAGCTCAAGCCGAATTGTTAAAAAGAGCTCACGTAAAT
>GI1O1XZ01AIZ7C_22_202
CTAATGGTGACTCATTTTAAATGTTTTAATAAAAATTCTTGGAATTTTTTTTCAATAAAGCATTTTGTTTATTTAGTTTGATAAAAATTTCCAATTGAAAGCTGTTGTTGTGGTGTTATTAAAAAAAAATATGAATTGAAATTTTTCTTTCTTTTTAAACTCGATGTTTCGTAATCAAAAA
>GI1O1XZ01AJRBR_18_104
AGCTTCGAAAGGGGCATTGTAGCAAGTGTAGCGATCGGCTCTGTAAAAAAGGAGTTTGCTACTAAGCGCTCGGTCGTGAAGAGAAAA
>GI1O1XZ01ALHSI_51_228
ATTATTTCTCAATTCAAATGTTTGCTCCTCGTTTATAAGAAATTTTCTATTTTTAAATGCTTTTAGTTTATTTAAATAATTTGTACCAGTGACTAGATTAATCATATAAACAAGAAATAAAATTCTAAGAAACAAACTCTTCAAAACCATTTCCGAAAATATATTTACATAATCTAAA
>GI1O1XZ01APWCV_22_131
CTCTAGGATATTTCTCATCATTAAACGAGTCTTTTTTCAGACAGTCGAACAACCTTAGTCAAATAGTCGAATAGTTCTCCATTCGGGCATAATTCCATGACTATAAAAAC
>GI1O1XZ01APWD3_306_464
AATGGTCGCGGAAGAAGCAATTTTGAGCAAGCTGGTTTTCAACTAATAGCTATGGCGATTACTCTAGGGATTTCAGTGGTATCTGGTGCTATAACTGGATTGATATTAAGATTACCAATATTTGAAAAATTAAGTCAAGATGGAGAAATGTTTGATGAT
>GI1O1XZ01APWD3_91_250
GCCATTTTTGACTAGAGTTGCAAAATTACATGACACATGTAGTGTACAAAGTTTACATGGTTATCCAGGTTTGATCGCTGGTTTATTAGGTGCCATTTTTGCCGCATGCTCAACTTTTGAGGAATACAAACACGAATTGTATACAATTTATCCAGCTCGA
>GI1O1XZ01AQNAA_17_124
CAGAGCAAATCCTTCAATGTACGAACTAATTCTTGAGGTGTTTTAGTTCTGCCGAATAGAAACATTTTTATTCTTCTTTTATAACTTTCTTATTTCGCAGGGTTTTTA
>GI1O1XZ01AQI9E_415_452
TTCAACAACGTCAAGGACGGCCTGCTAGTGTTCACCGG
>GI1O1XZ01ATKM9_320_425
GGAAAAAAATGACTTTATTTAGACTTGTTTATTTCGATTTCAAAGGTAGAGGTGAACTAGCTAGACTTATATTTGCAGCTTCGAAGCAACAATATGAAGACAAGAG
>GI1O1XZ01ATZN7_145_341
AAGATATTAGCAATTTAATTGCAAGCATACGTTTCGTGTCTTTCCTGACTTAAAATGTAAGTAGATTCTCAAAATATGTTTGGCAAAAATTACCACTTTAAAAGAAAATCGATGTTTTTAGGTTAATGTCGAAGTTATATCAAATCTTCGGAGATGATATAATTTTGGTATTAGCCTAAAGTCGACACTAGAGCTCG
>GI1O1XZ01AUI5T_42_208
AGAATACTTATAATATGAGATAGACTCGGTAGTTTAGATGTCGAGCTAACAGAAGAAGTCGCACCGTCCGAATCCGAATCGACATCGGGATTACTTTGCATGCCACTATCTTTTGATAAAGTGTCTAATTTCTTCGAAAAATTCGTATTCATATTCAAATTTTGTAT
>GI1O1XZ01AUMTL_85_217
TCAAAGTATAATTTTAATAATAAGTCGTATTTAGTTGGTAATATAGCATCAGTTAGTCTAAAATCGAACATTTGGCTTTGTTGTTCGATCATCTGACGGCCGTGTAGTCGATGCTGGCAATGTTCTGTTATCA
>GI1O1XZ01AV1FS_213_406
TTCGGGAATTATTTTGTACGATGGACGTATTCGATTGATGAATTGATTTTATTGGTGAATTATTTTCACTTATCGATTCATAATTCATCGGCGTGTCATTCAGCTTATCACTTGTCTCAAATCTATTCTCATATACATAATCTATATTTTGATAGTCTTCATTATCATAGACTATAACTACTGGTGAACGTGAT
>GI1O1XZ01AWL96_232_402
TAAAAAATACATTTTTATTTTTTGTGTTGAGGTGTTTTGAATGATTGTTTCGTAAATGTAGTACTACAAAATGGCCGAGTATAATTGTGACATTCAGTACTGAAGTCGAAGAGGAAAATTCCGGTGAACAAATTGGAATTTTGATTGGAATATTTGCCGCTTCGTTTGTCG
>GI1O1XZ01AXU7U_20_182
GCTTGGACGACATTAAAAATTTGCCCAAACCAAATTGGTCAAGTGTTCACTTGAAACACTTTGAGAAAAAATTCCTACATGAGAGTCAAGCAGCTGTACACAGACCATTTTCAGAGGTCACTAATTTCTTTGACTAGTAATAATATAAGTGTATCGGGTGCCC
>GI1O1XZ01AY7EH_21_184
CTTTATTTTTTGGCACAGCAGCAATTGGTTTGGCATATTTGTGTCAATATTTCGGAAATACTATTTTTACAATTGTCCTTGAGTATTTTTGGCTTGCTTGGAGGGCCACTCCTAGGCGTGATTTCTTTAGGAATGTTTGTAAAAAAAGCAAATTGGGTGGTATG
>GI1O1XZ01B0HLC_378_515
CTAAATTTAATTTGTCTAGCCACATGCTGGCCAAATTTCGAATTATATACTAAAGCTCGTCCCAGTCAAAAAATAATTGTAACACCAAGCACTTTAGCTAGTGCTGGTTTTAGCCATTGGAAAGATACCAAGTTCATA
>GI1O1XZ01B1PHP_58_180
GACTAAACCAACAACTACTACTCATCGTCCTAAAAACTACCCGATTTATTCACCGAAAAAAAATATTCCTTACCAAGCTACAACCTTCATATCCAACCCATCAAGCTAAACACGTTTATCATG
>GI1O1XZ01B2V66_23_119
CTTGTTTCTTCAGTTGAAAAAAGTCCAATTTTTCTCATTTTTTCAACTTCAATAAGCATCTCTTCGATGCCTCTCTGAGCGAATTCAGCCATTTTTT
>GI1O1XZ01B32N9_32_221
TTAAGATGCTTGGATCCAATATTAATACACATTCATCTCTTATGGGAAATGGTTCTCTTAAATGAACCAATTGTTGTAATCGCAAGTGTTCCTACAGTTTGTAGTGAACTAGTTCAGGCTCTAGTCAGGTAAAT
>GI1O1XZ01B4B3E_26_110
GTCGATGTGCTTGTTAATGTGCTTGTTGATGCACTCGTTGATGTGCTTGTTGAAGTTGATGTACTTGTTGATGTGCTTGTTGTAA
>GI1O1XZ01B5B5I_23_161
AGAAGATGAATTTTGACTGGACGGTTTTGTTTCACATGATGAAGATGATGTTTCTGCGTTTGTGAAATCACTTTGAGTTTGAGTTATCGATGAGTTGGAGTCTAATTCATTGATGTTTGTGTACGATTCCATTTTATAT
>GI1O1XZ01B56T3_332_482
TAAAGAAAAAGGAAGAAGAAATTTGATTTCATCAAAAATGGGTACAAAATCAATCTAAGTCAATAACAGAACCATTGAGCGATGCGGAATTGGAAGCTTTAATGCTTTCCACAAAAATGAGCAAAGAAGAATTTTAAAAATGGCATAGAGG
>GI1O1XZ01B6SVA_53_195
ATGACCATATAAAAAAAAATCCCAAAAATGTAAATAAAAAAAACGCACTGTTTTATAAATTTTTAAATAATTTAAATTATCGATTCAAGTGAGCTTACTTTTTTAATTAAAAAATTTTTAACTTATTTTAACTTATTTTTTTT
>GI1O1XZ01B90SD_19_156
GGTAGTGATGATGATAACAAACAAGAAAAAATTAAATAATTTCATTTATACAACTACTAGAGTCAAACCTCATTTACTCGGCCCTCCCTTATCCGGAAACCTCGTTTTTTCGTTGTAAAAATACTCAATAAGTTTTGC
>GI1O1XZ01B7QIX_18_138
AGAAAGTTGTGTCAAAAAATACCAGTGACTTGAGCGACTTGGTTACCGACATCGGTTAAACCGCCTAATAAACTGCCACCTAAATCTGACCAGAAACCTTTATTGTTACCACCTAAGCAAA
>GI1O1XZ01B9Z35_155_308
AAAATTTTGAAATTAAAGCTATTAGTAAATTATTTTTTAAAGTTAATATATTTTTAAAATTGTTTTCTAAAACCAAGAAGATGGGATTAGAGGATACCTTATTGCAATTGAGATTGAGCTGTAAGCAATTGGAAAAGTTGGCAATAAAGCACAG
>GI1O1XZ01BAX3P_102_280
CAAATGCTTCAGATTATGAAAATGATAGTAAGCAGACTAAGAAAGATTGTCTGGTTTTGGACGAAGTAAACCAAATTCAATCCAAAAAGGAGAAGAGATAGACTGTGAAAAAAGTCTTTATTTTGTTTCGATATTTTTTTTCAGATAAATTAGTAAGAAATTTATCAGTAAGGATGGCG
>GI1O1XZ01BB64O_302_460
CATTTTTTCCTCTGGTGCCAAATCTGATAAAATTTTATTAACACTCTTTTCCTGTGCTTCTCGATCCGGATGACTCGAATCAACTAAATGAATAAATAAATCAGCATTTAAGGCATCGGATAAACTAGTCTTAAATGCTTCAATTAAATTGTGAGGTAT
>GI1O1XZ01BC705_18_202
AGGGATGGGGTTCTATATTTTACATTTTCGGTGCTGCTGGTTTAGTTTGGTGTGTAGCATGGTTTGTTTTGAGTGCTAGTTCACCATCACAACATAGGTTTATCAGTCAAGGAGAAAAAGAATATATTTTGAAGGCGACCGAAGATATTATTTCATCACATAATGAACATGAGTCTCTAAGTGTA
>GI1O1XZ01BCCVB_327_451
CATGGGTTCGTTTGCCAAATGTTACACCAACACAAGTTTCAGTCGCTAGAAAAATTAGAAAATTTTTTACTGGTCGATTAGACGCTCAAATCGTGTCATATCCACCATTTCAAGGAACTGAAGCT
>GI1O1XZ01BCZLB_33_225
AAATCACCCTTATAAAATTTTGAAATTGAAATTTAACTCTCATTGTTTTTAGCTTCCAGAGCTGCTTTCGCTTTTGGCTCCAGTTCTAATTTTCTATAAAAGCTTTGGACGTAAGTAAAAACACATTTCCAATCAGGTTTATTACCCATCATAAGCATATCTTCGGTCTCCAGAAGTGGAGAAATATCACATT
>GI1O1XZ01BDZWF_36_181
TGACGATGGTGCTTTGGAAAGACAAAAATAAATTAAAAGAAATTGGAGCCCATCGTATCTTACAAAAATTGTTACATTCAAATGATCCGATTCTATTTGAAAAAGTAAAAAGTGCCTTGCAACAATTTTCAACGAGCACACCATCG
>GI1O1XZ01BE4EV_156_261
CGCGCGTTAATAAACAAAGAGCAAATGAAGAAGATAATTACTATTATCGTCCAATTTTTCCATTTCATCAGCCCAATTGAGTGAAGGTTGTGGAGCTACATTCTCT
>GI1O1XZ01BEB9D_24_110
CGTTTTCTGATTTATGATGATGTGAATTAGAAGAAGAGTTAACCGATTTTTTGTGATCGAATAATTTTTTAAATAGACTTATTTTTG
>GI1O1XZ01BFCL1_285_302
CTGGTGCATCAGACGCCG
>GI1O1XZ01BGAN0_313_511
ATTTTATTCAATAGTTTCTCTATTATGAAAAATCTTTTTTTTTCTTCTAAATTTATCATCATAAAACATGTGATTTGCAAAAGTGTTCAAAAAAACGCGCCATTTTAATTCTAAATTAAAAAATTTAGAAAATTAATTTTTTGAGAAAATAATGGAGAATAAAGATATACAATCAGCCATTGAGCGCGCTCGTGCCGTT
>GI1O1XZ01BHK85_28_161
GTCTAGGAATCCATTATATCTTTGGTAGTAGATTAAATGCAAACAGATACATGTGGTTTTTGAATGAAAATTTGATTAAATCGATTGAAGAGCCACGTCAAGAACAGCCGTTCATATTTCAGCAAGACCATGGC
>GI1O1XZ01BHZ9U_363_472
TTCGGGAATCGCAATATTTTGAAAGACTTAAATTTGAGTCTCAGTCTTAGCATGTTTAAGACTTGGGTTTGAGTCTGAGTCGAAAAAAAAATTTTAAAGACTGAAAATTT
>GI1O1XZ01BI1FU_18_126
AGGATGAGAACTGTTGGATATTGGAGCCCTTAAAGCCGACTAAAACCGATTGTCATCGACGCATCAAATTAAACGCTTATGTTTCAATTCAAATTAAGATCGATCCACG
>GI1O1XZ01BIDJD_41_166
CTAAGTTGGATTTGGCACTATCATTAAGGGAAGCTAGTGACTCGAAGATCTGTTGGTTACTAGGTTTAGAAAGACTTTTTAAGTTAAGGATGACCGCGTTTCTAAAGTTCCACCTCTGGTCTCGAG
>GI1O1XZ01BJURS_18_204
AGGGTTGGTTGTCGGGTATAAACCCGAAAAAACGGGTGTCTCGGGTTGGTTGTCGGCTATAAACCCGAAAAAATCGGGTGTCTCGGGTTAGTTGTCAACTGTGGTTTAAAACCCTAGACTCAATCCCAAACCCGACCAATTTTGGTTGCGTTTGTTTATAGATGATATTAAATTGTTCTGACAAAAC
>GI1O1XZ01BJXDN_35_136
CGGAATTGATCCGCAAGGAGAGGAGTATTTTACACGTATGTGCGAAATGTGGTTTTATTCTGTGTCATATGGTCTATAGGTGCATCGGTCGACGAAGATGGG
>GI1O1XZ01BL2HA_244_341
AAATTTTTTTGAACAGCAGGATCTTGTATGACATCAGCACTTGGATCTATTAACGTAATTACTTCACCCAAGACATTTAAATCTTGAACAACTGGCCT
>GI1O1XZ01BLE0A_52_150
TGAGTGTTTTGGCCAAGGAGCGTCCACCAAATCCAATCGAATACTTAGCTACTTATTTGCTCAAAAATAAGGACAAATTTGATTAGAAATTATATTTTT
>GI1O1XZ01BLZ13_92_237
TTTTTTCTTATCTCAACAAGCTCAAATACATGTTTCATGAACCATAAAATTGGATAATGTCGTGTGAAATCATAAAATCTCGACATAAACCTTTCTAAATTTTCGATTATCTCCATTAATGGATCCAAGAATTCATGAAGATAATC
>GI1O1XZ01BMBRK_106_298
CTTAGTTCTTCTTTGACAATTGTTCCATGTGCAAAGCCCATCTCGTATGGAGTACCCCATAAGTGAACAATATTTATTGAGTCGTCACCTGTACCGATTCTGTATAATTTGGCATTTTTAATTTCTCTTACGAATACTGGTTTTTCATCTATTATAGGATTAAGATTCGGTTGTGCGGTAGGGCTAGGCTTTA
>GI1O1XZ01BMEPZ_79_177
GAAAATTTTGAAATTGAAAGATTGCCTAATCGATTAGTTGTTCAAAGACCATTTGAAAGAGAAAGAGTACTAGAATTAGGACTTTTGGACAAATAGCGG
>GI1O1XZ01BNM9Q_376_470
AGGCTGATGATGATTCTTATTTGAATTCGGAATGGGCTGATAATAATCAATTAAGACGTCAATTTCAAGGTTTAAATGATATTAAATGGAGACCT
>GI1O1XZ01BPKL5_282_298
GGGCAGCATTCCCAAAC
>GI1O1XZ01BPPGV_33_176
GACGGTTTAAAAAAGGTACTAACTGTATTTTAGCAAACGGTTGTGGTGCTCTCGATGGTGGACCTCGGTTGTTTTGTCTTTTTCGAAGTCGACAACGGCTTCGAAAAAGTCTCATTTATTTCTTTTGAAAAAAAAAATTTAAAA
>GI1O1XZ01BQMZF_53_229
CTTTGTAAATAATGTCCAATTACAATACCTGAATTACTAATTAATATCCGTATTGGACTGCAGTAATTGACGCTGTATAATCCCTACCTTTATAATCACTAGTCATTTGATAACCTTGTAAAATACCATCGGCTATTTGACCCACTAGTCTAGTCCTCAAATTAGGATGAAATGAAG
>GI1O1XZ01BR1JU_17_113
CAGGTGGAGTTGTTAAACTTCCCAAATATCTATAATAATTTAAAGTATTAGACTCTGGAAGCATTGCTGCTAGACTAAAAGTTTTGTTTTGCCAATC
>GI1O1XZ01BRMDC_249_442
TTTGAGGGCTATGTAAATTTTACACTATCAAAAACAAATTATACGCTTAATGGAACTGTTTGCTACTATAGAGACTTTCGAGAGTCATTCGATTCCCCGAATCCTTATCAATTTACAAAATCTTATTATTATGTTTTAG
>GI1O1XZ01BRSS3_24_135
ATCTGTTCGCGTTGTATTGGTCTGACATGTTTTGAATTTGTCGATAAAACTTTTCTTGAAATAAAAATGATGCGTCAATTTAAAAGAATCTTTTTTTTATTTTCTTTTAAAC
>GI1O1XZ01BSY53_18_177
AGATTTCAATGGTATTTGATTTTCTATCAAGAATTGTTCATAGCGTAATTTGTACTTTTCACTCTTTTCATTATCTGATTTTCTCGTTATCTTTTTGCTCCTTTTTTCCGTTAATTTAATTGAATTAGTTGAGTTGGTGTCAATTTCTTGATTCTTAAAA
>GI1O1XZ01BTQ89_405_546
GTTCGTTTAGCTCGGAGTTATTCGAGCAAAGTAATTTCAATGTAGACGACTTTGTCAAAAAAGTAGACGTCACGTGAAATCTACGCCTCGAATATAACCGAAACAAAAGACAAACTAAATCGACTATCGATACAAACAGCTG
>GI1O1XZ01BUHI3_275_295
ATGTGTTCAAGATTTCATCAC
>GI1O1XZ01BV1PR_18_115
AGGCGCTAATCTAGTCATTACAGCTAATCAAATAGGTAATCAAAGTCTAAATTTACAACAAGACAATCAACCAGAGTCAATCTAAAATAATTACAGGG
>GI1O1XZ01BXYEA_25_82
GTACACTATTCTAAGAATGAATTGTAAATTATTTGTTCTTGAATCCGACAAGGCACAC
>GI1O1XZ01BYYT2_60_222
AAAAAAATTGTACCATTTATGTCTCAATGTTTCCATGTAACGATTGTGCTAAGCTTATAATTCAATCAGGTATTCGACGAGTTGTTTATCTATGTAGATAAATATGCGCATACTGAACAAATTCAAGCATCGAAAATAATGTTCAAAATGAGTGGTATTCAAG
>GI1O1XZ01C1FSV_95_207
TTTGGTCATACACTTATTAGGAGCCAAATTAAAAAATTTGATGGTAAACGGCAGAGAGACATCAGCTCCTCTAAGTATATTTGATATTATCTTTCGACCAGCTGAGGCATACA
>GI1O1XZ01C1VPC_237_404
ATTTGGCATGTATGGCTGACAAAATGACATTTGAGCAATTGTATAATCATATAGAAAAATATATAGAAATTCCAGAAGAACGCTGGAAGCTAGTCACTCGAGTAAAACGCGGTATATCTGACCCATATCAAATTGGATCATACTCAAGAGATCAAAGCTATTTTCAAG
>GI1O1XZ01C28NG_33_169
CTCAGCAATTGGAGCGAGAGAGAAATTAAACAATAACATGAAGAAAAAGAAGAAGAAAAACAAAAAGAAAAAATTAATAAATTAGAGTGAAGTTAAATTTCACTTATGAACATCTACATCAAAAACTTCCATTGATT
>GI1O1XZ01C4EVH_86_315
TCAAGGCCCAAGTATGCAAAATAGAATTCGACCCTCGAATTACCACCTTCGATCAAACAAAATACCGAATTGATACGACAGGAGATCATTTTGTTATGTATGATGATTTCAAAGGAAATAGAATTACTACTAGTTTTGAACCTTGTCAAAATGGTTCTCGTAATTGCG
>GI1O1XZ01C5AG5_24_272
AAGCAACAATTGGAGTTATGCAAGAATTAATACGTCGAGGTACAATAAAAGCAGCTTTGGCTGGAAAAAGCGAAAAATCTCTAGGAATTTTAATAAAGTTTATTCAAAGGAATATAAGTAATCCAAATTTTACGGCCACATTGACGGACATATCAAATATTCTATTAGATTTGTATATAAATG
>GI1O1XZ01C64O9_147_270
AGAAAAACTCTTGCTGTTCCAATAGTAGACGGTATTGATTGGAATACCATGGAACATACCGATATTTATGGCACTAGTTTAAATCGTGGTATTTGGGAATGGGGATTTTTATACAAGGAAACTC
>GI1O1XZ01C9E76_40_144
CTTTGAAGCACATGCCTTTGAAAATTCCTCAGCGAAATATTTAGATTTACCAGTTACTGAGCCATAGAGAATTTTAATTGAAAATTGGCTTTTATCTGTTAATTC
>GI1O1XZ01CA843_16_98
ACAGATCAAATGTGTTGCGTTGAATTGAATCTAGGTGGTTATTTAATAGTTTCTAGGGAATTTGACACGATAGATAAAAAACT
>GI1O1XZ01CACGA_25_123
ATTCAATATTTATTTACATTCAAAATTAAAACAAGAAAGAAAAAAAAAACAAATATCTGATCAAAATTTAGCTTTTTCTAAACAACTATGAATATGAAC
>GI1O1XZ01CAZT0_30_128
GGCCTAATGGTTTGAGCCGTTGGATGCGGGACCTAGGATTTTGAATTAATTAGCGAACCTAGTAGATTCAACGGTCCGGGTTCAAGTCCCCACTTCTGC
>GI1O1XZ01CC7EN_152_229
GTGGCTTATCACATATGGCCTTCGGGCGAAAAATTACGTCCCGAATATATAGCACGGCTTCTTTGATTGACATGTTAG
>GI1O1XZ01CDBDG_26_127
TTCTTCTTCTTTTTCTTCATGTTATTGTTTAATTTCTCTCTCGCTCCAATTGCTGAGCTCAAACCCACACAAATATTGGCTTAGATCAAAATAATAGCTCTA
>GI1O1XZ01CDJZB_20_61
CTTGACAATAAATCTCTTTGATTTTCAATAGGAACAGCTGAT
>GI1O1XZ01CEBSU_25_145
CAGGTGGTTTATTTAGTCTAAATATTGCATATTCTTCACTTTTATTTTCTACATTGAATAAATCAGTTCTAGTTGAGAGTGGTCTTAATTGAAACGGAACGCTAGCTACTCCTAAAAAATC
>GI1O1XZ01CEG23_18_254
GATTTGGGTTGCATTGGGATGGATCTTGTGTTTTGTACTAATTATTACAGCAATTTTCGGTGGTTATACAAACCATTCAAAAGACGGTAGAAGAATGTACACTTTTGAATATGCTTTGTATTTTGCAATGACAAAATTAACATGGCCATTAGCTGTTTCATGGATTATTTCCT
>GI1O1XZ01CG3JK_146_252
ATTTTTTCACAATTCGACCTATCTCGTTCGATATAAACCACTTGTCCTGGAACCGGCTGAGCTACATTTGTTGTTTCAACTTTCACATCGTTATGGTTAACGCTAAT
>GI1O1XZ01CH55I_26_247
CATTTTTTTCGTAAGGGTTCAGCTGCTGAAAGATTTTTTTCTCGTCCAGAAGATTTTAATCATATCTTAGAAACTGTAAAGGACCTTAAAAAGCAATGGTTTATAGGCGGAAATGCGGCCTTAATGGCACAAGGTATATCAAAAAGATTTCCTGATGCTGATA
>GI1O1XZ01CHMEM_233_423
AATAAACAGCTTGATAATGGTAACTTCGTTTTCTAAACGTCGCAAATTGTTAATAAAGGGGTGCACTATAGAATCTCCCCCCCAAAAAAAAAATGGTCAAATTATATATCAGATTGTAGATCTCGACGAGCTGATCACGAATATACGGATTTAATTTAATTTTCATATTACACAGATTTACTTATACGGTG
>GI1O1XZ01CIBPY_23_176
AACAGAAGAGAGAGAAAAGTATTTGAGTTCTGAGCTATCAAAAAAATTAATTAGACGATTTTGGAGATGTTTATTGGCTTACAATAATGGTGCGACATACGGTCAAGTTCTGAAAGTATATTTTTCTGGAAAATCAAAAGAAAACGTAGCCGAG
>GI1O1XZ01CJ59A_78_177
CTCGGAATAGCCCAAATTATTGTCATATTTTTCAATTTTTAAAATAAAACCATCTTCTATTTTGACGAGTTTTAAATTGGATATAGCCGAATATGATACC
>GI1O1XZ01CK69X_19_235
GGCCTCTCAAACCTTAGTTGATTGTACTGGTTTTTGTAAAACAACAAATACGACAACTACGAGTTCTTTTACAGTAAAAAAAAGAATGCGCTACAGATTGTACTCCGAGTTCAGCTGGTAGTCCAATAGTAAAACGTTGTCAAACGGACAAATGTC
>GI1O1XZ01CKF8E_17_202
CAGTCTAAACAACATCCACTAGATGGGCATCGATTATTTATATCACTTAACTCATATGTTGTGTTGAATGATTGTTTTTCAATGCTTATTTGAGTATCACGTTTACTTACTCCAACATGAAATCATAAGCTAAATATAAATAATTTGATATGATTATATTCTGTAAAAAAAATAAACGCTAAATCA
>GI1O1XZ01CLN7C_17_200
CAGGGTCATGATACTCATATAAACATTTTTTGATCAAAAATCTTTGATAACCATTCTCAAATGGATTTGGAATGACTAATAATCCCGGATTTGATTTTAGCTCATAGCATTTTATTTCATTAAATGGTCTAAGACCCGATGTCTTTAAGTCCTCTTCATTTAAACTATTCAAATTTAATTCAAT
>GI1O1XZ01CMESD_128_333
TGAAGAGCCTACAATGGGCGCAAAATTATCGAATAGATTAATTGATCATGCTATGAGTTGTTTGAAAATATTGCAGGTGTTTCTGGTAAGCACTCACTTAGAGACAGAGTAAGAACTTATGATCGTGATTTTATAAAACCGAT
>GI1O1XZ01CMN98_15_229
GACAGAGTTTAAACCATCCATGGCTCAATAAATCAATAACTCCGACAGCCCAACCTTTACCAGATGATAAGATTATAAATACTAAAAATTTACGACGTTTTGTTATTCGACGCAGATGGCAGAAAGCGGTTAACGCCTTATTGGCTCTTAAAC
>GI1O1XZ01CNMQ2_23_199
TTACACGCTTCGTTTTACTCAAGAGAAGAACAAGAAGATCCTTTCATGGTACAAATGAACGTTGTCTAACAAAATTTGAAAGAATGGAAAGATTTTTTTTTAAAACAATTTTATGAATTATTCCAAATTTTTTTATCCAAATTTGTTATTTTTTTGTATAACGAATTAGATTCTAAG
>GI1O1XZ01CNWMV_22_149
CCAGGGACTTGGGTTGTTTAACAGACGCGTTATTTTGATGGGCCGTCGACGTGAAAATGGTAGTTTTTACCAGTAGAATTTAATTTTTTATTTGATTAATCTACATTGAAAGAAAAAAATTAAATTTT
>GI1O1XZ01CQ20X_20_195
TGCCAGGGATAAATTAGTTGGTAAAGATTATTTATTATGGGACTATAATCGAGATGGTGATTCGTATCGATCACCATGGAGTAATCAATACGATCCAGTTTTTGAAGAGGGCATTCAACCATCCGATCGTCTTAGAAAATTAGAAATTGAAGCTAATTCAGCTTTTGAACAATATA
>GI1O1XZ01CQDQI_96_212
CCTCAGATATTAAAGACCTATTTTTTATTTCCTCTTCGACTCGGTTAATTATAAAAGAGAATTTTTGGTCCATTATAGTCTCCTGATTGGCTTCGAAATAGTTTAAACACTCTTTTT
>GI1O1XZ01CQIG3_24_130
GAAGGTCCTAGATTGGGTGTTGAATCAGAAGCAGGAGCTCTTCGTTTAGCAACTAATTTTGGTCTTGCTTTAATTTCAGCAACTTGTTTATCATCCAAAGGAGTCTT
>GI1O1XZ01CRFNT_23_144
CAATGCAGCAAGCACAGCAACATGCTATTGTCGAAAAGAAAGAAAAGCCAGTATTGACACAATAACTAAAGAAAAACATCAGCTAATTTTGATTCTATTTTATTATAAGCTTCCACCATTTT
>GI1O1XZ01CRSCX_18_37
AGAAGCTGTTTTGGGTATTA
>GI1O1XZ01CUATU_44_224
AATTAAGGCTTTTTACTTAAAATTGTCTTTATTTTTCTATCTTCAAAAAATAGTCATGGGCGAGTAGATATGTGTTTGACTCCTCTACAAGTAAGGAAACAACATGTGTAAGGTTAAATACCCAGACGTTGTTTTTCTAGTTATGTTTGAAATTTTTTTATGTTTAAGTCGCGAAACAAAA
>GI1O1XZ01CWNU3_28_183
TTATTTGTAATCTCTTATTTTCGAATGATTTCAATAAATTTTTGTATTTTTCTTGCCAATCGTCTAAATCTGTTGCATTTTCTTCTAATTGTGACATTAGGTTATCGAGTTGTCTTTTTAATTCAAATGATAACTCGGGATTTTTTGGAGTTTTCT
>GI1O1XZ01CWYJB_139_307
ACCTTTGCAAATTCGTCAGTTATTTTATTTCCTGAAGCCAAGTGGGTAAACGAACTTGTGTAATTATTAATGCTCAATATATCAGAGTTATTATTCAATCGATTCGTTGCAGATCGTCCTTAAAACGTTTGGAATTGGTCTCTTCAATATTTGATGAAAAATATCTTTG
>GI1O1XZ01CZETW_152_183
CTCTACTTTAGACGTAAAATAAACACCCTTAC
>GI1O1XZ01D0YR9_224_406
TTCGACTATTGATGATAATGACGAAGACCTGTCGTTCGATCCGTTTCGTAAGGTACCACTGCCACTATTCAACGCCAATGTCTCGTCATCGTCTTCGTCTAGTTCGTCAACTCGGTCGTCGCCAAAGTCGAATTCATCGCAACAACAAGTGACCATCAGCGCTCAATCAGCATTTCAGCCATA
>GI1O1XZ01D16NI_200_234
GCTCGAAGTTTTTAATTATTAGTACCACCTCTGCC
>GI1O1XZ01D167L_23_185
GTACACTGCAATTATTAAGCGCTTCAAATATTTTAACTAATATCTCTCCTTCTTTTCCCATCGATGCCAAAACCCCACCAAAAACAAAACAAAACAATATAACACCCAATACATTTAAACTTCTTCTACCACCTGATACAGCTTTATAGTAGTCAAATTCTTT
>GI1O1XZ01CZTMM_19_178
GAACTTGAACTGATTCAGCTTCATTTAAACCAGCACGGACTTGTTCTCTTATTTTGTTTACTTCATCTGTTACAGTATTTGAGCTAACTGGTAAATCTTTTCTCAATGAATAGTGACGTTCAGCTTCTTGGTACAATGATCTGTTCAAGAAAACGCTTTC
>GI1O1XZ01D29CQ_23_148
TTTGACTCGAATCTGTAAGCTCTAAATTTAAAACAACTCCCGGATCGCCATTTTCATTTGGCTTTTTAGATTGTCTACGATTATTTTTACTTGACTTTGGTTTTTTAGCCGAACCTGAACCTTTTT
>GI1O1XZ01D2HIM_375_430
TTTTACCATTTATAGATTTTTTTTGTTCAAAATGTCAAATTATAAATTGTATTATT
>GI1O1XZ01D3WT2_35_147
GGTCTCTTCATCATTAGCAACTTGGGCAGTACATTTAGAAATAAACGCCTTGTCCATTTAGGCATTTCATGTGTATTAGGAGATCGAAAAATGAATGTTAAGAACAACTATTG
>GI1O1XZ01D564K_160_289
AAGAAAAAATGAATTTAACAATCGCCATTTTTTTCCTAATTTATCTACTTGAAATAAATGCTCAATTCAACATGGATATAAATTTAGACTTGACCGAACGTATCGAACCCAAACCACTATTTGAAAAATA
>GI1O1XZ01D6DLD_17_277
CAGCATTATTAGTGTCTAAATCAAAATTCGGAGCTCTAGATTACGGAACAAAACACTTTCGAGAAGAATCAAAACCAGAAGAATGGCAAGGAGATCGATTCAAGTCACTAGTACCACCAATAGCCGAATTTAACAAATTGAACAAAACTTATGTTGAAGCCCATTACTATTTGTCATAAAAAAAAAGAATTAATTTCTC
>GI1O1XZ01D6RAE_52_200
TTTTAGTATGATTTAAAAGGCAGCTGTGGTGGTCCTTTAACTCGTAGTTTACGGTATAAAATTAAACGGAGACTTTACGAAACAGAGGCAAAGCGGAGCGGATATTAAAGGATCAAATGACCGAAAACAATTTAATTTATTAATTCAAA
>GI1O1XZ01D6KL9_26_196
CAGTGATGACTTCTTTGATTATAGCTTTGTCAATTGATACTTTTGCACGTTTAATGGCTCCTACTCCTTGTCCGATCCAAGTGATAAAGGCAAATTTAGCTCTTTTACTCAATTCATCTCCTGTGTACATTCTCAAATAACCAAATAATCTTTCGTTATCTTAATGAGAAA
>GI1O1XZ01D7Q76_376_479
TTAGACAAGATCATTTTTGAAAACTGATGTCTTCAATGTAACTATTGATGATGATGATGATTTTAATTGAAAAAGAAAAAATCAATTTGAATTATCAATATCGC
>GI1O1XZ01D7PR9_31_165
AGCAACTAAAAAAATGTTCAAAATGCATAAAACAAACAGTAGGATCATGACTGTATTATTGATGAAATCAAGTTTTCGTTGTTTGTATTCATCATTGTAGTTCAAACGAGCCGAGTACATTAGCACAAATCCTTA
>GI1O1XZ01D7X8O_61_216
CAGTGATCCAAATTAAAGTACCACCATTTAAACTAACAACCATTTGTCGAAGCTCCACCATTTTTTCGAGTAGTCACACTAGTTATTACTGCATTTGTTGGTAAAATACAATTGGACCAAGTTCTAGATGGAGTAAAGCATTGTGGTATTTTTTCC
>GI1O1XZ01D9DGS_17_128
CAGGGTGCTATTGAGCGTAAAAAAGTCAGTCAAGTTTGCAAAGAGTTGATTAGTTTCTGTGAGGCACATCAACAAAATGACGTTTTGGTATCGGGTTTTACCAATCAAAAAG
>GI1O1XZ01DDZFA_92_243
GTGACTCAACTAGACGGATCTAAAGAATTATACCCGAAACTTAGAGAAAGAATTGAAATTATTGAGACTAATTCAGTGAACAAGAAATAGGTATAAATATAGATGATGCAAATATGGCTAAACTATTAGCTCGTATGGGACTTGAAGCCGAA
>GI1O1XZ01DE85X_92_250
TGGTCGTGAGTACAAATCATCATTAACATTTGTGTAGCGACTAGGTTGATTATCTAAATATCGGTCGTTATTTTTGCTTGGCCTTCCAACTGGAATATCGTCATAGTCTAATTTTTTACGATTTTGATAAATTGGTTCATTATCAAAATCAAATTTTTT
>GI1O1XZ01DEC1Y_18_138
AGGATTTATTTAATCTAACCGATTCCGATCTTAAATTGGATTCAAATTTGCCCGAACCGACGACACCTATTGACAAATTAAACACACCCCGTACTGTTACAGTACCAACTACTTTTTTTCC
>GI1O1XZ01DEO2J_17_247
CAGGTATTGCTGTTATTCATGGCGAGTCTGAGAAAGAGCGTGAAAGCGAAACTGACGGTAGAACTTCACCACCTTCGACAGTCTTAAAACCTGCTTTGGACTCAAGAAAATCGGTTTTTGAATTACCTAATATGGCTTTTCCACCAAGAGTTAATCCTAAAGAAAAATTAC
>GI1O1XZ01DFF31_42_141
GTATGGACTGCGTGATCATGAGTGTCGATTATGTGGTGAAAATAATTCAGCAGCTCATGATTGTGGTAGATGCTCGATGTTTGATGGCAAAGTGAAAAAG
>GI1O1XZ01DFS35_120_290
GGACCCAAAAAAAACTGGTAAAATAAGCGAAAAACAATTTGTAAATAATATATTGAGTAACTATGATGAAAGTCAATTGAATTCACTGTTAAAATTTGAACTTATTCCAGATGAAGCTCTGAGGGAAGCGAACATGCAACCGAGTTTGGCTGGATCACAATTAAACATGCG
>GI1O1XZ01DEVFT_18_165
AGGTCAGATGCATTTTCGGGCGTAGTAACATCAGCAGAATCGTTATCGCCGTTTTCACCACTAGATGCTATTATTAAGCCAACTATTTGTACTAATACAATAATCTTAAATAATTTTGATGACATTTTTTTTATAGTTTAAATTTCAA
>GI1O1XZ01DI435_35_87
GTAAATGTTGAGAGATTCAGAAAAGGGAATTGAAAAAGTAGCCATTGGACATC
>GI1O1XZ01DLA4F_23_130
TTTACTTCGGTCTATCATTTCGCTAGGCAAACTGACCCTAAATTCGTGATTTTGATATTTTTTCAACTCATTTTCATCATTCCTATCGTCACTATTCATTTTTTTTTA
>GI1O1XZ01DL0L9_30_266
TTTTTATTCTTTTGTTGTTTGCTGAAAATTATCATAAACAAACACAAAATCATGTCGAATTATATCAAAATTAAGGACAATGCACCTGGGTACCCAATAGATTTACTATCAATACCATTTCATTATAGAAATGATTTGGAAAATATAATGATACCTTTTGGTCTTATTATGGATCGAACGG
>GI1O1XZ01DOQJX_302_500
AAAAAATGCACGCATTTAGAAAGCGATTTTTGCAATTGAGAAGAGATCAAAGTAAACGAGTTAGTTTTTGTTGTTGTTTTTTGTTGAGAGAGAGAGAATTTTTTATTCGAATTCTGAATAATAAGAAGTTAAGGAATTTGTCTTTCGCGTCTTAATGTATATTACTGTGATTGATCCAATTCTAAATGGTTTGTTATAG
>GI1O1XZ01DPXFF_21_321
GATAATTCGTCTTCGTGGAATATGGTCAAATTGTGTTTTCTTATGCTTTTCAAAGGATCTTTTGTTAATTTTGGAGGATTCCTTAAGACTTGGCTACCATTTTTGATAATACTAGGAACAACTTTAATTATCGGCATTTCATTTTAGACCTCTCTAGGACTCGACGTTACAAGTAAA
>GI1O1XZ01DPXFF_76_321
GATAATTCGTCTTCGTGGAATATGGTCAAATTGTGTTTTCTTATGCTTTTCAAAGGATCTTTTGTTAATTTTGGAGGATTCCTTAAGACTTGGCTACCATTTTTGATAATACTAGGAACAACTTTAATTATCGTATTACTTGTTAAATTATTATGAAATTCTATTTTAATTTTTTTTTAAATAATTTTAAAAAAC
>GI1O1XZ01DQH8Z_146_341
CCGATTCAAATTAAAATTTTAGCCTTTCATATGCTATCTTAAAAGTTTGAAAATATGTATTGAGAAAAACGGAAACCGTCCCGGGTGTGTTGTTTATCGTAAAATGGGGGGGGGGCGCTTTTTTCAAGAATCCTCATATTTTTTACCAAAATTTTAGTAAAATATGTGTTCGTTTGGTCAGATAATTGAGCAGCCT
>GI1O1XZ01DRMDN_78_197
CCGATCAAAATCACCTTTTTTATAATTATCTACAATCTCTCCTTCTTCAGTTTCTTCTTCAGCTATTGATTGTAATTCATTTTTGTACATATGAATCACCGATTCTTTCCTCCTCCTCTA
>GI1O1XZ01DS5Y2_43_157
AATTTATATTCATGTGATTAGTTTTTTTGTTGTCTCTTGTAGGAAAGGACTTTGATTCGTTAAGGCTGATGATTGTCTCTATGTTGTTTTTATTATAGTTCTAGTTGGTTTTCCA
>GI1O1XZ01DTDKT_19_130
GCTCGGAACGTAGAGCACGTTGGCCGAATAGCTTAGGCGGATTTTGCTTGGAAGTCGATGGGCCTAGACTACCAGCAAAGTGTGATGAATTAAATTCAGACATTTTTTAAAT
>GI1O1XZ01DVBU3_24_210
ACCCGAGTCTATTTACAACCGGATGAGAAGCAAAAGTTAAAGAGAAAGACCAAAATTGTCAAAAATAGCATAAATCCTAAATGGCAAGAGACTTTTGATTATTCAATGACACAACAAGAAGCTGTCAATAAGACCTTAATAATTAATCTTAAAGATGAAAGAGGTTTTTTTGAAAAGCCAGAAGCCA
>GI1O1XZ01DW03G_136_263
TACCGTTTCAGCCATTATAATTATTATTATTCAACAAACAATCAACAACAACAACAAAATTTCAAAGTTTTTTTCAATCTTAAACATAGAAAAAATTCAAGGATTTAGAAATTTTTGAATTTTTTTTT
>GI1O1XZ01DX9QJ_81_290
CAAGGATGAAAAGAATCAAATTATGACCACGAATGTTTGGTTAAGACATGAATGGTTTGATCATAAATTAACATGGAACCCTGACCACTATGGCAATACAACAAAAATAAATGTCCCCAGTTCAAATATATGGCTGCCGGACGTTGTTTT
>GI1O1XZ01DZ5XB_18_163
AGATCTACCTCTCTTTTCAATAAACATGTACCCGTATTCCTAGGCGCAACACGTTCTACAAAATCATCTCCCAAAGGAAACCATTTCCACATTTCTGGCAAAACAAATTCTGCATCCCAAGTGTCAAAAACACCTTGGGGCATTTG
>GI1O1XZ01DZI56_36_305
CTCGGAGAATCCGGTGTTGGTAAGACAAGTTTAATTTTATCCCTAGTCAGTGAACAATTTATGGATGATAATTTGGACCCTAGTTTTGAACTACCAGCTAAACTAGAGCCTATAACTATACCAGCTGAAGTAACTTTGGAAAAAATTCC
>GI1O1XZ01EAIRB_20_225
ATCGTTAAGAACATATGAAGGTGGCTCAACAACAACATTTAGTGATATCACCCTATCTACTGTCCCTGTATTCCAAAGAGGCGGTACAATTGTTCCATACAAATTCCGTTTGCGTAGATCGACAACTCAAATGGCTGATGATCCATTCAC
>GI1O1XZ01EAOA7_15_111
GACAGGCTTTGGATTATACTCTGAATTCCTAGCTTTTAAAGCAATTTTTTTCAAGTCTAATTTACAACCGACACTTATTGTACTAACTATATTTCTT
>GI1O1XZ01EAX7Q_65_226
TTGCCAATGCAGGAGGAGTCGCTAGTGGATTATTGCCATTTAAACAAGCACAAGTTTTTGGACATTGATACTTTGTAAATGCCGATGCACAATCTGAGAATGTTAATGAAAATTGTGAGCATGTTGGATTATCAAAGCAAATATCTTCGGTGGTTGTAGGTA
>GI1O1XZ01EAYXH_371_534
CAATTTTAATTCTTGGCGGTAATGGTTTTATAGGCGCTGAATGTGTCGAATATCTCCTTGATAACAATGAAGATTATAATCTTATTTTAGTAAATCGAAATAATTGGGATGACTGGGACACAAGAGAGCGTATAAAAATCAAGAATTAAACAAAATATTAAAAT
>GI1O1XZ01EB7LW_19_69
GCATTTTGAGTGTAAAAAATGTTCGTATGAAAAATTGGTTCAAGCTGGGCT
>GI1O1XZ01EBB2C_361_469
CTTCAAAATTATTTACAAAAATAACAACAGAAAAGAAAACATTTAAAATTAGAAAACATTGTCTTTAATGATAAGCTCTTTTTGTTCGCCAATGATTTGTGGCTAAAAA
>GI1O1XZ01EBENL_216_319
TAAAAACATACTGGCTAGACGAAGACAATGACTTAATTCGTTTTTCAACTGACAAAGAAACAGAGTATGCTTTTAACTTTCATAAAAGTATTTTATTAGATACG
>GI1O1XZ01ECPRG_22_144
TATTGACCTATTATTAAACGCTATTAGAGAATATCAACAACAAGAATCATCAACAATTTTCAATTTTAATTTCGAGAGTCCCTTAATTCGTTTACTTTACACTTTGAATAAAACAGATCGTGT
>GI1O1XZ01EDGOJ_42_208
ACAGCTACTAATGTGATAAGGTTATTATGTAACGACGGATCAAACATAGTATCACTTGAAGAACGTTGGAGTACTTCTATAATTTCAATATCATGCCCAAATGGTGCTTCTATTATTGGATTGAGAACACAAGTTGATCTAGATCCAAATTCTGCAGATAAAACAGG
>GI1O1XZ01EFJXQ_34_204
GTTTATTAGAATTACAAGTAACTGATATGTTAATTATGAGTTATGGTGGCATTAGAGGTGCTGTAGCATTTGCCCTAGCGTTGATTTTAGATGAGAACAAAATTCCTAGAAAGAAAGAGTTTGTTACAGCCACCATCGCAGTTGTATTTTTCACTGTTTTTATTCAAGTAA
>GI1O1XZ01EG7KU_36_170
TTTTGGCGCAGCTTCTCGTTCGATTCAATTAGGTTACTACTCAAAATTTCGATGAACCTGGTTTTATTTATACTACCGTCGAATATGATTATAATCATAAAATCGGGAAAACTCTGTATTCCTAAAGATCTCAAA
>GI1O1XZ01EGK81_311_414
ATTTATTGAAAAAATTTAATTACAATTGGAAAGATTCAACATATCGAGATGTGATTAAAGTGAAAGAAAGTTATTCGCCAATACAACGAGAATACTTTAATTTC
>GI1O1XZ01EJ1XG_85_268
CTCGGAGACTTTGTCAATAACACCAGCCACTATGCTTGTATTGAAAATAATTGACAAACCACTACAACCATTTGCATTGGGTCTACTTCGTTGTGCTAATATTCTCTTAGCTTACATACCAGCACCAATAGTTCTTAGTCAAGTAATTGATAAAACATGTGTCTTATGGAATAATGAATGTACA
>GI1O1XZ01EJLOO_20_94
CCCTTATTGAAAACAAGTGATAGCGATGTTGATAAACAGTTTTTTCAGCTTCAAGAGCTATCTTAAGCTTTTTGG
>GI1O1XZ01EKM35_453_567
TCAGGCTTTTACCATTTATAGATTTTTTTGTTCAAAATGTCAAATTATAAATTGTATTATTTTAACGGAAGAGGGCGCGCTGAAATTTCTCGCTTAATTTTAGCTGCTGCTGGTG
>GI1O1XZ01ELVQZ_17_175
CAGCCCTAGACCACCACCACCAACCATGCCAGAAAGCTTAAAAGCCAAATTGGCTTCACAAAACCAATAAATTTTTAAAACGAAAAAGAATAGAATAATTATATTAAATAGAATTTATTTTTTTTTAAACTACAAAAAATTTATTTTAGTTCAACACAA
>GI1O1XZ01EOSVP_23_120
GTTTATCTTCGTGGACAAAGTCGTTTCTATCCGATTCCAATAGGTCTTTGTGTATGGACTTTTGGTGTAAAATGACAGCACCTTTTAGTGTTGAATTT
>GI1O1XZ01EP8LE_23_202
TAGGCCTCCTGCTGTTTTGTTAGCCAAAAACGAAAGCATCTCAAGAGGTATTGGAAAAACAATAGTTGAATTCTTTTCGGATGCTATTTGAGTTAAAGTTTGCAAATAACGAAGTTGAATTGCTATAGGAGATTCACTAATAACAAGGGCTGCATCTTTTAATGCTTTGGATGCTTTTTG
>GI1O1XZ01EQ3MM_163_252
GCTTGGATAGGCTTATGGACATGTTTAATATTAGTTATTATAGTTGTCACTGATTGCAGTGCACTAGTTAAATACATTACTAGGTTTACA
>GI1O1XZ01EQTEX_33_154
CCTTGGTTGACTAATCAAAAATTAGTAGTCAAACCAGATCAATTGATCAAAAGACGTGGTAAATTAGGTTTAATTAAAGTAAATGTCGATCTAAATGAGGCTAGAACATGGGTCGAAGAACG
>GI1O1XZ01ER5H1_352_514
AGCAAAAATTAAATGAAAGAACTAAATCAAAAGACTATTTTGAAGCTAACGAAATATTAGAAACTTGTTGTCATCCAATTAGCATGGAATCTCTAGTGATCACATACATGGCTAATAATGGAAGTGTTGTTCATGCTGTGATACCTAACATGATTATTACTGG
>GI1O1XZ01ESKGF_314_503
TGTTGACAAATTGTTAAGCCCCTTGTCATATCGCAAGGTAAATCGAAGACTAAACCATTTATAATACCGAGACAACACTCTATAGGAAAAAGATGATCAGGCTCTTTTGAATTAGTAAAACCGGTAACAACAGATCCATCCGGCCATTTGAAAATCTCTCCTAAAGTAGTTACAGTTGAGTTAACAAAAG
>GI1O1XZ01ETCK3_88_201
TACTTTTCATTCCAGTGCTTATAATAGTATCAGTGTTTGTCAAAATTCGTTCATTATCAATTGGTTTTTTAAGACTCTTATCTACAGACTGTTCTTGACTAAAGACGACATAAG
>GI1O1XZ01EU73D_20_187
ACAGTAACTATCGCTACATTTTTAATGGTAAAAATAAAGACGATTACGAAGCTAATCCTCAATTGACTGTTCGTGGTGTTGGATTCGCTCGTGGTTTAAG
>GI1O1XZ01EVPX1_19_112
GGGTTAGTTGTCTTCAATTGATTGATAAATACACACTAGCCAGTGGAAGTCGTGATACAACCATAAAATTATGGGATCTTAATAACAAAAAATA
>GI1O1XZ01EVOBQ_203_395
TAAAAAATGTCATCAAAATGCATGGTGCAAAAACAATCCATTTTGGGGCGAGTGTAAATGTAAATACGGTTATGGTGGTGACGGCTCAAGATTTTGTGATGAATGTGGTCTTAATTTCAACGATAATAATGTAAGAATCGTTGGCGGATATGAAGCGGTACCTCACAGTTGGCCATCAATTGTATTATTAACA
>GI1O1XZ01EUYPO_17_147
CAGCTTCTAAAACAATGGCATGTAAATTTATATTTTTTTGGTTTGGCTCTAAGTCTCTAATCATTACAAAACGTGATGTATTATCACGACCCGCCATACCACTAGGATTAGAAATTTGTTGCATTATTCGA
>GI1O1XZ01EX1UQ_21_157
TCTAAATCAGTGTTAATAACTTTACCGTGTATTACAGCACGATACATTGGTAATTCCATTGCTTCAGCGTATAAATCTACATTTCATTACCGACTGATTGATACATATAGCTATCAAGTTCATTTATAACTTCACCA
>GI1O1XZ01EXE7L_18_165
AGCTACTGTTGATTGTATAGTTAGACCTATAAGTGAAGCTGATCAATGGTGTCCTTTCTTGGAAACATTAACCGATGCTGAAATGGAAAAGAAAATTCGAGATCAAGATAGAAATACGAGAAGAATAAGAAGATTGGCTAATGCAGCT
>GI1O1XZ01EXC0W_35_182
TAAAAATTTACTTTATGCGCAAGTGGTAATCTTGTTGTGATGTCATGTCCAGATCATTTAGTCTTTGATGAATCAATAAAATCGTGTAATTATGCTAAAAATGTTAGAGGTGTATGTGGCTCAGGGACAATTTATTATTGAAAAGCAA
>GI1O1XZ01EXLR5_33_119
CAGCTATTTAGTGTCGTTTTCGTCGAACTGGAATCGATTTGGAAATTCAAGTTTCGATAATTGCAATTTAAGTTTTAAGCTACAAGT
>GI1O1XZ01EXK7A_87_280
CCTTACAGTCTTAACTCTGGTAAATTCATAATTTTGTAATTGTCTTTGAAAGCCAAAGTTCGGATTTGCTATTTTGCGAGCACCTCGCACTGCATTAAGACTATTTTCATATGATAATTCAGTACATGTCATTATATAAGCTACAGCTAGAGTAACACTTCTCGATATTCCTGCCAAACTAATTTAAAAAACAA
>GI1O1XZ01EY262_146_311
CGAGTATTGATATAATCATAATTAAAACAGAAAATAAAAATAATGGCGAATATGTTCTTTTTGACGGCGGATTTGGTTTCGGTAGATCTTCAATCTTTTCGAATGATTTTTGACTATCTTTAATTTTTGAAGCACATTTTTCATTACATTGTAAAAAGTATCCTTT
>GI1O1XZ01EYXAK_40_187
AATTCGACTTATGTAAACTTCTAAAATATCCCGTTTTAATTCTTTTCCACTTGGCACGCCTATTTTGAAACCATATCTTCACTTGCATTTCGCTTAAATTCAACAATTTCGCAATTTCAGATCTCTCGTTTAAAGATAAATATTTTTT
>GI1O1XZ01EZRZI_36_128
GCGGGATCATTTTAGCCTGTGGAATAGATGGTAAATTTTTACCACATTCAGAACAATATCTAGCACTAGGATCTTGTGGTCTAGTTGCAAAAC
>GI1O1XZ01EYRHC_276_454
TAGATCTGTTTAAAATAAATTAAAATTTTTGGATTATATTATTAAAAAAAGAACATGTCATCTGGCTCGCAAGAAAAATCAAATCAGCAAGTAAAACAGCGCAAAAAATCAACGTCCAATTTAAATCTAAATAAAAAAGCTCAATCAAAGCGGAATACTAAACAATTCAAACCACCTCA
>GIDRXAC01A2941_106_249
AATGAGCATGCCTAATAAAATTCCGATAGCCTCATCAATGGACTACTTATACCAAGCTATATCTCTCATAGAAGCTAAGAACTATCCAAATCAGCCATTCCAAGCCCAGTCCATGTCAACGCCCACGACTATGGGTGATTACAC
>GIDRXAC01A2PHX_86_258
CAGCTGCACAACAGAGTAGACAAATTGGTCGAGCTTATTGGATTAAAAAAAATAGATGCTCTGATCAAAATAGTTACTTATCTTGAAAAAGATAGAACTCCGTTTAATCCCAATG
>GIDRXAC01A3RPV_18_149
AGTATTAGTCTTGTCCCTGTATGAAGTATGATTAAACAAGCTTTTCAAAGAAGGTATTTCCGAATCCGGGTAGTTTTATAGTGCTCAAAATAAGTACCATATTCACCGTTTATAATTAGGGCTAAATTGAAT
>GIDRXAC01A4M5V_80_263
ATGGCTATGCTAAAATTTTGCCATTATTGGCAGGATTTTTATGCTTGTTAACATTTATGTTGATTGTAATAGGAATTTCAGTATTTGGAAGTGATTATGCTGCTTATGCTGAAAAATTAGCTGGTAGAT
>GIDRXAC01A4Y0I_37_198
ATTTACTTCAATAATAATAAAAAAATCTTCTCCGTGTTCACCTTGAACAACAATTTTTTGCCCATCTTCAAACTGAACTGGTTCCAAAGAGTCAGCAACTGTTAATCTCTCCCATTTATCCAAAGACTCTAAAAAATAAATTAAGAAAAAAGATAAAGTTTC
>GIDRXAC01AFBPY_29_116
TCCGGATTGTACAATTCATCATAGTCATTGTTATAACCATTCGGATTTGACTCTTGTTCATCCCAATCCATTATTTGACTTTGTTGTT
>GIDRXAC01AG8PD_41_227
TTTTTTTCGAATAAAATCACAATTTTTCTGTTTTTATTTACCAATATATTGTTAAAAAATAAAAAAAAAAAGCTAACCAAAAAACAAAGTTTTTAATCTTTTAATCTTGGAGTAATAAGCAAATTTTAAAAAACAACGAACATTTAATTTAAATAAATTTTTTAAAATTCTAATTTTACTTTGCATC
>GIDRXAC01AG92X_257_430
AAAAAAGTTTAAAGCAATTTAACTAAAATTAGGAAATTTTCTTTGTTTAGTAAAGTTATGTACAAACTTGAAAAACGGATTTAGTCTATGATGACAAGTTTTCATTTGTTGCCAAAGACAATGTGTGGAAAGTACATGTAGACAAAGAGCATCAAAGTGCTAAGCAATGGTCCT
>GIDRXAC01AH69Y_474_550
ACTTATGGAATTCGTGGTTTTTCCAACAATTTAAAANATTTCGGTGCTAATAAAAATTCACCAATTGATTATAATGG
>GIDRXAC01AKKXZ_16_306
TTAGTTATTATATTTCCATGTAAAAACTTTTAAGTTCAAAATGCTTTGCTTTAAATTGAGTGAAAAACAAAAAATTTTATAAAAATTTCATTGCCTTTAATGTATGCTTTATTCTTATATTTGCCTCATTTGATGTAGTTGCTATGATAGCCAGTGTCTTGAATCAAGATGGAAGTCCTGT
>GIDRXAC01AM1O7_323_459
AGCATATTTTCTAGCCATTCAAAAATAGTCTCATAATTATTATTTTTAATATCATCGTAAGTATACAATTCAACGAGTTCTTTCGGATATCTAAAAGGATCATATTTAACTAAGCCTAAGACCAATTGGGATCGATG
>GIDRXAC01ALRY0_132_299
TCAAGGAATATCAAATAACCAAACGAAAATTCGGAATTTATCACTCATTATCATTAACAGCAAATGCTCTAACAGTTGCATCTACTTTGGCACAATTTTACTTATTGGGCAGCAAACACTTTTTCTCATTGTAAAGCTTGATTCAAGTGTGAAGTCGAGATCAATTTT
>GIDRXAC01AMN6H_19_172
GCTACAATTCTTGTTTTAAAATCTGACCATCTTTTAGCACCTTCGTCACTTTTGAAAGCATCAGTAGCTGGAAAACTAGTATCGCCAACTTTGAGATCTTGCTCAAAAATGCTCAATTAAACTTCTCCAATTTATAACCTCATCTGTTTTAATA
>GIDRXAC01AONQI_69_224
TCTGAATTGGCCAATGTTTAGTAAATTCGCATTTACGTAAAAATTGAATGTGCTCTGGTTCCTGACCGCGATTCGACATGAAAATATCATAAAAATCTTCTCTACCAATTGACAATAGTTCCATATCAGTTAGAGAAGTAACAGTTGCTGTACGAG
>GIDRXAC01AOW46_29_146
TTCCGCTCTGCCAACTGAGCTATCGCGGGCTTATGTAAACTTACGATAAAAATTATATTTCAAAGAATTTCTCTTGTTTTCATTAACAACCAAAATCAAATTTTAGCATTGAGTTGCA
>GIDRXAC01AON68_274_454
ATGGGAGGACGAGGAAGTAGATCGGCAGCTAGAGATGCCGCAGCAGCTAATGGGATGCAACCAATGATGCAAACCCAGGATGATGCAGCCAATGATGCAAAATCCAGGAATGATGCAGCCAATGATGCAACCAATGATGCAACCAATGATGCCGAATACATCTATGATGTCGCCAATGACT
>GIDRXAC01AOSCF_40_162
CTTCTTCATTGACGAGCATATTTGGTATTCCGTTGTTGATCGGAAATTTTCGTCCAGTTTCAGGACACTCTAAATCACCTTCAATTACTTCAATTTCGAGTAAAACTTCATGTAATTTTTATT
>GIDRXAC01AQ17I_148_241
TTTTTATCAGTTCATGAAAATCCACCAACAACAAGTTATAGCTCTAAGAAGTGCATACGATGAGACTTTTGTTCCAGGAATGATCCAATCAGAT
>GIDRXAC01ASBZ0_257_281
TTTTAAAAATGTACGAAAAAATAAA
>GIDRXAC01ASSMK_16_123
ACAGCCGCCTATTATTACAATATCCGTTTTTATAGCACACACGTGTTCACCAATTGAGTTGTCACTATCTGAATCCATTTTTGTGTTTATTTAGCAAAAAAAAAAAGA
>GIDRXAC01ASQR4_19_205
GATTCCAAACAATTGGAATTGTAAAACGATACAATTCTTTATCTACGCATTGTTTAAGAATTGACCATATTGAGTATTTACTTCGGTCTATCATTTCGCTAGGCAAACTGCCCCTAAATTCGTGATTTTGATATTTTTTCAACTCATTTTCATCATTCCTATCGTCACTATTCATTTTTTTTTTTAC
>GIDRXAC01ATCPM_354_454
CAAACAATGAATACTTTGTTTAAATTGATAGTAATTGCTCTCATTTGTGGGCAATTTATAAAGCGCTAATAAGGTGAGACCACCATTGAATTCAGATTTTG
>GIDRXAC01ATDCR_17_200
CAGGGATCATCCTAGTTTACATGCCGCTGGACCTGATATTACTTGGAGACAATTTATGTGTGATCTATTGCACTTGGATAGAGACACTTATTATGAAAATGTTAAAGGCGT
>GIDRXAC01ATW09_19_172
GGTCGATGAAGAGTAAGATGCGACACCAACTCCGACTCCGACTTGAATAGCTGTGTTGGTTTGACTTGCCGAAGAAGACGACGGCGTTAGGTCCATTTCCAATGGTAGTATATTCAAATTTCTTTAACAAAAAAATTTATTTATGCTGTTTAAT
>GIDRXAC01AWESZ_174_364
GTTCCTTGCAATGTAATCAAGTGTCATTCTAAGGCAAGTAAATGTATAAATCATTGGTTTAAAGTCGAGTGTATTTGCGATTATGGTTATCAAGGTGATGGGTTTAAATATTGTGACGAATGTGGTCTTACAAGTGTTTCAAAAAATGTAAAAATTATTGGTGGCATAGAAGCAATGGCACACAGTTGGCT
>GIDRXAC01AZJOS_144_318
TGTAAACGAACTTGAATGCTTGGAACAAATTGGAGAATTCTGTAGTGGTTCATGTTACAATCGATACTGTAGTAAAAAAGAATATGAATGGCTTAATCAATTGCATTGTATTAATCAACCGGAAATTATTAATTACACTTCTAAAACCACAACCTCGACAACCAGCAGAAAAACT
>GIDRXAC01B0SCU_48_157
TTCCATCTTTGATTATCCTCGCATAGTTTTTTATGTATTCATAGTCCTGATCAGTTGGTATTACAACTTCACCTAATTTAAACATTTCTTAATTTAGAAAAAATAAAAAA
>GIDRXAC01B238Q_44_142
TTAAAAGCGAAAAATCAAGTTCTAAAAATGTCTCAAATTGATTTTGACTACAAACTTGAATTAGCTCATTTAGATGGTTTTTCTAAAAGTATTGCACAA
>GIDRXAC01B0INQ_18_374
AGGATATGGATTGGGCTATCAATGTGATTATTTTGGCCAAAAGCAGCAATATTTTTGCAGAAATCAACCAGAAAACGGAACCATTTTGTCTGACATTAGTTTTATTTATGAAAAAGAAATCGTAGAATACGTGCCAAGGAAACTCGTAA
>GIDRXAC01B3A2C_13_144
GAGACAGGAACAAGATCAAGCATTTTTGGAATCGCTGAGAATTGATAGGGAAAAGGCTAAAAAAAAACAAGAAGAAGAGGAAGCTGCACGAAGAGCTGAAGAACTTGAAAGATTAAAACAAGAAGAAGAAAA
>GIDRXAC01B4CYC_19_75
GGTAACGACTCTCCTGTTAAAAAAACCATGTTGATACAGCAAATGGGACTGCTACTG
>GIDRXAC01B4PTQ_88_216
TTCGTTCCTCATTTTCACCGTCATTACACCATAGATTTCTTCCATTCTTGAAATTTTCATTCTTACATTGACCACATCGTTTTAAAATAATATACACTAAGAAAAAAGAAGAAGAGCAAAAAAAAAAAC
>GIDRXAC01B3FR0_237_432
TTTTAATATGCTTTTATTTTATATTATTTTACGATTGAGAAAACAATAATCTCATTTAAATTATTAGCTTAATAAAACTGGATAAAACTTCTGGAATGTAGGCAGCAGTGGTTTTCTTGGTTGTTTTTTTTTCATAAACTCCATATGAATCCATTTTTGGTTTATTATCATAAGATGGTTCGGATGGATATGATCT
>GIDRXAC01B60IP_289_429
AAAGACGGTTTTTATTGACTTAAATAGAGTTTGATTGGCCCACGTTTCTCGGATTGATTTTCTTTGCGCAAAATTTGCTGGAGATATTGCAACTAAAGATATGAGCGTTAAATCAGGTTCTTTACAAACAGAATATCCCTG
>GIDRXAC01B7KYY_19_206
GAAGCTGATCCGGATTATTTGCCGAGAACAAGTGATTTTGGTTTGAATGTTGAATTGTTTAGAAAGAAGTATTGTGAGCCTGATTGTCCCAAACAATTTATTAAAATAGCTATAGCTTGTTGTGAATTGGATCCGGAGAAGCGACCTGCTTTTTGGCAAAACACATCTTTGGCTTAATACTATTCTAG
>GIDRXAC01B8PKA_20_168
GCTATGGCCAATGAGCGCTCTATAGAAATACTTACAATTGTAAGTATAGACGCATGGGCCACTGTATGTTCTAACCAAGGTATTACTTTGCAAAAAAACGTCCCAAATACCAAACTTCTTTGGAAAATAGATCTAGAATAGCACTAGGC
>GIDRXAC01B98WR_19_181
ATACATCAAAGTGGCTCAGGATGGTCTCCTATCTTTGTTGATGAAAATTTGAGTCTTATGTCAATAGGTTTTCTTCTTTCCAAGTTTGGAAGATGCTGTTATTTGGAGAC
>GIDRXAC01B9LPQ_283_428
ATCCAAGTAGATACACAATGAATAACTAGAGGACATTGATCGAATATTTTAACTAAACCAGCGCCCATTTTAACTTTAGGCACCTGTGGCAGGCCATTAAATTGATTGGATGGTATCATAGTAGATGTTTGGGATGTTAAAGAACC
>GIDRXAC01B9PVU_44_179
TGACCATGGGTTTAAATGACTTAGAAGTATTAGAATCAACCAAGTAACGGGAATGTATAATAGTAATTTTTTAAGATTTAAAATCTATTTGTTTTTATTATTTTTATCATCGATTCCAAAAAAGAGAATAATTTTA
>GIDRXAC01BDELO_43_158
TAAAAATCCACCGGTTTTCTTTTTTTTAATGCATAACACGCTGTCTTCCAACTTGGTTCGCTCGTTGGTATTAAGCCTAAATTAACTCTATCTGCTACATTCTCTGGACATCTCTT
>GIDRXAC01BDNCB_17_183
CAGGGGTAAAACACGAGGAAGAAGAAGTCGTCGCAAGATGGACGATGAAATTGAAAATGAGGTTAAACAAATAGATAGTTCGGGACGTCGATTGAGTCTAAGACGACAATCTCTATTGGACAAAAAGAAATTGAAAAAGTTGAGGAAGCTCAAGATGTACAATCTAC
>GIDRXAC01BESMN_35_221
GATGGTTCGTGGTTGCGATAATTTCACTTATCACGTATCAAAATAAATCTCAAATTAAGAAAAAAAAATAAGAAAGATATTTTTTAATTAGTCCAAATTTACAGCTTAACAAAAAAACTAACCGGATTTTAAATTATTTAGAAATTTATAAAATAAAATTTCTTTTTTATTTTCAAAAAAAAACGAG
>GIDRXAC01BEQTX_29_143
CCTTAAATAAGCCAAATCTAATTATCCCTTGAAAACGTTTGCAGTCTAATTTTTGACTTAAATCAATTATTTGATTTTCATTTTTCTTCTTCCATATCATCATCGATAAACGAAT
>GIDRXAC01BGRHO_29_158
CGATAACTTTTCAACCAGGGAAGAACTTGAAAAAGAAATTGAAAGGGCTAGTAAAAAAATCCAAATCTGTGAAATAAAAAAAGCTGTTGAAAGTTTTGATTCAAGAGTAAGGAAAGTTGAAGAATCCAGA
>GIDRXAC01BGXQY_43_362
TAAGAAGCCAACTAATATCAAATGGTTATGCCAAGATGAATACACCGAGTTATATCAACATAGATCAGAGTAGTCAACAATCCGGTGTATATCCAAG
>GIDRXAC01BHU4O_59_230
GTATCAAATCCAGAAGGTTCCATTCCAACCGAAAACAAGTGTCGAATTAATAGTTAAACACTCTCATTCTAGCTTACGGTGATTCAAATTCAAATGATACACTAAGAGTTAAATTTTATCATAATGAGGATAAAGTAAGCAAAAGTAGATTTGCCATTATATTCAATAGTTC
>GIDRXAC01BIBIF_32_216
GATAAAATGGTTGCATTCATTTGAAGTGAATCCTGTGATTTTAAATTAAAGATTAACTCTTTAATTTTGATTGGTAATGGCGCTTTGTATGACTCGAGTATTGTATCATTATAAATTGAAGTCATTGTTAGAGAGATACGATTGTGAGCAGCTACACCACCACTAGCACTCACAGTTGAATTGAA
>GIDRXAC01BIX5K_40_162
ATTCACGAATGGACACACAGAATTTAATTCAATTGTACTATCAAGAAATGATTGAAATTCAAAATTCACTTCGCTTTGGCGATTATGGCAAACTCATATGTCGTGCGTGTTACCATTGCTAAA
>GIDRXAC01BKALE_34_260
AAAAAATAATAAAATTTTTTATCCTAGAATGTCTGAAAAATTTCGCTTCATCGAAAAAGAATTTGATACTATAACTGGTAAAACCAATAAGGAATCTCTTGTTAAATGGGGCATGAGAGGGAAGCTAAAGACATTTATGTTCACATTTGACAAACAATTTCACATGGGTT
>GIDRXAC01BKHWJ_49_212
CAACAAGTAAAAATTTAAATGATATTATAACATCAGCCTCTAGTATATCATCTACAAACGGAATTAAAACTGAACATGTATCCAATAATCAAATTCTTCCCGAACAAATAATAGACTATGTGAATACAATACACACGCCATCTTCAACATCGTCTTCATCATCA
>GIDRXAC01BKHWJ_366_513
TTGAGATTTATTGACGATAGTGCGACGTCAACTGCATTGACATCGCCAGTAGGGTCAATAACACAATTAAATATTGTTAAAAAATCTCGTCAACCGCAACAACAACATAAATTATTAAGTTCTTGTTCGAGTACGTCTAGTTCACGGA
>GIDRXAC01BLL30_18_142
AGACCTGAGCCCTTAGACCAGGTTGAAAATGAAACAAGTAATAATATGGTTAATTCGACATCTAGTTTTTCTCTTCAGTCGATTAATTCGAATGATTCGTGCGATACAATTTTATCTCAATTACA
>GIDRXAC01BNA5O_34_148
CAGCGATTTCACGACACTTCATGATACAACTGAAAAAGAATTTACACTTACTACTAGGATTACACATGTTACTTCTCAACTTACAACTAAAATAAGCACATTCTTGACAAGTTTT
>GIDRXAC01BNPHF_18_149
AGGTCTTCATTCTCGTATGGTTTTAAATAAAATGACCATTCATGAGTGTGACCATCTTCTTCTCTTTTTTTACCAAAGTATTTAGCTGTGTTACCATAAACAATTGGTTTAATTATAGTCGAATTCTTCAAA
>GIDRXAC01BOA00_42_146
AAAACTATCGGCAGCAGTGTGAAGGAAGAGATGGACTGCGTGATCATGAGTGTCGATTAATGTGGTGAAAATAATTCAGCAGCTCATGATTGTGGTAGATGCTCG
>GIDRXAC01BNL6Z_151_169
CAGCTCGGGCTCCATCGAC
>GIDRXAC01BOPKO_264_363
TTGGATTTGTTTCAAAAAAAATTCATAACATGGTAACGATAGTTATTCCAATGCAATTAATCAAAATTCTTGGCTTAAGGGCTGGAGCATTAAGCAAGCG
>GIDRXAC01BPL6N_27_198
GGGCTCCAATATCCAACAGTTCTCATCCAACATTTTCATTTCATCCCAAAATGTACTAAAACTATCAACATCAGCCATAAATTGTGAATACACTTCTAACAATGTTGAATTCTAAATGAGTTGAGAAATTTTTATACAAAAATTGAAAAAAAAAATTACAAATTGACTTCTG
>GIDRXAC01BPL6N_27_193
GTCAATTTAAGTGTATTCACAATTTATGGCTGATGTTGATAGTTTTAGTACATTTTGGGATGAAATGAAAATGTTGGATGAGAACTGTTGGATATTGGAGCCC
>GIDRXAC01BQJ0F_17_264
CTCTTACCAGGTTTGGCAACGAGTTATACGAATTTTTTTGCCACTGTTAACTTTAGAAATATTCTAAATGAGTTTAAAAAGAGTTCGGAAAATTTTTTAAAAATAGACTCGAATGAAATAGCCAAACTTCATGCAATCTCATCGGGTTTGAAAGCAATTGTTTTTGAAGATTGTTTAAAATTTGCTCAATTAAATCTG
>GIDRXAC01BRJCP_74_197
TTTTTTTTAAATAATAAAAAATTAATTAAATAATAAACAATAATGATTCCTGTTGTTGATGACTGAAATGAAAAATTTTTTTATTTTAATGTCGGGCTTTATTGATCACCTTTTTTTGTTGTTG
>GIDRXAC01BUFMT_19_184
GCTCAATCTAAGTCCAAAAATAAATCATTAAAAAATAAAAAATTAACAACCAAAGGTAAAGCAGAAAACTTTTTCGCAGATATAATAGAAGAAAAAGACGAGGATGGGAGTGATAAAAGTGATGACAGTGATGAAAGCGATGAATTCGATTCTGATTCGAATGATG
>GIDRXAC01BWBRB_28_87
GTGGCCCTGCTGGTCTTTCAGCAGCTATCAAAATAAAACAATTAGCTAAAAAAGATGGAA
>GIDRXAC01BZ996_36_417
GTCCAATTTGTAGTAGAATAACGGGTTCAACAGTACGAACAGATATAACGACAAGAGTACGCCAATCGAATTCGATTAATAGAATGTTAAGTGAAACACAGGACATGGAC
>GIDRXAC01BZ996_36_136
GTCCATGTCCTGTGTTTCACTTAACATTCTATTAATCGAATTCGATTGGCGTACTCTTGTCGTTATATCTGTTCGTACTGTTGAACCCCTAAGAATAAAAA
>GIDRXAC01BZRIL_207_353
GGAGTCAATTGATTTTGTTGAATGTCATTGAATTGTTGAATTACATTCAATGATGGTCTAATAATTGATAAACGCTTTTTAAGAGCTTCTTTAAACGACATATTTCCACCCATAGCCTCCTTAGTTCTATCGAAAGACAAAATAAAA
>GIDRXAC01C0VL4_121_158
CGCTGCTGTTCGTGTAATAGTGTTTCTTTTACCACCTT
>GIDRXAC01C561W_26_169
GTTAGTCGATGTGCAGCGGTCTTGTTAAAAAAAATAAAATTTTAATGTGGGACGTGTAACCAAGAATCATCTGGCTTTAAAGAATCAGAGCGGTTAAGAAATAACTAATTTAAAAGCAACCGAAATTAAAAATATTTTTGCAAA
>GIDRXAC01C6LFX_39_66
TTTTATTCAAAATTCTGACAATGAAAAC
>GIDRXAC01C7E1Y_19_131
GGTATATTGATCTCTTCCCCATAATGTTGAAAAAATGTAATAAAGCTCTACACTAATAGCTGAAAATGGCAAAAATCCTCCAATCACCATATGAGCAAATGTACTTCTATACC
>GIDRXAC01CD0AV_38_146
TCAGGCCTAGACAGATGAGTCGAGTTTTCAATAGTGTAAGGGGCTTCAGCAACTACTTGCGCCATTATTATATTCAAATTAAAACATAAAAAAAAAGATACTGTATCTA
>GIDRXAC01CDGDX_28_253
ATGAGTGATATGTGGTATGCTGAATCCTACAAGCATAATTATCAAGAATTGCAGAAGGATACTAAATCATTTTCTCAAATGATTTGGGCAAATACAAGAAAAGTTGGTTTTGGTCGAGCCAAATCGGATGATGGTAGATGGTATGGTTGTGCTCATTATTATCCAG
>GIDRXAC01CDFKF_16_212
ACAGGAATCGTTGTCTGTGCATAAGAAAATACCAATTAAAATACGTCCATCGGTGATATGAACTTTCATGTTTTTATTTAGGAGACTACGTACAAATTGGCGGTTTGGTGTTTCCAAATCAGTCATTTTTCACAGCTCAACTATAATTATTAAATCAAAAATATTTTTAAAAAAATTATTTTTTTGTTAAATTTTTG
>GIDRXAC01CEOSJ_30_242
CGTTGCAGTTGGATTATTTAACGGAGAAATACATGTTTATGACACAAGACAAGATTGATCCACTTGTTGCAACTGTAACAGATAAAAAAGAGATGCACACGGA
>GIDRXAC01CEWCO_163_294
TACCAGCAACAAATGGACCTAAAAAGCATCCAAATCCTCTGAATAAATTAATAATACCAGTTGCATTGCTAAATTTTTTTAAACCAACTAAATCGCACAAGTACATTGTTGTTAATGAATTCATACCAGCTT
>GIDRXAC01CFAQ6_199_307
AATATTTGTATTTTTTTGTTTTGGAAAAATATCAATATGAGGCCTGATGGTCTAGTGGTATGATTCTCGCTTTGGGTGCGAGAGGCTCCGGGTTCGATCCCCGGTCAGG
>GIDRXAC01CHI03_60_251
GCTGCACTTAACAAAGCTTGGACATCTAGAAAAATAGTTCTCTCTTTACTTATAAACACATCTATACCATTTGTTTTATTTTTCTGCTGTTTCCAAGTCGCCTTGTTTGAACACAAATTTATCCGATGTATCACAACCACTTAAAAAATTCATTAAAGTCGATTTACCAACACCTTGTTTACCCAATATTCC
>GIDRXAC01CHJTV_30_176
TGATAGCCAATTGTTACTCTAATGAAGCCGATACAATTACATGAAAATTGTATGCATCTACGATAATCGACGATCAAATGAGTTTTGGTACGTCATAATTGGTACCGGAGATTAAACTAGAAAAATAAAAATATCAAACCAAAAATT
>GIDRXAC01CHLAF_52_221
CCTAATCCTAATTTTAATGTAATTTAATTTAATTTATTTGTAAAATTTTTTTTAAAAATCGTAATTAGAATAATTTTCATTTTTATTTTGTGTGTTTGTGTGGTTAAATGATTAGGTATTTGTGTGTGATGAAAAAACTAATTTAATAATTTAATAAAAATGTTTTAAAA
>GIDRXAC01CIW8O_467_529
CTTGTAATCGTTCTCTACGTCTAGTACCAATTGGATCAGAATAGGCCTCCTTTTCAAAAACTC
>GIDRXAC01CLEEZ_249_446
AGTATGCTTAAGCATATTATGTATTTTATTTTCTACTGAAAATTTTTTTAAAAAAACTTTTTTTAGATTTCTTTCCAATGGATATGGGCTTTCATAGTTCCTTTTGTACGATGTTGGATTATAATCAGAATTATATTCATTATATGGTATCTGTTCATAATCAGTTTGATTTTCTTGACTTGTACATATAGTGTAGCA
>GIDRXAC01CN146_23_177
ATTTACCAAAGTTTTGGTTAAATTTTAAACTTAGAACTTCATTTGAGGTAGACATTGTTTTAGATTTAGCTGCTGTGCTGTTATGTTAAATTACCAATTTAAACAAAAATATCATACAAACTTTAGGAAACTTTTAGTAAAACAAAATATAAAAA
>GIDRXAC01CNFPY_317_491
CATAATTTAAGAATCAAATAAAAATATAATCCTTTAATGATAAATAATTCCAAAAAAAATCCAAAAAATAAAAGTTATAAACAATGGGGAGATAGCTCAGTTGGTACCGTCATGAGCGTCCAAGCAGAAGGTCGAGAGTACAAATCTTGTGCGAGTCAAAAAAAATTCAAATGAG
>GIDRXAC01CQ4QM_28_172
TACCATCATCCCAGTCTATTTCTTTTTGTTCACTTTGTGCATCAATAGTGGCTTTTTCAATCAATTTAACTCGTTTTTTATGCTCTTCTTCTAATTGATTAACTTTGAAAAAATATCTTGACCAAAATTGAATATTTGAAATTTG
>GIDRXAC01CQX3C_19_130
GATCTTGAGTCAACACGGACATCTTGGGTACCCATATGTGCTTGAGCGAATTTTTTGATTTCACTCAAAGCTCTTGGGGCTCTTCTCTTGAATCCGCTTCAAATAAATTTTA
>GIDRXAC01CRMR2_54_187
ATTATTGAATACTTATGATTTAGAGCCGTGTAGAATTATGTATTCTTATAGTGACAATTTATTTTACTGCTCTGTATGGTTCACGAGTGGTGGAAATATGATAGCTGAAAACAGAAAGCCTTCAAAAGAATTTC
>GIDRXAC01CTGJN_145_273
CATCGCACGTGAAAACATTAAAAAATGAATAATATTTACACATTGTTCAAGCAGGTTCAAAACAGTTTCGAGAAAATAATGACACAGAAAATAAACAAAGTCGAAACAACACTGTAGGTGACATTCACA
>GIDRXAC01CXN0Z_23_154
ATTTAATAAGCTCAACTGTTTTAAAACCAGAAAATTTAGATGGACAAAAAAATGTCAATTTGGCTATATGTGGTTATAATGAGTGTCCTCAAATAGTGAGTGAACAAGGTGTAAATTTAAAAAAAGCCGAAT
>GIDRXAC01D0972_56_190
CTTTTAACTTTTATCAACTAATAAATTAAAAGATAGTGTGTGGGCTATTCTTTGAATCCTGGGTTTTGGTGCATGCATAAAGGATAAACTACAACATGTTAAAATCGTCGCTCTTTAGATGCGTGTACTAAAACA
>GIDRXAC01D18P1_34_77
CGCCAATTTTGCCTGGAGTGCTCAGCTATTTGTGCTTCAGGCGT
>GIDRXAC01D1CNE_40_193
GTTTCTTCAATGGCAAATATCAATTTTTCTTTTAGCTGTTCATAACTCTTATATGGCGGTAAATCAAGTCGATTAAAGCATGTATGACTCCTAGGTAGCCAATTTTCTTTGCCGACTTTTTCTATACAAAATTTTTGTGGACCATTACTTCCTT
>GIDRXAC01D3PLG_325_408
AATGTGTCAAACAAGCCTATAACAACTCGTCTAGATTAAATTATAATCGTGGCGATAGTGACGATGATGAAGAAATAGTCGTGA
>GIDRXAC01D4PSK_20_115
GTTTTGCAATTTAGTATGACGTTAACATCGAGTAGAAAATGGAAAAAATCTTCGAGAAAATTTTTACGAATATTTTTGGGTACGGAAATATGGGCG
>GIDRXAC01D6KM4_135_237
GTAGCACACAATTTTTTTCTTATTCGTCTCGCATTGCTTGTTATACAATAAGTATACGTCATAGCTTGATCGATCAACATATCCAAATCAATCGACTGTATAA
>GIDRXAC01D8EC9_258_493
ATTGATTGTCATGGTAGATTAATCGATCCTCCAGCTCGAAGTTCAGCATGGAGAGAGAATCCAGTTAGTTTTCCATATGTTTATTATGACAATCAAATGTTCTGCGGTGGATTCGAGACTCAATGGAAAAAAAACAAGGGTAGATGCGGAATTTGTGGTGAGGACTGGAGCAAACCTCGCCC
>GIDRXAC01DA8IY_23_117
ACGTTGTATATGCATTGAAGAGACAAGGCAGAACCCTTTATGGTTTCGGCGGCTAAATAAATTTAACCTTTCTATAACAACAGTTAACCCCCGGC
>GIDRXAC01DBA1K_378_483
GTTCTTGCCTTGATCAAATTAAGTTTGGCGATTGAAAAACCCGAGTTTGAGTTGATTAGTTCTTTGGATGATTTGACTGAAACTCGTCGTTATTTACCAAGTAAAT
>GIDRXAC01DCSI7_21_117
GCCTGGAATGTAGCGTTGATATCTAAACAAACTGTAATCTTGATTATCTCTTGTTATTTTATTGAATCTATCACATGTCATCATCCAATCATTTGCT
>GIDRXAC01DBAFW_18_566
TTTGGAAAAATTAATGTCGACTTACGAGGTAAAGCTGATTTTGCTAAAGTAGACATTGATCAATTAAGTGAACTAGCTATGGAATATAATATAAGTTCAGTACCAACAGTAATGGCTATTAAAAATGGTAAACCAACTGGTAAATTTATTGGACTACTCGACGAGGATAGAATCT
>GIDRXAC01DFGVR_274_430
TAGAAATTTATCATTATTAAAACTACATTGATTTAGTTCTCTATCAGGTGTGTTATTAAGACCTATTAATATTGGTGATGCTATAGCTATGCTAACGAGCCAAACTATAGCTATCATTAAATAAATACGGTTTGGATTCTTGTGTCGTGCATACTGT
>GIDRXAC01DGGEO_255_447
CTTTAATCAATACTTTAAGATCATAATTTGGTTGATTACCAGGAATATCTAGAAGCTAAATCAAGATTTGAAAATTTTTTCAAAGAAGCCTTTAATAGAAGTCAAAATAGAGATCCGAGTGAAAAATCAATAGAAGAGCAAGAACGAGAGCTCTTGAAAGAAGAACCAATTGAAATAAGAAACACTACATCCT
>GIDRXAC01DHOEO_62_212
CCACTGGTGTCAAGTCCGAAAGTTTTGTTGTTAAGCAATTAACAAAGAATACCCCAAGATTCAATTAAGACAATGACCAAAGTTTGTTTTATTTCGTTGAAAAGAATGTTCAAGCTATTCTCAAGTTTTCGTGGCGGTCGGTCTATTTAGC
>GIDRXAC01DJUII_20_168
ATTGTGTATCGTCATTTTTATAAAATGACAATGGTGTCTGTGTGTAGGAGTTTATACTTGTCAAACTTGGAGTTTGTAGTTTTTTTCTAGATTTTTTATTTAAGGATTTTGTTTTAAAAATGCTCGAATAAGAGTCTGTCTTTTTTAAA
>GIDRXAC01DLO7Q_19_196
GGATCATAATGATGAAGAATCTTTTATAATTCTAAAAAGCTAAATATCAATTGTGTGTAGTGTGGATTTGTATTAGTTCTAGTAAGCGTGGTGTTCATAATTCAAACTCCATTCGAACACGATCCATTTGACGCAAATGGATCTATTTTTAAGAAGAAAATGAGTATAAAAAGCTATT
>GIDRXAC01DNPIO_19_120
GGTTGTAGAGCACAACAATTAGACGGTTTAACTGATGAACTTTCAAAATTTAGAAATACTAAGCTTAATTAATGTCGGTTTGACTAGTCTCAAAGGCTTTAC
>GIDRXAC01DOIIT_55_247
CGGACTCGTTTTTAATAGTATCTTTACACGTTCCAGACTTTTACTTTCCACGGTTGAACCATTGATTTCAAACCTCTTACGCCAACTAATCTCCATCTTACTTAACTGCTCCTTCTAATTCATCAATGGTTACTTTTAAAACTTCTATCCGAGAATTAGCTAAACTTCCAGTTTATTTTCATACGCAGCAAAG
>GIDRXAC01DUCOD_23_163
TAGATGAGTGTCACAATGTTAATAGACATATAGAAACTATTAAATCAATGTATTGGAGCGATTGGGATCAAAATATAATGGCGACTCGAATTCCTAAAAAGAAACCTTTGGTACAAAAAGTTTTATCCTTATTTAGAAAAT
>GIDRXAC01DVPVE_335_428
ACGGGTGTCATTCACTTGGCTCATTCTTTCAATTTTATTTTTTTCATTTAGCTTTTCGAGTACTATTTCACATTGAATATCGATTTCATTCACC
>GIDRXAC01EB0LG_382_480
GTGATACAAACATGATTTGTACCGTCATAGTTTACTATCAAAAAATGTATACAGACATAGAATTGTTACATGGTACAAAACTGAAACCAACAATTTGTA
>GIDRXAC01EBCUV_51_280
CCTTATGTTCATAAAAACATAACACCAACTATCTCTCAAATTATAGCTGCAAATTTAGGAGAAATATCAGCTTGTCTAATCCGAGTACCAGTTGATGTTATTAAACAACGAACACAGGCACAACAAAGTCTATCGACATTTCAAGTTTTTAAAAATATATTAA
>GIDRXAC01EBJQ8_133_310
GTTTATTAAAGGTATCTAATGGAATTGTTAAGAGATGGAACAGTTATCAAAATTGATGATTATTTTAGAGTTTTAAAGGCAGTTGGTGACAATCCAAATGGTAGATATTTTGCTTGGTATTTTGTTAGAGAATATTGGTATTATTTAGTATTTGAGACAAATAATGGAAGAGGAGTCA
>GIDRXAC01ECCYF_52_136
AAGAAGCTTAACAAGTATTGACTATTTTATTCATAATATTCTTACTCTTATTAGTGTTAATAATCAGACCAATATTATAACGGGT
>GIDRXAC01ECH18_225_254
CCAATATGCAACGACACCCATACCACGAAC
>GIDRXAC01EE75Q_282_412
TTATAAAAAAAATTATGGTTTATGGTGAAGCTAAACGGATCATGACTGCTTATGAAAATAAGCAAGGATCCATACAATCTCTAATAGGCCAAAGTAATTGCCAAGTATTCAATTGTTTTCTTAAATAGTAT
>GIDRXAC01EE8GG_18_164
AGTGATTGTCTTGTGTAACAGACGGAGCTTCTCTTTTGGCTTTTCCTAAACTATGAGATTCCTTAGAACTTAGAGATTTAAGCTCAACACTATTCAAAAAGCTTAATACAGAAATTGCAAACACCAAGTAGATAAAATTATTTTTAC
>GIDRXAC01EFI0G_42_175
TGCTCTTCCATCAACTCTTGTTTACGCCTTGCTTTTTCCATGTCTTCATTTTGGAATGATATTAACGAGTCTTCCAAAGCTTTCAAGTCAAACATTAATTCTTCCTTAGCTCGTTTAGCTTCATTGAATAACTT
>GIDRXAC01EG27P_125_322
TTTTGTTTAGCGAAATTAATAATGAATACTTGCATGAATTTCAAAAGCGACGCGACCTGAATTGACACCAAAAGTAGAACGACATCCAGCCCACATTGATGAGAATCCATCATTCGACAATGGATATGCCAATAGACATTCTTTATCAACAACTAAATTTAAATCACATGTGTAAGGATCAATAACAACATCTCCCGG
>GIDRXAC01EGL6Z_19_110
GAATTGGTACTAGACGTAGAGAACGATTACAAGAAATGAAAAAAAATATTTCGACCCAAACCATTTATTACTTTTCATGGAGAGAAAAAACC
>GIDRXAC01EH8V3_18_151
AGATCTAGTTCTTAAAAAAATCAAATTAAAATATGATTCTTTTAAATTTTTAATTTATTTTCTCTTCGAAACAACAACAACAACAACAACAAAAATTCTTCTTTATGTCTTTCTTTTTTTTTGTTCATTTTCGG
>GIDRXAC01EJ82H_181_233
GGAGGGGAATCGCAATTGTCGCCCCCCCAATTTGGACTCTTGCGTGACAGTTG
>GIDRXAC01EK1DF_39_251
TGATTGCATATTTTTTTGTTTTAGTTATTTCTTTCGTGGATTGTATTGTGTCTTTATCGACAAAATGTGAAGAAACTGTTCGAATTCGAAGATATTTAAGGCCTTTTTTTCTAATTCAATGCTCTTCCTTAATGAAAAAAACAATAAAATCACTCAAAC
>GIDRXAC01EJ53W_17_161
CAGGAAGATATGATTCCAACAGTTGGATTTAACATGAGAAAAATAACAAAAGGTAATGTAACTATTAAATTATGGGATATTGGTGGTCAGCCAAGATTTAGAACTATGTGGGAAAGATATTGTCGAGGAGTTAATGCAATTATGT
>GIDRXAC01EM9WY_49_144
TTCTTCAAGTTCTTGCTTATCTAAAAAAGGTCTTCTTGGACTCCCTGACGGATTTTGAATAGCTGAATTAAATCTAGAAACTATATCATTATACCT
>GIDRXAC01EN0B6_316_513
ACAGACTAAATAGAGTACCATGTCTGTTTGAACCATTTCAAAAAGATTTCAAGAGAAATTACAAACAATCCCCAGAAGAAAAAACTCCAAACAAACCATTTACAAAAAGAAAAAAAAAGTCAAAAAATAAGAGAGCAAATGAA
>GIDRXAC01EOOJS_18_143
AGTATCCAACCCATCCAGCTAAACCAGTTTATCAAGCTCAGCCTTCATATCCGACCCATCCAGCTAAACACGTTTACCCTGTCCAACCAGCTTATCCATCCCATCCAGCTAAACACGTTTATCATG
>GIDRXAC01EPDVB_20_54
GAATTTACCAGAAGCAGCAATATTTCTAATACAAC
>GIDRXAC01ETVG2_19_266
GAGGAGGCAACAAGACCTATTGAAATTCATGATGAAAATACAGGTGAAAAAACAGATGTCTTTTATGCAATTTTTACTCTTAGACGGTCAAACGAAGTAGATTCTGCAGTATGCATGTATCGAATTTCTACAATCAAACAATCAATGTCAGGATTTTTCAAAAATAATCAGGACAAACTACCACGTC
>GIDRXAC01EUPCK_402_591
GTGTACAAGTACTCAGGCTAGTTGCGAAAACAGCTTTGTAGATAATCATCTTCAGATGATTTTCAGGAACCTGGAACTAATTCAGGCCTTATAAATAATAAAGATTTTCCACGCTATTTGCGCTCTGAATTAGA
>GIDRXAC01EUPCK_115_351
CCAATTATCCGAGTGAAATGCTTAATATTAAAAATGGGCTTTCAAAATTCGTTCCAATAGGATCGTCATTCAAAGAAGCTTGGAACCCAGCATCCAACAGCTCAAAAGCAAAAAAGCCAAAAAATTAAAATTTGGGATTTTTGGTGAATTTATCGTATCATAGCATCGCAATATTTTCT
>GIDRXAC01EXAHV_19_178
GAAAAATGGTAACTGGATTTTATTGTGTATGCTCAGCAGGTTATACTGGTACCCAATGTGAAAAAGAAATAAATGAATGCTCATCTAATCCGTGTAAAAATGGAGCTCAATGTTTAGATTTAGTTGGATCTTTTTTCTGTTCATGTCCAACTGGGTTCAG
>GIDRXAC01EZVB8_17_112
CAGAAACAAAATAAAAAGTTAATTACTGATACTGAACCTTCTAATTCACCATTCGGAGACATACAAATACAATTGTCGCATAGCGAAGAAGACCAA
>Mcm2_08443_4_161
ATAAAGGCGTTTGCATTATTGATGAATTTGATAAAATGAACGATGCAGACAGAACTAGTATTCACGAGGCTATGGAACAACAATCCATTTCAATTTCAAAAGCTGGTATTGTCACATCTCTCCAAGCTAGATGTGCCATTTTAGCTGCAGCCAATCCC
>Mcm2_73584_631_825
TGAAAATGGACACAATGTTTTTAGAGAAAAGATACGTTATATGGTTGAGGCTAATCATCAAAGTTTAGTCGTTGATTACAATCTTTTATATCAATCAGAAGAGGTCCTAGCATATTTTTTAGTCGAAGCTCCATTGGAAATGTTGGCTATTTTTGACGAAGCAGGCAAAGATTACGTATATAGCTTGTACCCACA
>Mlh1_03776_124_255
TCTAGCTAGTATTAGTCACGTTTCACGACTTACTATAATTACTAAAACTGAAAAAAGTCCATGTGCTTTTAAAGCCTCATATTCAGATGGAAAATTAACTAAAGATGGTATTAAACCATGTGCTGCTGCGTC
>Mlh1_03776_356_505
GTAGTCTCACGCTATGCCATTCATAATTTTCATGTTAGCTTCTATTTAAAAAGAATAGGCGAGTCTTCTATGGACTTGAAAACCCCGGGATGTCCCAATCGTAACTTAGAAAATGAACAAATTCTTCAAGATACGATTGGTATAGTTTAT
>Pds5_06080_00786_01391_952_1065
GCTTGTTGTATTGCTGACATAATTCGTCTATATTCACCTGAACTTCCTTATCACGATCCTGCAAACTTGAAAAAAATTTTTTCTTTTTTGGCAAATCAATTGAAAGGGCTAAAA
>Plk4_53607_01312_24_155
AGACTATAATGTATATGAGCAATTGGGACAAGGCGGCTTTGCGCAGGTCTATCGTGCGCAAGTCAAGTCTAGTCTCAAGGAGGTTGCCATCAAGATGATAGATAAAAAGACTATGAAAGCCACTAGAATGAC
>Plk4_53607_01312_215_361
AATTATACACTTTTTTCGAAGATAAAAACTACGTTTATTTAGTACTTGAGCTATGTCACAATGGCGAAATGCAACGGTATCTTAAAACGCGACAAAAAGCCAATTTAGACGAGGACGAGACTCGACATTATTTAAAACAAGTCATAG
>Plk4_53607_01312_1019_1161
CTAAATTAAACATGGACTCGAAAAATATGTACTATAATAGATTTTTAAAACAACAACAATGTTTAACTAGTACACCACCATCGCCACCTGTTAAACTATCCTCATACAGTCCTACTAAAGAATCCAATCGTCTCATAAGTGCA
>Pms2_18906_13331_789_932
AAATTAATTAATCCTGGCTCTGAAATTCAATCAGAAACTGGTGACAATTTAGTAGAGATGAGTCAAGAAATTAGTAAATACTCAGAGCATTTTAAAATTGAAGGTTATATATCTTCATGCTCTCACAATCAAGGTCGCAGTGCA
>Pms2_18906_13331_24_189
CCAAAATACAGTCCATCGTATTTGTTCAGGTCAAGTAATTATAAATTTAGCCAACGCTGTTAAAGAATTGATCGAAAATAGCTTAGACGCTGGTTCAAAAAATATTGAAATAAAATTAAAGCAATACGGTAGTGAGTCCATTGAAGTAAGTGACGATGGTCCCGGC
>Pms2_18906_13331_1760_1881
ACCTGAGATAATTTTGCATGAAAAAAATGATCCTTCTTTGACACTTTTAAAAGAAGCCAATATTTCCGGAAAAAGTGTTCAGCAAGGCGGAGAAACTTTTTTGGTTCCTGAAAAAATAGTTG
>Rad21_68215_205_332
GATGAAATTGGCCTTGAGAACATCAGGTCATTTACTTTTGGGTGTGTGTCGTATCTACTCTCGTAAAGTCAAGTATCTTCTAGCTGACTGTAACGAAGCATTCGTTAAAATTAAGTTGGCATTCCGAC
>Rad21_68215_424_592
CAATGACATAAATATTGAGGATATGGATTTGAGTAAAGCAACTGCTCAACAAGCTAGAGTTGAAGATATTACTCTTAAAGAAGATTTCGGTACGTTTGTAGCCATGCAAGATGATGATTTTGGTGATATGGGTAGTTTTGGTATGGGCATGGATATGGACACATTTATG
>Rad54_71183_1356_1549
CTCTTGTTCATTTTGTTAATGGTGGTATTCTGGGAACGTCTGCTGAGTTTAGAAAACGATTTGAAATTCCGATTATTCGTGGTCGAGATAGTGCGGCGTCGGATGCTGAGCAAAAACTTGGCAATGAAAAGCTAAATGAATTAGCAGCAATTGTGAATAAGTGTATTATTAGACGTACTCAAGCTTTATTAACC
>RecQ1_60412_70168_45815_1836_1955
AAAATAATTAGAGAAGAAGTTAAAGTCGAAACGAAAAAAGAAAGTTCACCAAAGAAAGAATTTACGACTAAAAAACGAAGTATGGTTGATGAAATAGATTTAAGCGGTGATCACGAGGAA
>SA_12249_66439_1599_1785
CAAGTAAGAGCTTTTCGTCATACAGCCACATTGGCTGTTTTAAAAGTAATGACTGCTCTAGTTGACGTACTTTTATCACTAAGTGTTTTAAAAGACGCCAATCAACGTCAATACAATAATGAAAAACAAAAATCTCAAGTGAAACGTGCTCATGATAGGCTGGAATTGTTGACCAATAAGCGCAAAG
>Scc4_09491_44791_777_973
ATCAAACCAATAACATCTATCAAAGCGAAATTTTAAAAATCTTTTTCCTAGTTATACAAGTAGCTTATTTTACTCAATGTGGTCAGGGGAAAAGTGTTAAAACAACACTCAAAAGTCTACAACATTACATTCAATCATTAGCATTGAAATTAAATGACGAAAGTCAAGAGCAACAATTAATTCTAAGTCAAGACCCG
>Smc2_03530_17818_6240_6370
CTTAAAGACGGTATGTTCAACAATGCAAATGTACTCTTTAAAACAAAATTAGTCGATGGTGTGTCAACAATTCAACGTTATGAACAGAAAAAGAAGGCCAACAATAGTGAACGAGAACGAGATACTTATGC
>Smc5_26221_1032_1209
TTATGTCAATTTTTACCACAAGAAAAAGTTTCTGAATTCGCTCGTATGAATCCTCAAGAGTTGTTAGAAAATACAGAGAAAGCAGTAGGAGGCTTAGAGCTTTACGAATCTCATATGGAGCTTAAAGATCGTAGTAAATTAAGTAAGGACTTGGAAAAAGAAGTTGCCATTGTCGGAG
>Smc6_71066_21600_15295_3510_3666
ACAATGGCTATGGATTTAATTTTATCGGCTGTTAAAGATAAATTAAATGGTCAATATGTGTTTTTGACACCACAAGAAATGGGAGCAATTAATCCGGATCAATATGTTAAAATGTTTAAAATGCCGGATCCAAAACGAGCTATTGATATGGTCTCAA
>Tim_07365_53824_10775_23367_270_438
TGCCGATGAAGGCTTCATTAGAGTTTTGAGTGATAAAATCAGTGAGATTATGAGAAAAGAATGGCAAGATAGACCTGAAGAAGAAGAGTTAATTCTTGAAAGAATTCTTTTCTTGATCAGAAATGTTTTACTTATTAAAAATTCTGAAAGTGATGAAAATCGCTTGGAG
>Wee1_54388_3662_3747
GAGAACTGAATAAAACTAAGACTGTTTATAAAACAGTCTTGACTCTAAGACCAATTGCACCCGATGCTCATATTGTCTTGGCTGGG
>contig00024_442_617
CCATTTAAAAAACTAATTCAAGATCCAAGTTCCTTtAAAAATTCATATTtACCATCAATACCCCATGACGACGATTACGAAGCTTACAAGGCATTTGCTAACAATGGAAAAGAAACAATTGCTTGGTATCGCTGTAGCGATGGTCACTTATACACAATTGGTGaTtGCACTAAACC
>contig00049_22_174
cGtAACCAtAGCtAAAACaTTTTAtAATTGAAAATtCaGGCTAATTAAAACGGGTtACGGTTAAAAGTTaCGGTTAACGACGTTACATTCATATAAGAATCCCTGTAAATAAAAATAGGCTATTAATCAATATATTTGTTTTGTTTATTAAAG
>contig00051_1433_1540
CCGCGCTCTTTAAAGTCGACAGTCGTTTTATCCGTAAACTCGTATTTTTCTTTTGGTTTAATTTTTTGACGAAAATCTTGTGTTAAGTATCTTAAGCTTGCAAACTCT
>contig00051_2660_2854
CTTTGATATGGTTGACGAGCAGTTTTTTCATGTATAATGCGGCAAGTCCGATCAAATTTACCTGAATAATAATAACATTCTTTGTTTTGTATAGTGTGCGGACTTGAGCTTTTAAAGTCAATATATTTCATTTCTGGAGCAGAATTTTCATGTTTTCGCTTTAAATTCATcATATAAATAAACGCCCTGTTTATT
>contig00054_81_200
TTACAATGCATTCTTTGCGCGTGTAAGATTTCGGTAATCTGCCTTTAAAaTTTCGTATATACCATTCCCAAATTTTTTtATCACCATACGCTTTCTGGAATGCTTTACAAAGAAAAaTTA
>contig00072_1631_1802
CTCGGCGACACGTTCCATTAAGCACACTTTATTTATGTCCTCTTTAAGCTTCGAGATTTCAATGTTCAATAAGTCCTCTTCGACTTGTTTGTCCAAATTTTCAATTTCAATTTTTTCATTAATTAAAAGATCGTCTTCTTGCTCTTGTTGATGTTGATTGATTTCTTCAATT
>contig00077_13_108
TGTTAGTCCAAATCCTTCTTCTAAGCCTATTAAAAaTATATCACCAATTAAAAACGAGCCTATTGAGCCTGTtAAAGTCGAACATTtAATtGAGAC
>contig00082_1293_1421
TTATtATTTtAAATGAAAAAATGATTAGTTTATTGACCAGACTAACACCAACTTTGGCCAAAAAGaCCCTAGTCTCCAACTTAATTCCCAAAAGtGCAGTCTTAACTCGAATTGAACAACTAAATTGTA
>contig00064_181_384
TCTAGAGTATTTGAGTATAaCGTTtAGATAAGATGTctGaGAAAAAAaGAAaGCCGAACCAGGTTATCTGGGTGGCTTAGCGAGTATGGGCGCCACTTGTCTCACACATCCATTAGACACAA
>contig00093_2_104
TACaGTCCGAATGGCTTGTTCATTAGCAAAAGATGACCATAAgaTACTAGACATTATTTTTTCTTTTACAATCAAACAACAATAACAAAAATTTGTATTAATA
>contig00093_347_461
AAAAAAATGATTTTTTTGCAAGAAAAATACAATACATTTTTTGGTTATTTAGGTTTGTTCATATTTGGTTATAGCATTTTAAAATTAACTTTGAAGCTCTTTAATAATATTGGGA
>contig00101_779_883
AAATTTACGAGTTTTTTCTTCATGTTATCAAAATCTTGGACACAATCTAACGTTAAATAGAGGAAATAACTGTGGACGACAGAATTTTTGCAGGCAAAACTATAG
>contig00103_795_976
TATAACTACATTAAATCCAATTTTTGGCCTTTATTCAACTTTTTTCCCAAGTTTAATTTACATTATTTTTGGCACATCTAAACACTTGACGATCGGTACATTTGCAATTGTATCAATAATGGTATATTCAAGTATTATTAAACATGAACAAAAATATTTAGAAATGTATAGTTCTGGACGGC
>contig00104_1121_1315
GCCAGTTTGACCATAAGCAAAAATACTTGAATTATAACCATCAAAAGCATTGTTTAAGATACCGACACCTAAGTCATCAAAAACTCTTTTTtGATCGCAGtAACGTGATGAATTATTATCAGGTGCTAAATAGCCGTTAGGTTCCACCTTAAATCCATCAAAACTCCAGTATGAGTAATCAAAAGCAAATCTTTT
>contig00103_3991_4185
CTAAAGCATAAAACAAAAAaTTTAATTCAATTATAAAACGAAAGGAACCTAATGCCGATTAGTGTTTAAAAAtGGTTCCTGTTGATATTAAAGATGAAAAGGAGCAAAAAATAaGAGAAATTAACATTAGCcGTCCTGTCTATAATCAAGTCCTATTTGaTAATGAATTTAAAAAGCCTCAAATTAACAATGACC
>contig00115_508_691
GTTTATTCACAACAAACCAGTTGTACTCTTCAAGCAGCCGTATTGAATcCAGGTAgGAATCTAAtTGGGGAACAAGCCAATACTGGATTTTGCCGGGAATGGATTGTTGGGcCTGTGaCAAAAGCTCAG
>contig00124_470_582
ATCGTGGTTAATATTtAATTTTTtGCGTATCCATTCTTCATTAATTGCATTTGAATTTGAGTCCATTGTGATTCGAAGTGCTTAGCCTAATATTTACGACTCTTATGTtCTGT
>contig00126_145_320
TATCAATCGACCAATGTCGTAACATATTTACAGCATTTAATAAATAAACATTCACTGCTAATCGTGCTCGTAAGGTATGAATTAaTTTAATTTTCCCATTCTTACTTTCGAGACCATTATCAGTCGATGGAATATTTCTAGCATAACCTTCGTACCAACCGGAGTTTCTAGACAAT
>contig00130_65_223
tACCTTCGCATtAAGAATATGGAATAGGTTCTTCTTTCTGTTCTAAAAAAGACGTTGACTGCTTTCCcGTCGTTAGCTTtGTACTAAATTTTtAAGACTTAAGGAAAAAAAAaTTTTTTGtCTTAAGCAGTGTAAGAAAAAaCTGGGACGGAATTTTTT
>contig00134_1546_1722
TTTTAATCGTTGAATCTAGTGATCCGCTAATTATTTTATCATTGAAAATCTCAATGCATGTAACTGTGCTTTCGTGGGAGTCAATAGAACAAGTAAGTTCATAGTCGATTGACGACTCATTTTGGTGAAGCTTACCAAATATATCAGCCATGTTAATTTCTTTATTAGGGCTTGATA
>contig00160_3_1428
AATGCACTCACTTGGTCAACCAGTtAGTGGTTCAGATATCGAGGATATGATTAAGGAAGCTGATCATAATTCTGATGGTAAAGTAGATTtCGGAGATTTTGTGAT
>contig00169_1415_1583
CTCATTCGTCAAGATTAATTCAGTtAGAGTCATTTGCAAGAAATAGAACATGTCACACGCATGCTCAATACACTTTAAAAAGGCTGGGATGTATCATGTCTCTATGAAGCGTTTTTCGGAAATAAACAaCTTAATTTtACAACCAAATATTTTTCAAAATTTCCATTCG
>contig00174_1_145
cggctttgcttgCTTTACGCTTATACGATGAACCTTTTAAAtCGTATTTTtCATGTATTGGAACGTCTGATGGCAATATATTATTCATTATAACTATTCGAATATTTGTTCTATCAGTTAACATGGAAGTTAATTCATATTtCTT
>contig00175_2_166
gagtgaaaatgaaccgtacaGTTtAAAtGAtAAAAATGAATTtGTTAAaCGAcGAcGACGTAGCACTttATCAACATCATCCGAAACTGATAACAAaCCTAAAAACCATCGTCCTACAACAACACGTCAAAAAAATAaCAATTTAACGCTGAAAATTCGTCAAAG
>contig00175_240_368
ATTTATTATAATTTTATATTGAATCAAAATAGTTTACCGCTATCGTATCGGGTGAAAAAATTGACATACGATGAAAATCCAAAGAATAAACCCTCGCTTAAATCGTTAATTGCATGGTCAGCACCGTCG
>contig00183_1220_1367
AGAAATGCAACAAGTGAAGATTTATGGAACGAAATTGATTATGCATCTAATAAATCAGTAAAACAAATGATGCAAGCATGGACTAAAGAACAAGGATATCCAGTAGTTTATGCTTCGAGTAGACTCGACCAAAACAAAAATACAATAT
>contig00186_1227_1377
TTCGGGCACCTCGAATTTTGTTTAAAGGCGATCCACGATTGTTCAACATTGGTCGCAGTCTAGCACGATGGCTCCTAAATGCAGGATAAAGAACTTCAGAATAAAAATGTATATCTTTTAAATTAGAACTCAAAAGCTCTTTCAGTTCCAC
>contig00200_1207_1359
AAACCTCCGATTTTAAGCCATTTTAAAAGCTTTTGCTCGTCCTCTTCTGATGGATCAAaaTCATGATGCCATTTtATAACTTATAATTAatAAAACGTTTTTCGCTTTTtAGATtGCTTCTCCAAAGTCAaCTaTTTCtGaCTCATCAACATT
>contig00208_239_425
GTTGAAATTTACTAAACCTGATTTGTTTTTTtATTTATTTGTACTGTAGTTGTTAATAAATGCCGTCAGATTCTAAAAATGCAAAAACTCAAGATCCTAATGTTAAACTAGGACCTGATGGCAAGCCAATACCATtAACTGAAACTGAACAAATtCAATTACAAATTGAAAaTGGAGCTtCAGAGGT
>contig00209_926_1070
TTTTAATGATAGATTTtATTTtAGCAAATGAGCAATGGgATGATTATAcTcGGgTAAACGCACCATATtGTGGTATtAAATCAGAAAaTGATAAAAAaaTAGTTGgAGGGgAaGAGGCAAaTCGTGGTGAATGGCCTTggcagat
>contig00210_124_248
AGAAAATTTTCGAACATCTTTTTTTAAACTAAAATGAGCAAGAAAAAaGAAATTAGTGAAGTTGAATTAATGGATATATCAGCAAAAACGGGACTTGATCCTGATATTTTAAGaTCATGGTATAA
>contig00219_2772_2906
CAGGATCTAGCTAATTGTGCATCACATGAGACTATTTGTGGTGCTACTAGATGTCGATTTACGCGTTTTATATTCGATAGATGTGGTCAAAAGTCTAATGAAGTATTTGAAGATGCAATAATTCTTCCGAAGCGA
>contig00221_2_198
CTCTTGATTAATTAAtttAGTTACACTaaatttACTATAAGttccccaattttCTATATTaaaTGCCGTAATGACtttttCAGCGCCtttAACCGGTCTTGGTGGTCGAtttaaacccTCATGCATACTATTACTCttttGTCTATTCGACaaaattttCAAtttttCTCCTGGATTAAGTaaaGTATCATTCACaa
>contig00222_9281_9485
AAGAAGTTGATTTAAGAAATTGAAAATTTCATTAACTTTGGACATAAAGGGATAAAATGCCTGaCAATCTTAGCAATGAGGCaATCCTACCAGAGCTTTATTTTTTGATTGCAAACTTTTTGAGAAACTCGCC
>contig00231_6945_7063
CAAAGATATTATTGAGATTTTAATCGATGGTCTGATCGAGTCCGAAACGACTACACCATATGAAACTCTATGGAATTTAGTAACTTCAATTTTACTCGATTCAACATCACCATCCGACa
>contig00234_121_203
CGATATATTAACTTAATAAATAAAGTTTGTCCTTTATTCTATGCTCATTTGGAAGCTCATAAACGCAATCTCGAAGAGGAACA
>contig00276_309_503
ACAATGTAACAATAACTTTTAGAAATTTAATTCAAAGGAAAAAGAGTTATTtGGTTTTAAAATTGAATTGATTCAAATCGTCGCAATTTTATTGATCTTGTTGAGGTGAATATTATTCGCTACAAGTAATTTTGGTTTCAGATCACTCGATCTTACATCCGTTGAGACGTAGCGTCGGTTACTATCTCGCAATCA
>contig00287_2612_2647
GCCGTGGCAAATATGAAACCAGGaTGTGAAACTTTA
>contig00291_238_418
TCGGAAGGTCGAGAGAAAAATCATATGTTCGAAAATATTAAATTGAGTTCCCAAATTATCTCCTGGTGATATATTGAGTAAAACATCTAACTAACCCAGCTTGTGGCCATTGAAGCGCTACTTTTATTtAATTTACTATAATTTTATATTTACCTCTCCAAAATTGGAGGTTAATTCTATT
>contig00301_4057_4168
TTTCAAAAAAATACGTTAAAAAATATTAGTTTTTATTAAATATTTTATTCAGAGGAagAGGAAAGGAAGAGTTTTTCCTCAAGATCCGCTCTTATTTTTGTGGGGGTTTCTA
>contig00301_4757_4879
TAATTTGCTTGAATAAAATCCATAGTTGTTTCTCCGTATAACGAACTACCATATAACGAAATGCTTCTAAGTTGTCGTTACCCTTCGAAATAGCATAATATCGGTCCATGTTTTACATTTTAT
>contig00309_2876_3024
TTAATtGGTTTATCGTTTAAATAAATGCATTTATTAAATGTGAATTCATTACCTGATTTAATAACGCTTAaTTTTTGGTaGCGTGTtCGtAGTTTAGTCtCATtGAAGATTTGAATtCGATAGTTGTTTTTAtCAGCAACAtATAAACG
>contig00311_1151_1258
CTtGATGATATAAGTTATATTTTCGTTtATTATTTTtAATATTTTTtAAAGAACCGCTACTACTATCTGATCCAAAACAAGGCCCGTCGCTTCTTAAGTAAaTTCCCG
>contig00326_2530_2633
TTTCAATAAGATTAGATGAATATTCGTCCATTAGTTCACTTACTTCACTAAGGAAATCCGGTGTTTCTATATTACCTGGTATaTGTCTGACAATTAAATCGAAT
>contig00327_1800_2050
GTCGTAACCTCGatTCaAAAATCAATTGGATAACTATGTTGGGAAAAGATCCAAAACCTAATTTTCCTTCAACAGTAAGAGACCTATGCAATCTTGATGGGCCTTTACtaAATGAGATTTTAGATTATTATAATATTCAATCTAAAAATGATCCTTTAATGGATAGGCGCCTTATTGCTGCTCTTGT
>contig00331_714_901
CTCAAATTTAATTTGTAAAATTTTAAATATTTTAATTTTTTGAATTTTTTTTGAATTTTGTCCATTTAGCGCCAGAAAGGTCATACGTCATAACATTTAAGGTGCACTTAACACAGTTTCTTGGGTTTAACCATCTGATTTTATTCAAGATTTTGAATGTAAACTTGCGTCTATACTCAAAGTTaCAA
>contig00335_7_159
AAaTTtGAAaCGATCAAaTTGGTTTtAAaCcGGAGTTTATCCTAATGGgTTAAaGCTtGTtGATGCATTTGATTCATTTGATCTGTTTTTTtAGGAaaTTCGAATTCTTGAGAATTTGGCAAaTAAAAAATAAaGAaCGATGCGTTATCTTTG
>contig00340_1107_1250
AAAAACTTCTGTATTCCAaGTTTTtATTTTCAAATTCAGTCATCTTACAAaTAGACTAATATTTATTTATATTTAAAAAAAaaGGAGGCGGTGTGGTTCGATGGGGTGATTAACTAATGATTGATAAAAAaTTTTtGTTtAAGC
>contig00343_88_235
CAATTACGAGCGAGTTGGTTTCACAAGCTTGTATAGAATGTTGTAAAATAATTTTGAAAAATTTCGAACCAATTCGTAAATTGCTACCAAGTGGTTATACGTGGGTAGATTTGGTGCAAAAAGCGTTTAGTATGGGCGTAGATTTGGC
>contig00351_401_569
TGTTTTGAGCATTGCTAAAAATTTTCTAATTTTTGATGAATAATTCTCTTTTTTCCAATACTACCACCAATTCTGAACGGAATTTGCGGCCTtATTAGTCGATAGTTGTACTTTTTCTCTAAGTTTCTATCATTCTGTTTAAAATTGCTTGATTTTTTAAATAAGCGTT
>contig00357_1_1057
TATGCATTTTTGtTGTCTTCaACAGTAtTTTTTGtCAGGTGGTATTTTAGTCTTTTTCGGACTTATACCGTCTCCAAAAGATATTGGCTTAGCTGATCCCGATGCTGATTCTGATACTGAACATGAACAAGaAGAAACATCTCGATCAGATAATATTGaACAACCTTTaAttaaccatgaagaaagcaagccaatcgga
>contig00366_201_310
TAAAAAATCATCAAACTaCTTTAAAAATCGCTCTCAAATTGTACAAATAGATTTCTGCTTTTAAGAGCCATTGCCTATTAATCAAGCCGTCTCCCAAGGTACTAGGCCCT
>contig00345_1052_1234
AAAAAAAaCAACTGAAAACTAAAAATCACTTTGATTTTTAACTATTTGGTTTtATaGAAAAAaTTATTtAATTTTTGTTaGAAAAAAAAAAaGATGGCCGATCAATTAACCGAAGAACAAATAGCTGAATTCAAAGAGGCTTtCTCGTTGTTCGATAAAGATGGTGATGGAACTATAACAACt
>contig00370_442_592
CTCTGATATCgTTCTCaTTTGCCcTAAAAATAATAATTAGGTACTTTATCCTAACACATTCAAATTAAAAGCTATCGTTAAACGAAAGAAAAAAAAaCAACCTAAGACAAaTTTCAAATTTTTTTAATGTTCTTTAAATTTCACATTTTAC
>contig00385_1504_1636
TACTTTTCATGTCGCCACTAAATATTACCATCAGCTGTACATTATACAAGCTTGATTTAAGTGCCGAATGATATCATGTGCCTTTATTTTGAAGAAACGACGCCAAACTAAAGATTATGAAGATGTTTTTTTC
>contig00390_76_213
CGAGGATTGGCATGATTtGTACCCTGAGGATTGAGACGAAGTCGACGAGGCACACGATGAAGGTATCGAACTAGACGATGCCGATTCTATTTTGTTAaTTAAATCGGACACAAAaTAATCTTGATTGGCAAAAaTTTT
>contig00381_1817_1927
AAAATTtATAACAaCTCAaGtAAAAAAAACGAAaGTTAAAaGatCCAaGAAAAAaTAaCAAaTAaCAATGTCATATCATACATTCAGAAaCaTCGCTGGTaTCGATaactc
>contig00392_1685_1876
AGGGTTGAAAAAGAGATTGATTAGAATTAAATAAAATGGAAGTGACTGAACCGGATAGACCCTGAGTTGACGAACTATtCGTCGTTGTTGATGAAGAACTAGAATTAGAAGACGGTGATTTGGAAGACTTGGACTTATTTACAGAATTAACTTGAGTTTTTTGAGTTGGATTTTGATTTGGATTAACTATTG
>contig00429_28_179
GCAAATTCGATAGAAGTGCTGTACATATGATTCAAAaTTTTtAAAGTAAATTTTTTtAAAGAAAGTTtcAAGATCAACAATATTACATTGATAGTAAAGAGTTTGATTATTGGTCAAATGCAGCTGGAATGATCATATCTAGTCTACCGGTA
>contig00435_713_874
CACGTTTTTACTtACTTGCTAGTTGAAAAGCAAAATGATAAAATAAAATAAAAAAaCGTGGTACGGAAtcGTTGgATGAGGGAAGTGGGATTTtGAATAAATTAACTATAGTAGATTCAAGAGCCCTGTTCAAAAATCTTGGCCCAAATGAAAAATTGAAAA
>contig00453_1919_2078
GTTGAATTGTATCAAAAACAAGCCGAACCGATCAAAGAAGATTTCCTTTACGACACCAATTTAGTCGAAATTCAACCCGAAGATGAAAAAAaTGCCGACAACGATGCCCAAAACGAAAaTTTAAACGAATTTAAAATTTTATTAATCAAAAAATTCACTC
>contig00455_647_793
TCTTCGAACCGCAATATTTTGATCTCGGGTAATtCTTTTGCCTCTTTGCATATTTCTATACTCTCGTAGATGTCTGTAAATTCAATGTTACcAAGAACTGTCATTCGAGGTCTTtGAGATCGAAATaTTACAAGCATTAAAGTtACG
>contig00460_406_546
TTATTTGAAAATATTTATATTTAAATTAAAAAaTTAAGCCGGCTCCCATGTATAAGTACCATAATCTTGATTTAAGTACCATTCACGTTTTTCATCAATATGATTTGTATTCACACATCCAACAGAATCTTTTTCTAATTG
>contig00461_131_284
CTCGTCCTTTATACTTCCAACTTTAaCTAAAACAAGAATTAGAAAACTCCAAGCTATACAAAACAACGCAATTAGAATAATTCACGATAaCGATTTCAAAGAAAGCACAGCTTCATTGCAAGAGATTTCTGGTCTAATACACATAGTCTCAAAA
>contig00466_540_737
GTTTATTTGATTTTTAATATTATTTGTTTATATTGGAAGAATCGGACTATTATAATCGATTATATCCGAAAAATAGGCGTGTCCGTGTACGGGTACAAGACACGTACATATAACCGCACCCGAACTAaGAAAAAACTCGGGGATTTACACATACACGTACACGTATCCGGgATAAAAcacgtgtaaagActcgagttc
>contig00493_16_122
TTtCAAAGTACTTTGGGATAAAATAATAGAAGTTTTAGCAAGTTTTGACAAAATCATTTTAATTTAAGGTCTAAAATTAAGTTATACTAGTTAGATTTTTTGTGCGG
>contig00507_868_1036
TCGTATTAGATGGCGTAAAAAACAAAACTATGACATTAGTTACCTCATGAATTATGCTTCGAACCGTGGTAAaTATTATTTACAATTAGAAGATGACATTTTGTG
>contig00508_1139_1308
GTTTTtGTTtAAATAAGCCcTAGAATTTGGGCTAaCGTAAGtATtGACTTGTTCTATTGGTGTAATTATACTCGAAACACATCATCTTACAGAAGAGGCAACTTGGCAAGTTtATACTGGACCCGAGTAGTGGTAGTATGTTAAGAACATATTAATAAATTATTAGTGAA
>contig00510_1149_1171
AGTTGACTCTTTCAGCAATTTTG
>contig00529_1308_1464
TTTAAAaTGAAtGAAAAAAaTTATTCTAgTTtAAGTAATTCAGTTCTAtcgggcgccattagtggagcttttacagctcttgctcttcagcctttagaatatattaaacaaaacttcaacaacctgaattcgctaaaacaaacgaattatctcgttc
>contig00530_2950_3147
GTAGGGTTCTCATCATTACATTTGCATATTTTTAGACCGTTTAGGCTTAGCCATTTTTCAACTGTGTACATATCGAGTTTATCAAGGGCATATGAAGAAAACCAGCCTTTATGTTCATCAAGCCAGTTTTCtATGACTAGTTCAAAGTCGTTAGATTTCATGCAATTATCTGATGCATTTTTCATCCTTCTTCTAATA
>contig00537_249_370
ATCCATGTCAACTCTGCTTCTTTAATTCCCTCGTTAGTTTCTTGAAATTTTTCGTGTCTTCCATTCCTGAAAACTCTCGAAATCGATACTTCGACATTTCGAAAGAAAAATGAAAAAAGTAG
>contig00552_1174_2823
AGAAAATTTAAAATTTCGAAAGAaTTTTAGCTAATTGTTTATCCAAATAAAAAATGAGAGAAGTATTAAGTATTCACATTGGTCAAGCTGGTTGTCAAATTGGTAATTCATGTTGGGAATTATTCTGCCTAGAACACGGTAA
>contig00554_5_145
AGGAGCTAGTCTTTCAATAATCCAACCATTTTCAGCTTGAATAGCGAACTCACCTAGTTGTTCACCTTCCTTTAATTTTCTAAATCTTAATCTATCATGTAATCtGATGTCATTTCCCTGCCAAAATTCGATTTCTTCTGG
>contig00569_150_319
AGGGTATTCTAGTACAACTAATTCGAAAAAATATCTCACCGAGTTTAGCTCGTTTGATCGAAAATtAGACGGTGAGGATAATGGTTTTCATGATTTAAGTAATTCTAAGCCAAATTATGTAATTAATACCATTTCAAGTAGATCTGGTTATTCAAATAAGAATCAATTTG
>contig00593_372_620
AAAAAACAAAATGAAAAAATGTCTTTGGAATACTTTCAAAGTGGATTAGATGAAAACTTAAACAGTTTAATTGAACAAGAAAAGCACAAAAACGGTCTCAAGGTTGTTGAAATAAATGATATAATAATGACAAAAGAATTTTCAAAAACTGGATGTACTAGAAGTCTCAGGGGTAAACTATGGGCACA
>contig00601_51_270
GGTACaAATGATGAATTAAtTTTAgGGTGTTGTCTCTATTATTGTAGAGACAACGCAAGAGATTTTATGCCAAATAATAAAACgGACGCAATACAtTTATTTCGAGATGtTGTTTTGTTGACAGAAGATAGACACTTAAGGATGAAAGCACATACaAGAAATGTA
>contig00599_346_479
AAAAAAGATACTCGAATTTTGTTGAAATTCGCGAAGCTAATTACTAACATCCATCAGTAATTAATTTAGCTCTTCGGGTTAGGCAACAACTTCGGCAACCCTCATTTTATGATATACAACCCACCCGAGTGCGG
>contig00631_1324_1590
CATGAATCTGAGCTTAAACATCACGTTGCTCATAAAAAAATAGCTTATGTCAAtaGAAAATGGTGAACGtGTAACTCCCaAAGAGAcCAATgGTATCaaAAtTGGaGAAAtTTGtTTTCGATgtatTTCCaTTTTCGACAAGTAAATGGGCT
>contig00637_764_876
ATTTTTTtCTAATTTTTAAAACTCTATAAAATTTAGAATTATGGAAATAGATGAGAACACGAACGACAATTCTTCGAAAAAGTCCACCAAAAAAAGCTTAAcGCCTCCAAAAG
>contig00637_1540_1680
CAAAATTAATAGAGAATGAGATTTATTTTTtGTTCTATCCGTTCGAGCATAAAATAAGCGAGTTTTTAATCGGAAATTTTGATACTCAATGGACAAAGAATTTAATTGAATATGGCCAACGTGAAAATCCAAATAATGAAG
>contig00640_913_1009
CTCGAAAATTCCGCATTTACCTGCGTATAAAGTATTCGAAAAAACTATTTAAGTATAGTAGCCAAACTTGATGCAAAAAGCTCAAAGACAATACGGC
>contig00642_1270_1373
GGATCTTCGAAAATGTCGCTCGAAATTTCCATTTTTTCtGTTTCATTTCCTAAGTGTATAGCCGAATCAACATGTTTAGCAGTTGATTCATTCATGCTTTGTTT
>contig00647_183_292
ATTAGTTTTTCCCATGATTTGAGTGTATTACCATCAATGCCTGAGAAGCTATTGaCTGATTCATTGACAGAGGTCgAGAATGGAACGAAACAAAAaTAGTTGGGATGGTG
>contig00650_1674_1782
AAAGTTAATACAAGGTGATAGTGAATtGCGAAGTAACAAAGTTtCATAAGATTTACACAATTATGCACGAAATCaCaTATTTTCACATGAGTtCACAgcaatttccaag
>contig00650_393_587
ATTTAtAATTTTACTTTTATTTGAATTAATTTTATGTAAAAaTTAAAATCAACCAAAAAAAaaCATAAAAAAACATATTCCAATACACTTTAACCAATAATTATATAAaGATAATTTCATTTTAATGGTACTAAAaTATTTTTtATTCTTTTATTTTTtAAAATAGAATTTTTTTTAAACTTTAAAAAAaTAAaT
>contig00654_1_159
TATTTTCGAAGAGTATTCAGAACAAATGAAACAAaTAGCTAAGAATGgAAAAAAaGTAGaTAGTGgAGAGACTAATGGAGGCGTTACAATGACTTCTATTAAGCCATTAGAAGATGTTGAGACTAAATCTTTATCAGCTTCAGAAAaTAATCAAAGGTT
>contig00660_148_254
CGAATATCAATCAAATGGAATTCTGGCTCGAAATTGGAAaTTGGATTCTAGCTGGAAATTTTAGATCGATTTGTtGTTTGGCCATTGTACCCcTTGATAAGACGGAC
>contig00662_1263_1428
CGGTGATTTAAGTTTATATTTTGAGGgaTTGAAATATTTATTTTTGCTTGGTCTAAAGTTTGTTGATTCGGTGGTGGTTGATGTATTTGTTGAACTTGTTGTAATTGATTTTGTAATTGTGATTGATTTGTATTGATTTGAGTATGCACTTGATTTTGAATTTGTG
>contig00663_1_104
ATGGTAAAGAGAGACTTACTGTATGTAGAGAATATTGTGATGAAATGTACGATGCGTGTGGTGATGCTATTTTAAAAGGTGCCAAAATAAAAGAGATTTATGAT
>contig00670_15_489
AAATaATGGAGATGAAGTTGAGATTAATATTTATTGGCATACTGTTGTTTCTATGCCACCACATTTTAACGTGAGAAAtCCTGAAGATTGGTGCTATCCTGAAGGTaCaAAATTTGATCCTAAAGaTAAATCAtTTATTCTACCGCATCATTAtGATCACTCAGTCTGTCTACaAGCTCC
>contig00693_965_1145
CCCTCAAAAATCCAACAATCATCGTGTTTTtCTTTCAACGGTTGACCACCTACACCCcGAaCTAGATCACAATCGAATAATTTCTGAGCCGGGCgTAGCTTACGCTTAACACCATTCTTTTTATCATCCtCTTTTAGAGGATCTCTTAAATGCCCGcGTTTTAACGTATAGtCAATTCTTG
>contig00698_1204_1394
ACGATATCAAAATCGTCGTAATTATGACGACGATTACGATGATGATGATTATGATGAATACACGGATGAAGATGAAGAGGACGAACAAAACTCTAAAAAATACACTCAAAACTCTCACAaTAGACCAACAACCGGATCAACTAATTCAAGCACTCGACGTCAAAATGGCTCAAATCACTATCAATCTACAT
>contig00705_15_169
CCTTGTATCAATAGTATTAACACTTAaTATTGAACTTTTAAaTGGATAATTCTTAACATCTTCTTCTCCTTCTCTTTTCAAATTAATTTTCCTAACTAACAAATTTCCCAAAACCAATAGAAAACCTATCAAACTAGACACCAAACTTATCAAAA
>contig00708_1501_1673
CGACTCTGGTATAAAAATCAAAAAAATTACTGACGAAAATAAAAAGAAACATGTTGTAAATAAATTTGTATGACGCCAATTGCGAGTAAAGTAAAAAACAGCCATTATTATTAATTCACCACTTACATAAAATGATATCAATATATTTGTAGTTAGAGTGTGGTATTTCTCAG
>contig00716_473_607
TCTCTTAGaCTTGTTGATTACTTCACTCAAACCtATTTTACTTTtGTCGAACATGTGATGTGtcAAGGaCATATTTTGTCCAAAtataTTTTATAGCCTTCATGgTTTACGGTgCCAGCATATTGGAACtATCAG
>contig00739_2_159
GAAATACTTGATTTAGTATGAGTCAAAATTCTAATGAACAAGAACCTAAAAGAGAAAGAACtCCtTCGACGCCAtGtGGAAAGCTAAGGGtACaTaA
>contig00766_393_494
CCAAGTCCTATCGGATCAAACTGATTCGCTATTAATTGATGAAAATCTAAATAGCATTCATCGAATTCATGGCCTTATTCTAGAGGAAAAaCTAAATTGCTC
>contig00788_120_223
ATTTTTTGCTAAAGGACATGAAAAAAGAAGTCCATATGCAGATAGAGCATGAAAAAGATTGCGTGAAAAAAaTTGGACAAAAAaGGAGGTGCGCTTTTTtCAAG
>contig00791_733_845
CTAGGACCCAAGTGAACAAACTTTTGtAAACTTTTTtCATTATTTtATAATTTAAACTGTTTAAGCCATCAGTCAAAAaTCTtCTTTTAGCTGATTCTAGAAGTGTAAATCTT
>contig00797_855_968
TCCTGTTTCTGTTAATTTTCGACGAGCTCGTAGACCATTGAAGAGTGATTTAAAAAaTGGAGAGTCTTCATGGGATATCTTAGGGACTAATTTGTCATCGACTCTGAGTAAAAA
>contig00837_3_120
TGATGATAATGACTCTCTTTTAGGCGCTTCTTTTGAGTCCGATTCTGACTTAGTACTTTTTTGATTAGATGAACTCGAACTAGAACTTGATGACTTACTTTTGGAATCTTTAGTCTCG
>contig00837_1343_1517
CTCAACTAAATTTATTTTTTCGGATTCAGGTTGGAGCTGTTGTTGTAGTTGTTGTTGTTGTTGTTGTTGTTGTTGCTGCTGTTCTTGATGTTGATTTATTGTTGTAAAACTAGTTGGAAATGAATAATTTTTAACATTTTGATTACTGGCATTCGAATCGTCGCTTATTTCGTCA
>contig00840_3772_3928
TTTCCAAAAGTATGATCACCTACTGGAAAGCTAacAGGTGATTGACTGTTTGAAGTTTTCCCTCTATTCCAATTTATCGCTCCTACACTAGTGTAATTTTGCCAATTACAAAAATCTTGTTCAAAATTACAATCCAAGGTTTGACCGGATGCATTTA
>contig00847_1151_1283
TCgTCCATTTTAGTACTTGCTTGGTGTATTACTTTTTCAATACAGTCATCATATTTATTTGTATCTTGGTCAGACCATTTTACCACCATTATAGTTTTTTtAAATTAGAAAAATTATTCTGGGGCATAAaTTT
>contig00850_1831_1992
ATTTTCTACTTGATCAATTgAAaTTAATTTtGAATTTTCCCTAACAAATCCGAATTCTCCTGGTGAATTATCCACAACCCTTATTCCGAAaTTGTTTAATAAATCTCTGTAATTGCTTAAACCAACTCGATCCAAATCAATTAAATTCAAAGCTTCGATATC
>contig00855_2508_2693
CTTTTtCCTCAGATGAaTAAAAaCATTCTAAATTAGCTTGTGTGTTTATTGGAATAGTTTGATTTTGAGGTTGATAGAGAATTATAGGCGGTGGTTTTAATTGTATTGACTTTACTTGCAAACTAGTTTTACTCTCTATATTaCCAAATTCATTACTGGCTTGACACAAGTAAATACCTTCGtATT
>contig00856_852_1039
AGGAAATATCAAATGTCAAAAGACCCCCAGATTCTGATTATATAATTGAAGAATCTAAATGTGAAAATTTCAAAAAAGCAAGAGGTTATTACAGACATGGGACATATGCTTCAGATTTTCCATTAGCTATAACAATTTTAGCTCATGAATCAGCTGAACAATTAGAAAGACTACTAAGAACTTTATAT
>contig00860_2147_2321
CCATGAGTCTATGAGAATTAAAAATTGTTTGATGAGATCTTTGAATAAAGGATAATGCTTTTTGTTTAGTAGAATCGGAGGTGGTGCCGGTTCCAAAGACGTTGTCTCAGAGGTTTGTGGTAAAGGCTCTTTTTTGTTTtCGTTGTCCATTATtGAGACATTTTTGTTTAATTTG
>contig00866_86_188
CGAATATTATTCATTTATCAAAAATAAATCTAAGAGTAATTTTCACGAGaTTAAAATGAAATTTCGCAaTGCTGACCCAGATGGCAAAGGCGGAGTATCACGA
>contig00867_1155_2083
CGAACATAGCATTGAAGAATCAACAGTAATAGAAAATGAAAACTTTAAAGTTGATGACTCACAAACTAAATTTAAAAGGAATTCGTTAGCTAATAAAGAGAAAGTCAATGAA
>contig00866_1564_3037
AAaTATTtAGATTTTATGACTAAATtCGATACTGATACTTCATCAACTTTATtCGATGCTCAATCAATTGGAGCCGATGAATATAAGCCGAGGATTAGTAAAAAACGAGAATATGAACCAATTTTAGAAGAAAATGAGGATTTGGAAGCTCCATTACAAATTAAAAATTATACCGGAAG
>contig00866_885_1055
AAGTTAAAGGTCCCAAGCAAAAAAAGAaCCCAATTgaaaaaTGGTTGaaaaaaaaaTTTCGAAAtGGTTTTTCCAaGATCAAACAGTCATTTGAAGAGCTCGATCTGCAAAAAAaCTGGAGAAGTtCGAAGAGATCAATTTTTGAATGTtCTAAGACAACATGGTTTCCCA
>contig00870_702_794
GtCGTTGATCTATTTCTAGGGTATGTGCTCGTGCTGTTACATGTGCTACTTGACATTTTCCTCATGCTTAAAaTGgTtAaTTTtAAAAaTCcG
>contig00870_906_1070
AAAAAAAaTAaTAAAAAAAATTTCAATTTATTTCCACAGCACTCTATTCAGTTGTtGTCTTGCTCTTATTAAATAaCTTCCATCAACTCTTTACTCTCTCTCTCTTTAATAAaTCTTGGACGCGCGCTCAGAAAAaTCtAATGCTGaTCTATATCTAAAAATCCA
>contig00873_28_135
gCAaTAATAATTTAAGTACCCCTGtGCtttttGTAAAGATTTACCTACcGCCCCTTTGTAGATCCTAATGAAAGCTTGTTTCATGCGATGAGTAAcTtCtAAaGAtcT
>contig00911_639_657
tGATTGGCTCACAGCAGAA
>contig00913_2027_2222
CTTCAACAAATTCTTTTAGAAGCCGACTAATAGCGTAAACCcTTGTAATATCGTGAATGGGCTTAATTCAATTTTTCGGCTTTTGGTGCGTGCAACAGTTACCATGTTAAAATCTCCtAATTTTTGATGCGGGCACTGAAACCCAAAAATCCGCTTTTAAAACATATTGCAAGGGTTTACGGTAGTTCGCTTTTTC
>contig00920_1_199
acctAAtaattatcatcacgcttcaatcttaaaggaaaaacatgtcgaaatacgttcaaatggttattttaatgatgTATCCGGCAGGAaTAATtATTCcTTAaCGATTtGTCAACATGATTAAGATTTTTtAAAAATTATTTTTTTTGTATTTTTTAATCTTCAATTTTTAAATAATAAAATAaTCGGGACTGGTCAA
>contig00923_102_254
attagctacaaagtgtaacaaaTTTGCTACACTCAAAAaTATGACGAATTGGAATTTACTGTACAGAGCCTGTGGGTGTCTAGGTGAAAaTAGGCAGGTGTTGTGGAGAAGCATTTGTTGAATCTACAAAaTATTAAAaTGATATTCGAAAaT
>contig00929_1444_1547
TTTTATGAAGCTTTTTTTCCAGAACTGAGTTTACTTGGATGGATTTAAATAGGATTTAAGCTAGATAGAGTTTTTTAAGGTGGTAtGCAATTTCTTAAGACGGG
>contig00932_22_242
ATGGATTTTACCAAACTTATTGGATACCTCTTTACTGtTTTTGTTTTAATAATCGTCGGTGTTGTTCGTCAGGaAGCTGATGCTTGTGTCATACAATTTCCAGGCGATTGTTGTATGAGTAGAAGTGGCAGATTCAAGTGTTGCTATCCACGAG
>contig00935_299_461
CGAATATTACTTGATGACATAAAAAACTGAGATCATCCTCTAAAACTAGAGTCATGTCATGAGTGACATCAATAATCTTGCTAAAATCAATAGAATTTGACACTTTAAAATTATCTCTTAAACTTTCCGGTAGACAATAATAAGCCATTTTTTtAAAATCAAT
>contig00935_1193_1340
GCTCCGTAAAGACATCGCTCTCCGTCGAATGTATTAGCATCACATCTAGCTCCGTTTTCGAGTAAAAaCTCGACTATTTCTAAATGCCCGCAAAGaCATGCGTAGTAAAgTGgTGTTGAATCCCAcTTATCTCTTAtATTAAGCTGTA
>contig00936_22_1746
atttggttttgagaatttagtcgtactagaggCTCAAGATTATATAGGTGGTCGAATTAAAaCtACTCTTATTAATGAAGACGAAACTCTACcTTTGGAAAtCGGTGCCAATTGGATACATGGATATTTAGGAAATCCAAT
>contig00945_1107_1163
AATACTAGTGATTAAATTGAAAAGAAATGCAAGCCATGTTAATCCGAGAGAATAGCC
>contig00947_1357_1528
GGCGTTTTAATGCCTAATGATGTAGATTTGAAAGTTTAAAAAGCCCCACTATTGCTTCTCTATCAGGAAGCCTAATATCATCCCTACTTCCGATGTTTGCTTTTTAGTCTAATTTTtATCAGTATAGACTCCGCTTCCCCAGTGACCAATGTTGAAAGCTCTTAAATACCGT
>contig00956_1307_1504
GTTAATtATGGAGTAAAACTTCCAAAAATTACGAGTCCTAAAGAAATGTCTAGAGTTAGTCAATCATTCAACTATTTAAAATTAAGCCAAGATAAAAAaGATGTCTCGATGGATCAAAAAAAaCAAAAATCTAATAAATTTATTACAGTtCCATAAAATATTTTATtAAATTTTTTTTTtAtAATATTTATTTTGCCG
>contig00959_2774_2896
TGCTCTTTATACAATATTTTTGAAATAGGTATGAATTTTCCACGTGCAACACCATTTTCATTCCAAGTTACAAGGACTTTGTCTTGATCAATCTTGATTATTCTTGCTTTTTGAATAATTCCT
>contig00964_510_696
GATTAAATTGATTTGATTGATTATAACCGGATTGATAGACACTTTGATTTTGTGAAATATAATTGCTTGAATCTTCATTGAGATTCTTCAGTAAAACGCCCGTACTGGTCAAGTACTTTCGATTGTTCATCATTTTTTTTTtACTATCAGCTGATTAGTATTTTCAAGTTATTGCTtGTTTCCAAGT
>contig00968_1751_1865
AATATCGTCAATTTTATCAAAGACTTCCATGCCTGATTGGTGTATGCTTGTACCACGATTATtCTCAGTGGTATtAAaaTCAGGTCCATTTAAaTtCTCAATATCTGGATCAACa
>contig01012_67_275
ATTTTAGATTAGATATAGCTTTGGATATTGAAAaTTCAATTACAGATAAaTACACTGCTCATTATTTTGCTGAAGAAaTTCAAGGAATGTCTGATGCAACTGGCATTGATAAAAAaTTATTCAGACGAATTCACTTGATCGGCGA
>contig01016_1342_1533
CCCTGCTTTAAATAAaGCTTAGTAGCTAaCGAAtAGTTTTTttCtAaGtCTAAATATTCATCTtGAACTTGAACTaGTCTAGGATCAACTCGTTTACCGGGTAgCTTAGATGGATCAAaTGcaaattttaaaccagaaacttgtaaaaaacgaccttctatgcttcggtatattgagaaacgccattttcta
>contig01022_1411_1575
TATGGGGAAaTGTTATTAGTTCAACAATTTTGAAAACTGATCACAATGAAACCCATAATAACTCAGATTATACTAAATATTGCGGTGCATTTGATTGCCCTGGTACGGATAAATCAGCAGCTATTGTCAAACCATTAATGTCAACTGTATATACTTTATGCGGAA
>contig01026_384_470
CGTCTTTAAGAGTTAGTGGTGATTGGTGAAAAGTTTTTATAGCGACTGGTTCGTCAGTAATTTTAAAaTTTGAGAAaCTTCCCAAAT
>contig01026_3242_3369
CTCCAGCTGAAAATTCtAATTTTTCTCTACCTACTTCAATtGtAGCTTCACCGCTtATAaTtAAAaTAAaaTAATTaCTAGGTCTACCATAaCGATACAAaTaTTCtCTaGGTAAATCTGGCTtAaTC
>contig01051_432_536
CTCGAAAAGCATTTTAAATCATTGCCTCCTTCGCTATTAAATGAAGATAACAATTCCAGAGATTCAACAGCATCGAGTACAAAAaGTaGTAATAGTATAATCGGT
>contig01063_1787_1947
AGCTTTCTGAATATATTGATATATTTGAATTACACAACAGTTAGTTAAAAAGTGGCGAATCAAATATGTACCAACTCGTACCCGTACATCGTTTGGCTTTGtACTTTAAAATTTAAaTCTAGAAAaTtCCTttATTtGCTTGATCAAGTGATAGTTGGTtG
>contig01075_781_1008
TGAATTTTATGATGAAGATTCAAATGAAGAGAAGATAGAATCATTAGCAGTAAAACGTCCTGTCACTaAAAAAGGCAATCAAACAGCaAACTTCCTTAACAGTTTCTAGAGTTTGTAATAATGAACCAAATTGCTACGAATGTGGACAGTTTGATTCAGCGCCA
>contig01076_173_345
TTTAGCgAGCTAtAGAAAGCTACGTTGCTTCTAaTATAATtGTAAcGTCAACCGTAaCTTTtGgCCgTAACCGTAaTTaTAAAtCAAAATTAATGCCTATTAACACGCGTtACGCTTTCGGTCAAAaGTTACAGTTGACGTTACATTTACATATATTATAACCACTGTAGAGC
>contig01091_1502_1642
GAGATGTTTCTTTATTTAAAAtAGTCAGACACTTAGCTTCACTAATGCCAGCTTTCAATAAATCCTCAAGGCTATCAATAGATCCTTTCATCCAATAAACTAGTGGAAAATGACGAATGATTTCCAAAAATGATTCTTTAG
>contig01101_3981_4154
TCCCGGCCCAtAATTAAaCCCATTTCtGTCGTAATTTTCATATCTGGTTCAAAaCCAATATTGCCACCAGGAGAaCTcTCAATCATAAAaCCAAAaTCAATATGAaTAATGTGACCGtCcGTGTCcAACaTtAAATTtCcATtATGACgATCTTTAaTTtGTATTAAAAaCACA
>contig01110_1668_1761
AGCTGATGATAAATGACGCCTTATGAAGCTTGGCTAAAAATCAAAAAAATATACCAATTCTCTATAAATTGAGAACACCTTGTTGGTGCGGGAA
>contig01112_26_193
CGTCCACCTTTTCCTATTGTGTTGCATTCTCTCATATTAACTGTAGTCTCCCCACCACTTATTAACCCTATCTTAACACGGTCCTTATCTCTtAAGATAACATCTTGAAaTTTTAAATTtGAAAATATTTTtCCATAAAAAaTATCTACTATTtGgTTTAATTCATTC
>contig01118_1738_1911
CTGTGATCCAATTATGTACGGGATCTTTTTCTGCGTAGATTAATTCATACTTTGATGTGTCGTCTGTTTTAGGATTGGAAATTTGCGATATtGAATTCAAATCGGGCATTTTCATTGCGTATAATTTAGAACTAGTCGATACTAGTAAATAAACTTGACTTTGGTCTTGGTAAG
>contig01025_795_971
AAAAATGGGCAAAGGATTTGGTAATTTAGCTTATGTTAGAAATCAAATTTGgTTTACTTTGTCACCATACGAACAAAGACCATTCGCTAAAGCAATTAAAACTGGTTTACCTAATACTTTACGTCGTATAACCGAAGAAGCTCCATatgttttaccgccactattacttggttatgc
>contig01170_610_707
GCCcTTtaGtGTTaGTAaCGTTATTTTTtaCTtCTtGTTTTGCTACTAGCATtAAaGCTTCTaCaTTTTtAaCCTTTtCaTGgtCATGTTtATTTGAC
>contig01173_798_976
TAGaTAAAAAAAAaaTGACTGAAAAAGAGGCTAATTTAGAAAATTCAAATTCTATATCTCATAATTTTGCCCAGGGTACATCAGTTGGTTCATCAACACCAAAACAAaGTATACATATACCGAATTCAAATTCAGTTGAAGCTCAAACAATTTCTTATAACGAAGAAACAATTCACAAA
>contig01176_317_478
TTAACTTCAATGCCCGGTAATTTCCCAGTCGACGAAGAGAGTTCTGATTTAACATTTGTCTTTTGGTATTCATTACaAGACACACTTTTAGGCATTGATCAAGG
>contig01173_1030_1133
AAaGaCGATTCTTGTTGGGGATTCAGGCGTTGGTAAAACCAGTGTTCTAGTTCAATTTGATCAAGGTAAATTTCAATCCGGTTCTTTTTCAGCCACCGTGGGAA
>contig01178_1293_1456
CCGATAATTTTATAGAGTGTAGTAGTAGTAGTATAATTGCAGTATAGTTTgAGGCACATTTGGGCGCTTATCGCCATGAATCGGCCATTGCATTCGTTTCTCTTTCCATTAAAaaaTGaCTCGTGTgTTGAAAaTaTaTTTaTGCGTGTTGTACCAGCAATCCC
>contig01188_1616_1773
ATTAATAGCTAATCGATCAGCAGATCCTGATACTTTAGCTTGGGCAATTAATCATCGAAATGAATTACAAAAaCGAAAGATGGAGAGAGAGGCTAAAATTTtAGAAGAAAATCGAAGAATTGAAAAGGAAAATGCAAGACTTAAAACACTtCTTAAAA
>contig01191_304_552
CAATGATGGAGATTTATTTATTTGGAAACGTCCTCACGAATTCATTACAAATCCAGTATTCATTTCAGAAGATACTCAAAATTGGTGTTTAAATCAAGGGGAATTAGGAGATTGCTGGCTTATATCTGGTATAGCGGCATTATCTCAAAATCAAGATAAATTCGAAAGAATTGTGCCTAAGGATCAAAATT
>contig01194_431_588
CGCGAATATCATGTCTCATAAATGCATCTTTATACTCGCATAAaTTTAAaCTCTCCAACCATAGACCAACTTCCTCAGGACCCCATTCCTCAACTGGTATaCTaTGTAAaGTCTTTAGCAATTCTCTATCATCcTTTTGTTTAAGTTTTGATTTTTTa
>contig01195_544_629
CTTCTCATCCTTTGATTTGAGCAAATTTGCAGCTGCGTCAAAAAATTGTTCATTATTCTGAAGCAACCATTCAACATCGAAATTCT
>contig01197_1497_1617
ACTTGTATGACCAATTAGTCggCGTTTAActAGGCCaGTTAAACCATTTCTtaTgacTATATCGAAATTTagTCCAGATTGACCCAAaGCAAtATCATCATTTTTTAAGACTGTCAAACAC
>contig01200_841_950
ATTTAATGGTACAATTTTTGGAAAAAGTATAACCATTGAGTTACTGCGCTAAACGAATAAGAAACTTAAAGCTAATTTTTTtGCGGATGGTAGAATCGGTTATAAGTCTG
>contig01200_2866_3015
TTTtGTTTCTTGTTCAGGTTTGATAAAATTGGATCTTAATTTGGAAAAACTTGATGCTGATATACTTGCCGTTGTTGGTGAGACTGTATTATTTGACACAATTGGTGCCGTTTGtGCCGATATTGaTGAaCTTGAATTTGTCGATTGTTT
>contig01207_405_567
ATGTAATCTTATGTCCATTTAATGGgTGTATCAAAAaGAATAAACCGAATAGAATCGAGTGCaCATGTGGTtcACAAACAAGCGATTATAaTCTAATTCGAAaTCAAAGCGATAATGGTAATTACTTCGATCTAATCGAAATAAaCAATGCTGTCAATTTACC
>contig01211_1372_1544
aTTTTtCTGTTTtATTTtATCGAACTAAACTTCTCTCGATGCCTTTAGACCTCCATCCAGGTGCACGCTCAAAACCATTCTTACCATTTTGATAATctGAAAAAGTCTTGTAAATTTCTTCTTGAGTATTCATAACAAATGGTCCATGTTGTACAACGGGCTCATTCAAgggC
>contig01218_14_163
GTTTTtGATTTTtAAAaTTTTTTtCTTTtAaGCAAAAAaCGatCTCATCTGGTAGaaTGTCTATAGTTCGCCCAATTTTGAATCCGAATTAAACCAAGACGACAATCATCAGCGAAAAAAAAAaCTTCCTTGGATATTAAGATTATATCT
>contig01235_61_955
ctTTGAtCaATCaTAAAtTTctTTGaATattAttTTTTTTAtTATTCATcAAAgGTCatGTTGGTGTTTATTATAgAGGTGGTGCTCTACTAAAAACAACATCAGGCCCCGGTTTCCATTTGATGATTCCATTTTTAACAAGTTATAAATCGGTTCAAGTA
>contig01238_990_1180
ACGCTATCCATTTTTGAATTAGTAATTtCATTATTTGTAGATAGAATTGTATTAATCTGCATCTGATTTGACATTGAGGGGGGTTCATTAAGAACAGAATTTGTACCTATTGGTAAATTCGATGGATATTTTCTCATCTCAAAGcTTTTGTTTCCAATAAGACTTGGATCAAGATCTAAATTTGAAAAATT
>contig01240_1850_1982
CGAATGgCCTACCGGTACTGGTCTAAATTCACCAACTGAACAAAATTCGAATTCAATAATACAATTTTCTCCACGAGTTGGTCATTTACACGCAGGCTGTGCTAAGgATATAACTATTAGTTTTAAATCATTG
>contig01251_1124_1212
GATCTAATTCAACCTTCATTTTATTTATCAAATCTAGCTTGACTGCATTGGAATTAACTTCATCTTCGTACTTTTTCAATAGATTTTGT
>contig01254_1030_1192
GCTTGTGATGATTACATTCAAATCATTTTTTTtAGTTTTTTtAATTTGAAATTTTGAAAAAAAAaaTTGAAAAaGAAAATCAAATTTTCTTAATTTGGTTATACAATATAAAAaTTtATCAaTTTAAAAAaGTAaGGTTTtAAAAAAaaTTGAAAaCCgATTA
>contig01254_1256_1471
taaaaaaggtgaagaatggttcagagctcatattttgacagttttcgattgtagttgtttgctttGCtATACTTCAgATACTTGGCAtTTGTTCAGCACAAAGTTTaAGAAGCGATATAAATACTCaAAAGTCAAGGTGGTATCgGGAT
>contig01216_197_419
tAATTTTTTGAAAAATATTTtATGAAAATTTCAGCCTTTATTTAAAAAAAaaTCTAATTACATGAATAAAAAGAAATGTCTGCGTCACAAAaTGCATTGCGTtATGAAATGAACAGTTCGGGACAGCAATTAGCTAGCGTTGAATCCGAA
>contig01264_230_397
AAAAAATAGAAAAATGCTTAAATTAAATTGTATGAATCCAAATGTATCTTTGGAATTATCCAAAATAAGCAATGGTTACATTAAAAAGTCCTACAAGAATAAGATTAAATCCAAATTGTTCCGATTTAATACATTCAAATCAAAATCATGTAATTTAGTaTCCTCGAC
>contig01265_1482_1661
GTaGATCTCACATTtAAACCtAGATAAATTGGTTtATTTGTATCATAAAAATAGACAGGTAAAACATAAATTATTTGATTTGTGCcTCTTAGTCCTTGCAGAGTAAATATTTTTTCGGTTGCTTTATCAATACATTCACTAAAATTAGCGTTCAAGTGAATATCAGGTAATAAATGAAAA
>contig01288_417_525
CTCAGGTGCGAAACCAATTGTAATTGATAAAGGTACTTACAATCGATTATTAAACGCATGTAATTACAAAAGCAAGGAAgTATTGGAACAAGAAAAAGAAAAATCCGAG
>contig01289_306_457
TTCAATTCAGGAAAAACTTTAGAAACTTTTTTtATCAAATAGTCTCCATATGTTCCACAAAATTCATGTACACTTGATTTATCCCATCTTTCATTTCTATCCTCTtCTCTTAATTCtATATTTTCAATTTTTTTAACTTGGgCAAAAAAATT
>contig01301_8_174
TGTGCTTTATTTCGACACCTATTAGTTTGATATCTGGAAGTTTGAGTAaCAATTGAGCAAATTTGTCCGGATTACCATTTAAAATtGTATACTCAACCAATGCTGTGCTAACGTGTTGTTGAACTTCTTCAATATGATCTGGATTACTCATtCCACTTACATCTAAA
>contig01303_50_198
TCTACTAAGAGTTCtAATTTTGACaTCTTTGgACCAtGCACCAAGACCAaCTTTATTAACACCAGCAACTCTAATTAAATACTCTGTATCGGGTAATAAAGTATTAATTTCAACATTGACAGCTTTCATATTATCAACAGGAACATTTT
>contig01306_2156_2266
TGAACACTGTGATGAATCAATTACAAGAAGAAATTGATTTATTGCGTCCGGAATTGATCGAAATAaGAAAAAAAaGAGAGAATTATCACATGTGGTTGGTACAACGTGGCG
>contig01318_1714_1819
GTCGGATTTTGAGCCTCTTTATCCAAAACGAGTATAATTCCAACAAAATCAAATGTCTCTTGTACTACTGACTCGTAAATAAGTTTCAATAAACGATTCGTTTTtG
>contig01320_9_106
TTTttGTTTtATtCTTGTTCAGTAGACAAaGTTCTTCAAAAaTTGGGGTCGCTTTCtGTTGTATATGTTACCCTCTCAATGATCTGAATTAATCGCGC
>contig01321_667_781
TTACCTCTTTGATTGCTTTCAAAACAGCAACCGAGCTGTCAACACTTAAATTATCAAAATAGTAGGGCTGTAATAaCAAATCTATGTCGGAATCCATATCGGATTCTTGATTAAG
>contig01324_503_594
TGAGGCCTTATCGACACGACTTGGTATAATGGTAAATGGTCAGTTTAAATGTCTTGGTAGTGTtCAACAGTTAAAGAATAAATACGGTAAAG
>contig01329_2215_2385
GACGGTGGCTACTGGTCACGAATGTCACTCGACTCAAGTGATTCTGGTCGTAAACGTCGACGAACCACAGTTGAACGTTTCGAAAACTTAAaCATCTCAAATCTATCGGCACATAATGCTAGCTTTAATGATTCATATCATGGAGATGACTCAAAAAGTGGCACTGCTATC
>contig01334_27_123
CAATAACGAATCCTCcTCtCTCGGCCGATATTACACCTCAAGTTACAAATTCTTGCTCCcAAGACTCACTAGCTAAGAATCTTATTGAGAAACGCGG
>contig01337_1141_1284
GGTTTTTAAAGAATCATGTCTTCTTCTAACTTAGAGTATGCTTTAAGTCAACAAGAACAACCATTAAACAATTTGGTTGAAAATGCTTTGAGAAGTGTATCAGCTGCTAATTTCTCACAAGCCTATACTCAAAACTATCCAACT
>contig01350_1786_1960
CTTGTTTGCATCAAGCAGCAATAAATGGGAATTTAGAATTAGTAAAaTTATTAGTTGAATGTGGCGCTCAAGTTGATATAAAaGACTCGAATGGCTACAGTCCACTCCACTACTCAGTCCAATTtAATAAAACCGAACTAGTCGCTTTATTTCTACAATTCGGTATAAATCCAAA
>contig01351_1924_1946
CTGTGAATTATTCAAAAATTTCG
>contig01390_1874_2069
CAGGTTCAAGTGTATAATAAGTATCATTAAGACCcATCTTtGTTGTATTATGACATATTTCATGaTTTTtGgAGATCCCTTGAAAAAaTaCCAATGAACTGGGTACTAAACTTGAAAAAGCCTcTCCGAtAtAAAtCGGTgTTATATATTcTTTGTCAAAAtATTCACTTaTAAaTGgCAAAAAACTAACTGTAGA
>contig01400_381_530
ACCCTGCTGCAGATGTACTGATGGTTGATGTTGCCGTCGATGTtGAAATCGGTGTCGTATTTGATGAAATTACtGTTACTGACGATGTTGTGTCTGGTGATGTTGTCAATGAaCCATTATTGTTTACAGAACTAGTTACATtAAGAAGTA
>contig01400_760_941
CTGAGTAGTAGTAGTAGTACTAGTAATAATACTAGTAGAAGGAGTAGTAGTATTTTGGATAATTGTCGAATTAGCTGAGGCTGTTGTGTTTtGATTAATTGATGTTGTCATTGTAGTACTTTCCGTACTTGTCATTGTTTtATTTTCTATTGAAGTAGTTCCATTATTTATCAAGGTTGTTG
>contig01404_1_108
TTCCTGCTGAAGTTTATCAATATGGTATACAATATTGGATGATTGTAATAGGTGTCTCTTTTGCACCAATTGTTGGAGGTAGCCTTTAGTAATTTTTTGAGAATGAGG
>contig01422_981_1156
GGAATTTTCGTATTGCTTTTTCGGATATACTTGTGTGTAGATGTTTTAGTAAAACGAGAAATTTTATAAGTTCGTCTGTGTACAGAACGCGTAAGGAAAAGAAGCCGAAGAAACAACTGGAACAGTGTGAAATTTTAAATGATGAAACAATACCAAAGGTACAAGTATGAATGGAG
>contig01432_1497_1686
TGTAAAAATACCCGCCATAATCAAAAAAATATTAGGTATTCGCTCCAAAAGATCTAAATGTAAACGCGAAAAATATTTCTCATCTGGATGATCACTTGAATAGGCTTTGTCTGGTGAATAATTGTCAGGGTTTAtGTAAATtGTTTGAATTTGATCGAATATAATTGAGCTAGCTCCATAaCCGAACAaG
>contig01444_2_127
CCACAAGCAATTTGTGTTATTtCACTGCCCATCAAATCGACTATTTTTTTAGGCAAaTATTCATGACTggaaTTGTTATGACCtAATTGGCCATACATACCTGCACCAAATGTAAaTaCTCCACCA
>contig01445_1_93
GTCATCTAGTgttctCtttGtttctttattAGGTAATGGACAcgggTCGGTAAggAACGATacatCGTTCAATTGaaaaTCAccaacacccgg
>contig01447_796_950
CGATCTCAATGAGGTCAATGATTTTCGACCTGTTTCACTTACTAAATTATCGCTTTGTTCCTCTTCACGAAAATATTCTTCCtCAATAGGTCCGTAATATTTCTCAATTTTGACCAAACTTTCGCATATTATATGAGTTTTGGCCAAAATATTTT
>contig01447_1032_1195
CACTtATTTTAGtATTTGAAAAaTAAAGaTTTAAAaCTtCTTtAGTGCAATTATtAGATAGTtCAGATACGCGAATTGTATCTGGTATTTTGACCTGGTGAAATGATAcagtacttccgcaaagttcaggaacttttttttgcttagagactacttcatcaaag
>contig01455_1939_2070
GTTTTGTTTACAATATTGTATGGCGTCTGACCGTGTTTTCTTTTCTAAATAAAGCTGATAACAATTTTTTCCATTATCCAAACTAAAATATCCAGTTTTGGAACAACCGGAAGAAACTAAAGGAGCATTTGA
>contig01464_2823_2970
GTGATATTATACTTCAAAATCGACAGGCCTATTCGATCGAGCTTAAACGTGTAAGTGATTTTAAGCATTTATTAGAGGACTCTCATAATATGTGTTGTATATCACGACGTTCACTTGAAATGTCCAAAAaTTTATACATACATCCAAG
>contig01474_585_748
AGCCATTTCAAAaTTAATtGGTCAATCATCTACCAaGACACGTGCTTGGAATCACATATTTCTCATAGACAAATCAAATGACGCCTTACGTTTACTCAAAGTATTTCGTAAAATGTTCTACACACAAAACAATTCTTCAACTACGGACAACCTCGATAACCTAG
>contig01484_325_508
CTGTGGAATCATTTTGAAaCTGAGGCTCCAAGGAGAAaTAAAAGCCTCGAAGCTTATAACTTATTATTATAAGCTTCGAGGCTATGGGTATAAGCGCATTGTCAACTGAGTTTTTTCAAAAGCAAGTAACATCATCATTTCTTAAGTATCAAAATGCTCTTGCTGACAAGCCACCACCACCAAG
>contig01487_880_1075
TaGTAATTGAATGTGCGAGTAATTGGCGAATGAAGACATTCATTGAAATTGAGAATGCTTTATATTtACTCTATTGTCTAAGCGAAGCAATTCCATGCTCACAAGGCAATCATTTTCATCCGCGTAGTAaTAAAaGTGATTtATTATGCGATATGCTACAAGCAACaGTAACCTCAAaTTtAGTtGAAAATCCTCA
>contig01499_1717_1815
CGGAGTTAGACTCAGACTCGACTCGAGTGTCATGACGAAATTTtCAACAGATTCCGACATGAGTCGAGTCGCATTCGCCCCAATAACTCTGACTCGGAC
>contig01515_1198_1290
CGTTTAGGCTTGATTGAAGAGGTTTTTTGAGTCGTTGAGACATAGCGGCCGAATAGCATAGAATAAAATCCCATTGTTTATCCGAGAGATAAA
>contig01532_45_162
CCCGAATAGCTTCATCATTCAAGTAATTTCTTTCATGCTTCCAATTTATATTCAAAGCGAATAaTGGTGTTATCCTTGGATAATCTTGATGTATAGCTATTTGGGCTTGTAAAACAGC
>contig01538_1330_1516
AAAAAAaTTTAAAAAGCCGCTTATTTTAAAAGCTCTTGATTGGACTTAAAGATAAAAATGAAGATTTAGTTTCATTGACTTTTTGTTGTTTGTCAATTATGGTCAAATTATTGGGCAAAGAAATTGTTGTTGGAAAATCGAATCCGAAGAAAAAGCCAACTACTTACTTTACAGAAAATATACCTAA
>contig01539_771_927
TAGTAATGTAGCTAGAACAAACGTTACtAATTATGCTGGTCAAATGGCCACAACACCTAAATTACTTAAAAGATTGACACATAAACTTGGTTTtATGACTGTATTGGAAGCAAaTCAaGAATACCTATTCGAATTCGATGATGCCCTATATCcAACA
>contig01546_595_907
GATTTGGCATCACCAAGAGAAAATAACAACAAACTACATGATTTGTTGAATCGTACAGTTAGTGAATTTCCAATGAAATCAAAAATTGGCCAATTGAAAGTAATACCAAACGCGAAACCTCAACAAATATtAACCTACAAACAATATCATCACCA
>contig01546_3022_3220
AATTAGAAAAGTGTAAAGAGGACGCTAAACAaGAGAAATATCTTCcGAATAATTTtCATTTCAATCATCCACATGGTATTTCGGGTCGACGTACAGCTTGGGGTGGTCAAATAATTGTTGATAATGACGATAGAAT
>contig01552_569_711
TGAGTACCTAATGGTTCTTTAATGTGTCCCCTACGACCATATTTAGTTCTCAATTCGACTGGTTTAAACCAaTTTACATCATCCGGATTGAAAAaCATATATCGAACAACAGCCTTTTtGTtAGATACTTtACAAGGATGACC
>contig01579_57_227
TGAGAAGATAaCCCTGAGAAGATTAGCCTATCCAGATATATGCATCTAAATCTTGACACAACTTAAAATTGGTGAGAGAAATCAGCAAGCGTTGTTCATTTAGATACATGGGAATTAAATTTTCTTAGATTGTTTATTTGTTAAATCTCGCTACGACTAGCTCGTTCCTCG
>contig01579_2298_2317
ATTTTATTCAACCAGACGAT
>contig01587_4712_4894
GTATAGTTCATCaTCCATACTTTTTAGAGCTAaCAaGgATTGGtATGAAAATGCGTTTaGCTAcGTCcGgTcttctttacaaaaaagcttttaagttaaatacgtccggtgcagataatcaaa
>contig01616_860_994
CTTCCTGTTCATATGAAATCAACGACAATTTATTTGCATCTCCAAAATAATTAGACTTTTCATGATACAAATTTATTTCGTTTGGGCTAACCGCCGAATCTACTTGGATATAGTCGATTGATGCCGTATTtAAAT
>contig01624_2884_3031
AAATCAACGGGCTCCAAGTGTTTCGAATTCAATTGAAACTACTAATGAGCAAGTTGATTTTCAAAATGAAACACAAACAAGTCCAAGTTCAGCACCATCAAGTCTACCTAACAATTTTAATATAAATATACCAAGCTTTCAAAATTCA
>contig01633_1086_1278
TTTTCATTTTGtATTTTGATGATCTTTTtAAATATCAAATACGGTCTGGTAAAAATGTTAGTTACTGATTTTGCTTTATTAACTAAATCGCTAGCTATCTCGACTGCACTTGATGAATTACCAACAACTAAGACTCTTTTGtCTCTAtAAATTTCATCATCGTTTCTATATTCTGAACTATGCATAATCTTTC
>contig01635_443_635
AGAATCCCTACTTCTTTTAATTtACTCAATTTCTTATTTAGATCTGTTAATTTATCCTCGAAATATTTTTCTTTtATTTTGAGATCCTCTGGTGAAATTGAGCAATAATTtACAATATCTTGCTTTGTATCGTTGTCAATTTCAGACTTTGTATTATCTGTTTTTTTCTCATCAGATTCATCTAAAGATTCTT
>contig01639_1_165
AACaaaCCAAGCGCaaaaTATTACCTCGACATTACtttCATCATCTACAGGAATGATTACTTCAcccACAATACCAGCTGGTCCtATCCAAACAAACTCTAGTGTTAAAACAAGTCCACCTATTGTCTTAAAAATTTCTACTAAAAAaCTTGAAATCTTGTCTTC
>contig01644_2403_2555
GAAAGTCTTGATTCTTATTAAGCGAGCATTTAAACATCTGGGAAAAAATGTGAGAAAATTTTTTTTCTTtCTTTAGTTCTTCCTCATTTGGACTATGCAGTTCAAGTTTTGAATCCATCGAATAaCACTTGTATTAAATCCATATCAAAAATT
>contig01645_10_190
ttgatacatcagatatgcctggtggtgtaGTCAATATAGTAACTGGAAaTAAACATCATTTGACTAAGTATTTAACTGAGCATCAACAAGTAGCTAGTGTATGGTATCTTTATGATCAAAATAAaGATTATCAATTGGGAAAAAATGAACAaGATGCACTTCAATTTGTCAAGTACACGAG
>contig01650_1_109
AaCCATGTGGCATAATCAGCTTTAGTCTCCCATAAAATACCAACAACACCATTTTTAGAAAATGGTTCACTATAAATTTCTGTATTTTTTCTtATTTGCCAATAGATTT
>contig01659_2130_2236
AAAAATTTCAAAATTGCAaTTTtGTGTTTTtGATAATTCGTCTTTTAACGATTGAACACGTTCCTCAACTAAAAGGCCAAGTAAACGCCATTCTtCTTGAGTtAACC
>contig01659_4158_4766
AAAGAACTTCcAtCAtCTACGATTCAAGAAATGGTTGGAAATACTATAAACACGCTGGTCAAATATTTTGAAAAACCTGAGACTGAGAGAGGTCATTTAACAAGTTTAATGTGTGGAGAA
>contig01660_1571_1655
GGCGAAATTTTAGGACAAAAATTACAATTTTTTTttCCTTTTTCAATATCAATGTTGCAATATTTTCATATCTTTTTTTTTtttA
>contig01671_3718_3813
CGAGCCGTGTCCATACTGGTGtACGTTTGATTGAATTGATCTGTCGAAaCGTGTTCGATTTCACGTaGCTCTGGAATCATATTTtGATtACCAtAa
>contig01684_38_196
GTCGATTTAATTGTACTTCACACCAACATGGTGTTTCTAGAATCGTTTTTCTTGGATAGTCcGgACCCCATCCTTTTACAAAACTAAATCTTAATCTACAtAGTCGTCTCAAATCGTCTACATTTATTCCACTACCATTTCCACTTGTATTTAAATTaG
>contig01702_1521_1612
TGTTGATACACTAGTAGTCACATGACATGTTCCCGAGGACATTTTATAAAAACGTCGTTCACTTATTTGATCTTCGACATCAATATTTtCTT
>contig01708_1136_1306
TGTAATCATATTGATTTTAATATTGATATTGTTATTATGGATCTATGTAATAAAACCAGCGCAAGCACTCGCCAACGCCACTAATACAAATAATAGTAATAACAATAATAATAATAATAATAACGGCAATAATAAGACGAAATCAAATTAATTTAAGAAAAATTGTTATTT
>contig01709_3165_3254
CTAAAAAATCCTGTTAAAAACGATGAGGATATATCGGATGAAACGGGTGAGGAAAGTAATCAAGCTTACACTGAGCTGATTGAATTAACC
>contig01716_541_562
TCGAAAAAATTAGCTGGCATTT
>contig01717_2_187
CTGAAAAGTAAAATCTTACGAGAAAAATGTTTAAACAAGCTTTTCTTATTTTTGTCCTAATTGGCTATTCATTGGTTGAATGTGGTAAAAATAGTAACAGTGCTGACAGTGACAGTGATGAA
>contig01730_76_324
aGAACTGCCTCAATTCAATGTCTTTGTGATAATTCTGAGAAATTTAGTTTTGCCGAAGAACGACCAACTAaCACTTATAAaTTTACaTTTAGTTCACCATGCTGCTGCCCGAaCGGTTGTTCaGGTAATTTGAAACcAAATTTTATTTTTTtAAaaTAATAATTTTTATACTGGGA
>contig01739_1463_1589
AAATAAATAGAAATGATGACAAATCAAGAAGAATATATAGTTTTAAATGATTCAGATGAGAAAGATTCAGCGAGTGATGTTGATCCATTAGTATTGTCTAAAGATCTTAAGGCTTTAGTCAACAAGT
>contig01749_1720_1889
ATTTCCGACAAGATACCACGTGCAGCAAATGACAAAAAATTTACAACAAAATCAAAATTGTCAATCTGATTTAAGAACTAAGAGGTCACAATTAGCAGGTGCAAGATCTCGACAGAACAGCGGTAAGCCAAATACGATCACATCGTCATCAAAACCATCTCAATATCAAC
>contig01757_241_406
GTTCGACACATTGTtGTGATGGAaTTTtGAATGAAAaTTtAAaTAATGAACAaTcTCATGtAtGCCCAgAAgCGTGTAGACCTTTGAGTTATCAAGGCGAATGGATCTTTTGTtAGTTATAaTAAATACATTTTTTATGGCAAAAAACGGAGATGTtACTGAATCG
>contig01807_1164_1186
GTGAAAATTTTTTTtCTAGTTTT
>contig01835_731_900
ATCCCGCCAAAAATGTCTCGAATTAATGTCTAATTTTTCCACTTCCCTCAAACCACAATTGTATTTAATTCTTGATTTGAGTACAGCAAAAATGgaTCGTCTCGAACGATACCTTGGATTTACTGGATCATATGGTGAATTTAAATATTTAACATAATTGGCAAATGTTT
>contig01838_9_207
GgAACTACCACGAACGgAAATTGTCTTATTACATTTAAACCAGGAGCGTTTAGTCCAGGATTAGCTGTTCAACCTGTTTtAGTTAAATACAAAAaTAGAATTAATACAATTACGTGGACATGGCAAGGCTATAGTGCT
>contig01848_11_107
GCGAAGTACTCaaaaaTACTATCATAAGaaaTATTATAtttCTATATGAtttCAttttGATTCTCGAATAtttAGAGaaaattttACTATTTCAACG
>contig01856_490_834
TTAACGAATTCTAATTTAAATATTAAGTTTGAGTCAAATAAATGTATTGGTTCCAGGATGTGGTCTTGGCAGACTCGCTTTTGATATAGCAGCTAAAGGATTTATGTGCgAAGGAAACGAATTCAGTTTACATATGTTAATTGCATCTAATTTCATAATTAACAATTGTTTTATGAAGAATCAGTACA
>contig01865_501_685
TAGAGAATGAgTGATGAACAAGAGCTTAAGGAAaTAAATCCGACATTACAATCtCAAAAaGAtGTCGAAACATCGACAaTAACtcAAACTGaCACGCTAAATGATGAATACCAAtCGAATAGTTTATCACAAAACAAAGAACCAAATGTAACTGTTAAATTTGTTCTTTTACCAACCAACCAGAT
>contig01878_6_173
ccactaggtgcttgtttagagacttgATTaTGATTTACCcAATAAGCTGATGTCAACACTTTTGcTTCCCATGCTACACTGTAaCACACTGCCATACAtCCTGCTTCATTTATTGTTTTTGGAGGAACCGgATTTCCACTTGgATTTTtAATtACTACTGAACTTGCc
>contig01885_1376_1501
CTTTAAAaGACTATAGAGTCTTTTTcAAAAAGTCAGCATCCTATTACATAGAAGATTTGAATATAATGACACTTAATTTCATTCAACCAGCATCGTATCCTCTCAAATTTGAAGTATTTCTTACAA
>contig01894_753_889
TACCAATATTTTTATGATTTCTACTTCATTATCATGAATTCCAAAGGaCCTAAAAAAATTCTCAACAACCGGATCGTTATTCTGTTTTGTGTCATTTTTATGTGGACTTTTTTTGTCATGCAAATTACCCATTCTAC
>contig01894_471_649
TTAAAAATTAAATATAAATGGAAACTTACTTCTATAATCTGCTCCGTCATTGGAATTAAATAAAAGTTGAATGTACAATTCAAATATGGCTGAACTCGAATAAGTTTGGTAAATAACTGTTAATAACTTTTTCACATTCTCTAAATTAATTGTTTTTTGTGCGCTCATTGGCATATTTT
>contig01896_208_377
TCTCAATAAAAATTCACCACTTGAGTCTCAAAACCCAATGGAAATGTTAAATGGAAAAATTAGTAAAATTAAAAAAaCAAATAGCATACGAGTGGTCGAGACTAAACCAGGTA
>contig01896_438_671
GGTTGAAGCTGTTTACACCCAATATACACCTTTTTTGAAAAAAGACAAATCAATTCTTAAAAATATAACTAGTGGCTCTGAAAGTAATAGGCCATGTGAAGCACAATCAGCACTTTTAAGaCGATATTTTATGGGTCTTACGCAAATATTTATGATTCCTTTAGTA
>contig01905_2939_3103
TTTAAATTGCACTTATGAAGATAAATTCTATGGCTTGGTAATCGCCAATTGGTtCAAGTCGTTCAGTTGATAACGATGAATTTTAGTTTTAGAATCGAACCTGCTAAAACGACTCAAATAAAAAATTGAAAAATGCATTTAATTTTAAAATAAATAGTGTTGCCG
>contig01904_515_1502
GGTACTATTAATTTGTTGTATACGCAAACGAAATAAGAAACAGCCGCAGGTTGTTGATAAACCAaCTAAGGCTGATGTACTTGACCAAGCTGAGAGGGAAAATTTAATTAATTATAGAGTCGAAGGTGGTCAAGAGAAAGACCAGGAAAaTTTCAACATAGGAGTAATGAAAAaGCCAGTTGGGCCTATTGTCC
>contig01921_1067_1303
AATAAACACTACGAAGAGCAAGAAAACGACGAAAAAGAATTGTCAGTTCTTAAAAAAGAATTTTCAATTGAGCTTAAAAAGCATCAAGAAAGTTCAGATCAAATTGAAAAAGAaTTAAAAGACGCCCAAGAGCTTGAAAAACAACTTTCAATTTATAAAAATCAAGAGTACCCA
>contig01921_1377_1593
AAAATCTtATAGAAATGATTAAAAATGAACATAATCGAATAACTCAGCATCAACAAGATGTGACTGTACAAATAACTGATAATATTTCAACTGAAGCCaTGAAGGAAATGCACGAATCCCTAAAaGAAATGGCCAATTATAATAATTCtCTA
>contig01930_451_605
CAAGAATAAGGCTCAGTTCGATTTATAAGATCAAAAGTACTGTGTCGTCTATGTGCATTATTAATTACTATTTTAGGGACCTCGACAGCATTTACTTTAAGGTACCGGGAATAATTCTCATAATTAGTTGGTTTGACTATGTTTGTTTGATTCGG
>contig01931_2597_2851
ACATCGCAACCTGTTGACGAGTAtTTTGTTGCTTATATTAAAGGCTGGTTTAATAATGCTGATCTTAATGTTGCTGAGCTAATTGCCACATTCATAAATCCAGAAATTTTGAACAATACTAAATTAACTGGTGAAGTTGTAATGATGGAG
>contig01938_678_808
ATTCGTAATTCTCGCCTGTGTAGTATCGAATTTAACTCGTATATtAACTGATGCTAATTCAGCAACTAAATACTTGAGGACATACGGTATACATATATTACTtAGAGCATCATTTTtACCACATAaTAAaC
>contig01938_915_1065
GGCTGCTGTACCATGCGCTAGTAAaGCATCACGTTCCATTtCACcAAAaCGAATACCACCTtCtCtCTTACGACCcTTAACTGGCTGATGTGTTTTGACATCAATTGGACCAGTTGTTCTCACTTGAAATTTATCACTAACCATGTGACGT
>contig01938_1817_1919
CATAGCCACTGTAAGAGaCTACAGCGACTATGGCATTTGTtCCTAGAGGATAGTCGTCTAATTTATAATGATCGTAtATTTTGGTtCTAACAaTCGGACTTTG
>contig01941_51_179
CTGGTATTaCTACtGGTTCGGTTGgtATtGgATTAaTTGTGTGTAAaGTGAATATACCGCGTCCGACTGGTAAGGACATTGTACGTACACAAATACATGCTAAAAATTTCTCTTCTTCTTCTAGAAAGT
>contig01944_1386_1561
CGATTTTAAAAATAGTATTAAAACTTTAAATGCCGATATTCAAATTGAAAATAAAGACAAAAAaTTATATTTAATTCAAATTGTAAAGCCAGATCCAGATTGGTCGACTAAGGTCAGAAGTTATTtGGATGACTTTGAAAAAATAAAaTtAAAAAAaCTTTCATTAAAATACCGAC
>contig01944_1712_1908
AACTGAAAATTGGTTtAAATCTTCAGAAGCCAATGCCAAACAAAGAATAGCAAATAAGCTTAAAATAGTTATTAATAGAACATACCACTCAATTGAATATGAGATTTTGAAAAATTTTGGTGGTAAATATTTTCAAGAGCTATCTGATGCGTTGCTTAAAGTACACGCTTCTTTAGCGGCTTATCACATAGACGAGA
>contig01963_5727_5875
CGTGGTTTTTATACTTTATCTCTCTTACACACATGTCTTAAAGTTTCATACTATTACTTTTAGCTCCTCTTATTTTTTTTTCTTAGAAAGAAAGTATAAATTTATTTGATCCCATGTAAAAACCATTAAAAAAGGTTTTTTTTtACAAA
>contig01965_719_814
CTAACTTtAAgTTTAAAAAAaGTAAATAAAACTTGTTTCTCATAAAAGAATGGAATGTAAAATGATCGTAAAATTTGATATTTTTCAACTGAATCG
>contig01992_488_665
GAAATTTTTTACGATTTAAATTACACATTTAGTGCCGCACTAAaCCcAAAAAAAAAAaCTTAGTTGGCGCGGCATTTAAGACATGTTGCCGGATTTAAGACCATGCACCATCTGTCATTAACACTTTAAAATTGGCGATATGATTATTAGTCCAATTAAGCACATTTATAGGTTCCTG
>contig01993_2359_2488
AAAAAAAaTGATCAAATTTTAAAaTCCCCAGGCCTtGTTAACTATGAAGAatCaGaTCCAAAAACAACAACAAtAACAAAATGTTTGTCTGCGGGAAGCGaTCATGAATTGTAACAACATTTAATTTTTT
>contig02003_5_201
AATGCAACTCCATCAATTATCAAATTTATAAGTAAAATGTCTAAAAAaGACATTGTTTGTAAATTAGAACCATTGAATTCAGGAGCTACTGGTCAAAATTCTAGTACAACTATAGCTCCATTATCTCCATTACCAACTAAAGTAACTGCGAATTTTGCGACTCCAGGCACTCCGAATAGTCCAAAAaTGACACCGAC
>contig02009_225_476
AGTTACTTGTGTTATTATGAACAAAAATGGATCTGGTCTACACTCTTCCAGTTCAGTCTTTTGGGATAATACTACAGATGATTGCTGTACAACTCGtTGGGAAAACAAAACCATGAATGTAATAGTATCAAATTTTGCACTATCACTTTaAATTTATATTTaAATCaAAAAtTAAATaAAAG
>contig02017_38_233
TTTTCAAACCAGAATTTTAGGTAAATCTGCTCCTAAGCGTAAAGCAATCGACATAGAAAAAGATAACAGATATAGTAATTTAATTGAGCATTTGAACAATGGCAGCATCGGCTTAGCACAATATTTGCGGTCATGCTCATATTTAGTCAATTTTAATAATATCATGCATTTAATTTAAATAAAaTTATCATAAAAA
>contig02018_804_905
TTtACGTCTGAGTAATTGAGAGAACATAAATTTTGAGTTTCTGTtGCATATCCATTTAGATCTTTTTTCAGCTTTTTATTCGATAGAGATTCAGTGTTTGCC
>contig02020_2376_2477
TTTCAATCTAAAATATTTATATGAATCAACATAAAAGTTGTCAAATTTACGTATTAAAAATTTAATTTTTTGAGACGCAAAATGGACGTCGGTTTACACGAG
>contig02022_1614_1794
CCGAATGCAATCAATTCATATAGCAAATAGAGATCATGTATATTTTATTTCTTTTGGACTtCCAACTTAGATTTATGTCTCTCATCTCCAGTAGCTCAATAATCAAGGAAATTCGTCATGAAAAaTTAAaTTTTTTtCTGGATGCAAAAAaTACATTGACGTCAAATGACGTCAAGTGACG
>contig02025_1390_1560
GCATACCTTAAAATGCGTCTTAGGTTCATGCATTAATTTCGATAGCCTATGTGTTTAAGTATTGCTGGTTGATTTGCGTGCTCTAAACATGGACTCATGCCTATAATGGTGCATAAAAGATAATTGACATTACGGCATTtCTGCCGAATTAACCcGGgACcGCACcGTAct
>contig02030_107_256
TCTATAGCCAAATTTCTTTATACACGTCAAATGGTGTTTTGAATCGTTGGTTCGTTGTTCTATTGTATGACTTAaGTTCATCTTGGATAAGTCGGTGTTCAGTTTTAGAGGCGACAAATTTTTCAAATAGCTTGGTAATTCTTGAATCGA
>contig02030_107_351
TCTATAGCCAAATTTCTTTATACACGTCAAATGGTGTTTTGAATCGTTGGTTCGTTGTTCTATTGTATGACTTAaGTTCATCTTGGATAAGTCGGTGTTCAGTTTTAGAGGCGACAAATTTTTCAAATAGCTTGTGGAAAATGGTGAATTGTTTTAAGAATTCGGTTTTGGAGCTTTTGG
>contig02033_51_229
CCGAATTCGATTGTAaGCAATTCGAATAGATTAgCGTATTAGGTAAGATATGTtCGTAAACGATGTTGAGTAAATTAAATGCTTCTCTCGACTTAACTTTTACAAAAAAAACCACATTGAGTAGCGTTCATACACCCCAAAGACCCAAACCTGTGGTATTTTTAGGGCTTTTCCACGAT
>contig02035_1328_1475
GaCTTTAAAAGGCAGCATTACTGCTATCAAaCGAaaTaGGGTTGTtATTGtAAGTATCCAGCTTGAGCTCATTGTAAACaTAGTACTTAAAGGTTGAATAAAGTGTCTTAATATATCGTTGAAaaTTaGAAAaTTAACTGAGTTTTCA
>contig02047_405_594
GTTCTAATTAaCATAGGTTTTTTTCTtGTTGtCTTATtAAAaaTAAATGTACTGAATATTTTACTTGATGTAGTGCTTGTAGAAGTTGTTGTCGAAGCAGTGCTCGtAGTAGATGTtGTTTCAGTaGTAaTTtCATCAAGTGAAGTATCAATtAAaGTTtCAGAaGTAAAAACTtCTGTAtAAAaGTCAC
>contig02051_714_861
GTTAAAAATCATTTTAAAAAAACTTTTGATGATTCTTTAAGAGAATCGGATGAAGAGGAAATAGAAGAAGAATTGGAAAATGATGATACGAATCAATCGGGTATATGTGAAATGATTTtGAATCAAGTTGCCAATTTAAAGCCAGAGT
>contig02051_2327_2451
AAATTTTACAAAaTTAAAAACAAATTAAAaCAAAATTATGTTACCACGTAATGAACTTTTTAGACAACAAAGTATACAGGAGAGTTATtCCTTTCAACAGACCATTACCACCAGCTACAAAACAG
>contig02053_36_139
ctcgtctactttgttcaCgtcctaaatgtgtatttatactcatatacctagcagtaccagtcagacTcttatgttccgaataaggaatatgcttattAttttcc
>contig02054_990_1152
TACAAACATAATTAAATTTTGAAAATGGCACCAAAATGAACCAAAAATCCATTCGTTGTAAACGTAAGCTGTCATTGTAACTGgTACACAAGCAAGTGTAAAACACAAATCAGCTATGGATACATTTATAATATAACAATTAGTACAAGAATTTTTAtATAGA
>contig02062_39_168
CaGGTACTAAAGAATCGTTGAATTGTACTTtGATTGtAaCTGAAGgAGaTTCaGCTAAGACaTTGGCTGTGTCtGGTCTCGGTGTTATAGGCAGAGATAGaTATGGTGTTTTTCCACTTAGAGGTAAAAa
>contig02066_651_875
AAAAGATtCAAAAaGAGTTGATTTGCATCAaTtcATCCTTCATCTATATATACAACAATTTTATAGTATCGATTTGAAATCGTCAATAATGTCAAGAGAAGAATGGCCAGTGAATCGAAATGATGGTAGTAACCTTAAAAAATCAAAAGTAAA
>contig02066_974_1147
AAAAAaTTTTGATGAAATTATTAGTTTATTCGCATTCGATAAAACTATAAACCAAAATGATATAGTGAGCGAAGAAATTCAACAAGCGTTGAATTTCATTTTGGAAGGCTCAGTGGATAACTATCAAACTATTTTACCTTTTAGTCAGTTACTTAAACAACCTTCAGTCCAGTC
>contig02072_1991_2100
CCGTTATATCCAATATTTTTATTtCAAGTTATATAAGTTCTTACTTGAAAGGTATCGATGTTAAAGACGGTATAGCTGATTGTAAACCAAAATTAaGAATTGAATTTGAA
>contig02072_2185_2305
GGCGTTGGTACTAGACAAGTCGTCGGATTCAATTGTAATAAAGGTATTGAATTAGAATCATCATTATTATTtGTTTtATGGATTCCATTTTTtGACATTCTTAAACCATCTTCTCATTACA
>contig02081_1493_1580
GCAAAaGTAATTTAATAGTTGGAGTATGACCAGTCTTTTTCAATTCACGGTCAATTTGTTTACTTCTTCGTTTTGATTCTTTTAAATT
>contig02086_2214_2402
CGCTGCATCACAATTCGTCAAAGCTACTACTATTTTATCCTTAATGTCTATGAAATTGTCATTTTTGTCACTAAGTTCAAGTATTTCAATTTCACAGTCGTTtAGACTCGGTGTCTTGAATGGTGATGCAAATaGAATCGAaTCGACGTGAGCTAATTTATTTTTtGTTTGTTCTTTATGTAAGGTAaG
>contig02089_2175_2257
AAACACAATGAATCACATTTCAAAGTTGAAGATAGGTCCATTATGATCTGAACTAAGTTAAGGTCAGGAAATTTTCAAAGAaG
>contig02094_65_225
TATTtGACCCTGTTCGAATaTTTCTTGTGAATCTTTGACACATTTTTCGAaTAaaaGCTCGCTCATTTCATAAAAAATACCTTCTTGTGGAAAaCTTTGCTCATtACTTtGAGTCAATTCAATTCCATTCGGATCAAATGCATAAAACCCATGCTTTTTTT
>contig02095_3067_3248
TCTCCTTTTACTTTTTTAGATTCTTTTGATAATTAAaTAAAAATGTTATCCAGAATTGCCAAAGcAACCAaTTTGGTCAAACAACCATCGATCTTATTCAGGTAA
>contig02107_1560_1718
CTTGTTAGATCAACTGCCGATTTAAATAATTGAGATGGTAAAACaTTAAAATTtCCAACTGAAGTATAGGGCTCTtCTTCAATCATTAACAATGGATTTGTCTTAaTTtGACCTCGACCAAAATACGAATTGTCTAAACCAGTTGACATAGAAGTCGAT
>contig02108_15_197
ATATTATCAGGTGCATTGGGACTAATAGTATTGGACACATTAAGAGTATTGTTGAAGCCAATTACTAGATACAGAGTTATTTTTCAATTTCAGATTTTGTACTCTTTTTTtGGTAATCGTGC
>contig02125_305_424
CGAcGACTGTCATTTCGATTTTTATtAAAAAATTTTCTTCAGGCTTCGTTTTTTtGAATAGCGATTCGATCATTCAGGTATAGCCTTGTTTTTTCATAACCTGATGATCATCAATCGATT
>contig02144_334_428
GACAAAATGAACAAAATTTAATGCTTAAAGAACAAGAGTTAAATCAACTATTAGAGCAATTATATGTTCAAGAGGTTTACACTGAAGAAGCcAAG
>contig02143_5_196
TACTAAGtGTTAAATCAATTGATTGgCgtATtGgAACTACTAGTTCGTGGCGAATTTTGGATCCTTTCTTtAaCTTTTtCCcGATATGAATGTGAGCCATTAGTTAAGTGTTTTTCGAAAGAAAaTTTTTTATCAGTTAATTCGGGAAAGGgCATTTTTATAATTATTTATTTCATTTTTTATTtAAATCTA
>contig02146_609_626
CTAATACCTGATCTTTCC
>contig02160_6_116
ggACAAaGTCAACTAGTAGTAAGCATAGTGAAAaaCAAGTGATATATGACGGCCTATTACAAACTAAATTTGAAATATTATACAAGTTTTCGTtAATtAtGTGGACATGGG
>contig02162_468_579
CTCcGCCCcAACCCCAGTACAAATTCGAGTAGCCATTTGTCAATCTATACTGTTCAGTTCTAATTGATAAAACACCACCAACTAAATTTTGATATGGTAAAGTATACTCAAA
>contig02173_1037_1154
ATcGCTTAGAAAAAGAAGTTTACTCTTTGAGTTAaTTTGaCTATCATCCGACGAATCCGAATTCCATgAAaTTTTCAATGAAAATTGGTtATTCACTTCTTGATCTTCTCTTtCATTA
>contig02178_4501_4687
AACACTAGCATTTGATCGACTCGTGTTGTTTATATCTTGATTTGGTTCTGTaTTACTATAATTAAGGCCTTTTGACACGTGATCAAATACTTGCTGATATTTTTCACTGCTTATTTTTTGTTGATTTATTCGTTGCTTTAATTCATCAAAAGGCTTTTGTAAAGTATCTATAATTATTTTTTtATTT
>contig02178_5413_5539
CTCGTTTATTtCTTTTTTAATTTCAGCTTCTATCTCATTAAATGTGCCAACTTGAGAATGTACACCCGAGTCACTGGCTGATTCTAATAAAATATACTCAGGGTATACAAATTTGAATAAATCTTTT
>contig02186_1313_1499
CAAATTTTAAGTTCAATAAACAAATTCTTTATTTTAAAAaTTTAAAAGATTTAAAAAaTTTAAAACAATTTTGCGAAAaTTATTTTAACGAGCATAAAAGTGCTAATTTAGACGATTGGACAATTTATTTAGAATATTTtGAAGCCATTATAAGTATGCTTAAAGATGAGACTAGTCAAGATGCACG
>contig02190_2533_2848
ACAGATGTAGTCGTAAACATTATTTTCAGAGATTTCAAAAATTGTtgTGAAAATACAGTAATAATAGATAGTTTAAAATACTCAGATGGTTATCTTAAGGAACCACCACTATATCATGACTTACACGATTTGAAAAATTCCAAAAAATCAATTGAATGTATATATAAATTTTATGGCAAACCTGGCGAGAGG
>contig02202_158_279
GGGAAaTTAAGCCGACTTTGGAGACTAAACGAGTTGAAAATTTATTTTTCGCTGGTCAAATTAATGGCACGACTGgTTaCGAAGAAGCAGCAAGTCAAGGAATCATTGCGGGAATAAATAGC
>contig02202_388_560
ATGTTTACTGGTAGATCTGAaTATCGACTTTCATtAAGATGCGATAATGCTGATTtGAGgTtAACAGAAAAaGGATACGAAaTAGGCGCTGTTCAAGATCACAGGTATGAAAaGTTtAAaCAATTtAAGCATTtATATGATGAtGCATTGgAaTTtttGGgATCTGTtACATA
>contig02204_1176_1374
GGACTTTCCTAATAAAAAAAAaGACTTGACCTATTCAAGCTATGAAGAATTTCAAAAAAATTGTAATTTCGATTTTTCAAAATTAGACTTTAACAAGGCAACAATATGCAATTCTCTCCTTAAACTCTACGACGAAGGCTATAAATCGTtAACTTTTGGCGACGATGAAAAAGCCTATATGCTATTATTtCGTTTTTtt
>contig02223_1147_1260
CGAGTTTTGAATTATTTTTGTTTTGTTTTTTTtCTTATTTCCTCTTCATGTTAAATGAGCTTTTTTTGTTTCTAAAGGTTACTCGTGACAGAAAAATTCAAAAGACAATTTTTA
>contig02227_3_184
ATATtACTTTGCTAGAATCTGATGCTGAACTTATtGGTCTAGTTAGAAGtGAAaaaGAAGAGGATGAAAGaTCAAAAATTTTGAGAAAAGAAATCGACGAATTAAATTCAGAACCATATTATTAAaTTTTTttAAATTGGAAATTTTCACTTGTTTAGTTTAATAAATTTTTAATAAAAAat
>contig02229_631_1264
GCAGTTGAAATGAATATAAGTCCAATTTATCTTCTTTTACCATTGATTCTATCAGTAAGTCTTGCGTTCATGTtACcTGTTGCTGCACCCAACAACGCATTGATATTTGCTAGTGGTACTGTCAAAATGAAGGACATGATAACAACTGGTATTGTAATGAATGTGATTGGTCTAAGTATTGTTTATTTGGC
>contig02247_78_187
GTCCAATGCGAAAaTAAATGGATAGTAATTCAACAGCGTCAAAATGGCTTTGAAACAAGTTTCAACCGAACATGGAACGAGTACATAAACGGTTTTAATTCACTAGGACA
>contig02249_2274_2294
ATATTCAGGACTTTTTGGTTT
>contig02251_204_368
AAAAATTCGATTAGTGAATGGGGTTAATTTCTCTGAAAGTTTAAAGCTAAACCTACGGAGGCAGAATAATATGAGGCTTATGAGGGAAaTAAGCAAACGGTGCTCACAAAGATCTATTTTACATGGTCTATTTTACAAAGTGACGAATATTTTAGTTtATTCCGG
>contig02253_2009_2140
AAaTAATAAAAaaTTAAAaTCAAGTCTAATGAGATCGAGTGAAtGGTCCGATCAAGAATTATtATTGTTACTTGAGGGCTTAGAATTACACAAGGACGATTGGAATAAAGTtAGTGAACATGTGGGTACAAG
>contig02262_938_1042
GAAACAACGACTTGATACACAATTAAAATATTTACAAACGAGTTTCGATCAATTGGATAATCAAGAAAGACGCTTAATGAAAGAGAAACGAGACGCTCAACGAGA
>contig02282_3_145
TCTAAGTAAGTCTGTTTCGTCGGATGTATCGAATGGATCTTCGATTATTGGATCGTCGTGTTGGCTTTGGGTTAAGATTATTTCCGGATCGTAGACATTATCGGATTTTGATTTACGAGAATTGTTAGTAAATGATTGAAATG
>contig02278_482_836
CTATTGGGATGGCACCAAATGTGTTGACAAAAAATTAAaTAAAATATCTAATACAGATACATGTCAATGTAGACAAGATTTAGGCTTAGAGAGACGAGCATATGATTCAACATACACATGCTATACGAACGCTGAAACTAATTTTTGtGCTTGtAGTAGTACTACATATTGGGGTGGTG
>contig02291_5_190
GAGATGTTGAATCAAAACGTTTAACAAAGGGTCGTTTTCCTTtAATAGAAGATTGTTTAAAaCTCTGGATAAACGATATAACAGCTCATGGAATTAGTATTAGTGACGAAATGGTACGTGAACAAGCGAAAATTTTTGGTGAGCGTTTGGGATATGGGCTGGAAATTAAGTATTCAAGTGGCTGGG
>contig02311_996_1146
CCTTATCTACACCAGCACTAAGTATATAATTtCCTTTTTtATTCCATTTAAGAGCAAAAATAGGCCCTTTATGTTGACCTAAAGTACTtCTTAATTGACCATTCGTAGTCCATATACGCGCATAGCCATCATATgAaCCAGTCGCCAACAT
>contig02305_1_232
ATTTTATTTAGATTTCAAAAATTTGCTGAGAAATGTTGGACAAATTTATTGATTTAACTAAACCATTTCaAAAATACTTAGAATATCCAAAAGAATATAATCCAAGAGTACATGGTCCTTATAATCCAGCTCAATACTaCGGCaAACCTGATCCATTGAGTCAAGTTAAAGT
>contig02325_166_371
CAGTGTTGATTTTTGATAGAATATTTGCTAAGCTAGAATCAAGCCCTGAATTTCAAGGAGAAAATTTGACATCCAAAGATAAGGAGCTAATCAAGGAACTTATAAATCCAAGTCTTGTCAAAAAAATTGCTGATAATTATaAAAATTTTC
>contig02324_482_605
AATTTTtATtAATTTTTtAGATTTTTtATTATAAAAAaCAAAaGACTATTTATAAAAAaTGTGTGACGACGATGTTGCTGCTTTAGTtaTTGATAACGGTtCTGGTATGTGCAAAGCTGGTTTC
>contig02330_6375_6473
GGATGCTTGAGTGAAAAACAAATAACACAAAATCTATCAAATTTAGGCCGAACGGCAATTGGTACTAAATTTGCCTATTTGAATTTATCTCTACCAGGC
>contig02331_605_793
GGCTGTTTATGTAGTCCTAAAAATGCTATTCAATTACTTTTTATATTATTTATGTTGTTGTTGTTTGTGTCGTCGTAGAGTTGATTTGAAAAAAAGATCCGGTCGTCTAATGGGAGGTAATCATGATGATAGTtATTTGAACGataGTAtGGACGaTTAtGATGAtttGaTaaaaaaacaaaaaaaaat
>contig02335_1229_1342
GTTGCTTGTATCTGGTAAAAGTGGTGGATAAAAAGCAAGTGTGTCTATGGGTGTTGAGCGATCGTTCAATATTGAAAATTTTGTGTAAGATGACGATGGCGTATATGTACTAAT
>contig02338_757_900
CTTCGAAATtGTTTTTTCTCAATAGAGTTTTTTGTCTAATCAAATCAGCATTTAAATTGAATATTTTCGGTCGATTCATATCACATCTCGGTAGAGTATACGACGAGCACTCTTTTGACTTGGTAAAATCAATTTTTTTCATTG
>contig02353_1_186
GCAGTTTCCGCTGTTTTCTTGAGCACTGGTGTATACTGGTTGTTCAGCTTGAGCCAAACTAGTGAATGAACCAATTGTTCTGTAGGTTGGGCTAGCTGGAACAGCAGCAGCGTTAATAATAGTACTATAAGTAGACATTTCAAAGTTTGAAAATTTTCAAGAAAATATTAATTTCTAATCGAAATT
>contig02378_38_195
CACGATCCATATTTAaTAAATTTGGCATAAAATCAAAaTCAGTATTTTTGAGCGCCGATTGACCAAATTCTCCGATGATTGCTAATGGATTTATGATGTTTTCTTCTTGTTTAGATAAATCTATAATTTCATTTGGATTCTCTAATTTTTGAACCAAA
>contig02384_291_549
AAtTTAtTcaAATTTGGTAATGGTCAGAGGAGAGAAAAGcCAtCACAGGATCGTTgGtTTTCTTACGAGTTGAAAGAAAATGAAATAtTTGCATATGGTGTATTAGACGGTTTTAATGGAACTTGGGCAGTTGATCTACTTGAGCAATATCTTTTATCGAATTTATATTTTGATCATCTTCAAACACTCAGCA
>contig02385_227_424
GGTCCATTGGGaTCATaTAAAATTCGCTCATCCAGTCTACATTGAACAAATTCGCATAATACCCGAAAATTGTTTGATTCAATTAAAAAaCGGCGTTTCTCATCGGGGTTCAACGTCTCCTAAAAAATTCCGAATCGAATTATATTCAAATAATTTGAATAAAAAGgATCAAGAATGCGCTACTTTAGACCGTTACGG
>contig02391_3830_3964
TTTCAGACTAGACTTACAAATTATGTCCGTAGTAAGTTGTCGCTTAATTGCATATTACATTCGAATAATTCCACAGATGTCTGCATGGGTAAATGTAATGCTAACTATTGACATGTTAAGTACAGTAAAACGCGT
>contig02398_3856_4093
GAAAAaTATTCTATCTGATGTTTTGGAGTTAAATGACATTTTCAAGACACCAGACGAACAATTAAACGCAATAAATCAAAATTTAAATATGCCGCTTTACATTATTATACATAATATTGATGGTAATTGTCTTAGAGATACCTCAACTCAATATAGTTTATCTGAATTAGCATCTAATAAaT
>contig02408_56_211
AAtttCGActcaGTATTTTTGCCTAAATTCcaTAGGAaTTCAATCAATTCGTACATGGGTCTTCGATAATTGAATTTTTGCTCGAATTGAACTGATTGACCAGTCATTTCAATCGACACAAAAaCaTTAAGTAATGACTCAGTGATTAAaTATGAG
>contig02416_3395_3584
CTTAGAAAGACGTCGCTCATACGGAAAAGTTGGAATATTTAAACGAAGAATTTcAAATGCCTCGTTGATCGAAACTAATCTAGTACGTTCGTTCGCTTGGTTAGgCTCTTTAAAATTaGATTCAATGTTGTTTGTTCTTAACTTTTtGGGTTtATTTTGATAATCATCTTGATCATTTTCACAATTTTCC
>contig02421_125_148
TAGAAAACTATTTTTTAAATTAAT
>contig02435_313_469
AAAaGCTAAAAAAaCTCGAGCTTGGTCAAAACCCACTAAAAAaTTTCGAATTTTTAAACGAATTACCAGAGCTAGAGTATTTGAACATCcAATGTTATGAGaGCTATCCGAaTTTcgATGATTACGatAAGTGTAATTCAGAATTTGAAAAAaTTAA
>contig02436_377_552
GTCTTGTATGTCTATGAAaTATTtAGGTTCAATGTCAAATGATAATGTGTATCGACGATTTGTGGTTGTTTTTAAGTAAAAGTCCAATTCGTCGTGTACACGTTCGTTTAACTCGAAACCAATTACTTTTGGGAGGTGAATTTCATAGTCGCGTTTTTCAtCAACGATTTGGTTCT
>contig02445_1181_1312
ATAGCATGGATGATATTCGTACCTATAGCTATtGTAGTAGCAAGGTATATGAGATTTTtATTtCCTAcAAAAAAAaCTGTgTGGTTCTAGTGTTTGgCTGGCAGTTCATAGAActctaatgttattagTTcc
>contig02446_616_805
CGACACCGTCTTCCAAAAAGTAAGCGCCACCCATTATGTTGTAGATGAAATTTTTATCTACAGTTACATAATTAGTTGCGTGTATATTAACGgCTCTATTAAATGATTCATGAATTGAaCATTCCctgACATAAGAACTAGGCATGTcGTAATTcAtATGAAAaTGgATtGGATAACGACCAAGTCTAAA
>contig02447_1033_1197
TAGAGATATtGAACCCTATTAGAGTCTATTTCAATTAGATCTAAACTTTCTGATTTTttGACTGAATCTTTTGAGCGAGTGAACTCGGAGCTTGATTTAGCATCGACATCAAAACaTCCTGATAGTCGACTTTTATtCATTaTaTTTaTtAGACTAAAaCTGGAC
>contig02457_348_512
CATTTGTCTCCTAAAAGACGTTTGACAACACCGATTTCCAACATATCTAAATGAtCTtCAGTCTCACcGTTTACTATATaTGATAGGGCTGCATTCCAAGCTATTTtACCATCTGGATCGACAGTGTCTAAACCATCTAGTTGATAAGCTGAACATGTTATATTA
>contig02468_1367_1467
CAGGAGCATAGCTaaaCTCaaaatttGGATGCATTGCGACTACAgggTCACCAAtttCaaaaTCGTAAGATGGCTCAtttAGAcccGAGAttaaGTCCTCG
>contig02475_3_177
AAAATGTAATTTTTtGTAAATGTTATTAGTTTTTTTtttGTTTTAATTTTCATTAAAAAAaTTaTTGTATAaTtGGATAAACCAAATTTATAAATATATATTTTTTTTtGCTCGAATCGATTACGAAATTAGTACCTTTTGATAGATTTAACAAAAATTGATCTATGAGTTTTct
>contig02479_1492_1726
TTGCTGAATCgGTTCAATTTTTTAAtTTGACTCTACTTTCTTATACGGAAACCGATCCGACTTTTTCTGATCGAACAAAGTaTAACGGGTTTTATCGATTGGTTCCGAGTGAGGAACAACATAATTTTATAAGGGTTCATTTGATGAAAAAATATAATTGGAGTCGTGTTGGAACTATTTAT
>contig02480_996_1161
AGTATGAGCCTCAATAATAACATATTGTGTAATAATATACCTGATAACAATATCGACCAGACCCAGAGAAGCTTTTATACGACTAAAaTATTTTtCTTAAATTCGCTCCAAAAaTAaTtAAAaGTCGGAAAAaTaGGCCAGTGAAGGCCCAATGGTTCGAATCTTT
>contig02482_1650_1749
CTCTTATCGCTAACATTATAATCACTAATCGTGTATTTATCATTACTCAATTCAACGCTATTAAACGTTAATTGAAGTTCATCAATCGTCTCAACTTTAG
>contig02502_485_587
TTATTTTTGGATGTTCAATGAAAGCTTTTaTTTGTTCATGTTGCTTTTTGCTGTCTTCAAAGACCAATCTAGTCTTAAAATGTATTtCGTTTTTGGATGGGGT
>contig02502_1019_1213
ATTCAATAAAATAACTGAAAATCTCCAAGGTTTTTTtGTCTCGTTGCTTTTTtGCTTTTTtAATAATGAAGTTAAACAATTGCTCAAGAAGTCAGTtAAaTCGCGTCTTAAAaCAaTTAGTCTACGTGATTTAACAATTACATTCACACGTAATGAaTATTCATTACCAACcACAGAGTCAAATAtggatttcac
>contig02505_431_582
TTACACCATCACAACCGGCAGCACTTGCAAAAACATGTAAATTTTTGCTTATTTTTTGCTCATTATtGTCATACAAAAaTAAACTTGGCTTAGgCGCAAAAACTGCACATGTGACTATAGCATtATgAGCTTGTATtcTTTCCCAATGATTA
>contig02506_892_1026
TTcTtCTACATCGACTGTTAAATTATtAACTTtGTCCACATTTAaTAGTGCAGAAACGCAGTCCTTGTTTTCGATTGTTGGACACATTAATTCAATTGACTCTAAAATGTTTTCCAAGGGATTACTCAAGTCGAT
>contig02509_4_93
TATGGGTATAAATAATGAGGATaTAATTTCGATtGTACGcACCGTATCGGGtGTTTTACAAATGGGTAATTTACAATTTAAACAAGAGCG
>contig02512_1035_1144
TAtATGCCCACATTTGAATAGTTCCTAAAGAACATCCGATTAAAATACGCTCGCCGTCGCTATTCCATGATACACATTCAACTTTAGATTCTAATTCAATTACTCCAACT
>contig02512_177_349
TGTGgTTGTACCAATGTTTTGATTGATGTTAGTTCCATTTAAATGATCGGATTCTAAATTTTGGCCTGTTTGGTTACTTAAAGTAGGATTCTGAGTTTGTTGAGTACCTGTTAAATGTTGAATTAGACCATCATCTGGTAGAACAGTCTCAGTCCAAATTCGACAGATATTAT
>contig02513_577_751
AAATTTAAATATTTAGGATTTGAATTAAATTCTGACAACAGTGACATACCTCACATTGAAAAACGAAAAAGAGCTGCTCAAAGcGCATTAGCTAAACTTAAAAATGTTGGTATAATCAATCAAAAAaCCAATCCgtACcTAAAAGggCACCTTTaTAAAACCTTCgTAATGCCAG
>contig02486_54_295
AAAACATTAATAAATAAATTTAAAGAATAAAAAAATAAATAAAGCAGCAGACTTTTCTCAAAATGAGCAAATCAAtTTTAGCTTTAATATCTAtTTTCTACTTGTGCAGCTTATTCaaTGTTGAAGCTGCTAGtTTGaAtTTTACCGaAAATGCTggagAGACAAAGaACggattgtggtcttatatt
>contig02538_33_200
CGCAGTCCATCTAACAGGAaTTTTACCtCCCTTCGTCCAATAAACTCCTTCCGTATTTGTACCTTCGATTTCTCGACTAAGCCCAAAATCTGCCACTTTGCATTTTAGGTCTTTATCGACTAAAATATTACGCGCAGCCAAGTCTCGATGTACAAAATTCATTTCAGA
>contig02538_777_920
TTCCTGAACTGCTAAAGTTGGATCTTCATAAGTATGAGGATCAACATAGTACAACTTGCTTTCTCGCTCAATAATttGaCtaGTTGTGCATATAGTCGACGGTGACGACGACGTCGACGAAGACGAACATGACGTATTtGTGCT
>contig02538_2136_2314
CCGATGTACATAGACATTTTGTCGATAAACTTGAATCGGTTATTAACCATTCGCCTTTAGCTGTGCATATTGCTTTTGGCGATTGGGTATTTACTGAATTCTCAGGACATTTtCCTGTAACTTGAACTAAATCGGTTAAATCTTTACCAGTTGAAGTCTCTGGGAAAAAAaTACCAAAC
>contig02546_2_216
ctgtaccaatgtcagttgAGTATGaTAACCtAATCAAATCGATTCAATCAAATGACgACGATGCAGgAGCATTGGTTAGCTTTACTGATGAAGAAGGCTATGGTAAATATTTaGACTTAAATGAATTATATCAAAAATATGTTAATTTGAAA
>contig02548_536_725
GTTGATTTTGCTTTTGCTGTTCGACTTATTTTCTTGATATATTTGAATGTTTTTATCTATTGTTTCTATTGTTGTCATTTTTTGGAGGTTACTCGGACCTCTTTTAACTTATGATAATTTCGAGTACTTTTTTCATCAAAAaCATTATTTAAAGGTTCATTTTCAATAATTTTTTCATGTTAACGATTAT
>contig02549_22_132
aagccaagatctcaaataaaaggtatcgActtaattcgcaatccaagtttATACaaaGGAAtggcatttACAATtgaaGAGCGtcaaattCTTGgtattcaTGGTCTCATA
>contig02574_290_477
CGgCTTTGTTCAAAAATCAGCTACCTTTTGATTACAATTAACAGGAAAATCACGGCCAGTTGTAGTTACTCGACGTAGTGTTTTGTTATGTCTATTTAGCCACCCAGCAAGCCATCCATCACTAGCTTGAAATGATAAATAATTACTAATACTGTTTTCATACATCTCTGAGTGAATTTCGAGAGCTT
>contig02572_110_304
CTTAATAATACTTCAAATTTTAATTTCTAAAAACAACTTAACTTTTTTtCATTTTTtACACAAGGATTTAAATTTTTAAGAGGACCCAGGTAATTTGACATTTTTAATCAAATGCTATCACGTCATTTGATTAGACTTTAATAATAAACAAaTAATCAATTTTTTTATACTCTAAGTAATCAACTTAAACACGAG
>contig02578_466_648
ATTTTTTCCCATATTTTTTCTAATTTATATTGGTTTTAATTTGTCTTATCGAGTACGTACTAATTTTGGTGTTGGATTGTTTAATACGACCACCGGACTCACGTTGATCAAAACGCTTTCAATGGCTCTTGGTGAATTGGATAGCGATTCAATGGGTTTGGATTTTGATAGTATTGACACGGC
>contig02591_2503_2667
ATTTATATGGTCTTGAAAAATATTGTGGTTCAATAATCTCACGATTTCTCAaTATCAATCTAAGTAaTTtCTCACATGCTCTCTGTTGAAGTAATCTCAAATTTTtCTCTTCATTTGTCCATGTTTGAaCTTCTTTTTCATTACCAaTAACcATATTTATaGCCA
>contig02598_1812_2064
TTtCGTTATACAAGACCAGATGCTAATCGACCAATAAAAGTTAATTTAATATTTCCAGTTTTATTTTTAATtGTTTGTCTCTTCCTATTGGTACTGACACTGTATCAATTTCCTAATGAGGTTTTTTTtGGACTACTATTAGTCATATCAGGTGTGCCGATTTATTATTTAACAATAGTGTGGAAAAAGAAGCcGA
>contig02611_1218_1384
CTCACATCAAATTAATTGTTTtAATGTTGGAAATTTTTtAGTCGGATCCAACTCGACGACAACGTCTAATTCAACGTCAATTCAAAATACCTCcGCTTATgAGCGTCATATAAAATTATTAGCCAAAGTATTACAAACATTAGCGAATATGACTGAATGCAaGGAGC
>contig02615_2_166
gAATTATCAGCaGCaGCCCcAGTTTTaCGCTAAATTTTCGGTGGTTTTTTCaCcTTtGCTCTTttGGAAAGAAGCGAAaCCTGAAGAaaaTATAGAGCCAACCAATACTTAAAGAATAATTTTTTTTtAAATAAAACAAACGTCTTAATTCTTGCTCACTTGTAA
>contig02616_5834_6032
GTTTTTATACTTCTAGCTTGAAAAAaTAAaTTGAAATTTTCTCTAGTCCTTATTGAAAAAAAaTaCTAAGATTTCAATtATATTAGACGACCTTTGCATTTACACTATATTGAGAGAGTGtATTCATCGCGGCTGATTTTtGCTAAGTTTAAGACAGAAAAaTTAAACTAAAaTCGTACTAaTTTTGGCAAGATGGTAA
>contig02626_1019_1191
TCTAATaTTTAAAAAGCaTATCCTTTGTATAACCTATTGAATCTAAAATTGGCATCACACATTGCCAAACCATTGGTTTCGGGCCACAGACCAtCACTAAAACATCTGATTCTGGAGCTGGAAGATGCTTTTTGATAATTTCTTCATTAACGAAGCCTTCACTGTAATTCCAA
>contig02627_607_1251
AGATGGAGGAGTTTTTGtATGGCAAATAGAGActGGtAATTTAGATAGAGTAGCACATGGTTtAGTAGCTGAAGATATATTAAATGCAGCAGACGAAATAGTTAaTAATCCAGACAATTTTTCACCTCAATCTCCAACAGCTAATGTATTTATACCAACTCAAGTATCTAATAATATAATtAGTCAAATC
>contig02643_2085_2259
GCTTGgTGTATTTGATCCTCTGGAaGATTTAATTtGATTAACTCATTCACTGCTTCCAGTTCATTTTCTCGATCTGATTtGgTTTTTtCGACATTTTTTGTTTGATGAAAaTACATTCTtGGTGCTTTATAAaTTACCAcACTTACTTCAACTGATTTCAtATTATTATTCTGAC
>contig02654_1930_2113
TGAGAGTCAAATGAATCAGGAAGATGgTTATGATGAAGACACTGATGAAAATCCCAATCAGTCTTTTAATGATTATAATGAAGAGCATACAGACCAACAGAATGATTATGGCGAAGAACAAGACTATGATTATGATGACCAACAAAATAATGATGATATGTACGAGGAGAATTTGGACGATGAA
>contig02660_3_126
ggacagtttctaaagcggttttcgcttcaacaggaggtaaTCCATCTATTCTCGGTaCGtGTAATAGTaGTACCATCATCATtAAaGtATTGTATATACTCTAAAAaTaCTTCTTTGGCATTTT
>contig02659_2125_2225
CAATTTTGGATATTCAGAaCAAAaTGGAAATTGGATACAACCCTTTCAAAaTAATTCACCAGAATTATATCAAAaTGtAAATAGACAGCAGAACACtACAC
>contig02688_3135_3303
CCGATTCGTAACTTACTCTTCGATTAAAGTCTTAAATTCAATTATTTTTCTTTTTGTTTAAAACAAAACATTCCCAGTTTGTTTAAAACTCAGCAACACATAGACTTAGCTAAATCGAATCAATGCTTAAAGGATCAAATAGTCATTAATTTCGAATCGGTGTCCATGg
>contig02689_901_1038
GAAAATGTCTAATGATATACCGAGAATATATCGTAGGACTAATCGAGATGTTCCTAAATTACCATCAGGGTATATTTCACAAACGATTGATCTCATCaCTTTGTTtAAAACAACTTTTTCAtCcGAcgATAAAACgaT
>contig02693_803_1250
TGTAAATAAACCACTTGAGACAGAAGATGctGAAGATCATGAAATATTTGACATTAATGACTTTACGACGGCGTCTGATTGGGAAAGATTTGTTGTTCAGATTGAAGAATTAATCAATGAATGGAAGCTAAACTCTAATATTTCAGATAATTTAATAGATGGCGATAGAGATATAAATTTTGAGAATGGTGAATG
>contig02719_1563_1659
TAGTGATCCAGTAATACAGCCTACAAAGCCGATAGCAAATCTACAAGCACAAGATGAATCAAAaTTTAGAAAGATTCCCAAGGGGCGCTATGACACT
>contig02720_496_719
CTGTGCTTTGGTTTCAGATGTTAGAATGTGGGGGACCAAGTCAGGTAAAGAAATGATTGCCGAcTAtcCGGTAtTaGCAGCATGTAAAGAGTTCATACAATCAAAAAAAATTCTCTTTAAAGAAACAGAATTCAAAACATGTATTAGAAACTTGTGTTCAGAGAAAAGGGC
>contig02722_1707_1876
GCTAGATCTAATCTAAAAaCATCTCTGGGTGACATATAATGAACAGCAATTAAATtATCAGCACAaCAATtAAGtCCTTTGCGCGGTGGATTTTCGGCATAaCCATCAAGCCaTCCTCCGTAAGtACCTGtAAAATGAGTCATCAAACTCaTGACTAACCACCTCTCTCT
>contig02730_1408_1509
AGTTAATGAAATTTATAAAAATACTCAACGTTTACGAAGTAGAAATCAAGTTGAGGAAAAATTACTTCATGACGTTCTTTACGGACACAAAGGATACGCGGA
>contig02734_1364_1463
GGCCGAGTGGTGTAAGTCGAGTCCTTTGGAGCGAAAGGTCTAAGGTACAATTCTCACaTAGTGATGAAAATTTCTAACATCGTAAGATGTTAAATGCAAA
>contig02755_1216_1370
CCACTTCTTTATCGTTTTCATCATTTTCATCCTCTTCTGCCATTTCGTTTTCCTCTTCTACAAGTCCTTCGTCCTCTTCTTTGGCTTCACTTTGACGCATGAGTAAATTGCGTTGTTGCATTTTAAATTGATTTTTAGATAAAACTGAACTTGAT
>contig02762_272_498
GTTTTAGATGTCTCTAATGACATCGATAGTTTATTTTTCAACaAATATGATCAATTTTTCGATCTTAACGATTCTCTATCTGATCCATATGACGCCTCAGCATTGGATTATGCTGATAAACATTGTCTCGAAAATCAATCGTTCAATTTAAAATATTTGGTATGGCA
>contig02769_1330_1514
TCTGGCTTTTTTTTCtGTTCATTATTAGACCCTAAGGCAACTGGTTGAGTAGGAACAGGTGGTGCAAGTAGTTTATATTGAACCATTGAaTTAGGCTGTGCTGTTGCGTTATTCAAAACTGGATTTTGTTGCATATTTTGAATTATTTTCTGAGAAAGATTATTCTGATTCaTTGGTAATAAaGC
>contig02777_623_745
GGTTtGATTTTTTtAATCAAATTAaCATGTtATTtGGTACATTGACAGAATTTTGTACAGAGCAATCATGTCCAGTAaTGTGTGCAGGTCCTAAATATGAATATCACTGGGCTGACGGTCAAG
>contig02780_1286_1456
GACGATATGAAAATGGTATGTAAATACCCTCAGGTTTAGtAAGTGGATAAAATTGTGCTGGTGTtagTTCCAAAGGGGGTAGGTCTAaAAaTCCAGGAGCTGATAATGCTACAGTCATGGCAATACtAaCAAAaCAAGCTGGAAGAACTATTTGAGTTATTAAACTTTTCC
>contig02780_1696_1821
ATTTGACTTTtAAATTTTCGAAATTTTTTtCAAGTGCCTTGAATAAGTTCCAATAGGATGAATTTGAACGTTCGTCTAAAGGTAGTACAAaTTGATATTCGCGTAGAGTTTCGtCTTTTAAAAAAa
>contig02780_5422_5620
TTTTGTTtAGTTGGTTTTGATCCACAAAATGTTTCTTGCATAGCAAACCATAAGCCAATTAATCCAGAATTTTTCTGTAGGGTATCCTTTAGACCTTCGCCATTTGTTATGGTATTTTCATTTATTAAAGCTTCTGGCTTTCGTTCATTTCTTAACTTATCACCTTCTTGTATTATTTCATCAGGATTTTTAGATTTAC
>contig02785_1624_1775
TGAAATAATCCTATTATTTAAACAAAAAAaTTAAAATGACAGATCAAAAAGTGCCAAGCTTGTTTAATTATCATGAAATATGGGGCATGACAaTAGCCTCAATTtATTtCCTCATTGGTTTCCCATCCAATTTACTCTCAATAGtAGTTTGC
>contig02787_97_331
TAGAGATTTTCCAGCAAAATATTCACCATTATTAAATCAGCCACAAATAAAtTCAAATAAAATCCAACAGATTCCAATATCAGAAGAGCCACCACAATACGATGATAGTCAAGCAGATATCGATGAAATCATATCGGATTCAGATGAAGAAATCGACTTGTTG
>contig02797_555_711
GTCGACTCATAATTGACAACCACAAATGTTCATCGCTTATTTTTtCTTAGTCTCCTTGGCTGCCAAATATTGTAAATTAGTTTTTtGAACTTCTGTAGCAATTGGTAATAAGCGATCGATTTGACCGTCATCTTTTTCGACAGCCAACCATTTTTCA
>contig02810_1744_1883
GCGGAATTTTTAGATTCATTACCACcACcGGTACCGAGTGATGATCAAGAGAATAAaCAATACGATACCAATGAGATACCTAAACcACCTATTAGAACTAAAATACACACCAAACGTCTtAATTtAAaCGAAAATAAAaC
>contig02810_1306_1425
ACTGATTTATCATCGAGTAATAAATCTCTGAGAACTCGAGCCAGATCAGCTACTAGGCTTAACAGCAATGGTACGCCAACACGAACTAGTCCAAGACCACCACGAAAATTATCAAGTACA
>contig02834_81_267
GTTAAaGTaCAAAAAaCTTTGAatCAAACAGTCGAAATGATCCCTTTGAACATTTCAATGgTAACTGACGATGTCAAAAAaGAAAAaTTGACACAATCTCAAAATCCAGAGGAAACTATagCTAGTAAAATAAGTGATTTACATGTGGATTCACCAAGGCCAAATATTCAAACTCCCTCATATTCAC
>contig02833_463_969
ATTTAAATAGACATAGAAATGAGTGAAGCTCAAAGCGAGAATATTAGTTCTGACTTGGCAAAAGAAACAAATCTTAGTTCAACAGAAAACTACACATGCCAAGAATCACGgAGGTAGCAAAACAGTACTATTTATATTATAACAAAAGTTAATTGAAAAAATaTAAATCAAGCTATCCTTTATTC
>contig02845_1_161
GTACCGTTTTTAATTGGTCGTATTACTAGATCGAGAAGAATGTATGAAGATGTTGATGAGAATGAGAGAATAATTAGTATTAAGCCAACTAATTATCAACAAAATTACAGATATTAAATTAGTAATTTTtAATTTTtATTTATTTTTTCTACTTATTTTtG
>contig02851_580_759
AAAAAAAATGGGAACAAATGAATCAAAATTTACCGGATATTCAGACGAAGGAGAAAATTCGAAAAATCAACAAGCTGTTATAGTACAAAGCAACTATGACGAATCCGAAACCGAAG
>contig02858_1345_1533
TTATAGACCAAGTTATGGAAATATAATTGATGAATTATTTTCTGATGTTGATTTGAATAATGATGGCAAATTGTCGTTTGTTGAAGCCGAAAAAATATTTTCAAAATTGAATAGCCGATTGGGTAGACGTGTTAATGAAGATGATATAAGACGTTTCTTTTCTATATTGGATATTAGCCCTGATGGTCA
>contig02878_3_95
atccgatatggccgAATAGCGATCcAAGGCTATGATTAAAaGTGAATTTATCGATGCTGTCGATGCACATATATCTATTGAATGCCATACATC
>contig02877_406_555
AGAAaCATGCTCGACTTtAAATAATGAAGAAAGTCAATGTTCAAATtATGGAACATGTGAGGAAAAGTCGTCGAATTATtCGATTAAtAGTGAAACACGACTGAGACGTGATTCAaTATCAAATgAaTCATTATCGaCTACTTGGACCCA
>contig02902_412_533
TTAGaTTtAAAAAAAAAGaTAAATGGATCACGTGACTTTAGTTGTGACCATGACTACCACGAGTGTAAGTCAAAAaGACATAAATGAAGAATTAATGAATAATACATGGGACTATGCCACCG
>contig02905_737_902
CGATCCGGTTATTAGTGAACAATTtaGAAAaTtGTATGAAGAAGACGAGTACTTTCAACAAGTGCATAGGAAATGTTGTGAATGGTTGAATAAATATGTTTTTCCAGAAATTGAGAATCATACATATGGAATTAGTAATGGTAATACGTCAACCGTTACACCCGCC
>contig02906_392_587
TCCGAATTTTGTTCCTAATTCTTATTCGAATTCACAACGTAAAATTGAATCAGATAATTCTGCTATTCAACCAAagACGAACGTTAAAAATGAATCTTTAGATACTAAATCTTCGTTTATAATGCAGCCTCCTGAATCAATTGATGAAGCTACTGAAAATGCTAAAAGAAGGCCAAGACCACAAAGAAGATCAAGA
>contig02923_132_289
GTTGGAGATTGTTTGAGTAATTAGATTTTTAGCTATTGGTTGACGATTGACAGTTGTTTGATTTGAGTTTATTTGTTGAGGGGCTGTAGATTTtCGTGCAGTAAATTTCAAACcATTtGATGTACTGTTTGTAGTTGCTTGAATTTGATTAGGCGTAG
>contig02921_1213_1455
AAGATTTTCCTAATTATATTTGGATTGCTACTTTCAAACGCATTGAACGATGAGGACGATTCTTTCGACTATATCGGTGGATTTGATACAGCTCACATGTTATCTCAAAATTACAATTTAGAACAACAGCAAACGTTGACAAGAAATGCACACATTAGATTAGAACCTTTGTATGCGT
>contig02933_28_192
atttAgaatccaTCTAATGCTGCTTCAGCTTGTGCTGGTCTTTTTATTCACTCTCATATTGGTCCAAAaTATGATGGTATTTGGATACATTTAGACATAGCTTCACCAGTTTCCGATGTAAGTATATTTAATATTTTTCTTCCTGAGAGAAAAAAAaaTAGACAA
>contig02936_1577_1761
GTGTAATCAACTTTTATTGTAAACTCTCCAGTTGAATTAAAAACTTCACCACTTTTTGGAGCATTAGCAATTAAAAATAATTCATTCTTGCATTCATCATATTCAGGACCGTTAGTTGAATTACCAACAAAACATTGAAATTTTTTATCAATATTTGCACAATAATTATATTCCAAAGATTGATA
>contig02943_659_822
ACAACaTAAAAGTAGTGATGAGTCGAACGATGAGGATTGTCCAAcACAGACTATACAAAAAAaTTTTGATCTTTtAGTCcTTAAACCATCGAATACTAATAATAGTAATAAATTAGCaCAAAATTCTAATTtACATGATTCAAcTCtaTTGaCTCCtttACATC
>contig02943_1266_1459
AATTCAATAGATCAAGAGACACAATCGCCTAGTTTGACTATGGATTATTTAGATGAGAATAATTTGGATGATGTGTGTTGTGATGAGGAAGTTAATTGTCTAATTGGCCAACAGAATTTAGACTATAATGATTGTGCGAGTAGTAGTAAAATTGGTTATAAAACTGTTCAACGAATTAAGAACTTAAAATCGGC
>contig02946_1753_1951
TGGGAATATTTCTGATAATACTGGCGATTTCAATGACTGCATATCCAATAGCTATGATAGTTATGGGCTCAACAAACCTTAACAAATGTACTATTGAGCCCAAAATACCTGTATGGTTGATAGTTAGTGGATCAGTTTCGATTTTTATGGCCATTTTGATTATTTTGTCAGTTATTGCTCAAGTTACTCTGTAATATAT
>contig02947_1_159
AGACATTTGAGCAGGAACGCTTAACGAAACcGTATTGACTTGGATTTTTACAAaCAATACTGGTTACAGGATTGAGAaGATTGTCATTTACATATTGACAATTTGATTTAGAAAAAAGTGATAAAGTAAAAGAAaTAAATATTAAGGTAATCATTTGCG
>contig02957_1421_1596
TCCGATTCTAAATCCTTTTTtGAGACTTGGTCAATTTCTTCAATTGAATGTTCCATTTCAATTTGATTATCGATAGAAACTTCGtCGTTTTGAGCCATAGTGTCTATTGTTTtAGATAAAGTTGGCTTTtCTAATtCcTCAGGGTAAaTtGTTGTTtCAGTATGATCTGtATGAAG
>contig02964_893_1067
aTTTAaTAATGCTCTATAGTTTTATTTGTATAAAAAATTATTTTATATATTTTGAATGAGCTACAAAATTTAAAGTTTTATATTGTCACCTAGTCATTTGATTATtATTTTGAAATTATCTAATTaTAAAAAaTATTGTCGAaTAAAAAAaTTTGTAATGTATTATCTAGAGTGC
>contig02978_44_167
GCTTCTTTcctcaGGATTGACAGGCgTACCACCAAGGACTGACGACAGcggatCATACCCAGTagaGAAACTGGAGGgCCgCTGTaggAGACATAACATGGGGcGTTtGGAagTTGGGGTCGcG
>contig02979_1214_1375
GTAAAATTTGTGACTGAACTTAAAGATTTGAAGGAATTGCCTATTAAAATAATTAGTTTAGTTGTAAAATTGTTGAAGTCTTTATTTCAAAGTTTAAGTAGACAAGTTCCAGTACATGATCAGCACATAAATTAGATTAAATATAATAAGCAAGAAAAGTCC
>contig02985_726_954
AAAAAGATTCCAATGAAGAAGAATTAGTCGATTTGAAAAAGCGTTTGGAAAATTTATCCATAAAATCAGACAAACTAAAGAGACTAAAAGAGCAAGAGAAACTTTTAATTAATTGTATAAAATCAAGTGAGATTAATCAGACAAGCATGTGCGAGACAATTTATAAGGAAAAGG
>contig02999_1927_2030
GTTCTGGTTATCTAGTTAATTTTAATGATATCGGCGGTGTTTATTCGGGAATTATTTATGGTGTTGCAAATACCATAGGaaaCtttACAgccTTCTTAGccccG
>contig03002_27_197
ATTTATCAAAaCGATCAAGAAAAGAACCCTGAAGAAAGTTAGTCTCAaGAAACAGACACCGTCTCGAAATAATGTGGTATCAGAATGACTAAAAGAAGATATTGGGCTGGCCCAAAAAAAaTTTGGTAAAAAaTAAAaTTTTATGTATAAAAATTTTAAAAAAaTGAGTTG
>contig03008_787_952
TCTACCTTTAGCATTTAATATTGATTTAGCTTGTTTAGCTGCTCGAAGAGGTTATTTAAAATTaGACAAATGGCTAACTGATCGAATTAGAGATCTAGGCGAACAATTTATAACAGCAGCAATCGCATTTTTGAAGCGCAAAATTCCTCAAATGAGTGGTAAAGAC
>contig03009_452_650
TTCAAACAAATACTTTGGCAAGTTTGACAACAAGTTTTAGAAAAGTTTGGATCAGCACAATAAGAGACAGCAAATTGACCTTGGCTAGACAAAAAaTTTAGAGTTTCCTCACAAGTCATTTGATTTTTTGGTAAAGGATCTGgTAGGACTTGTAAATTAACAACTACATCATCACCAAAAACACAAAAATCAATAGGAG
>contig02964_495_644
TTCGGGCAACATACTTTAAATTTTGTTTTTTTtcGTTATTTTTTTttGTCTAATAAGTTCTAAACAGTACAATTCCCAACAGGCATTACCAATTTGTACACCAGCTTGACCGACATGGATTGAAATACACTCTCTCATTTTATAAGTAGA
>contig03028_1348_1453
TGATTCATTTATGTAATTTACAATCTTGCATGTCTAAAACTGATTTAGCTACACTTTTAACAGCTGCTATATGCCATGATCTAGAtcatccaggatataataacgc
>contig03039_4_262
CGATTCTGTTtaTGAAGTAAGCGAAATtAATCGAGATAGAGAAAATTTAATtCTTTATGAGACtGATtCAGTCAGACCGGAAAaTAAAAGCGAAAGAGAAAAaCTtAAAGAATTAGATTCATATGGACATCATAAGTtAAAATGTGAAGAAGAACTCTTAAAACAAAAGTCTTTATCTTATGTTATTTTACGTTTACC
>contig03045_98_273
GCGATtaTAAATCAACAACAAAGAGTCAACTAACAGGAGTTTCTCAaGGCTTTATGGCAAACATTTGTCCAAAATCGGACGGTACAAATGGGCTTGTTTATAATCTTTCATACGATGACAAAGAGTCTATTCTAAAAaCaTATCCAGCAGTCAAGTTAAAaTACGTTCAAAATGTA
>contig03045_1071_1212
CATGTGAAATGCTTAAGACTTATCACTCTATGTTTCCGCCTAAAaTACTGAACAAGAAATGAAGCTTAAGCTTACGAGAGATACACTTGAGGCTTTTTATCAGCAAAAaGTAaTCGCTTTGAGAGAACAATTAATAAAGGAG
>contig03049_3665_3834
CTGTTATATTTCTTAAACGATACCATTGTGCGTCTGATTCAGCTAAGACTAATAATTCCATTTCATTTTGGCTAAATGCCTCCTTGAGAATTTCAATAAGTGGAAAGAAGGACTTTTGCTCAATATTTTCACGATTTATTTCGATTATAACGTCATTTTTACGTAAGCCA
>contig03049_3926_4101
CTTCGAAATTGGGCCATCGACGCAATAGACACAAACGTGGCGACGGAAATTTATCATCGTCTTGCACAATGACCAttttACATACAcccGGATcactataaactgagttgtatgttctgttggagccgttaccaacacaaacgacttcaaccatagattgcatctttattttctac
>contig03051_3005_3183
GTTGAACTTGTAGTTTGAGATTGTGAGGTTGCTGATTGAGATGTTAGCTTAGTTTGAATACCGGTAACTTCCGTGgACTCTTTAGTATCATCTTTTGTtGTCAATTTAGTtGTATCGTCAATTAtCGAATCAGtACTCGATTTTTTtGTtGTATTATCATTTGTAAATTGGTTGTTTTC
>contig03051_205_2253
AAAAGAATATAAAAAAAaTtACTAACATTTTCGAAAAATTAAAATATTTTAAATAaTAACAATCATAGAAAaTTTTGAATAATGGGTAACAAAAAAAGCAAACAAGTAGAAATTCGAGAGCTAACTGAGAATGAAATTCAATCAATTTTGGAAAATaCAGACTATACTCGAGAGCAGATAACTCAG
>contig03056_1314_1474
TAAATTTAAAATTTAGAAAAGAAaTAAAATACTCATGAATGCCTTAGCAAAAACGCGTACTGTAGTGCCTCACTATAGCGACCATGGTCTTTCCATTAATCTTCActCAAAAGCTCAGGGATTATTAAAAAAAaaTTACATATTTGAAAAATAGAAAACCA
>contig03067_2734_2928
ACACGAGCAATACACAAGTGTTATTGCTTATGTCAAAACAACTTGAACAATTACAACTTAAaCAAAAAGCTCTCATAGCATCGGGTGACGCTGAATCAATTGGATTATtAAATGATTTGGCTATtCAACACGATGCTTTGTGTTCGCAAATGAACACTATTATTAGGAATGTAAAaCAAAGTCAAACAATGGACA
>contig03067_2151_2258
ATTGAAAATAACAAAAAAAaTTCGCCGAATAAAAAaGAAAATATTTCTAAGAGTTCAAAGCCTGAATGGTTTGATGACAAAGTATCGATAGATGATTTAAAAGAGGCT
>contig03067_3369_3569
ATTAGATCGCAAATATTTAAAAGTCAAAGTAATTTGGAAAATATGAGTCAAGCCTATTTGGAAAAGCATGCTCTTGATCAAATGTtATTAATGGAGCAACATGCGCAAATGCAAAGTTTAGGTCGTTTAGAGCAAG
>contig03071_701_814
GCCTCATACCAATGGACATAACCATCTCGAATGACTAATAttaaCGCACCAATTGATACAATATaaaaCATACAATCTCTCGTTAATGGATACCAATCAATTgttaaaaCtgtt
>contig03076_357_541
TAGCGTTTTGATGCGGTTTTATCGCACAAAAAAACACGTAAGAAAAATCAAAAAGCTCTTTATTTTTCTGTAATAAATTAAACCATCGCCAGTCGCTCCACGTGACTTAACTAAAAAAGACTATTGGTATTTTTTtAAATATCAATTTCAATTATACAaGTTAAATTGATGCATGAATTTCTAAA
>contig03076_1214_1369
GTAATATTTTtATAATTAGTTGGAAAATGTATAGTCACTCGGCCTTGTATAAAGCTAATGAAAAAATGGCGTAGCCGCACCGAACCGTACTAAAGCGCACCCGTACCGTACTTCTAACCGTACATCGTAACGTAGACGGTACTGAAAGCGTAAAAT
>contig03084_1070_1239
GGTATTGATTTGGGTACAaCCTATtCTTGTGTTGGTGTTTTtCAaCATGGTAAAGTTGAAATAaTAGCTAATGATCAAGGCAATCGTACAACACCATCATATATTGCATTCACCGAAACAGAACGTTTAATTGGTGATGCTGCTAAAAATCAAGTCGCAATGAATCCTTT
>contig03089_549_704
CGAATTTGTATGATTTTAAAAgTGGTCATGTGACTAATTCATTTAaCCTTGACTCCGATTGGCTTCACTTGTTCGACTCGACACAATTAAACACTTTAATTGAAAATCGCATTGGTTTAAAGGCTTCAAATGATTCGAAAAAAaTCTCTGTCATCC
>contig03089_1395_1593
AAAATAATGACGTTTTCAagAGTCAATATTTATTAGTTGATATAAGAACGCATGATGAGTTTGTTGGTGAGAGTTCAGGTTATGcTAATGTTAAATATATGGGTAGAATACCAGGTAGTTTATGGGGTAAAGCCGGTAGTGATCCGAGCcAATTGGAAGAATATAGAAATTTGGATTATACAATGAGACCAGGATGGGA
>contig03094_1680_1785
CTTGGAATTGGATATCATTAGTTGTTCATTTTTTtCTTTCTTGCTATCTTTATTTTTGTTTAATTcATTAaTTATTTCTTtAATACTGCGACaCTTTGTCTCTGGT
>contig03094_1846_1992
TAGTcTTTTAAAagTTTGAGCCAAAAtCGGAAAGAATAGTGTCAAAAATAAaTTAGCTAACCAATTTGTAAGCATACATAAaGCTAGAGCCGAGCCACGTGCATTTTTGTCTAAACACCTCTGTTacAtaaataaatggaattggac
>contig03123_1112_1256
tCcTGGATGATATTtAAAAaTTTTtAAaTATTTAGATTTAAATGTTGCCGATGTTGACGGTGGTGTTGAGGATTTTTCTTGTTTATTGTCATTATCGATCATAAACAAACTCGATAATAACAATTCACATAAATTTTtATGTTTT
>contig03123_1544_1709
CCGTGGGTGATGATTCTTTTGATGCAACTCCTCTTTTCTTTtAGCTGATGAATTAACGTCTGTTTTtGATTTTTtACTATTTGCCTCGTTGGACAACGGGTCTTTTTCTTTTCGTTTAGACATATTTTACCAAATATATAATTTAAAAAAAAaCCTAaCAATCTGA
>contig03140_439_630
AGCGGTGACTcTAACTTCAGCTATTTTGTCTAATGCAAGTGTAAATGTAACTGGCTGTACGAATTCAGCTAAGCAATCCGGCGGGTATAATTCACAAAATTTaCTAATTTGAATTCCTAATTCGTTTCTGAATCTCCAATTTCGTTGATTGTCCATTTTTAAGAAATCGTTAAGTTTAGGCATGTACTGTCG
>contig03149_2093_2265
TTAGATGTCACATCATACTCAAAATCGATTTCGTACGAATGTtGTCCAaCCAAATTCCCATTTGTTATGTTTGTTATTCACATAAGGAGACGAACACTTTATTTCATAATTAATCTTATATTTCCGTGTTTGTTAATTTCTTTTATGAGtATACTCGGtttttcattaccacc
>contig03150_442_539
GAAAAAAATCGTGATCAAGCTCCAAAAAATaTTATCAAGCGTATAAGATTAGAAGAAGAAAATAGTGTTCATTAGATTCCTTAAAAAACATAGACCCG
>contig03151_1670_1767
AAAAATTGAAAAATGAGTGAAAATTTAGTTTGTATTGAATGTTTTGACCCAATTAAATCGATTTTTAAGACCTATtCAGATGGTTTTAAGGATATCAT
>contig03151_4412_4518
aTTGAATGCcTCACCAAAATTCTAAAATATTTAGCGCCTATCGTGCTTtAGGtGTCAaTAGTGATCATGTACCATGTGTTGTACGATATAaCCAAAATCACCAGGAG
>contig03163_1291_1389
CCACCATCTATTAAACACTTAATTTAAACACCATTTATTTTTTTtGTTGTTGTTTTGAGTTTTGGACTGATTTATAAATTTTTTtGTTTtCTAAAATTT
>contig03168_5409_5518
CATCGATGTGTGAATGCTTAAGaccatgtctttattcggcttaTCATCACATTGaTtatgttaagtcctttgaatcaaaatggacctagagaattagttgacgttgtttg
>contig03171_222_384
GTTGAATTTAAAaTTTTtATTTcAaCTCAAAAAaaTaCtgAATCTGTTGATTtGCTCTATCAAAATAtGATaGATtACGCTGAGAGTCTCACTtCGAACTACATATGGAaCAATGAAAAGTtCtATTtGAaTAaaCCAaTAAGCaCTtGgtCCcAACCcGAaT
>contig03184_246_408
ATTTTGTGCGGCATCAATATGTTCCTTATTTAAAAATTGCGAATTTCCTATTGACATTGAATATAAAAATTTTGAAAATGATGCCATGGTGGCAGCGCGTACTGCCTCACTTCTAACCGGTCTTACATTAAATGAAAAATTAGAAAaTAAAACATTTTTGTCT
>contig03186_2209_2276
TGAACCGTAAGCAAAGGTTTTCTGAAAGCCATATGAGATTCAAGACCTTTTCTTATTATTAATCTTCT
>contig03190_2877_3006
CCGATGACGAACTTTTCTTTGAGCTCTTTGACTTTTTACTTGATTTAACTGGAGCTTTTTCATATTGAACTGGTTGTTCAATAGTTAAAGTCTTCTCTTCCTCGTCCTCCTCGTGTAAAGTACCATTTGG
>contig03191_587_773
GTATTTCAAAAGGTCTAGTTAAAATAAGTGAATCCGTTGTTAATTCAGTAGTTTCCAAATCAAAAACACCATCGACAAATTCGAACCAATCAAACACTGCACATAGTCCTCGTTTGAACAATGGTAAAAAACGTCACGATAGCAAGGACGAACCACGTGCTGGTATATGCACAATAATAGACACTAA
>contig03196_482_612
TGTTGATAAaGCTTTGGAGCGTATTCGCAAAAAGGTAGAAGGATGTGACAAaTTTCATGGTTTTAACTTAATATATTCGTTAGCTGgTGGTACTGGATCTGGACTTGGGTAAGTAAaCGAATACAAaTATT
>contig03207_3950_4100
TTAAAAGCAATATATTACCTAATAGAAAAACGTTTTAAACAGGGTTtAAGTTTtCCAGATCCCGACTACAaCGCTTtAATCGAAACAAATAACAACCCCGGCTCAAAACAATCAAATTATAAATCAATAaCAAACGAGACAGCTCAAAAAT
>contig03214_1862_1960
CTGTACTATAACTACCAAATTGTTTATTATGCTCTAATAAAAGCTCTTCGGTCAGAACTAATTCTGAAGGTGATACATTTTTTtCAGCTACAATCAATA
>contig03222_597_696
TGCGGTACTTGGCTTGCATgTGTCAATATATCATTGCCAATTAAGTCTATAACTTGACAGTCTATTAACTCATCTTTTtGAAtAGTCTCTAATGGCAAAT
>contig03222_903_1159
TGAACGCTCAGGTAAACCGaACGAAATAGTTAATGTAAATTATGTACCATTTGGCGAGAGAGCCTTAATAATGGTAACTAAtTTGTATGAAGAAACAGCTAGCCATGAATCTGTTATaGAAAATTGTATACTAAAATCAATTATTCAAACATTATATGTTCCTTTATCTCTTAAATATTCTTGTCCTAATCCGAG
>contig03222_51_221
TGTACTTTAATGAGTGCATTGAAAAAAGCCCCGAAAgaTTCAATTCAACCATCGATTTGGAATCAGGTAATTGGTCTTTATCCAAGTTTGGTTGAATGTACAAGTTCACCA
>contig03233_5869_6010
AAAAAAAaaTaTATAGAAAaTTTGAATTAAAAAAAAAaaCAAaTGAATTCtCGAAACCGCTCACAaCAATCAtCGgCATCAGaGACTGAGTCAGTCaCTGATATAtCTTGTGctgagagtataccacaacaagcgcagcaac
>contig03246_473_700
CAAAGATGTCCCGGTGAAGCCGGAACTCATTTAGTGTCTATGCTTCTAAGATTACAAAAAGCAACCAATTTATCAAATAAaGAAGAGAATTTATCGAGTGGTTTTTATGATTCAACATCTTCGAGTTCTTCAACTTCATCTACATCTCCCAATTGTAATCTAAAAC
>contig03254_231_411
CTTGGTTCTCTCAAGTGTTATCAATAGTCTTTTGGAAACAAATTGGCCTGGTAATGATGAAATAATTGACATTTCATTTAAAGAAAACAACAAAATCTCGGAATTGAATATAGAGGCGTATGGAATTAAAAAATTTCTCTATGAAGATTTTGATTGTATTAATCAAATAATGTACCGAGAA
>contig03271_419_615
CTCCTTCATTGTAaCATGATTTAACGAaCTCATCACTGCTTTTTATACACTCATTAATGCATGCCAAAGCAGCTGTTATAGTGTCTTCATTTAAAACACTAAGTCTAAATGgCAtAGGtCTTTGAGGATCGGGtaGTTTAGCAAcTAAaTCcTTcAtAGCATATTTTCCTATtAATTCTCTATTCTTTGCATCAaTa
>contig03286_507_611
GTGGGTAATGGTGGTGGTTGTTCATTAATACCAACTATTAATTCACGTGTGAATTCAGTATGTTGTGTCAAACCGCTAATTGAGGAATAATGTGACTGGGTATCA
>contig03286_1439_1588
TGCAACTGGTCCGTTAAGAGAATATTCACGGAGTTTACGACAATCGTCTAGgAaTTTACCAGCACGGCCTTGAAATGGCGGCAAATAGAAACCATAATTTAAACCATCTTTTACTtCTTTAGCCAATGTTGATAATACTCGTTGTTTAGC
>contig03287_942_1132
CCATTTTCGATGTCATTCTCTTATCATCGTTCAAAGCTCTTATTTTATTtGTATTAaTAAGCGAAATTGAATCGGCTTGTTATAAaCTAGCAGTGTCAACGGCAAATAaTATTCGTAAtACTCAATCAGTTGAGGTTAACTCTTCGACTAATATTAGCGATTCAGAAAATTTAATAGAAACTCGAACAACA
>contig03297_662_886
TTCAGTTTAAGAATAATGAATGGCCAAAAGTAAGACATTTTATTTTACAAATAGAACCATATTCATTAATAGCTGATGTTGGATGCGGAGAAGGAAAATATTTAAACATTAATAGTCATATTCTTCCAATTGGTTCTGATCGCTCAAGTTCACTATCACAACTAGC
>contig03345_1286_1398
GTTGTATTCTGCCAATATGGAGCTATtAACTTGAAaCGTGATCTTTTCAGAAACTATGACTCTCAATCTAGACCTGTTGAAAACCAtttACaaaTTACTAACATATGCACggg
>contig03365_2608_2754
CGTTGAGCAAAAGTTGTTTTGACTCTGGATTAACGAGACGATTTTTAAGACACGGATTTATGTAAACAAaTAATtCATtaTTTGTAtGCTTAACTGACTCTTCGATTAAACTTTTTATATTTAGTTtGAtGTCGCTTAGCTGTtGGG
>contig03370_2608_2693
GGCCaCAGAtGCTTTTgaTTTtATTttAATTTTTTTTtGAGCTAAATtATCATCGgACATATCTGCTGTATCATCACTATCAGATG
>contig03373_557_749
GAAGGTCATAAGGTGACAACTCCACCACCATTTCGTAAGAATTCAACTGGCAATCCAATGAATGTAATTAATTTAAATAATCCTCAAATAGCAGCATTAGCAGCAGCAGTAGTAGCAGCTAAATCAAATACTCAAAATAAACAACCTAGTCCGGCCGATAGTCCCTCCAATATGCAAAGAAGTTCGTCACACG
>contig03374_386_528
GGCCGAATTTGGACGGATAAACGAAATTTCCGAATTATCTGAGGACGGATTAGCGAGGGTTGACTGTATTCGACAAATGGATGCAGATGTTGCTGAATGCCTAAAAGTGAATTGAAATCTACCAAGATTTGAATTAACGAAAG
>contig03376_969_1207
CTTTGTCCCATGTCTAGTCTTATCAAACATTGGATGaAAATTCGATTGCAGTTGAACAGCGaAAAAAAAATACCaGTAAGGAGTATAACTCGAACATTCGCGTCGGGAAAAAATGAAAGAATCATATTCCAATGCTTAAAAGAGCTCGGCTTTCAATCCGGAAAAG
>contig03388_242_363
GTCGTCTTCATTTTTAGGCTCGTTTGTTTCGGAACGTTTAGTATTTTGCGGTTTAAACTCTTCTGAAGAAGTTTCATGCGAACGAGATGAAATCTCGGGTGTGATTTTAGACGATTCGCAAG
>contig03391_64_255
CTTtGAAATAAATCAAAaTCCAAAGGaGTAGGGAATTAAAAATGATGCCCGATaCCATGGTGATTATACAATAAAGACCTATTATTTtAAGTTTAAAACATTCGACAGGTGACTCGTAGTCGTACGGGTCAGTCTCATTCAAAAAaGACATTTTTtCCAAAGACATTCTTTTttCTTTTTTTTTtCGCAAAG
>contig03403_669_860
TGCCGGATACACAAGCGCCACTATTTCGTGTTTCGGTTATCCAGATTTTTAATTCATCCTCAAGATTCTCAAAATTAGAAGATCTTGAATAACCAGCGTTTAATCGTCTATTCTTTGCGGTCATCTTCGCAATGGTTTGTTTATTTCTTACCCAAACCCTAACATGTCTTCTAGTAATTTTAAAAATCTTAG
>contig03414_1299_1485
TAGGTTTtATTAAAaCAGCTGATGGTAAACCAATTGAAGCAAAaGACTTAGCTCCTGCAATTTTtGATgAACTTGAAGTTTTGGGGTACCcTATAGgCGATCAaTTTACaGTAAAAaCTCTTCTATTACCAAGC
>contig03415_593_782
GGTTGTGGTAGTAGTCGTGGTTGTAGTAGTTGTAGTGGTTGTAGTAGTTGTAGTAGTTGTAGTGGTTGTAGTCGTGGTTGTGGTTGTTGTGGTGGTAGTAGTTGTTGTAGTTGTCGTTGTGGTTGTAAAAGCAGTTAATTTTGATGAGGCACGAGGACGGTTAGCATTGCAATAAGCTAATCTATAAACG
>contig03418_690_712
TGAAAAAAaTATCAAATCAAATT
>contig03367_1152_1307
GTAAAAGATAGATTTTTtATAGATTTTtGGTCAAGACAAGAATTTTTtAAAAAAGAGTATTTATGGTTGAGGCTGATATAAGAGTCGATAACAATTAAAAAAAaTAGCTTAAAGTGAATTTTTAATTATTAAAAGCGCAAAAATTCGAATTTAGGA
>contig03435_743_876
TTACATTCGCTGTAATAACTTTGATACTTTTTTTGACTGCTACTGATGGGTTCAAAAGAGTACTCAAACAGTCTTCTTTGTTTGAGCATAAATTATTGACCAACTCACTCTTACATAGATGGCATAGTTTTTTT
>contig03445_54_200
CCACAAACTCATGCTGAAAGAaTATTTAGAATGATTAAAATGGGTTTGGGTATTGATGAAGAAGAAGGTGAACAAATGACCGATGACAGTAACCCAGTGACCACTGAGGATATTCCACCGCTAGAAGAagCTTCAAGAATGGAAGAG
>contig03452_202_329
GCTTGGGCTATATAAAAAaTCTTCCAAaTAAaTTTATGGCCTTCTGGAGAACCTTCCCCTTCTCCATATAAAAATCTCTGTGACACCACTCAAATTACCTAAATCACAAATAAAATTCCCAAAAATtA
>contig03451_560_741
TTACCTTCATCATTGCCATCATCGAAATCAAAGTCAAACTCGTCTTCGTCACTATCGAgTGGCGGTCCTATATAAATCATTCCACTATCGCCCcAAGATCTTTCATCTCcAGTTTTtCTAATTGgCGTAcTtAACGATTCAAAAGTCAAaTTTTCAAATTCGAATAAAGgTGAATCTCGATC
>contig03459_857_981
TCCCAAAAGCGTGATAAAaTTAAGCGTAGACTGTACTATGAGGTAAACAAAATTCTTCTTGGATCATTTTtGtCCAGGTTTTAGTCTTTTGCGCTAGAAaTAAGACCTCGTCAATTTATAATCAC
>contig03459_1592_1717
TTTtAAACTTACATTAGTCAAATACATAATTGAAAACAAAATTTGAATTTGTCGTAGAAAAGAGCTTTCGTCAGAGCACAATTCATCTAAATCTATTTCAAGAATACTCCTCACAAACCTTCAAAC
>contig03464_286_361
ATTACTAAATTCATTAAACCCATTTATGCTTTTtGTAGCTCTCCTTTGAACATCCTCAAGAATTTTAAGGtCTTTT
>contig03467_142_334
TTTTTTTtCAAACTGATAAAATTATTTGCGATACCTTTCAAGTGCTCAAAAATATTCCCAACATAACCATCAACAAGTCTTTCAATATTCTGCTCATACTCAAGCTCTTTCTTTGCTATCTTTCGTTTAATTAATTCACCATTTGCAAGTCTAGCATAGTCGAGTTCAGCTTTTGACTGTTCTTGTCTTAATA
>contig03478_887_1085
GATTTTAGCGAAATGTTCAGAATAaCAAAAAAAATAGCATCAACCGATGATGTAAAACCAATTAACGAGTCtAaTTTAAACTTTAAGAACTATTTTGTCTATGTTCTaCCGAACGGAATGGGAAAAAaTAGGACCGAATTGTTTCGTAATGCaGTTGTAAAAAATTCAGGTTGTCTTATCGACGAagATAAACctATTG
>contig03480_2671_2857
ATGAGCATCGATAAGGCCATtGTtCGTTCAAaTAAATCCATGATGCTAaTACTCTCCAaTTAAaTTCAATGTGATATGCTCGTAATAAACGTCCAGTTAGGGCTATAATGTTGATTAAACGACGTAAATTACGTGGATTTACATCGGAAAAATATTCGCTTTTTATtAGCTGATCAGTCAAGTCGAT
>contig03480_2163_2341
GTTCGGAGTCGATAAACCAATTAGATTACTCTTATCCCAATCTCTTTCTTTGCGTTCATTTGAATTTGATGGCTCGTTTGTAGTCACATACAAAGGTACTGGGTTCAAATTAGGACTTGGTAAATGAaGTCGATTCGACGGAAATTGTTGACCATAGCCAAATTGATTAGTATTACTAT
>contig03485_3476_3569
CTAATTTGGCGTTGTTCCTTTTTTACATCGCCCTCTTCTCGCTTGAATTCACGTTCTGCTTGTTTACTTTGTATCATTTGGTCTTCGATTATTT
>contig03486_284_474
TTGCTTTGTTTTAAAATATCATCCCATGTTGGCTTAAGATATCTTGGATTAGTCAAAAATTGCTGACGTAAATTAAGTTTAGTATGTGGTACTAGAGCCCTATAGTGCTTATTCATTTGTACTGGATGATATTCTTTAGACTCGACGAAATCCTCTGTTAATACTCCACGTATAAATGGATAATTTTCAAA
>contig03491_130_264
CACCACCCTCACGATTTCTCAAATTTAATCGATACAAACCAGCATCCTGTCTCTTGGCTTTATGATTAACAAAACAaGCAACATTTTCCAATGTTTGTATTTCGATTCTTTCACTCTCAATTTTAATTTCATTGT
>contig03492_30_160
TTGAAAAAgaTGaTTtAAaTGAAGAtGGtATAGACATAAACGATCAATCATGCTGGTCAAAAaTGATTGAATTTTTtATtCATTCAACTCAAAACAAGTTATGGCAAAATGATGGCGATAATGATGACGGA
>contig03503_601_752
CGAAAATACAGACCAAAAATGGTTCAAAATCCAATTCAGTACAGATTCATCTATGAAATGCTTGAATTTATATATCAGAGAGAAACTTATCC
>contig03511_2259_2433
CTTGATTTTGACGATATTGAAGATACATTAAATTTtCATCGCCTGGTACTGAATTATTAACTGATATTtCTATTTCGTTGGTAACATCGGTCGATAATGAATCTGTTTCAGAaCTTGAATCATCACTAGACGACTCAGAGCTTGTTCTATTTGATGAATTTCTCTTCAATCTAAG
>contig03519_1020_1206
gTTGTCGTGAGAGTCGACTTCGTGGtGATCTTGATCTCGTACGTGAtCGTCTATTTCTAGACGgTAtAaGAGgCGgAGgTGTtATtCTCGCTGACaTTAAAGGaGGTGGACTtaCaCTTCTTCTACGACTTCGATTtCTCGaGTCATTtCGAGAGTAATTTCTAGGCGGTTCATGtCTAGGtGGTTC
>contig03526_437_630
AGTAGATAGAACTGCGACTTGAACATAGTTCAAGTAGAGCCGTAAAGGGCTAAAGCAGTCGCTTCAATAaCACTTTGTTTtCATCCAGACGTCCAACTTCACCTTGCAAACCcTCAAACTCGGTTCATTAaCAATGTCTGTTGCCAATTTGTTCCAAATTGTCGTGACTCTGTTTGTTATAAAATTAAATCTTG
>contig03532_381_566
GACCTATATAATTTtATAAAaTTATATCTTTTAAAATCTGGTTACAAAGACCTTAGTCCCTTTAATTTATGGTCACATAAATTTCTTGCCTGGTCACTTTATTAATGATTAAAAaTTTTTtGGTCACATAATCGCTGGTAACCAATTAAGTGACCAGTGTTGGTCACATAACCGGTGGTATAAGAT
>contig03549_606_786
ATAATTCCATAATTTCAACAAATTAGTTTtCTTTCTCTAaCAAAGAGCTATTTCATATTATTATCGGACAGATACCGtATTTCCGTGCTGAGAGAGGCATGCACTTTTaCCAAAAATAaCGTAAATAGTGGATGAAATGACTTTTATAACCACGTTATACAAATTTGCTACAGCCGACAGA
>contig03552_1119_1223
ATTTAAGACCACATCGCGAGAGGTCAATTAGTTTTGATGAATTTAATATtAAAGAAAAAGAGAATTaCTATTATGGCGATGACGATGATGAGAATTTGAATCCAG
>contig03558_244_354
TAGAAAAATTTAATTAAAATAAATTTTATTTAAAGATAATGGATCCTGCTGAATGTGACAATTTATTAGACCCGAGTGATATGTTATATGTACCTAATAATTGCGCAGAAC
>contig03561_2656_2834
aTAAATCCCAGAATCCATGgAACAATTCATTTtATTCAATCAAATCTAAAAATGGTCTTAATGAACTtAAATtATGCCTGATCAATTCAGATTTGACTAACATTGaCGCCAATTGtATTTtGAATATTCATGAAtACGGAGCTCAAAATCCTAAACTaGACATTTTATTTCAAAAaGCA
>contig03562_2594_2719
CCATTAAATTGGCGCATGTCACTGATTGGTtGTGTACGATTTGTTAATTGAGTTAAGCGAATTTCTTCAGCGTCGAGTTTTGATTTTATTGCGTTtATTTCTGAATTAATtGtATTTTGATTTCTA
>contig03574_307_485
ACTTGAAAATATGAATGGAGTGATGAACAAAGAATtCATATCAATACTATTAGAAGAGAATCAAGATGGTCTAGTTGTCGAAGgTGTCGATTTTTtATCAGAaCAAGCATTAATAAaTGTCGAACAAaGATTCTCGgAACAGGAtGAAGAATTAAGAAAAATTGTAACTAAACAAGAAG
>contig03590_2404_2582
GGgAGAATTATTtGTTTAaTTGtCAATGTGAaCGTTGTGTGTCTGAAAAaGaCCAaCCAGATGTAACTAGtGATGAaGATGAAGAaTTaGAAGAaGATGACGGGTACGAaGATATTGACGAAGATGATGAAGAaGACATGGAAAATTaGATCTTGTTTTTtAGtATtCTTTAAtAAAAT
>contig03600_548_569
TTTAAAAaTtGGTAAAAGATCA
>contig03602_833_1012
TCGTTTTAATACGACTGTGAATGAAAATGAGATAAAATTAAATCCGAATACAACGCATTTGAGTAATCAAACAACGAGGCGATTTAGTATCGGAAATTCGAAAAAaGAGCCTGTTAAAAAAACAGTTTTGTCGAGTTTAAATAAGGATTTAAATTCGACGACGATAAATACTAagCCGAG
>contig03609_90_234
CTTCAAGATAGTTTCATTATTTACCGTAAATAAACTGTCAAAGGAACTCTTCACTGTCATAATGATCGTCTAGGCGATTGCGAGACATTTAAAAAaTGGCTGACTAACATACAACAAGCCCAGCTAACATCTAAATCTATTTTAT
>contig03609_1063_1265
ACAAATGAGATAGAAAAGAATACAGGGACATTTTCAGAAcCCACTCTGAATTCCATAAACACGCTTGACTTTAACAAAAGTTTTGATAATTTTGTCGAAAATGTTAAACTGGCTAGTACTGGTGAAGTTAATTGGAATG
>contig03612_1688_1708
TCTCAAAATAGAAAATTGTCT
>contig03633_359_494
TACTCATTTCGAGAACAGTGTCCCTTTCGTTTAAGATGGCCGCTAAATCTCTATGGTTAAAGTACCTAGGATTTTTCGTTGGATTAAGAAGATTTTTAGATGAGAATTTGTATAACATGGAAGGCGTTTGAAAACC
>contig03636_461_658
CATCGAATTTATTATTTGTTTTAGTTTGGGTAATTTTCGAATTAAAAAATTCTAATAAATTTTATTTTATACCTTTACATATTATGCACCTAAATCTTTTTTAAAACTTCAAAAAATTTTATAATTTTTTTGGTTGTTTCAATCAAAATGTTTTCGATTTATCAATTCATATTTTTAGTTATTCTTATTCAAAATGTA
>contig03644_1_133
GAGTTAAAGTaTATAAAaTGCGTTGaTCAGTtGAAAGCAATGGGCTATACTGATGAAGCTGGATGGCTCACCAGATTAGTAATTGCGAAAGATGGCAATATGAATTCTGTTCTTGATGCTTTACAACCATCAA
>contig03646_546_700
gTCGATTTGAATTCAATTTTTAGGGATATTAAATTGTtGAATTTTTCAGGAAATATTCGTGCTCCATTAGTGTCCAAATCACTGGCTAaaTTAAAGCTTAAAGACGTTAATTTTtGACATGTTTCGAATAGTTTTGTCAAGTCATTTAGATCAAG
>contig03651_912_1003
ACCTAGGGTTtCTTTTtGGATTtGTTGAGGAATAGCTCCTTGGTCGCTTGATTGATGTGCCATAATtGAAAAGCTAAAGCAATTAATCTAAC
>contig03655_222_327
CTGGGCATGATaTACGTCTCGATTTAAAATTTTCACCTTGGTTCATATCATTTGACTTTTCTTCTCGTTGATTTTGACAATTTGTATAAACATACCTGTAAAAACG
>contig03661_391_552
GGAATCATTGCCTAGTGAACTAGGTGCATTGAGAGAATTAACTCGTCTAGTTGTAGCTTCAAATCAATTAACTCAATTACCAAGAACTATTGGCTCTTTGAATAGCCTTCAATATTTAAATGTAGGAGAAAATAATTTATCAAGTATTCCAGACGAGATAGG
>contig03661_618_781
AGAATTTAGAACATTTGTATTTGAATGATAATCCAAATTTAGCTAATTTACCAcTTGAATTGGGGCTTTGTACAAAaCTACAAATAATGTCTATAGAAAATTGCCCTCTTCATAAAaTGCCACCAGAAATaGTCGGCGgCGGACCTTCTCTAGTAATTCAAGTA
>contig03665_153_309
ATTCGATCCAGTCACACGATCATACGGTGATCCGTCTAAACGACCCGAAATAAATTCGTCTACAATTGAATTTATAGCACCACCAGAGTACACTCTTCGTCCACCGCCTCCAGCCATGTATCTTTATTTACTAGACGTTTCACACAATGCTGTAAAC
>contig03669_1_262
TTGTAATACAAGTGCAACTGCATGTTCGATTGCATTGGCTGGACATTTGCTTGGAGCTCAAAATaTTCCTGTTTATAAAGGTTCTTGGACTGAaTATATTCATAAGAAAGAGATAGAAGATGAAGCTCGAATTGTTAAAGATtAAGCTtAATTATTAATAAATTTTTTTATGTAAATTTTTAAAATTtGTATATTAGCC
>contig03670_1845_2006
ATCATTTTTCGATTGTTTCATCAAGCTCGTCGAATTATAATTCGAATTTAAATGCGCCGGTCTTGTTGTTGAAAGCTTATTTAAAAGATTGGGATTTTTCGACGATGCTGGTTTTTTAAATAGAGCAAAAAATTCACGTCGAAATGTTTTACCAGTAACTGC
>contig03677_407_585
GCTCTAATTAATTCAGGGTTAGTTGAAAACTTTTTTGGACAAGTGACATCATTTTTAGTTAATTGTTTCAAAGCTGAACGAGCATGTGAGGATCCGACTGATaGTAAAAAaTAT
>contig03682_405_549
TGACTTCTTATGATCCGGATAATGTTTATATTATTGGATCTATTATTGATACTGGTGATGATAAATTTAAaTATGTTTCGTACTCACAAGCTAAAAAAGaTGGTATTAGATGTGAAAGaTTACCTCTAGATGATTATGTCAAGTA
>contig03691_1167_1287
ATCAAGAGATGGTATGAGGCTTGAATTACCAGTTAATATGTCGGTACACATACAAAAATTAATCAAGATTTGTATGAATGAAGAGCCAGCCAaGCGaCCGAAATTCGAAaTGATTCTACCC
>contig03696_628_814
TTTTTtGTGGTAGGAGTGGGGACTTGAACCCTGACCCTTGAATCAACTAGGTTCGCTAATTAATTCAAAATTTTaGATCCCCCATCCAACGACTCGAACCATTGGGCCATCACCGGTCTAAGTAAATCAAAGAGGAAAACCTAATAGTTTTTTCTTTGCATTAAACTaCTAAAAAAAaTTTATTTTC
>contig03703_520_696
GTCTTAAACAGCTTAAGAGCAAGTTTTAAaCAAAAAAAaTATACCCTTGCTTTTGGACTGTTTAAATTCTCTTAACATGCTTTTAAACAACGTCTTTAaCAGACTTtATTtATTTACAAAAAATAATCGCTGCTTGAAGGTTAAGCGCCCTTCTTTCAGCAATTACAGACTGTCAAC
>contig03705_2405_2591
TGAAAAGCCATTTCAATGTGAATTCGAAGGATGTGACCGTCGTTTTGCGAACAGTTCCGATCGTAAAAAACATATGCATGTTCATACATCAGACAAACCATATTACTGTCGCATAAATGGCTGTGATAAATCATACACTCATCCATCATCACTGCGTAAACACATGAAAATGCATGATTGTTTCAAC
>contig03703_3_172
CTGATATAGCTATTGTCGGTAGAAGGAGGCCACCTACTACTAGACGAATTTTTGACATAAATTTTGCATCCTCTTTTTCATCATCATCTTCGGGTAATTGATCGTAACCATTTTCGTTTATTTTTCTACTCAATTCAGTAATAGAATAAGTCGCTTTAAATGAAAAAAAA
>contig03718_481_630
AaaTGAAGATTTTTTtATTTtCAATTGTATTCTTAACACAAACAGTCTTGATTGACATTAGTTTGTGTCAACCAGAACCCAaT
>contig03728_3135_3270
GCGAGTATtATTCATTGATATTTTTtACGAAAaGACGGTGCATAAaTtATTTAaGGGgAtACATATCGCTACATaTACATGAGGATAaCTTACCGTAATACCTTGTATAGGAaGGCATtGCATTAAAACATAAAAT
>contig03732_113_133
GATTACAGAAATTGAAAATGG
>contig03680_36_234
TTCTTACTCaaaTaaaggataaaaccctatttttctttAtaaTGTAGATACATTgttttGACTACTTCACATGGTATCATGGATCACGAAGAAGCAAGAAgaaaaCACACCGGAGGCAAAATCTTGGGATTCTTTTTCTAAATTCTCTTTTTAAAATTTAAAGTGAaTTTCGAAAAAAAATAAAAAAaTtAAATGaGTT
>contig03740_1145_1311
CTGAAGTTTTATTCGAATTATCGAATATTTCGGATTAAGATGTATTCGGATTAAAGCGAGTCGACTGTATTTTGATTGTAAAATTTTAAAAaCATTGACATAAAGCATTCAACGTTAAGTCTTTTGCTTTTGTCGAACTTGGTCTAGATTTCTTCGGAAATTTCGTC
>contig03739_1132_1554
AAACTTTTCAAGAAATGGTTAAGaAAtTTTTTTaAAGGCTATTTAAAGCCTCCGTTTGATACAAAAGGCCGAAATATAGCCGGaAtGACTGAGGAGTGGTATTTACCATTAATAAAGCCTAGCCAAGTCAAAAACGATGTAAACGAACTAGCGACGAATTCTAATCGACAAGTTGCAG
>contig03757_1_183
TGATTAGACTTTGTAAATTTGTCATTTtACTCTGATAGCTCAAATTGGgAttCGATTTCAAATGATTAGCTTTGGTTAGTTTAGTTGGGCCATTCAaCATTTGGCCTTGATTGCCACTTTTTtGATAAaCAATTGTTTCACTCAATGCTGAATTAATAACTTGATCTTGAAAATCAACAATTT
>contig03764_1123_1270
ATCGGCTTTTTCATTAGTGTCATCCAAAAAACAGAAGCTAACTTCAGCCTCCAATGGTGACACATTTTGAATATTTAAATTCTCTACATACTCGGGAAATTTTCCTTCGCGACACCGGTCTTTATTATTGCCGACTAAAAGAGGTCCA
>contig03806_515_617
AAaCtaTTAATTTTTtAAGTtGATACATGAGTTTGGTTTGATTATTGGCACTACTTCATTCGAGAAAAaGTTAGAGCAGTTATTTGATGTATTCGAAGGCGAG
>contig03816_1417_1580
CTCTTTTCCAATAGACTCATTTCTATTTTAACACTCATTTCCCTCGATAATATTTCCAATGCCTCCATATGCAATTTACCATTTAACTCATCGAATATTGAATCAAACGTTTTTTCTTTAATCTTTTTGAGACTTGTTCGATTGTTAAATGAATCGTCATTTTG
>contig03816_1691_1830
GTTTTTGCATTGAGACTAAATTTGATGGAACTTTTGTAAGAATTGAGCGTGTTTGTTGTAAATTCGGGTCTTTATCATTGATTAAACCAATTGTTTTTTTtCCAACAGCTTCTAGAACATCTAAACCACTATTAACTAAC
>contig03816_1985_2138
CTTTTTCAGTTTTTTCTTGTGTTGAAACTTTAGCTGCTAGTTCGTATGGATCGGGTGCTCCAATACCTGCTTCGACTGTATTCAAAACTGTATTTAAACCTtCGCCTAATTGAGATGTCAAATTGACAGCTGTTGATAAAAAaCTTGACcAACC
>contig03821_17_177
GTAAATTGTATGTTAGATCAATTTTtCTTATTAGGTATATGTCAATTGATTCACATTCTAACTGAACAATTTGAAGAAGACAAAAGAAAAGAGGAAGAGGATGCTGAAAAATATAAAAATtCATTTTTTAGAAAAAAGATAAAAGAGACATTCAACGCTGG
>contig03837_2100_2207
TCATCGCTTACTAATGGTGATCCAGATTCGTCTGATTCTTCTAATTCCTCTTCAGCTTTAGAGAATTTTACTTtCTTCTTGGCTTGTTTGGAATTTGAGTGAATGAAA
>contig03841_300_497
CGTATTTAGTATACAAGTCTAAAGCTAGATCTGATcTtCCTTTTTGAATTAATGTAGCTGCATATTTGGCTACGTATTTATTAAGAACATCTTGATTTTGTTTCTCGGCTAATTTAAGACATTCTTCCCATTTGCCCTCATTAGCATATAaatcTAAAGCTTGTAAACCAAGATCTGAATAGTCACCTTGACTCTTTT
>contig03852_275_373
TAAAAaTTGGCCATCATTTATCaGTGATTtGGTTGGTTCGaGTAAAACTAATGAATACATATGTCAGAATAATATGGAAATTCTtAAACTTTTGAGGTA
>contig03853_2735_2828
TACGAATCGAAAAATAGTTGAATATGATTATGAGTTAAATGAGTATACCGATTGGAGTCGTATtGTTAGTGAGAATTGGCCAAAACAATGGTTA
>contig03867_866_1044
CTGATTCGTCACTTAaTTTCATGAGTAGACTATCGAATTCTGTGTGGGATTCAGGCAAGGtCAAATCGGgTAGTTCCCATAATTTTATTTTtAATTTtGTGAGCAAATtAaCGATCATTAAGCACTTGTCCGAGTTGAGAAATTTTTCCAAAcACGTTtCTtCTTCTTCTTGATCGTTA
>contig03869_711_908
GAaGAAATTcGCCAGGAAGCTGTCAAAGCAGCTTTGGCAaTGTATTCAAATCAAAAACAaTCATGTATATtAGCTTCCAAAAGAaCAACGACATATTtAACACcTCAATCGGTGACAAATGAGCAAGTAACCTCAACCGAtCAGGTTAACATAGTAACAAACTCAGCcGAGAAAATTCAATCGTTTTCAGATGAAGAT
>contig03899_1055_1178
GTTTCTAGTTGGTTCTCAGAGAAAGTCATATTGCTTTCTATGTCGTCCATTTTTTTttGTTTTTttGCTGGTTTTTGATAaGGATCAGTCGTTAGTTTTtGTTTGCTCATTTGGCaGAATGAAG
>contig03901_614_740
TTCCTCtAATTTTCACATCATAACTTGCTTGGGAGCAACTTGTTGCTTTCTTTCATTGGTCTGTGCATTGGCGATTAAGAAAAGTCTTTTTTTttCTATAtGGCAACAAGAAATATAATATAAAAAC
>contig03901_991_1139
GTTTGCTTGTTTtGTTAGAAATTATTCAGTTTAAATAATTGCAAACCGGTTATAATGTAAGCAGCGAATAGTTCGGCTTCGGAATCTATATGTAGATCCCGTTGAATTTGTtGTTTTATGATATCTCGGAAATCTATTTTAAAAATAAA
>contig03919_6_155
CATTTTTGACTACATTTTAAATTACATGGTCCACTGAATTATTTTTTTCtGAGGTTTCTCTTGCTCTTTGCTCTTATAACTGTATCAAAAATAAAATCAACATCTTTGTATGGATTGGATGGATTTTTTAACATTTACTTATTAATCCGG
>contig03919_1201_1404
CGAAAAGTTAAATTAGACCAAAGaAAATTAAATGACAACGTAAATACGTTAATAGACTTGGCTAAAACCCAGACAAGTGTATATGAGACAGTTTGTGAGTTAAATTCTAGTCAAAATACTTTAGAAAATCGATTAAGAGATGTGGAGG
>contig03932_4445_4543
GCGCCGGATTAAATATGGTAACACTTTATAAATTAGAGACCAAATTTAATAAAGACATAAGTCCAAAGACAATTAAACTAGGCCTATaCACGAATGAGG
>contig03935_1315_1668
ATCTAAAGCTAAATCCAACAGCTCTAAAGATTTGCTTTTGAGTTTGGAGGGTACATCTAAATATGCTGAAATTAATGTGGGAATCAATGCAACTTTAGGTCGCAAAATGAAAGAAAATCTTCTCAGACAACaAAAAAAACAACAAAGAATGGTA
>contig03935_1916_3852
CGAAAATGGATCGAAATTGCACAATGTTGTAGGCAATTGaAAAATTTTTATTCGTTAAATGCAATTGTACAAAGTTTAAATACACAGTGTATTAGTCGATTGGAAAAAACTTGGAGTGAAGTATCAAACGAAGCGAAGCATCAAATTGAGCAATTaACAGAAATAtTTTCACAAGATGGTAATCAACAAATACTCC
>contig03946_97_1033
AATATGCTTTTGAATAATTTTCCAAAAaCACATGTTTTGATATTTATTTTATTCGGAATTGTTCTCGGACTCTCAGCTATAGGCTTACAAATATATTCGATTGTAAACGAGGCGCCTCTTTATTCTATTGGAACAGGGATATGGGTTGGTTGCTTGATGGTTCTAAATGAGATTTT
>contig03956_2_190
AATGGATTAGGCTCATTGAAAATACATTCAGAtACCAATTTtATTTTTTTTTtAATAAAACTATTCGGCAACTATTTCGGATTATATACGAATTTTATTTATTCTTTTTTTTtCTTTTtCTTCTAAAGAaTCGTCTAATTTTAAAAAATATATTTTCGAGCATTAAAAAAGATATAATCTTAATAAAAT
>contig03978_316_335
TGGCTTTAGTATTATAAGTT
>contig03983_1360_1469
ATTCTGGTTATGGTATACTTGGTTTATGGAATAGACCAGATCCCTTTAAAGATTTGTATGTTTATACGAAAAGAGATCAGAATGATATGAGAAATGATTATTGGATGAGG
>contig03991_9_306
GTAATGCTCAAAATCTAAGCAATTTACAGACTTTAtTTGAAAATGATGTTGGAtTACtTAAAAgCTTGATACCGaAAATTATTGATTTGGCTTTGGATCTTCCAAACAGAATTAATAAAAGTATTCCTTTGtTAAAACAAGGTAGTAAAAGTTCAATATCATTGTCTGATGAACAATG
>contig03993_2985_3158
CAAATGTCATCGAGCAGCCATTGTGTATTTTTtAAATTTTTTtAAAAGTATTACCGATAAGCTAGATAGTCAACCTAATGTACCAATCGAGCCGAAAAATGACGAATTAACTCAAAAAGAAGACTTAGTTGTCATCGAATATCCCGACGATGTTGTCGAATTTAATCTAATTGC
>contig04001_565_690
TTGTGGCTAGAGCAGGAAGATCACTTGGATTTTTGTCTATATTAGGCTCAATTGAAACTTGTTCGCTATCATTTTCTTTATTTTCCAAAGCTATTGATTTAATAATCGATAATGACGAATTCAAAT
>contig04001_1682_1785
GGTTCCTGTTGTAGCCAGTGTtAAATATTCACTTTTGCCTTTTtCTTTTTTTGACTTGATGTTGTATCTAGCACAAAATTTTTGAATGAATCCTAAAGAACCTT
>contig04013_1174_1361
TTTTGATTTTAATtATTTTtCCAAAATGATTCGTATCGATaCAAAATCGAATATTTTAGTCAAACTATACGAGCCGGCTGATGAAGTTAAATATTATGATTGTCATGGCAAATTACTCAAAGTATTTAGAAATAATGATTTACCCAAGTATAATAGAATTGATCTTAGTCAAGATGACGATATTATTT
>contig04027_366_498
CGATATGTTCGGATGAATATAAAaTAAATTCCTATTCACTTGAATGTCAACCAGGACAGGGTGTAACAATAGTAAAATCAATACAAAAATTTGAAAAACAAAATGCGCCAAATCCTGATTGTTTAGCTGAAGG
>contig04028_1_151
AgAAAAGGtAGTATTATTCAAtAAAaGTTGAATTTCTtCcTCAGTTAGCtcAGCAGGATTTTTCTTTTTGTTTGTTTtaGAACCcTtGCctCCCATTTTTTTttCtAAATtCTCCtATTATTTAGtCtAAATATTAAGAATTATTAACAAA
>contig04034_320_435
AGCTAACAAAAAaGACCGATTCAAACAAGAAAAATACCAATCAAAATATACAAAATGATAATGCTGATGTTTCTCAAACCAAGACAATGATAAACCATGTTAACAAAAaGgAGGAG
>contig04042_151_301
GGATTAATTACTTTATACTGTGCACGATGTTCATTCATTAAACCAGCCGCTTCTAAATCAGCCAAAGCCCCAGATAACACTTTAAAACATGAACTCTTTCCGCCCATAAAAGGACCGACTATCATGAAACCATGACGCACTAACATCATCT
>contig04044_25_193
TAAAAaCTTTtCAATATTtATTTtGTTtCCGACGATTTtGTTttATTttGCCTGCGTTtACTGAATCCGGACAGACATCGTATGATAAAGCAGCAAATACATTAGTTGTTGAAGGAATTTAAtAAATGAAATTTCAAAaTAAAATTTtAACTGTTTTTtATTTAAGGAG
>contig04050_20_165
tgagaaCGaaggCacTAaGATTTATGCTACTTtGACCCCAATGAAAGAAAGTACATTCTTGCCTCcAATAGATCCAAACAATTTTATAAATCAAATGGGCTCAAGTGTTAATTGTTCTAATTCAAGtAGCAATAACCTTTTTTTTC
>contig04052_4199_4347
CTCAAATATTTAAAATAGAGCTTTTtAAATTTTtCCCTATCATGCTCGGACATTGTGTTCGTTTCACTACGATGTTTTTGGACTTGATTTCTACTAaCCCAAATTTCTTCTTCCATTTTTtGGACCATATTtCTCAATTCAAGTTTTTC
>contig04054_6_141
GACCAGTACCAAGGGGAATCAGTATCAGTACAGCACCAGTATTTCAATGTTAAGTACACAAATTAATTGGCAGTTTTTtGATCAAAAACGGTTTGTATGCTACAAAGATTTTAAATTGAATGTAAATTGAAGTTTA
>contig04071_1030_1159
CAATTCCCCACCTGTCCAACTAGTCCCGAAAAAAaGTCATTCAATTCGACtGATAATTTGGATAGAaCTCTAaCCTATTGGACTGATTTAAATGCGACGGCTGCTTGGGACGCATTTTATAATACGGGCA
>contig04096_1311_1434
GCAGATGTCCAGTCGGAATGATGAATAGAGCCAAAGCTCCGTCTTTGTAATAAAAaTAATCTAATCCGACATATTCTGGCGATCATCAGCTAATACTATCTAATATTTGGACAAAGCACGTTCA
>contig04119_1294_1424
AAAAaTCCTGGAAATAATGATTCAAATGAAATGGAGTTTAGAAAAaGTCTACGTATAAGTGAAAATGTTTCCAAAATATTAGACCAGCTTTTGAAGGGATACGATAAGCGTTTAAGaCCTAACTATgCGGG
>contig04145_1205_1387
GGAATCATTAGATTGCTTGGTATATTATATTAATGATATTTTAGTATATTTTGACAAAAaCAAAATGAATTTGTTTAATCAAGATGATTATATAACAGTGCCACCGTTTTACTTAAGAGCCACAA
>contig04146_2176_2291
AAAGCATtGCCCTTGACAGCATTTTCAATTTGTTCATCAAATGAACAATCGCCTTGTTCGACTAAAGATATAAAATTATACAAATTTGGGATATTAAGGTATTCTCTACAACCTTG
>contig04151_63_198
TGGTAGAATTGATTTAGCACATCATGACTCAAACGCTCGACTAGCCTTGGAAGAATTTGTAGCTTTTGATGATGCTATAGGCGTAGCTTCTGAAATTATTGACTTTGAAAATACACTCGCAGTTGTCACAGCCGAC
>contig04159_93_160
TGAAACCTTTCCTTTCCTGAGAAAGGAAAGGAAAAGAAGAGGAAGAGTCGAAGAAGAGTTGAGGAAGA
>contig04165_4842_4951
GTAAACTATGATGACACATAAATGCATATATACAAACaCCAAAAAAATTCGGAACTTTTGGTATGTCGATTAAAGCTGGTCTAGGAaCACTTGATTTTTCTGTATTGTCT
>contig04174_327_347
AGAATTTGCTGATAAAGAATT
>contig04177_1141_1323
CTGgAGCAGCTGCTCAAGAACTCAACAATAaGGAACAAGCATTGGCTGCATTTCAGAGAGCTATTCAAATCTCTTCAAATCAGGCTCCAGCTTGGCAaGGACTAGCTCAACTTTATGAAAAAaCTAATTCTCAATCTGATCTTGTTGGTGTTTATAGTGAATTAAGAAAaTTTTTtGTCAAGT
>contig04187_2756_2915
GTAGCAGCATCGCATCGGTAACTAAGGTAATTTGAGGTAGTCGATTCTTTTTCTGTCTCTTTTGCACTCTCTCTGTTTCTTTTTAGTTGTTCCACCAATGTTACTATTTTTTTtCTCGAAATAACAAATAATAAATGTGTTTCGGTTATTTTTATAATAT
>contig04187_2345_2502
CTTGGGTATTTGATAATtATAATGCTTTGTATAGTCCATTTGGAACTGATAACACTCCTATATTGGATACTAaGATAGTCGgCGGAAAATTGGTGAACATTCGtGCAaGGCCGTAAAtATTTAAATTTtAACTTTATAAACTTGAATTAATTACGCAA
>contig04195_747_919
AAGAATAAaTTATCAATGACTAAATTGGTAAATGTGTAAAAGGGCTCGAATCCAGTTCTCAAAGTATTACTGGATAAATCGTATAAATTAATTAGGGACAGTGCCGTGTTATTAGTGTCAGCTTTAATTCCATTCAAAACCAATAGGAGTAAAAAACAGCTAAAAaGTCTAAA
>contig04232_186_314
TTTtACCAATACCTTTTAGTGAATTCATGCctAGCGTAATCTACCCGTCCAATATGACTTATTTTCCTAGTGAAGTCGAAATCAACAAAAACATTGGTtATTTCAACATGCACACGTATGACTTTGTAT
>contig04238_1125_1272
AGCAAATAaTTtAAATTTAGGCAATTCAAATAATTTTTTTtCTtATACGAATACAAACAATTACAATTTCAAATCGAAtAaCAATAATTCaCCAGCGgCTGTCCTAACACCtGGTCGTAAATCAGCTAGTCCAAcTTTTTTtCACAaC
>contig04244_6195_6392
CGAAGAGAAAATAAaGAGTCTTCTAACCGAATTGGAATCGGTGTATTCGGAGAGTAAGACTAAAATAAGTGAATTGGAAAATGAGTTAAAAGAGAGGACAAGTAGTTATGATGAGTTGAAAAATGAATTGTGTACTAGAGATGAAAAGGCTAGTGAAATGTtAAATCAAATTGAAGAAATGAAAAATTCTCATTTAAG
>contig04247_1621_1762
CCTGTATTAAGATCTAAAATATTAATCGAAGTACCCATAGTACTCGGTTGAGAAGTGTATAAATAAGTTGACTTAATACACATAAAACTATGTGTGCGTTTTATAAAATATTTGTAACTTGAATTTATATCTTGACCAAAAa
>contig04271_815_1023
CAGTTGATGTGCTTAGCTAAGTGTAACAGAATTTTGGcaAAAACtTgGtTCACTaGTTGAtTTTCCaAAAGaTAGTGGATcCgGAAcAACGAATGACGGTAACACGGCaATGAGTCATAAAtTAtTTTCAGCTATaACGGGTGCGAAAG
>contig04286_265_453
CAGAAAACATGGAATGAAAATTtGGTTGGAAAAAATCGAAATTTATCTTCATATGTAAGAAAAGAATTGGAAGTTTTGAATGGTGAACACATGGACAAATACGAGAGCAATGAGTATAGAAATAGATATGCAAGTATTAAACGTAATAATAAAAGTCGTAGTTCATCAGTTAAAAGAGTCAACGAGAAA
>contig04287_2416_2536
CcTCTCGTTCCATATAAATCAACCTCTTGCCCTCGTGTATTTtCAGATGAATAAAGTGGTTCATTTTtGTTTGTATGACTTCTTTtCCTCTTTAATTTGTTTGGTTCATTTAAGTTtCTTT
>contig04287_41_182
CTGTAACAGTTGTAAAATTGCTGCAAAtGCAGATGTTATATTTTtAGTAAGATCTTCTCCACCTCCGGAAGCACGTGTAATTTGaTCATTAACCGCAAAGCCATAAAAAATTGCAATTAAATTGTTAACACTATATGCAAAC
>contig04293_1077_1323
AAAGAATTTTtCTTCACGGACTTAACAATCAAAGCAAAAATGtAGATAATTTTAAtCAAAATCAAACATATGCTTATCATTCGAAAAATTCCTcaCAaTTATCTtCTAAAGCTGAAAAGCTGATCATAAATGGCTACTTATGTTTACATAGACGAAATTATAAGACCGTCTtaGTGGATGAAACCGACT
>contig04295_619_764
CTTAGTTTAAACCATTTtATGTGGTTTAGTTGTTTATTATATTATAAAGAAATGTACAAATAACAGGTTCAAATTATTCAAGTTTCAATTTAAAAATTGCAATATATTAAGACTATTCCATATCTGGTCGATCCTTTAACGCCTCC
>contig04295_822_954
TACTCTAAATCTTtCTTCTAAAAGTGACATTTCTGATATAAGATCAGTtATTGCATTTCTTAAAGCTTCTTgaGGGGTaTAaTCGGAGCTTGTTTGAaCTCGtAAAAAAAaTTTATGTTCCAAaGGgtgAGGa
>contig04302_1004_1146
ATCAGTTCTCCTGTTGATTGGTTTAGATAAGCGATTCTTACATATGTTTGACCCGTTTCTCAAAAGCTAGAATCTTCGAGATGCTGACAACAGCATTCTAGAGCTTTCTATCTATATTAGAGACGTGCAAATTTAAGAGCACG
>contig04304_427_576
TCTAAATCGAAAAGCTGATGAAGAAAAGAAAATTCTTAGCGAAACATCGACATTAGAAAAAAATGAGCAGAAAAAACATCTTGACGAATTGGAACAAAAATTGGAACAAATTATCAAAGAAAAGGCTGAAATTACTTGTCAATATGCGCA
>contig04306_2786_2905
CTcGATTTTAATtGCATCaTaGCCCTcTtCATAaCTAAATGTCtCcATAaTTAACTTGTaCAAATCTGTCAAATTCGACGAgCACatGCGTACAAGGTAATTATGCaTGAAATAATGaTT
>contig04325_407_653
AGAAAAATTGGGCTTCCAGaaAAAAAGATGTAAATATATAGTTTCAAGCGATAAAATTGTTTGCTGCTGTTTGAATAAGATTATATATCATGATCCATCCGTCATTCAAGAATATAACTTAAGAAAAAATTCTGAAAGTTCCAACAAATGGGATAAAGAAGAATGTACTGAAGACGCTGGACCAACA
>contig04327_1021_1203
CCATTATCAGCATTTTtAATGATTTGTATTTGTATTTTAACTGATATGTTTCCTGCTATGGCTTTAATGATGGAAAAaCCTGAGAGAAATCTATTGCTCCAACcACCAAGATCGAAAAAaGaTCATCTtGTTGATTGGAGATTAATAATTCAAGCTTATTTATTtATTGGTGTAATTGAGGCT
>contig04329_1313_1505
TGAAAATTTTGAATATGAAAATGAATCcGTATCTAAACAAAAATCTGAACTGCTCAAATCTTCCAATTTAACTCTTTTATTTCCTCTCAGATTTTCTTCTTCATCCAACTTATCTTTACTACAATTTATATTAAaTAAAATTTtATTCGCAAAATTAGGTCTCTTTTTACACAATCTTTtAATACTCGATAaC
>contig04331_401_581
TGCAGTAATTGCATCGAATCCAAACACCTCTTTGTCAATACAAGCTTTGAAATTaTTAACTGATGAAGCAGATACACAGCCATTCGATAGATTGTTCCATGTTGAGACTATTCTGTTTGTCAAGAAATTGAATCGACCAGAGCTTCTTTTATTTATTTCTCTTACAAGTCTCAAATTGTTT
>contig04348_1916_2175
GTCGATCAGGCCATCAATCTCAGCATTCTAGCTGTTGTTACAATGGTATTGAATTATTTTCAAGTTGCTTTTTGGTTAATGCCAGCCGAAAGACAGACCAGAAATATAAGAAAATCATTATTTTCATCCATTTTaAAACAAGAAATAGGTTGGTTTGACACTTATAAAGGTGGTTCTTTAACAAACCGTCTTACTGAGT
>contig04348_1741_1854
GGTCAGCTCCCATCCTCTAATAAAGCCAATAATTAGACCAGCTATTGAAGTTGACAGAAATTGAATTGCATTTCCGAATTTATCTCCAAAACCTTCTTTTATTTTATTAATATC
>contig04356_6697_6795
TGGCAAGGTTGTACCATTTTCACTCCATTTCTTATATCACACACATTCATCCTGGTCATAATCTCTCAAaCAaTTaCCCTTGGTTCaTTTTTACTTTGA
>contig04379_819_915
TGATAATCATATATTTTATCTATAACTATAAAATAACACCTATTCGACAAAAAACGTTCTCTTGATCTTCGCCACTAGCGCTTTGACACGATACACG
>contig04382_6_117
GCACGGTCTATAtCGTTTCCATGTATACCaaCCGATACACGCATTAACATGTGTTGTGGTCGCTCTACAATACGACCATTTATTTtGAACAAATAACTCTTTTCTAAAGTCT
>contig04386_2891_2972
tCCGATTTCATTAAACaGTATtGCCCAGCGGCaGAGACGCCAGACTTGAAGTTTGAAaTATAACTTAAAaaCAGCtAAAtGT
>contig04401_3202_3318
CGACGAAAAaGAACCAGTTATGGCTAAATCTAAATCAAGTAAAAAAAaCAACAAAAAGAAAAAaGGTAAAAACGATAGCGAAGACGATGAAGAAGAGCCTAAAAATCCGCTACAAAA
>contig04409_225_397
TACACTAAAATTGGTCAATTGTACACACAAAAAATGAGTTTATTCAAAGAAGCATTTGCCACTTATGTCAAAGGATATCCAAAAGCAAGAGATTTACTCAATGAATTAAAATCACACTCGAAACAATTTCGCCTATtCTTAAGCGAAGCTCAATCAAACAaTTTAACATTGGC
>contig04419_1686_1846
GATCgATCGCATAGAGTTTAATATTcAaCAATCAGTtGATTATATaCTAgCTGCTAATCAaGATaCTAAAAAaGCAGTTAAATATCAAAGGGAGGCCAGAAGGGTAAGTCCTAAATATAAGTGTTTAGGTGTAGTGTTTATTTTTGAAATATGTTATTTTG
>contig04421_1525_1713
AAATAAAAGAATGGGACATTTAAAATATAATATTTTGACAAATTCATGTTTGTTAATCTTTTGTATTCACTTATCTTGTATCACCTTAAGCACTGGAAATGATCAGAACTATAACAAAACTATTAGCATCTCTGATAACAGAGAAATATATAAATTCTATGAAAATTTGGGTAATAAAATGACGGCTAT
>contig04423_889_1033
CTGCTATATTATCAGCTTGTCTATTTGTtAACTTTTTTTTTCGCCTTGGCACATGCGGGTGCTTACAAAACCCTAATCGTCTCAAGTTAACTCTTTTTTTATTAAATAaGTTGGCCAGTTTTTAATTTAaTAAAATAAAaTAAAA
>contig04432_1523_1667
TTGTGATTCACTTCGAGTAGGCAAATTATTTATTGGAGtAGATTGTGGTGGTTGTATTGGCTCATTTTTAGATGCAACAGGTTCTTTTTtATGTtCTAAACGATTACTTGGAGAATTAATAATATCGACTTTGGGTGAATTTTGA
>contig04432_1201_1356
CCGATGTCGAAATTGATTCTGTTTGATATTTTAAATTACGAGATTTTCTACCACCTGAACCCGTTACATCATAGCCTTCAGCTGCTAATTGTTGAATTAACTCAGGTGTAAAACCATCAGGTAAAGCTAAATTTGCTTTTGTATCAAGTCTTTCCG
>contig04440part_1014_1127
CAAAAAATTCTTATGTTGTAGTAATTTTATAAATTTTAGAACGTATATTTTAAGCCGATCAAATATTTATTTATTCGAGAATTCAATAGCCTCATACAATTTTTGAAAAAGAAA
>contig04444_1019_1162
CTCCGATGTACATATTTTAAACTCGTCTTGATTCGAGTTTAAAATTTCGATCAAATCGTCCGGAATTGTCAAAAAAATGTCGATTACCTCAAGTAAATTGGTCCATTTATTCAAATTGAGACTCAATTTAAGCTTAAACTCTTC
>contig04454_2_181
ATTTTTTTTTACCcGACTATTATAtAACGCTATATATCGTTATATAACGTTATCTGTTATTTGGCGTTATTTAGCTATTGGGGATTTTTATTATTTACTCTTCCCTTCCAACATTCAACAAAAGCTTGAGGATTAGGTTTTTTTTtGAACGGCATTATTTTTCTATTAGCCTTTTAAATT
>contig04456_1078_1200
GACAAACCACTCCCACTAAATTCTCTTTGAGGTACCAATTGCATCATATAGATTTGCATGAATTTCCCTTTTATCCAAGTCTTTTTAGACGAATCGAAAATTTGATGTGGTAAACGTTTTTCA
>contig04474_1450_1599
GCTTTATCGGTGATTCTTGAATCATGATATTAATTATTTAATCAACTTATTAGAATTTTATTGTTGGTTCAAAAAGTATATGGCTCATTACTATTCTtAAAATATTTTTtCTTATTTTTTtGTAAATAAAAATTTTACCAAaGATtAATG
>contig04476_388_476
CATGGCTCCAGGGCATTCGGAAAACGATAGACTAAATCTCCTATGCCTATAATAAGTTGAGATCTAACTTTTGGATTTGGAGACTTTTC
>contig04476_1641_1830
TCCGTTTATTACAAATTCCCCAATCAATTCTTCCAAAGCACCGCGTTCACAAATCGACAAATCCTCGGTTAATTTAAGTAAATGTTTAGCTATTTGTAATGGATTGTGTCGACTCTCCGACTTGAGATATAATCTCTTATATGCATTTATAACAGCGTCTTTAATtGTTTTCTCAGAGTTTACAATTAAA
>contig04494_305_489
ATTAACCTCCAGATTTGGAGAAGTAAATAGAAAATAAAAGTAAATTAAATTAAAGTAGCGTTTCGACGGCCACAAGCTGGGTTAGTTAGGTGTTTTACTCAATATAACACCAGGAGATAATTTGGGAaCTCATTTGAATTTTTTTTtGACTCGCACAGGATTTGTACTCTCGACCTTCTGCTTGG
>contig04502_8_187
CTGATATAGAACCAGTTGAAATGAATCGTAAGCCGTTTCGTCAAGCAATGATCGAAATGGCCAGTTATTTAAAAAAaGAACTTAGCGAAAAAACCGGTACAAATTTTAAAGTTCGGTTGAATCCAGTATCAAAATGGCAAAAAATGAATGGTACACAAACCGAAaTAGTTTTGTATGAGG
>contig04506_1756_1905
CGCCCATTTCTCTGTACGATACGGCTAAATTTGTTAAAACAGCCGCAATTAAaGGATTTATTAAGCTCTTAAGACGTTTTGACATGTCTAATGCACTTAGAGCATAGTCGAAAAATTTTTGTCTCTCACCAAGaCCATGATAAGCATTAG
>contig04507_773_962
TGGAAACTTTGGTAAAATCTGAATCATCCAAATCATCTAATCGACAATTTTACACTAAAAGAATAATGGAGATATGCTCAAaTATAGACCGACAACGAAAAGAAATAGACAAAATTTTGATCGAGACAAAATCTATTCAAAAAGATTTAAATCAAATGACTGGTAAATTAGAAAGAATTTTCAATACGAC
>contig04507_1060_1201
GATGATTTAGAGCAAACAAGTCAATTGGATAGAGAATGTAGAGATTtAGAGGATCAGGTtAATCTGGAATCACAAAATAAGATTGGTGATAATATTCAAAAAGTTATGAATGATTTGAAGCAAATTAAGCAAGAGAATGAGG
>contig04508_1836_1950
GCGCCGTCAAAAaTATACCAACACTTTGAAATAAAAaTGAGCTTAATCCAACAACACCCAGCAATATTATATGATTGCTTATATAATTTtCTAaTGCACTGACGCACCCcTTGAA
>contig04523_29_291
CAAAATTTAATTCTGTTTTGAAGCGTTCAAGTAAATTTAGCGTTGTCTTTGATGAAACTGAAGATGAAATGACACGATTaAAGAAAAATGAAAATCAACCTGAGCAAGATGGTAATTTAGAAGACTTTGAAGAACCAGAATTACTCAAGGTCGATTGGAGaAATCTTATCaATGTTaAAtTGTTaCCTaaaaatggag
>contig04526_1934_2089
TATTTCTATCTTTTTACTCTAAAATACCATTAAGCAAAGCAATCTAGATGGACTCAACAACTACTTTAAATAAACTCAAAGAACAGGCTGAAATAAATGCTTTAAAACGACTACAAAATCAATTTGGCACATCTGAGCAACTTGAACAAATTGAAC
>contig04527_680_856
AATCTATAAACGTTTTAAAAATAGCAAATACGGCATTGTTAATTTCAAGACAAATTTTTTtCCTAAAAAaCCCTAGTTTATTAAGCTTTAGTTtCTTTtCAAAaGTAAAaTTTCACTCTTCAATAGTTCTAAACGCTAAAAaGAAAaTGACCGACGCCCCAAAAAAaTTATCAGAAG
>contig04529_799_928
TTTCCAAAATAGCTCTACATGTGAATACGTCACCAACAAAACGGTCTTGCAAATCAATATATTGCAATTTAACTGCtATTTCATTACCATCAAAGTCAACGGCTTTGTGAACTTGAGCTAAaCTAGCTGC
>contig04529_497_581
CTTTTTAATCTCATCAACTTCACTTATCTTGACACCATTTATAAACTCCATGCACAGAATTTtACTTGTGGTCAAATAATCGAAA
>contig04543_563_780
CAAGGGTCTCTCTTTGGAAGATGCCTATATTCAAGAGATTAAAAATTACAATATTGATTCATCGTTATTTGACGTCGCGGTTGCAGCAGTTGCACGATTCGTTTTtCTAAATCTTTTTTATACAaTTTTAAAAaTCAATCACTGgATACCAGCAGCGG
>contig04550_546_570
AAAaCGAAAAAaTAAAaGAAGTATT
>contig04565_507_611
TAATTAAACAGAGCcTCAATaGCGCAGTCGgTAGCGCGTCAGTCTCATAATCTGAATATTCTTTGGAATAATCTTCGgAGTAaTCTGgAGGTCGTGAGTTcGATC
>contig04566_1_209
tttatTAGCTGTATTCAGtttCggCATTACtttaaatccttgtcaaattccaaatcaatggcAggcaaagATGTATGAGCGAGATGACAAAAaGTCGTTCCGTTTtAGAGGAGATTATTCATATGACTCATTAAaCaGAAATACGAG
>contig04570_502_653
GTGATGGCCCAATGGTTCGAGTCGTTGGATGGGGGACCTGGGATTTTGAATTAATTAGCGACCCTAGTTGATTCAAGGGCCCGGGTTCAAGTCCCCACTGCTGCCACAAAAAaGTTtcaCCcAAaTAAAAAAAAaaGTtATTtCATTCAAAA
>contig04580_15_178
TTGATAACGGTCCAAAATAaTATGCTGAGTTGTCTATTTGATAAGAGAGTGTGGGTGCTAGAGAGTAGGCTTGTGAGTATGTAAAACTATTAAATGCTAAAGTTAAATTATCTAAAAATTCTATGGGTAAAGGATTTTGATTGTAATCAGGTACGACAAATGAG
>contig04589_745_867
AATGgTGGTAGTAGgAGTAGTAGtAAAAAaTACTGCAGTCCATtACTGAGCGAGCCTGTCGgCTATAGCAGTTTTACAAGACATTTTGTCTAAAATATTTTATAATTCAAAACATTCAAAAAG
>contig04597_1842_2031
TTGAAGTCCTTTAATCACAGAGTTGCTAGCAAATTAACTTTATTTGGCTACTCGATTTATATTAAGAAAAAATCACCGCCAATTTTAATAGCCACATTAGGTTCCTAAAGCACACCTAAGTACTTGAATTTTAAAGTTTAAAGAAAAATCGAAAAAACCTAAGAAAAAACGAGGAAAAAAGTAGCCTAAG
>contig04611_1609_1706
CTCGTGGGTTTCTTTTAAGCATAGAAGCTACTAAGTTTCGTAGTTCATAACTATATCTTGGATTCACTTGATCGTAATTACCTCTTAATATTTTACCA
>contig04616_42_225
GTCCGGTATGGTTCAATAGTACGGTACAGTATGGTCCGATAGTAAGGTCGAGTTCGTCCGGCATGCGATACAGTACGTTCGCGTCCCGCTACGTCGCAAATTCGATAGAAGTGCAGTATATAATTAATTTTTTtCAAGATTTTTATTTGATAATTTTTAGAAAATTGGGTTGAATTAATTTTTt
>contig04616_349_446
GTCGCTATCAATAATACAGCATTTGCTTCGAAAAAAAGGCGTGAGCGTTACCGTTCCCATGaGTGTTAGTTAAATTTGTGATATTTCTTAGTAATTTC
>contig04619_1827_1997
GCCTAGTTtATCCTGAAtGAGAaTTTtAGTGTCTAATGAGTCGACATAtATAAATGATTTGAGACCAGGTAACTCGAATGGCAAGCGTATTTGAGTATCGTAATACACGTATAAACACTCTTTTATGGGAATATATTTATCCATGCATTCGACAGCTGAATTTTCAAAAAT
>contig04622_1094_1288
ATCAGTATAAGTCATTTTATCAGGTGCTTGTCCATAGATATCTATGTTATAATTGCTTTGCATAAAGTAACTTGAAGCTGTACCAGGAGCAGCAGTGTCTGGTAATGGTGTCTCTGATTCGTTTATATAATTATCCGGTGTGAAACCGGCTTCGAATAAAGCGCTTTTACAAGCAGATGATACAACATCTTTAAC
>contig04631_1579_1665
CTAGAATAAATGCCATAAAAaTGTTTAGTAATtCCACGACAGCCTCTCTtAGAtcactcaatgaaatgaatgctcgtcctaaaaggt
>contig04639_640_799
ATTTAAAGAATCTCTTATTAATAAATATACAAAGACTACATTAACTGGATTCATAAATGCAATTTCTTGCCAGCCTTGTATCAATAAAGCTCTGTCGGCTGAACGCAACCAGCTTATAACTTCACGTGCATCAGCTTTAAAaCGATTCGAGCTATTAAGT
>contig04641_2264_2433
GAAGCTCTTGATtCACTTGTCTCTGATTCTTTTAAGTTTTtATGTATTTGTTCTGATTTGGCTTCCCATATTGTTTCTTGGACGATAAAGGCTTCCCTTTGAATCTGATCTTGAaCACTTAATGGAACATCAGGTATTAGAAAATCAACGAATGAAACTAATGCAAATAC
>contig04641_3648_4348
CGAACTGTTCtTAATGTTGTATTTaACAAAATCGATGATGATACTCGAAAGCTTTCAACTAtTGTTGTGCCAGTAACAGCTGCGATAATAAATTTTTCAATAAtTTTGATAACTGGAAAAATTTATGAAAAAATCGCTAGATTTTTAACAGATTTTGAATTGCATGAAACTAATTCTC
>contig04644_1362_1496
TTGAAGGACTGTAAAACACTGAAATGGTTCGAATTGAGGTGATATCTTAATTATTTGTTTAGTCATTAATTTCTTGACTTTTTCCGGTAGAACAAAAaCCCCATAGTCAACGAGTAATTTATCATTACGAGATAA
>contig04644_1623_1749
CTTGTATGCtAAtGTTTTAAAaTTGCGCgAGTCTAGCTTTTGATCAAGTGTTTtAaTAAaTTCTaTAtCGATtaCCAAACTCGtATTGAGTTCATGTTTGATTTTCGacTCTGgAATTAGATCTGAT
>contig04647_2146_2331
GAGATAATTCTAATAGGTAATAATGAGCATATATATAAAAAaGAaTCAGCACATTGTAAAAATCCGAAGAACATGAATTTCTCTAAGGCTAGTGGCAATCGAAGAAATATGTAGACATtCtCTCTTTTTTGATTCGATTCGCTTtCTTCATAACCGGATTTTTGCTCATTtGTCAaTtCTGATcTA
>contig04664_3029_3274
CTTTATTTGCTTGGTTTCTACTTATCAGTTCGAGCTCTTCTTATTTTACTTTAGTATTTCCTTTATATTTtGATTTAATTGGTCGTTTTGACTtGTTtATCTTGgCTGCTGTtGGACaTGGTCTAATTTTTATTTATGTCTTAaTtAATTTTTCAATAGCAACATTCATGGACCCTGGACGCCTtCCCA
>contig04681_27_125
CTCCTGGTATACCTTCCAAATCTAAACTTTTtATCTtATTAAAaTTTTtCtCGATCAAAAAaTCAaTTAGTGAATGATCTAAACGATAGCAATTTGTTA
>contig04682_155_275
AAGACTTTCATCTGGTTGTTCGCCATCGAAGAATTCCAATCTATGAAATTTGATGGCTTTTCTAGAATTAAGAATTCATAGGGTAAGTATTAAATACCCGAATATTTTTTTtGTGAGGGAG
>contig04710_1364_1557
TTGTAATCGCTGATTAGTGCTAGTAATTAATTTATGAAAAGCTATAATTAATAGATCAGCATGAGTACCAGAAAAAACTGGTATGTCCATAGGCACTCGACTCACGTATGGTTTATTTAAACGAACTCCAAAATTTCGCTCACCACTTAATAACAATAATATAAAAaCTCCTATATGAATAAGACCAATTTTGG
>contig04709_5366_5553
TTTGGATTTTTTTTttAAAGGAACAAAAAGTTGTTAACGGATCAAGCACTAGTCATCACAGCACTAAATCAAATCGTTTAGAAAAAATCAGCGGTTCTATATCACCTTCCTCCAATCAACGtCTaGGACAAATAAAtGTTAATACAaCATCATCACTAaCATCAAGTATGAATaGTACAGAaTCAACT
>contig04710_1957_2149
AAAAaCTTTTtCATCCAATTGAAAATCTGTTTGATCTCGATTCAATTGAATGTTTGTCTCTAATAATACGCATAATATTTGACATGATACTTCGACAAGTTGCTCTCTTGAATCTGTGAACATTAAGTAATTGTATGGTAAGCCATATCCAACAGGATCATATGAAAATATAATGTTAAGCAATGAAGTAAAT
>contig04716_2842_3011
GCATTTATGTCTCGTTTTTGAACCATTAAGCATGAACTTGAGAGAAGTTCTTAAAAAATATGGCAAAAATGTTGGCTTACACATTACAGCTGTTCGATCTTATACGCGTCAACTTTTTCGTGCCTTACGCTTACTAAAAAAaTGTCAAATTTTACATGCTGATATTAAAC
>contig04716_3498_3651
aGGAAAAAaTTTCAGTTTTATCGAATATACCACCGACGAGAGACATACAAAGTGAATTGATAGCCAATCAACGTTTACCCGAGGATCAGCTCAAAAAAGTTCTTCAACTCAAGGATCTCTTAGACAAAaTATTAGTAATTGATACGAATAGACG
>contig04715_29_215
GAAGCTAAAGCAGAATTTGCCAATTGCCCATAAGTTCCCAAGCTTAAACCATTACAATCACTGAAACCATTTGAGCCCAATCCTAAACCATATCCACcAAATGGAGAAGAAGAGGCACCTAAGCCAGCATAATTATGACCACACATTTTGATTTTTtCTTTTGATAAAATTAAATATATATGTTTTT
>contig04724_833_1013
TTATGTTCTTATAGGTATTGTTAGTTTTGGCCGAACAACGTGTGATGGATATGGAGTTTACACTAACGTATATGAATATCTGGACTGGATTAAAGATACAATCAAATCAAACTGAG
>contig04728_1_93
GAGTACATGAaTCAATTACTCAGACGTATGGTTTAAGAAAAAAATAACAAAAAAGTTTAAGTTTTTCAAATAAACTTAATTCCAAAAATACAT
>contig04731_389_575
AAATATtGTTTTtGTCATACATGAGGTCATAGAGgCTTTAATTAACGAGTCATTTAATGGTATAAAaTACGACTATAGTTTCCcATGCCCAGATtGtGTTGAGgCTCGTTCAAACGATCCGTGTCTATTCAGTTCAtCACTTTTACATCGAGCTAATGAATTCAAAGCACCATtCTTACAATGTAAT
>contig04752_973_1153
AACAGATCAAACAGTAGCCCTATGGAGATTATTTGGTGGTAATCAAaTATCATCAATGCCTGTAGGCATGAATTTACTCGAAGTAAACATGGCCAAACATAATAAGACAATAGTTGCCATTGGTGAAAAAGACAGTGAACAACAATTGTTAATGTTAAGAGTTATAAATGTACAACGATAG
>contig04759_1369_1530
CGTTCCGGTTATGTTACTCGGCAAACCAATAGTACTCTATTTGAGACACAAACGAAAATCTCAAATCGGTCAACGATTATCGGATTCGGGTCACACAAATCCGC
>contig04769_1449_1654
GATAGCaAAAAAGTaAATTTTaAAAATTAAATTATGTGtaGATGGGGATGTCTTACTACAGACACTTCTTATGCGTGTAAGTGGTGTGGCACGCGATTTTGCTTAGAATGTCGCCGGGGAGACTTTAACGGTGAAATGAAA
>contig04784_1287_1385
CAAGCTCAAAAAATCGATACAAATAATCCAAAGACTTCTAGAATAGGAATGGAAGAAAATTTCAGAAAACAGTCTCAaTTTAATCGgCCTAGAaTTCAC
>contig04785_725_826
CAAGAATGAGTAGATATTTAAGCGATAGTCCCAAATTGCCTGAATATGCTTTAGCATTACTAGAAGATATGATTCCTtCTGATCCTCCTTTACCCAGCTTAG
>contig04784_1038_1158
CGTGTTTTGTGTAATGACTGTATCAAAAAGTCAATTCAAGCTACAATCTCATCATCTTTGTTAGATATTGAGCAAAATGAATCAAAACATATCTCACCGGAAAATGAATTCGAATACACTA
>contig04792_1016_1206
CTCTCGACTTCCCGAGATTCGAGTCGACTTAGTCGATAAAATTCGATAAGATTCAATAaTATTCGAGCTTTAGTTAAGGCTtGAAAAAaGTaGTCAGCGAGGAGTGTCAAGAagAGTTTAGTGAATTTATTTGAGTTAAATTTTTATTATCCTGAATTTATTGACCTATCTTCTTATATTAAATTCAAAAT
>contig04799_19_189
CGATTACTTCAATGTTAAATAATCAaGGTTTTggCGATAAAAaTGGACAAaGCGGCAAAGCTATAGTCGGCTTTGGTCCTTATCAAGGCATACCTTCAAATGCtAATTTtGATAATTTAGATTCTGTTAATATATCGTCAAATTATGCTGGtGCACCGGAgaCCAATCCGA
>contig04805_1062_1215
ATTGAGCATGATCTCCAATTAAGATTAAATGCTCACAATGTTTTGACAATGAGCTAACTATGTGGGCCTCAAAAACCTCTGCAGCTTCTTCTACAATTACAATCCTAGGTCCTATATCTTTtAAtATTTTGTGATAACGTGACGAACCAGTCGT
>contig04812_1_107
GTCAACAGTAACATGTCCAATGTTAAATGAACCGTGTTGTTTtCTGAATTCAGAAACACGTTTTtGTtCTTGTGGGATTATGTTGGCTAAAACATCTTTCAAGTTCT
>contig04819_1887_2041
TGACGATTTCCTAATGAaTTCACCTTTGACACTGAATGGAACTAATCTGAACTACCGAGAGTTTTCGAAATTTCTGAATCATGTTGATACATAAAATAATTAAATTTGAGTGGTTTATTTTtATTTTTtCAAAAAaTTTTtAAATtCAAATATCa
>contig04820_910_1107
AAATTATTCGATCGACTGAATGGACTAGAATCAAAATCGAAACATTGTTGATTCGATTTGATTACTTTGAAaTCTTGAGCTTCGCAAAaTGTCTTGCCATCTTTGTAAATATCACCAACTATTCTACCACCATACTCGGCATCTTTACATTTATCCATTAATTCTTCACAAAaTTTTAAaCATACATAAaCATTGGTT
>contig04825_2027_2205
TCTAAACCTATTGGTGCATTGAACCCAAGTAGAAAACAATTTTTTACGGAAAGATATCAAAATTGGGATGCTAATAACATTCCACcATTTCACTATGgTACTCATtACTCAACAGCAGCATTTACTCTTAATTGGTTGATTAGAGTCGAACCATTTTCATCAATATTTTTAAATTTACA
>contig04826_661_805
TCGTGAGAATGGTCGGCTGTGACTACTGCGAGTGTATTTTCAAAGTCAATAATTTCAGAAGCTACGCCTATAGCATCATCAAAAGCTACAAATTCTTCCAAGGCTAGTCGAGCGTTAGAGTCATGATGTGCTAAATCGATTTTGC
>contig04833_897_994
TGCCACCATCGAACTGGTAAATCATTACCATCAAAATTAACCAAATCGTTCAAATTACTCGATTTGCTATGGCTATTTAATAGACTAGACGATTGATT
>contig04837_202_361
TACTAAATTCTTTCATTATTTgaTCTCTTAAGAAATCCATTTTTGCATTTTCTCCATGAACTAAAACAACATTTTTAGGCTCACAATTTCTTATCAATTGCATTATACCCTTAGCATCTGCGTGAGCACTAAAAGACATGTATTCAACTGATAATTTCAC
>contig04848_774_951
CTTTATTTATCAAAGAGTTTATAAAAACACATTTAAACCATTATGAGAGCCAGATTGATAGATTATTAGAGCCAAaTAAAAAGGCATTTTATGAGTTGAAGTTTTATGAGAGGGACTTACTCAAAATGAATGAAAATTCGTTTGTTTATCAAAGCACACGAGCATGCTTTAATTCAAT
>contig04850_2007_2111
TAAGTACTGTATAGACATTACTGAATCGAATTTTTCTCATATACAAAAaCTTAAaGGAATCATGAGTGAAAATGCCAACGTCGATGCCGATAACGTACCCACAGC
>contig04850_2219_2565
TTTATTTAACTGATGGTAAAAATTCAATTACTGCGATTGAAAATCGTTTTATTCCGGATCTAAAAGAAGACCTTTTACCAGGGACAAAGATTGAAATTTCTGGTCGTATTCAATATGAGAATCATGTACTGTTATTAGAGCCTCAAAATGTTAAAGTATTAGGAGGA
>contig04849_5_195
TTTACaGAATGTGCTTTCAAGGAaTTtAaTTTTAAGCTAaGAGCTAAAATGgAAACTTaTAATgATGAgAGAAGAGTCAaaGTTTCAGCTGTAACAGTCGAGCCGATCGATTATGTACAAAGTGGTAGACGTATG
>contig04851_557_768
ATCATAGTAATCTTAATAGAGTCCTTTGTCTTCAAATATATTTTTAATAACAAACGGCTTAACTGAGAGCAAAAAACGAATGGTTGCGTGCATTCTTTTGGGATTTTGGCAGATTCATTTATTTTTGTTACAGCTTTTGTTTGTTTTTCACAGAG
>contig04864_763_926
GTTTGCCTCCTTTGCCTGAAGAGTGGAAAATTAAAGTCGACAAAGCCATTAAAGGAGAGATAATCGAACATTGGCTCTCTGACTATAGTTTTACGGCTCCTTTGAGAATAAAACCTGGAGAAAGCTGGAATGCTTACTTTGAAGCAACATGgACAGGTCCGTCC
>contig04875_188_516
GAATTAcAAACAAAaTATAGaaaaGATAAACCAACAGCTGATACTAAGAGAATTACTTGTTGAATATTCACAAAATTCAAGTTTTATATTTATAACCATTAGTGTgCCTAGTCGCTTACaTACcTGTGCAGGTCTTTATCtatCATATCTAGATTTAATAAGTTATCAAATGCCACCAATGTTGATGAtCcGTGGAA
>contig04882_3_160
TTGGCACTGGTATAAaTTCATGTTTTtCTTTATGTGTTCGATTATTAATGGCTACATTACATCTTTCATTATTATATGCGGGTATTTCAATTGGAGATAAATGAGACTCAGCAAGGATAAAAAGAAAGTCAAATAAGGAATATAAAAGTAAGATTTTA
>contig04880_693_1220
CAAAAAATTAAaTCTTCTACTTGCTTTTCTAAGTAGCTTGGCGATTTTATTTAATAATACAAATGCAACCAAATGCTATGAATGTAATAATTGTCCGATCGATTCAGTTAAAAATGTTGCCATTAGTGTTTGTCCTTCACAATTTTGTTTGAAAGTTGTGAGCtCTGTGGCAGGAaGGACATCtA
>contig04887_4058_4247
TTACCtCTTTTTTTGAAAGGTTCTCTTGAGAAAATTTTGAAACATGTCCATGAACATCAGATCTACTCATTAAGTCATTATACAAATTCAAATAGTTTACTGTACCcTTCATATCAGGTTGTtGATATTTTCGTATTAAAAGGCCTAATTCTtCAtGATTTAAACTTGGATCAGTCAATACACGTAAGAA
>contig04897_627_813
TCTTTAATGTCATCTATTAGATATTTTAATCAATCTTCAATTATAAACGAAGATGGTTTTGACATAGTCGAGACTAAATCTCGTAGTCGTAAATTCAGTTGGGAAACGAGTGATTTAATTGACACAGCTGGAGCAATGGCAACTAGACTTATTCAAAATTTACTCAAAGATTCCAATTTTAAAGCAC
>contig04901_55_234
TtGCCTGTtAAGGgTTCACGTTTCGTCAAGTCAAAACCACAATTTAaCAAGACTTTTAtAATTTTAGATGAGCGCGTATTCTCCAAAATGTAAAaCATTGTATTCACATTTTTGTTAGGGATTCTTTTTtCCGTATTTGTCTCGAATAATGTTGGCAAATTTTCACTATCCAAATTTGAT
>contig04923_2042_2060
AAGCCGATTAATTTACAAA
>contig04923_2439_2534
GTTGTTTTTGACCTAGTTTTGGTTGACTAGTAGATGTACTTGTTTGTATTTTACCAAGACCATTTTTTAagTGTTCCTCGTTTGTTTTATTTAAAC
>contig04925_686_834
ACTCAATAAAGATGAATTTGGTATGGTACACATTCTTACCTCTACCGGAGCATCGCACGAaTCTTGAATAATAGTATTATCGGATTCGTCGATTTTGGCTAAATTGTAATAGATTCTTGGATCTGATTGGACGTTACATTCATATTTTT
>contig04930_201_308
ACCCATGTTTCAGAAGAGACATTGTATGATGTACTAAATTGTCTCTCAGTCAAACCATCAATAGACCAATTTCGTATGCATTTCTTAAATACGAGTTAACAGACAAAC
>contig04932_470_636
AAaGGTTGTTGCTGATTACAGATACAAACGATGAATTAATTAATAGAACATTTACAATAACAACTAGACAAACTACTACAACAACAACACCAAAaCAAAAaaCCACGACAaCTACAAAAaGaGCAACTACTACTACTaCTACTCCTAgaaaaaaaTTAaCTaacaaa
>contig04934_2762_2958
CAAAAAaCCCAATACAaTAAAAaTAaCTAGTCTTAATtCTCTCCATAATTTtATtGAGTAGGCTAATGGGGCCATTAGAGCAAGAACTATTACCCATACTACTTCAATACCTATACCGAAAaTAGTTCTCTTACTAGTCGAAAaCATCTCTAGGACTAAAGTAACACAAACAGCTTCTAAGCCACATGATAATGAAT
>contig04934_1450_1598
CTCCTTTCTAAAGTCGAACCTCGTTAATGGTGAAGTGTTTTTTTGTCGGTTAACGAAAATGTAGGATTATTGAGTTTATCTTGTACTGCAGCACAAATTAAAACTAACTTGTACGAATATTGTTCCTCGACTCTTCTCCTAAAAGAAaC
>contig04956_1548_1689
GTTCAAAGACAACAGTTGCCAATTTTTAAATATAAAAATCAAATTTTGTATGCATTGGAAACACATCGCGTTGTTGTTGTAGTTGGTGAAACAGGCTCGGGAAAGTCGACTCAATTGCCTCagTACTTATGGGAGAATGGCT
>contig04960_1223_1384
GCCGTTAATAATCTTAATGTTGAATTTAAAGTTGCTTCTTTATTTCTAAAGCTTGCTGTCGATTTTATTGTTTCAGCGATTTGAGTCTTAGTAGCGTTATTTTTAATTGTTATTGATATAGTTGTATTATCTTTTTCGGTAAAAAAATTTGAAGTAGCAGCT
>contig04964_9_150
aaaaaaatggttacTTtACATCACCAAATTATCCTGgATTGTATCCAAGAGATCTAGAATGTCATTATTATTtCATCGGGAGTAAGACTGAAAAGGTTCAAAtAACTTTTCATACATTTGATATAGAAGGCGTCGATCAGTA
>contig04969_9_193
CAACAAGTTAATGGTACAGACAATTCAAATTTGAAATTGTTCATGCCACACAGTCTAGCATTGAATTTAGCTGCTGTTAAACAACAACAACAGCATCAGCAACAACAACAAATTCAACAATTACAAAATGTAAGTTTAGACTATTTCCTATTTAAAATTAAAACAGAAAAGACCGATCATTTAAA
>contig04972_103_258
TTTTGATCcTCATGGATTtCtAGAAGAGTaTTTCTTTGAGTTGgTAAACAAAaTTGATTTAAGAAGAGAAGAGCTTAAAAAaGAAATAGATGTTCAATATGAGCAAATATTGCAAGATATAAATtCGTTTAGATCATCATGTGAGAATCAAGCAGA
>contig04975_304_419
GAATGATGAGTATAAATGGTTGAGTTATGAAGAGGTTTTGGAACAAGTGGATTGTATGGCTAATGGATTGTTAGAAATAGGTGTCAAGTCGGGTGATAAGGTTATTATTTATTCAG
>contig04973_659_806
GTTGATTTGAAGAAGGTAAAATTTCtCCATGCTGGAAATTTGATAAGTCCTCATTTGGCTGAGTTTGAACTTCATTTTCCATTTCGTCATTATTCTCAATTGTCAAGTATTGTTGTGAATAAGTTGATATACTGGGATTAATTTCTTC
>contig04976_2156_2329
ACTTTAACtAAATCaTTTAaCAGTAAGCTTCGAGTTTCAGCCCATTCCAAAAtGGtAAAaGCATCTGTGTCTTTAGCAAtACCATCTGATGGTACATAAACTCCGGTATTCTCAACAGTtATTTCGCTTTTTAAAGCATCTATATCAtaaTCAAtcgTCTctaattgatttttc
>contig04984_1_102
GTGgTATCTTCGGTGgTTtCCCATCAATCAGTGgTtATGgATTATTCTAAATAAaTCTTTAGAATaTTTTTTtAAaTATTTATtATTATACTCATAAATGGA
>contig04986_635_660
AAAAATTTaTAAAGAAAAATGaCAAA
>contig04998_1190_1329
AAAGAAACCAAaGTGTCTTAAGAATCTTATTTtGTCCAGCAAACCAAACAaCTTTCCTGTTGTGTTGAACAATAAACCATTTGAATCAAACAATCCTACAATACTTTTtCTTTTTtCTTCTTGATCTTTTTtCTTTAAAT
>contig05003_22_77
gaTCCAGTCCTTATCAGCCTTAGTTtCATCTAACATTTTTATAGCCTCTTTTAGAC
>contig05004_2640_2818
GAATTTTATGTCAACTAAAGTTAAAGGTAAAGGTGCTAAAAAAGACCCTGTTGTTAGTCTACATTTGAGTCTAATGGGTCAAAAaTTAAAAATAGTCGAACTTTTCCGAGGCTATTCGTCAATGTTATCTTTCATGTGGTCTCTACCGACTGTACCAACTTCATTATTTAATCTCAACT
>contig05004_2904_3007
TTTAGAAGGTACGACTGAAATTAGTTTATGGAGTCAATATGCTAAAGTCAATGTCAAAaCTCTAGCTAGTTTGGTAAATAATCAAAAaTTAAGTTTAATAAGCG
>contig05010_2294_2454
CTTTTACAATATTTTGTTGTGCATCTCATAAATGTGATACTAATTTGAAAGCTTTTTTAACTAATTTCTTAGCATTTATTTTACAATTATGCAGTGCTATTATCTTAATCGGCTGGGTATGgAGCATTAAATACGGTCTTTTGTTTGTTCATTTATCAGGT
>contig05014_3045_3233
AGtTTTTGGGATACAACTTTGGGAAGGTAAtCCGTTAGTGTAtGTAATCCGAGTTTAAAACAGGATATTCAACTGGTTGAAAAAGTACAAGAAGAAGCTACAAAATTACtTAGAAGTGCGAAGGGTAAGA
>contig05014_2700_2792
CGGCGGGTAGTAGTAGTAGTAACTTTAACTGCGCATAAAACTCATTATACAGTACCAAAGGTACCTAGCCTAACAGGCTTTTGTACTTTTCAT
>contig05016_418_576
ACCTGATTCGGTTACGTTGTTATTCGAATCAATTTTGACTTTTGGTGCTAAATTTGAGACCTCTCGGTAGATTCCGCTCATTTTATTGTTATTAAACTATAGAATACGCATATAAAATTTTCAGAAAAATATTGTCtATTTTGTTTTtGAACAAAAaaa
>contig05019_1366_1586
AAAAGTCTATGTAGTTTATATAGTAAATACAATTTTGGCGAGCAGGTTTCACCaACCTACAAATATATTTATTCAAAATATTCAAGCACGAACCAACAAATGATACAATCTGAATTTaAtTATACAAGCTTTACTATTCCGC
>contig05031_442_589
TCATaGTAAAACCAGCCCATACCATACCTAACACTCTCGCACTAAAACTTCGCGGTGTTCCCTCACCGATGCCCGAATTCAATAAAACACCCCAAGTAAACCaTAAAGCGCGTGATAAATTTAAAGCGTCCTCTTCTGTATTTTCTGT
>contig05037_509_607
GTCCGATTAGCTTTGTCACTTGGATAGATGAAGGATGCTTCTCGTCCCATCCCTTTATCAACGAGACCAGGTCCCACACAGCTAATACCACTGTTACAC
>contig05042_405_567
GTTAGATGAAATGATTCATCAATTGTTTTTTGACTAGTTATTTGTTTTAAGAGTCTATTTGGTTTAGGTGTAAGTCTAGGCGaCGATATTGGTGAAATAGACGAGGACATTTGTGATGTAGATGTCATTGATGAAACTGAAAGTGATAGGGAATTTCTATTAG
>contig05065_2732_2893
CTCCTTCTAGACTTGAGTGTTTGCTTTTTATTGTATTTTCATCACAGCAATAAAGAGGTGCTACACGTTCAGCTTGGCATAAATTGAGTGATTTGtCAAGATCTTTGGCTATTTTATTAAAATTTTCATCATACAAAGAGTTaCCTAAACCGCATACTGAAT
>contig05067_7059_7243
GGGTCGTAAATTTCTTCAGATCCTTCTTGAAATTTTATAGAGGAATTTATATTTTTCGTGAAAAATTCTCGCCTTACATTACATTGTCCCGGATTAAATCTAGATAATTTGAAAGCTGAACTTGATGGGCTAAAATGTAGTCTAACTTCAAGGCCTTCATCTTCAAATAACATTGACAAAGTCGG
>contig05067_7488_7579
GGTGCTTCGAACGTGTAGGAACCTTCTTTCATGACTTTTTTACATAAATCACCTAAAGGAACTGTCAAGTTTTTTGCTTCGAATAATTTCAA
>contig05073_16_57
TATAGCACTAATGAATCATGGCCAAGTAAAATGTTGTGGCAG
>contig05077_201_325
cTtCTTTTTCATTTTCAGTTAGAaCTTTTTtAAGAGCTACAATTTCATTTGTTTTTTtACATTTAGCTTTATAGaCCTCACCAAAAGTGCCTTGTCCAATTTTtGCAACATGTTCATATTTAGTG
>contig05079_965_1066
GGACTTTTTAAACATTCAGATTGGATATACtCGTAAACTTGATAGACCATGTCGTTTATTAACTTGACCTCTTTAGGATCGTCTAAATCACTTATGTTTGTT
>contig05082_556_724
ATAAACTTGAATTAAATAaTCACTTGCTTTCTTTGAATAAAGTATCTTtGTTTTATATTCTGAATTAGCCGCTGCACTTTTTGTAGCTGCCAAGGTACTCATTAAaGAAAAaTCATTCTCTTGgTGAACAGCCAAATTaCATTTAGTACCATCTGTCACCAaTAAAAaT
>contig05085_3837_3993
GTTTTTTGACCATTTAAATTGTGATTTATATTCAATTGTTTtCTTTTTtGTTGTTCTTCGGCGTCCATTGGATCCATGCAAACTTCTTTTGACGATCCATACTCGGGAAATAAaTCACAATTCATATGTTCAGGCCATTCGAAaCCAAATTTTTtCA
>contig05099_972_2439
TCTGAAGAATTTTTTCAACCTGAATTGCATAATTGaATTAAAAATTACAAACGAGAAGAAATTGCTGAAACGGAAGATGAAGAAGAGAATGATATCGAAGAAAAAATTGAAAAATCGGTTGATATCAATATCAATCAAATTGAAATTGACGATGACGAG
>contig05100_1063_1254
TTTTtAAATtGTTTTAAAGAaTATTTCAAATGGGATAAAAGTAATGGTGATGTCTTACACGAGATGTTATTAaTTAATGAAAaTAAGGCGCTGGTAGAACTaGAAAaTTGTTTATTGTACGgAATTAATCAGACTAATTTAAATGAAATACGATTTTtGACTGAAAGTTCTAGACACTTGACTAAGCCGACA
>contig05103_754_942
ATAAAGCTCTAGTATTTGATTTTAAtCTCGGCGAAAATTCAGCTAAaTGACCAGCTATTTTTtCAATCATaTGTCGTCTCATTTCACTATTCCATATGGCCTCAGGCGTATCAAACTCACCTAAaTAAATTTGAGCGAATTTTTCATAGCCATGATTTTCCAAATAGCAAATCATGGCCTCTGGATAAa
>contig05128_1_111
GATATGTTCATTAGACATTACGGACACAGGTATTACAGAAATCAGTACCGAGACCATTGGAAATTTGAATCCAATCTTCAAAAATTTTATGCAACTTAACCCTCAACAAGA
>contig05128_1060_1216
ATAGAATACTTTGATGTGTGTGCACAAATTTTAACTATACATGATAACAATGAATTTATATGTACGATTAATGATAGAATACAAGAGTGTAGAAAAATTTCTATGCCGAGTCCCGAGTCTTCAATTAGAGAAAGATATCAACAAAATAGCTTGgAGA
>contig05131_953_1053
CTAATGTATTtAAAaTGTATTTAGCTTTAAAaCACAAaCAAAaCAAAAaaCATGTATTTtATTtATTTGTAaTCTAGAGTAATGTAATTTGTATTTAAAAC
>contig05147_1012_1188
TCATCGAAAAAATTCAAGAAATTTTtAaTTtAAATTTGGAaTATCTTAAaTtAAaTGAGTCAAAAGTATTTTCAACCACTGATCCCAAAGAATTATACTTGCCCAAATTTtGTTTTTtAATtAATAaTAATCTAAATGATTTATGTAAAaTTATAATTACCAAAGAATATGTTCCAG
>contig05159_1111_1254
GTGTCTTGTTATTTGTAATCATTTTATCGACCCATTCTCTGAGCAAATATTTTCTGTCTATTCTTGAACCGGTTGATTTTGTCGTTGGGTCACGGATTGTATTTGGTATAAATTTTGAACGCCCTCCTCCTAAAATTACCTTTT
>contig05169_5_110
AAAaTTGACGATTTCCCTACACAAGTAAAGCCACAAAATAGAATGTCAAAAaTTAAATCATATGAACTTTTATCCaTTTTGAAAAaTaTAaCTGATTAAAAaTTTt
>contig05193_18_114
gCCAGTTTACTATCTATtAAATTATTCAAGCCATTAGTTGATGTTTCATTATTCAACCATTCAAGCATTtCTaTaCCAAaCTCTTCAGCCgTGTGAa
>contig05196_379_565
AAAATCTCTTTCCCACAAAAAaTATTTTCAAACCTCAAAAATGAGTATTTTTGTTTGGATGACGTGCAAAAATTGAATCTTATAATAAATATGAGACTGTACCGGTTTCCTTGATGATGACCCATGCTTACTTCATTGAaTAGGCCAAAaTTATtAAGATtAACCCATATATGTagATTCaTTGGtG
>contig05198_225_399
ATAAaaTTTAaCTTACCTAGATAATGTAATTACTTTTTTTtAAAAAAaTTATTTtATATTCTTTTATTAAATATTTAAAGTCTTAGAATCACCCGACATCATATGTAAATATCTACTATGTAAAtATCTCCTTTATTCTATTTTTAGAACTATGAaTTGATTAAAAAATTTTTGA
>contig05228_281_411
CTCCAGCTAAAAaTGATCCCAATATACTTAGAGATTGTCCTATTAtCCCAGTCCaGAaGCCAATAGTTGTCGATGGTATTTTACGaTCAaGCAaaTAAAtcGgTAataaaTTTAAAGaTGaCTgTtCGCCT
>contig05232_698_908
GCCcGACAATGGATCTTGgTATCCAGCCGATTTtGTTCCATTCTGTTTAAGAATTCAAACATATTCCATCCTTAATAAGTTTCTATTATGGGACTTAATTTtGTTAATACCAaaTGTAATATTTGCCATATTtCTCCTATTCAAAAGTG
>contig05241_1596_1700
AGAAGCTCCtCTTTTAAtTAAACCTTTTTTGGAAAAAATGACA
>contig05243_1146_1361
AATATCGAAACAGAAAAAGaACTAAAAGAAATGGAGAGCATACTTAGATTTGTATTCGAAAGTTTTGATGAAGACAAAAGCGGGCACCTTGATTTTTTTGAATTTATCCAATGTTACTTTATATTTGAAGCAAAAAACACCAAAAACTGTCAGAAG
>contig05249_7_239
tTTTTACTTACAGCAATATCATTTGAAAGAtTTTATATTATTTATaAACCAATGAGTATTAAATCAATAAATCAAAAGTTATCATTAATAATCATATCAGCATGTGTCTTTTTCGGTGTACTATGGGCACTATTTCCTGTATTTGGCTGGTCTCATTATTCACTTGAAGGAGC
>contig05250_2683_2810
CTCGTCTTCTTGATTCACACAAAGTCATATTATCTGTGCcGTGGAGAGTTTGAaTTCGAGTTGATTCAGTTATTGCTGAAAATGTATCCGACTGATAATCATTATTTTTATGCTCACTTTGAATCATA
>contig05267_17_138
TCCcTGAATAaTTtAATTATATGgCTTtGTTTtAaTTTTttAATAAAAaCGTATAAAAaTTAACACATtCtCTTAATtCTAATTTTTAAACAaTAAAAAATTCTTAATAGCATTtGGTAAaT
>contig05268_4_153
TTTAAATGTTTTTtAAATtCAAaTTATTAAAaCTcAAATCGAAATTATTACCTaTGAAaCATTTTACTCGATATGCCGTATTATTATTATtAATCATTTCATGCTTTTACTCAATTAATCTTCTTAACATTAGTAATTTTTCATTACGTA
>contig05295_2446_2615
TGGCTAATACAAACAAAACACTCATAGCATTAGCTTTAGACAATGGTCAAGTTAGGTTTATAGATCTTAATTGTGGTTCATTTACTCATACACTTAAAGCTCATAATCATGGTCATTGTGTGTCTGTTCAATGGTCGCCCATCGATCCAAATATTTtAaCtAGTGCAGGG
>contig05305_5233_5494
CTCGTTGCTTAtTTAAAATTTaTCGCTGATACTGCTATAGAATATTCTGATGGGtCTCATGATCCTGTACCAAGTCCCTTGTTACTCATTTTATCCAGACTTTGTCTTGAATTTGAATCAGTTGCAATTGATTATTTGTTAACCCTTGCAGATGAGCAATTTTTTATAAGCAATAAAAATGGTGTTACAAACaAAAAAG
>contig05316_522_703
GTTTTtCGTCATTTTGATTTTTGTTAAGAaTTAAAGTAGCGAAaCCGCGTCCATTTATTTCTCTATATGTTTGAACTTGTTCATCTTCAACAAAGTTAACAAGCTCAATATGACCATCTCTAAAAaCAGATACTGAAGGTATTTCATAATTTTCCTCTCTTCTAAACTTGGCATTTATAACA
>contig05344_223_385
CAAAATTTAGACCATAAATCTTCTGAATCCTCATCTAATACTtCTTCTAATTCAGTCATAAACATTTTtACCCATGCATTCATTTCATAATTTGGCAATGGTGGAACCAGAAATGACCTAGCATTTATCATAACTTGATATTTTATTAGATTATCAACTTGAT
>contig05345_109_201
TAAAGATGCGCATCATACGAACAATTCGACACATTACTAAATGAAATCGAAAGTGATTTGATCGAAATAGAAACACGTTTAAATtATCCAGAG
>contig05345_1864_2023
TGAATTGCAAAAATAGGATCATCACTGTTATGCGGTATATTAACTTTGATTGTTCCATCGAGATTGACTTTAGCAATTTTTCCTGTACATGAATtGTTTACTTTGTTACCAGTGATTATATCACAATATTTACCAGGTGGTAAACTTGTTTTtAAAACAT
>contig05356_876_992
ATTTGGTGAAATCATTAGAACAAGAATTGACTGAATTCgAAaGTCGTCATCTTTCGAAGCAAATTTCTTCAGCGTCTATGTTATCTCACGATTCTGGCGTGTCTTCGTACTACGGGG
>contig05353_237_1236
AAAGGAATAAATATTAAAATTATAAATTTAAATAGATGAATCTGAAAGCcACATAAATGGCGGAATGGAATCAAAACTTCAAGCTATAACAGCCAGAAATCAGATTTATAAGAAGTCTTCAGAAAATCAAGAaGAAAACTCAAGAAACACTCCTTGCAAATTAAATCTAACACATTGCGGCGA
>contig05360_330_486
CAGGTTTAAATGAAATTGGTAAAATAGACACGGAGCCTAGTTTGCTAGGCTCCGACGCGAATACTTTATCTTCATTTATTTTTTtATGCTCATTAAAACTTTGTTTTTtATTACGTATATTCTCAGATACTCTCTGCGACAAAAATGTAAATGATTT
>contig05365_637_796
TAAAATTATAGAAGTAGAAGATACAACTACACGTTCAGATTATCAATCAGCCAAATCTAGTCAACCACCGTCACCAATTTCCAATTCACAAAGTCCCAAAGAACAAGAGCAAGAGACTTTAGTCGAAGATTTTATTGAACCAAGAGCTCCTGCACCACCG
>contig05368_59_269
GTGCTAGTTTTGTTTCAAAACCGTTTGAACACTGTGTAAACGTAGTCCATGTTTTCGTTAACTTTATTTGGATTGTACTGGAAGAGAGTCGTCTTTTCAAATAAAAAGCATACAGTCGAACCTCGATATAACGAAATGGTTGGTGCGAA
>contig05375_9_159
ATCGATGAAAAAGTGGCCACTAGGTCTTGGCTATCTATCAATTTTTACCACAGCCTCTATTTGTATTAAAAACTCTATAAAATTTGAACGAATTGATCTCGATTTAAATgAGGAAATCATAGCCGTTAAAATTTTATCATCTCAAGTAAAC
>contig05378_924_1115
AGGGGTTAATGTTAAAaCTTGTATTTGTTTTGTAGAATTATTACCAGATActGTTTTAGTTGTTAGAATCATGTTATCATTAGTCACTGTTGTCGTTGTGGATGAGTTTGTTGAACATACTACTCTTGTAATTGTTGGTTTAGTCTGAGAATTTTCATTATTTGTACAATTAGTCAGAACAGCTGCGCTCAG
>contig05383_1934_2042
TGAACGTTCtCAAAAAAgACTACgtagtatagaagaaagatctcaaatgagacatttacaagctgagtatgagcgtaagcaaGCTGAGATTAATATCaaaTTGaaaGAG
>contig05385_9_207
TTAAATTTGGCACCGAGACATATCATACCCTTTTCATGCGACTTTGtAGTTACGCTGGTATGCATTGTGTAGACATAAAAGGTCATTCGAAAAGTGTTGGCTATGAACCGGgTATGAAAATTCAACCTGGCAAATTTACAAaTACAtGGAATGCTGTTTTAATTGATGGCGAATGGAGATTTGTACAATGCAATtGggg
>contig05386_540_775
TTAGATTCGATTGAATTTaAAAAATATATAAGGATGTTAGATTTGGAATTAATACCGGAGAAATCGATCTCCAATGAAAAATGGCAAATTATTTTAGGCATGTCATTATATCAAGTAATTCAAATTTTGAAGTCAAATTGTGACACAATTAAGAGTGTTCAAATGATTTATAACGATAAGG
>contig05393_1_187
GAAGAAAAATAGGATATTTGTTATACCCAATCGAGGATTGTACAATAATACTGAAGTATTAATTAGAATAAGCTGTAAAcCGGCAAATGTAAAAGTAAAATTAGGATTTATAC
>contig05382_2077_2251
ATTTCAGATaGgATAATTtATTtATTTtGTgTGGGGCAATGCAAGCTATAAAAaTGTGTAGtGGTTGGTGATGGTGCTGTAGGTAAGaCaTGTCTaTtGaTTTCTTATACTACTAATGCATTTCCAGGCGAGTaTATACCGACTGTATTtGACAaCTTTTCGGCCAATGTAAtGG
>contig05412_1011_1166
CCTGCAGAGAAATGTTCTtAATTTGGCAAAATCACAACAATCTGATTCTATATCAATTATTCCCCATGGATAGGCTCGTCCTCTAATtCGTTTTCCACCTACTTCCATTACAGTATTGCTTCcAATTATACCAAAAGGTATCGCATtCtAAATTTA
>contig05412_1011_1661
ATGACGAtGAAGaTTTTAAAAAACTaGACAACGAAATTAAGaATGCGATACCTTTTGGTATAATTgGAAGCAATACTGTAATGGAAGTAGGTGGAAAACGaATTAGAGGACGAGCCTATCCATGGGGAATAATTGATATAGAATCAGATTGTTGTGATTTTGCCAAATTaAGAACATTTCTCTGCAGG
>contig05420_639_847
CTTCTTATGTGTTTGCTTGGAAACACTGGTGGTTTATTCCAGTATAAGCTAGAAAACAATAAGCATAAAATTaAACTTGTTGAAAATTTGGAATTTATTCATCCAGCCGAAGTTGAAGTTTGTAACAAATTAGCTGAATTAGGCAACTTTTAT
>contig05424_2078_2182
GCGTTGTTCAAATTCGTCAATTGGTTGATCGTTCGGATTtACTCGACCGAATTGATCTCTTTTAGGTTCAATTAAAATATTGTATTTTGTGTATTTTTCTAGTAA
>contig05428_20_147
TtaCcTCCCAAAaGgCACCGaCAatAAaTTtATTTGGcAAAGAGTAtCCGACaGAtGATtGGAcAAaTATAAaCAAAaGCaTACAAGATAAACTGGAACGAAATTTAATACACCAAAAATATCATCCT
>contig05438_227_428
ATTTTTAGGCAATTATTTTGATATTTTAGATAAAGATATAtTTTTTAACAGAAATGAACAAGTTATTTTCAATGTTCATTTTAGCtTTTTTGGCTTTAAATTTAGCCCAAGCTGCTTCATTGGAAAAATCAAG
>contig05457_840_959
GGGCGATCTTTCAATAGAATAAACCAAGACTTTTTGGTTTAGACCTGGAGTCTTAAGCAAGCGTATACGGTTTTTATtAAAAAAaTtAATTTCTACTTTAAATGCATGGTCTAAAACTGA
>contig05457_606_752
CGCGTATTTAACCCCAGGGGTAAAAAaCGAAATTTTGCTTTTTtCCcATGCATCCATCCTGtGTTTTGAATTTTTTATCAACATACTTTTGATACTGAGTTTAAAGCGAATTTTTAGTTTTAACACGTTAATCCAAGATTAATCTTA
>contig05461_503_591
CCTGGCTCAGAGCTATTCAGCTCAGGACCTATTTAATATAGTGAATCAAAACACCAATCTTGGTCTTTTTAGCTATTAAAAAAGGTTAG
>contig05438_1_151
GAGTATttGGATTaCAACAGGCaCCAGtCAATACATCACAAATTTGgCATGtaTCTCcAGAGCATACCCAaTCGTAGTAATCATAaGCAGCATAGTCCATaTATGATACATCCAATGGAAACATtAGGAaTTTGtCTTTTTtCTCTGGTTC
>contig05469_1229_1446
AGTAATTCGAAGTaAAAATGTCGATCTcGaAAAACCGATTGTGACATATTGcCaaAAAAAcCCTAGAgGAAGTGcCTTAATGtTTGtTTTAGAtTTTTTGGGAGCTGaAAAAGTATCACTTTATATTGGCTCTTGGGGAGAATATTCaAAGAGAACCGGT
>contig05469_1602_1785
GCTGTTTCGTCTTAAGTAAACGAGTTTGTGAATCAAATAAATTTGAATATGGTATGTTTAAGGCGCCTGGAATATGACCTCGATTGTACTCGTCTATCTCTCTAGCGTCAATAATCGTTTCATTTTTtGCTTTtATAATTGTCTGCATATCTTCAAAGTTCTTGTACAAATTTCTTCTTAATTT
>contig05470_641_750
GCCAGTGGCAaTTTAACAAAAAATATATAaTTGTCTAAATTTTTGATTTAAGTAAATTTAATTtATTGATTTGGAAATGGTGATGGTGCTGGTGATTGTTGTTgttGTtg
>contig05474_496_620
TCAACATTATGTCACTAAATATAAGTTTATAAAAATCGCTTTAaTtGTTTTAAAATAAATTAaGAACAAAAAATGTTTAtCTCTAATTTAaGTTAAGTCAAGTTTAATTTTTtGGACATTTTTtG
>contig05483_397_573
GAAATACTCTAGAAAAATTCAAATTTTCAAATTCATAATTGAAATTCGTATTTAAAAGAAATAATAAGATGAAAGCTAAACAGTGGAtaTTGGTAAAACATTTTGAAGGTGAGCCAAAAGATGAAGACTTAGTATTACAaGAAATCGATCTTCCTGATCAGCTCAATGAAGGAGgTA
>contig05485_2410_2576
GACGTTTTCTAATTCTGCTCAAAATGTAAACGAATGCGGATCGCCGTTTAAAAATTGCAATCTAGGTAAACctGGAATGATTAATGTTCACATAGTACCACATACTCATGACGATGCTGGTTGGCTAAAAACAGTTGATCAATATTATTATGGAGCTAATACTGGCC
>contig05485_2669_2832
TAGATACTGTtATAAaTGAATTAGAAAAaGATCCTACAAAAaGATTTGTTtATGTTGAAATGGCATTTATGTCTAGATGGTGGAAAGAACAAGACGAAAAAaTGAAGCAATTAGtAAGAGTACTtGTAAaTGAAGGCCGACTTGAATTTGTtATAGGAGCCTGG
>contig05492_8_176
TCTTTCTAAGAATTTAGCAAAaTTAGATTTGTCTTTAACATTATAGAGATTGTGCACTGAAGGCTGTATGATTGGCTTCGAATCGTTTTTCGTTTCGATTTGATTTTTATTTGTTTTCGATATGACTTTAGGATTGAAATTTAGTGTTTCAGTTGTAGATTGACTTGAT
>contig05495_260_423
TTTGAAACTTTTTATAATCTCATTtATTTTTTCATCATGTGACACAATGCGCTCAATTCCATTGGATTTCTCAATTAAATTGTAACCTCTTGGTGAATTGGGTACAATTATTTTACATTTATTCAAGCAATTGAGTAACAATTCACGACAATTTGTCTCCTTGT
>contig05493_329_450
AGATAAATTAAAATTTGATATTTTATTGTTTATAATAATATTTAATTtAAATTGATAAATTAATCTAGAAACTAGTTtATTTTTTTGCTGAGAGTTGTAAAAAAAaGAGCCACaGTGtCGAT
>contig05498_251_412
TGAAAATTTAGATTTTGAAAGAAACCTTGATTATAAATTAAACATTGATCTTAATAACAAGCCACTTTTAAAAAATATATCCCAAGACTCTAAAACATACAAGCAATTAAATGAAAATGAGCTCAGAGCAATAATTGAATTTGTTAACGAATTAGATGAGAA
>contig05506_780_904
ACTTTTAAAAGTCGAAAAAGTTTTTCGCTTAGAATACGTCTCTTTATCTTTCGGATTTGGTGATCTCCCATTTTCAGTCATAAAAaCATGtAAaTAAATtGAACCATTATTTTGCATaTtCTTTA
>contig05499_538_734
TAAAGTTCAAGAATTGGTAAATTTATCAATAAAGCATAACTTTTTGATTTTTGAGGATCGAAAATTTGCCGATATTGGCAATaCGGTTAAATCACAATATAGCGGAGgTGTCTATAAGATAtCACAATGGTCAAATTTTGtAAATGCTCATTCCATAGCTGGTtCCGGTtGTGTTCAAGGACtCAAaGAaGCTGCTc
>contig05511_1155_1234
TTTTTttCATAATTATTTtATTTAAAATAAATGAATTAGATCATTTTTTTTtAAaTTATTTTTCTGgTACGGCATATTCG
>contig05516_430_618
TTTTtGTTAAAAAaTTTTTTtAATACTAAGATTAGAATTATAAAAAAaTAATCTTAAAATTATTATCGGTATCATAGTGGCAGCTAAATGAAATCCTGAATTTATCAATAAGTTGTTAAATGATCTCTTTTCGAAATCGACATGAGGCAATTCTAAAAGAGCATGAATTATCACAATTATCAATGACAT
>contig05517_13_210
TTAAGATCtttGACAAGTTCTAATTCAACAGTCTCGTCAGCTAATGaaaaaTTCAAtttAATTGTATTGACAAaTAGtCAGCaGAGATACGAATTATTACCAaTtGCTAgCCAACAaGCtCAGCAATTAACaaCACAATCTCAATCAATAAACACAAAGTATAAGAGCCAAACTCAAAATGAGGATAAGACAAAGCGA
>contig05517_1865_2025
AGATTAGATAAAATAAATGACATAATGAATGGACGTAGAAAATCGCCTAGACTAAaCAAAATCGAAAATTCAACCGAAGAACTTGTAAACAATGTAAATTCCGAAACAAATATATCAAATGAGCCAACAAGTTCAAATAACCATCTAGTTACGAAAACTAG
>contig05529_236_389
TTGACATtCAATATTTtCAAATATTTTTAACTCCcATGGTTCATAATGTAGaCGACGTGGATCCTCACGCGCTGTTTTATAACCATCTCTTATAAATCTACAACATCCATAACGACCTTGTAATTTAGACAAAATTTCCTGACGAGTCAAATTA
>contig05531_394_513
TACCGCTTTTATTtGTTTCGCTTAATGCAATTAGCTTAGGTGTATATCTTAATTCTTCTAAGTCAAAAATATTCATGTCTAATTTTATCTCAGGCTTAGGTAAGACTGGTTTTATTTTTt
>contig05538_171_328
ATGTAAAATTGTTATAGAATACAAAAGAATATATTAAACCAAATTCTTTTTAAGGTGCACCAAATAATAAATACAAGTTAAGATTTTGCTGTTTTTGAGCCTTAATTACTCAAGTCTATTCCGAAAAAAATATTCCGAAAATATTTCGAATAATAGAG
>contig05541_34_146
AAAAAaTCCAGGATTTTTTTTTAaTGCTTTTTGAAAATTTTTCCAATTTTTTTTtGTTGATAAAAAATTCAAGAATGCTTAAaTCGTGATTTGTTtGTTTtATAAGAGGGGGg
>contig05551_1483_1660
GACAAATTTTCATATGGGCTTGGTGATAGCCTAGAATCGTtGGTTTTGAAGACATAGGAATTTTTAATCAATTAGTGAATCtAGTTGGGTCAAGGGTCCGTGTtCAAGTCCCGAAACCAGGAACACAAACAAAATAATATGTAAACAATTCGTTTTGAATTAaTCTTTACTTCCGGAG
>contig05558_727_847
GTTGGATAGGGGTCAATTTTCTTGAAAAACATTCCATCCTCTTGATTTACGACTGTTAATGAGTTGTCTTCTTCTTGAAAAAAATAAAACTTATCGTTGATAAACATTTTTTTAATTGTGT
>contig05563_852_1022
CATGAGTTATTTcGTtATTTCCGAATTTCCGACATGGAATATTCTTTAATAAATAAATTTGGTGTTGACGAACATGACTCAAAaTCTCGTTACTCTCTAAcGATGTtCAAAAAGTGTATCGAATATTAaGGCGACTCTTTGGTATTTTAaTTTTAATaGACAGTGCTTaaa
>contig05598_476_601
CCCTCATTGCATATTTACGGTCACAATGACGGATTAATTACTAAAAATCGTTCTGAAGAATTTGCTAAATGTTTCAAAAATCCGATTTTAGCTGAGCATCCGGACGGTCATTTTGCACCATTATCA
>contig05606_94_242
TTTTTCAAGAaTTTCTAaTTGTTCATCATtGTTTTTTTCTTTTAGCCTCAaCAATCtACAACATTCTAATGATCCACCATCAATCGGATGGGCCTCTGTATTGAAAAAAaaGAGACCAGTTTCAATTAAACATTCCCCTAATTAAACAA
>contig05608_53_191
TGAGTATTATGATGATTTAAAAAATCAAATAGATGATCAATATGAAAAAAAaCTTTTAAAATTAAAATTATCTGAGTCAGATGAAGAAGATTTAGAAATAATTCGGGACGATTTGATTGAAAAAACTGATGAGTGCTTG
>contig05590_709_847
ATAACTTTAAAATATTTTGATACAAAaTAGATTTAAAATtCTTAAAaTAaTTAAAGAAaTGCAATATATTGCCAACAATCCAGACGGTTTATCAAGCGAAATCATCGATCGCAGCAAaTTTCGTGATCACTACaCAAAC
>contig05612_732_907
GGCCTATTAAATATGCTGATTCATTTAAGAGATTAAATaTAAAACCaCCAAGGGGTTTGTtAATGTACGGTCCACCAGGTTGTTCAAAGACAATGATTGCCAAAGCGCTAGCTACTGAGACTGGATTGAATTTTATAGCCGTCAAGGgTCCCGAACTTTTTAGTAAATGGGTTGGT
>contig05621_102_215
CAACACTCTTGCACGCGTCTTCAATTATTCTATTGCTGTtCTCTTGAATATTATTGCTACTTAGGTCTTTAATAATTTTTTtAGCATTTTCAATTTCAGAATTTTCAACATTTG
>contig05619_1459_1564
CGCCCAAGTTTGACGTATtAACTGCcTTTGATCAAAATTTTGAGGTGAAATGCACACTAATGATATTAGAaGTAAaTTTTTaCCcTaTTTTCACcGCATACTAAag
>contig05622_1741_1840
TGGTAGTCCACTTTTAATCCTGGTGAaGTTATGAATTGTCTGAAACGTGTATAAATAaCGAATTCATGTACAGTTAGTTTTTtATTATCTGTTGTTGTGT
>contig05634_1542_1672
ATTAAGTAAAATGTACCAAAAATTAGTGTCATTATTGTAAATTTATATTCCGCCACTGTACGCTCAGGTGTTGTTGATTTTTTTTtCTGATCTGTAACTACGGACATTGAAGAGCCTTAAATACAAAAAaT
>contig05643_3154_3245
aCAAAAaTTAAAAaTtACAGACTTTTTTtATCATATTtATTTTtGTTGAAaTTATTCAGCTCTGATGAAGATGGGTCTTAATCTAAAaGGTA
>contig05659_106_432
TTAATTTATGTTATTGATGGTCTCTTGTATGCAaCTCAAAAAGAATTAAACGGAGAAGAATCTAGTGTATTTTACTGCAATCCGAAGCAATTTtGTGCCAATATGAGTGTAATAAGCGGAGAACCATCACTTTTTGGAATTAAAGCAAAATTTGAC
>contig05660_1274_1540
GAAaTTTTGGTGAAAGTGTGAGAGAATTGATTAaGAAATTAATTCCTGCTACTAGAAGATTATGGCAATTGACTAAAAtcaaaaTGttgccaaccccaGCTaaatttCATTATGtatttaatttgagggacttaaGTa
>contig05668_617_710
GCTTAATTtAGGTCGATCATAAGGATTGCAGTTTtCCTTAGTTATCAtaGTtATATTTTGAAATCCAGCCTCTCTAAGTGAATCAGCACATAAA
>contig05676_139_305
GAATTAACCTCCAAATTTGGAGAAGCAAATATAAAATTAAAGTAAATTAAATTAAAGTAGCGTTTCGACGGCCCCAAGCTGGGTTAGGTAGGTGTTTTACTCAATATAACACCAGGAGATAATTTGGGAACTCAATTGAATTTTTTTtGACTCGCACAGgATTTGTA
>contig05678_10_233
CTTTAACAAaCTAAATTATTACAATGAAAAaTTGAACGAATTTCCAGAGCCAAAACCACCTAAACCATTAAGTGAAGATTTTGAATATCAATTGaGAaGAAAAaTCAGACAAaATCAATAAAATTGATGGTTTATTTCGGAGAATCGTGTTTTtA
>contig05677_1180_1357
CtCTTTTTTAGGCAATGCTCTCAACATGTCCAATGTAATCTCAGTTTCGTCTGATTCAACTGGTACATTTTCCTTAGTCGATTCTAAGACTGTCtCTTTTGGTTCTTGCTTGACTTCGATTAAaGGCTCAGGAGCTAATtCAGCTAAAAAAAATTTTTTTTttAAATTTtGATTTTtt
>contig05683_1022_1223
tCTAGAAGCCCGTCACCAAGTCGAAAATCACCGTTGAAATCCCCAGTACAACAAACTCAAACGGATAGATATGGAAAAGACTCTGATAAATACAAATCTCGAGATTATTCTGgtCGAGATTATGACAAaGACCATAGGCG
>contig05688_827_1016
GTtAAACAAACACAAATTCCCAATAGTCCTTCTTGTGTTATTATACTAtGGTtATcAaGCGaTgCCATAGTGCCTATTGTAAAACCAATCactGCTAcTaCAaTtATTtCAtGgTAGTTAgTAaGACTtGcACaTTTTCTgCCGATtATtGCtGCAATaCCTAAAaTTATtGTTTTTATAtAAGGCGATA
>contig05692_1266_1427
GATTTCCTCAAAGGTGAAATGTGTTTTGTCTAATTTATTTATTTTGGATAAATTTGAGGTACTTGCTGACTTTTGGCTCTGAGGTTTATTGCTATTtAAAGTTGATGTACTGGTTTGATTGGCAAATTTTagtttGATAAACCAGCTTTTTCTCGACTTTCA
>contig05702_499_595
CTAATTTCTATTTTtGAAAAAAaTTTGAAAAATATaGTCTGAaGAAGGTGTGAGACcTACAAaTACTGATCCTCAATTTTGGAATgaaagatggaat
>contig05703_6_999
TAAAAATTTAAATTTGGAATaAAAAAAAGTaGTTAGATTTTGTGTCATAATGAACACGGATTACGTTTCTAAGAGAAGCATAAAGGCAGAAGTTGAATATGATAATTATAaAAGaAtAAAAGTAGaAGCaAAGCCTGAAAAAtTGAATGAtGCTgATGaTACaGaCGTGTCTGAt
>contig05711_7_132
atcagATTTtACTATGCGAATATCAGCGGGTATTCGATCTCCAATACGAACAAATACAtAATCACCTTGAACTAATTCCTCAGCTGGTATTGTTTTTTCTTGTCCATCACGTTTAACAaCaGCTTT
>contig05726_222_445
AGCGATGGCTATCAGCCGTTAGATACAATATCTACTTTAAATAGTCTATCTTATGATGCTAAAAAAGGTAGAATAAGTAAAAGaAAGATGCATGGATTTATGAGTCGTTATAAGTATTTAATGAAAAGTTTTAAGGAAGTAGGCTACAAACAAAATTTTCATCCAAAC
>contig05726_1698_1845
GGCTtATTGACTTTTGAGTTCGAtCTaTTTAaTtGATCATTTACAaGGGGTgACTTGGAAACaGTGGATTTTTttAGACTAGGACGACTTATCTTAGACTCaTTTTtAGCTTTtAAtCCATTTTTTtcAGtAGTTTTGCCGATATTCA
>contig05736_400_583
TTATTtAAAATCTAAAATTTACACAAATCTATTTCCCTGAaTAGTCAATTTTtaTtAAAAAAAAAaCAaTTCAATAAtATTTtGaTAaTAATtCATTtGAaTtACcATgTGGGAGTTTgAGGcTCTAcTtCATCATCACCaCTAGCTgCGTcACCCATAtAACTTTCctCTTCTGTTtCATCtA
>contig05741_678_846
TTACCTTTGCATCCATATCAGAAATAAGAAAAACTTTTTGATAAAAaCTAGTCATTAGATCAATACATGTGTCGACTATAGCATCGGCTTTTGCTGATTCTAAATTATTActacctgctaaattatattctctagctaaatatctagctatagttaatgactgtggaag
>contig05750_165_296
CACGCTATAACTATCGAGGGATTAGGGTAAGTTTTtATATACAGTGGTTCTTGTATGAATACCAAGCGTTAAAATTGAAAATTGTGACTAATTAACATGGCTTACGGTTGACGTTACATTTTTATAAGAACC
>contig05750_1763_1916
CTCAGaGGTAAAATTAGAACTAAATTCTGGAAAGAAATATATTTTTTtAATTTTAAGACTACTACCCTGGTCGTTCACATGTTCCAAAAGTGAATGTTCATGAAcGTTCTTGTTCATCCGAATTCATCTGAACGTTCAGAAATGTTCAAATCCT
>contig05754_159_300
CCATTGTtCGGTTAGACGTTCTTCTTTTAATATGATAATGTATGGCACATGCTACCAGACGAATTTCAGCCTTGAGATTTGGCTGTGAAACAGTTGAATCATCAATATAAATTGTGGAACAACTGTTAAATTTTTTAGATAC
>contig05756_1931_2062
CTGGAATTTTGAGTTCACAaTTAGGAGTACCAACAACTAGTGGAATAAATTTTTtGGCAGTGACTTGTTTGATTGGAaTAGTtGGGgTATTtGGTGGAATATTACTCATTTTtCATTaGAAAAAAaTCACCA
>contig05757_337_443
GTCGAACAGTGTTtGTTTTAGGAATGTGCCGATCTCGATCAGATTGACTTGATGGATCGAAAATATTCTAGATTGAGATTGCTCGATCATAATTTTtAaGGTCTcGG
>contig05760_2394_2543
CTCTTTAAATAAGTTTGAACAATATGATCAACCAATTCTGGATCAGCCACATCTCTAAGCTCCTTGTGTACTCTACCTACAAAAAAaTCAAATaTTTTtGTTCGTTTTTtCTCCTTATTCTTGTATTCATTAATAGCTTTTGGATTTTGT
>contig05764_184_370
AAATGCGGTTATTTATTCAAGATTATTTAGCTGCTTTAATGTCACAAAACAACGGTTTGCAAACAGTTCAAAGCTTTGTTAATACAATGCATAGCCCATCTAGTCAATGTCCTTTTCCTAGAGTTTTACCCAATTTTGTGTCTGTTTGTCTGGCGGCGATATACAGTTGTTTTGAGCAGCGTAAAAA
>contig05764_14_100
TATTGTTTGTTTGGGTCcACTTTTAGAAAAAAATCAACCTTCACCGGAAATTTGTGATTTTTTTAGCAAACATTGTAGAGATAGCCC
>contig05766_942_1048
TGAACCTGCTCGTGCTCTtCTTGGTGgTGATGGTtGATATTCATCAGGATCAATGACTTCcAACTCAAATTTGTCACTTTTTTCACTTTCTTTTTtAAGGATTTCAA
>contig05766_1107_1257
GCCCAATTTAaGTCCAGAGCTTGATGCGGGTGAATTTTTGTCAATTTCTATCACATAATGTGGTCCTATTTTACTCTTACCAACTGAGAATCCAAAACCTTTACTACCAGGACTACGTGACATAATAATCATTCTACTACCTGTAATATTT
>contig05744_2638_2723
AtcGTTTAAaCATGATATTTGACGTGATATTtCTTTTTtAGTCGgTGTCCATGACGTTCGTTTTAAAACAGGTTCTACAATTTCAG
>contig05774_310_442
CCTATTTCCACCGTGTGCTCCTGAGAAAGTCTCGAATGGACGCTTCTATGAGAGCTTATCGGGTCCAACATGGTATTTAAATTTTACTCAATATGGCCATGCAGATATACTCGATGATTTTCTAAGACTACCA
>contig05784_603_766
CATTTTTATTTtGGTTCAAAaTTATCAGCGAGACAAACGCCTAGAAAATGAAAGTTTAGAACAACAAATAGCTAGAATAGTATCAAAAGTTGgACcAaGTATGCTTCTtACAaGTACAGCTGAGTCATTAGCTTTtcTACTtGGTGCTTtGACAaCAATGCCAG
>contig05788_2_171
CGTAATTCCGTCCGATTGGCTATACGTAAATTGACGTATGCGCCACCAACACGTGCACCACAACCAGCCATCGAGGCCCATAAAGATTTTATGATGTCACCAGCGCCATTACATCTCGAATGTACTCTAGATAAAGAAATGTACTATCATGGCGAGTCAATAAATGTTAA
>contig05803_112_224
ATTTtGACTAAAAAaaaTaGAaTGATTTtATTGCTGGTTTAGTAGCAGGTACATTTTCTTTGGCTGTTGGTCATCCGATAGATACTGTTAAATCTTTAATTCAAACAAGAGGA
>contig05815_831_997
CTGATACAGTACAAAGCTGAAAAAAGTTAACAAAAACACGAACAGAAACAGGACACTGTTCGAAAACGCCGTAAACTTATTATGTAATGTATGAATTTTGAAGTAACATTCCTGAGCTGAAAAACTTTGGTTGTAACTAAAACAATACAAACAGTAACATTTTCGTA
>contig05815_2041_2248
CTTAGACAAGATTTAAtTAAACAAACAGAACTTAGTAATAAATTAGAGTTAtTaTGCTGCCAATATAGAcAATGGGTAGATAAATTGACTGTTGATGTAAATGAATGGAAGGCGAAATATATGCGATGCG
>contig05839_846_1027
CCCATAAGaCCCTAAAAAACaGCAAAAaTTGATAATATTAAATATTTtAGTTAACATATCCcTAAACCCAGAGTGCCTTTGGTCTAATTTTTTtCCCCTTTCTATTATCAACTGAATTTGACCAAAAAAAaTAaTAAATTCAAACACTACAAGTTTTTGCTTCATAAACATTTTGTTAAAAT
>contig05844_1011_1205
ACAATtGTTTTTTTTttCATTtGATTTtGACATTATTAATTtGACTTTATTTTTTtGTGATAATTtCAATAGCCGGTGATTAGAACAGCCTGATATTTtCCACATtCCAACCGCAATCACCTGAAATCAAAAAGAAAATTAGATTCATGACAaCAAATGAACACTTTTATTGTTtCGAAGGaCCAAAAATATTtG
>contig05849_580_676
ATAGAATTGAGTTAAAAATTTAATATTTTTtAAAGTAATTTGACATAATTTTTTAAATGTTTAAATTGTAAAATAAGCAATATTTTGTGTACCGAGG
>contig05853_464_620
TGCCAGCTGAGCCTTTCTTTTtGGTATCAACTTTTTGCTGTGATGCCAAAATAGCCTCTTGATTAGCCATGTCCTCTAAACGTTTTCTCTCTGCATCTAAAAaTACTTGTCGAAATgCTTCTCTTGGCTCATAAACTTCCATTCTAGCTGCGTCTAA
>contig05853_899_1084
GGAAGAATAATTTTagCCTTTGGTGGAGTCGGTGGTCTATTTGAAAATAATTCATCGTTGGCTAAAATTTCCGGTAAATTTTCAAGTTGTGGTAAATTTTCAATTTTATTATCAGTTTTGGCATCTTTTTTAGACTTGGTATTTTTTTGGGATTTTTCATCGGTTTTTTtGAGTTTTTGATCACTT
>contig05854_2414_2514
AAAAATTTTAAAAATTCAAGTATTTCAAAAATGAACTCGAATGAATCAGATACAGATAACGATTCAAAaTTGCTGAaTCACAGACCTATCAAAAGCGACCA
>contig05867_26_272
AAAATATTGAGTTTGATCAGAGAACATTTTTCGGAAAGCGAATTTTTGtTTAAGTCGAAAGATCAAGTTaAAATAAtTGATGGTAAAGATGAGGGTTTATATGGTTGGATTTCGGCTAAtTATTTTGCTGAAAAAtTTTCAAAAAAAAGTGaCCCAGAAACTACGATTGGTACACTTGATTTAGGAgGTGC
>contig05868_446_627
GTTTTtCCCAAATATAAAATTGATTTAACATTGTCATAAAGTACTTTCGAATCTGTTTTTtCGTTTAGGAACTTATTGACCTGTTGcTTTTTTtCTTCTAAATTTATCATTGATAATTCTTTTTGTTTCGATTGAAAACGAAGTATTTTCGTCTCGAATTCAGTAAAAAAATCATTTcTtAA
>contig05874_474_716
GGAAAATATTCTCGTTATCCTGAAaTTGTTAaTTTTaTTAaCAATaTTGTTTTtGATAACCcTGATATAgCATCAAGTTATtCAgCAGgTAATGCTAAGaCATACGaaaaTaGagaGCCTaaaGttttagttcttaaaaCaaGTACTTCtgtaaaaagtgtttggttagactgtggaattca
>contig05874_113_312
GAAAAatCAtATtCAATTATtaGATTCTTGGGAaGACAATCCAAACTTCGATGTTTGGAATCGAaTAAAAACAGTAGGAGAAATCGTTGATGTTGTTCTATCACCAAGCGCTTTTGGAAAATATGAaCCACTATTTAAaT
>contig05879_915_934
TCACTTATAATATTTGATTT
>contig05903_1720_1905
AAGTTAACGACATGTTTTTAAACCCTAaTACCTAGCTTTAAaGAAaTGTCTGTCTTAACATTAGGTTAaTTTTTTTtAATTtCTCTCTTACTTtATTtGTCCTTACTTTATCTTAATCGAAGACTTGTCAGTATTTTAGATCGACATGTCGTTAAATTCAGCGCTAAATTTtGCAAAATAATTGAG
>contig05912_12_151
TGCaaacaaatCCAAACTCTTCTtCGtCATCAAAATTTTtCAaGCAAAAAGAaTTAGACGATTCACCATCAGAATCATTTGAGgTTAaGGCTAAATAATAACCATTGCTTATCTCTAGTTGCGAACTGTCATCGCACAAG
>contig05929_417_506
TACCCATGCTAGACCTGTAAGAAGTGATAGCTTAACTTGAAATTTTCCAAAGCCCATTTTTtCAACAGCTGAATCAATTGTATAAGTAGC
>contig05941_7_121
ctttttaatttagacacatggctcgagtcgtttttcgaagcAATtGACTTGATTGATAATGTTAAAAAAATGCAGTCTCTTAATgTTTCAGATTATGaGTCATGgTTAGGTCCCA
>contig05948_1_94
GACATGaaattttGGAGTGaaaaTTCTTATTATAAtATGTGTTGtCCAATTAGACCTAAAGGAGTTTAATTAAACAATTTaTCAAtGAaTCGCG
>contig05949_1163_1322
TTTGAGTTCTTAAAAAAAaGAAAATATAAAATATCAAAGAATTGGAATAAGGAGAATGAATCTACACCAGAAAAATACAGTCCCATtGTTGATCAA
>contig05965_18_140
AGAAGCTCTTCACTATCAGGTTGCGATCTAAGTGCTATTTCAACTTGTTCCAACTGTATTTGGTATTCTTGTAAAGTAGATTCAGAATCAACTTCCATCTTTTTCCTTGTTTAATTTTTTTTT
>contig05972_420_596
CCGAGCCCAATTCTCTTATTTTAAAATCACAATGTGTCACTTTTGGAAAATAGTGATTGCTTATCATGTCCATGCCTTTGGCCATTCGTTGAAGAATCTCAATGCCTAATAAATGATAATTACTTATACCCAATAATTTAGTCATTAAAAAAAGTTGACTAAAAaCATTGGCCAGAA
>contig05972_21_129
tgccatctctatttttatcatttcttaaattgtccaattcctgagttcttcgttgtttattaaacgattcccAtaaaTAcTTAATTaattcactaacaactaaaccatt
>contig05974_5624_5722
AGCTACGCTTGAAAAAATTAATTTTAACAATTCTGTTAATAAAACTACTGTTATTGGATTGTAATTGAATTTGTTGTCTTTGTTTTtGCTTGCTGTAAC
>contig05983_3627_3736
CGTGGCACTATTTTtAATCAAAGGGGCTTTTTGCTTTTTGATTTTAGAaCAAACCGTTTTGTCTATTTTTGATCTGCATTCGTTACaCAAaGTCATATCACAGTTTTtAC
>contig05988_1059_1165
GTTCGATTAAGAAAATAGAGTGCTTTTTTCAAATTATTTTTTTTtGTTGTTTAAAAAGATGCTCATTAAACGAAATATTTTGAAATTTTCTCGATTTCGTAGACCGG
>contig05998_322_472
TTGGTCTTTATTATGGCACCTATTTGGCTCGTACTGATTGCAAGTCATTTCCACCAGGTTCGATCATAAGATCTTTATTTTTAATGATCACAGCTACTTTTTCAATTGGTCAAGGTCTACCTTTTTTAAAAGATTTAGCCGAAGCGAGAGG
>contig05998_2005_2142
TAAACATTCAATCGCATACAAATAAAGTAAAAGGCAAATCTAATGAAGAGGAAGGTGGTCGAATTACGACAGAAATAGTTGAGAATATAAAAACATTAGTtAGTTTGGGTAGAGAAaTGTATTTTTATGATTTATTTC
>contig05995_474_703
TGAAATTTCATTGAGGGAACaAAAAATTAATTTGTTGaAAAAATTTGATCTTGATTTGAAATTTGGACCATGTCTTAATGTTAAGCGAATAGATAGATGGAACTGGGCAAGTAGACATGAACTAAACCCTCCGGAGATTGTTAAAAAAATTCTCGAAG
>contig06000_1002_1263
CAAATAAGAATCGATTTGTAGAAGTTAAATTTAAATGCATTAAAAACAAATCTCAAGCTGGTGCAATTAGctTATATCTTGTTGAACCAACTATGTGTGaATATTTACTCGCAATCGAATCAGCCTGGTTATGCGACTATATTGAGTCTGTTGACCAAAATGGATTACTAAATAAGCCATAGTGTCTTTAACAAGCA
>contig06003_407_536
CCCAAATGATTTCCCAATAAATTCTTGAAAAAATTTGCTGTTCTCGGCAACAATTGAATGAATCTCATTTCCTGCTAATTTTGAATAGTTTTCTTGCCAACTCTCCAAATTAGTTTCTTCTTTATGTTGC
>contig06011_417_509
AAAAaGTaGAAAACGTGATAGAAAAAGTGAATCATATTTCTTTGGAACCATTACCCTTAAGGCTTGATTTGAATGTTTTTGAGCAAAATCGCG
>contig06010_5_149
CGGTtATTAAaGAGCCTGTTGAGTCTAGAAATGATTTGAAAGATATGTTTGACATTGATAATGATGGTAAATTACATGTACTGTGTGGTGGTACTGTTATTGTTCAGCATACTCcTCCGCCTAAAAATGACTCGGGTTTAAGAGG
>contig06014_973_1121
TTTTGCAATCGCACCGATTACAATCGGTGGAaTtCCaGCGaCAAAGCATCCAATtGCAGCAATAtACGaCAAaTACATTGCACTTTTTTCtGTTTtAGcTGAAAGTACtaCTTTGAAAATAAaCTTGCcATGGGATACcACCAAAAaTT
>contig06024_149_279
CCCGGCGTTAAGATTTATTAGTGAGCTGTAAGAGGGTGATGGAGTCAACAAACAAATTGGATTTGAGGATAAAATTTtGCGACCATTATTTGAAGTTTTtAAGTtGTCGGGACTCCTACGTTCGTTATCTT
>contig06028_2003_2209
GAAAATTATGgAAaGCATTATTATTAGCTCAGAGCCTAAGTTTTATTATTTGTGGCACGGGTATTGTCACATCAACTCTTTCTGATGAATATCAAATCAATATTCCCACTGCTCAATCGGTTCTAAACTATGCGATTTTAG
>contig06034_732_870
AAGAGGCTGAGTCTTAGATGTCAACATTATCAAAGTCTACTTGATGTCCTGATTCACTCATATGTCTATAAGCTGCTGATTCATGCTTGTCTGCTAAATTCACATGAACATTAACAGTTATTTCAATTTTTAAAAGTTC
>contig06051_1723_1819
ATTCCATAAGATAGAAACAAAGTTCACAAAAACATGAACAATGTCTACACATTTCGAAAACTGATTCAGAGCAATTTCAAAACGAAAATGACCCAGA
>contig06061_646_730
TTCATTAATTTTATTTTCGAATAATTTCTATGCTGATTATTGGTCGAGAAAGAATATTTTCTTTATGACGCTAAATAGAATGGGC
>contig06063_427_536
GAATAATCAAACTCAGAGGACCCAACATGAATCCGGTGCTGATCTTTTCGCTAGATTAGTATCACAGAAAATGACTCAATCTGATCGAAATCTGACACAATCGGACACCA
>contig06084_1008_1227
CCGAAATAGATGAAAATGACATCGAGCCAACAAAAAACGCAAAACGATTATTCAAGTCCTGTATGAACGAAGAAATACTTCAGCAAAGTGGAGAAAAAATATTTTTAGAAGTACTTGATTCTTATTTCGGAGGATGGCCAATTTTGAAAC
>contig06094_396_479
CTAACTTTGAAGCAACCAGTTGTATCTGGCCCATGAGAATGTTGTTGATCATCATAATCATTAAAATAAaCAGTGTATTCGGAG
>contig06095_1001_1162
AGAAATTtCATAAATAATAAGTATAATTGTATGAGCTCAATTGTAAGACTCGAAAttCAGTAActgagtcgaagtcaaaaatcacaggattcgattcccatcttttattaatttgttaaaattaatgaattaaaaacaaattgaatttagtttctatttttg
>contig06098_2080_2209
GGCTATTGGAGTAAGATATTTGAAAAATAAAGATTGACGCTCGGATTTACTAGACTCATCGTCCAGGCCTAATAACTCGACTTCTTTAAACCATTTTGATTCTAATTCGTTTAGTTTATCGGCATTTTTT
>contig06102_1_133
GAATACCAAcAaCTCTCTTTGTGTtACcGaTTTTTTTCAAGCGATTAAAaTGATCGACTACACTTAGAAGgACTAAaGGATGAACAaTAACTCTTTCGAATGGTTTTGAATCGTTCGACATTATTtATTTCGA
>contig06106_5329_5576
AGAAGATGAAGAGGATTCGCAAGATATTGAATCGGCAATTTTAAGATCTTTTTTAGACTCTCaAAAAGGCAAACATTTCGATAATTTGAGATTAGCCACACAATGGAATCGTATTGACATTGCCaAAAATAATATTCTTATTGGCGAAGAAGAATTTACTTCAGATCAATTGTCTAAATTACTAGAAAT
>contig06110_182_426
TAGAGAATTAGGGAAACTAAGTGAGCCAAGAGTTAAAGTTCCAATACACTCATGTGAGCATTATCATTGTATTCTCAAGCCATTCGGAATGCCAGAAACAATGCCAGTAATAAGAGACTATGATGGACATATTTACATGAAATATCAACCAGGAGGCGGTATTTTATTCGGTGGTTTTGAAAAAG
>contig06111_797_991
GTTTTTCTTCAAATGAAAGTATATCAGGTTGTGAAGAATCATGCTTAGGAATAGTTCCACATCAGATAAGAGGATATTTACATTCTTTTTCAAATATTTTACCAGCCAGTCAAGCATTTGATAAGTGTA
>contig06115_701_851
GGCTGGAGCAGTACAAGACAGCTCTTTGAAGACGTAAATAACGTCCCTAACTAGAACAAACGGAaTTACCTTtAGATAaTTAAAATATTTTCTAAATTCCTCGTTATTACAAAACACTTTTTTCAAGCCTGTGTTTTGAACACGTTtCCAC
>contig06115_1864_1964
GTCCTGAGTTATCTAAGCATTCTGATTTATTTTTTTGAGGTTTTGGTCTAAGAACTACACGATTCCTTAGTCGCATTGGTGAGTCATAATTGAGATCAAAG
>contig06123_174_348
AATTTCTGCTAAATTAATTTATTATTTATtCTTTTtCTAAAAGCCTTGAATTTCGAATGCTATCTTTTCTAAAGCATCTTTTGACCCGGATAGTGAATGAGCAAATTTATTTAGTATCTCAATATTAAATTCTCTAAGAAATACTTCCAATTCATTTACATATGAAACACCCATT
>contig06134_596_769
ATTGCTCATATTAGATTGATCTGCGATCGAAATGTCTCCTTTTCCAAAACATGGTCCTAAATTTTTTGAACAATAGATTGCCTCGTTAGGGTCTTTACAATTCATAAAATATTTTGTTTTCTCATTATTTTTTAAAGAAAATACGAATGAATTTTCATCAAAGACATATTTTTC
>contig06139_2401_2436
ctttctcgtatagtagttaaaagttcacaacaccta
>contig06139_2178_2290
ATCCCcTCTTCAGgTAAaTCAATATcGAATAAAATAGGcGgATTCgatgggacatatctaaaattacatatgctggggtttaaaaaagtagtttgaccatcagtccaagcgcc
>contig06143_1178_1352
CGACCTAGACGCAATATGaCAGATCCTAATCAACACTGTAATGAAATAATTGATAAAAATTCAATAACTAAACGTAATTCGTTAAATGATCGACCGGGTAATATGAAACCATCTCTAATAGCTCAAACTAAGCTTAACTTTTTtGCCGAAAGTACATCAACAATTTTAAGCACGG
>contig06144_3210_3633
CCAAACTCAGAGAAACTGGTTTCAACAAATGAAGAAGAACAAGTATATGAAATTGTACTAGACGGTCAAGAACAATATGAGCCCACCAGGCACGACGAACAGATTCAAGAGTACAGAATTGTAAATtAtGAA
>contig06147_1360_1507
TAACATGAAATTGAATAAGTCCTCTTTTTTGTTCATTGCGTGCCGTTTCATCTCTTGAAGCCATAGCATTAAAAAGAGAGGATTCGTTTGACTCGTTAGCCATTTCATTTTCAACTTGTTCAACTAATtCTTTAATAACCGATTCCGG
>contig06151_1987_2091
GTGCTCATTTTGATTTTAACTTTGTTTTCTTCAACcTCATCCAAGTGTGGAATGGTGTGCTGTAAACCAAAaGATAATGAAAGTATCTAATAGAAGATGTTtCTA
>contig06158_741_1025
GGAAGCTGATTTTAATCAAAGAGATATAGATGGACAAAGTCCtTTTGAGTTAATTAAAGATATAGACGAATGGATCAAGTCGGATGTTTTCGATCAAGAAATGAAGTTAATTCTAAAAACTTATGAGTACAAACAAACGAGAACATTAATTAGAAAA
>contig06174_3514_4134
AAACTGCATTTCAATATAGTCGAGTTATTGTTGAGGTTTTAAAAAATAATCCTAAATTCGAAACTATTTTAATGGGCCAATTGCAAGAGAGATGCCCGTATATAGTACCTTACTATAAACCAAGGGAGAACGGTCAAACTGATGAACAaTATTTTGAatctttAGGTTATaaaTTAATGGAAGGTaaaaTAGA
>contig06179_5_139
GATGCTGGTTACATGAGACCTGAACGAGATGttaaaataaTAATCATATGAATCTCaTTCATCATCACcAaCAAAAaCAATTACAACAACAACAaCAACAACAACAGCAACAGAGATGTTTAATTGACATGAAGC
>contig06179_203_325
TTCCAGTCAaTTTGATAAATGACTTTGACGCACaGTATTTAtGGGACTATTCAGATCAGAGTAaTATGCCAAATATTAATAaTAATAATAATCAACATCATACAATTAaTACGAACAGTGCcA
>contig06176_1406_1661
AAAgGAATTAtTTTTgGTTcCTGACCaTACAATTAAgGATaTATCTGGTGcTAGTTTTGCCGGATTCTATTATATATGTTTCGAAAAATCAACTTCGACAATAGACGGATTTTACTATCATCGTTCATCTGAACAATATCAGAGTTTGAGCTTGAATCACATCAAAGAAAACAGTACTGGAAATTTTGAATTTCGAT
>contig06179_1839_1944
tCTTATTTTtAATTTTGAATCGTCAATTGAATTGTGGTTATACCGGACCTTTATGGGATCTtAATGCTCAGTGTAGATATTTGCATGGTAAAAACGCTTTCTTTGT
>contig06181_297_412
CAAAGGACGATGATTAACCCATTGAGAAGGGTTTGGATTTATCCATTCTTTTGATTTATTTTTGAAATTAACCATTTTACCAAGCCATGTAAaTGCCCATTCTAaCGAAAaTGCTT
>contig06185_2028_2170
GTAATtATTTCATTTTCAATAGTCTCAATGGCTATGTTTATAATGAGAGCAGGCTTTACCAAAATGGCAATTAAAGCTGTaTTTGAAAGTGAAATGGGCGAATTtGTtAATTtAATACAATAGCTTtGTGGgATGAAaCATTt
>contig06187_62_252
ATTTTATTTTTtAAAAAAGTTCTGAGAAAAAACCAATATCAATACCATCTAGATTACCAGAGAGCATTTATACAACGGCAGCCGTCATTTACAATCATATGAATCAACAAAATAAGATTGAATTATCAGTTTATAACAATATACCAACGGTAGTTGCTAAAAGTATTAGTAATTCAAAATTTTGATCAGAT
>contig06186_2_141
ATTAaCAGCTTATTGGAGATTTTGATGAAAATGAGAGATGAATATGAGCCTTATTAGAATATAtATTTTTTTtAATATTTGTTTTAGCTGTTAGAATTTATTTTTTAAATAAAGCAAAAATTTATCAAAAAAAACCCGAT
>contig06193_503_633
AaTTACCGCaTATTTTtAATGGAGCTtCTAATTCAAGTAGAATTGGTTGACTCAAAAaTAATTCTCTTGATTTTAGACACAGACCACGAATTTCATTTtCTGTAAGTTGAACAttttttCCaggtttggaa
>contig06198_206_307
TATAAATGCTGCAGCTTTAtCTGGTGTTGATTTGTCCATGCTTAATATAAGAACTACTTTTAACCATTCAGCTTCAAATTCAACATCAAGTGACAATGGTGG
>contig06217_620_782
GCTGATGAAGGTATTTCGCCAGGACAATCATTTCGACTTAAATTGTAAACTTGTTGCCATACATTTTtAGATTAGACAAAATATCCCAATTATTTTtATTGATATGTTCTATCTGATTGTAACACAAGTCGATATTttGTACCTTtAAACAaTAAAAATCTTT
>contig06230_32_178
CGGGTGCATTtACAAAaTAAGACATTTtACGaCGAGGCATAatCAATCGTtGATTGAACAGGAATACTCTACAGGACAGTCATTGATCAgatattaaattatttgttcaTGGaaCATGGAGCTCTaaaCTTAGAATAttActtttgt
>contig06229_2_116
GTTTGTCCCTTACAAGCCCAAGTAGCaGTACCTGTTCCAGTACCATATCCAGTTAATTCATGTCCAAATGGTATTTGCCCAAGAGTTtAAATCTtAAGAACGCAtACAATTtAAG
>contig06237_22_118
aaaaatGTGGAAGAAATTtCtGaGTTTATtCACGGTGATGATGACTTTTTGAATGGCCATGATCATGTTGATCCATCTTTAAAAGGCTCGAGACGGT
>contig06237_459_646
AGACCATTCCGAGGTATATCAGAAGATATTCGTCGTAAGCTTCCATTCTATTTGAGCGATTTTACAGATGGTTTAAATTTGCAATGTGTTGCCTCAaCTATGTACGTTTATCTTGTAACTCTATGTTCATTAGTAGCTTTCGGTGGTATGTTAGgCGAAAAAACAAaTAAaTTAATGGCGACCATGgA
>contig06241_1_158
TTGAAATTGATCTACAGTATTTACTTCAATATCTTGATAAAATTTCTTGCCTAGGAATCGTTGTTGTAATTCTCTGACTTGATtGTTGTACGGTGcAATGACACCAATGTCATCAAGTGAATCGAAATCTCCAACTTCAAAAAATTTCTTAGTCAAAC
>contig06242_636_792
TTTTAAGGTCCGTGGGgTTCgTTCTAGTCATTTCAAGCCTGAATCTATTGAGGGTCAAAAGCCAAATTTTCGGACTTTTGATTTTTCATTTAATAGTTCAAAAATTTtATTTAAAAATATACAATTTTAATAATAGATACTTTTCTAAAACATTTTA
>contig06242_88_240
ATTTGATTCACATTGATCTTGCACaGAATTAGCTGACAAAAGACTATTTATGTTGTTTGGTGATTTTGATTGATCATCAGTTACTTTTTCTCGATC
>contig06242_2572_2740
aCAAAAAAAaGTTAaCGATCTGTTTAAaCAGTGTTTAAaCATAGCATACACCAaGACtAaGACCAAGACTGGtAACCtAATTTTTtAAGGGgTAATATGCGACCAACAATTGGGgAAAAAGGTCACATAATATGTGACTAACTGATCACTTAATACAaTAGACCCACCA
>contig06242_4688_4789
TGGGTAAAAACCAAGTATtCGTAAACATGCCACATTTCGCAAAGATTTTAGTtATTTTAGGGCAGGCTGAAAATACTGACAAGGTCAACTAGAACCTTTTTt
>contig06249_2969_3084
CTCAAAGaGTTGAAtGTGAAAaTTtACGAATaGAATTACAAAGAaTAAAAGAAGAAGAAAAGCGTTCTGAaTTGGAAAAATTAGAGACATATAAGGATGAGGAGCTTAAAAATTTG
>contig06258_61_201
AGTGCATCGGCCGCCCCCcTTCGCcACCATGTAGCTACGCCACTGGTttATCGTTTtAAGTtCAAAaTTTAaTtAAAAAAaGgaCATAAaTaTCTTtAATCTCCGAATATATGTAAGGGATTAaTTCAGAATACAAGTTCC
>contig06261_1794_1984
TGCTTCCTCAAGAGTtGTTTAAGACGTCTTTAGACATTGACTATGGAATGCTTAAGACCCTCTTAAAATTtGTTTGAAATGTTGTCAACTTATTTTAGAAATGTACTGGATTTATAAATTTTGAAGTGGTTTTCGGCCCATGCGCTATAATAACGCTTTTTTTTtCTTtATTTTAtCCTTTGGTATTTTTC
>contig06261_4192_4326
GTTTTTTATAAaTTTTTATTGAAGTtGAGCtAAaGAAAAAAtAAAAaaGAAGTTTGaTAGGAAAGCCGAGAAATAAtGGTTTCTAaTAAAGAATTGGAATCAaGACCGGTCTCGTCTATTAgtgaacataataac
>contig06265_673_830
TTAAAATGTACTTTAAAACTTATTTGCTTTtTATCGTTGAAATTTTCCTATTACTCGATAAATCTAGAGCATTAAGAGACGAGAATTTATTGATACCGTATTCTGGAAATCTATATAATCAATTATTAAATCTGAAAAAAATCCAAAATCAAACGCCA
>contig06269_1635_1747
CATGAAACAAAaTAAAAATCTCCATCTAAaTCACCCCcAcTTAACATGTTAGTCAaCGGTCGGTCtCCTTTTTTAGGAAaTATAATACAATTTTCTAAaTGACTCAaCTCGGG
>contig06278_43_227
AGaaaGAGCAAATTTtATtCGATaGTCTtAaTAGTTtAGCcAGTGTTAAGCTAGAaGAaCTTAAGAATTTAATtAATAATGCCATTGAAaCAAaTAGAGAGGCCATTTTAGAGGCATCGAGAAAGTTTGAATTCAATGATGTTGAGCTAATtAaTTTAGATGACAGTGGCAATGGCATAGACTCA
>contig06278_631_723
GAAATATGCCATGGAGTGCAACGCCTAAACTTGATGAAGAATGGAAAATATCAATTGCTTCAAATATGCTTGAAAATCTTTGTGAATCAAAGT
>contig06287_1308_1472
AAAAAaTAaTGATTGAATCcTCCGAGACACCCGAGTCTAATAATCGTAAAACCTCAGAAGATTTGGACTTGAGTGTACGTGATATAATCACGAATTTATGTATTACGTCCTTGCCGCACATAGCTCTAATAGCTATTTTTGTCACATACGCATtAGTCGGCGCTG
>contig06289_448_595
GAATTGTCAAGCATTTCTTGGCCAATGATTTCACATTTACATCTTCGATTACAACATACTTGTGATGtAATTTtATCAGTACCAGACTCACATCCACTATAATGCCAATTTGAGCGTAATTCAATACCATTTGAATTCAAAGCTAAGT
>contig06289_715_896
ATCCTAGACCTATGCCACAATCACTATAGGACTCAATAGGCAAACTTAATTCTCTATATTCGCTCATGTTACCATATCTATATTCGTATGAGCATTGACATGTTTTACGAGTTTGAAAACCCGTACATGCCAAGTTAAGCTTTACTAAAACTAACAGAATATAAAAATTTaTAAGCATTTTT
>contig06292_496_697
TTTATCTCGCAATGAAGCGAGATAAGTGTGTCACAACAAGTAAAaTTACGTAATACGAAATATTAGGCCAAATAACGTCACTGCCCATGAAAATTCCAACGAATATTTAGCTCTAACTTTG
>contig06291_172_275
GAGAGATAACACTAATGCGATATGCGGTAAGAAATTGGACACAATTTCCAAAATAACCAATCACATTTTACGtGATCACAAATCATCTGAAGTAATTAGGCCCG
>contig06294_998_1108
GAAAAATTAAAAATTGTACTGGAGAAGTTGATCCAACAACTACAACTaCAaCAAcCAACAACTACAACAACTACTACAACAACAACTACTACTACAACAACTACGATAACA
>contig06295_1697_1854
TTTTGAAAAAATATGAAAACTTGTGAAAGATTATGAAAATGTCGTGAATGATTATGAACGTTCAGGAAGGGAAGAGATGAATGGCCATGACTTTATTGCATATATTTTACCAACTAATTTTCAAATTTTGCACTGCTGCAATGTTATCGCAGGCAGAG
>contig06295_1347_1568
AAAAATTATAAATTAAAATGACGTGATTTTTATAGATGAAACAACGATCGACGTTGCAACTCATTCTCGTAAACGATGGCAGAATAAGATACCTCGAGAAACTGGTAAAATTGGAAAGTATTCACATCCATTAAAGATTCATCTCTTTGGTGGCATTTCAAG
>contig06299_13_110
GTCGATCACCACATGGACAATCTGATACGAGTATGtATCAAATGACACAATCGTTAATTAGAGAAGAAATTGATATGAGTGCTAAGAGAGGACTTGAG
>contig06310_1545_1741
gaGACATTGAATGCAAATTGAATAAAATTATAGTCGTTTGAATGCTTAAGAAATTTCAGATAATAAGTGCCTATGAAATATCCGTGACGGCTACTTTTTCCCCGGTCTTTTTTCCCCTCCTTTTGAATGTCGAGAAAAaTTTACCcTTtAAATTTTTTTtCTTTTTCGGGGAAAAAGTACCTTTTATGAAGAAGGGA
>contig06319_321_455
AAAATCTCTCTGTATCTTCATTTGTAAGACTATTTTGACTCTCTGTCATTGAGCTATCGAGTACTAAATCATTTGAACTAGTATTCATTCGATTGCTAATTGAACTTAATTTGTCCAAATAGGATTTAATTGAAC
>contig06319_125_265
TCGTAATAAGTTCGATAAAaTaTACTATTTtCAtCAaTACACGTTCCAATCATTTCACTTGTAATCCAATAGAAACTTCGTATTTTCTTTtGTAAATTGATATCTTGATCTTCAAATTCACTCATTAAAGAaGGAAAAACT
>contig06320_3044_3239
TGGTTATAGTGTTCTAAATGAATTGATTAGTAGACATTTACAGACAAATTTATCTAAAATTAATGAGACTACATTAGGTACAGTATCGACTCCTGTACCTGAGCCGCTTCCTCCGCCACCAAGGCCACCATCAGAACCTGTCGTCGTTCAACCGGCCATTCCTGTAGACGAAGAAATGGATACAAATGAAGTTGAT
>contig06322_1_148
GtATTCGCCTGAATACTTAtCTTTACCATAGCCCATATCAGATGCTTGAGCAACACAAACAAGACCAATTATTAATATTCCTATTAGTTTTAGCATTTTTTTAAGATTAATAATTAAATTTAAAAACTATTCTTTTATTAAATAAAAT
>contig06327_1254_1379
CGCCGAAACAATTGGTGGATTGTTATTTTGGGgCGAGCTGGTACTCCTTGGCAATTCCGAACTTGGCGAATTTCCATTTCTAGAATTCAAAaGTGCTGGTTGAGACAGACTCTGATTCAAACTTTG
>contig06328_117_209
GTGGTGTCTTGGCGGCAAAATGTTGACATAAAGTATtAAAaTCCATTAAATCGTCAACATTTAAGGATAGCGGGCTACTTAGAATCATTTCTA
>contig06338_278_446
CTTGTTTACAATTTTTTAAAGATGCCTATTTATTTGGGCAACATGAAGATTTGAAATCACCGTCAGCTCGTTTAGTAACTGGCCGTCAAGTGTCAACTGGTACCGG
>contig06360_746_914
ATTTTAGAAGCCAaTCAtCCTCAAGTATAAaTTGCTCAGCATCTTGTCCCAGTAGTTTAGCATTTTCAGGAaTGCGATAaGGACGTTTAAGTGGCTTAAGATGAAATTGTTTTTTtCTTTTtCCtCTACTGGAGTCTCAACTTTACGATCTATTTTCAATtCAAATTTa
>contig06361_865_999
GACTTAATGACTTTAATAATCAAGCTTTTTGCTCGAAGAATTCATCGAATAATTACGTAAATATTGTTGATCTAGTCTTGCCGGATAATATGGAAACCGAGGTTAATTCATGTTGGTTTCTTCATTTAAGTAGAG
>contig06370_2245_2398
GCTTTTGTTTGTCCTTGGTGTTTTTGGTGTGAATTATtCTCAaGAGCTGGTGAATGTTTAtGTACACCtATTTTtGTTCCACtGGCTACTTTGACa
>contig06384_1984_2091
CTTTATGGGAATTATTATTATTTGCCTAAGGTGGCAATCAATAGCTTCAAGACAATCATTGGCCATAGCTTTTGAAATGCTACTCCTACAACTAATACTAGACTTGGG
>contig06395_2080_2193
GAAATCTTTTGCACATATGCACAAACATTTATTGTCACTAGATATGACGTCAATAGTTCCTTCTGGATTGCATACTTCATTTAAATAAAAATCCTTGTCACATTTTGGTTCATC
>contig06397_428_603
GtTTTTTGTCAGTGTGtGTTTTTAtTTACCGACTGATGATGGCGaAAAAATTACGTTATcCCTGGGAATGCtTTTTGCCTTAGTTGTATTCTTCTTGTTGATTGCTAAAATAATCCCACCA
>contig06399_408_547
AGCTGAGCTGAATAATTTCTATGCTTTATAAAACTCTTAGGTACTGAGCTTTTCAATAGGTATACGCTATAAACATgtGCAAGTTTTACGGAAGGATAAGAAAAaCTGgCTTTTGATTAATTTTCGAGTATAATTACTTT
>contig06399_921_1009
CGCCGGAAATTTACTGAAGTTTTTGCAAAAATTTGAAGAAAAAAAAaTTTTTTTTGCTTTTTCCTtATTTTGTTCAACAACAAAATTCC
>contig06405_2698_2833
TTTCGAATAAGGTACCATTTTGTCTCCTGGAAATTTAAATGTTATACCCTTAATATCAATCATGTACAAGGGGCTTGAATTTCTAATTTGAACCAAaCGACCTAGTTCTTTTCCACAAGATTTTACAGAGCAAAAA
>contig06419_289_401
TTCGGAGAGATAAATTTAATGCGATTGCCTGTCATATTTAAATAAATAAGACTTGGCATTTTGTTGAAAATGCTCAAATTATTAATATTTAAGTATTCAATGTTACAATAAGC
>contig06428_1156_1331
GAAAAGTATCCTATAAGTTAATAATATTATTTTTGTTTCTTATATCATTAATTTATTATATACCATTTATtCTTAAGAAAAAAaTAGTCCAGTTATCCTACCCGGAAAATGAGAAGTGTTTTAACACATCAGAAGAGGTTTATATACTGGCACAAAGCAATTTTGGTAAGAGCAAA
>contig06433_430_604
GACAAaTTTTATTAAAAGaGAAaTGATATATCCTGAATGTGATCGAAaCATTGGTGGTACAGTGTCTAATCACCATTTACaCCATCCAAGTCTACAAAaCGATCCGTCACATCAGCATTtAAaTttATTACAGAAtCAtttaagtaatccggaatatttagcctcggctgctgct
>contig06429_325_457
CCCATTTGAATAGCCAATAAATGACTCGTTGTTATTGTTCGTACTAAAATCTCGCTCCGAATTCAAATCCGACGTCAAGTCCTGTGTTGGTAAAACGCGTCTTCTTTCGCTTTGTCTCATTATCTTAATTAaT
>contig06444_1293_1395
CAATTCTAGaTCAATATTCATTGATtGAaTATTATTATAGTATtCATTAATAATATTTATTTTGCAGTAATGGGTGTATTCACGACGGAAACGTGCCCAGCGa
>contig06444_938_1063
CTTAATTGTATCCACTGAGAAATTAAGCTCGATAAATGTAAGTACATTTACTCAAACACACGAATGGACTTTGTATCAGACTGTGTGTAGTAGCCAAGTCATTCGAACAAATGATATTACTAATGA
>contig06448_1308_1481
TTCGGATATTTAGTTCTTGAGAAAGAAAAAAAAAaGCTAAAGAATAGAATATAAATTTGAAAAAAATTTAAAATGAATCCAGGCGGTCCATCAACCCCTCAGCGGATGTTTCCAGTATCTCAAATAATGCCTAATACTAATCAACCACCAAATCAGGCTATTCGACCTACAATG
>contig06451_1315_1436
GATTTTCAGAAAaCAaGTACcGTATtCCCTTGCTCAAaCCGGCGTGCATTAAAaCCCGAATTTACATATGAACCGCAGAaCACTAATAGTTTATTCTAAAATTGTTtATTTTtAGAGGAAAC
>contig06466_4_191
catggcttcactatatccaaaacccgaatgtctagaaacccatatacgtaatcaattatacgacacgacttatcaatcATACGTACCGAGTACaTGGTCTTGGCCAGAGGAGCACTTGAGACCGAAAAATTGCGATCAAGTTAATAATTAAACAAAAATTTTTAACTAAAAAAAaaTAAACtAaTTTT
>contig06478_590_724
GCTATATCAAAaGTGCCATCAGCAAAAACATGTCCATCTTCAAGtAATTTTAAATtATTTACTGTTCCAAAAaTTAAAAAaCGTTCATTGTCATCTACTCCAGAATCATAAATTaGAAAATTTTCCGcTTtATTA
>contig06488_1134_1285
CCCTTTGCTTGATAAAATCCACATTGTGTAAAACAATCGACAATTATACCTGGTTTAATCTCATTATCCCATGAATAaCTTAACATCTCAATCACATTAAACAATTTCACTGAATTCTGATCGAGTTTAGATTCACCTAACGCATAAATTTT
>contig06485_3336_3456
GCTTTCAAACAAAAAAAAaGTTTATGCAGGATTTAAATGTAAAGAAATTTTTAGAACTGCTTAATGAAGAAAAAAAACTCAACTAAAATGGGACTCGGAAAAAGCTACAGGCAAGTTGAAC
>contig06521_1189_1316
CCTCGTTAGTCGCGAAATTTATTTTAtCTAAAAAAGTTAAaTAAAATTCAAATAAGATTTATCTATGAAATAAATATTTTCtATCAAAATTTAGTAAATGCTTTAAGTTGATTTTAAAATATTAATTT
>contig06528_74_214
TAAGTATATTGCTCCATTTGAATGGAAGAACAAAGCAACGATTTTTAGCGGTTGCAATGCATTATTTAATGGCTCCAACCTCAATAGCAACATTTTAAACTGGGGACAGAAAATCTTTTCAATTTTTTTATTtAATTTTCA
>contig06528_4517_4704
AAAATAGATAAAAAAAaTAATGGTCAACTTGTTAAAATAAATTCAATTGAAGGTACTGGTGGTCAAAATGCTGTGCACATATCTCTAGACATAAATGAGAATTTTATTTTtGTAGCTCATTATAGCGCTGGTGGTGCTTTAAGTATTTaCAAACGAAaTTGTGATGGTTCTATTGGACAAAGAGTTTT
>contig06528_4775_4877
GATTTGGgACGGGATAAAATATTAAATtATTATTATAATGAAAAAACAGGTGAATTCGTTCCGAATGTGAATCAATTAAATGGACTTTTGACTAAGAGTGGAC
>contig06542_198_369
CTCGGGCTTAGCTCGtATACGAACTTCAATACGAACAGTACGCTTAGCTTCATCTTTTATtATTTTCGGCTTAGCAATTATTGACGGTGGTAGTTGATCACCCTTATTCAAACCGGCTTGATTGCCTTCGAATTGTAAGAATATATTGGCAACACATTCACCCAATTCGTTA
>contig06544_2817_2967
TTTtAGTGTTACAACTAcGATTGCGTTTATtAGCGAACcaTGCTTTTACTTGATTTTCATTTATTTCACCCTGTTCGGCCATTGTACGTCGTTCATCATCTGTTGGATACGGATTGTGTAAATTTTtCTCATACCATTCTTTCATGATTTT
>contig06544_3540_3642
CTTGGAAATTATCACAATTTGGATGTGAATTTTGAAGCTCTGGCAAAGTAAATTCATCATCACGATACTCGCATGATCTAAGCATTATTTTATAGTATTTTAT
>contig06573_1691_1855
GTTTTGTTGCCGGACCATTATTTTTAAACAAATTGATCTATCAAATTGACGATAACAATCATAGCCATGAGTTGACAATTGgTCTCTGGGTGGATAATGATAAAGCGGACTACCTAAAACTGGTAAAAGCTGACCTGGATCTCCAGTAAGTATTATTGAAATCCc
>contig06574_2091_2252
TAAAAACACCTTTAATAAGTATTAAAACAGAGACTAATTTTTGCTTAAGTTTTTGGTATCATATGTTCGGTAATCCAATGGTATTGACTGGTGAACTGAGTGTCTATTTACATGAGCCTAATTTAAGCGAGAACTTGACTAAATTATGGTCTAGAGCaGGAC
>contig06576_6_192
TTAtaaacAGGTTGAACACCGTATTGACTTAGCTCTTCACCAGCTACAtttGGCTCATCTCTAGCGAACATaccccATGttttaaaatttaaaTCATGACTTaaaTGTGGATGATTATTCTCACCaaaTCCGTACACATTTGAACcACTTGGtAAATTTGTAGCtATTTGTAAAAaTTGATCATtAA
>contig06580_555_695
TAAAACCTTGTTTATAAGCGCACCCCCAGACCACCCTTTTTTCAGAAGAACTGTCATCAGAAAAATTTTAATTTTGTGATATTATTATAGATCACACTAAACTCTACCAGGAACGTCATAATAATAAATTAAATTAATTTG
>contig06580_2066_2237
aGTGACGATGAAGTTGCTGCTTtAGTCGTTGATAACGGCTCTGGTATGTGTAAAGCTGGTTTtGCTGGTGATGATGcTCcAaGAaGCGTTTTtCcAtCAATTGTTGgTAGACcAAAACATCATGGTGTtATGgTCGGTatgggtcaaaaagactcgtatgttggagatgaag
>contig06593_4030_4222
AAAAaTTTtaGgATTTtCGCTTCGAACTCTGACAGCTACACTGTCAGTAAaGATGCAAaaCTTACCTTtGTATTTCTTTtAATCGTACGATTATTAGATACTCGCCACATTTTTCAGCTCTCATACCAAATCTTATAATTGTGTGTTGTTTCTTAACATTTATTGTTTATATTGAAACGCGAAGCCAATTGGC
>contig06593_4758_4939
TTTtGGAGATAGAAAGAAAATTTTTATTCAATGAATCAGATGACTTAGATAAAAAATTGGTTAAGATTGGTGCGGAAAAAATTCAAAATAAATACATTCTAGATGAAtACTTtGACATTCAATCAAACTATATGCTGCTAAATACTttCcTTTtAaGAAAAaGGaCTaTTtGCAATAAaTAT
>contig06612_34_214
CGAAATCATTtGTCATTAGATTtGATTGTGCTCGATTTtGATTtGATGTTATAGTAGAaGAACaCGATGAGGATGGTGTGGATGAGGCCGACGACGACGTAGACGATGATGTATTCATATGTGATAGTAAaTATTGGTTATTTTGATCGATTAACACTTGGGACTGATTCATCTCTTTTTA
>contig06633_706_886
CAAATACATCAACAAaTCAATGGTATGCCTATCAACCAaCtAACCtAGTTCAATTGATTATGAGTGGTAATTCTAATCCAACTCTTTtGGCAAATGCTCAAGCTCAAGCAGCTGCAGCTCAACAAAATAaCAcACACATAACTCAATGTCGCCTTTGTGCTGAATGTTGGATTTACTACAA
>contig06636_1792_1939
TGCAAACAAAGCAGCTCTTGTTAAAAGTGGTTTAGCAAAGTGTGCTATTCCAATTAGAGATATGATTATTGAGTGGATTTGCGATGGCCA
>contig06637_2_470
CTTAATGGTACCTGGCTTTTCTAAACCAATGGTCAAAAATAAGAAACAATGTAATCTAaCAATTAATCCAGGTGGCACAATTGATATTCCACCAAAAGAGAATGTAACTTATTCAAAAGAAACACAAACACCACAAACAGACGTtGTCATTGATAAGGATGTTAagCCATTTGATTATTATGTTTTACAcT
>contig06639_307_553
TGTGTGTATGCATTCGAGGAAAGACATTACAATTTTATTTTATAAGAGAAGGTGATGTTACTTTTAATAAAGAAATATCACTACCTGGAGTATGCACCCAAATGTCCATGAATCAAAATTATGTATGTGCAGCTTGTGATAACAATTATATGATTATTAATTTATTAAATTCAAATATACAAATCCTTTTTCCA
>contig06641_935_1049
CTTACTTTTGTTCGCTCAGCTCTTAAAAACATAATTTCTTGATTTTCTTCTTCACGATTTTTCTCAGTAGACAATTGTAATCTACCAATTAGATTCAATTTACCACGGTATTGAG
>contig06643_18_211
CGGGTGATTTATTACTtATGTAAATTGGTCGTTGGGTTAGATTAAGTATTATGGATtCATCGTTAGGACTTTTACATGAACaTTGTTTAGTTGATATTGTGTCtATACACACGTACCATATTAGAGCCAAAAAAATTATTAATGTAAATCCAACAAAGATTTGAATTTCTTGATGTGATAaGTTTGACTAGCTT
>contig06666_221_352
CTTTAAAAAGACTCGGATTTAATCatGGTCtAGGAGAGACCAATTCAATTAAAGATTCTGAAACCAATGAATTTAGAGAAATTGTTtCAATGGTCCCGGAAGCTTTTCAATCGTATATTTTTCAATTGAATA
>contig06669_1658_1805
CAAATTTTTATGATAAATAATTTAAAAATCAAAATCTATAAATGTTTAAAAAACTGGGAGAGAGGCAATGGTATTGCCACATGGTGAAGCACATGGTTGTGGACATGTTTGGACTGGTACTGGTTGGGGAACTGGAACAGGTTGTGGA
>contig06675_74_246
TCTCGATCGtATTTTTGCTCGgCTCTAACAAGCTGTGCTTCTAATTTCTtAATTTTCGATtCTGCATGTTGTAATTTACGAATTGCCGTAGCCTCTGATATTTGCATTAGAATTAATTGTCTGTGTAATTTACCCATTTGACTCGTATCGTCATTTAAAGATTGAAAATCAAT
>contig06677_1410_1579
TGTCCATATGCCTTACATTGTGAATTTTCACATTCACCTTCTACACAAAGaCCAGCACGTGCCTTTCTCCAATCTAGTATATCTTCATTCCAATGACTAGTCTTTAaTTTCTTTGCTCTAGATTCTTCTCTTTCGATATCTAATACATTTTTAATTTCAACtGAAaTTAA
>contig06677_2082_2268
CATGTTTCTATTTTTGTATTAAAATCAATGAATTTTTCTTTACCAAAAGCGATCGAGTAAAATTTGGGTTCAGTAACTGTGTCGTATTTTCTAAGAAATGTTTCGATTGTTTCATCAGGATTATCTATTGGATCGTACAATAATGTTCTTGTTGCATTCGCGCTACAATCATGTATTGAAaTATCTG
>contig06679_833_935
GCGGAAGTCGATTTAGCTCGACACTAAGTAGATCATAACGAGCTTgaTGATTACGATTATTACTTTTAAAaTtACTACCTGAAAGTCTCATATTATCTGCTTG
>contig06682_1528_1644
CAAAGACAGATAATAaCTTAACAGCAaCAaCAAGTTCCTTAaCAAGTCTTCCACGAatAATTTCACCTAAATCATCAATAGTAAGTTTGAATAAATTGCAAACAGCTCCAGTGCCTC
>contig06683_9_191
GTTTAACTAGTGGAAATACAAATCAAGAAAATGAGACGTTGATACATGACGACgAGAATTATGATCAaTTTGATGTTGATCAAAAACCACAAAAATTACAAACAAATTCAACTATTAAAAGAACACATTTAATCAATTTAATTTATGAATTGTATGACTTGAGTCATCATCAAAAAAGCACAG
>contig06685_1933_2042
CCCGTGCCGGGAATTGAACCCGGGCCTTGGTGTTGAGAGCGAAAAATCCTAACCACTAGACCACTACTAATTATTTACTAAAAAAAaTTTGAAGAATTTTTTAAAATTAT
>contig06696_2_161
cctagggcTAGATGGATTGTCAAGAGATGACAAATCAATTAAACTTCcATCGTCAAGCTGGGCTTTGCATGAAGACAATTGGGTAAATTTGAGGTTTTTTGTATTATTTACGGATTTCGAAGATGCAAAGTTAAAAAAGAACACAAGAAAAACTAACATG
>contig06696_3636_3789
TCTAAACAATCATCAGTTATTTTCTCTTTTAAATTTAATTTTTTTTGATTGCTCATTTTTCGGACCTAGTTTTATCTtGTTTTTCAACTTTATTCAAAATGGGCTATTTATTTCTCTTTTTTATTTTAtACTTAATTTTGAAATATTTTTTTTT
>contig06700_5_112
AGGGAAGCCTCAACAAATTtAGAATATGCGGCTAAATTTGTAGCGAAACGTCGACCTAATTCAAGTAGTCGTAAAGGCTTaTTTCGTGAGAAAaTTCTCCAGGAAATC
>contig06706_198_359
GCAATGTATGAAATTTTTTTGAAGAAAAAAAGGATTACAGATCTCCGATTAAGAATGTTGAAACTGAAATATTGTGTTCGCTGAACCACTGATTTATCACTTCCcATAAAATCCATACAGTACTTTTTCAAAGACTGATCATAGAaGTATCCCAAAAAaTTA
>contig06706_442_538
CAGGTTTTGGTAGCCTTGTTTTAAATAaTTCTCTCCGAaTTTTTCCTAGATTTTTCGCTGAAGCAAAACcaTAAACTGCTGATTCCCAAGTTGCTAa
>contig06708_4520_4693
TTtATAAAAAaTATGTCAGAACCGTATAAAAaCAATCAAAATTATCCACCTAATCAATCTTTGTATATATATTCACAGCACCAACAGACCCAACAAAATTACCAAAaTTATCCTGCACAACATCTAACACATCAAAATTCACCCAATAAAATCCCTAGCCATTCTCAACATCAA
>contig06727_218_392
TATAAAGGCATTTATTGTGAGATATTTGACATGTGTTCAACTTTGCCATGTCAAAATGGTGgCGAATGTACATTTAAAGAAaCAAACGGATTTTATTGTAATTGCACCAAAGATTTTTAtGGTCAAAAATGCGAGTTTAAAAATaCATGTTCGGATTTTGAATGTTATAATGGCG
>contig06727_978_1111
GTGATGAATCAGATTATAAAGTTAAAAATAGTAGTGAACCTATACAAATTTACAACATGGAACCTAAAATGTCTGGAAAAGAAATAACTGGAGCTATAAAAACGGCACAAGAGGAAAAAAaTACCAAATCTCAA
>contig06744_618_756
CTTTTGTCCAAAGACAAACCATACGCTAAGTATTTATCAGCCCCGGTTGCTTGTCTTTTTAATCTTAACGACTTAGCTTTAGCAGAAGAAGCTCCTTCGCCACCAGAATAAATTGTATAATAAGTTGTCTCGTTCCATG
>contig06774_1502_1736
GAAAATAAAACTCAAACTTCCAATTGAGGATATAAAATTTAAAGAGGTTCCTCTTGGGAATAGTTTAACAAACGATCATTCGGGCTTTTATGAAGAGCCTAGAGATAAATATACAGCTGCTTATAATTCTAAAATTCATTATAAATTTGAAAAATATTTTAACAAAACTGATCCACA
>contig06777_42_163
ATTTtACTtCCTTTTGTTTtCGCTCTTTCATTtGAATATGCTCTTCTCGTCGTTTCGAAGGCATTTTGTAACTTATTGCGAAAATTTTTTTtGAaTGATTACTAATTAGTAAAGTCTTTTTT
>contig06782_60_143
AAAAaaaTtATTTTTttGCGGAATACGAATTGAAAAAaaaCaGGAAAATCATAaGAAaCATGTGTCAACAACAACGACAAAAAA
>contig06794_1345_1525
CTGATCAATTTTTTGAACTTCTAATTCTTTTtGTGACAATTTTAAACTTAAATTTTCAATTTCTTCGTCGAATTTTATTTTCTGTTGGTCTATTTGAGTCTTTAGCTCACTTAGTATGGCTTCATTTTCACTCGACTTTTTCAATAAAAGTTCATATTCATTTTTTTGTTGTAAATAAATT
>contig06794_2243_2426
AAATGCTCGACTAGACTAGAACTATCCATACTACTCCTAGTACtcGTAGCTGGTGATATTTGATGATTTtCCTCGCCTAATGATTGACTAAGCTCCAATTTTTtAGCCTTGTCCTTAAGAGCCAATGCCTTCAAGCGCATgTTTTCGTATTTcTTCTTCCAACTCTCCGATTCTTGTTGTAaTT
>contig06794_2093_2115
GACTCGTACATTTTCAATTGATC
>contig06804_2390_2579
AAAAAGCCAAAAAAGTCCAAGAAACTTTTCAAAAAAaCAAaTGATTATCAAATACACTATCCGATAAGCTCGACCGATtCATCAGCTATAAATTCACCATTATTAAACAGCACAAGACGAAAGCCTGCACAAAATACTGATAAGAaTAATTGGCTAAATGATTATATGAACGAATTTAAAGTTGAATTAG
>contig06808_3190_3314
TGACCAAgAAaCTTTTTCGAAGCAGAATCAATGCAGTGGACAATCGACCGACCGGGGTCAGTACAAGAAATATATAAATCGAGCGAgaCCGATGGCGATTGCTAAATACGTTAAGTAAAAAAGAT
>contig06814_1686_1873
cTtGCTAAGAAaTTCGTGGTTTtATACCcGAAGTTGCATGCATAAGATGCATGCAACAAACGAAAaGACCTCTCCCaTATTTAATTTTATTCTTCGGATACCCGCCGCGACTTTAaTGATAAAaTTTTTAACAAATTTTTtCTCTATTATATTCcTACCTTTtATTCGAAAAAAaTGTGTTTTtGGTG
>contig06825_759_925
CCAGTATCTCAATTGCATAAATGTtGTTTTTTtATtAAAGAATCAAATCGAATGTATTTGTGTTTATCTCAAGAGAAAATAATTCAATTTCAGTCGACTGTGTGTCCAAAAGAGCCCAATAGAGAAATGATTAATGATGGAGCATGTTGGACAATTATtAGTTCAGA
>contig06840_749_923
TACAGATGATGTAagCTTACTTAAAAAAGCATTTCAAGAAaTAACCTCAAGCAATAATCTAAAAAATAAAaTACGCACTCGAGAGTATCGTTTtCGTTTAGAAAATAACaCCTACGTAACTCTACAGAGTGTTTTGTACGCCCtaCAAAaTCCATTTAAtGATCAACTAGAATAT
>contig06846_530_715
TTTTAATGTCTGTTTTGATTTTTTGGTATACCCCCCCCCCcTTTTACAACACGCTCACACTTATTATTTTTtAACCTATTTTAATTGTAATTGTTCGTTTTGTTCATACTCCATTATTGATTCTTTGGATTCGGTTCGATTTTTTGTTtAGGTTGGTATTGTTTAGAGATCAAAAaCCGATGGTAA
>contig06845_453_647
GGCTAGTCGTGCAAATATCTAGAATAGTTGTAGCAATAgaCCAAACATCAGATTTAAGATCGAAAGGCTGTCCATCGATAATTTCCGGTCCTGCATAATCAAAAGCATTAGGGACAAGTCTTGTCTTAGTACGAGCATCTTTCATAATTGTAGGTACACCATAATCTCCAATTAaTAATTCAAATTCATTTGAAT
>contig06874_910_1076
CTGATATCTTGCTATTAATTCTTCTCTAGTAGGCTTAACCTCAATTTCAATTTCTTGATAGTCCTCATCAATTGTCAAATCATTTTTATCAGGTGTAGTGGCACCTAATTCAAGATCATTACGATTATTTAAATTGGGCTTATCTtGaTCACTAtCTAAAATTTGTG
>contig06869_1104_1368
TTTTTTTTttAAtCTTTTTttttCGATTTTTTttAAaCTTAAAAAAACAAaCAAACAatGTtCAATATGACAAACGAcGaCCAAtCACcGCGCaCaCTGTATGTGGGTAACTTGaGCCCGCACGTCACCGAGGaTCTATTACTCGCTTTATTTAGTCAAaTTGGCGAATGCAAAaGTTgTAAAaTTATCCATGAGgT
>contig06882_576_761
GTaAAAAAAATaAAAAACaAAATTTAGACGATCTTAAAAAAGAAGTCGAATTTGATGAGCACAAAATCGAATTGAACGAGTTATTAGTTCGTTTAACAACTGACTTAAATAGGGT
>contig06903_1120_1214
CCGAGGAATTAAAAAATATACTATTTTAAAAGCAATTTCAATTATTTCAACTAAACTCAAAAAACTAATACCAAGAAAAAGACCTGCGATACCAC
>contig06911_12_111
GAAGAGGAAGAATTAACCGATAGTCAATCCAAGCTAAACAAACCGCTTTCCAaGAAAAaaGACTTCAATTTATAAAAaGCTATCATAAAAATCCGAGCAT
>contig06911_214_384
AAAAAATCTAAtAATACGACTACTACcGGTGTAAAAAAaTCTTTGAAGAATACTTTGGCCACTAATTACAGCTATGCGTCGACAATAAGCAAAGACGAGGATTTTtCAAGTAGTTATGACTcACATTCTGATTTtGATAaTAaTAATAaTaaGAAAAAAAgcGTTaTTGAa
>contig06923_1572_1686
AAACAATACAGTTTATGACTCATTTACTGTGGATAAATtACCTGATCAgTTGaTTCCGAaTTTCGACGATGAAAaaaTATtGaGAAAAaGtAGaTATtgaGAGCAATgtaggact
>contig06933_2147_2313
CATTAATCTAACAAGTAAAATTTGTTCGTCGGTTGTCACTAAATCGATGGTCTCAACTGGTGTGACGTCATCTTCTTCCATTCTATTTTTTTCAGATTCTtCTTCGTCAAGCATCTCATTAACCTCATCTAATTCTTCAAAGTCAACATCATCAAATATTGCTGATA
>contig06939_1_180
GTACGGATTACGGTCCGGGTACGCTTTGGTACGGTTCGGTACGGCTACGCCATTTTTTCATTTACGTTTTTAAAACTTTGAATGGCCGTAAATAGATGCACGAATAAAGTATTTTCAATCGATTAGTATAATTAAGAATTTAGAATTTTATTATAAATAAAATGAGAAAAATTAAGTTTG
>contig06940_3920_4758
TGACAAAGTCGAAGTCTATGAAAAATCATTTGAAAAAAATCCTAAAAAATATTTATGTATTTGAAACGCAAAAGAATTGGCAACATGTATAAACGAAGAGCTAACATACTCATTGAACCCATCGGCGGTTTGTTAATAAATTTTtAGTCTaCTGTGCACATATTTTTTTAAAAATAAAATAAACAaTTAAAA
>contig06949_1_177
GTCCTTCGtCAaGATCcTATAGAATAaCCTTATTGAaTAaTCTCAaCTCGTTGGCCTCGCTATGCGTGACATTTCTATGCGGCTATGTCATTAAATATTTTGGTTATTTTTATTTATTTTTCTCTAGTGTCTTATTAATGGTGATCTCATTTTTCTATACTTTATTTCTCATTCCAG
>contig06949_253_429
GTTTTAAAGTTTATTTCTCTAAAGAAAATGAAAAATGTAAAAAAGAAACAACTTATTTATTAGATACGAATAATAATCCAGGTAATACAGGACTGGAACACACTAAACTTAGCAAACAAACATTTGTTTTGCTTTTAATTGTATTTGCTAATTTTATTTATTGTTTTGGAACTATTG
>contig06968_3507_3684
CCGATTTTCGAAATGTTGATTCCATTGCCATTCCATTTTTCGCGTATCACATAGCCcTcTtCCAAGAACTGTAaCTAATTCATAAaTATTTTGACATTtGGTAAaCTTGCGGCTCtCAGCATCAAAaGTGAAaTTTGGACCTACAAATATTATGAGTTATTTTAAAAGGGAATCTATC
>contig06959_1_242
ggtgcatttttgattccgtttttaattagttcggtaatagTTGgTATtCCATaTGCATTATTAGAAGTATCATTAGGTCAATGGATGAAaGAAGGTGGCATAGGTGCATGGAATTtGACACCATTATTTAAAGTCAATGATCAAaCCATTTAAAAAAaGGTTTTGATTGTGCAGGCATAGATCAGCTGGACT
>contig06972_1590_1892
aaaaaagtgatgtttggtCtGCAGGCTGTGTCtTATTTGaAATGGTTCAtTTGAAATTTTTGtTTCTATATcTaAAAACAGGATGaAAAAGGCAAAGTAAtTTTTGaAAATGTACCCaaCTTAAATTTTGATGTgGAAATAGaTaAAAtTTATGACAAAATGATGAAGAAGTGCGTTAATGAGAGAGC
>contig06974_1835_2062
GtCAAAAAAAAAatGTTTtCTCAAAAAGAtCAAGGAAAAAGTGTtGATCAAGAtCAatGTATGCATTAtGACCAAGAAGAAaTGGCACAAaTTAAAAATCTTTTAAGAAaTGAgTCTGAAAaGATAAAaGATTtGATCCAAAAaGTTGAAATTGTCAAGTC
>contig06981_386_511
TTTTTTTtCAGCAATTAATTCTTATACAGTACAATTCTGAATTAAGTTAACACCCGGCTTAAGCCAGAGTTTCGGAgCGGCTTAAGCCGAagTTTCGGAGCCaCtATTTTCGGCttaaGcccGGCT
>contig06986_58_187
aTTtCCCaTCATGCTtAGTTCATGTTTTAGCGCcAAAAGTCGTATCTTGAaaaTtGTAGGTGGTTTCCGAaCTGATATGTTTTAAACcTCtCTGGACTGGTtCGTGTTTTTtAACCTAATGTTGTTCcGT
>contig07006_669_810
CACCGATTGAAAGaCTACGAGTGTCAGCATCTTCTATAGGTTTAATTGAAGTCATTGTTACGCCACCATTTATTTCACCACTGTCAATCTTTTTtCCATTTTTGGCTATTTGTTTCATTTGTTCAGAGTATTCTTCAAATGT
>contig07008_1031_1147
CGGGCCTCTGAGTGTTTAAAAGCCGGTTTGTTTGTTTTGTTCTAAGCTTCGGTTAGCGCGTTCCTCGCATAAAAaGaTTTGAATATTTTCGAAAAGAaTAGGTCTTGTCAATTTCAT
>contig07008_1721_2878_1
CTAATTCTGATTTTGAAATAGCATTTaACATGTTTGACACTGATGGTAATCAACGTGTTGATaAAAAAGaAtTTTTAGtCGtTGCAAAAATATTTCAGAGAGATAGTGAACCaAAGCAAGTTAATAAAGAGAACGGAGAAGaAAAATCAAAGATGTTTGGTATTTTTCCAAAGAAAATACTTGAATCACTTATTTTAGT
>contig07016_367_558
ATAAAGCATGGGACATTTTGTtAAAAACTGACGATTCATTAAAATCAGTAGAATCAGGTTGTTCTGAATGCGAAGaGTTAAGGTGTGATGGAACTGTTGGTTATGGAGGTTCACCTGATGAAAATGGTGAGACAACTCTTGATGCATTAaTtATGGATGGTAGGACTCATGACGCTGGTTCAGTTGCAGGGC
>contig07041_1675_1766
AAaCTCCCTTGCAcACGTTTTtCTCCTATCTCATATCTTCATATCGTCTACAATtCCTTTTCCGGTTTCATTaCTtAATTTTTTtGTCtATT
>contig07066_714_804
AATGAATAAAGGTAAAATTTGACCTTGAATTTAAAaCCCAATAAAAAAaaGATCCCTAAAAAaCTTATGATTTCTGAAGGAATGGACAAGC
>contig07076_1662_1853
AAaGAAATGGAATCAGAaCATTCTTTTTACGAAGAAGCTCTTGAATCAATAAAAGAAAGAGAAAAATTTtGgaCTCAAAGAAAGAACTCTAATTtaGAACATCAAGTTCcTGAAACAGAACATaCCAtttctagctttgagcctgagaataatgAACAAaTTCcACTAGAATCTATGAGACGAATATCATCA
>contig07079_679_826
AATCATCACAGTCATCAATCTTCTAAACGTGCTCGTACTGCTTATACTAGTGCTCAATTGGTCGAATTaGAAAAAGAATTTCATTTTACACGCTATTTATGTAGACCAAGACGAATCGAACTAGCTTCTATTTtACATTTGACCGAAC
>contig07080_42_162
taaaaatagtcatctctatgggcttgttggattcgctggattgttcggaatctatggatggaaaaacaaggatagtaaacctcgttttattccaatattctttataattcctattaccaca
>contig07095_89_247
CCCTGTATTTGTGTCTTATTTTATTTGTGCTTTTTGGtCTTAGAAAAAAaTCGATGACTAGTTCATTGGTGATGTTGACACAATATCGGGTTTTATTCGAGAGTAAGAGACCTCGATTCGGGTCACACGAATAATTATGTAAAAGAaTTTTAAGTAGAT
>contig07096_2959_2981
TGATGAATAACCAAAAggatcaT
>contig07100_763_935
AATATTTTCTTAAATCTCATTTATTGAATAAACACGGCGTACAATTAGAGGACTATTTAGCCAATCAAACATCTAGTGAAACAACTCAACCATCATCCCAGGCCGCTTTATACGCAGCTGCCGTAGCCAATGAACTAATTGAAAATCATGCTCAAAGTCTATCACATTCGACA
>contig07105_67_247
CTTGAAGATCAGTCTTTTGTTCAAACTACTATTGAAAATTTAAATCGAGCTTATAAATATGAATTGGATTCGGGACTTTTGGAAATTATAGTACCACCAGCTGAATTTTATCCGAATTTTACTCTTTTGCCGGACGATAGAGTTTTTAATGACTCTAGAGACCGAGTCAAGTGGCGTACAA
>contig07123_442_586
CCAAAAGCTGTGTTAGGTAGGTGTTTTACTCAATATAACACCAGGAGATAAtgTGGGGACTCATTTGAATTTTTTTTGACTCGCACAGGATTTGAACCTCGCACAGAATTCTGCTTGGACGCCcATGACGGTACCAACTGAGCTA
>contig07126_131_243
TGTGTAAaTAATCAAATTTTTtGGATGGATGATCCGGCTCGGTTTCCGATTCCCATTTCGTAAAATGTCGAATTTATGTTTTTTAGTTCTTaCTACATTTTTTCAAGATTTCC
>contig07163_446_627
CTTTATAAAAGACAAATATTTTACTTACAATTTATTCGAAGATGCTTTACAAAAGCAAAATGTAACCAATTTTGATATACGATGCCAAAATCAAAAAGGACCAAAtcAACCAATGAGCCGTGCTGAATTCATCGAAAAACTTCTCAATAACGAAAAGTTAATCAACaCTTTAAAaCAATACG
>contig07173_1601_1831
ACAGAAATTCACAACCTATTCACAACTCATCTAATTTGTCGACATCTGGAAAATCTACATTTAGTTACCCCGGAAAGCCTTACACTGGATGGCACAAGGAGCAAAAaCGTGAGGGTAGTTtACCACCAGTAATtGgACCAAGACCGAATAGACA
>contig07174_987_1151
TCTTTAGTTTCTGGCTTAGGTTTATGTGATTCATTATGTTTTTtGGTCTCTTTAAAAGGTGGCCTGAGCCCGCCAGATACACCTCTCCCTCCACAAACATTATAATAGTTATATTATATTAGTTTtCTTAAGCTTTtCTTTATAAAAATCTCACTATAAATTTCC
>contig07179_2436_2652
GgTTCATTATTGCTGCTGTTAGTTtGGTCATAaTGCTAAATTtGTTATCGTGtGCTTGTGGAGTTTTtGAGTGGTTGTATAATAAAAACcGTGAAAAaCAAAAATTAATACAACGAAAAAAGAAAGATTCTGGCGATGAAAGTGAAAATGATGAAAAACG
>contig07180_194_366
CAGAATCATTGTCATCACTTGCATTATCACCATTTCGTTCACTTTTTCTATCACTTTGGTCTATTTCATTATTGGTTGAATTTTTATTACTATTTTGAAGGACTTCTATTTGACTAATTAGTTtAGACTTTTTCCAATTGTAATAATATGTTACCAAATTCCCTATGGTTTTG
>contig07179_954_1050
CTTTATTCCAAAGGTAAATATCTTTtATAaGGATTGTATTATTTAGACGAAAGTCTTTGGATATAACAGGATAAGGCACGAGTATTATCAAAATTAG
>contig07187_98_353
AAAATGATAAGTCTTATAGaAAAAGTGTCAATAATAACAGGtGCTAGCTCAgGAATCgGTCGTGGaACAGCAATTTTATTCTCAAATTTGGGATCCAAGTTGGTTATAACAGGAAGAGATGAACAAGGTTTGGATGAAACTATTAGTaAATGTTGTTCA
>contig07191_351_497
ACTAAATTACATTAGATAAATTGAGTGGATTAGTTGATTGAGTGGGTTGTGGAGGTTGACCAAGCGAATGTCGTGGTTTCGCCTTGGGCTTATTTATTTTCTCTTTACGATCCATCATCAAACAAAATTTGATAATTTCATCCATAC
>contig07192_794_900
ATTTGAAAGTCCAGAGCCAATGACGATAAGTTGTTCAACAAAAGTTTGTtCTTTTGGTAATCAAGTAGTGGAAAAAGTCGAAAATGAACATGCACAATACGAGTCAG
>contig07192_995_1161
AAATAATGTACTCGAAAATTTTAGTGTTCTGCAAATAaTTAAAAATAACGACACTAAAGAAATACTATTAACATTGGCTTACGTGTTCGAGGTCTCAACAAGTGAACACGGTGCTCAACATGTCATCTATCGCCTAACAAATaCaTAAAAAAATAaGAAATAAaTTT
>contig07197_1089_1219
TTTTtAAACTTtCTTATCAaTTAAAGTATCTGTTCGATTTTtGAATTTtGtACCAATGATTTTCtATTTTTAtCTATtGAAATCATGAATTTTTTTtCCAAATTtAAaCAaTTtAAATtAATAAACCCTTA
>contig07207_2005_2138
CTcGAAAACCTTAAAcAaCTTATTTTTTATTGACCCTTCcACATCTGTCGTGCCGATATTATtAATGATTTTAATATGTTCAGAAACACCAGACTCTAATCTACAAGTTGATATGTAAAGATTTTGAACAAAAT
>contig07211_1073_1109
ACtCAATTGAAGCGTAGACAAAACAaGAAAATAGCCA
>contig07240_15_127
TGTGGACATGGTTTTGACGATAAAGACATTGaGGcTGGCGAGCCTGATGGTTGATTGACAATATACTCATAATTTATATGATTAAaTtGGTTTAAATCAATAATGGACTTGCT
>contig07240_702_871
CTTTTGAATACAAATGACAATGGACATTGAGTACATTTGTAAATTTTTGCAGCTTGGCCGTGAATTTGAGTATGTTGGAGTAGGAGATCAGCTCGATTGTATGACTCGTCACATACAGGACATGTAAACGTTGCATTTGgTTGATTACCATATTCATGCTTGAGTATTAA
>contig07240_1394_1571
CTTGAATAGATGAAGAAGAAGATGAAGAGGAAGTAGTGGTAGCTGGCGATAGTGGACAAGAGCTACCATTTTGTACTAATGAATCAACAACCGGaTGAAaCTTTCtAATATGCAAGTCCAAATCTTGCATATTTTCAAATTTAAGTGGACACTTAATACATTtATGAACCATTGTTTC
>contig07247_796_941
TGAATATAAGAAATACTATGGAAATGGGCGTTGCCGCTTTTTGGTCTTCAGGAACGAGAAGCTTTTGGATTGGTGCTAAATCGTCTGGCGGGAG
>contig07270_3_196
TATTGGAATACCATGGATTCTAGTAAAGACTATATTCAAaCCAATTATAAAAAaGTCTTTATTTCTACAAGGCTATGGTCGACATTCAATAGAAGAGGTTTATTATATTGGCAAACAAGATTTACAAGCTTTAGAAGATTTTCTAGATGGTAAAAAATATTTATTTGGTGATACAATTTGTAATGAAGACGTAG
>contig07294_1_197
CTTAATTTGAGAAAaCAACaGgCTAATTGGACtAGgaTATTGGAGAAAaCAAATCCCTATAATCCTTTATGGGCTCAATTGGGAGATTTACACGGagCTGTGAATCAACCCTTGAAATTGGTTCGTTgTGTAGTAGTTGGCAAAAATCGAGATTTAATCGAGAGAATATTAAATATATGCAGTTATTTTATAAGATG
>contig07295_593_759
GACATATAATGATAATCAGTATACAATTATAATTAGTCCAGATTGTTTATGTCCTGATTGTACATTTTATTCATGTTGCATTTTTATTAATGATGGCATGTGTTATCATTTAGCTTGTTGTTGTTTAGTTGGCCGTATAAATTTTCCTGTTTATTTAAAAGAAAAAA
>contig07296_2807_2987
TGTTTTTATTGCCTCCCGATTCAGGCGAAAAAGTCACACTCGGTGTCACTATTTTACTTGCAtTTTTCGTAAATAGTCTTGTTGTTTCTAATTATACGCCAGAAGCTGCTAG
>contig07300_62_253
gCTTATTATGACTTTCTAGATCAGTCGATAAGAAAAAAATTCAAAATTAGCGATTCGTTTTGGAACTAAATAAATTGTGCTTTTTATTTAAATTTTAGAGGGAAAAAAAaCCTTTACAAGATTTTTTCAATATTAATTAAGAAATTTCACCTTTTTTtAAATATTTTTTtATATTTTATCTTAGCATTCAAG
>contig07312_1377_1531
AGGGGAGATAGCTCAGTTGGTACCGTCATGGGCGTCCAAGCAGAAGGTCGAGAGTACAAATCCTGTGCGAGTCAAAAAATTCAAATGAGTTCCCAAATTATCTCCTTGTGTTATATTGAGTAAAaCACCTAACTAACCCAGCTTGTGGCCGTCGA
>contig07318_4_145
CCGAGATCTTTTtCCTCCATCGTTTCACTTagaGCATACGCGCCGTCAGAACCAGTCacATAATattcATTTTTAAGCCTATTTCCACCTAGATACATGGCTTTACATTTCGCTAAATTCAGTTTGGTCGACCATAGTAAAA
>contig07321_1636_1739
TTGGTTTTTGATTGTTTTTTtACTACCAGTTCCAGGTTGTCCTACTGGATATTTAGGTCCGGGTGGAAATTAACACGGATCAAAATATTTTAATTGTACTGGCG
>contig07334_3034_3159
GCAAGACTCAATTCAATTTGTTCAAAGTTCAGATCGGTTAGGTTTAATTCGGGTGTATTTGTGTATAATGGTTGAGAATTTGATTGTAAAcTtGCTTGAATGTAGATTTTTtCGTTTTGGTCTTTA
>contig07334_4620_4859
tttAATAATTGtaaaaaaGCAttttCGGCAAGTCATCAtttGaaaaGTCATGTAGGAAcccATTCTGATGAGaaaCCATTCaaaTGCttcGAAGCaacatgtgaaaaaaaattcaaaaCaaaTTCAAGtttaaaCAATCATCTGagaactcagcataattttaatatttta
>contig07339_3_158
TCTCGGTCTAGAAACTCAACTCGTCtCTTTTCTTCATCATTtAGATAGAAaCGAATACGTTTCTTTAAAAGAAAAAGTCTtCCaTAaaaaTCTTTATGTACTCTAAATCCTCTATATATTCCGACTTCATCGAAATAATCATGATTAATACTTTTt
>contig07340_812_982
CTTTCATTTGGCTAATTTTTTGCTTGATTCCTTTACTAGTCAAAATCAATTCAGCATGATGTCTCTTTAAGTTTTCAATTTGAACCTCAAGACTCTCTGTCTTATCGACACATTCTTCAAAATCTCTCAACAAATTAGAATTGCCAAGTAACCCACTATTTtGTTTAAGAC
>contig07342_2411_2603
GGACAATGCCAGTGATTTTTGTTTATCGTTTGCATTTACATCTCGTGATTTTAGTGATGGAACTCTTGGCTTAGCATTTTTAGCTTCGACTAATGGTGGCTCAGGTGGAATTTGTGAAAAACAAGCGAATGTCcAAGGAACATTAAAAaGTACTAATACTggaaTAGTGACGATggttaattttggAGCaagg
>contig07343_263_362
TGTCGGCTAAATTTATTTTGTTTAACTTTCGATGCTTTTCATTGAATTTTTTCGTACCAACACGATTCATATTTCGCATTTTTTCCGGAACACcAGTCAA
>contig07346_1479_1628
cCGCACAGGAGTTGaATTTGGTGAAATAGcCTCTTCAACTTCTAAACAGATGAAAAtTTTTGtTTTTAtTATTGGCGATaAAAAAGAcCgG
>contig07351_16_205
GATATGATGGATAACTCAAAGTGATGATCAAGTTGAAATTTATTTGAAAAATTTTTATTGCAAATTTTATTTGGAATTTTTACTTCCACAAAACGAAAAAaTTAAAAACTAAAATTTTCAATTAATAATTTTTATCTTATTTAATAAGTTTAAAAAATCATTTTATTTAATGCGACCAGCTTTGAACGAC
>contig07358_409_514
AGATGTAAAaGTTACATGCTCAAAGCATTGTCCTCTAGAATGTGAAACAGTACAATATGATTATACAAGTTCTTTTAGCGAATATCCAACAAATATTCAAGCGAGG
>contig07377_939_1102
ATTGAATTGGCCATGAAAATGGTTGGGCGAAAGTATAAAGACATTGGTGACGATGAAAGAGCCTCATTGGAACTACAAGCTAATAGATTTCATACTACTTATCCATTACCGGGTGAAGAAGAGCCTTTGGAAGAGCTTGACGAAAATGGTCTAGTTCGTTTTAG
>contig07392_714_876
GTATAAaTTTAATGTTTCCGTTAaGATATACTCGGACTATGTGCATGGGTATTTGGAAAATTTaGTCGAATGTAAAATCCAGGTCGAATCGAAGAGTGTaGAAAAATATTCAGCGAAAGATTtCGAAGCCAAAACATCGACTAACGATTACAATCGTATAGAc
>contig07398_812_922
TCCCATCCAACTGTTCAATGACTTATTATTGACTGGTTTTTtAATTTGTTTATAAGACCATTCATCAGGTATAGCGAAAACATCAGTCCCAATATATTCGTTGTGATTGAG
>contig07402_1707_1723
AACCAATGTTCAGGATC
>contig07406_811_934
ATTTtATCCAAGTAAATTCGTTTTAATAACTGATATATTGGACACATTTGGCAAGCTAGTaTACGAAAGAATTAAATCTAAAAGTACATATATAGCGCCAGGATCATCTAAACCACAGCCACTA
>contig07410_2237_2433
AAAGAAATAAAAAaTTAGCTTCTTTCAACAAAAATGACTGATTTtCTtCGACCAGATTTTtCAAAAAaTtCAAAaTATTTtCCGGCTCTTACAAAACCAATGCTCCCTGATGACACTTTTAaGGGAAAAATCGCTTTCAt
>contig07423_476_586
AGAAATTAGCTCAATCAAAACAAGGATGAAAAATCATGAATCAGAAATAATTAATTTCAAAAGCAATGTTTCCAAAATAGActGTGAATTGGTCGGAGtGAGAGAAAAAAT
>contig07423_130_321
CACGAAGTCATTAaCAAaTTTTACAAATAGAAAAGTTGTGCAAATGATAAaaCAAAAaCAtACAaGAAAAGCAAATGATCGAGTACATCCAACTACtAGAAAACAAACTATACTAAGATCTtATGgCACATAAAAAAGTAAAGaTCGAGCCCAAGAAATAAAACGAACGAATCTTtATTAAATACTAATATC
>contig07425_1424_1587
GTaGTTGAACATAGAGCtATTTtAAAaTATTCTGAaCCtATAATGTTTAAtATTCCGGATAGAAAtCCACTTtCGCTGTCGATCTTTCtATTTTTtGAAACgAAAaGAACTAAATATATACCATGTATtATAACTAGCTCCCAATAAAATAACACTtCCGATAA
>contig07433_29_197
AGTTAGCTAAaTACTTGGTTGCTTAAGTCAAAAAAaTATTTTGATGGTTATTGTTAATTCTTTGAGTGGTTTTGGGGCTAATGAATatCTTTAAGTTTTAGATTTGGCcTaCcTGtCCAGAAAAAAaTTAGCTTAAAGTTCAAAAATCGCAACTTTTGGTCGTCCCTGG
>contig07437_8_223
tTTTATTTTTTGTCCCTGGGACGAATTTTCTCGAATAAATAAAAAAGGTTTTATAATAATAGAACCATATTTACGAGAACGATGCCAATTcCATTGCTAGGATCAACAAATTTTAGATCGATAAATGTATGATTTGAATCAGGCTTaaaaCttttt
>contig07442_124_275
GTGCGTTATTTATTAAAGACACTGAAATTAAGAATCGACTATTAAATTTCTGTCTCCCACCAAAATTCTTGGTTTGTCAAGCGATACTTATGATTTTTCAAGGAGACAACTGATTGTAAAAATCAAACTGAGGTTCAGGTTTTAATTTAAAA
>contig07442_389_575
TGTTTGATTGAAACAATAATTAAATAAAATAATCAACAAGAATGAATAAAAAATTTTGAGATTCATTTATGAGTTGTCTCTCTCTGTCTCTCGTTTTTTTTTtCTTTtGGTAGTGCTAAATTTTaCCAATAGTTTCAAAAATAAGCAACTTTTTAATTTTTTTtAATTAAAAAaGTTTCTAATTTTA
>contig07452_3049_3227
AATTTTTTAAAAATAAAATAGTAAAAAACTTGAAACTCTACCTCGAATCAAAAATTTACTAAAGAACCGTTTTGTTCAATTATTATTAACTGGCCACTAGGAATTCAATTGAAATTATAAAAaTTTAGAATGATAAAAAaTCCCAGATTTTATCAAAATATAAAAAaTATTTTCAAAAA
>contig07456_353_471
CTCCTGGCTCTATATCACAGTTTATATCTTTTAATACGAAGTCAAGTTCCTCTCTATACTTAACAGAATATTGATTAAAAGTAaCACGACCCTCAGTTGGCCATTCAACTGGTGGTCGA
>contig07461_1100_1259
CTTAAATTAATTTCAAAATTTGAAATTGCTTGAAATTGTGTAGGGAGTGCcACTAGtGTgTTGAaGCcTTGTTGGaTTTTCtCTTtCAATTgTAAattcatgctgaatttatcttgtataaattgatttacaaaaccagtgaataaatgcggaaaacaac
>contig07479_510_598
GCTTAACTTCAATCAACCATTGtcAAATAGCTCAAATTTAGATGAACCACAATGGAAAGTATTAGTTTATGATGAATTTGGTCAAGACA
>contig07482_2777_3009
TTAATTCTCGAAgGCATTATTAAGACTCTATGCGATaAAAATGGAATCGATTACATGGAATTTCGTTTATGGATCGGTTTATGGACAGCCTTATTAATTGGTGTTTTGGTTGCATTCAATTTAAGCtTTTTAGTTAAATATATAACACGTTTCACAGAAGATTCATTCGCT
>contig07486_2032_2201
GTCGATTTGTGATGATGTCAAACTCATGCGCGAAAATATTTTTTTAGCAAATGGTCTACTTAAATCGTAATTTCCGCGTCTTGGTCGGTCATTTTGATGAATGAGTGAACCTCGACCAGCTGAGCTTCGTCGACTCTGTCTATCCCAATCTTCATTTGACAAACGACTGT
>contig07486_3311_3432
CGTTTTCTTAAATTCTTTTGAGGCTCGGTAATCAAACTGTTCCAACTTCTTTTATTAATGGCATACTTGGTTATTTCAGATGGTGTTTCAGTTATTGCCCATGATTCACATCCATATAAGAG
>contig07493_2847_2985
AGAATTTGTTGTTCAAAATGGAATACCAATAACTGAGTTGCCGAATAAAATAACTAAGAATATTGATCTAGCAACTTCAGGCGAAGAAATCTTGAATTTATTATCTCAGACAGATAAAGAAATTTTTCGAGGATGGGTA
>contig07493_3473_3651
TGACTAGAAAAACGAGTCCTATTAATGAGAATAATGAAAATTTTTATGATCTTATGAAAAAGCTTGAAAATATGGAGAGACAAGACCCAGAAAAATTGTTTATATTTAAtCCTTTAATAGGCCCAGAACCTATTACGGGCTCGTCAAGAATGAAAAGTGGAACTACGACTAAGATTTTG
>contig07500_255_348
CATCAAGAATTGATTCGGAAATATTTTCGTTTGTTTACATTTAGTCAAAGgACTAGGACATTTAGGAACATTTACAACAGCTTTTGTATCGTTC
>contig07510_1_171
ACTCGACCATTAGTAGTTTATCGTCATTCACTGGAAGAAGCTATGTTAATGATGTTTTACTCAATATAACCCCAGGAAAaTTTGTTATTGTTGACTTAAATTTTTGTTGAAAATTTTCTAACCCAGTACAGACTCGAAACCACAACCCTCTGCGCCAATTTGAAATTCATC
>contig07504_47_248
GACAACTTGTCGACAAAAATTAATCAAATGAGCAaTGTTGTAAATACAATCAAAACTGACATTAATACAGTCAAAATTGAACTAAATACTAAGATTGATGACTTGACAACTGAATTTAAACAATCTGTAGAAAATGCAGAGAAAAGAC
>contig07533_1563_1858
TGGGAATAAACCGATCAAAAAATATCATTCAAATAACTAAaGATGATGTTGTCACTTTAAGCCAAAAAGCCAATCTAACTGAAGAAGAAATTTtAGATATGCATGAGAACTTTTtGAAAAATTTTCCTAGAGGTACAATTGATAAAAACAATTTCTtGaTtATTTTTCAGGACAA
>contig07536_986_1102
CAAATGGACAAAACAAAATTAGATTAAATGAATCTAGTACACCGTCAATTAATCTGCAGAAAAAGTATCAAATAAAAAATACCAGTTATGATTTTGGCAAGACATTTCAAAGCTATG
>contig07539_121_314
TAGATTCATCAACTGATTTATTCAATACAACTACATCATTAACTACTACAACAATTAATTTAGCGTCAACAGCTTCTTTATCAATTATTTCAACAACTACAACAATTAATTTAGCGCCAACAGCTTCTTTATCAATTATTTCAACAACAAAACCTTCGTTGTCAACAAATCTGACTTCAAAATTTCCATTTTtA
>contig07542_1663_1835
TCCGAATCAGCCTTTCTTTTTTGGATTTTTGACAGATGGAAAACCAAAaCCAACTCCAATTATTGGTAATGGATCGCAAAATTATCCTGTCCGTATTTATGCAACAACACTTAAACTtCTTCAGTTGAATTGTAATACAGATAATCAAGAACACACTCTTTTTCATATTGACG
>contig07551_18_207
CTTtcTtGAGATAaCATACTttACAaTAaTCATTTgAAGCATCTATATATGTCGGTCTTTCcATTTTtATATaTCCAGGGTCGgAATTTTTtAAGtaCACCAaCAATATTAAGGCGCCAATTAATAACAGGTCAAAAAAaTAAAATTCTAACTTTGAGAGATTATTCGATAATTCGATCATATCGAAGTT
>contig07552_87_178
GTTTTTTTtAAGAAACCGATTTGGGTAACTAAAGGGTCAaTGGTGgTAaTAAATTTGCCTTATCCAGCCATAGTATATTATGATAGTTCAGG
>contig07560_3_104
CACcATCACcTtCATCGgCCAaTTCAAaTGTAACTCATTTTGATTACGAaGAAAAACGaCAAAGTCCAGATTCTGAaCAAAGCCACTCTCGTGCTAATtCCC
>contig07492_504_597
GAAAGAAAGTGAGGTATATTGAGGAGATATCAGATCATTTTAAATtGGTTAGTTTAGTTTATATTGTTCAATCGTTTGAGATTGATGGGTGAGG
>contig07599_1238_1426
AGCAATTTGGATAGAAATGTTCAAATTAAATTCATGTCAAATTTAATATCAAGTATTCATGCAGTAGTTATAGTAACATTAATTTGTTTAATTTGTGCAACCGACCAAAATTTTAACAAAGATAATCTCATGTAAGTTAATGATAATTTTTTtCtCCATTATCTAATCAAAGATATAATTGGTTTCCCA
>contig07594_888_1158
TGCGTGCACTCGGACAAAATCCAACAGAAACAGAACTTCAAGATATGATTAATGAAATAGACGAAGATGGAAATGGAAACATCGACTTTGAGGAAtTTTTAATAATGATGGCCaAAAAAATGAAAGATAATGATGGTGAGGaAG
>contig07594_888_1155
GTGCACTCGGACAAAATCCAACAGAAACAGAACTTCAAGATATGATTAATGAAATAGACGAAGATGCTAATAATACAGGAAATGGAAACATCGACTTTGAGGAAtTTTTAATAATGATGGCCaAAAAAATGAAAGATAATGATGGTGAGGaAG
>contig07607_2800_2929
TAAGAAAGAATGGCAGATGATTTAGATGAAAATTACCAATTGGAGGACGAATTTTTACCTTCGAATGATGCTATCATCAATTCTGACATAGAAGAAGTAACAGAAGAAaCAAAAATTACGGAATCGATTA
>contig07606_81_229
GAAAaaTGGTAAAAAAaaTTGCCACTAACAaCTTTAATAAATTTTAATTTAATAAAaGCTTCTAAGTAAAATTTAaaaaaCTGGAACGTCCGCAAAAGATTATATACAAATTTAAAATTTtATCcACCATTTTCCTATTAATACCAAAT
>contig07609_1_137
AATaGGatGTtCGTtAAAaGTCTTGGACAAACGAATAGCATCGACCCAATGGTCTCTGGGAGTAAGAGCAGGCTTGTTATCAAATCTTTTtAAATATAAATTTGAATTTTCTTCTTTCAATGCTGAAGTGTTCTAAC
>contig07596_509_740
TTCGGAAAATATTTAAATTTAGATGCATCGCCGTGTTTTAGGCAACACTAATTCGAGCAATACAGAATTATTGAATAAACAAGCTAGTAGTGATTCAGGTTATTATTCAAATTCACACGGCTCAAATTCATTTAGTTCTTTAACAAGTTTAAAT
>contig07596_519_740
ATTTAAATTTAGATGCATCGCCGTGTTTTAGGCAACACTAATTCGAGCAATACAGAATTATTGATAAGATAAACAAGCTAGTAGTGATTCAGGTTATTATTCAAATTCACACGGCTCAAATTCATTTAGTTCTTTAACAAGTTTAAAT
>contig07616_700_789
AAATCTAGAGAAGCTCAAGAGGACgaGTTTTTAGATGATTTATtCTCAGAGAATGATTCAAAACTTTTAGATTCTGATTCGATTGCTGAG
>contig07609_202_391
AtTTTTTTTGAAGAAAGAATCTTAAAAATTCGGCTGTAATAATGTGCAATGATTCCAAGCATATATTGTGCTTTCATCCCGAACCAGAACACCCATATGAGCTGACAAAAGAAATCAAAAGAGAAATTCAG
>contig07631_1890_1991
TGCTCATTTATAAAACAAATAAGAGACGCTGGTAAAATAATTGATTTAGATCCTTtCACTGAAGATGgTAAAGTTTGTATAGATGCACTAGATCAaTTTtAT
>contig07634_7_195
CCAAAGTCAAGAATCCAATTTTCAAGTGCAAATAATGTCCATATCATCCATTGAAATTCGCTTTTTTCTGATTGTAGACCATTATCTTTTtGTGTTTTATTGTCAaCACCCTTTTTCTTAGATGATTTTGTCATTATTATGTTTTTTTCTTAAAACTTAAATTTTAAGTGACGCTTTTTGATTTTTTTT
>contig07637_711_820
AATATCTGGTGATGATGATGGATGTTGTGATGGTCGATTTATGTCTCCATAGAAACAAACTCTTTCCATTTTGGCGATTTAGTAGGTCTACCTACTCTTTTTTtGGTAAA
>contig07641_372_467
AAACAaTTTAAGAATAAATCTAGGAgAAGTCTACCAGTACCATGTCCTAGACGCAGTTCTGGTTTTACTtGTTCAACAACGACATCAGCAACCGGT
>contig07641_1680_1870
TCCACAAAGTCTGAAGAAATAACAAGAGAACATTACCAAGCACAATCGGTTAATTTTATAAAAAATACAACTGATGATGATTCGAGCTATGACAATAAAAGAATTTTCGATGAGGACGAGGATAATATTACATCAAGTGTCATTAATAaTTCCTGTCAAAaTAAAaCATCTGATTACGAGAGTGGCGAATC
>contig07642_386_627
TTCGGAAATAAGCTTTGAAGCTAAATATTATTCCAATCAAGTTCCTGAAAAGAATATCACTACAGATTCGTCACTTGATCTTAATCAAATCGCCAAAACCTTAATGACAAAGAATGAGCATAAATTGCCTTTGATCTATCAACAAGAATCCGAGAATGCATTATTGAATGGTGAAGAGGAT
>contig07642_3626_3812
CTGAACTCTAGGGTTCACTAGATCACCGGTTGTTGCCGTGAGGCCTAATAAGACAaTTAAAAGCCGAACACATCTCGAATTTAaTAAATATAGTGTTCACTAGCTTATTCATTTAGAGCTAGCCTTGTAATGaGGAAAAAAAGGTTGTGTtACGGTGATTTTTtGCCCTTATTTtGGAAGaGCGACG
>contig07646_421_592
TGCAATTTTGGAACCATTAaCCAAAGCAGTACCAGGGTTAATTCAAGGAaTTTTCtATTtGGCTAAAGTAAAaTaCATTtCAGGAGAAGTCGACTCGGCAAAAGTTAaTTTAcAAcGcATACTaGATAAAGATCCGTCATATTCAGAaGCTCATATACTCATGGcACAagTA
>contig07644_1503_1797
CGATAGACTACCGtTTTATCCaAATGGAAAGCTTGTCtACtGtTCAAACAAAGAGCaACCAAATGAGTTTTgGGGACCTCTATTAGAGAAAGCATATGCAAAATTGTACGGTTCATATGAAAATTTAGATGCTGGTCAAACATATGATGCTTTAATTGACATGTCTGGTAA
>contig07647_725_959
GCAAATATATAATATTTCTCAAAATATTCAAGAaGATGATCTCCAAAATCTTCAACTTTTTTCAGACTATGGTCGCTTGGCATTGGAATCAACATCAATGACGGCTTTTCAGACTTTAATATTTTTGGTTCGAGATTGGTCGTATAGTTATGAATATGAGTACGGATTTAAAGGAGGA
>contig07652_226_409
GAAAATGgTTTGTaTAATGCTTATAAAAATGGTTCTCTACCATTACCAAATGATTTATATATGGTATGGGAAGATAGATCTATTTTAATTtCGACGTATGCTTTaTGTGGTTTTGCTAATTTTGCATCAaTGGGTaTTGCAATTGGTGGCCTAGGTGCTCTTGCTCCAAAaGACTTAAaGTTTt
>contig07657_1177_1276
CCGAATAAAAAGTCAAGTTTAGTTGAGAAAATATCTCCGATTGGTTTATTACCTAACTGAATTCGTCGAGAAGATAGCTGAATTTCTGCTAAGAGAAGAC
>contig07659_3509_3609
AAAATATTTTtGTTTTAGATACGTTCCGAATtCtAaTAAAAATTTttttCTTTTttAaTTtAAAAAaaTGAgaGAAATtGtACATTTACAAGCTGGTCAAT
>contig07660_1866_2105
TAGAACTTATGGATATTTTGAAGGTCATCAACCAGTTCTTATAACCAGTGATTTGGAAATTATCcAACAAGTTTTTATTAAACAAGCTGCTAATTTTAATGCTAGAAAAAGACCCGTAATGGACAAGAAAGAAGATGATCCTTCAGCTCATTTATTTCAATCATCGAAGGCCAGATG
>contig07663_562_756
CGAATTTTGCTAAAGATCGACCAATATTTTTTtATCAAAAATAGGCACAGATGATTAATTTATTATTAATTGAAAATGATGAGTATGGGACAAGACAGTTTTAATATTCTGCAGCATTTGGTCACCAAATGGAAAAAAAAAaTTtAACTTTCAGCATCCCAATCATTTTACAGCTCAAGAGAaTTTTTTtAAAAG
>contig07666_91_269
aGCaGATTCAGTTGAAGTAGACTGAAAATCTCTCGTTtCGTTtAAATTTATTAATTtACGTTTTtGGAATAGATTtATTTTGATTTCGGaCcGCTTTTCTtCTTGTTCTTTTTCTCTATTTTCAAGTTCTtCATAAGTCGGAATTTTAAACATTTCTtCTTTAAAAAAAATCAAAAAAC
>contig07674_3725_3833
GTTTATTTGTTGAGTTGATTCGATATAGTTGAATACTGGTTCATTAATTAAACTTTTTGACATGTATGGTTCATAATTGCCACAGTAACTGTTGAAAATTGGACCGGCT
>contig07675_3789_3975
ATGAATTGTTCGATCCTCTTCGTAGGTTTTCGTTTGTCTAAGCTCATTGAATATTTTTGGCAGTTGTTGAaTTTCATGGTGTTCCGGAAGTATTGATTGACCGCGCGTATGTGCATAATTTCTCAACGGATTACTTTtATAATATTTAATTTTTTCTtCTAGCTCGTCGGAATTTTCCATtCTTTTT
>contig07680_1055_1217
GTGATTATAGGAGATTTAACATCAGGTATTTTTTCTATTTCCTCTTCGTCATCGTCCTCTTCATAATCTGGTAATTTTCCAGATATTAAACTTGACGATACAGGCACCATATTCAATaGACTCGTATCAACGCGTAATCTACTTGATTTACCTAAtAAATTTT
>contig07685_286_442
CCTTTTtAAAACTTTTTtATTTGACATTAAAATACCGTAAACGCTTGCGCATTACTCCAAGAATAAATCAAAATATTCAGGATTATTCCACTGGAAAACTTCCCATCGACACCATGTTAAAAAAAAaaTCGAAAaTTTAGGAAAAAaaCAAAAATTT
>contig07696_1498_1754
CAAAAGTCCAAGTCAAAAAAATTTAATAGAATTTCCAATAAATTCAAGTCCAAATCTCTTAAAAATATATCCCTAGATGAACCAGAAGTTGCGAATGAAAACGAAAAGCTCACCAAATCATATTTGTCACTACCACTCTATTCCTATGAAGAGTCTATTAAAAAACCCGACTCAAATGAGATTATGAAATTACTATTAA
>contig07697_863_1076
TATAGACCAAGGGATGAGTCACCTAATAGTCGAAAGGCTCGAAAAGCAGCTGTTAAAGATGaAAAAAAGAGaAAAAAGAAAGACCAAAACACCAAAGCATCAAAAGAGGCGAGCCGAAAAATTAGCAAAAATTAAAAAACATTCTAAATAAAG
>contig07717_360_610
ATCAAAATGGTCTTTTACATCAATTAGTTGTTCAAAGAGATcTTCAATCAATTCGTTGTTTGATAGTGACTTTGATATATGTAGGTCATTATTCGAGCAACCATGGGGTGATTTAGTGATAATTCTCAATGCATGGTATTGGATAGATtCCAATTTATTAAGATTGAAATCAGTTATATTTTTCCATAAAGGGG
>contig07717_362_610
CAAAATGGTCTTTTACATCAATTAGTTGTTCAAAGAGATcTTCAATCAATTCGTTGTTTGATAGTGACTTGTAGTGATATATGTAGGTCATTATTCGAGCAACCATGGGGTGATTTAGTGATAATTCTCAATGCATGGTATTGGATAGATtCCAATTTATTAAGATTGAAATCAGTTATATTTTTCCATAAAGGGG
>contig07723_537_706
ATTTTCATAGAAAACCACACAGTCTGATAAATCTCTTCAAATATTATATTAAATTTTATCTAGCATTTACGGTTTTTGACAAATTTGACAAAAAaTATGATTGGTAGGTGACAGCTCATAGCTCCTGGCAAATACGAGTATAAATAACCCAAACCAAaCATAAAaTTCAG
>contig07723_1513_1676
AAGATTCACTATTCGTATTTTCCATTTAATAATCAAACTCTAATACAAAAATTAGAAAATTCTAATTTATTCCAAAATGAAAACaCACAATCAACATTATtATCATTATCAGACTCAAAACCAGAGGTGCCTTTACTTATACAAAACGAAAAATCTATTCAAAC
>contig07730_1820_1924
AAAcGAACAGCGAATGAAAGTGAAAATGAATGTTTTTtGGATAAAaCAGATGTACCGAAAATTTTAGTAGTTAATGGACCATGTTGGATCCGTAATGGCATGGCT
>contig07744_842_948
AAATTTTAGTCAATTTTATCAGCAAGAAATGCCCAGTGATTCAAATCAACCAAGCACGTCCTTTCAGCCTTCGTCTTCCTCAAATATATCTAGTCTAGTTAGCTCGG
>contig07749_2354_2457
CTTAGATTTATGTTCAACCTTTAGCGTTTTCGCTTTTtCTAAGCcAtGAAAATAAaGGAGCGTGTCGGATTTCTTATGTAAATCGGCCTTTTAATGAAGCCATG
>contig07752_14_123
CAACAGCAACAACAACCACCCACTACAATGCGTTTAGTTTTTATTTTTATATTAAAATTTTTTACTTCCCTAATACCGGAAAGACCAaGAGCtGTTAACTAATAAAATAA
>contig07754_887_1075
TATTGATTGTAGTGAAAGTCTCATCATTTTCCATATGCAAAAAaTCCTCTAATTTTtGGTCCTGGTTAATTCGACTGGTTGAGAATACCATTTCGACAGATGGAAGTTTTAAAAGGCaCTCCATAGTCGACTGTGGTAGACATGTGAATCGAATTGATGATGGCTTCaTTGAAACAAAAACGATCACAT
>contig07771_771_916
ATCGGTTTTGCCATTTTTACGCTTACCAGCGAATAAATGTTtAGGTTTTTTCATTGTtATTGTACGATCAGCTtCACcAACACGTGATTCCTtATTCAATAACTtACGTTGAGATAACTTGGTCATACCTCTAGCCTTAGCAACCA
>contig07774_543_631
GTTGGGAATCGACTGGGTCGACTGGAGTCGACTCATTTCTTTTGGGAGTCGACTCGACTTTCATTTTTTTtGAGTCGACTCGAGTCGAC
>contig07786_596_718
CTTTATAAAACAAGCTTTTCTtCTTAAAATTATTTATTCGATAAATTCTTCAAAaCCTAAAAAaTTCGAAAAATGATGCAAAAAGTTTTAATCGCCACTTTCATGTGCCTTTtCTTAATTGGT
>contig07791_462_637
TTTAGTtATTGTTGATGTtATATTAGATGCTAAGACAGATGATATACTTTGCGGTaCACTCATGTTAAAATATGAAAATGTCTTTTGTACGTTtGtACTAATtGCTGATGCAGCcGCTTGGgTCAACcAaCTTGCTGATTGTtGTtGTTCATTATTtAAAAaCAGTTCAGTATTTG
>contig07796_560_703
TTTAGAACCCGAGTACATTtGaGAAAACAATtGGTCGCTACGAAGAATATAGTTCATATTtACGAGCTATGTTAGCCTCAATTGGTGATGTCGAATGGTGCAGTGGTCCATGTCGAATAACTCAAATAGaTGGCAAAGGCGGAA
>contig07795_1843_4288
CCAAATCCAGTTTtATTTTTCC
>contig07831_222_371
AAAAAATTTGCGAATtAACAGCGTACCCAAGCCGAACCGTACAAAAAAAAATTTATTTTAGTACGCTTCGGGAAGGGTCCGGCGTTAATCCGGTAGAAATGCTGTACATCGGAAATTGTAGAATTAAATTATAAATGGGGAGACTCGCGC
>contig07831_3654_3784
GTtCTTTCAACTTTaTtAaTTTACGCTCTTAGATGGGTTTCATCTTTTGCAACTACGAACAAAACAGATTGTACTCTGCAAATCAGATTTTCAGGCCCGAATAAAGAATTAGCCCTAATTTTTGTTTtAGT
>contig07831_4188_4371
AAACTTTTGCGTCAAGGTAGAGCCCAACAACATTTGTTAAAGTTGCGATTTATTAATTGTCATTGTGAAGACTGTTCTAATTAGGAACTGTAAACTTTTTAAATCAAATGGGAGACTTGAATCTATTTTATTCTTTTATTCGATAAACAGTCTTTTTTTTTtACTtAATTTTTTATTCTTTTTC
>contig07837_406_506
cttttttaatcaagtcaacatcaaacttgtattgtttaatttatttgccattgaagctcgactatttggtccgaatttgtttgactctacttccatatcag
>contig07837_49_228
CTTGTtCATTAGCATTGGTTAATCTTTCGCCTTGTTCATTTAACTCAGTTAGAaCACTATTTCCGATTCGTtCTGTTtCTATTGCAATTTGTGTTGACCGGACTATTGTATCATtGGTATTCATTAATGAACTATGAATTTGGAGCAATTTATTGCGTTCTGGGTCATTcttttttttaa
>contig07849_624_735
GACGCCAAGAATGAACTTGGTAAAAAaTACGACCAAAAAATTCTTAAAGTCGAATCGGCTTTACAACAAAAAAaGAAAGAAAATGCCAAAGTTCAAATGTCTAAaTTAAAAG
>contig07843_1_107
AAcGTGGATTGAAATACATTCTCTCATTTTTGTAAGGTTTTTGAATTAAAAGtCGTAaTAAAAATTGGCTTAGAGAAAGTTCGATTCTCAGAAGAAATTTTCAAAAA
>contig07869_292_458
AATCAATTGAAAACCAGATAGCCAAGTGACCCATTTTtCAAGTTTCAAAATTATTTTttGATGTTCGAATGAGTAAAGCACCTACTTAACCCTGCTTGTGGCCG
>contig07871_606_784
TTCACTTTTTTCAAATAATTTACATTATTTATACGATTATTTTAAGTTTAAATTAGTTAGTCTTTTAACAAGCTCGGAATATAGTCAGTCTTTAGCACAGCCACGTTGGGTACAATGGTCATTAATTACATCTAATTCTTCGTCTTTAGATCCTTTAATATCTtGgTTTTTGACCAAAT
>contig07877_1675_1882
CATTTATGAAAAATGTGAGTCCAGCGAAGAATGAAGGGTCTATTGACTATAGCTATTTTGCTCCTGATTGTCTACATTTTAGtGTCAAGGGCCATGAGGCGTCTGCTATTGAATTGTGGAACAGTATGCTGACGCCAGTTGGATTGAAGCCAGA
>contig07876_2004_2197
TAAATCATTTAAATGCTTCGTCTCTTTGGTAAAGATTGATTTATGTTGTAGATTTAAAGGCCTTTCTGACCAaTTTAAATTATCATATCGCTTGGGACTTATGAAATCATTAGTATAAGCTTGAATTAATTTtCTCAAATCTGAATCACATTTAGCGTTTttCCCATATTGCTCAGTGTACAATtGCTTAAAAC
>contig07889_964_1064
CATCCGTGAGCCTAAATGCCTTAGTATAATCATCAAAAATTTTAGTACATGGTGTCAATAGAGGATAAGTCAACATATAGCCACCATGTTTTTGAAAAATT
>contig07906_562_732
CGCATTTTTCTATATAAACATtATTTTTtAATTTATCTGTGAGGCAATTATTTAAATACTTATCACTTGGTGTTTTATCAATCATCGCTTGTTTTTTTTTTtttATATTTTAAATAAAAaTTATGATTTTAAAAAaTTTTTTTTtGTTtAAATGATGAAAAAAATATTTTt
>contig07922_645_840
gAAATaGCCTCAAAAATTGGCCAGtTGtACTATCAtTATTatCTGCGAACtAGTGAATCGAATTATTTAAATGAAGCGTATAGTTTCTATCAAGCTATTCAAACAAGAGCTTACTAtTCaAAAGCAAATaAAGA
>contig07939_57_156
CATCTTATGATCCTTCAAAaTTAGAAAAAATTTATAGCAAAaTACTGTTTCGATCACCAGTGGCAAATCTCAGATCTGATTTtAATGGACTAGATCTTTT
>contig07963_497_642
GCAAAATATTGAAGTCAAAAATGAATTCAAAAaTaTTTAGCTTATTTATGTTATtAGTAGTCATTGTTTTGTGTTTTCAACCAAaTAATGTCGATTCGCGAGCATTAAGATTGTCAAAATACAATCgCAAAGACGCTGAAATTGTA
>contig07965_733_834
TGAACATTGAATTATTAGAATCGTTTGGTCAAAATTTtCCAGAGGATTTTGATGGTACACTGGATTGCATGAGTGTTGCCATCACTTGTCAATTTAATAAGT
>contig07965_895_1090
AGAAGAGGAACTTTACTAGCAGTCGGTTGCAATGATGGCCGAATATTCATTTGGGATTTTTTAACtAGAGGAATAGCTAAAATAaTAACAGCTCATGTTCATCCAGTTTGTtCCTTAAGCTGGAATCGAACTGGTTATTATCTATTAAGTGCCTCATCGGATAATACAGTGTGTATATTTAATGTAGTCACTGgTG
>contig07965_1149_1269
AGATAaTtCtGTTTTtCTCGTTACACTTTTGAAaTaTCcTTCACtATtAGTTAAAaCAGATGGTAGTTATAATGAATtGCcTTTAGATGATCCTAACGAGCCAAATGTAGtttCAtctttt
>contig07951_97_323
ATTTGTAGTTATTTTGCTGTACACTTCtTCGtTTTTTTTGTTTGTTACaAAACACTGGAATaAACTTAAAAGCGCTTATTAtGCTCATGACATATGGCAAGCTTCGTATAAAAGTTTAGCTGTTTTTTGGGAAACTACTGGGGCAATA
>contig07981_261_409
TTTATATTCATCTCTAGTtCGCCCTCATTTAGAATATGCTAATAGTTCATGTTGTCCATTTTTAGTAAAGGATATACCAGAAATTGAATAATACAACGCAGAGCAACAAAAATTTATtCCCGAATTCCGAAACCTGAAATATAATGAGA
>contig07983_1834_1958
AATATAAAAAaTGATCAATTTACAaTTGATGGAAGTGATTTTGATGAAAATTTCAATTTATTACAATTtCATTTTCATTGGGGATATAATAAATATCATGGAAGTGAACATCTTATCGACGGCGA
>contig07983_2048_2209
TGCATTTAGTTCATAAATCTAAAAATGGAACTTTtACCGTTTtAGGATTTTtATTCACAATAAGTGAAGAAAaCAATCCAGGATTGGACAGTCTATTAG
>contig07930_245_533
AATGGAGCAGCAGCTAAAGCTGGAgCGGCATTCCAGGTGTTCCAAGCGATTGGAGCAGCAGCTAATGGAGAAGCTAATGATAAACCACAGGCCATTTTAGAAGTGTTTTTtATtATTAAAATAaTTAAAA
>contig07996_1572_1803
TAGAGATACTTCTCATTGAAAGAACTAACGAAACCGATGAGAATAATAAAAAAaTAAATCCGAAACAAGTTATTGAAAATCGCTTTATCCTTGCTCAATTTTATTTCGATGCAAGAAGATATCGTAAAGCCTTTAACATTTTTGACGCCATTAAAAACTCATATTTTCC
>contig08013_4_206
ATGGATCAaaaaaTAATAAATGAATCGAATGGACGATCTACTCGCAaTAGCATACATCATCGTTTATCAAATGTACTTGAAGACATTGATAGCGAGGGTTTGATGGGAGCAAGTGATAAACAAATGAATACTAATTtAGAtGAGG
>contig08024_430_560
AAGAGTTAAAATCAGTAGATAAAAaTTCAATAGATGATCAATTGTATGAATGGCGTGAAGTGTCTAGATGGATAAAaTACGAGCAAACATTGGATAGCGAAACAAATATTtGGAATCGACCATTTGtGGgT
>contig08027_61_166
GACAAATATTATAAACTAGATTTGTCGGCAAATCATCGTAGAAGTAAACGATTTCAAGAATATGCTGATAAAATGATGAAACAAGTATTAATGCCAGTAAAGAGCC
>contig08035_585_783
CAGAATTTAAGAGAAGTAAAaCGAAAaTATGAATATGTTTTGTCATTAGCAACAACTCTAGCAACCAATTTTCAAAATACCATTAATACCCAAAAGCTTTTAGgAGAAACGTTTGCTGAAATGGCTCAAAAaTCGTCAGAaTTAATAGATGAATTTtCAATAAaTAGCGAGACACAGCGTcAGTtAGTTCGTCAaGgTA
>contig08041_4198_4293
TATtGTAACATGTCAAAAATTGATGTTtATTTTGAGGTGAAGATGATATATGCCATATTTCTCCTTCTTTATGATCATAAATACATTTGGTTAATG
>contig08049_752_923
AAGAAGGAGAGAAaTATCTAAGAGAATTTATGGGAGTAGTAAAAAGTGTATTGATAACAAGCGTCGCATGTTTATTGTTAATTAGCAGTTTTTTTATtGCCGGCTATCAAGTCCATCGAATCATTTTAGGAATTAAACGTATTACGCATAAAaCTaCAATGAATTATAGGCT
>contig08056_583_812
TTAAACTATGGGATGTTAATACTGGAAATTTGGTCATGAGTATTCCTGATATTCACAAAAGTTCAATAACCTCTTGTGGTTTCTCGCCTCAAAATGATCGAATCGTCACAACTTCAATGGATAAAACTACCAAATTTTACGATATTATCGCTAAAAAAATAACTATTACTTTG
>contig08058_1116_1302
TTTGAAATATGCAAATtaCTTAaCTCAaTGTTTTATGAATTTTGTTGTTGTTAATTTTTAAATGGGAAAAAGAAaGTAAAGGCGTTCGTGGCGTCGAGATCAAGTCAATTACATCATCA
>contig08063_853_962
tttCtCAATAGCCAAAGGTTAAACGaTTGAGTAAGATTATTCACCcGAACAGTAGAAAAGCTATTGAATTAGCTGCTAAAGAGCATCACAAAGCCAGACATGCcAGGTAT
>contig08068_184_343
tCTTATATTATTTGCTTGTTTATGCTATGGgaTAAaCTTAAAATtATATGATCTTAAATTGGATAGATCTCAAAaTAGGACTATATGTACGACGAAAGAAGGaGCTGATACACAAGCCGATCAATTTAGTTTCCTTGATTCGCTAATAACTTTAATCATA
>contig08081_41_268
TGACTTTATTATTCGCCAATACGCAAAGGGTGATACTTTTTATATAATAAGCAAAGGTAGAGCTAAGGTAACCAAAAGTAGTTCAAAGTGGGATACGCCAAAATTTGTTaAGTATTTAAATCGTGGtGAATACTTTGGTGAAAACGCTCTCCAAGGAGAAGAAACACG
>contig08081_4416_4520
CTGAAAATTTAAGTTGGTTAAATAAAAATGGACAAAATTATTTtACCTTTTTtAATTTTAACATTTATTAAGTCTGCTTATGTAGAAGGAAATTGTGGAGACGAT
>contig08083_2536_2628
GCCTCACTTTATGAAAAACGGTGTGCGTAAATCGATCAGAATTCGTAAATCGACGTCAGAGAATCATTTATTTGCACACAAGGACAAAAAAAC
>contig08085_931_1054
ATTTAAAGCAATTTCCTATTTCACTTATTGTTACATTATGGCCTTTATTTGCTGATAAGCCACTCTTCCATGAGTATATGTACATTTTGGAACCTTTTTAAGAAATTTGATAAATGTTTTTTTT
>contig08089_1268_1364
ATTACTTGTACAACGATGAGGAAGCAAATACCGAAGCCAATTTCAGTTGGATCACCATACATACCAGTCAtGACATAGACAATGGTttGACCAACAG
>contig08096_135_248
CTCTTATTGTATTGACCGATTTTGTTATATTTTCGTTATTCGAAAATTCCAATAAGAGTTTTTCACTTGCAATATCAATTTCATTCATTACATTGCCACACCAGTCTATTTTTG
>contig08105_212_374
AaGATTATAGCGTTCATTTTTTtAAAaGTGTTtGTTTAAGCCAATTATGTTACATTTGAGAATTTTGTTAGTTTTGTTGACCGTCACCcGCCGTCAGCTGgCgACcAACTGTTTTCTAAAaGAaTAATtAAGACATTTAGCTCCTAATAAAAaGTTAAaGTCT
>contig08115_109_280
CAAAAAaGTAAAATATCGGGTAAAAATCGTGCCTCAAAGACcGTTTATTTGCGTGCACAGTCATTAAATGACTATAATTCACAagAAAATTGTATTAGTTAtGAATGTCGAAATGTAACTGGTAAACATTTACGTATTCATCGAGAGCCACCAATTTTtCGACTTAGCCcAC
>contig08116_5_1100
AaTCcTCAAACACCAGAAGCAATAGGATTTCCAAAAGATGCCGTCATTAATATTTTaGAAAAaTCTGGTGATTGGTGGCTCGGAGAATATAATGGTAAAATTGGTATATTACCATACAATTATGTACAATCTTTATCACAACCAGCAACAGGaTAAAAATTGAGTGTTAGCGATTCAAGaGAA
>contig08121_673_844
AAGAGCCTCAAAAaGAaTTTAAAAaTAAAGTAATCCAATTCTCTTGGTCTAGTCTAGGACTAGCGACAATCGCGCTTGGACCATACAAAAAaTCGAAACGAAATGCAAAAACAAAaTCAAAAagTTAGAACATAACGAAAAaCAAAAAaGCTCATAGGAATTTTTAAAaTTT
>contig08122_533_707
CCaGTACTGTAAAGCCCATTAAATTCGATCAGATCTAACAATGAATAAAATTTTTTACAAGGTCGATTTTGGCTATCAAAGTAATGATTTTATTGGCTTTTtAGAGAGGTATGGTTTGTTGGTGATGAGTTTtACTGTATCGATGGACTTAATTTTtAATCGAAAATTTGTGCGG
>contig08126_263_458
GACTTTTTTtATACGAAACATTTTCCAAACAATAAAaTAAATATAAATTCACCTTTTACATTTTGACCAACAACAACAACAACAAAAATAATAAACTATTTCTATCTAATTCTTTCAAACCAACTCCAATTCTTTTTGTACAAGACTAAACTTTTTTTTTACTCGAATCAATAAAAATCGATTGTATAAATTTAAA
>contig08129_287_382
AAAGAAAACAACTTTTAAATCTTTTACTTAATtCTTTTCATTtcGAACTCGATTCTtATAGAGATAATTATAAAAaCACTTTTTTCCACTATGTCT
>contig08106_197_413
ATTTAATTTGACAGGTCTCAATGAACAAGTTCCTCATTATCGACAAGCTTTGGACATGATCCTTGATTTAGAACCAGATGAGGAATTAGAAGATAACCCGAATCAAAGTGATCTAATAGAACAAGCTGCTGAAATGCTTTATGGGTTAATACACGC
>contig08136_1190_1363
AAATTTTtATTTAAGTCTTTAGCTTTATTATTAATCTGATTATCAGTCTTTTTtATTGTATTGCTTGTTTtGCTGTGATTTTCTAACAAGTGATCGTTAGTCTTAGTTTCTTTTtGTTTGGTATCAGTTTTCTtCGTTTGTGAGTTTCCATTTGTTTTtAtACCAGTCGTTTTT
>contig08140_479_576
AAAATTCTGATGGCAGCATCTTCGGTTAGTAAACCTGCACAGAGTAATCTTTTTAACAATCATTATCGATATCGTCCAACAACTGTCGACCAAAAGCG
>contig08157_788_917
TTTTACATAATGAACAGTGTTTCAAATTTTAAAAGTGAATGGACGCCAATTAGATCAAATTCAGTCTTATTTGCCGGTTACCTATTAGGTCATTTGAGTAAAGAAAaCAAAGTCAACTATCAAAAGAGCA
>contig08157_461_621
AAAAAATCAAGTCTAAAaTTAAAaCATGATTTTtAAtATTACAGTCAAACCTCGAAATAaCGAAAACTTTGATAaGGAAAAAaGaGCAGGgTAGCACCTTAACTtGAAATTATATTCGATATAACGAAATTCGATTTAACGAACACCGAAaTTtCGACCcA
>contig08160_4_139
CTTGTTTATATTGACCAtAaTTTCGTCGCGTTtAaCCCAACGAAATtCAAATGGTAGAGAATTATCAAGTCTACAAGATACACATGTCATATATCAGACTAATTTTACACAAAAATTCCTCAGTCTTTTGCTCAAG
>contig08168_4_148
AACAATtCATTGGACTCACATAACTGACTCAAGCGACTGGCTAAGAAAATTGTTTCATAAAAAGGTTCTTTAAAATCGACACAAGCTATAAAAACTGTAATTGAATCTTTCTTAATCTGTTtAtCCAAAaCATTtAATATTtCAT
>contig08171_862_884
TTAGTTATCAAATTAGCCGAATC
>contig08178_533_634
CTTTTTTTAGAAACACTGGTGCTTGTATTGTAGCATTTTCATTTTTAATACCAACAGTAGATGTAATTTTTGGAGAAGAGTATGTTTGTAGATGACCTATTT
>contig08188_55_219
CTGAAATTTCAAGTTTAAAAGAAGAAAACGAACGTCTTAGAAATGAGAATAAATCGCTCTTGTTTGAACTACAACGAATCACTATTTCGAATCGGG
>contig08203_1_96
GTCGCATTTGTATCTCTAATTGTAATTCATTTTGTAATTCGTttATTCTTGCACGTAATtCATTGTCACTTTtGCCTATTGAATTTtCCATTTCGg
>contig08206_8_113
tgacaaattatgAAAGCGAAAATTtGAgAGATCCTAAATtCAGTAaTGATTTtCAGAATTTAGTCTGGTTACAAAaTCAAGCTCGAGGTCCTCATTtCAAtGCaGC
>contig08211_5_259
AACGCTTGATAAcCTTTTAATCTATAGaGTGTTAATTAtTTATTAAAAAAATAGCTTCaaAATGTCAtTATCCCACCTTTCGACaAGTAATTTTTCGCCACTCAAAAAtGATTTaATAATAAGAGCAGCCAAAGGaGAATCtGTTGAGCGCGtAcCAATAtGGAtaATGCGTCAAGctggtcg
>contig08219_1440_1600
CGCAAAACCaGTAGCACTTGGATCGTAACTTAaCATTTCTGAATAGAAATTTTTAAGTtGATCGgACGAGTAGCCATCCAATTCtCTAGTTACATCATTTACTAAATTAGCTTCTTCTTGTGGACTTAAaTAAATTGGATCAACTGGTAAATAGTTGTCGT
>contig08221_1923_2170
AAAAAAACCATAAAAAAAGCAAAAAAAAAaaTCGATAGAAAAATTGGAAAaTAATGACTtCTTTTGCTAGTCATTACAAGggTCTTAACGCTCAATCAACAGACAaCGAAGATGAAGACTATCCACCTCAATTCACTACATTAAaTCATGAAATAGAAAAatCTAAATGGAGCCATATCGAT
>contig08222_2590_2726
GAAATAAAGCAACTCGTTTTGCTTGTTCAATATTTATACCCATAACACATGTtGGTTTCCATTCaGCGTCAACACCAACAAATAAATTTtCTtCGTTTTCACTTAGTAATTCCATTTCATCCAAAAAAGCATGAAAT
>contig08227_2451_2588
TCCAGGGCCATTTTTTCGGGACTGTTTAAGTCGCTCTGAAAAAaTTTGGGTTCTCAGTCGACCCTCTCTAATTGGCGTAGCTGTTTCCAAACATTTACTTAGAAAAGCTGTTAATTTTTTTtAAAATGTGAAATAGGG
>contig08227_468_592
ATTTtATTGGAATTTGACGAATGATTTtCTAATAGCGGAAATCCATGTCAAAACATTGGGTTGGATTGGTTTtGGTTTAAGTCCTGATGGTAAaGTAaGAGATTCGGATTtGTTTATTGGATGGG
>contig08236_1303_1484
GCTGAGCATTCAGAAAaaTCGTATCTTCCAGCATATAAATTGCTCTCAATGTTATCAACTATTGGTTTtGTAGCCTCGGAGACATACTGCTTTAATAaCATATCTTGCAATTCTTTCAAATTCTTTTtACTTtCTTtAATAaCTtGATCGAATTGCTGATACTTGTGATTAGCTATtGTTtG
>contig08236_859_984
GTCGGTGGTTGAGTATGAAATACAGCCAAATACGGTTGCATACCCTTTTCAAAATCACCAATTAACTTGGTCATTAGTGACTTATTCTGTTCGAAAGAATTGCTCGGTATTAATTTTAGAATTTTA
>contig08246_1_200
CATTAGGACTCGAGAACTTAGCCTCACAATTAGCCAATattgttaaCCaaaTGAGTGAATTATTGTTGAACCAATTCAATGGCTTGATCTCATCGCTCAtttcccaaattcctttctAAgattacgttaaaatgagacaaaC
>contig08263_4_263
CAGACATTAAAATTTGGGTATTAACTGGTGATAAAATTGAAACGGCTGTTAATATTGGTTATAGTTGCAAACTTCTTCAGGAAAATACTCATTTAATTTATTTAGTGGATGATCGACCAGATAAGCTAAAAGAAACGATTAGAgCCAATATTTATCATGCCAGTCGTCGATTGAAAGATACACCCCTG
>contig08275_24_163
AGCGCTtGGTTTAGaCTTAAATATCCACATTtAGTCCATGCTGCAGTAAGTTCATCagCTCCAATGTTagCtcTagTTAATTTTACAGATTAtcTAGTAGtcGTTAATAATTCaCTCTATtccTATTCACCAAGTTGTCC
>contig08278_563_726
CTTGAGTGATATATCTGATTCATCGTCGGATGATGATGATTATTtAAGTGATAAAACAAAATTTTACGATGCCTATGATTCACCGGATAAAATTTACGAGGATGAAAAtAAAGAAAAACAAGAGAAAATTGACAAAATTAATTTAATCAAGAGGAAAATTCTCA
>contig08278_3311_3450
TGCAATTCTTGTCTCAGCAGTGTAATAATATTGTAATAATTGAGTATTGAATTGGAGCAACTGATTTTAATCTTGCTGTAGCTGAGTTTTATCTTTTTGTAGTTGAGTAAGTTGTTGTTGTAGCtGAGTAAGTTCTtGTT
>contig08279_15_162
TGTAAAGGTATTTTAGGATTTGTTTGTGCATTTGGAATAAGACCCGAATTTTGAAGACCCCACCATATTGGATTTGTGTCCAAAACTACAATTAACAAATTTCTTTCAAGGCTCATATCTAATAGTTTCTAAAAAAATGCTTTGAAAT
>contig08282_687_846
TATGTTGGGAACAAATGGTGGTCGGACTCTTTTCTTTAGTAAACCATCCCAGTCTACATTTCTAAAAAATGCTTGCTTTTTAACATCCTCAGCATCTCTTTCAGACGAaCCCAAACGTCTATCTACATTTTTtCTCAAAAGCCTTCTCATTATAGTAATA
>contig08284_946_1045
GGGACTTGAACCCGCACCCTTGAATCAACTAGGTTCGCTAATTAATTCAAAATTCAAGATCCTCCATCCAACGATTCGAACCATTAGGCCATCACCGGCC
>contig08286_105_264
GGttttaaaGaaatttcagaaaaaaaagaaattcttttatttCTAGTtCAAaaGTCCGGTACGATaCGTTCGtCGTTCAGTCgCGTCTGCTTatGACCATGAAAATTTTTtCAATTCAAATTCAGCAATACCTTAATGCAAATTCGTTGTAGAAAaGTTT
>contig08295_183_337
ATGGAAGAAAAAATTCAGTTGGtAAaTTAGTAGTAAGCAGTAAACGATCAGTTCGAAGATTTGTTGGCTGTGAACACATATTCGAACCAGGCGAATATTTAATCGTTCCTTGTTCGTTTAATTTCTGGTACACTAGaGAAGCCCTAGAGACTAAT
>contig08296_281_371
TTTGAACAAAACGCCCcAACcTGGCACAAAaTAAAGATCTCTtGTAATCCATAAGgTCACTACCAAAaTAAaCCAAAACcAaTGCTTTTTG
>contig08310_4686_4860
CTCCTCTTAGATAATCTATTTCTTGTAATAATTGTTGTATGTACATAATTTGTTGTTGTTGTTGCTGTTCTTGGAAAGAATTATCTTTTTCGCCGGAAGAGTTCAAATCGACAAGGAGGTCACCTTCGTCAACCTCACTAGGAGCTTCTTCTTTTATTTCCATAACTGGTTTTGT
>contig08315_48_244
CACaaaTAAAGCCACATCCGAATCATCTACCAATAATAAATAATCAATTTAGTAATGTAACAGGTTCATATGCGCCAATATTATGGTATTATCCAACACCACCAGTATCACCATCATCAACCCTATTTTtGCATCCcGCTCAAATGATTCATTCATTTTCGAATCCAATTTTTTtAGTCCTTAAAAATGCACcGTCC
>contig08315_916_1074
TCATTTCAAATTCAAAACCATTCCGAAAATGGGTTGAATTCATCAGATGTTTTAATTACTTTACATAATAGATTAGAAGCCGAGCGTGCAGTAGTGGAAAAGAATCACCAAAAAaTaGgCAATAATCTAATCGAGCTATATTTGAGTATTTAATAACAA
>contig08336_557_755
TTAAATCAAAAAGAAAATGAAAATTCTAAGATTAaTTATTTTCTTATTAGTTGTAGTCAATGTTTTTACAAAAGAGAACAACGAAAACGAAATAGTTTTTAAGCATATACCGGGTGTTGATGTGgTACACGAaGAATGGCGCGAAATAGACCCGAGCGAGATACCACTGAATTTCAAAGTTTACGAAGCACAGCCTGTT
>contig08339_2_91
TCCCAATCGATCCTAATTTGACTCGATGCATTGAGAATGGACTtGATTTttAACCACTTtAAAaGATTCGCCTTGTTATTCAAATATCAA
>contig08223_565_670
CAAACAAAGAAGCATTTGAATAAAaCGAaaaaaaTGATGAAATTGACTGTAGCTTTATTAGTTGTATTGGtCGGTTTgaCCGTTGCCGTTGAAGAATTCAAATGGG
>contig08345_91_247
GAAAGTGTTAAAGTGGTTGTCAGATGTCGACCCATGGAAAaGAAaGAAATTGCTGGTAATTATGAACGAATTGTCGAAATGGACACTAAACGCGGTAGTATCACTATTAAAAAaCCAAATGCACCTGAAGAAAATAaGGAATTCTCCTATGATGCCG
>contig08351_3_93
GTAGAAATGGCTTTTTATGAAGATTGTTTTCATGGCATGATTACATTTTCGGACGCTTCTCTTGGATTTGTAGGATCAAAAAAGATAGTCG
>contig08362_724_916
TCTGCTAATAGGATTAGAATTTTTAGACCTTATTTCCGGTGCTGAATTAACTACTGATAATGTTGTTGCGGGTGCCGCTGCTGCTGCTGGTGTCTGATTAGATTTAATACTTGAATTTTTAGAACTATCAGCATTTAGATCTCTTTTAGATTTAGAGTCATCGGGTTTAGATACTGGAGATgCTGATGTAGAC
>contig08368_677_907
CTAATCTTGGAGaAAATTTTGaAAAGTTCTATCAAATGATCGAAAATTACCAAAAAATTAAGCTTTTTTTTAAGAATTGGTCATTGTTTATCAACAAACAGGATGaAAAGAAAAATGAAtATGAAATGAATAGtTTTTTAAtTAAAAATGATCATATTAATAAATTTCTAG
>contig08371_869_1026
GTTTCAAGCACTTCAATTTTATAATTTGTCCAAAAAAGAATTTCCAAATTTAATTAAAATAGTCAAGATAATTTTTTCAGTAACTGCAACCTCAGTCCCATCAGAAAaTTTGTTTAGTAATGCTGGCCAAATACAAAATGATTTAAGGAACCGTTTGC
>contig08380_4554_4693
CTCtCCTGATgAaGGaTTGGTTAAACtCCCcTCcTGATTTAGTATGCTGtAAGAATTATCATCTTTATTGAAaTATATCctATTTTTtGAAaTTTTTTCCAAAtCATTATTtATTTCTgCGATTGGATCATCCGTTtcTT
>contig08380_4289_4413
ATTTTtCCAAAATACTTGCACCATGTTCGTTTtGTTTTAGCTTGCATAATTTAAAaTTtATTGAGTCATTTTGACTCAATAATATCGTATCTGGTCTATGAGTCGTTACAAAAATTCTAGAACCC
>contig08380_5011_5157
GTAATTATtATTTTTTTttCATCCTCACTAAATTCAATTGTTTCCTTATACTCTGCAAAAGGCCcTTCAaTTTCAAaTTCGAGCGAATCAAaTTTtAATTTCATTTTTtAATATATTGTCTAAAAATGTTTTATtAACTTTTTTCCa
>contig08385_110_200
CGCATCCCGTAAAaCTAAAaTTTAtCCCACGTTTTATCGCAAATTCCACCCATAATAATaTTTTACaGTGGTTCTTGTAAAAATGTAACGT
>contig08387_106_199
CGCCtCCATTCCATGTTTGCCTCAtACGcTTCATCATGCaTTTGAaTTTtAatATTTTTTCTAtaGtttATAGaaaaTATCTCTATTCtttttg
>contig08397_807_964
aaaaaaaaaaaaaaGAAAAtCTCAAtATTGTTCAaGtAAAaTTTTtCCAATATtCcACcATtAGCGAGTGAAGAGCGCaTAACCCGAACAaCAAAATAAAaCAAAAAATtAATACAATAGAAGACCAGAtACTCAAACAAAtAAAACttttATTTTTT
>contig08405_393_510
CTGACGATTaCCGTAAaCAGGAGTTATAGGCAGGAGTTTACGGTATACAAACGAAGTTCTCATTTTAAAGGAATACAATtATTTTtAGAaTAATTCTTTGTTTTtAAAAtGTTTTTTA
>contig08413_239_340
TAAACAGTTTATTATTATTTTAAGCATTGTTTTAGCATCACAACAAGGTTCTCTTTTTATTACTCTAATTTTCTTCTATAAATATTTTTGTTTTAAATAAAG
>contig08417_843_1010
GTTGAAATTATTATTTTTTtATTCAACCTTTATTtAATTTTTAAAAAGAAAATTTTAAATGGCAAGTGTACATGGAGGATATGGAATTTGCTGTCCAAAATGTACCTATGTAAACTCGAATAGACCGAAAAATTGCACAGTATGTAATTATGACTTCGAATCACGGGC
>contig08420_1138_1393
ATGGCAGCTACTTTATGTGGCTCACCTTTATACATGGCAccCGAAGTAATTATGTCACATCATTATGATAAAAAAGCTGATTTATGGAGTATTGGTACAATAGCCTTTCAATGTCTCACTGGAAAAGCGCCAtTCACTGCCGATTCACCACAAGCTTTaAAAATGTTTTATGAAAAACATGTTAATTTAGTACCCGAG
>contig08419_388_574
TACAAATTTTGATTTGCATTTTtAAATGCTTTTGAGGCATCGCCCATAACTTTGAGAACTTGGGCATTTGAAGAGGCATTTtCtAAAATTTCTCTCTGATATTCTAAAGTTGTTAGAGTTCCATCtAATtGTGTTAaCTGTTGCtCGTATCGTTTCTTGCGtCTTAAAGCCTGAAGGGCAACTtGAG
>contig08432_1917_2035
CTAAGACGTTAAGAACTGCTGGATTTACACTTGAAACTTGAGgAGTATTtGAAAAATCATATGTAAATTTCTCATCTAAGGTAACCTCTGATCCAAGCTCGGATACTACAACATCAACT
>contig08433_4_91
CTGCGCTCtCTGTtGATtCTTGTCTCAAACacAGAaTaGTTTTagCAATACAAATTATTTGCAAAACAACAATCATAATGAATATTAC
>contig08450_990_1147
TCCTCGACCACGCTGATTTTTGTAGGATTCTATTACCCAATGCTTTTTAAATTCATGCGCTACATAGACCCGATCAACCACCCCGACTTTAAGAATTAAATGGTTAATAACTAATAAATCCAGTAGTTTATTTAAAACACTCAATTTAATTTGTGATA
>contig08450_694_892
ATAGAATTGAATGACGCGTTTGGATTTGATTTCAAATAAAGTATGATGCTCTCTAACATTTTTTTCAAGACTGGCCGATTCAAAATTCCATCAATGTATCGCCATGGCCTCGGTATTATACAAATTGGCTtAAAATTTTTAGAATTTTTTGTtATTGGTtCTTTATGCATAGTAGTAGACCTCATTGGtCTTGAATCTG
>contig08451_536_659
AATCGCTTTCACTTTTAAAATCTGGTTCTGTCGAATTATAGTGTTCACCAGAGCCTAACATATGTCTATGATAAGTTATAATTAGAGGCttaaCACttttcttaTCTTCGCCTATAATTATCTC
>contig08475_1846_2088
TAAAAGTATAAAATCAGTAAAATGGATTGAAAGTCGTAGTAGTTGTTTTTCAATTGTAGATGAACAAGATTCGTTATACATATGGGATTTATTGTACGATGATACGCAACCAACTTTAATCAAGCAAATAAGCGATTTTGGTGGTATAGCGTTTTCAAAAATATCAAATTTAAATGAAGACAGC
>contig08479_1189_1380
GTGACATTGTCCGTATATATCCTCAAAAAGaTTATTCGAACCATACTTTTGACGCACAaTTTCATTGTTCAGTATGATATAAGACTtGttagtcaccaatttcataattttccacaattaccttaccatctctttttgaactgtcatgtactcatattgcttgcatcgttctaatttatgaaaacttctgtg
>contig08503_4_122
TAaGAGtCGAGTTCGCAGCCATTTTTTTTtAAAGTAaGTGCTCGgATGAGTGACTCTGTCTATCGACCCAACGTCCCCCAGTTTTTCAATCAAACCTAACTTTAAAAAaGAAAaTTGAT
>contig08507_464_614
TAACTAAACCGTATGTTTTTTCGTACGTAATGCACTGGCCTATTGAGTTGTTTGGAAGACCGTTTGATCAGGATAAAATGAAAAAGCCGA
>contig08522_1085_1243
TTGGGCGCTTGTCACTAAAACATTTATGTGTACCTGTAAATTTTTtGAAATATCCCTGCTATTTTGCCTTGATCCGAATGAATCTCACCGGATGAGTCACAAATTGAAGAGATTCTGTTTTTGACATTTTGTTTCTCATTAACATAAGCAAACAACcTT
>contig08526_93_272
GTCATATTTAAATCtAACTTTTCTATTGAATCTTGGTtATACcGTCCTAATCTTATACGtCcATTGCGAATTATTTtCCCGTTTTtAGGTTGCAAATCGCCCATAAGTAATTTAAGTAGAGTTGACTTTCCAACACCATTTGAACCTAAAATAGAAACTCGCGACTTAGTCTCAACTGAA
>contig08527_928_1124
AGATGATTGGGTTTAAATGTAAAAAACAATACTGTATTTATTTGAATTTTATGTAGAAATGCAGCGTACTGTACCGTACCGTATCGTATCAGGTAATATCTTATGCGTGCCACACATAACGTACATGTGCATTTTAATtCTGAATTCTAAGCGACGAAAAAGTTCAAACAGAGTAGCAAATTTCTTTTCTCTAAAAA
>contig08543_46_274
AAGcATATCACTTTTCTAAATCTTCCATTAATTATTATTTTATTTGAAATAAAATATTAAAATTATATCATCATCAGCGGTGAAGCTTCACCTAAATAGTTACATTTAAATGGAAAATAGAGAAGGGCTTCTTCTTGAATTAGACGAATTCAATAGaAAAAAGAAA
>contig08555_240_396
TTTGGCTGTGTAAGGACTCTTCTCTCGCAGTTTTAAGCATTTCGTCTCTTTCAAATAGGCCTTGTTTCAACTTTTTAATAGTCTCTGTTTGATCCTCTATGATCTTGGCCTTTATTTTACAATTATCACTTTCTTTATTTAAATTATTAGCTTGAAA
>contig08555_2021_2115
CCTTGATTGATTTGATTCCACAATCGATCATGCTCAAATCtGAATCTTCGTCGTCCATTTCTTtACTTTtATTTTtAACATGAaCAAAAAAaTTC
>contig08576_255_376
TTGGgATCTAATAGATGCTCAAATCTAGACGATATAAATTCTTTACTGGCGAAATCGACCATAATACGTTTGTCATAGAAACGCTTGGCTCTAATGCGTTCAGCACAATTTTTAGCATCGTC
>contig08593_474_655
TCTCAACATTACTAAAATATAAGTCATCCATGGTtCCTGTTtCTtCTTGTGTAATatCAAGACCTtCTAGaGTAATtCCAGGTTCAGCGATTGTTGATTTTttAaCCAaTtCTTCTGTCATATTTGaCCAATTAGTtAAATCAACTTgATtACcAACTATTTtCTTTACACaTtCGTACAAT
>contig08600_1_97
GCCCTAGGTTGTAAATTAAGAGATTCACACAATTGTTTGAGCTTACCAGAAGCTCCAAGTTTTGGTAATTTTACATGAACCGATGCTCTTAAACCAG
>contig08603_1021_1172
CTTCTATTGGTATTTTAAAAAAAaTAATGGAAATTTGCCTCTATTAAAACGAAGTGATTCTAGAAAATCGGAAAATGACGCCGAATCGCTATTTAAACGAGCAGATAGTATCAAATCATATCGATCAAGTGTAAGTGTTGATTATGGGCGAC
>contig08604_53_212
CTCATTTGAaGTAAAATCAaTTTTATCGATGCCTTGTAAAATAGAATCCCATGCTCTCCCGGTTACTATACATGCAAATAAaCCAAAATATTCATTAACATTAAAAaTTTTtAGTTAACTCTTCTAGTTTTTGTATGTCCTTGTTCAAAaTACTCATCCA
>contig08614_582_725
CGCCGTGCCAGCTAAGAAAAAaTTAGCTGATACACCTCGATGACATGTttGTTTGAAATtGTTATGCATTCTTCTCGaGCACATACcAGCGAGaCCCAAAGCATGTAGgATAAATAGaGCAaGGACAAATaTAGAAATACCAAG
>contig08630_469_685
ATCAACTTAAATTTAATTATAATTGTAGTCTTCAAAAAAaTAAAGATTTTTTGTTTAATTCATGCGAAAAAAAAAGTCAAGCATTCTCGTCCGATGATGAAACCATTAATCAAACACCTTACTCAAAATCTAAAGACAGATCAGCCTTACACGCATTTGAAG
>contig08674_1205_1373
CAGCATTTAAGTATTCGGTTTTGGTTGTATCATAACTTCCTATTATTAAATAGGGTTGTATGGGTGCACCGAATGAGGATAAACATTCTGAGTCAAGCGGGTTACTCATACACGATTGTAAATGTTTGTACAAATCTTCTTCGCTTTCAGTATAACCCTGGAATTTTTC
>contig08683_2_152
AaTGgAAGCATAGgCAGACCTTtAaGTTtATTtACTGAATGTATTTtGTTGACATACAAaGCAAGCCATTTTAGaGTTTTAAGAACCAAGTTGgCTGTTATTAAAAAATATACAGCTTTTAGAAAAAAAGCAAGACTCAATTCAAGCATtA
>contig08685_762_870
CCTTTTTGACTTTTTGGCCGTCCTCGACCACGAGTTGAGATCGGCACTATTACTGGTTCTGACATTTTTTCACTTTTTTCAGATTCAAGTATCTTTTCCACAATATTTT
>contig08687_109_232
TCTTGTATTATATTTGCTAGTCCATCTAAATAAAATTCCAAGAGTTCACTTTTATAGTCCATTATTACTCTTTTAATATTCTCATTCCTCTCAGCAACTTTGGTTTTACATCAACTTAAAATCT
>contig08703_1287_1452
AGGAAATGTTGTGCGAGGCAGATCCATCAAAATACTTTTTCATTGCTCAAGGTATGTTGACTATTGACAATGTCGACGATGCTGAAGAAATGAAAATGACTGATGAGGCTTTTGATATACTTAATTTTAGTGCTCAAGAAAAACTTGATTtGTTCAAGGCCACAGC
>contig08703_561_711
CTTTTGTGTCgTCATCAATCCTTATAAACGTTTACCTGTTTATACTATGAAAATGGTCGATTTATATCGTGGTAAAAAGAAAAATGAAGTACCACCACATTTGTATTCAATCGCCGATACTGCTTATGCCAACATGTTGAGAGACCGTGAA
>contig08583_1581_1676
GAAAAACGTTCTGTTGGACTTTTTCCCATGTTCCCGTGTCTGAGAAATGTTTTAATTAATTTCATCGGGTATTTCGATTTGTTATGGGTGTCAGCG
>contig08705_560_681
TCATTAGGCCgTGCTATAaTTCTAAAaTTCTCAACTGATATCGGCTCTAAATTCTCATTTGTAATTATTTCATCTTTAACAGTCAAATTCGATACTTTCGACCAATTAAATACTCTCTCACG
>contig08707_9_187
tcgggTATACAGATATGAGTATGGgTAGATtACCTATAAAAATCAGATATTTGCGCATCAAGTTTGGgTGCTGTtGGgTAAACCCATCCGAATCCAAAaCCCAGAATAAATAAGGTTCTGTTTTGGATTGTTTAAAATCTCTTAAGATGCTGTTAAaCAACGTCTTAAACAGACTGTCA
>contig08718_1791_1929
AATTTTTCTTTAATTTtAGCTAAATAGTATTCAACAACAAAAAaaTGACATCGGCCAAACAAATGAATCCAAATGAGGAGTACAATTTCGATAAACAAGATCAAACAGTAAAAaTaTtCAaCAATAAAATAGATCCCGT
>contig08727_1367_1581
AAAAGAATGGATCGATTCAGATAATATTGGACACATTATGAGAGATAATCCTAGTCATGGTACTCATATTTTAGGTGGTATGTGGGGTTTTAAATCAATACTAAATAGAGCAAAAGCAAATGAAATATACAATTTACTTATAAATAAAAATTTAAG
>contig08735_373_836
CTTCCCTCTTGTTGTAGGttTTTTTTTTACGAGAAAAATACACAAGGTGTTGAAATTCAGCAAAATCGTAGATCAATATACAAAAGAAATACTGAGTCAGCCCCTTATTTTGACGTTTTTAGTGCTAAAG
>contig08735_967_1070
GTGGTTGATTTCTAGTCAAACTTGTCGTATTTGGTGGAGTTAACGGAACTTGAATTGAGGTATTCACCATGGCCAAAATTAAAGTTAATAACTTTGAAGTTGCA
>contig08742_556_739
TATTAAAAAAAGTaAGAGTTAATGCTTTGTGTTTAGtTGATGCATTCGGATGGTCAGATTCaAATTTAGCAAGTAGCTTGGGAGTTTATGATGGAAATGTTTATGAAAAATTATTTGatTATGct
>contig08757_154_276
CTTCGGAGATAGTGATTGATGGTAAATCTTTCGTTGGACTTGGGTTtGTTTTTTTtAAATCTAAATTAAAaGCTGGAAGATTTTTAGACGCTTTTCGGGATAATTTGCTTGGTTTTATCTTTG
>contig08752_643_774
GCTTAATAGCAATTTTGATTTGTTTATTTTTAAATCGTCATGTAAGTGCTCAAAATTCGATTGTCGCCACACCTGAGTATTCTATTAGAGAGCCTTCATACATCATAGTGGCGCCTCGTGTGATCCGACCGG
>contig08795_1903_2078
TGTCTAGATTGTATGTTTTTGACACAAATCCTTTTTTCTGTGGATTTTATTCCTATTTAAAATATGTTTGTCGTATACTAAACGTAACATTGACaGCTTGTTTCTCTTTAGAGAGAGTCTATGCTGTCTATTATCCAATAAGAATGAGAATACGTGACAaGAAAAaTGGATTATGG
>contig08803_1076_1254
TTTAATCATCTAGAATCTTTGGGTTtAAAATTTtAGAAaTTTATTATGAAAATTTTGATTTTTAATTACAAAAaTGGGCAGTAGTGGAAGTAGTGAAAGCAGATCTACAGGAGGAGACTTGTTTTTCGATCCAGAGGCAGATAAAGACATTGGTAGTCATTATTATTATTATATTCAAG
>contig08805_119_292
ATTTAAATAAAAAAaGTTAAATTGAAAAAAAAACTTGCTATATATAGGTTCTTATATGATAGATTTCCAAAAAGGGAGCCGAGGATCATTTCTGGGGGAATTATGTTAACATTATTAACCGTTTTCCGCTCACATAATtACCTTCTTgaGGTAATTTGTTGGGTTAAAAATTAA
>contig08806_77_183
ATTTCTCAATAGCCTTACCAGAGTTGCAAAAGTCaCAAGTCTGgAAAAGACTCTTACTCGTAATTTTTATTTTTtCAATTCAAGTCAAAGACTCAGACTCGACACTt
>contig08813_2700_2806
AGAGTTTTTtGTGTTTTACATCTAAAGAATATATAGAAGATTTAGCTTTGATACAAAGAGAGAAACTTAAAGAGGCTCAAGTTCGCTTAGTAGTTATCGGATGTGCA
>contig08813_1091_1274
AATTGGAAAATTTCTAAAGAAACTTGTCGTAATAAAAATGAGTCTAACGACTATTATTCAGAGTCTTATGCCAACGAGCTACCAAGGATTAATAATTTAAATCAAATGCCCACATATGTAATGCCAGGTAAGTTAATTATTTTTAAATGAATTTTTGAGTTCACATGTGCATACGATGCTTTAA
>contig08813_1960_2122
ATGAACAGCATGTATGAGAATCAAAAATTTTTCGAAAAAAAaGCAGCTGAATCTTCAGAGTTTGTGATTGATCTTGATAATGACCAATCACAAGAGAATTTATCTCCACAGAAACTAGTTGAAATTGGTGACTGTTTtGTTtATGATGAGGCTGGAAATCGTT
>contig08817_1292_1455
CTTTCCtATTGACCATATTTCTCAGCATCGTCATTCGAAAAATGTAGTATTCTCTTGGTCTTGTTTCCGTtCcGTCATTCACTTTAAGCATATTCTTTGGGAAAACATCCTTTTGAATTAGAGCAGCTCTTGCAGCTGTTTCCAAAGCTCTTGTTTCATCATCC
>contig08817_1681_1849
TTCAGGCTTCCAGGCTTTTCAGGCATCCAGACTCAACGTCAATTCCTAAGTTTCAGCTTGCTTTGTTTCGAAGAAGCCCGTGTAGTCGACTTACACTTGCTTCAACGCTTGAAaCAAaGCTAATCTCaTTGgAgATCTtCcAGGCTTtCcAGGCTctaCAGGCTtCCAG
>contig08840_1502_1612
TCTGAGATTGATGGCGGATTGTCGAACTCTGGTATTTTACCAAATGCAAACATTAATtGTTCATGTCTAAGCAAATCAACACGAAGTTTATCTAATTTTTTTtCCAACTCA
>contig08848_662_1590
TAATACTCCATGGTATTTTGTTTTAGGCAATCATGATTATTACGGAAATCCTCAAGCTCAAATTGATTACACGGAAATATCAAAAaGATGGACATGATCATGATTAAAaCATTTTGCTGATACTTTAAAAAaTTCAACAATTGATTATATTATtACtGgC
>contig08848_662_858
TAATACTCCATGGTATTTTGTTTTAGGCAATCATGATTATTACGGAAATCCTCAAGCTCAAATTGATTACACGGAAATATCAAAAaGATGGATCCTCCCcGATTATTTTTATAATGTTCATGTTAAGATAAATCAAGGAA
>contig08872_2206_2327
TTTtAATTCATCACTAGTTCAaTTTtAtACTTTTGTACTCACTGATGCTAATCGTATAAGACAATATGGCTTTTGTAGATCGGCACAAAACGGAAaGCAtATATTATGTATTGTTaGTTATT
>contig08872_1954_2123
ATCGAAGTTTCTTGCGCCCGATCGCTATTTGGAAGCATGTCCAATACGATACGAATGTCGATCGTTATTTATGTATTTAATGGAAATGGAATATTGTCCCGAGACAGCGAACATTGAAATATtGTtAAaTTATCCGGAAAAAAATGACGTGAGATATTTtAGTGATGAGC
>contig08878_21_214
TGAGCaTCGCTAATCAGAGAATGAACAAATATAACTGATCAGATAACTCTATTGACCAAATTTTGTTGTTGTTTTTGCTGTTGTTGTCTGTGTCTCGGCTTTTAaGCTTATTTTCCAATTtATTTTAAGCACGCCAGCAATATAAAAAGAaTCATCAATCCTTCTGATAATTATTCATCTTTTGCTATTTGACC
>contig08886_102_399
ATCCTAAAGAAGTCAGCAAAAATTTTGATAGACAAGCTAGAAAATTAAGACTCGAGCAAAAAGCTAAAGAAGAAGAATACGAAAAAGAAATTGGTAATATGTACAAGTCTGTAGAGAGTAGAAAGCTACAAATTGAACAAGtTGAAGAGGATAATATCAGACGAG
>contig08890_2269_2430
CCACCGTATTGTACTTCACCAATCATATATCTAACTGTTTGCCATGATATACCGCGTCTTGGATCCAATTCATCCAAATGATTTTGAATAAATTGAACGGTAGCAGAGAAATCTGATTGATTAAACTCATATGGAATATTCCATCCGAGTGGACCAAATTTt
>contig08926_523_1198
AGTGAATTCTCGTCTATTGACATTGATTTTGTtATACAACAAGCTAGACAAGTGGCTGAGATGAATGAAAATTCTAATCCAGAgaGAGCTAGaCGTATTCTAGAGAAAGTTAGCAAATTAGAaCAAAGATGGAATGCTACTAAAAGCAAG
>contig08923_30_260
CTTAAACTTCCTGTTATTAATAATACAAAACAAAATAATAACAATAATAtTTTTAAAATAATCCAGAATAATGAACCTGCTGATATCAATAAAATAAATCAATTAATTTTCAAATTAAGATCTAAAATaGAAAATGGAGATAGTTTTGATGGTGATTTGAACGAGC
>contig08930_1243_1405
AGAAAACCAAAaTTTTTTttAAAAaTTtACCGTAAACCcTCGATAATTATACCGTGGTACAAATCTGGAGTTTtGAATTTGTATTCACAGACCTTTAAGCTTCAAAAAAGGGGgTGGTACAGTTTTGGAAGTTATCGAATTTATACCGGTACTACTATCGAGG
>contig08908_363_517
TTTTTAATTATGTTTTATTTAAAAATATTAATTTTTAATTTAAATCGAATGATTGTTTAGCTTAATTTGAGCATGCGCTGGGATGTTTTTTTTtAGtAAACTCATTGTATTCACCTtCAATTTTTTCGATTTCTTTCTCAATCACAATATTATTT
>contig08931_1042_1207
CTATTTTTGgcAGTCGGTagTtCACTTGGAAAAGgAGCCCTTAATAGGCATATCCTGTCtCcAATAGTGTCTTTGTTTCGGTCCTTATcgTATGATAATAAATCACCCAAAGTAACTTAGAAACAAAATGTAACAGATAAAAACGACCGACGTCTTATATAAGCGC
>contig08932_3808_3881
tctaaagttgttaagtttattttttgaatttaatttcggttgtaaattaaatttttttttatattatttcaaaa
>contig08934_984_1120
AAAAGTCGACATCATCAACAaCAAAATCAACTACATCATCATCGCTTGAAaTTTGAATAAAaGTATtAAGTTTGAATGTGaGTGTGCGTGTGATAGAAAGAAAGAGAGAATAAGAGAGAGAAAAAAaaTAAAGaGAG
>contig08940_251_447
CTTTTAAATGTTTTAATACGTAGCTCAGACGATTTGTCTACAGTTAATTGTTTAAGCTTAAATTTCAATGCAGACTTTGATGGGCTTATtAATTTAGGATCTACACGTTCGCCCGTGTTCATGTCTATTAAACATTTAGAGCAATAGGTAATACCTACTTGATTAGGAAAATTACAATATTCACATTTCCATATTTG
>contig08947_104_284
CTTGACTATGGTTGACTTGCCCGACTCTCcTGCGCCCAATAATAATAGTTTTACTTGATTAGCTGTTTTAAGAGCGTCTATTTTTAATTCTTGGTCGATTTGTTCGGATCGCATTCGATCTGAATAGTCCTTaCGGTGAGTAGTTTGAACACAACCCATTTTATTTTATGTTACTAATTAT
>contig08963_158_324
TCTaTAAAAaTtATTTTCTGTAAAGCCCCATCCAACTGCATATAAaTCAGTACCTGGATCAGTTATTGTCTCACTTGGTACACAAATAAAATTCAATGCATCCGATGTAGTTACATCTCTATCTAATTTAATTATAGCCAAATCATTTTTAAATGTATTTTGATCAA
>contig08974_4341_4445
TATCGATAAGACTTTTGCAAGAAATAAACGGTCGAGTTGCTTTTATTCGACCTAATGCTTTTCAAATTAGAAATTCACATTCGTATCATAAAGATTATTTGGAAG
>contig08976_1_95
catatattcgaaGCCATTTCGATGTAAATGATCATCTGTAATTGGTATGAGAAGTTTATCACTGGCTGCTAGAGCTATTtCAGTAaTTATTGAAG
>contig08987_2757_2848
GCTCGATGATGCATGCTCTTGGGTTTTGATGCTGCATAAACTAGCAATAGAATACGATATTAATACTATCGGTAATTAATACGAAGATCGAG
>contig08988_885_1031
AATtCGTGACGATTGAATTTTTTCATTGGCACAGATGCGTTCAAGCTCGGATTTTCCCGTtaGCAAATGTAAAATAAACTTTGACATACGATTATACAAATTGAAAAAAAaTTGACAAATAACAATATTCCAAATCGATtGTAATTt
>contig08999_642_812
ATCGGTgGagGaAAAAAGCCCGACATCAAGGCTGATGtTGATGTGGCTAAGTTGATTCATAGAAATAAAGAGGAACAAAATTTGATTCTCGATCTTAGCAAAAATAATGTAA
>contig08999_6_90
AAAGTGGTTAAGTTGATTAGGCAACCGATTGATTGAGGCAATGTTCGAACCTTATTTTCTCTAAGACTCAATTTTTGAAGTTTCT
>contig09010_69_153
CTATGGCAAAAGTAATTGTtGCAGTACTTAAATTtCCAGACGATGAaCGAAAAAAAATATTAGAAAACGAAAAaCAACGACAAGC
>contig09013_79_298
GATAGGTGTCAGCTGGTATTTATCAAATGATATGCAATTTCATTGGATAGCACCTATTGTCCTTTTACCGTTGGCATTTAAaAAACCTAAAATCGGTGTTACCATTTCAATATTATTTATAATTGCAAACATAATTACATCTGCTTTAGTTATAAATTCAGAGCCTG
>contig09021_214_375
AAGAAACGTGATGACTTTATACAATCAATGGTTGAACATGAGGAAAaTGTTGCCGAACAAGAAAAaGTTGAACAAAATAATGAGGATAAAAAaTGGGATCCAAAAGATCAAAAACATTTACGAAGAACTCTTACACTCGCTGAAATATTTtCTCAaTCGACC
>contig09030_97_250
CTCAGCACCAACaatAGCATTTCTTTGTAAATTTGAACTAGTTTGCGGCTCATCGTTTTGACATTGAGTTTGAAAATCAAGACAACTAGCATAAACTTGTCGATTAGCTGGTTGTTTGAGAACTAAATCAACACTCTCAATAGGAGTATTTAAA
>contig09040_147_332
GGACAttttAATtCACGATAAAGTTTAATTGTTCCATTCTGCGGTAAaTTGTACGTATCTTTACAATATTCACAATAAAGTCtCTGAGGTTTGCTTAGAACTAATTTCaTAAAACGTCTACACTTACCACAACGgCTCATTGGTTTaCCCGTTGCGGCTAaTGGCGAGAACGAATCTtCAAaCAAC
>contig09069_2377_2564
CACGCGTTTCATTTAGTTTAGTTTTATTGTTGATTGATTTGGTACTGATGCTAATTTCTTCATGTGTTTCATGTAAATTGTATGCTTCGTTTTGGTTTGTCTCATTTGGATTTATTGTTTGATTGACGACTATTGGAGATGTTtGTGAAAAATGGTAATAAGACATTTAGAaGAAATTCATTTGGAAT
>contig09073_380_535
tttCGTCACCTTCAGTTGGATTAATTTGATTGTTTTtGCAAGAGATGTAGAGCTCGACTTATTGTTTTGAGATTTTTTATCTTGTTGTGAATTTCGAATTTTCCGATCGGTTTTTTCTAAATTCTTTTTATCTTTTTTTtGTTGCTCTTCTAATTC
>contig09075_1365_1613
GAGAATTTGCTTGAATTTTTCAATACGTTTATTAGTTCAAAAtcAGAAAAGCGTCGTAAATTAGCCGTGTATGTAAATCCTcCCGAAATGAATAGCGAACTTACTCCAGACAAATTaAAAGGaAAATTAATTGAAGACTTGAATGAATGGCGATCGAGTTTATCACTTTATCCAAATGCTAAGC
>contig09075_1711_1894
CCTCTGTCAAAGTTATATTGATGTGAATTAATTTCATTCCAGAAGATATCACATTGTTTTGTCATTCTCTTTGGTTCTTCTAATTTTATCAAAACTAAAGCCTCGACATGAGTCTTAAATTCTTCATCGGTCATTTTATTCAAAGATTCCTCAGTTAAATTGAGAAAGTTTTCTATTCTCTCAT
>contig09078_2881_3038
ATTTTAATGAGCATAGTTCAATATCTATGAATAaTTtACTtGCCAATGGTTtACTTAATGCATCACTACATCATCATCAACAaCAACAGCAACaGCAACAGCAACAAAATGGTAATTTACATGGTAATCAACACAATTTtCATCATCATGATATAATA
>contig09087_848_981
CAATTCTTTTATTTtCGTGTTTTAAGGTGGTTTTATGAGGCTTGATTTTTTttAATTtATTTAaGTCACTACTCGGACTCCCCATTTCGAATTCATCGTTATCATAaTtAAAATCGTCATAGTAATAGTCCTCG
>contig09100_269_457
ATTTtATTGTGTCTTAAATTCATTATTGTTCATACGGCTGAAAGATGTCAATCCGTGGATGAACAATGGTCATTTGATTGTTCTAGTCGAGGTGTTAAATGGTCTAATCTAATCGAATTTAACGATAACGAACGAGCCAGTATTGACCTAGACTTGTCTTCAAATGATTTCTACACAGAACCTCAGGGT
>contig09111_21_118
CTTTTAGGTATTTTTGaCCCGTTTGCAACAACTTGATCATTTCGGTTTAGGCGAATGgTAAAaGCGTAAGACAAGGCATTtCGCTCAATTGACCCTGG
>contig09113_1754_1864
ATTCGAtCAAATtGTTTAGAAGTGTTTTAATTTGTTTGTTATTTTGAGATTTTTTTttGAGCTGGTGTCATCATCATCATGGGCGCAGCTAAACtatgtcgcttaattgtc
>contig09118_880_982
GAATAACATTCAAAAAGAAGTTTGCTTAATAGAAGACTTAGTTCTATCAAGTTGCAAAAATTCAGTTGAAATAGGCGAAGCAAAATCACAGACTCAGAACGCA
>contig09118_1258_1430
AAAAAAAACAaTAAAAATTATGCCTAaTCAAAGTTtCCaTCTAAAACTTAAACTGGCTGTTAAGTCGGATGGAATCATGTTtAAATCAAAAaTGGCCAATTtGTTTTGCTACGAAATGTTtGAAAGTTCAaGTAGTTTTAaGGAAAAaCCTGAAaTTGAGTATTCAATTtCCc
>contig09123_470_561
ACCCATCCCcAACAACAACACATTTGaCTGCCCTATATGTGCTCATAATTCATAGGGATTTCTATTTAAAATCAATTTAATTTCTTTTtCTA
>contig09126_208_464
GTCGATCTAATTAGTTCTACTTGAGTTAGTGTCGTTGTCATGAAATGGGTCCTTGTCGCAAACCTTTTGCTCCTAAAAAAGCCCCGCCACGTAAAGCAACAACAATTTCACCGTTGCAAATGGACGCTGCTGAACGTAGTAGAGAATTTCTATTAGATTATACATATGcccA
>contig09126_286_464
TTTtGTTTAAGAaTTTTTTTGATTAATTTtAAAATTTGATTAATATTAGAAATGGGTCCTTGTCGCAAACCTTTTGCTCCTAAAAAAGCCCCGCCACGTAAAGCAACAACAATTTCACCGTTGCAAATGGACGCTGCTGAACGTAGTAGAGAATTTCTATTAGATTATACATATGcccA
>contig09143_1896_2023
AGTAAAATACAGTAAATGCTCCACATAATCAAAAAaTCTCTGAGTACGCACAGTTTACTAGTAACCTCATTTTtAATTTtACTAGCTACAGTAAGGGACATTCACAGGTGCACTTCATGAAGGTTCAT
>contig09162_462_649
CTtCCTTCTTTAGCAAATCATCTAGAAATTTACTACAATACTCATAGTTCAACCTTTTAGCTGATCTTAACCAGTCGATTCTGTtCCcAAAAAaCATTCTCTCGGCAAAAATACCAGCTTCGGAAACCACTGTAAGACCAGCCTTATCAAcccAtttCGGACTTGaaaaatttaaaTCATTaaaaTGC
>contig09169_725_842
GCAACGATCTAATGAACACAATCCTCTAATACGAGTCTTTATGAGACGACGACGATGACTATTATAAATTTAGGAAAAAGTAaGAGTAAATCGCCCAGGGAAAGACACTTTTTATTTT
>contig09170_653_842
TAAAaGGCGATTTAGATTCACCGAGTTTTTTtAATACGAATGAATTTTACTAAATATCAACGTCAAACGAAGTAGAATTTCGATGCCAAGATGTTCGTGCTCACTTttAACTCGACGAAAAAGTtGAAAAAGACTTTGATCAAAAAGCGCTTGAAAGTATGGGAACCTTTATGCATTTAAGAGACCTAGG
>contig09171_636_793
TTTAATTTATACATAGATTTAATTTTGACATTTGAATATTGTTCTCAAACGTGTCAATCACCTGAGACAACACAAgAaGTCTTATGCTATACAACATCAAATACAGTTTTTtCTACAGGTCCATTTTTCAAATGCTATTATGAAGTTGAACCGACAAT
>contig09179_246_481
CAAAGCTAATCCAAAAAtTTTACATCAATTACAATATTGTGaAGAAAATAGTATACCTTATGCCGTAATTATTGGACAAGATGAAATTGATAACAATGTTGTTAAGCTCAGGGAAGTAGCTACTAGAGCCGAAGAAACTGTTCCACGTGaAAAATTAGTCGAAGTTCTTAGAGAAAAATT
>contig09200_1_154
GTATTCACCCATAATACGACTTCTtCATTTGGTTCGTATTTATGTTCGTGTTCATCTGTTTTAATATAATTAACTATaCAAAAAAaGaCAATTATATTGAATAGCTTTGACCTTGGTAACCACATCACGGTTTAATCTTTAAAAAAAaCTAATA
>contig09207_3_140
ccACAACAGTGTTATTTACTTTATTCAAATTGGCCAATAAaTACTGAAAATCGTCGGTGTGATTTACCCCAATTTGAAGGCTCATTACCACATTCATGGATTTGGATTTTAGCATCTTTAGTGCTTTATGTCATGGAG
>contig09210_1332_1470
TTGGTTGGAAATACTTGAGCATGACATCTAGTACATTCTTGTGGAGTGTTTGCTTTACTATTGGCACTTTTCCATGATTTTtGACAATTTTGACACATGTATTCACCAAAACATCTTTTCTTACCTTGGTATGGAGTTG
>contig09236_1142_1245
TTTTTGTTCAAACAGTACAGCTCATGCTTTACCGTCTGTTTTTCGAAGTGAGAATATTATAGTAAAAaTAaTATGgTTGATTTTGTTCCTTGTTGGAGTTGGTG
>contig09236_1693_1861
CAAATTTTTCCAATATGAAGTTGCCGTAGATGTAAAATGGAACGAAATGGCTTTGCAAACATTTCCAGCAGTAACTTTCTGCAATATAAATCCATTCGATTCGAGTAATCTAGGAGTCaaaGCATATCTAGAACTAATGCTTACATCaaaTGGtttATCAACGAAttta
>contig09242_1515_1665
AGAAGAACAAGCTTTGAATTTGTCAATAAAGTTATCCATGTGATTGTATGAGATAAATTATTTCCCTTTCCAAGCGATGGACGAATTCTTTTTTGCTGTTCAAAaTCATAATCTAAATTAAATATCGACTTACCAtCAGTCGAATATAAAT
>contig09245_3872_3965
GTAAGTTTTAGAAAATTTTTtAATTTTTTCGTAGTTGATAATTCCATAATTTAGTAAAATATGTTTCGTTCAAACTCAAGtGGATCTGATAGGT
>contig09246_1_470
ACATAATCCACTCTATGAGAGCAATATAAATCAAGTGGAACAGCATTTAAATGATGAAATTGTACAAGTTGAAACTAAAACTGCAA
>contig09248_423_443
ACATtCCTTTGgAaTTATCAA
>contig09260_676_838
CTTTATTtGTCAAGAAATTCCGATACTTTATCAACAAATAGTAATGAAGCTCACGAAATGTTAGAGGAAAATTACGAGCCAGATATTAAGGGTGAAGTCAAACTtAAaTTAAGATTTAAGGATAaCAAATTtGTTGTCAaTTGTTTACAATGTAGAAATCTTG
>contig09263_2_153
CTAAGCCCTAAGCaTGGTaTACTCTCAATTGAACAGTGCGTAAGTCGGATTGGCGTCATTGGAGTAACCGTGATGGCTTTTTtATCaGGTTTTGGTGCCGTAAACTGTCCATATACATATATGTCATACTTCGTAAAGTATAAATTTTTttA
>contig09282_1417_1611
TTTAATTGAAAAATCTCAAGTCAAATTACAGAAAGATTTTGAAAATTGGTGGAcAGAACAATGCGAGTTAAACGAaCAAAaGCAACAAAaaTTACAAGGTCTTGATCGAAATGACTCTATATCAACAATTCCAA
>contig09311_1821_1985
CTACATAGGTTGTTGTGGTATCATCAAGAAAAAATAGGAGACTATTTGTCGAGTTCTAGAGATCAAAAAGCGGTTGGTAGAAGGCCATTTGATAAAaTGGCAACTCTATTGGCTCATTTGGGACCACCTGAGCATAGAAGTAGTAATATTGGCATTGGATGTAAT
>contig09312_1232_1320
ATTTTGAACAAAAAATTCCGAAATATGCTCTAAAAGTCTCTTTTGaTTCATCTGAACATCACTaTATGTACGCTGGAaGGCTTAAAGAG
>contig09314_201_520
GATTATAAAGAGCATACAACAGAAGtTAtTTTTTGTAAATTTTCtTATGATGGAAAATaTATTGCTTcCATTGATTcCGAAgGaATTGTTAAAATTTGGTTAGCtGaAAACGAATCAACGCCAATAATCACTAcCATAGTAACAAAGACATTAGTTGTATCAATTGaAT
>contig09314_1367_1541
TAATGCTGAATTGAAACCCCTGAATAATAGATATTCTTTTATGAGTTCATCCATATAACTCATAGAGCCATTTGATTGATTTGAAGCTAAAGTTTGTATATTTGTATTGGAAGTTGAACTTGTAGCGCTAAGGCCATATAATTGATTCTCCATTTTGGCTTAATTTATCTTTTTT
>contig09337_784_953
ATTTAGCACCAGTCTTTATCAAAAACCAAATTTTAAATATTATCTACCCTGTTGCTACCATTTTGCCCGAAATTAGATGTGATTAATTTTTTATTTAAAAAAGCTCATTGCAAATAATCCATGAGAAATTTTCAAATAATTTTTGACTTTTAGATGAAATAATTAAAAAT
>contig09361_7289_7457
TAGACGTTTATTTAAAGAAATACCACCTTGTATTAAAGTCGATGCGAGACAATTtCCAGTCTCAGTACACTTTAATAAACATACATATCAGGACTATTTAGCCGAGGCCTATCGTAAAATATGTAAAATACATCGTCGTTTACCAGACGGTGGTATTTTAGTATTTTTA
>contig09371_876_1071
TCTGGTTGATCTTGAaGCCTCAAATTCTCCcATGTACAAaTAAAATGTGTACTATTATCAACATACTTGATCATGCTTGTATTGCTTAAAGTTGGATCGAAATTAGCCATTAAAGGCGCTATATATTGAGCCTTAGTAATTAAAGGATTCATCAATGATCCTACGTATAAGAAACCACCAGTAGCTACGACTATTT
>contig09377_1615_1703
AGCGTGGAATTGTtATTTctGAAAGCGATTGATCGTCTTTTTCTTTATTCTTATTCATATGCTTAACAGCTCTTACTTTTTCTTTGTCG
>contig09401_3295_3450
TAGATTTATAAAATTTCTTAATTTTGGATTTTTATTCTGTGTGTAAATAGTTATTCGAAAAATAAACAATGTCCTTGGAGAACATAAACGCTCCACAATTTGTtGATTtCTCAAGCGTAGAAACATTTGACTtATACGATGGAgCGGACTTTtGCT
>contig09412_1662_1841
ACTTAAAACAAAGTTAAAATGAAATGGAAAATATAGAAGATAGCAAACAATACAATTTAATCAATATTGAGCTAGCAGAAGATGCCGAGTCTTGTCTAAATGAATCATCACTAGATAAGTCAAGTCCAGAACGAaTAAATTTGGAAAAACAAACTTtCTTTtCAAAAGGTGGAATTaCAC
>contig09420_390_517
CTGGTTTTCTAAATGTACTCGATCGTTTtCCTGGTATAGAAGTACTAATCGTAGTAGTAGgAGTAGTAGTAGTTGTACTTGTtGTATAATTATTTTTAAACTTGTAATCGTTAAGTCGTAAATTAGCG
>contig09420_600_799
ATTTTATGGAAGAAATTCTTGTAATCGTTTGTTaGAGCAGGGTTATTTAAAAGGCGATAATCAATGGCAACCATCTGGTTGCATGATTCATAATTATACTGATGAGGATGCTCAAATTTGTTTTAAATACATAAAAT
>contig09439_1200_1365
ATtGACTTAaGGACTATTATCTCAGCTgTCGGATGCTtAaTtGGgCCTACATATTCATCcGAAAaTTAAAAAAAAaTTAAGCATtACGAACCCATACTTTtCGACACAAAaTAAATCTGGCCTCATTCCGGCAACATATTTTTCTTAAAGAAAATTGTATCAGCTT
>contig09449_1420_1540
AATTTTTTtCCTTTtAAAAGTTTTTAAAGGACAAATCAAATGGATGTTTTTtCAGACTTAGGAATTGAACCATCTTCATCGAGAGTCGTTGAATCTcAACCCGTAAAaGaCAATACAAATA
>contig09450_2667_2765
CTCGAGTAAAAAaTTGCATATTTTTtCTAGGTGATTTTGGCATAGAGCTTGTTCGACAAAGGTATCAAAATGAGAGCATTTTTTCATTTTTTATTTGCT
>contig09451_649_822
AGAGGATATTGATTGAAAATGACATTAGAAGGCTTTCTATTTTTtAATTGAGTTATTATTTCATGACCTGAGTTGCTTGATGATTGAATAGATGCTCCTCTAGACAAAGTCGGTGGCGGTGAAGACGATGAGTAATTAGAATCGAGGTTTTTTttCtAACTGGTCTAATTAAAG
>contig09457_982_1226
CGATATTCTTTATCAAATAAGATGTGATAATAATGATGAGCAGATAATTGTAAATGATAAAAAaGTACCAAATGGAAGAAGATTAATTTtCTGGTGCCAGAAGTACAAAATTATTTCTCAAATATTGCCGATACATGACCAGGATGATCTCAAGGAATTACGTAAAAACTGGGTCTTTtCGCTTTTTt
>contig09458_2241_2405
CTGTTCATGATATCTTGATTAAAAATTTGGAAAAAATTAAAAAACCTCGTTCAGATCATACAATCTCAATGTATTAGAGTGTTTAAACGAAATTTACAGCCTTATGTTTAAAAGTGTTTATTTTTATTACAATTTTTTTTGATTACCTAATAATTTGAATTCGAG
>contig09485_9_179
CAGACGTATTACGATTAGAAtttttcGAACTTGAGCTTACAtttCCATTATTAGGAcccaaattttGtGTCTCGCCAtttCGTACACCTTCTTGAttttCATCACCATCATAACTTAAATCGTCTTGAAAGTCACAATCATCATTGAACGAaTTGTtATTTtCGTTTtGAT
>contig09489_7236_8324
GAATAATTCAGCGGAACTAAAaAAATGGAAATAACAACTAGTAAGACTACGCGAGCGAATGAATCGcCCCTTAAAGATTTATATTTCaAAAAGGaTgGGAACGGG
>contig09495_230_488
CTCAAATTGGGTCAATTAACAAAGATTATGCTGGATTTGTTAGAGAAATGCTTACAGTTTCGGATTCATTTTCTATTAAATTCCcAATGGATTTaTCAGTAAAAGCCAAATCCTtATtGCtCGGaGC
>contig09496_373_470
CGCTCGCAATGAACATGAATTTtCAAATTCACATGCTCTATTAATtGTTTCATAAGCAATATTTGTGTAACACATTGCAGgTTGTTCGTCATTATTtG
>contig09504_701_806
GTTTTtCTAAAAGTCGGTCAAATTGATACCCGCAATGAGCGTTTCGATGCTGAAGCATTTATCGAGTGTTCTTGGGAAGATGACGTTATTTTtAAGATACTCGCCG
>contig09504_453_629
CCGAaTTGaGtCCACTTGAaTTAaTTAAAaTGCAAAaTAAAAaCCTAACAAaTATGAAACCTAaTTCAAAGATTACAaCTGTtACAGAGACATCAGCTCAAGCAAAAATTAAAaaTAATCCGAATTCGAATCCGACgCGTAATTtaTtAGTTAATGATTCTCATAGACaGCGAACAA
>contig09502_290_407
CAACAAAATGAATTTCGCCGTGACTCAAGCTCCAACAGCTACTCAATTCAACATTGAAAACCAAGCTGCTCAGCAATCTGAAAAAGGTTCATGTGGTTGTGGTGCAGGCTGTTTAAGC
>contig09508_2531_2632
TGGTCATTCACGAATtCAAAATGtGAACGTTTACATTTGTGTAAATaTGCTATCGATTAaGAAAGCTGAAGAaTTTGATTtGAaCAAGcTTAaCAACCCcGA
>contig09511_2394_2558
CCTGGTTTGGATtGTTTTATTTCTTCCGTTTTCTGTTTTGGTAATATTTCGTTTTTTtCTATCGGCTCAGTATTTTCAACTTTATTTATCGATTGATTTTGAATTTTTATCTCaCcTGTTTTATCTtCAGTTtGATTTTGAGATttATTTAAAGAGCGAAtGCGC
>contig09518_306_394
atAACCTTTTAGATAGTTTGTCCATTTGTGCAGGTAGCCTTCCaTTAATAAAACAATTTATTACATAAAAaCTTAAATCTAAAACCTAT
>contig09519_171_335
TGCTCGGTTGTTATTGATTtAATAGAAAGCCAGTATTCCCTAGtAGGCGATGGAGTTTCTAATTTTCTACTCTCAAATATTTGCATACTATTTCCACGAGGCAAAGATGCTACACTATATGAAGAaTTAGACGCTGATTTCCtAATTAATTCCTCTTCTGAATCG
>contig09536_6008_6131
ACAATTGGTTTTCTGAGATTTTCCTTTCCAATTTGTTTGACTTCATCAAATGAGAACATTCTCAAGTTAAGTTCAGTAGCTCTATTTCTAGCCTCTTCACTTATCTTGTCAATTACAATTATAA
>contig09548_2161_2337
AAAATCGGTAAAAAAGATTGTTTACTTTACTTGGTAAAGTAAACCAAAGTAAAGTAAAGTGTGCAGCTCTACTAATTAATTTCCCATTGCCGTCAAAGAAAAACATAAGTATCTTCGCCTGCTTGGTCAAAAAAGAGAAGTATAAAAAAAAaTTTAaTTAAAGAAGGAATGCAACCC
>contig09549_20_135
ttactaattggtacaatggTCCTGTTGTTTGAATTCAATttAACTATGTTGATTAAGTTTTCCAGTTTTCGGCGATTACTCATTATCTGGCATTCAACTTTGAAAAATAAAATTTT
>contig09561_2608_3295
CAAAGGTTACCAGAAGGTTTTATGATGCTGATAAaTTTAAAGGAATTGTATCTAAACGATACTTTTTtAGAATATTTACCCGGTAGTTTTGGAAGGTTAACTAATTTGAAAGTTTTAGAGGTTCGCGAAAATCGacTAAAAACCCTGCCTAAATCGATGAGTAGATTGATTGAGTTGGAACGCTTGGATATAGg
>contig09586_443_636
AAATTAATAGAATGACAGGTTGTTTGTCAGCCCGTAAACAACGTCGTATAAATAAACAGATCGAAATACAAATTCGACAAGATAAACGCGATAAAAGAAAAGAAaTtAaGATTCTTTtATTGGgCACTGgTGAATCGGGAAAGTCTACaTtCaTtAAACAAATGCGTATAATACACGGCTCGGGcTACTCTGAC
>contig09592_1452_1675
GCTGCAATAGATTCTCGTGTCTTTACTGTTGTTCCTATTGTTATGGATTTATTAAATCTTAACACAAATTTACATCAAAATTTTAAAGCAACCGGAGGGTGGACATTTGCTTTTAAAGATTACTATGAAGTCAATATAACTGGTTACATGGACACAAGAG
>contig09593_508_647
TGGAAGAGATGATCGACGTCAaTCTTATGCTGGTCCTTCTGGACGAGACGATTTTAATAATCGTGGTCAAGACTATGATCGAAGAAGTTTTGGCGGTGATAGAGGCGGTCATAGAGGAGGTCACAGAGGCGGTCATAGAG
>contig09602_5185_5311
TTCGGTCCAAACGGTAATCTTTATAACACAATGAGGTTGTAATAATACAGTCAGACCTCGATTCTGTCAaCCTTGATTTTGTCAAGTTAATTTTACTGCTATTTAGGTTAGATGAGCAATGGTTTAG
>contig09611_909_1009
TGTCTCACCTGTGTGACTAACTGATCAAATATTTTTTGATCATCTTATTATCCATTGGTTATGTGAATAAAACTAGCCATTTTAATTAATAAGTTACCAGC
>contig09627_399_562
TCCCAGTCGAGATGATTCGGTGGCCTACACTCTTTTGGACATCGGCCATAATCAACTCTGCTTTCATTACAAAAaCCGGTTCGCCCTACAAAACAaTCACCAATTCTCTTTGAAGGAAAAGGTCTTGAATTAGGATATCTTTTGCATAAATAACTATCATGAAC
>contig09629_2360_2527
CAAGCTCAAAAAGTGGAAGATCTACAGCGAGTAGGGATCCAAGAGTTAAATTTCACAATAAACGAGTTGTTTATCCGGTTGAAATAAAAAATTCAAGAATGGACAGAGC
>contig09629_293_459
AAAATTAAaTTAAAGTAGCGTTTCGACGGCCACAAGCTGGGTTAGTTAGGTGTTTTACTCAATATAACACCAGGAGATAATTTGGGAACTCATATGAATTTTTTtgACTCGCACAGGATTTGTACTCTCGACCTTCTGCTTTGACGCCCATGACGGTACCAACTGAG
>contig09638_819_916
ACAGACGTTGATTTCTCTGGTATTTTTTCAATTGATATTGCAAATAATGCAAATGGAAATGATACTCTTGAATCCTTTCAAACCGCAAGAAAATTAAC
>contig09642_165_2480
GAAAGTCACTTTACTTACAATTCGATCCAATAATTCAAAATTGTCGTTCATTAAGTCCTGAAAAGATAAAACGTTTGAGCATTATAAGAGATAAACAAGAGACTATTAAATTTTtCCTAAGTGAAATAGTAGAAGAAGAAAACGAGCA
>contig09642_2696_2813
CTGAAATTCAACCAGAAGAACTTTTCGACGATAGAAACTCACAAAATATCAACGAATCAAAATTTAAAAATTCTATATCTTCAAATACATCTTTAAATCAATCTAAAACAAGCGAAAC
>contig09644_981_1156
AACAAATTGTACCCACACAAAAATTGAAAAAAAAAAaaCTTGGACATAATTTTTAAATAAAAATGGGTGCCTATTTATCTGAGCCAAATATAAATAAAGAATCAATGGACGGTGACAATGGCCATTTATCTTTTGGTGCATCATCGATGCAGGGGTGGAGAATCGATCAAGAaGTA
>contig09649_1491_1728
TGTTTATATACCAATATTTTtAAACTGTTGGCTTGCCAAACGTCAATTGGAGAACATGTTTAATGACTTACATAGAGCCATTGATAAATCAAATTCAGTTTTATCTCAGAGACTAATGGTTTTAGCAGCTACATTAACTTGTTTAAtATTTACAGGAACTTGTGCAATACAACATATTCAAA
>contig09649_1834_2029
AATtGTTtATGATTGGTCTTATTATTAACGCTTTGGTAGTCCTACCATCTCAGTTTGAACAATTGGCTTTGATTTATATGGAAAAACAAAAACGAGGAAATTATTATTCGCGTCAAAGAGCTGAAAGTGAACGCCATGTTGTTGTTTGTACATCAACTGTAAATGCAAATTTAATTATGGATTTTTTAAATGAATT
>contig09649_2104_2236
TGATTTTCCAAGTACCACTATGGTCTCAACGAGTTATCTACATTCAGGGATCCGCTTTGAataattctgatttaaatgagctcaagtTGAATAtgcagaggcatgttttttaatggcagccagaaattatcaa
>contig09655_1386_1719
TTCTCATGCATTTaGTtGGGATTTGTACGAAATTTACATGACAGAAATATATCACTTCAATGTGCAACCAATAGATGCATCAGATTTACCACTAGCAACAGCTATGTCCCTAAATTCCCATCCATATATTCAAACATTATCTTTGATTGATTTTGCTGACTTATCAATTTATTCAAAAGCAAGACGTAATCAAATT
>contig09670_1159_1307
ACGATTTCATGATGATAGTTTCAATTGCAAACTTCCTGTTATTTTTTTGCAAACTCTGCCGGAAAAGCCTGAGCGGTTATAGTAGGTTTTTCCACTATCTGATTAACACCTGGTCTTaaaaaaaGaTTCgtttcttttataaagttggt
>contig09680_27_187
TTTCAAAACAAAATCAACTACCCcTCCTGAGATTACTCTTACTAAACAaGAACAAGAGgATCAaCTAaTTtGTCATATCACAATGATGCTTaCAATGTCTAAaTTTGACGACTGGATTGTAAATTTAGCTCAaTTATTACAATCAATTCCTTTCCCTGATC
>contig09680_274_438
AAAGAATAATAAAAAAaaTAGTAGAAAATTTCGCAGAGGATCCTCGTTGTGAAGTACATCAAACTCTTTTGGGTATAAGAGAAGGTAAAGAAGGTTGGTTTGAAATATTTTGTCCTGGAGGAAAATCATGTGATGATGATGGAGAGCTTTTTTCTTtAATGGTAA
>contig09682_769_911
AGTTTTTaGCTCTGGGATTATTCaaaTTAGCTtcattGacactaatttttgattcatcatttttgaccaggtacaggtgttattggactgtactgttgattttgatgctgattatgatgattattatgatgatgatgatgatt
>contig09696_5307_5424
AGATAAGTGAGATTTTTGGAAAGATTTAATTGTGACAACATGAACAAAAAAAATTGAATATATGAGTACCCTGAGAaGGAAaTTGGTGCAGATTTTACTTAATTAAATAACATGAAAA
>contig09698_1340_1504
ATTTTAACTTtATTTTTCGACAATAAAACCTAATTAATTGAGTTTAAAAAaTtAATtATTGAATTTTtGGCATCAGCATTGACTGGAaCAAAATGCCcTCCAGTATGAaCAAAAACTTTtGGTTCAACAAAATAATTCAAAAGCTTTTCGGaCATAtCCTTaGgt
>contig09701_2_156
tatttacatctctgtttcttataatcggcactgtgacaaacatATTGTCGGCcATTGTTtACTCACGAAAAAAAaTGCgAAAGACATCATATTCTGTGTATTTATTTGCTTTGGCAATTGTTGACTTATGTGTAACAATAAATGGAAATACTCGA
>contig09712_26_354
TGTTAATGATTTGTATCCTTTTATTAAAAAAGAGCTTCGGCTACTCCAAGATAATAGAACATTTGGGCAATTCCaAAAAGTGGAGCTACCACACAAACTCTCGCAACAGCGCCTTTAAACAATGCACTTGAAATATTCTAAtTTAGGCTTTTCTTaCataAAAGCTAtCCACTaCACCATTATAtTGTAATTCAC
>contig09717_2025_2144
CGAAAGTTCGAGTAGCAGAATaTCTTGGAATAAATCGATGCTTAATGTCTAAGTGGCTtGCTAaCCGAGATCAAATTtATaTAGttCGAAttCAGCATtGAGAGTTtCAGGAGGGGGCCG
>contig09718_503_737
aTAtttGTAATAATTACGAtttAGAATataaaaTGGAtCttttGACaaaaGCTAAAATAAGTGATCAACCtGTAAGGACCATAATGTCTAAAAAGGTTGGTGATGAAATAGTGGTAATTACATGCTCGGGTAATTATGGAGAAGATGAAACAGTTTTGAAATGGAGTCAAAAAGACGT
>contig09732_469_622
TTAGCTGGACTGACTTGATCTGCGGATTTAATAGCTTCGATCATTAGCTCCCAAAATTTTTCCACATTCATCTTCATACAAACATGAACATTCTtCTTTTTTGTTGACATACTAAAATTAAAGTAATCACAAACCGTTTGCCCGAAAGACAACG
>contig09752_2_891
CCTAgTTTTTGGGTCTTTGAaaTATATTTTATGgCGATTGGTCAAGTAATGGAAAGTTCAGATGCAGAATTCCCTGGTGCTCCTATTGCTATAAAAATTACGTCAAGTGAAGGCAAAaTTAAATATGTTATGAATATTTTTGATTTCG
>contig09753_563_587
TGATTCTTGACTACTAAAATATTCC
>contig09753_334_493
CGGCTGGTATCTCATTTGTGTATGtAGTAGCTAAGTCTTCATAAAAAaCATTTAGTAACACTGTGCTTTTGGTAATCTCTGATGCGGACGTACCAGTTGGAAATCTAGACAAAaTATTTGTTCTTGCACTTAAATAATTTTGGTAATAGCGTGTCGGATA
>contig09756_20_104
CAATCTCTGAATTTAATTGGgTTTAGTGTTTTAATCATTTTGAGAATAAAAAATTTTCACGTTTTAAATTTGAaTTATTAAAAAC
>contig09761_3716_3951
AATTCAAATACGaATAATAATTCATTACCAGTCGTACCAGACACACCTgTaAAAAATGATAATCGATTTTTGAATAATACAGAGTCGGCTCCGCCAATAGGATTGATAAGTTCAAGAGGTTCAGAACTATTCAAAACAAAAATTTACTCATCGCCTTCAAAAATGTTTTCGCC
>contig09767_2700_2787
GTTCGAAAGAAAGTCGTAATTTTGACAGAAGTTTTGTAGACTAATTGCCCACATATGACATGTCTACGAATTTTAATAAAAAAGCGAG
>contig09776_2605_2768
CGTGAAGATTTATTTACCAAATGACCTTCAAAAAAAaTTTATAAAAaTATTTgCATTTATCTCTGTAGATTAATTTTTtAAACTGACTAGgCGAATTTCCATCTGTACCATTtATACATTCAATATTaTCTGTTGACTTAATTaaaTAGTCATCTATACaaaaT
>contig09778_960_1118
CTCAATTCCATATGATCTTATTGTAAACCACATTTTtAATGATCTAAATCGACGACTCAAAGCAATACCCCAATGTCTATAATCTATTGCTTTGTCCATTTCTTTGTATCTCAAATAAaTtGGATCGACTGATAATGCTTTtGTCAACATATATTTATC
>contig09783_978_1267
TGTACTTGTTGTTCAGTGTTCATTGGCTTTTGGTTGTTTTTTATCGGCACTAGCCCCTTCGACAAACGTTGCTCTTGCTATTGCCGGTCCTATTTTGGTTCCCCTTATGATTTTTAGTGGATTTCTGCTTAATTATGAATCAATTCCAAAGTATTTTATATGGCTG
>contig09786_3102_3311
CAATACAATCACGTGAACTTGATTTATTGCATAAAATAAATCATGAAAATGTAGTCAAGTTAATTGACaAGGATGAACaAAATTCACCACAAAGATATTCATTAAGATTAATTGTTATGGAATACTGTAATGGTGGTAGTTTA
>contig09788_400_577
AAAaTCATACTTTTGAGGTAAGTCTTTATTATGCAAACATTTTCCATATGAaTCTACTTTAATGTATTTCATTAGTGCTCTAACATAAATGtCTCtATCGgACGgAGTATTACAATCTGATTGTATATAaGCAATAGGTGCTAGACCAAGTTCATTTTGAAAtCtaTTTTTAtCTTTA
>contig09794_5472_5658
TTAATATTACTTTTATGTAAATGAAATTTAAAaTATTTTTTGAATTTATTTTTGAATTTTTTGTGATTTTTTTAATATTATTCAAAGGTTGTAAACCACTTGAGCTTTGTCGACAATATTCTAT
>contig09798_251_403
TTTTTtAGGTTtGGCTGCAaTGGAACCGTTTACTCAACATGGAGGTCCACCAGCAGAACAACGCTGTAAATACATATTTCGCTATTACTCTTATAATGAAGTCAATAAGAGTTCAAATTATCAAACTGAAGCGAATTTAGGAGGAAATATGAC
>contig09798_1778_2019
AAACAATGAATATTATGAAATAGCAACACATTCCGTTCGTGTTAAACGAACCGGGACTGTTGCCGATATAACTGCTTTATGGGAACTCGAAGGTGCCACCACTCCTAATATTCCAATAGATAAATTAAAATTCAATAATGTTAAGCCTCAATTTGGTCGAATTGAATCATTAGATTTTTTTAATCAA
>contig09805_565_727
CCCAAAAGTGCTTTAGTCACATAATCACCAAACGAAAATGAAAAACTTTTTCCCTGAACATTTTGTACTTCTCTTTTCTCACTTCTATAATCATCAACCACGTCAAGTCTAGGTATTATAATATCCCAATTGTTTAAATATTTCATCGTTTCTTCATCATCAG
>contig09811_254_392
GCATTATAGACACATAGTAAAGTTAAATGATCTCCTTCGTTTTGATGAAATCTTGCCTTACGCTGATCAGCCAACTCAGCTCTTtCTTTTGGTCTATAATAAATATTTTGAACTGATAACATAGACACAATAGTTAATG
>contig09812_11_184
CCTTCGTAAATTTCTGCAATGGGTTCGATAATCAATTCTGATTTGTACGGTGGTGGTTCACTAATAGCCAATTGTTCCAAAAATCGTTGTAAATGGGCCAAGTTTGGTATTTGATCAATGACTACTTCATTTAAATGACTTCTCAATTTTAAGACTTGATTCTTTTTAAATTCA
>contig09816_79_198
TTACGTGCATGGTATATCAATCTTTTTCAAAAaaTCcGTGCAATCAaCATTAAAAAaGAACCAAATTGTTAAAaTCATAAAACAACGATtCACAAATGAGATTAaCATTCTGCTCTAAAG
>contig09831_3_271
TTTCACAATTCACACAATACATTTGCCACTGGTGGCGCTGATGGAATGGTtAATATTTGGGATCCGTTCAATAAAAAAaGACTTTGTCAATTTCATTCATATCCAACTGGAATTACGTCATTATGCTTTGATGCAACAGGTACAaCACTAGCAATAGCGTCATCATTTAaTtATGAAATTGgTGATTTGAGTCcTAGT
>contig09839_7_130
atccgtacaatatagttcattaacactaaatttcccaccactttctttgactctttcgtttatatatgcacctaaattactcaatacaaaaatcatttACTTtACTTGAaTTCAAtATTTtGCA
>contig09847_145_272
CTTTGGAATACTTGTTCCGACTGAAAATGAATTACTCAACGAGTTTTGATTTTGAATCAAACGAGTTGAACGACGTACAGGCGTATTTGATGACGATGTTGAATTTAAGGCACTCATTGATGGACTCG
>contig09852_844_1106
ATTTGCTTGGCGTAAATCTAAATATTACTAAATTCGGTGAAACaACAGAAACTAACGTTGATTACAGAGAAGAGATAATTAAGAAACATTTGGGGAAAATAGGTTTGAGATCATTTAACTTTATTAAAATAATTCCAAATGCAAGAGAAGTTGAGCTAAGATTTTCATCAGACAATTCAAAAAGTGATCAGGCAGC
>contig09856_1740_1830
GTTTTAATCGCTAGTACTCTTAATATCTTGATTCTTTTAGATTTGATTTCAGCTTGTGGGTCAGGCAAATCAGTTTTATACACTTGTTCTG
>contig09871_374_471
CCCAAGTTAAATGATTCATTTGACAAACCTCCATTATCCAAATGGCTCAGGCGAATTTTGTAACCGAATTCATCTTTTTTAAGACCACTCAAATCTGG
>contig09872_391_644
ATCAAATATTATAGATAGACGTTTAACTGCTATTGGTTGCCAGAATGGCTTAGTTGGAGTTTATTTAATTGACATGGTTAAAAACGAAATCTTGAAATTTTGGGAGCAAG
>contig09873_2846_3032
AATAGGTGTTTtACTTGACCTACAAAAATTTTtCAACATaaaCGATGGTCAAAGTGGTTTATTACAAACAGCTTTTATATGCAGTTATATGTTGTTAGCACCCTTGTTCGGaTATTtAGGTGATCGTTATTCACGTAAaTGGTTGATtATTTTTGGAATTaGTTTTTtGGTCTTTtATGACATTcAT
>contig09881_3_116
TTCGACCTTCTGCTTGGACGCCCATGACGGTACCAACTGAGCTATCTCCTCTAAAATTTATCACAGTTAAAaaaaaTATTTGTGATAAATAGCAAAGGAAAAaaaaCTTTAAAA
>contig09881_194_309
AGACTAAAGCCATTAGATATTGAATGTATGAAAGAATTACAAGGTAAAGTAAATATAATTCCAATAATTGCAAAAGCAGATACCTTAACACCCAATGAAGTTAAACGCTTGAAAAC
>contig09881_29_340
AATTTATTAAGTAATAAGAAAAATTaCTCTTGTTTTCAAGCGTTTAACTTCATTGGGTGTTAAGAGGAGATAGCTCAGTTGGTACCGT
>contig09886_729_811
cGACTTAAAAATATACATgCAAAAGTTGATGGTTATTTGCCGGTTATTACCGGTGGTGATTTCATTTTTATgaTGCTCCATTT
>contig09892_129_255
CTAGATTGTTTTTtCAATTTGATAAGCCTAAACTTTGCATCTCCTGTAGGTCTTTTTTGTCCTCTTTCAACAATATTTACATTAACTTTtGACAAACGAATCAAAAAATTCAGTTCCAAAAATaTCC
>contig09895_1602_1800
AAAAAaCCAAAGAGAAGAAAGTCTAAAAATTTTAATATGtACAGAAAGTTTTCATCCGTATACGAGTGGAATTGCGCGTAgaTTCAAAGAAaTAATtATAAGACTAGCCAGACAGGGATTTCAAATTCACATAATTACTGGGTGCAAGGTAAaTAAAACcAGAGTtGTTtATTAGTGaCTtAAAAAAAaGTCATAGTCA
>contig09903_4_112
GCGtatttggTAGTTAGACTACCAGTAGCaGTTTTAAAATTTTGACTTGACTTTAATGTAATTTTTGGtCtCATTaGAAaCTTAAGTATTGCTTTCACATTTGTTtGTT
>contig09919_639_787
GCTTATAGTCTGAATCTCCAAAaGCTgATGGTGAAAaTTGACGCATATTATTAGCCTTGGTCAAATTATtAGTATAaTtATTTTGATTATTTAAATtGTTAATtAATTGTTGAAaTAATaTCAAACTGTTCAAATTAGTTGGAATTTGT
>contig09939_1051_1220
GCGGAAATGAAATAGGTGCTTCAATGAATTCTCTAAATACATTTTGTTCTCTTCTTTGAATACTTAATTGATCGGCCTCTAGTAGAACTTTCCAATTTCTCTCATTGATTAAACCTCGGCAATAAGTATTTTCCATATCGATTCGATAATTCAAATCGCCAGACCAAAAT
>contig09939_3056_3186
CTCTGCTTATCGAAGTAGTTATGTCTTTAGTTACTGAACGGCCTTGTATTGCACTTGTTCCAGCATATATTCGACTTATATTATCACCATTAGCCACCCACATTTGACCCAAAACATCCGTAAATTTTCTC
>contig09947_1_502
AGTTGaTTTCGAGTACACAaGGAAaTTATATGGGTTtGTTAAAAATTatAAAAGaCATTTTTGGCTTCTGAGCGACGATCATAGAGGAACGCCTGAAAATTTAAaTTTT
>contig09955_1114_1223
CAGGATAGTAGCAACACCAACTTTTGCTTACCAAAATGCTCAGCTCACTGGGCTTGGCAAGAATCAAAAGTCATTTAGACTTAAAAAATGGCAAAATCCTAAAATTACAG
>contig09960_103_315
CAGATACGGAATCTGATGATGATTCTGATCAAGAAAGTGATCAAGAAATAAATGATTCGACTAAGCCTGAGAGTCATGCGATTGTACCTGGCGGCTTTTCTCAAAATGTTAAAGATCAAATTGAA
>contig09971_439_458
GCCGTTTGAGACtCTaTAaC
>contig09985_1584_1685
CTTAAAGGATGGctATCAACACAATCGATATTCCATGATTCGATTTTTGGCTCTAGATTTTTTAGAATCGATCCGGCGATTCCTTGATCATGTGgAGGAaTA
>contig09990_24_55
CATTCATCAAGATCATCTCAGCAAGCATTAAG
>contig09996_2432_2610
CGAGCGGGATGTATCTTAAAAGCCTTCGTAAAATTTAAGTATTTATGAGTTATTCCACTTTTTTGACATATGACAGCATTTGCACCAGTCATAAAaGGCACTGTATTTAAGCCTAAAGCTATCCATGCGTCATTAACATCTAGAGGATACTTTAAACTAGTTGTTAGCGTAAAATCAAT
>contig10002_82_104
TGATTCAATGGGTTTTTATTTTG
>contig100214_1_97
TGAGGACCcaGGCCATAATTGTTTtgAaTGTCcTATctGTATtgAGAAGAAaCCGgTGAAGGaTtGGGTTGTGTTTGGAAGATGTGGCCATGTCgTT
>contig10023_1204_1388
ATAaCACGTTAAATATGAAATTGAATTGATTACTGTAATGCTAGCTTTTGCTACTGTtCCTTCAGTAaTtGCAGTTTTATttATACAAGTATTACTGGGTAAGCTAATGACTTTTATTTGATATTCAGATGTTAGTACAGCATATTGATTTCGATCAATTATTtCTTGTGTAAGACCATAGTCGC
>contig10026_4310_4437
AAaTTCCCGAGGTCACCATCGAAAACTGGTTCCATCTTAATTTCAAaCAAACTCTGTTGAACGAGGCTAATTTCATAATTTCGGTCACTACTAAGATCAAATGACTTATTTTTAGCAAACTTTGTCAA
>contig100322_214_336
GGAACTGAAACATCAATGTAACATTTTTATTAACATTAATTTTACATAAATACTTAATTGACTGGGTCTCTTAATGATCTCTCTTAAAAAACCgcGCGTTAGTGCAATGCaTGCccTCCCGGA
>contig10032_14_128
AAAaTCCAGATAGAAAAAAATCCAGTGAAAATAATCCAGGTCTTAAAAATCCACTGTATAAAAAAGACCAGTATATAAAAATCTAGAGGAGAAAAAAATTTGGTAGAAAAAAATC
>contig10040_1_139
GgAATTgaTATCCCATATTGAACCTTGTACAAATATTTTgTGctCaTATAAtGCAATTaGaCAaCCAAGTGTAAATGGTGTtACcTTcGGCAAAAGAATAGAATTACTTGGTTtATTtCCTTTAAaGACTTTATGAGGA
>contig10052_18_312
AAAATATATTAGATCTACATGATCCTTATaAtAAAAtTTTTTTGGCCCAATAAGGCATAAGGAAGTAAACAAATTGTCTTGGTCAAACATGAGTCGAAtTTTATTTCATATTGGTGATGCACCATGTCATGGTaaACGTTTTCATCTCAACTGTTTTGACGATTATCCtGCCGGAGATCCTAGAGGCTTGAATATAACG
>contig100536_427_546
GTtATTTTTGTGGTTTTTGACGGTTGCACTAGATCTTGCACCGAAAAGTGTTTGAAGAACATCTTGATAACTAGAATTTTTTTCATACATCTCAAGAGCCTTCCAAAATCTACCCCAAAG
>contig100540_102_297
ATTGGTGAAACGTCTAAATCATTGAATGTGAGGATAAGACAGCATTTAAATGGTATTAAGCGTTTTATTCCTTATTTAAATATAGAAAATGAAGTTGCCCAGCATTTTAGAAAAATTGGTCACATTATTCAACATGATTTTAGAGTATGTGTTTTCAAAGATAAATTAGAAGACATAAAAATAAGAAGAGCGGTGG
>contig100620_125_271
TAATAATACACCTTTAAaTGATGAGGCAAATTATTCTATTGAAGTAAAAAACGCAAGGTAATTGAACCTCGGTCTTGGGTAAAAGTTCAGTAATTTACCAAAACTTCTGATAATTCTTTTTAATTTTTTGCTTTACTTCAAAGTGGC
>contig10063_17_175
GtAAATTTTTATGAAACCTGCATTTATAACTTTTATATTTCACTGGGATTCACGTGATGTTTtGTGAGTTCTGGGGATGAATTCCACTGGGGTTCCTCGAaTTTCAGATTAAATTTTATGAAATTCTTGTATCAAAACACCATTGTATAAACTCAAATC
>contig10063_311_457
TAAATTTGGCAGTTTtGCAGTTAAGAGAAGAAGGTTTTTtAGATGAGCTTAAAACAAGATGGTGGTATGACAGAAGTGAATGTGGTAATTCGGCATCAGCAACTAAGGACTCATCTCaaaGccccTTaaatttAATCAATGTGGCTG
>contig10068_567_699
ATTCTAAATAATCAGCTAAGGACTTGTGTCCCTCTCTTATTGCTTTATGTATATTCATTGTCCAATAAAAAGCAGTCACACAAAGAACTGCTTGACCCATCCATTCACGCACccAAGTAGTCCTAGGTGTTGA
>contig10069_301_490
CGAGTCGGAATTGCCGAGTTTCAATGAGGTTAAAGTTGTTTTGGGCGATTCGAATCGAAAGAAAAAaTCAGCTATTACGACTGTtAGTTTAAAAGAGGAAGAAATCAAGTCCAATTCGTCTATATCACCAGCAACGACAGTAATTAGTGCTAGATCAACTAATCAACAAGCTCCCAAAGTTCAAGCTAGA
>contig10072_739_1331
GTTTCTAAGTTATCCAGTGAAACTTTAAaCGAAAaGGAAACAGCTCAATTTATCAAGCAAATAGAGCCTTATCACTATGAAGAAATTGTTGAAGAAAgaTTTGTATCAAAGCTATGCGGG
>contig10080_489_670
ATTATTCACAaTTATGGGCATGGTGGTAATGGAATTGCTTTATCTAGaGGAACTTGTTTAGATTCAGTTGATTTAcTTTTCACGCAAAATAaCGACAaTTCACTTAAATCAAAATTATAGACAAAGTTCAATTTTTTTtAAaTGTTAATTTAATTAAaGATTAAAGAATAATTTtATTTtAG
>contig10091_141_322
CAATTTTTAAAAAGTAATCGCTCATTTTtAATGATCGTtCATGGTCCGAGTAAAAGTGGCAAAAAAACTCtcgTATATAATCTCTTAGACTCAGCACAcATCGACAATAATCTCGATTATTTGACCATTAAGACATATAATTATACTACGCTCAAAAATGCTCTAATCAaGTCTAAACCGCG
>contig10094_17_201
ggcgttgatttttgtaaatttctcgacagtgaaactttaattgtgtgatatttatcatcGttgggtctatagcttgattgagctggAGATCtttcgaaCAATTGTAATTtATTTTCAGCACCATtGGCAAAGaCTACATTTATATGTCCATTTtCTAGACTAATTGCATAaTAATCTCTATCATC
>contig10098_454_575
AtCAAAAaCATGACCATAGCTAATATCAGGGGaTATCATtCGcAaCTGgATAATGAAaTCTACAAACTAaTTgCCGGgaTCAAAaCTaCGaTTTTtAGTTtAaTaCACctCtatgcatataa
>contig100995_56_165
TtCcAATCACcTCTTAAACTTAATTCATTTAACATGTTTAATAGCCTTGATTGAAAGGCGTATCTAGGCTTGTTTGTAACACTCATTTTTTGGATTATCACTCATTTAAT
>contig10102_601_722
GTGACcAGGGTTTGGTCGCCTtAATACCCCTAGTCACATTATTTTGTGAACAGCTGATCACATAGTCGCCAAGATCCCtAAAAatGTTtAAAATTAAAAaCTTTaCGGTTTTtAGATTAAAC
>contig10107_4125_4306
CTTAGCTATTGGAATTTTTGTtGGTGAAAATTTAAaTGCAAATATGTGGATATATGCCATTGCTGCTGGTATGTTtATTTATATTGGCGTGTGTGATATGATACCAGAATTGGGAGAAATGGCTAATGAAATAGAAAAAGAACAAATAGAAGAAGATTCTAAAAAGCAGCATTTTGGAAAaG
>contig10107_1566_1798
ATCAtGACTGTTTAGACTAtGATGTCTATGACTATTTTGATTATTTAGATGATGGTGATACGACAACAAACTCATATATGCTCGGCTACAATAGATATAGACGTTTCAATTGATGgACGCGA
>contig101069_90_277
ACAAGGATTAATATTCTAAAAATGATTTCTATTAAATACGTGAGCATTTTAGTAATCTTTGCATTGGTATCAATAGTTTTGAGTGAAACACTGAGTGATAAACTTCAATCAgCTGcTtCGGCAAaTGGTAAaaGTAGCTCtaCAAATTTAaGATCAGAAAaTTtAAAaGAaTCAATGAACCTAAGAGA
>contig10109_1026_1214
GTTCCGTTTAGCTCTGGATCATATTCGCATAGCATCATGTACATATGATCTGCTGAAGGATTCATACCAAAATTAGAAaGTAAATTTTTtAATTCAACTTGTGTTAAATaGCCTTTTTTACATGAATCATGCTTTTTGAACAATATTCGCAAATTaCTTACGTCATGGTCGTTGGCaCGCTTCGATTTA
>contig101083_1_162
GCTGACAACAGCATTCTAGAGCTTTCTATCTATATAAGAAATGCCTACGTGCACATTTATGAGCACGTACTTCATAGTATAAATAAGGATCCTATTCTTAATAACTTCAGGTCGTTCCCTCATAATACTCTAATAAATATTTACAATATATTTATTGTCTTT
>contig10112_1448_1546
AGACGGTGTTAGGTAATTAGGAAATAAATTACATTTTAAAAGAGGGAATAAAAAGAAGCTATAGAAAATTTTTGAATAAATTTGAAAAAAATTTAATTT
>contig10112_2299_3189
TTGTACAATTGGATAAAGAAAGAGAACCTcCAATATTCTATGATATATTCAAAATTCTTAATATGTTCAACCATGGATTTATGGTCAAAAATGTTAATGAACTAGGATCTCCA
>contig101143_1_102
TGCTCAATTATCCTTACCAAAAACAAATGGCTGCGGTTCTTCTGGCTCCTTTTAGAAATCTAAAATTGAAAACTAAACCACAACGAAACAAATTAAATTCCC
>contig101072_1_208
TAAAAATCAATTCTGAATTTCaAAAATTTTTGGGAAAATGTTCAAACAAACAATTCTTATTTGTACCATTGTCCTTATTGGCTATTCATTGGTTGAATGTGGTAAAAATAGTAACAGTGGTGACAGTGATAGTAACAGTGATGAAA
>contig101253_463_606
CAAGATTATGACATTCAAATAATAtaCGATATTTTGATCGAGAAAAATAATATATCACCGAATATTCGATTTTTTCTAGACGCTTCAAGAATTGTTTCCGGGACGATCATAgcTATGCCGGAAcATAGACTAGTTGAAATCAAT
>contig101270_2_109
CTCCACATTGTCCCCATTCATTAACcTtATTtGGATCATTtGGTTTtGgTAGACATtGTGAGTAAAATTGGTTAGAATAaaCaCAAATCGATGAGCTATCACAAACTG
>contig101286_110_252
CGGCCATCGAAAAATTTACAACTtAAAAGTCTTTTTCCTCTCAAaTATGATTTTATAAATGAATTAGGACATTCATAATAAATTCCTCCATTTGTCCCTTCTCTAATTGGCCGACCATTTGCGCTTCCATCGCTTGTGTAAAT
>contig101309_9_149
TTACGGTTCAAAATTCTTTCCATCTACTTGTGACCAATCACAAAGTCCTTCGATATTTCCGTTCCTTTTTCTATATCCTATTACTCCTTCGATGTCCCATTCTATATCATTTATGGTAACAAAAAaTGGAAGATCTTCCTT
>contig101437_5_190
CACCACTTTTTGTTCTTGACCCACATTCAATGATTCGATCTTTATTTCTTAATTCATATTTCAGATTTCGAGTCTCATTTTTGGCTAACTGTTCTTTCAAAAGTGGTGGTGAGTTAGCAAAATTAATTATCTTGAAAGAAAATGTTAACATTCTTTCTAAAGCTCTATGCTGAAAAGCAAATAGAC
>contig10149_31_186
CGGgTGTTTTAACGCGTGTTTCATATTTTTCATGtGTTTTACtAGTACGCCTTATCGGCGAGTCCCATGAACTAGACGAACGTCTACGTCTTGGTGTATATTTCGATCTAATTGGTGGCGTACGAGTaCGTCGTCGTGTACgCGATCTAGACCGTG
>contig10149_474_653
GGTTGTGGCATGTGACGTCGTGGTGACGGTGGTGTAGTCGGTCGTTTACGCTCAATAGGCGCTTGTATATTCGTTGGTAAATTATTGCTCTGATTGTATTTtATATTAAATGAACGATTAGGCGGTGCCGTTGACATTAACAATGGTACAAAaTTCGAATTTTGTACCAGTGGTTTCAAA
>contig10164_860_1057
GCAGATTTAAGTATGCATTTAAAAATGTTAAAATTGAAAGCAATAAAACAACAACAACAACAACAAAAAACGCTgGATCTTTTCCCTATTCCTTaCTTGTCACTTAACATTATGCTTAGGTAAAGAATGTCTTAGCACAG
>contig101640_1_135
CTTTTTCCTAAAAAaCATAATGTTCGATTTACATCCAATGGATAATCgACTctGCCTTTAACATCAAGTTTtCCaTCTACATAAATtGAagCAATATTTTCTTTGAggACAAATGTAATATGATACCAAAAATTT
>contig101660_31_180
TGGTAATCCAAGATGATAAGTCAAAAACCGAAAAaGTGGTACACGTAAACCGACTTAAACAATTCAATTCATCGGAACTCCCGGCAATTGCTGAAGAACCGATCCAAGAAATTGACACACCAACCCATGCCTACAATTTGCgaCCACGCG
>contig101682_12_110
TCCAAAAAaCGGTTCGTCCTCGAATCGTTaCGATtAAGTTTTGTTTCTAAGGAAGTGTTGGgTTAAGGAATTCAAGCTTTGTTTGCTTTGGTAAACAtt
>contig101722_36_140
CCCGCGTTAATCCTTACGAATACCTTACCAATGAAGTGTTACAGTTCCTATGAAATTTTTtCTTATTGTAGGAGCTTCACAATTAAATCTTGTATGAAACTTAAG
>contig10178_2750_2868
CGTCGGTTTTTtATTTtCATTTTTAGCTGGTTCGGTAAAGCTCTTAAATTTTATACAAGATTTGATTGGTTCGTGCAAGCTCACGCTCATTAAATTTGGTTCAATTTGTATTTTATAAT
>contig101783_17_138
GTTAAGCATCCACCAGTACAATTACATTTGCTCATACCTTGACCACCGCCTATTGAAATTTCTCTTACTGCCTGTCTAACACTTAACTTTCTTGTGAGCTTAATTTCAAATTCAAAaCTACA
>contig101839_300_433
CGACTTTATCTGCAACAATTGTTATATGTCTGGTAAACGTCGATTTATTAAAAATATAAATAATATAACTCAAACagcacatacaaacAGCGTCATTACGTcACAAAATGAATtAGAACCATGTTTCGACTTTA
>contig10189_973_1155
CTCCTTCTATTtCGATCAAATCaCTAgTTTCTCTCAAaCCTGCaGTGTCTACTAAAACTATTGGATAACCTCCAaTATTTAAAGCACTTTCAATAATatCCCTTGTTGTACcTGGTATAGGTGAAACAATCGCCGTAGGTCGTTTAccttatttaattaagaaattttttatcttgaaacttg
>contig101912_39_155
CACCTATTAACTTGTCCATAAATTCAACAAACTTTTCGCTCTCATATTCTAAATACATACTTTTAAGCAATTCGTCTCTTTTAACcTCTCTTGAATCTCTATTgAATTGAACTCCAG
>contig101675_1_126
CATTTAACCATTTGATTGGCTGGTTCAAAGACAGCATTGGTAATTTCAGCAACagtgagTTGTTCATGaTAaGCTTTTTCAGCTGAAATAATTGGGgCATAAGTAGCCAATGGAAAGTGAATACGT
>contig10197_2775_2973
GTTCTAGTCGCTTATATTCGTTTCCGAATTTTTCATTCCATACTTTTATtGTCTTAGCTGCTAGCTTTTTTAATTCAATTGCAGCTTTTTTGGGAGGTGGCAGAGGCTCATCTGTATTtGtCTCcAAAACCAaTTCGAAAAAAAaCTTGAAAGTCGTCAAGCAATAATTCACGAAATGAATGAGAACGCTGAAATAGGC
>contig10198_461_648
AAAAaTTTTtAATTTTtGTTTTTtAAaCTAATTATGAAAGTTGGAATCCTAAGaGAATCGCATTCGTGTTAAAGACACGGGACCTGCAAACAAGAATTAAAAAATTCTCTTATTGAACATTTTAATTTtGTtCTTTACCAGCtCAGAATTACATGCTCATTTTTTCTCATTTTtAATAtGAATTCtCT
>contig101999_1016_1189
GGGATTCATTGCATATTCGACGGTAGTTTAAATAAAACCAGGTTCATCGAAATTTTGAGGAGTAACCTTATTGAATCAAACGAGAAGCTGCGCCAAAACCAACCATTCATATCTCACCAAGCCAATGCACCGTGTCATAGAGCCAAAAAAGTGGTCGAATGGTTCACCGAGCTT
>contig102004_625_795
tAaCGCATGAGCAAAAAAAAaTAatCAcGATAAAGAGAAATtATACCCAAGAAATAGATATGAAATTCAACTGAGTGGAAACGGTCTCAACAAGTTCCAAGACATTTACTCTAGAATAAATGAGCTCAATAGGTGTAAAGGTATAAACAACCCTCTATTAATCCAACCAGG
>contig10202_65_261
TAAAAACTAaGATTCTtCAATtCTAAAGCCAGTGAATTGTTCAAATGTAAATGCCATCAGATATCCAAAATATTGATGATATCCTAATCGGCGTATTTTtAACAGCCTTTTtAATATTTGTTGTCCTATGGTCTTTTGCCATGTTGAAATGGCGAAAAAaaTTTTTGTACAATATATTTCCTTGCTTTAAAAAAaGT
>contig10204_17_163
CCATTTCTTACAATATAaCGATtcAGAGCATAGTAATCATCCGATTCAATACCATTCGAATTtCCACAAATGCCACAAaCAGCTGTACTACATTCGTTGAACTTTAATAATTCATCACCATCAAAATGTATAGTAaaaTATTTAGTA
>contig102060_1_92
CCACCACTAATAATCAGTTCATTTTTTATTTtGTTAATGTAGGTACTAATGTTATTATATATCGATTCAAAGTCAGTGTTAAAATATTTTTC
>contig102061_36_199
TTGTATTAATTCTTGTGATGTAATACACAATTCAAATGAGGAtAAACGATTGTATTCTTCAGCAAGTTGAGTTTCGTTTGGtaGGGGgATACTTTGCATTACGTTTAAGACAAaGTGTTttCTTTGCTTTGTATATACCAAAaTAAATATTTTTtAaTtATCTA
>contig10212_1184_1375
TACCAATCCGGCAATTTATCCATGTTATAGAAATATAAATGACCAAAGATATTACtATTTTTCCAATTATGCTTTAAATAATTCCTGGTTTAGAACTCCcTATGAAAaTTTTTACTATAATTTCAATTCATACCAATATGTTCAGTGTTTTGAACAAAGTATGAGACATCGAAGAAATAGAAGAGACAGAGG
>contig10213_1558_1578
CATTTGCCATTGATGCCAATG
>contig10216_591_700
GTTTTACCTTCATTTGTATGTGAGTCGCAAAAaTATGATCTTATGCTTTATAATGAAGTGGAAATCAGGAAAATGTGAATGTAGATTACTATAAAAGGCTCGTAAATTGC
>contig102206_18_168
AGATATTTGAAGGCACTTGAAATTTGGTTCACAAAATGGAGACTATCAACTGCTGGAAAAAAATGTtCgTTCACAATCTACTCAAGAGGTCCAATACCAAAGGAATTAGCTAATGGAAGTTTCAAACTTAAAATTTTTGATGATGAAATTC
>contig102227_2_172
TCTGTCAATTATTTCAATTCCATCATAATCAATTTTCTGTCCAACATTGTTCTTCATACGTTGAAAACAGGCTGATGAATTGCTTGTTTTGTGTTCTTTGATTCGATGGCCTAAGATTCTTTCAGTTTTTCCAATGTAACTCGCTTCACATGAATTACATTGTAGTTTATA
>contig10233_2372_2495
ATAATTTGTTTTAAGACGAGTCGACTGAGGCGTTCAGGTCTCATTCTTCTAAATAAACTACTACTCCCCAAGGATAACTTTAATTATATAATTGAATATTAAGTAAAATTAGACTAGACTTTTA
>contig102367_1_180
TTCTATtATTCTGATTAAACACAAATTCTAATTTCTTACAAATATTTCTTTCTGCACTCGTCcTGTGTAATAGTCTAAGTTCACCTTTGACTTTAATTGACCAACTATTCGACATGTAACGTGGaTTACATTGTACATAAACACCTAAAAATTCAAaTCCATTTTTTtCCtCCTTTTTtG
>contig10240_1233_1405
TGAGTGGAAAATATGCACATGAACTCTGGAATCATTGAAATACCATTGGTCCAAAGACCAACAATCATTTAGAAGGGTTCCACAGTAAAATAACGAGACATTGAGGTGCATCACATCCAAATATATACAAGCTGGTCAAATTTTTTTtAAaCAATTGaGTCAATGCAGCGGTG
>contig10246_57_225
GAAAAaTTTTGCGCTAATGTTCCTtATCCAGAGAAAAaTCTTTTtGTTTGGgCTCTTTTGATGAATAGAATCGAAaTAGCAAAAaTTTTTtGGCAACTTGGAGAAGTAAATATTTTtCTTTTtAGTAAATTTTGAATTTtCTCTATAACAGATCAAAATAATTTTTAAG
>contig102527_4_208
AAATACTTTAAATATATGCCAAAACAATTGGTCCCTGGTCATGACTACTATTTTCGAGACGCTCGATTTGtTAAcAACAAAGTTTATAAATACTGGGAGTTAATAACTATGCATACACATGGTACTTAtTGTGAATGTTTGGCGAAACTTGAA
>contig10252_739_923
GTGAAGTAATGCAaTGTGCAGCTGTAACAATCcATTCTTTaTTtATTAAaGAAGCtCCAcaTATAAACGATCCATCATACTCTATAAGAGCTTGCcAGccccAGTCCTCAgggtttGCTggaccACCAccaattATTCTAttttGCCActtGTTGttttCGTTAATTCTTCGACCACATTCTGGT
>contig10255_2025_2180
ATACTTGTTGTTTTTtAATTAAATAACTACTCAAATTATTCGATGATGGTGCCGATGATGTTTGTGTCGTGTTTTTATTCACGTCTCTGTATTTTTTAAAGCGtCTGtCTATTTTTtCTGGACATTtATCTCGtttAGACttggttttattttgac
>contig10257_325_457
TTCACTGTCTCAGCGCCTGGTAATTCTCGTTTTTATAGCAATTGCTTTGAAAAAAaGATCGTGAGCGTTCCTTTGAGTTTCTAACGAGTAAACCAAAATGGCTTCGACAAATTTCGAAGAAAAAAAAaTcTtG
>contig102570_90_266
AGCTCGGTTTCGACAATACCAGGTAGAGTTAAATGATGtATTCCATAAGTATCTTGACAATAGAAACCaGGATGATAATGACCGCAAATATATGCAATAACATTTTGATTATAACTCCATATTAATTGTAAAATTTCATTTGAATTTAAAGCTTGACATTTTTCTGGTGTACCAAAA
>contig102585_10_145
TGGTCTTCCAATTTTGTTtCTTTCGCGAATCTTTGCTTGATACAATGCGTAAATATTTGCCGGTTCTtCTGgAGGCATTCTTAAACAGTGACCAACAAaTTTCAATtGTTTTTttCTtATTTCTTCAATGATTGGT
>contig10259_294_464
AAATATTTTCATTTTTGACTTTAAAAATTTTCTGTATAAATACAAATCTTCCCCGCCCCATTCTTTTGATTCCCAGCCTTTAAAACCTCCAACTAAATCATAATCTTGCTTATATAGACATACCATTCCGAAACCAGTATCTCTAAAATATCCCGAATATTTATCTATAAT
>contig102609_11_154
GAGAATTTTCAATCAAATTTACTAATGCTTGAAAGTGAGATTAAAAACAACGTCGAAAAAAAGCAACCATTCGTTATAATGGGTGATTGGAATGCCGATTTAGAGCGTGGTAGAAGATTTGATATAATTTTTAAGGACTTTGTT
>contig10265_1139_1296
AAAATATCTAATTTTGTCTGTACAAGCTTTAGCTTCATTACTAAAGAATAAATTATTAGGACATTTTAAAATATATAAAATACCATTTGTACATCGAAAAAACTTTtCTTtATGACCCGGAaCCGATGTCAAATCCAAATTTTGATCACAACCATCTA
>contig10273_874_1054
AAAAaaTTTAAAAAAAAaaTGGATAAATCATTAATGAACCCACATTTAAAGTCGTTAAATTGGTTAGTTGGTAAATGGATTGGCAAAAaTGGAACTGGTAAATATCCGaCTATTAAATCatttaaatatagtgagcttttagagattagTCATCCAGCACCGCATCAACCAGTACTTCACT
>contig102936_81_188
GTTTTCTTGATCATCGACGTTGAAGtcGGTGTTTAGGTTgTGTAGTGCTATGTAGTATTTAGGTTCAGTTAtGAGTATATTGACGCCATGGATAAAAGCGTCTGGGAG
>contig102969_381_542
TTTTAAGGAATGAAGTACTTGATGCTATCTGTGAATTACTTGGACTTGGGAATATATAATATTTAGACTATGCTATGTTGTATGAACATCGCCAAAAAATCGGGCCATGCCTTCCCTCAAAAATCCCCATGTTTtCCTTAAAAAAACGCAAAATTAAAAAaC
>contig103049_1_127
GTAAAACCTTGTTTATAAGCGCACCCCCAGACCATCCTTTTTtCAGAAGAACAGTCATCAGAAAAATTTTAATTTTGTGATATTTTTATAGACCACACTAAACTCTACCAGGAATGTCATAATAATA
>contig10310_121_255
gCAAAAACGATTTGGAAAAaGGTTTTAAAaTGTCGAAAAAaTTTCGCAAGGAGTATAGCTTACTCAATGATTTCATGTCCAAAaTAGACGGAGAACTTAAAAAaaTCGAATTAAAaCCATTGAGTAAAAATTATC
>contig103159_846_1058
AATTTTTCTAATTACCAAAATGAACATTGAAAATCAAGAAATTAAAAAAACCAAGAAAAGAAAAGCAATTCTTGAAATAATAACTCAATGGGCTCTAAGCACAACTGCACATGGGtTTGGAAATATAGCCAGAGCTGAAAGTATTATACTCAAAATA
>contig103159_870_959
TCTGGCTATATTTCCAAaCCCATGTGCAGTTGTGCTTAGACTTTGAAAAAAAAaTGTATAAaGAAATtAGAATTTTAaTGCTtATTCTTT
>contig102958_1_198
AAATGGTAAAGGAGCACCAAATGGTGATGGAGCAGCGCCATATGGTGACATAACgCCCATTTGAGAACATGGATCAACTGGAGCTACTGGTACACAACATTGTGGTTGAGGTCTACATTTGCTACGACAACAGCCCATTTTGAATATTTATTTGCTTTTTTtATTtATTATTTTATAAAATTTAAAGCAATATTTTTG
>contig103215_2_191
ATTCTCCGTATTCGATTTACCCAAAAATCATATTGATGAAAATTTGGAAAATTTTTTTAGGGGGGTGTAAGGAGGTATCAAATTTTCGTGaCATTTATAGAATTTTTGCTTAAAACTAAAAAGAAAAGTATATAAGTGTAGGGGTCGTATCTAAGTATTTTTTGGCACAGAATTGAAATTTAAAATAAAA
>contig10320_129_292
GGAATGACTTTGTTATCGTTtAATAAAAATATAGTTTGGTGTTCAAAGCCTTCACTAATTTCATCGGATGTTCGATTTTtCGTTTCGGGGACAAAAAaTAACATAAACAATGTCGAAAATATTAAAATACAACCAAAAACTATAAAACTGTAATCTCCAATTGC
>contig10325_2264_2370
GTCGGATGTGTACTTGGGCTTGGGACCGTGTAAGATATAAAGTCTAGTACTTTGACCAAATTTTAAAATGTTGTCTGTTTTAAACGGTACAAATTGATTGGGCgAAG
>contig103412_44_107
AGTTAATAAACTGTATAGAAAAATTAGACCTTTGTAAATCTCAACGTGGCGGTAATATTTTGAT
>contig103475_8_160
AcTTTtCCAGCCTCTTTtGCCCATTTAAGAATAGACTTAACTTTATGATCCATCATGTTTGGCGAACACTCTTTAATTTGTACATGTCCACTTAAGCCTAtCATAGcAaCTCTTGTTTTtACgCCAGATAAATAGGCTGTTGCTGTAGCAGCA
>contig10349_468_642
ATTTTGAAGTTGAAGTCAAATAGCTATTTAATAATCCATGAGTAAGAGCCGCTAAAAGACCACCAATTAAAGTTAAATATGAATAATTtaCACCAGCTCcAAGTTGGACAAAAATCATACcGGgACATGAaCCAGCTATagTCATACCAagtCCcaaaaTtaGACCACCAGCTGA
>contig10351_1512_1601
ataaaaaaaaaGTCTTtAAGTATAAAAGAaGAATTTGTAGAATTTAGCGAAACACACGTAAAATAAAAGAAAGAGAGAGAAaccaagcaa
>contig103538_7_126
CATTTGCGTCTTTTAAAGTATGACACGTAAATATTTCCTCTGATTCACCATTTGTTTTaCAAAAtGTACACACTTTAACTCTACCaCCCATTGCACGGTTTACaGCAGCTTgaCgAATCG
>contig10362_945_1104
GTCCACTAaTAaTTGTTGCCAATCTAAACCTAAACTCTCAGGTGATATGTCTTCTGATTCGAAGATTGGTTTATGTGAGAATTTATTGAATTTTACCATTTCGATTATTTATTCGTTTCACGTGTGTTAAAAATACGATTTTCAAATTTTGCTCTTTACT
>contig103785_441_632
TTCATTTGAGAAGTATGTCGATCCAATTTTTAAAAaCAGTACTGAAGAATACTTTTTGATAGAATTTGATGACATTGAAATTGATGAGACAAGTGCCAAAGTTTTAAAACAGTCTGATGAACAAATATTGTCAAGAAGTTATTCAATGCCTCCAGGAACGATTATTTTAGAAGATTTAGGTGTGCAAAAGTG
>contig10389_930_1090
TCCACATGTTCAATACTCGTCAACTCCATCACGCATAAATTTACCAAAAGTAACAAATTTATTCACATCCAAATCATCAATTACCATTGTACATAAATCACCTTTACCAATATCATCTTTCCCATCATCACAATCACCATATTCACCTAATTTGACTCTAG
>contig103952_53_114
GGGCGAGTTTTTGCTGATAATTACATTTTGTTCATTGTAATTTTTGAAACTAATTGAGTCGT
>contig10408_1_165
AAACAACGTCACCTTATTTAACGGTGCGTTGAGCTAGTGGTCGGCGATCGGCCTCAGTTTTTAAATtAaTAAaCGATCTCAAAATATATCAAGAACAACAACTAAAACACACTCTCATTTCAACAATGCCATTTGATTATTTTTAAATAATATAATTCAATTTAA
>contig10412_287_479
GTAATGGAAATGTTTCGAATGGATCGAATTTTTtCAATGAAACTCTTAATCCTTCATTGTTATCATTGACTTTTTCGGCTGATCGTTATAGACCGATTAGCTGGTCGGCAAATCATGTGACACTCTATAACGTCACTCAGAATAAAAATGAAAATGAAAAAAATCGCTCTTCTAGAAATTTCATAAGTCGTGA
>contig104143_11_147
CGAGCATGGgTTtAACGTTTtATTTtGTCCAAAaTATCATTGTGAGCTCAACCCAATCGAAGGAGTTTGGTGTTTTCTGAAAGGTTTTGTAAGAAAAAAAAaTGgTCAAGATTTCAACAAGTTCTtAGACTtAATTT
>contig10436_989_1160
CTAGGTCTTTGCTTTTAAAATTTATTCGCGAAGTGAATCCATTTAGAGGTGATCCGTAATAAATTGTTTGATTGCTTTTGATTGATGGTCCCATATCGAATGCGATATTATTTCCAGTATTCAAATTAGCACTAATAATtGGaTAAAaaCTACTtGTTACAGCTAATCTtAC
>contig104390_1_139
TTTTAATACAAATTTATTCATTTTAAGGGTCTAACAGTTATAGGTTTtGTtGGTAGTGATGAtAAaCTTAACTGGTGTAAAGAaTTAGGCTTTGATCACGTTTTTAaTaTAagAGTAATAATTTTAGTGAGGCCTTGTT
>contig104503_38_185
AAAAAAaTTACAAATTACTTCAATTTTtAACTAGCACAACTTGTTTtATTAAAAAaCcATAGGACCTAGAACAAACAACCATGTGGAAGgCTTCCATAATAGGCTAAACAAATGGATTAGAAAGCCTCATCCAGACACTTATCAGTTA
>contig10453_516_624
CAGGGAGACCACTAGACCACGGTTGTTACATGCTCAATTAGTGCTATCGATGTCTTAGGAAAGTAGTCCATTGTGTTGATATGAATTTTTTTtCTAAACTGTGAAGTTG
>contig10454_49_180
GtTaaaaTAGGCGTTAACtttGATAATATAGACAttaaaGCAGCTGGTGATTTAAACATAGCTGTGTGTAATGTAGCTGGTTATTGTGTTGAAGAAGTAGCCGATTCGACTTTATCAATGATTCTCAATTTG
>contig10456_271_407
TTCCGCATAAAaCTAAAATTTCTTTTTTCAATGAGGCTTTTACTTCGCCTTGACATATTAACGAATTTTCATAGACCAAATTAGCCCAATATTTCAAAcTTTCTCTGTTTGCATtAGTTTtAAaTAAAAaTGCGAAA
>contig10456_476_585
AATTGCTTTTTCTtaGaCAAAaaTAATtCAGGTGATCTCAAACCCATTTTAGGCCTAAAaCTTTCCAATTCATTTAATAATCTGCGTCGCTCATCACTTTtCTCAATTAA
>contig10456_1007_1142
ATTGGTTTTTCGGCTAGAATTAGCTCTCCTCTTTGGATCCTCTTCAAGGCATATAGACCCATTCCATTTTCATTTTCCTTGATCTCATAAATGCATTCATTATTTGTATCAGTCATTTTAAAAATAAGAAAAAATT
>contig10456_2806_2828
tAAAAAaaTTAAAAaTGTTGaTA
>contig10459_863_979
CAAAAAATCAAAAAAAaTCGATGATCTGTGTGCTGTTAATGTTGTGTTACAGTCAGATTTTGCGTGTGTGTCTTGGTCATTACTAAAACCGATCGAATTTATGACCGAAATTTAAAT
>contig104647_885_1044
CGGCCGGTCACTTTGtCAGGGGGTCTATTAGACGGGCGGCCACAAAACGGCCGGTCAACTGACCGCCACTTGGCCGGTCGTCTGCCAACAATACTTGATAATGAGTGATCCGGCTTTTACTAAAATCACAAAATTCAACTAAAAAAAAaGAATAATTTTT
>contig104655_8_158
TGTTGTTCTGGCGAGAGTGCTAGTGTAGATAAGCAAGTTGTTTCATGTGAATTAATAAAGCTTACTGAGATTGTTGCTAAATATTCTCCTTCAGACGTATATAATTTTGACGAGACCGCACTATTTTACTGACTACAGCCAAACAGAACAT
>contig10468_298_407
CCGAAAaGTAAGGTCTAGAGGTATTCTGGGTTATTGTTGTTTTAtCCCTTTAGACAAaTTAGCAGCTTGATAATGGTAACTTCGTTtAATCGAAaCGTGGCGAATTGTTA
>contig10473_523_624
GATCGGTGTAAATCTAGCATCGTCGGTATTTAACTGATTTAAGTCATCATTTGAAAAATTTTCTTtGAGCTTAAGATTGTTTTTTGtGTTTAtATTTCtCGG
>contig10475_781_965
GTTAGAATTCCACATTCTAATtGTTTTATCATTCGATCCACTTATAATGTTtCCATTTAAtAATCGAGCAAAACAATTTATTTTACTATTATGACCCGACCAATCCCCTATTAAATATCTATCACTATCATTAGCCTCCACGTAAATTGTATAACACAAGAAAAATATTAATATTAAAAGCTTCA
>contig104867_4_156
TCCTCATCAATAATTGTAGTGGCCCACGCATGACATATTTGAATGTTTAGCATTCTTAAACTTGTCAGAATATCCCTCGAACTCTCAAAAGAAATATTCAATAATCGTAAAATCAAATAAACACTTACACTTAAAATTCTTAAGTGTATTGAT
>contig10487_4_149
AAAGAGGGAAAATTTCGTTTGCCGTCAGTCAAAGAGTTCAAAAGTATGAGTAAAGAAGAGCTGAAAGAATGGCGCGAAAAGTTTAGACCATTCATTGAAGAATTAAAAGAAAATATTCTTCACGTTTTTCAGCAATTCCCAAAGGG
>contig10487_506_665
ATTTTGCAGAAATTTAAATACTGTTCGATCGATTATACATGACCATGGTAATTTGGTTGATCGACATACAATTATGGCTAGAGTTGCAATATCAGGTGCTTATAGAGATCAAaTGAAACTTGGATTGCAAtCGAAAATTAAAGCATGGTTTGAAATAAAG
>contig10491_8_162
aaaatAGATTTTGAATCAATCCATTTAATACAATTAACCTCACTTAGATGACCTTGTAAAGTATTAACTAAAACCATTtCGGAaCCATAATTTGCAAATTTCCTAACATAGCACATTGAATCGGTACTAGCATAGGCAAAATAGTTTAATTTTGG
>contig10491_734_894
CTCATGCTTGATTGTATATTCGAATTTTGATTGTTATTTTCTATTTTTTGGTAATTTTGCTTAGCTTGTCCTTGTATACGCGATGATTCCCTCGAAACAAATTCACTTTTTAACAAATTTTCACTTAGATAAACTAATTGATTCGATTGTTTTTGTTCCCA
>contig10491_336_505
GATCAACAATGGCTAGTGAAGTCACACAACTAGTATGCTCACTTAGGATTTTTTTCAAAACATAACCAGCAACACGATtCGTCACGGAATCATTATCATCTGTTTTTTCATCAGATTCAGCAACACCTTGTTCAAAATCTTCGATATTTAAATTAGCTACACTCTTTAAA
>contig10491_1822_1922
TCCCGTATCAACTTCTAAAGATTTtACAATCCCATCCTCAAAGCCGaGAAATATTTCTCGTCTTGCAGGACTACATCCTAGAGCTGTTATTGAGCGTGAAT
>contig104933_1369_1505
GAAAAATATAAAATTCTCTACcGTATTTTAAATCCATAATAAAATGACTGTTAATCCCCAAGAGACCACTTTAAACTtGGAACAAAATGACACCAATAAAAACGATGAAACGACTGTCGAAATAAAAAaGAATCAAC
>contig10499_282_444
GTAAATCAATGCAAATGATGTTGACTGGATTTTTGGGAAAAaCAAAaGCTAAAGACTTTATGGGTGATTTGTGGGTAATGCTTTTGGAGGCTCAAGATAGTGAATATGGTATACCAAGGGAACTTATCGAaCAAAAAAAaCTTGAACTCGCTAAAAAAAAAGt
>contig10501_320_461
CAGGATTTATGCTTATATAGGTTTGATCCATTTTACGCCATTGATCATCACTAAAGTCATAGACCCATAAGTCATTTAAAtAATTTTCAAATAGACCTTTACCACAACTAATGTAAAGACCATGTTTACTATGTGAATAAAG
>contig10513_268_423
GTTTTAGATTTCTTAaGGaCAAAaCtACCGGCTTTGGATTTTtCCtAaTTGTTTGACAaTACTAACAACACTCGATAATCGTAGCGATAGGCATTTGAAATTTTTttGTACCATCCACATTTTTGAAACTGAAACAATCAATCAATTCAAAAAATA
>contig10514_855_967
AAACAACTCCAGCAAAGATTAATATGTCCTGTTTGCTTAGATCGATATAAGCAACCAAAATTATTACCATGTCAGCATACATTTTGCCTTTCGCCATGTCTTAATAATTTAGC
>contig10521_797_948
GAAAAAAAAAtCAACCAAAATTAAGTCGATTAATGCATCAAAAAGCTGCGGTCCGCTAGCACCCCGTTTGCGACATTATGTGTTATAATTATAGTACAAATGATTTCAAGTAAGTAAGACTAAGTGCAAACAAATTATTAGAACAGTTCAAT
>contig105314_3235_3359
TAGAAATACAACAACATAATaCACATTCTGAATATGATGATCTAAAaTTAAaTtCTTGaTTTCACcAACAAAatACAGgAGTACTTGAGTGATAGGAAtCGACACAAAGaGAaCATAGAGtAACA
>contig105479_3_113
TAGCTGCTCCAGCTCCAGTTCAACAACAACAAGCTTATGTAGCTCCAGTCCCAGCTCCAGCTCAACAACAACCAGCTTATGCTGCTCCAGCTCCAGTTCAACAACAACAAG
>contig10551_390_926
AGTATGTATAGATTTTTGAGAGAGAATTCACAATTTATTGCTGCCACTTTAGTCGCTGGTTATGTTGGTACGAGTGTGACATACAAAATAAACAAAGGCGATTTACTAAGAGAAAACTATGAGTTcCTTACAAAAAAGAATACATACCTAGGCTTATCAATAAAAGAAGAGGAAAATGC
>contig105585_31_226
ATTCCAGATCATGGTATTCAAACCGAAGTTGTaAAAAAAGATGCATCGACTCAAACATATGATTATGACTTTTCTAGTCGAATAAATATTATACTTAAATATTTTTCGTTCGGAAGCGTCGCAAATTTGTTT
>contig10560_635_827
CTCTCTCTCTATTTCTTATTCAaGTACTCGGGTACTTtGAaCACAACAAAATATAAAAAAATGACTATTTCATCTCGATTACAACATAATAATTTCAAAaTAAATAAGGCCCCAAcacaCACACACATAAAGAAAATTTTTCATAAaTTTTTTtAtAGTTGAAAATTTCTtATCaaaaaaaaaattttttttt
>contig105610_2_174
TGTGGTACCTGTTAAAATTTGAAAATCGAGTTTtGGTGCGGCATTACAATCGGACCGCAAAAACCTTCTAAACTCAGTATAAGCAGATGTGCCTAAACCTGAGGCACATATATAAGCACATGGAagCCAATTtACTATTAAGAATTAAAAAAAaCAAATAACGTAAATGCTCG
>contig10567_851_988
TTCAACATTAAAAATAGCTAGCACAAGCACCTCGAGTATAACGATTGAACCTATTCCTAATCGTTCAGTACCAACTGAAATTGGTAATACAACACCTGGCTTAGAATCAAATTCCTCAATTAGTCTTATTTTTCCACC
>contig10568_1638_1834
TTGTCCGGCAAATAAGGCTTATTACGTACATTGGATTTTGAGCGGTCATTTTTCGATTTATTTTGTAGATCCTCGTAGATTTCTTTAAATAAATCACTTTTTGTTTTCGGTTGATATTGAATATTTTGAGTGTTTGAATTaGAAGAAGAAATTTCGGTTCTAGTCTTAGGTGAAAGTAAATTAGGTTCAGATGTTTC
>contig10575_6_197
GCGGTTTATTTGTAGTATCAAGATAAAAGTTACCATACGATGTTAAATATTTATTATTTGATTTTTCAGTATGATAACCCATACGTGCAAAATCATAACTATTCGAATTATCCAAGCATTTTTTCATTTCGAAATCTTGTTTTTTCTTACACATATGAGACTTATAATCACATTTATTAATCGAATAAATAA
>contig10575_3697_3883
TGTTGGTTCAGATTGTTTTGAAACTTCAGTTGTCTTATTGCAGTTATCATGAAAAGAATACAAATTCTGATGTAAATAACGCTCGTCGGAGTTCTGACCGTTTGAAAATGGAGGATTATGACTTTGAATGTTCGTATGTGAaGAATTATCtCTTAAGaCTACATTGGTATCATTAAAaGGATACAAA
>contig10585_26_123
CACCATCAATTACCaattcttttaaaaatattccaaaTGTATTTGTCTCAATCATTTTAAGGCTTTttGTTTCCTTCTTATTTTTGTGTTTATTTGTC
>contig105872_1_178
gTTGTGGTAGTGGTAGTTGGAACTGGTGTAGCTGAAAGAGGAGTAGTTGGTTGAGAAGTATTTAGAAGACAATCACAAGCTTTTGGACATTGTGCTTTAGTGAATGCAGACGCACAATCAGATAATTTAAGtGAATAACTAGCACATGTAGGATTGTCATAGCAAATAGGAGTAGTTG
>contig10591_4229_5072
AGATGATGTCTGAATTTCAAATTGACAAAAATCCATTtATTAAAGATTtAACGATTTAAAAGTTCTTTCCAAAGCATCTGTGGAAGATATGACGTCAAAGATAGGAGCAACAAGTGCCAAGGCAATCTACGAATATTTTCAAAGTTCG
>contig10591_4348_5072
ATTGGAGACAAAAATGCTCAAACTATTGCTAAAGCATACAAAAATTTAAAAGTTCTTTCCAAAGCATCTGTGGAAGATATGACGTCAAAGATAGGAGCAACAAGTGCCAAGGCAATCTACGAATATTTTCAAAGTTCG
>contig105965_22_189
TTGTTTTTTATAGAAAATTTTGTCGCTTATTAAAAAAAATGTCGACTTTAATTCAAGATCATTAAGTAGTTAAgCCCCTAAGCGAAAAGCAATAGtCATGGAAAAATGATATGATTCCCGATATAAAAAtCcTTTAGAACATTTGACAAACAAAGATTTGAAATTGGC
>contig10604_580_667
GCGGAAATCATTCAGCTAGCATAGAGAGTTTAACGAATAAAAaTAAACCAGTTTCGAATTTTTtCAATTTGAaGCAAAAaGAGGCACC
>contig10609_1011_1167
TTCGCCAATTAATGTTTTACCACACAAGGCCATACCCATTGAATGCTGAACTACAGTATAGCCTATCAAAGACGCAAATAGTATACCTGTGTAAGAAGGTACATGTTCAGATAATATTTTATAAATCCAATGAACACCAACTTGATTTTTATTTTCG
>contig10609_352_537
CTGCTTTTTCGCTTTGTACCCTGGTCATTTTAAACATTCTATATATGAATAAATATTGTTTTCTCTCTTCTTTAAAATCAGAATCGGCATCGAAGCTTCGATTTTTAACAAAAGAATAGACTAGGCTAAACAAACTGCCAAACACAATCATATATATAAAACTGAACAAACAATACCAAATTGATG
>contig106188_120_276
AATTCCAAATAATCTTTTTTAATGGAGAATTAAGcACGTGATTaCTTtGCGCATTGACATAAAAcaGCAAATATCTGAACATGGGCGAAATAATATTTAGTGAATGCTCAAAAGACGCGCCTTAACCTATATTGCTACTTTTTCtctAAAAAaTtGT
>contig10621_823_954
GCTGAGCGTAAACAAAATTGTAGGAGTATCTACGCATCGCACAAAAACTTGAAATTATCCCAATAAGAAAAACTGTCTTATATTGGAATTTTCCTTTTCCTCcAACTTTAGTTTTTAAATCATCCATTTTTT
>contig10621_533_708
GGAAATTAATGATATTAATATTGCTTTTTTtCTACCTATTTTGTCACCTAGAAAGCCTCCTAAGAAACCTAAGATTAAGGTTACTGTTGAAATTGTCTCTGGCAATCCAATTAGATACTGTTTGTCACATATTAAATTCAAATCGGTTACTATACTTGAATGATAGAATGTTTTGT
>contig106223_32_82
AGCCAATCTGTACTCTTGGGTATGGGCAATATGAAATTTGTCCATATCGTG
>contig10623_168_291
AGTCAAACCTCTTTAATCCGAACTtCGATATTCCGGAAATCCTCGATTATCCGAATAATTTTTTCGAAAAAAATCTGTACTTTTCAATGGAAAAAATaCTTCGtAATCCGAATTTtCTTTAATC
>contig10625_3036_3194
GGATTATCAAGGCATTTATTCGTtAGTTTTTtAATAAATGGTATCTTtCTTGCCATGTCTAATTTAACGAGAGTTTTTtGTTCTTCTTTATGTCTAGAGTATTCTAAATAAAGAGCTTGATTAGCCATACGAaGCCAGAATGGTACATCTGAATTAGAC
>contig106268_10_193
ATGCTGCCATCCTAAATGCACATTACTCTTATTTTACCATAAATGATGTTTTAACTCGATGTAAATAATTTGTTCCAGTGCTGTCTACCTACAGCAATAAATTAGTAAAGTCAAAACTAAAACTAGCACATTTTTGATAGAAGCATTTCATTTCTAGAAATAATGGAATGACACCTACTTTTCA
>contig10631_406_511
GAAATTTTTTTCATGGATATGATCATTTTTTTCTAAATATGAAAAATCAGAATTTAATTTTTtCTAATTGGATGTATGACTGGGCCATACTTGTCGAAGACCAGTG
>contig10637_1190_1477
GATCCGGAACTTGATCTTGCTAATATTGCTCCAAAGTCAGCAAGTAGACGTATTGAAGAATATGAAAATGAAGATGAATTTGGAGCTAAAGATTTTAGtAAAGAATTAGAACTAAAAGCTGACCATATAAATCGACCAATTTGGATTGTA
>contig106402_6_151
TGGTCACTGGCGATTTTAATTTACTGACGCTGTCTGGTTTGTCATGACTTTTATTTCGGATCTGCTCGTTCGACATATTAGCTGCTACTCTAACGGCAATCGTCGTCAATGCTAACGCAAAAATACAtGCGCATGCTTGAATAAAA
>contig10643_5207_5458
AGaAAAAATGAAAAAACaACCaAGaAAATGTCCAATTTCGGAAATTATCAGAGTTATGATTTAATTGAAAAAGAAAAATTCCGAGAACTTATAAAAGCTAATCTTGTAAACGTCAATAAAAATAATAACTCAAATAAATACCTTGAAGtAACCCAATTAAATAAAACCCTGAGCTTTTCTCCCTTTCCCA
>contig10651_898_1020
CTATTCTAAAAAATTTTCTAAATGACCCTCTAAAATAAGACAAAAAAACTAAAAAGTCTCTTATTATCAAATAACTGGAAATTTAATTTGTTTGTTAAACTTTTGATTGTTCTTGCAAATCTG
>contig106615_4_133
GTTTGGaCCtGGtaTTTTaTCTTTCCATGGTAAATaGTATGTATTTGATATCCAACATATgTAATTTGTATATTCgaCgTGTGAaCctGTAAATTGTGCTGGAaCCCAACAAGATATGGCTAATTTtATT
>contig106621_12_137
CCAttttgttttAATCATTTACTATTTAAAAGGCGCCAAATGAAACACCGGCTAAtGAGGCAtcAGCGAATGAAGCATCGCCGAATGATGCACCAGCTAATGGAGCAGCAGCTAATGAAGCACGAG
>contig106649_8_101
CAAGAAGCCTCGTCCATAGCCAgCAATTTGAACGCTAGTACtGAGAAGCCAATTTCcGATTCAGAATTGAGATCTTATTTTGCTTCAATTGATA
>contig106646_1_142
TTATtACGTAAATCGATAACATTTAGATTATTTTTAGACTTCTtTAGGCTTCTCTCAAACTCTGCATCAATTCTAACTGAGTTAAGCATTGATTTAATTaTTTCGGACTTGGTcAAATTAAAAAAAAaaTTAGATTTAAATA
>contig10680_5_127
gcatattatcatgttaaaGgTGGAATtcAGCcTGAAATCGaGAAaCCcaCTAGTAaCAGGGgAATGCTTGATCAATTGAGTGTTAGATTTtCAAACAAGCACATCAATAGCAATCCAGGTATA
>contig10680_181_294
GGTCCAGGTGCTTACGGAATTCCTGATGAAGAAATAGAAAATAGACGAAAAGATAAACCTGGAAAAGTTCCATTATTTGAAAGATCTAAAGAAaCAAGAAGTTTGCCTTTGGTG
>contig10688_1549_1680
TTTTTGATGATAATTTTTAAAGTCAAACAAaTaTTTtAaTTtAAAAATCTAAAaTAGAAATATCTTtAATTTttATTTGAGAaTAAAAAATGtCTGAACcAAATAAACCGCCTAAGAgCTGGCtaagttgtc
>contig10706_2239_2448
CAACTTAAAAATCATAATTTGGAGCTTATGCTTACATCAAGTGAATATCTACTAGAGGATTTTGTCGAATTAGAGGCACAATATATTGGACATTTGGCACAAGTTTCGAAAAAaTTCGACATTACTAaTAAAATCATTCTTTtAAATCTAATGAAAG
>contig107166_7_133
AGTgTTTGAAGCCTTGCTGGGActGGTCGGTGTTTTTCAAAAAATTaGcGgTCCGTGTTTTAGTAACAgCCCCTTTGCCCAGCATTCAAAGAATTAAGGTAAAATTTAaCCGGAATAACAaaTTTTC
>contig10717_3292_3400
ATCGGTTAACAGTGGTTATGAAGATGATGATGTATTCACAAATACAAGTCTTAATTTCAATCAAAATGCTAACAATGCAAATATGAATCCTCTCCTAATGGGCAATCAA
>contig10718_2107_2894
CTTTTTTCAATTTAAAAaCCTTGGTATCTCTGAAATAACTGAAACCTTCAACATTCAATATGAATTGGTTCCACCAACAGGAATGACCTTCTCAAAAATTAGCTCGGCCAATCAAACAAATAAaCAGTGTTCAGCTGCTGTTTTAGAT
>contig10721_1036_1145
ACTTTGTAATCCCTCTAAGCGTTCAGTCTTGTATTCAACAATTCCATTGGAATTATATGGACCATATTTAATAATAACGTTAGCTTTCATTGGCATTTTCTAAAAGCCTA
>contig10733_902_1077
AATTTATAAAAAAATCTTTAAAAGTCAAAAGTCATCCAAAGCTAGTCGAAATCTTATCGACTCAACAAACAGACACCGATTCAAATACTCAAATCCCcAAGCTAAAACAACAATTAAtGGAGTCCGAAAAACGTACAATGGCATTtATGAGAAAATTCAATCGAGTCCAaTCCGAA
>contig10740_3618_3728
CTcGCAGTAGAtAtttACCGTTCtttGACATATGaaaaaTTACCAGTAAttttAGaaaTGACACCATATGGTAGAACTTCAGAGTCGACAACAtttCGTAATGAAGCCAGG
>contig10761_109_260
TTCAAAATTGGAATCAGCTAAATTGAGAGTATTTACTGATGCACCTGAATTGGCTCAAATTGACATGGAACAAGACGACCACGACGACAACGAAGACGAAGAACAACAAGAAGAGGAATCAGACCAAGAAGAAGAAGAGGAAGAGGAAGAAG
>contig10758_469_613
CTAGTTGTATGTCCATTTTGGGATAGAATGCTTGTGAATCACCATTAAGATATTTTTtACTGGCTTGTTGTGTTGGAGCTGATTGACGTTGAGCTGAAGATAATGGTTTATTTTGATATATAAATTGTTGATTTGGAATTTGTGA
>contig10757_1254_1419
TTTTTTttCATTtGTtAATTGTCAACTTGATAATGATACGATTAGCTTGAACTATATTGGATGCGGAAAGCGAaTCCGAGATCTAAAGCCATTACCGTATAAAaTAGTCGGTGGAAAAAaTGCTATCCCAGAAGATTGGGCTTGGCAAGTGGCTATGAACTATAAC
>contig107621_80_187
GGgAGTTATGGCTAAAGGGAATTTTCATAAAAGTCAAACAAACAGAGGAATTAGCTCTTTTtAAATAGAAGTCAACTGGAGTCTGCTTCAAGTCGAGCTGGAAATTAG
>contig10768_3_195
TtCGTGCTCAATAAGATCAAATGGCTCGTCGAATTTTtCCAATTCATCATCCACATCTTTAAATACATCAGGCTCAAAaTTGGATAATGTATCACGCAGTGATGAATCATTCACATTTCAAGATTTTGTTTCGTctATACTAAACAaTGAAAATAAAGAATATCACAATTTAATCATACAAGATATAGCACGT
>contig10768_574_736
CAaCaTGTTTTCGtAaTTGATTCGAAAGATTTTGATATATTTAAAAATCGTTTGTATTAAACGAAACAGTAAATTTACCTCTTGTAGAAAACAGAGGAATCAAAGAGTCAAGGTCTATGTATTCCAAAATGCCCTTTTCTTTTTTTTTtttAATCAAGTCAAC
>contig10772_2401_2532
CAAATTTTGAGCATGAACATATAACTATAACAGAATTGCCATATTTGAGTGAaGAGAGACTTAAATCGTTAGGTATACCATTGGGTCCAaGACTTAGAATTATGAAAGAAGCTCAACTTTCATTTAGACTGG
>contig10777_231_417
AACAGTCATAATTTTTtGAATGCTGCTATATTTGTCAAAAAGAGGAAGGTATTTTGATGCTTGCATTAAAGCTTCATCTGATGAGCCTTCGtATTtAATTTCAATTATCATCCCACATTGAGCAATCTCATTTATCAAAACAaTATCAGCTCTTGCTTTATtCTTGTACCAAACcTCAGTTCCAAAA
>contig10784_67_294
tTTTTTTTGACATTTTTAAATTTGTCTAATTGTCAGCTTACATTTCAAGACTGTGGCTCTAAAAACGGATTTATTAAAAGTGTCGAACTTGATGGCTGTACTCAAATACCGTGTCAAATAGTTAAAGGAAAAGATGTCAATGTTAGAGTTAAAtTTGTACCAAGTAGAA
>contig10806_34_182
GGTCGTGGTgTTAAGTACACAaCTATTCTTACTAATCCTAGATATCCTGTTGAACTATGGAGTATTCATGATAGAATACTCAATGATATACCACTAACGACAAaCcATTGCTAGTGGTGgAATAaCTCCTTTGGAAATATGTTGAAAAT
>contig10810_425_522
ATTCTGGTCAAGGTTATAAATCAAAGTTTCTTTAGTATCCATTATCTGAGTTGGCAGCGCTGAGTCATCTATTCTTGTGTTCTTTTGTCCCATTTTTC
>contig108170_1_149
GTCCTGGCTCTAATATGCTGTTTTAAATAACACCAAAGACCTTTAATTGGATTGAGCTCACAATAAATTTAGgtAAAAAaCAATCTTAACCCCATATTTCTTGACTAAAATTTCAAGATTGCTTTCTGAGTGAAAAGCTGGATAAAATC
>contig10821_1596_1763
CTTCAGTCTAAGTCGATTTGCTGGCAAGTTTAAAACACTATCAACTATCAAGTCTTCTTGTTCACACATTATGCACcTTTTttACTTTTTCACCACCAAAATTCAAAGCACGATACGTTGTTTCGAAACCACAAGGTAAAGTTATTTTCACTTGGTCCATTTTTTCTA
>contig108216_21_155
CTCGTATTTATAGGCAAGTTTtCTAATAAAGATTGTAAAaTAAaGTTCAATGACCTTGTTtCTTTTtCTAGCTTATTCCATTCATGATTGGTTGCTGAACATTTGATTATTCCATTTCATTCATGAACATTTTtC
>contig108219_1_177
ACCcTATGCTGGTACGCTAGGTCACAAAATTGATCGAAATGGTTACGGTGACGGTTacGGTTACGGTTACACGAAGGTTACGGTTGACGTTACATTTCTACTAGACTTACTGTTAATTGAACACAGCAAAACTCAAACCTGGTACTTTAAAAAaTTATCTGCACATAGAGTTTACaG
>contig10829_1545_1728
ATAGCATAGCTGTCATATAAGATTTTTTTttGtGTATATGTTAAATGTTTACCAAGAGGATAATTTATATAGGGAGCCCATGCCTCTTCGTTTTGTTGTGAATTAAAGTTGTCATACTCAAGATACAGTTGTTTTAAATTGTCATATGGTAATCTTACTTTATTTATTATTTGGTCATATTCTC
>contig108292_24_158
TATCCATAATTTTTTGGTCCAGCCGAAATAAATTCTGTAATGTAATCGGCACCTTTTTTAGTGATTTCATCAGTGAAATCACCTAAATATGATCCTAGCGGAATTTCATAaGATCCTGGTTTTGAAACATATATA
>contig10830_913_1105
TTGATAGACTTTATTAAATAAATTGTTTTtATCTTGGAAAAAATAATTATTTCCTGGTTGATTTAGAGTTGGCTCTACAGGATATTGATTTAGGAATTTTTGAGAACTATTTGTTGTATTTGCTGAACTACCTTGAATCTGCCACATGTTGGAGACTGGTCGATTGTATTGCTCAACATGACGAGTGTCAAAC
>contig10835_1_196
ggggtttGCCGATTCAGCATGGCAAACACAaGTCAATTCAaTTtATGGCGTTTTATTtAAAaCAAATCAAGAAGCTGCATTTaGTAATTTTCGTTtATGGGAATCtGTtGGTTTTGCAAtCTCATATGCTTATTCGAaTTATTTaTGTATATCGACTAAGCTTAATTTAaTGTTTTTTtATTTGACTATGGGTATG
>contig108376_1_146
GGGAAAATGACTCGAAATTGTTTTAGGTGTTTGGTATGCAACATTGAAATTCACCAATGGGAAATTGCTTACGACTAATTTTTTCAGTCTTCTTGCAAAATCCTCACATTTGTTGTTGGAGTAAGGTAACACAATATACCTTTTTA
>contig10843_998_1128
CGCAATTGTACAGGCGATCAAGAACTCCTTACGATCCAGTCGAGATTAGCTCATTGCACAATCGAGCTAGTTGAAATTGGCGATTTCCACAAATGATGGAAACTCGGGCGCGCAATTTATGAGAGTGGGAC
>contig108464_1_136
TCATAtTTTGCCTTGTTGGATCAACAATTTGAGGCTCAACTGGTGCATACCACCTCATATCTAGCTTtGTtGgCTCAACTGGTGCATACCACCTCATATCTAGCcTTGTTGGCTCAACTGGTGCATACCACCTCAT
>contig10862_311_332
TTAAAAAATGTGTTCTTTTATT
>contig108638_1_119
CTGAAGAACCAGTACTACTAGATTCTGCTTCAGTCTGTGATGTATCACTTTTTGTTGTTGTTGTTGTTGTGAAAGATGAACTATCTTGGCTTGTTAATGTAGTCGGAGAGGTGTCATCA
>contig10863_494_736
ACAACGGCAGCCAAAATTGGATCCTTGtTATTTTTGATAATAACAATCGGTTTAAATATAATCAAGAATCCAAATCCATGCGCGTCTCAGaACAAAAATTCTTTACTAACAGATTTAATTGGAGATTTTGATTTTTCACTCGATCGAAAAAACGATCTCtGGTGCTGGGaAACTTATGTTGGAC
>contig10865_428_551
ACGCATTTGTTACATATTtGTTATCAGGGTTCCATGATTTAGCATGTTCCGTTACATGTTTCAACATTTTGTCTGTTAgAGATAaccgatttttctttttgtaaaatgttaaaattggtttagc
>contig10868_2039_2161
TAATAATGACGTCAGGTTCTGTACCTAAAACCGATTCTGAAAAGCCCAATGATAATGTGGTAAAAAAAaTTGTAATTCGTAGGTTACCACCTACTTTGACTAAGgAGCAATTTTtAGACATTG
>contig10872_920_1118
AAGGTTTTGTGATTTTTGCCTATATGGGATATATATCATTTAAAACTGGTCATGAAATAAGTGACGTGATTCAGGCAGGTCAAGGTTTAGCATATGTTGTATATCCATTTGCAGTAACAACAATTAAG
>contig108746_90_260
CTCAATGTTAAATTAAGCTAGATACATTTTAACAAGTAAAGCAAAAAAAAaCATAGCACACTAAAATTTTCAATTTTtAACTTGGCGTTGGCTTACAGTCCTGACAAAGATGTTGTAGCAATGCGTCATTTAAGGTTAATTAGTTAATAAAAATAAaaTTTAATAAATTGG
>contig10878_194_309
TACCTTACAACCcTCACACGAGCATATACCAAAATGTATGCCAGTAGCTTTATCATTACATATTTTACAATTACCAAAATTGTATTTAGCCTCAAATGGATCTTTTTCAATTCGCT
>contig10886_3_107
tGgAaGTCaTAaGCAaTTGGTTGATTTGATCGAACAAGAACTTAGACTAATCAATAAGCCTTATGGTTTATATACGATGtcAGCTAAAAAaTGGCACTGGAGGgC
>contig10889_1265_1451
TTATAAACGACcATTAAAAaTAAGCCATAAAACACTCATGTTtaTTTTTtAATTATGATGATGACAGAAaTTTtAAaCACCGCTATATAACGATAAGAAaTAAATGTATAACAAAAAGATTGGATATAATAAAaGTGGTTTTTTGTGTtGTAATTCTTGAACACAtAACAATGTaGCaGCACTGTAT
>contig10891_441_610
ACCTAGATCCTCATTTGAATCAATCGAAGAAACTGTTTGACTTTTGGCTAGCGGTACCATAGTGTCACATTTAAAATCGTTGCTCTCATTAATAGATAAATTCCGTTTATCTTTGTTCATTCTATTTGTTtAAaCTTAATCtATTAGTTTtATTCAATTTAAAaTTTGAC
>contig108992_1_89
AAGCATGATAAagCcAAAGCCAAAATGACCAaTGTTGCTTTCATTTTTGGAAGTTCTGtAATTTTTATGCTTTtAGAAaTTTATTTtCA
>contig10903_530_656
TCTTTCAATTTTGACCCACATGAAAAAATTGTGGTAAAGAAGATCTTTAAAGAAACCGATAAATGTGATGTTCTTATGGAACGAAGCAAAATTCTTAGTATTtATCAATTAAAGTCAACATCGACGG
>contig10908_700_836
GATTCAagTGTTGGAAAGCATTCTTTtATTGATTGTAATTTATCAACTGTGTATtGTgATGCAACCGTCGAGCTAAATGACCATAAATGAGTCGTtGAAGCTAGTttATTGTGCAACCAAaCAGCAGCTGATGATtC
>contig10911_75_269
AGAATATTCCATTTAAAATCACAAACAGATATAAATTAGCTTTGTTGATGATCTTTTACTTTGGCAGTGGTTTTAGCGCTCCATTTTTGGTAGTTAGACATCAATTGTTGAAAaaaCTCATAAAaGTTTtCATCTAAGAATTCGACCATTTAATATAAAAaaTTAAATAGATTTtAAAATTCAACTCTTTTTTTA
>contig109160_1_122
TTAACAATCGGTCCGCGAACCAACAACCATGTTGAAGGATTTCATTCGAAATTTAACCGTGCAATTGGTACAAGTCACCCTCACATATATAAGTTAATAAATATTTTTAAACGTTTCTCTTT
>contig10916_2356_2597
CGATGATCAAGACCTTTGCAAAAATATaAAAAATTCATTGAATACAATTTTTATTGATaAAAAAATTCTAATCAGGGTTCTCaATTGTCGAGaAGTCGACCCTAGATTTGTATCTAGACATGCCAAGTCAAGAACATATTTATACAGATTGGGGTATTTAAATAATGGACCAATGTATTCCAAGG
>contig10918_476_602
TTACTTTTCGTTTTATAAATTCTAAAAATTGCTCTTTCCCACGTATGAAATATGGATGGTGAAATTCCATGTCTTCTTTCTCATTTTTGAGACTGCCATGATCGATACTGTTTACTTTGCGAAATCC
>contig10921_145_294
GTCAAATATGCCATCATATGACAACCATTTTTACACTCAACAaTATCCATCATCGTCTTCGTCGTCTTCATCATCGCCATCATTGTCTTCGCCATTGACTTCGAATGCTCAACAACAGCAACAACAACCACACCAGGATCAAAATTCATA
>contig10942_1059_1188
GCCGCATCTAACAAAATATATTTCTGTAATATTGCCTGGTATATAAAATCCATCCAGACTCGATGCAAAACTGCACTCTAGAAATTTTACTTGCTCTTTATCTTGAAAACCTTCCAATACTCGAACGTTT
>contig10945_540_731
TTCAAATTAAAATATTCGCGATAGTACTTGCAAATCTGGTAATTTTTCAGATTTTTCAATAATTGGTCTGTTTGTCTATTAAaTAACTTTATCTCTGAGTTGAATTGATGACTTTGCGATGTTAGTACTACTAGATTTAAAAGCTCTTGATCTATGGCATTTTCTAATGATTGAACATTGGAAATTAAAAAC
>contig109453_209_320
CCTTATTTTTGTACTTTTGATCTTTTAAACATATTATGATTTGGCTACTACGGAGCCACTTTTCGTTATTCAAATATTATCAAAACAACACGAGAGTAAAAGATGGTGGCCC
>contig10954_780_1034
GGagTCAAAGAATTGGTCGAAATGGAGCACATGAAATtAAACAACATCCATTTTTtATTGATGAaTCTTGGACCTGGACTAaTATTCGTCAAACTGTGGCACCGGTTGTACCAGATTTGATATCAGATGAAGATACGAGTAATTtCGATGATATTGATAAAGATGATCCAGGCAGTGAAGAAACATTTCC
>contig10957_451_613
GCTGCTGATAAAAACTAGAATAACAAATATTTTTATCATATCGTCCCGATTGACTAAACTCGTTTATCTGTCTATTTGGTCTAATTGGCTCATAaCGATTACTCTCAAAACTATTCGATTCAAAAGTCAAATCAGACATGTCAAACAAGTCGTTTGAATTATC
>contig109615_23_205
TTCTTGGGTAAACCGAACGAAAAAGAAGCTCCATCAGATGTTAAGCCAAAAaTTCAATGAAAaTGATATTAATTATTTGCGAGTTACTGGGTATGTGTGGCTAGcGTATTTTAACAAAGGTAAGATTCTTTAGGTCTGGCCATGCCTTCAGTGAATAAAGTCTCGTTACGAACCGTTTTCAAT
>contig10965_1336_1506
CTACTTTACTCGCATAGAATAAACCACCAACAATTAAACCAATTATAATTAGCAAACAACTCTCCGGTATTTTATCAGTTATTTTGTGAAATAAATGAAAGCCTATtttGGCAAGGCTACCAATAAGTATCCATAGAGTTATAGCATATACACTAGATACTTCGGCAAAAT
>contig10965_2201_2315
ATTTtaTtAAAAaTTTTTTAAAACGTATTGTCTCGATTTtAAGAaCATGTCACtAaTTACgAGTACTCGGTATTAGTgacatgttcttaaaaatcgatcactggctacaaggaca
>contig10972_46_219
CAGGTGAATCATGTGTTCATACAATTCAATGTAAGAGTAGTGTAGGTCTTTACTGTGATGCTACTAATACTAAACAGTGCATGTGTTTGTATACTCACTATTGGGATGGGAC
>contig10971_1_178
tcTtGTATTAAATTTCTTGTtACTtCTCGATCTTCTTCTtCTTGtGCATGATGAGCAATATCAtGAATtGGAGATTGGGCCCGTTGCGaTtGCATTTTTATAaaTTCAGGCTTTTTAAGAAGCTCAGAAAaTGGTTTTATTTTtAATAGTGGATGTTCTTCTTTTtGAAGATTTGTAT
>contig10978_459_642
CTTCAAAAAAAaCGCCAAACGAACAGTCAACCAAAGAAaCAGAGAATACAGATGAACAAACATCCGAAAATCGTTTGGACTCAATAGCCGCACAAGCAGAGAGTTTTCAACCAACAGGTTACACTTTAGAAACAACAAATGtAAAAaCTCGAATACCCAGTGAACTTcTCAAACaCAATCTGCG
>contig10980_1358_1520
TGAATGAGTTGATAAGTATTTCATTAGTAAATAATTAATTAAATTATAAACTTAAATGTTGTGCCATGAGTAGCTTAGCATCAAGAAGAACATCCATACTAGCTGCAAATAAAAGTCTATGCCTTCAAAAATATATTGATAATCTTCTTAAGAAACAaCGAGA
>contig109790_1_110
GTTCCCAATTTTGaTTAATTTCTTTGGGGTGATTTGAAAAGAATCTATGTAAGTAACAGGACTGTGGGTAGTTAAACCGACGTCGATGCCCGTTTTTTGGATCGCCCATC
>contig109886_82_226
GTAAATTTATGTtATTTTCTTTAATTAAGTCGTGAAATCTTTGAAATTTTCCTAAATTTTGTATCCTTATAAAACTTTGGTAAGTCTTAAAAATATTCTCAGCACAATTTATTTATATAAGTTTTACCCATAAAAATAACTCGAT
>contig109887_20_187
CGCCATCAGGTAAGGTTGTTGCCTTCAATCCTTTTCTTGTTAAGACTTTTtGAAGCGGTCTGTTGTCACATTTTAAGAGAACTTTTACCAAAGATCCATTTAtgcTGGCGGCCATATCAAGGGGGTTGTAgACCCATCTTCTAATTAgCCAACAATtATCGAATAAAT
>contig109899_73_172
GTTCAaCAAAAATGCGAAATTTGAAAAAATCCGAACGCATTTTTTtGTtaTCTCTGCTTTTtAAAATCTtATTtAAATGGGTCCATGcACCCCCccACCc
>contig109966_6_229
TTCAATACTTACCTAATCCaTCTGAAATTGAAAACTTTGCACTTGATGAATCGTCAGGTGAatCTCAAAGAGTTTTGATCAATCCAGAaCgAAGCGACAAGAaCaaTttCTtGGGCCTTGCTTTtAAACTAGAAGCTGGtAgATatggtcaattaacttatattagag
>contig11003_360_458
GGAACTTTTTATCCACAACTGATTTGATGTTAGGTTAGTTTCATTTTAATAGTCTTATGTAACTTTTAGAATCCTTATCTATATGTGGTTTCAAATCCA
>contig11003_556_655
CCCTTTGTAGATCTATTTTAATAAATTTTAAGATTGCAATGAATTACAGTACAAaTTAAAaCTAACTtGTACGCATTTTGTtCCtCGAATCTTCCtCAac
>contig11004_554_737
AAAATGGTTTTTTTAAGACTATTCACTAGAGCTCGTTATGTTGTCAATACAAGAAGCTTATCTTCATCAAAATTAAGATCTAATCAAAAAAAGAATGAACCAATACCTCATCTTTCATTCAAAGAGACACCACAATATGCTAAAAGAAaTGAACAAGAGAAGAAAATTTTaGATGAATATtATA
>contig11006_4525_4686
CTGGAATATCTGAACCTTCAGCTTCTAATCTAAATTTTGGATTCAAACAGGTTGCAACCCAATCACACTCGTGATTGTAAACACTTACAAAATCAACTATTTGCATTCGAGATCTTCTTGCCGCTTTGTCATATGATAATGGATCGCTGTGCAAAAATTTCT
>contig110080_14_114
TGAAAATCGATTTTTCTTTACTAAACTAAACAGATTTCTATCATCCTTCACTGTAGGTCTGAATCGTCTATTTTTTTtATTTtAAAAATTTTtAAAAATTA
>contig110104_4_135
CATATCAGTATCAGCTTTATCGATGATTTCAATATTATCATAATCCATAGTGTGCCCAGTACTCGACTCATGTTGACAACAAGAGGATTCACTCGACTTTTTATGTTCACTAATTCGATACGATAATATACG
>contig11016_1759_2006
CAAGAATCAATTTATTCAAATTTAGATAATAAGCTCAAATGGTGGAATTCAGAGTGTTATTCAAGGACCACCGGGTCCTCCAGGTCCAAAGGGAGATCATGGACCTATAGGGTTAAAGGGCGAGCCTGGTGAAAAAGGTGAAAAGGGAAaGCCAGGTCGAAAAGGAGACAAGGGATCAAGAGGGTACGATGG
>contig110162_35_160
ATGAAAGTCTATCAATCATCGAAGATCATCGATGAACTGTTGGCTATCCCTTCGAATTATCATCGATAATTTTTttCCAAATTTCTTCGATGATCCATCAAAATtGAGTTGCCTGGGGATGGACTC
>contig11022_556_745
TGTAACTAATGGTATTCCTAAATCACTAAaTTATAACTCAACAACCAaGAACTTTTTATATACTTACGAAATGACTGTATCAAATtATAAGCAAGCTTTATTAACTACCGAAATACATGTTCCTCAATTTTTGTACAAATACGGGTTTCAAGTAAATATTTCACCAGATTTAAAATGGTTTTATGATTCA
>contig11024_59_198
TGGCTGCATAATGAGTTAGACATAAaCCGAATTCATCGTGTTTGGATAAACGATTCGCTGGTGTTTTGCGTGTAAAACTTTGAAATATATTTATAAGACCTCGTTGTGACGCTGCTCTTAAACCCGATGCTGGATTCTTA
>contig110391_187_217
GTGtGAATTTGGTTTGATATTTGCATGTGGC
>contig11041_87_349
ATTTGGTCTTGTAAAAaTAAaCGAAATGAGTCATGATTATCTAGAtAGATAATACATTGTTTATAATAATGGGCGATCATGGCCAtAGGTTTCATCCCGTTAGAACTCATTATATCGGAAAATTAGAGGAAAAATTACCTATGTTTGGAATGATGGTTCCGAGGAAAATTGAAAATAAAAATGTTCTCAGAAATCTAA
>contig11051_192_429
TAAATCATTCAGATGATGATATATCAGAGTGTGTGTCTGAATATTGCATGCATTTTATAAGTATACTTaAAATTAATAAAATTCAAACTAGGGAGCAACAGAATCATATTGAAAGCAtGCTTAGTATTGTTATaaATaAAACaaaATATGATTCATCGTTTAAtTTTGATAATGAgGT
>contig11054_2415_2610
ATGAGCAAGAAATAGAAAGCGGTATTGAGTCGGATTCTAGCTCAGATCACAATAATATTGGATCGAACATACAATTTTTtAATAAAATACCACCGCCaCCACCAaCAACACCAGCTCCATCACTCTCACCGAAAACAAACGAAGAAAATATCTCTATAAATACTTCCAAAGAAGAAACAAATCAAATTAATTCAAA
>contig11058_82_305
CAGtttttgccaaaacatcacttttatggCCTTCAGTTCTGTACATATTTTCTAACAATCAAATCAAAACATTTTTGTCAAATAAGCTTAACTTTAGAAAAAAAAGTCTTCACACTGAAACATCGTATAGCTTACACAGCAGAAAAAGCAAGCGAATAGGAC
>contig110712_2_141
TCAAAACAtGGAAAATAAAAaTTTTaTTTTTTAAGATTAACAAAAATTAAaATCAAAATCGTTGCCGTTCTGTGACCTTGGGGCCCTGCGACCTGGGaGTTCTGTGACCTCTTGGGTATCTGTTTTATAATTGATAATAC
>contig11080_170_540
ATTGAAGCGTTAAAAGAGGAaTATTGTCAAGAAATtAGTTATTTACAAGAGAGTCTTGCAAAAGTGCAAGAGAAtGAAAAAAAATtGAAAAAAACtAAaCAAGACgAGACCAGCCAAGTAAATGAaCTAAGAaCAGaaaatagaaaatttaacgatCGaaaatagAgatcttaaaaccca
>contig11082_98_161
GTTTACAAGTCCTAAAAAaCAAGTCTCTACAAGCATTTTAAGGCTTCTCAAGTCAGACTCGTTC
>contig11089_1622_1886
AGCGCTGATCAAGCAAAAAATAAGCGAATTAAAATCAAACTGGGATTGTTTTCAATTTAATGATAAACTTCCACAGTAAATTCAATCAATGCGGATATGAAATGaAAAAATTTCAAAATTATGCAATTCAATACTTAGATTAGTTGTATGTTTAGATTCAGACAATTTCAATTCAGTACCAtTTTTTCtTTGTTaAAA
>contig11090_716_902
ATTTTTAGAATTGGCTCTCATATGAATTCGATGTTGAGAAGCTCAAAGTAACAAATATTCATCGTTCTGGTACGATATTTCGAGGCATACCATTGCACATTGACGCGGCTTTTCGGTACAATGACATTTACtATTTTTTCAGCGATTCAAAGTAATTTTTTATAGAATTTTATCTATGAAGTAGGGT
>contig11097_16_252
AGATTTAAAATGAAGTCAAAGGTTaAtTTATCATCAAATGtTCTTCAAATGAAATTTATGAAGCGTACAGCTGTTGAGAAACAGGAAGAGCTTGCTTTAGAAGaACAAAAACATCAAATAGACAATGAACATTGGTATTTGGATGTTGATACgGaAAAAAAAGTTGCAACTAGCGGGT
>contig11084_452_655
tCAATTTAAAACTTATTTGTTGTGTTCTGAATTCAAATtCGAATTATTAGAAAGTGaTCAGTATCAaGCATTTAATCAAAAaTTAGCAGaCGTCAATCAACCCcACGTAAAGCTTTaTTTTTtAaCAaGAAATTAAGCTAGAGGA
>contig11103_822_1014
AATAGATGaAAATTTaAAAAATGGAACCAATGGGCATTAGATTATGGACGATCTTTGCCGTTCTTGCTCTTTTAGTAGCATTAATTGAGAACACAAAAGTTCCTAATATCAAAATACTTGGAATGGA
>contig11105_1456_1560
CGGACTCACTCCTTACTTGTATTTTCACTAGTACTTAACTTGTGTGAAAGACTAAACTCCAGACGAACCGTATTGAATTAAATCTCATTTAATCCGTAACCAAAG
>contig111060_54_148
CTGTTGATAAAATTATTTTATTCTAAAAAATTGATAATTAATTTGTTGACAAATTATACTGTTGACAaTTTAATTGTTGATAAAaTATAGTCGGC
>contig111069_1_91
GcGgATGATACGACCTTAGCCAAGTCTGGAGAAAAGTTGGATGAGATTTtGAAAGATTTTGAAAAAATAaTTGaggAtttgAACGAGTGGT
>contig11110_16_181
GAATtCTTCGTGCAAAtGCGATTTTAAaaTttCTCAACtAAAAAAAGCTAaCTTTAAATTGAAGACTACTAAGGCTAAGTGAATTTATCCCAAGAAAAAATGGAAGgAGTAGTGAGATGATCAaTATTtACCTCACAGTATCTCAATTTTAAATTTATCTTCATGT
>contig11112_184_363
CAAGTTTAAAAAaGAACCAGAAGAGCTTAAAATATGAAATGGATGGTAAATTTAAATTATTACGCAATGATTTTGAAGATTGGAAACGTCAAGAGCCACCAGTTATAATGCCAAATCCAAACACTTTCGTTTATGTAAAaGAAAAAaaaGAAAAaTAAGATTCAACATGTAGAAATAGAA
>contig11111_620_637
ATAATGTGGAGGAAGCTT
>contig11127_834_990
TCTCAAGCTAGGTGCTGCAAGATTACACTTGTTGATTTTCTATTGTTGTTATAATAATTGCTAAATTATTTATTTTAAATTGTGCGCTTAAAACAGGTCTCAGAAAGCCAGTCGAATGACCAACTCTTATTTAATATGTTTTTGTAAATAAaTAAAT
>contig11130_601_799
CTCAAACCTTATTTAAAAaTTTTGTGAAATCTCAATTGAAACGAAAGTAtCTTGAAAAAGaGCACTAAAGAACATAAACCAAACAGTGCGCCTTCTGCAACAATATGAATGGGCTTCTTCCAACTTCCTTTTCTTTTCTTCCGGATTCTTCAACTTATAAGCTTATCTTCCTTAGGAGAACATATGATATGCTTACAaT
>contig111364_5_87
AAAAAaaTTCAAATGAGTTCCCAAATTATCTCCTGGTGTTATATTGAGTAAAAaCACCTAACTAACCTAGCTTGTGGCCATCG
>contig11137_1063_1189
AATTTTTTATTATTATTTTAAAAAaTTTAAGTAAAGATAATATTTCTTAAAATGATAGTTATATTTGTCGACGAAGAAGATGGAATAGAATATCATCTAGAATTTGACGATAGTCTTAGTtCAGAaT
>contig11139_1_175
AAAAAGTCTCAGAGTAATGCGGATGTATCTGCAGCGGATAGTGAAAATGCTGAGAAAAATTTAGATGGTCTAAGTATTGGTGATAATATTTTGATTCGTATTAAAAGTATTAAATACGAGCCAAATAATATTTTTATTACGGCTAACTTTGAAAAATCTCTTTAATAAAAAAATT
>contig11143_59_381
GTAATTTTAATCCGAGTAAAGACTTTAGACTAAAGAGTCAGCAATCAGGATTAGATAGTCATCATCAAGaATTTAATATTCAACAAGAAGATTTTCCTGCCCTTCCAAGACCTCAAAGTGTTCATAATAAGAGTGaAAGTCAACCAAAtTTAAATATAAACAGTaCAGATCAAAATTTaAAAACATCCTCGACAGT
>contig11150_800_947
ATCATtCATGTTtGATTGGCGTATTtAAaTTtAAGCGTCAATTGAaTTATTTTTTATTCAAaTTtATTTACCATGTATCTTGGTGGtCCTtGTCTCATGGATtGGTTTTtATATTGAACGTGAAGAtGCAGTCGATAGAGTCTCATtA
>contig11149_766_930
TTtCTGGATTTAAGTTGAAAGAAAAATTAAAGAGCATTTGTAATTTTTAAAAACTTAACTGTTTTTTTTTtCACGGTTTTTGCTGACTTGGTATTTTGTTAGCAGCTGCTTGATACTGAAAATTATAAGCTTGTTGATGAATTTtGAATCCATATATTCTTGATA
>contig11167_497_515
ATTGACAAATTGAACAGTT
>contig11174_285_399
CCCGCTTTTTCTTGTGTAAAATTTATCAGAAGATGAAGTTAACATGGCTGCTCTATTAGTGTAGAGTGAACAATTATTTGAAAGTAGAGTGACATGTTTACATGCAGAAAATGTC
>contig11185_3267_3404
ATAATTGCTTATTGGGCGATGTAATTATTTCTGAAAGCTATCAATTAAGTCATGAAAAACTTTCCAATCCTAATGGGGATtGGACAATAAATGGAAAAGATTGGCAAGTGttttattcgGGCCAAGATgaaTGGCAAG
>contig11190_406_1785
AAGAATGCTAAAAAAGATGTGTATAGTGATAAGGATTTTGAAGATGATGAAGAAGAATACGAACCAGTTATGTTTGATAGTAGACAAGAAGCAGCTAATTTATTTAAGCGAATTGTAGCTCCAGTCAAAATTAACCAATTTTTTAGCACATATTGGGAGAAAAAACCGTTGCTAATAAAACGAAACAAAGA
>contig11191_893_1028
GTTGCCATATTTTTTtCGCTTGGATTATTATTCGATTTGTATTGCTGTATTCAGACGGTTCCCATTTTAATCTTGGATCAATCCACTCTtGAGCAACATAGGAATTTGTtGTCATTATTtGATTCTTTTCATCCAT
>contig11197_180_323
CGAAAAGTTCTTAATTGACAAGCTGTTATTCAAAATTACCATAAATATTTGTTGCTGAGAGCTGCTCTAATGGGAAGTAAACGTTAAACAACAACCAGCCTCATTGAAATTATCATTCACTCTTCTCCTTGGGGAGGGTGGGGG
>contig11210_2007_2147
CTCCTCTCTCCAATCTAATAATTTAGCACGTGTTATTTCAATGCCGGGCTCATGTAAATATTCATTTACAAAATATTCTATATCGCTTAAATTTTGTTCATCTAAATTTtCTAAAGCTCTCAAGACTTGTTCAATAGGTCG
>contig11195_3982_4129
ATTCTTTTCTTAACATTTAGACTTAAATTTTCCATTAACAAAAAAATTTTATTTACTAAAAATGGCTACACAAAGCGCTGGTATTCAACAACTTTtACAAGCTGAGAAAAAaGCTGCTGAGATTGTTTCTGATGCCAGAAAAAGTAAG
>contig11214_481_679
ACTACCAAAGCTTAAAGGAATTCCATATTTTATCATAATtCCTTGTAAATTTTCGGATAATTTtCTTGTAAAAAaTAAAATCCATCCAATCATCCAACCACCTGACCACCAAAGTAGCATAAAAAACTCATCTCTCAATCTATAACCACCTTTTTCTGATTGTTTAAAATCATGTAGTGAAAATAAAAGTGTCAATAAA
>contig112175_746_849
CTCAGCTAGTACCCTTGAATTCGCTCTGATTTCTTGTCAACATTtATTAAGCCTTTAAAGTGGAAAAGTCTTTTAGCATATCTCACCTCACAAACCATACGAAC
>contig11223_14_149
GGAAATTaCAATAaTCAATTaGaCAcTTTaTtGACtCCTTtAAATGAaGATCAATTAtCtAAATATTTTAAAATTtCAGCAAGtCTAAaTtcACcAGTGCCtAAaTTAAaCTATCAAAAaGATTtCTCCAATTATG
>contig11227_300_558
GAAGTACCCaAAATAATTGtTGTaaAAAATAATGAGAAATCAAATGAGAATCGAATGAGAACTAGAAGTTTAGTATCAAAATCAGTTGGTAAtTTAAtTCAAGGCGAAAATAAAAATAATGATAAAATAGCGGAAAATaAAGGAACTCCAAAGTTAATCTCAAGCCAAATGaAAAAAGCTAATGGAGACTCGTCTAAAG
>contig112261_1_219
GAAAAATAAACCAGCTAATTTAGGTGGAAATTTATTAGGTGCTGTCGGTGAAGTCGTTGACAAACTCAAAAATCCATCATCAAAAGAATCAAACAAAAATGGTATGAATAGCCGTGAAAATAACAAACAAAGCAAAGAAGACAAGAATGACAGTGGCG
>contig11230_626_796
CTTTtCTATGAAAGTTGCTTTACGATCATTTAAATCTGGTCAAGCTATTAGACAATTTAGTTTGGCATCACGCTTAAATACGAACATTTTTAATGTACAAGaTGAAAGCGACTTTAAAAAAAGAGTTTTGGAAAATAGTAAACCAGTAATTGTTGACTTTCATGCTGTGTT
>contig11258_703_929
CAATAGTTGTATGAAAAAATGGAAAAGTGCAAACACTTATATCAACATTCCTCAAGAATGTTCAAAATGTCATACTTTAGTCTACGCTACAAAACAaAACTCACTGAGCAAAATTTATGCTCAATTAAGAAGCCAAAAAGAAAGCAAGCAAATGTACCTGAACG
>contig11262_3768_3920
ATTTTTTTCATTTAGGCCAACTTTACTGCCTTGTCACGCTCATTTTAAAATTTTTtATTTTGGAGTTGTACTACTTGCTGTGAAGAGCCTGAGTCCATGGTATACATCTGTCGTGCCcGTAAcTAAAacGaCTTAAGAATAATTAGATTATTC
>contig11264_21_151
GGCGTgTCTGGCTTAGCTtGTGACTCTAAtGTAGCTATAATATTTTTtCACCTGTGTCACATCCtcAAATTGcTtCATGAATTCAATCACAGCCAtATAGAATATGGCTCTGTCAATTGTGTCAAATGCAC
>contig11267_6_169
gcagtgagagttcaagcgaggaaGAAGAAGAaGACGAGGAAGAAGTAGTTCCAAATaGATTCTCAGTCAAAAATGTCATtCcAGTTGTTGaCAAAaTAaTCAATGATTtGGAAtAAAATTtCAAAATtATTTTtGTTTCAATTtAAATTTAAATAAaGTCTATt
>contig11267_625_780
TGACGGTCAAAAATCTATAAAATCTGACGTCAGGTATAAATGTGGCGTCATTTCACGTCAGATGACGTTATATGACGAAAAATGAATCAGCACCTCTGTAGTAAATTATTTTTAATTACAAATTTTTATCAGCTTATTTTTATAAATTAACACAAG
>contig11265_775_987
GGAATGAATACAAAACCGTTTTAGACTGGTACATAAATAGACCTGAGGCCGTTTGGATTTTTCAACCAATCGgtgaatatggacctgttagcttaaaatcagtaaaaagcaaaaatgaattgaatgaagaatctgtgtggtattttcggg
>contig11267_2441_3176
GAAAAAaaTGCCGGAGTTGATTATGGAAAGGCCTAAAATGAGCCTTCAAATGCATGAAAaTCTTAAGAAATTTATTCTTAGAGAAAGACGCAAAAaGAAAGAGGAAGATGAGCAAAAAaTGCGCGAAGAATTGAAAAAAGCCGAAATCAAGACACAGACACTCG
>contig11271_1296_1476
ctcataccgaagaaacctcaagcacATCAGCCGGTACTAATACGTCCgGTCTTaAAAGaAGCTTGAGTAATGTTACAcCTGGTaAAAAAATAGATGCCAAAGAgGCAGCTaAAAAAT
[truncated: 1,138,774 more chars]
