# Supplementary material for: Comparative transcriptome analysis of obligately asexual and cyclically sexual rotifers reveals genes with putative functions in sexual reproduction, dormancy, and asexual egg production
Source: BMC Genomics. 2013 Jun 19;14:412. doi: 10.1186/1471-2164-14-412 (PMC3701536; doi:10.1186/1471-2164-14-412)
Supplement: Additional file 5 — Primers used in qRT-PCR. [file 1471-2164-14-412-S5.xlsx]

## Sheet: Sheet1
	F primer	R primer
CDC20A	GGACGCTCCTCAAGTCAAAAATG	CTATCAGCGCCTATAGCTATA
LEA2	GTACACGGAAAGTGCCAAAC	GCTTTTCCATACCAGCTTGACC
RAD51	GCGGTGGTGAAGGTAAAGC	CAGCTACACCAAATTCATCAGC
RAD21	CTAGAACCTCAGATGAAATTGGC	CCTGGTCGGAATGCCAAC
HOP2	GGCTCTTCAGAAAATAGACACAG	GCTGTCCATCATTTCTTTGCC
MND1	GAAACAAGTGAAGATGATGAGG	ATCATCGGGAATCTCGAATTG
PIWIA	GAGTGAGGACATGAGAAATG	CAGGTGGTAAAACTCTTCCTTCC
CDC20C	CCACGAATCCTTAATTTGCAC	GAATAATTGAGATATTTCACCGG
CDC20D	GATCGAAATGTTTTTTTGAGAG	CCCGATGCCAATAGACCATG
PIWIC1	GAAAGATGTTCGAGTGAATTGTTG	GATAAAGCTAGTCGGACCACG
AQP	GCTTTTCTGGCAGGTGCTATGG	CTGCTCCGTGAGGCATATC
CP450	GGATGGCCTATTTATCTCGG	CAAAATCAGCTTTGGCGTCAAG
ACTIN	GGACTCGTATGTCGGCGACG	GAACGTACATGGCTGGAGTG
		GAACGACCTGAGGCGTACAAGG
