# Supplementary material for: Comparative transcriptome analysis of obligately asexual and cyclically sexual rotifers reveals genes with putative functions in sexual reproduction, dormancy, and asexual egg production
Source: BMC Genomics. 2013 Jun 19;14:412. doi: 10.1186/1471-2164-14-412 (PMC3701536; doi:10.1186/1471-2164-14-412)
Supplement: Additional file 9 — GO term assignments, BLAST identity, and expression analysis for genes with significant differential expression in Cuffdiff or edgeR between OP and CP B. calyciflorus. [file 1471-2164-14-412-S9.xlsx]

## Sheet: Galaxy20-(Joined_tables_edit_3)
							CuffDiff			edgeR
GO ID	Category	GO Term	Locus	BLAST ID	OP FPKM	CP FPKM	Log2FC CD	p value	q value	Log2FC edgeR	p value	q value
GO:0005654	C	nucleoplasm	Cdc20_52295_13561_565_2036	cell division cycle protein 20 homolog	2.10379	38.8514	4.2069	1.94e-05	0.000819923	11.932	0.0257002	0.64876
GO:0051437	P	positive regulation of ubiquitin-protein ligase activity during mitotic cell cycle	Cdc20_52295_13561_565_2036	cell division cycle protein 20 homolog	2.10379	38.8514	4.2069	1.94e-05	0.000819923	11.932	0.0257002	0.64876
GO:0008022	F	protein C-terminus binding	Cdc20_52295_13561_565_2036	cell division cycle protein 20 homolog	2.10379	38.8514	4.2069	1.94e-05	0.000819923	11.932	0.0257002	0.64876
GO:0000236	P	mitotic prometaphase	Cdc20_52295_13561_565_2036	cell division cycle protein 20 homolog	2.10379	38.8514	4.2069	1.94e-05	0.000819923	11.932	0.0257002	0.64876
GO:0005680	C	anaphase-promoting complex	Cdc20_52295_13561_565_2036	cell division cycle protein 20 homolog	2.10379	38.8514	4.2069	1.94e-05	0.000819923	11.932	0.0257002	0.64876
GO:0007094	P	mitotic cell cycle spindle assembly checkpoint	Cdc20_52295_13561_565_2036	cell division cycle protein 20 homolog	2.10379	38.8514	4.2069	1.94e-05	0.000819923	11.932	0.0257002	0.64876
GO:0051436	P	negative regulation of ubiquitin-protein ligase activity during mitotic cell cycle	Cdc20_52295_13561_565_2036	cell division cycle protein 20 homolog	2.10379	38.8514	4.2069	1.94e-05	0.000819923	11.932	0.0257002	0.64876
GO:0051301	P	cell division	Cdc20_52295_13561_565_2036	cell division cycle protein 20 homolog	2.10379	38.8514	4.2069	1.94e-05	0.000819923	11.932	0.0257002	0.64876
GO:0005829	C	cytosol	Cdc20_52295_13561_565_2036	cell division cycle protein 20 homolog	2.10379	38.8514	4.2069	1.94e-05	0.000819923	11.932	0.0257002	0.64876
GO:0005819	C	spindle	Cdc20_52295_13561_565_2036	cell division cycle protein 20 homolog	2.10379	38.8514	4.2069	1.94e-05	0.000819923	11.932	0.0257002	0.64876
GO:0008284	P	positive regulation of cell proliferation	Cdc20_52295_13561_565_2036	cell division cycle protein 20 homolog	2.10379	38.8514	4.2069	1.94e-05	0.000819923	11.932	0.0257002	0.64876
GO:0051488	P	activation of anaphase-promoting complex activity	Cdc20_52295_13561_565_2036	cell division cycle protein 20 homolog	2.10379	38.8514	4.2069	1.94e-05	0.000819923	11.932	0.0257002	0.64876
GO:0005813	C	centrosome	Cdc20_52295_13561_565_2036	cell division cycle protein 20 homolog	2.10379	38.8514	4.2069	1.94e-05	0.000819923	11.932	0.0257002	0.64876
GO:0048471	C	perinuclear region of cytoplasm	Cdc20_52295_13561_565_2036	cell division cycle protein 20 homolog	2.10379	38.8514	4.2069	1.94e-05	0.000819923	11.932	0.0257002	0.64876
GO:0031145	P	anaphase-promoting complex-dependent proteasomal ubiquitin-dependent protein catabolic process	Cdc20_52295_13561_565_2036	cell division cycle protein 20 homolog	2.10379	38.8514	4.2069	1.94e-05	0.000819923	11.932	0.0257002	0.64876
GO:0019899	F	enzyme binding	Cdc20_52295_13561_565_2036	cell division cycle protein 20 homolog	2.10379	38.8514	4.2069	1.94e-05	0.000819923	11.932	0.0257002	0.64876
GO:0050773	P	regulation of dendrite development	Cdc20_52295_13561_565_2036	cell division cycle protein 20 homolog	2.10379	38.8514	4.2069	1.94e-05	0.000819923	11.932	0.0257002	0.64876
GO:0008168	F	methyltransferase activity	contig00028_142_696	protein star	0.841409	54.882	6.02738	6.78e-08	5.03e-06	16.6971	0.00335157	0.122348
GO:0032259	P	methylation	contig00028_142_696	protein star	0.841409	54.882	6.02738	6.78e-08	5.03e-06	16.6971	0.00335157	0.122348
GO:0004252	F	serine-type endopeptidase activity	contig00034_1_475	fibrinolytic enzyme	0.200374	68.503	8.41733	2.39e-07	1.55e-05	26.7278	6.48e-05	0.00478813
GO:0005576	C	extracellular region	contig00034_1_475	fibrinolytic enzyme	0.200374	68.503	8.41733	2.39e-07	1.55e-05	26.7278	6.48e-05	0.00478813
GO:0006508	P	proteolysis	contig00034_1_475	fibrinolytic enzyme	0.200374	68.503	8.41733	2.39e-07	1.55e-05	26.7278	6.48e-05	0.00478813
GO:0007566	P	embryo implantation	contig00034_1_475	fibrinolytic enzyme	0.200374	68.503	8.41733	2.39e-07	1.55e-05	26.7278	6.48e-05	0.00478813
GO:0016301	F	kinase activity	contig00034_1_475	fibrinolytic enzyme	0.200374	68.503	8.41733	2.39e-07	1.55e-05	26.7278	6.48e-05	0.00478813
GO:0016310	P	phosphorylation	contig00034_1_475	fibrinolytic enzyme	0.200374	68.503	8.41733	2.39e-07	1.55e-05	26.7278	6.48e-05	0.00478813
GO:0003676	F	nucleic acid binding	contig00051_107_2867	mg18 gene product	0.477139	29.9951	5.97418	3.68e-12	7.31e-10	15.424	0.0045955	0.161162
GO:0004483	F	mRNA (nucleoside-2'-O-)-methyltransferase activity	contig00051_107_2867	mg18 gene product	0.477139	29.9951	5.97418	3.68e-12	7.31e-10	15.424	0.0045955	0.161162
GO:0005622	C	intracellular	contig00051_107_2867	mg18 gene product	0.477139	29.9951	5.97418	3.68e-12	7.31e-10	15.424	0.0045955	0.161162
GO:0006370	P	mRNA capping	contig00051_107_2867	mg18 gene product	0.477139	29.9951	5.97418	3.68e-12	7.31e-10	15.424	0.0045955	0.161162
GO:0000299	C	integral to membrane of membrane fraction	contig00063_439_1406	scavenger receptor class member 1	2.88904	33.0675	3.51675	0.00178874	0.0314321	7.99888	0.089454	1
GO:0001786	F	phosphatidylserine binding	contig00063_439_1406	scavenger receptor class member 1	2.88904	33.0675	3.51675	0.00178874	0.0314321	7.99888	0.089454	1
GO:0001875	F	lipopolysaccharide receptor activity	contig00063_439_1406	scavenger receptor class member 1	2.88904	33.0675	3.51675	0.00178874	0.0314321	7.99888	0.089454	1
GO:0001935	P	endothelial cell proliferation	contig00063_439_1406	scavenger receptor class member 1	2.88904	33.0675	3.51675	0.00178874	0.0314321	7.99888	0.089454	1
GO:0005215	F	transporter activity	contig00063_439_1406	scavenger receptor class member 1	2.88904	33.0675	3.51675	0.00178874	0.0314321	7.99888	0.089454	1
GO:0005545	F	phosphatidylinositol binding	contig00063_439_1406	scavenger receptor class member 1	2.88904	33.0675	3.51675	0.00178874	0.0314321	7.99888	0.089454	1
GO:0005737	C	cytoplasm	contig00063_439_1406	scavenger receptor class member 1	2.88904	33.0675	3.51675	0.00178874	0.0314321	7.99888	0.089454	1
GO:0005887	C	integral to plasma membrane	contig00063_439_1406	scavenger receptor class member 1	2.88904	33.0675	3.51675	0.00178874	0.0314321	7.99888	0.089454	1
GO:0005901	C	caveola	contig00063_439_1406	scavenger receptor class member 1	2.88904	33.0675	3.51675	0.00178874	0.0314321	7.99888	0.089454	1
GO:0006702	P	androgen biosynthetic process	contig00063_439_1406	scavenger receptor class member 1	2.88904	33.0675	3.51675	0.00178874	0.0314321	7.99888	0.089454	1
GO:0006707	P	cholesterol catabolic process	contig00063_439_1406	scavenger receptor class member 1	2.88904	33.0675	3.51675	0.00178874	0.0314321	7.99888	0.089454	1
GO:0007155	P	cell adhesion	contig00063_439_1406	scavenger receptor class member 1	2.88904	33.0675	3.51675	0.00178874	0.0314321	7.99888	0.089454	1
GO:0009986	C	cell surface	contig00063_439_1406	scavenger receptor class member 1	2.88904	33.0675	3.51675	0.00178874	0.0314321	7.99888	0.089454	1
GO:0010595	P	positive regulation of endothelial cell migration	contig00063_439_1406	scavenger receptor class member 1	2.88904	33.0675	3.51675	0.00178874	0.0314321	7.99888	0.089454	1
GO:0010886	P	positive regulation of cholesterol storage	contig00063_439_1406	scavenger receptor class member 1	2.88904	33.0675	3.51675	0.00178874	0.0314321	7.99888	0.089454	1
GO:0015920	P	lipopolysaccharide transport	contig00063_439_1406	scavenger receptor class member 1	2.88904	33.0675	3.51675	0.00178874	0.0314321	7.99888	0.089454	1
GO:0030169	F	low-density lipoprotein binding	contig00063_439_1406	scavenger receptor class member 1	2.88904	33.0675	3.51675	0.00178874	0.0314321	7.99888	0.089454	1
GO:0031528	C	microvillus membrane	contig00063_439_1406	scavenger receptor class member 1	2.88904	33.0675	3.51675	0.00178874	0.0314321	7.99888	0.089454	1
GO:0031663	P	lipopolysaccharide-mediated signaling pathway	contig00063_439_1406	scavenger receptor class member 1	2.88904	33.0675	3.51675	0.00178874	0.0314321	7.99888	0.089454	1
GO:0032497	P	detection of lipopolysaccharide	contig00063_439_1406	scavenger receptor class member 1	2.88904	33.0675	3.51675	0.00178874	0.0314321	7.99888	0.089454	1
GO:0033344	P	cholesterol efflux	contig00063_439_1406	scavenger receptor class member 1	2.88904	33.0675	3.51675	0.00178874	0.0314321	7.99888	0.089454	1
GO:0034186	F	apolipoprotein A-I binding	contig00063_439_1406	scavenger receptor class member 1	2.88904	33.0675	3.51675	0.00178874	0.0314321	7.99888	0.089454	1
GO:0034375	P	high-density lipoprotein particle remodeling	contig00063_439_1406	scavenger receptor class member 1	2.88904	33.0675	3.51675	0.00178874	0.0314321	7.99888	0.089454	1
GO:0034384	P	high-density lipoprotein particle clearance	contig00063_439_1406	scavenger receptor class member 1	2.88904	33.0675	3.51675	0.00178874	0.0314321	7.99888	0.089454	1
GO:0042060	P	wound healing	contig00063_439_1406	scavenger receptor class member 1	2.88904	33.0675	3.51675	0.00178874	0.0314321	7.99888	0.089454	1
GO:0042157	P	lipoprotein metabolic process	contig00063_439_1406	scavenger receptor class member 1	2.88904	33.0675	3.51675	0.00178874	0.0314321	7.99888	0.089454	1
GO:0042632	P	cholesterol homeostasis	contig00063_439_1406	scavenger receptor class member 1	2.88904	33.0675	3.51675	0.00178874	0.0314321	7.99888	0.089454	1
GO:0042803	F	protein homodimerization activity	contig00063_439_1406	scavenger receptor class member 1	2.88904	33.0675	3.51675	0.00178874	0.0314321	7.99888	0.089454	1
GO:0043534	P	blood vessel endothelial cell migration	contig00063_439_1406	scavenger receptor class member 1	2.88904	33.0675	3.51675	0.00178874	0.0314321	7.99888	0.089454	1
GO:0043654	P	recognition of apoptotic cell	contig00063_439_1406	scavenger receptor class member 1	2.88904	33.0675	3.51675	0.00178874	0.0314321	7.99888	0.089454	1
GO:0043691	P	reverse cholesterol transport	contig00063_439_1406	scavenger receptor class member 1	2.88904	33.0675	3.51675	0.00178874	0.0314321	7.99888	0.089454	1
GO:0050764	P	regulation of phagocytosis	contig00063_439_1406	scavenger receptor class member 1	2.88904	33.0675	3.51675	0.00178874	0.0314321	7.99888	0.089454	1
GO:0051000	P	positive regulation of nitric-oxide synthase activity	contig00063_439_1406	scavenger receptor class member 1	2.88904	33.0675	3.51675	0.00178874	0.0314321	7.99888	0.089454	1
GO:0051856	P	adhesion to symbiont	contig00063_439_1406	scavenger receptor class member 1	2.88904	33.0675	3.51675	0.00178874	0.0314321	7.99888	0.089454	1
GO:0070328	P	triglyceride homeostasis	contig00063_439_1406	scavenger receptor class member 1	2.88904	33.0675	3.51675	0.00178874	0.0314321	7.99888	0.089454	1
GO:0070506	F	high-density lipoprotein receptor activity	contig00063_439_1406	scavenger receptor class member 1	2.88904	33.0675	3.51675	0.00178874	0.0314321	7.99888	0.089454	1
GO:0070508	P	cholesterol import	contig00063_439_1406	scavenger receptor class member 1	2.88904	33.0675	3.51675	0.00178874	0.0314321	7.99888	0.089454	1
GO:0016308	F	1-phosphatidylinositol-4-phosphate 5-kinase activity	contig00174_0_2557	phosphatidylinositol-4-phosphate 5-kinase type i	0.693707	922.808	10.3775	0	0	33.4531	2.21e-06	0.000956656
GO:0046854	P	phosphoinositide phosphorylation	contig00174_0_2557	phosphatidylinositol-4-phosphate 5-kinase type i	0.693707	922.808	10.3775	0	0	33.4531	2.21e-06	0.000956656
GO:0004252	F	serine-type endopeptidase activity	contig00209_902_1070	mpn-prov partial	0	248.179	1.79769e+308	0.0610898	0.276905	42.9499	1.29e-06	0.000798757
GO:0006508	P	proteolysis	contig00209_902_1070	mpn-prov partial	0	248.179	1.79769e+308	0.0610898	0.276905	42.9499	1.29e-06	0.000798757
GO:0003824	F	catalytic activity	contig00437_297_1219	conserved hypothetical protein [Candida tropicalis MYA-3404]	0.233186	25.6316	6.7803	3.15e-08	2.52e-06	18.2767	0.00171472	0.0695025
GO:0008152	P	metabolic process	contig00437_297_1219	conserved hypothetical protein [Candida tropicalis MYA-3404]	0.233186	25.6316	6.7803	3.15e-08	2.52e-06	18.2767	0.00171472	0.0695025
GO:0005524	F	ATP binding	contig00457_678_964	midasin nuclear aaa atpase	2.50654	30.0297	3.58262	0.000670033	0.0152683	No Test	No Test	No Test
GO:0005634	C	nucleus	contig00457_678_964	midasin nuclear aaa atpase	2.50654	30.0297	3.58262	0.000670033	0.0152683	No Test	No Test	No Test
GO:0006200	P	ATP catabolic process	contig00457_678_964	midasin nuclear aaa atpase	2.50654	30.0297	3.58262	0.000670033	0.0152683	No Test	No Test	No Test
GO:0006355	P	regulation of transcription, DNA-dependent	contig00457_678_964	midasin nuclear aaa atpase	2.50654	30.0297	3.58262	0.000670033	0.0152683	No Test	No Test	No Test
GO:0008134	F	transcription factor binding	contig00457_678_964	midasin nuclear aaa atpase	2.50654	30.0297	3.58262	0.000670033	0.0152683	No Test	No Test	No Test
GO:0016021	C	integral to membrane	contig00457_678_964	midasin nuclear aaa atpase	2.50654	30.0297	3.58262	0.000670033	0.0152683	No Test	No Test	No Test
GO:0042626	F	ATPase activity, coupled to transmembrane movement of substances	contig00457_678_964	midasin nuclear aaa atpase	2.50654	30.0297	3.58262	0.000670033	0.0152683	No Test	No Test	No Test
GO:0043254	P	regulation of protein complex assembly	contig00457_678_964	midasin nuclear aaa atpase	2.50654	30.0297	3.58262	0.000670033	0.0152683	No Test	No Test	No Test
GO:0051082	F	unfolded protein binding	contig00457_678_964	midasin nuclear aaa atpase	2.50654	30.0297	3.58262	0.000670033	0.0152683	No Test	No Test	No Test
GO:0055085	P	transmembrane transport	contig00457_678_964	midasin nuclear aaa atpase	2.50654	30.0297	3.58262	0.000670033	0.0152683	No Test	No Test	No Test
GO:0006508	P	proteolysis	contig00486_27_360	family c48 unassigned peptidase (c48 family)	2.54002	29.5857	3.54199	0.000338717	0.0091156	No Test	No Test	No Test
GO:0008234	F	cysteine-type peptidase activity	contig00486_27_360	family c48 unassigned peptidase (c48 family)	2.54002	29.5857	3.54199	0.000338717	0.0091156	No Test	No Test	No Test
GO:0004674	F	protein serine/threonine kinase activity	contig00639_743_2446	wd-40 repeat protein	2.43375	62.7957	4.68941	3.57e-05	0.00140142	12.0729	0.0196657	0.532068
GO:0005524	F	ATP binding	contig00639_743_2446	wd-40 repeat protein	2.43375	62.7957	4.68941	3.57e-05	0.00140142	12.0729	0.0196657	0.532068
GO:0006457	P	protein folding	contig00639_743_2446	wd-40 repeat protein	2.43375	62.7957	4.68941	3.57e-05	0.00140142	12.0729	0.0196657	0.532068
GO:0006468	P	protein amino acid phosphorylation	contig00639_743_2446	wd-40 repeat protein	2.43375	62.7957	4.68941	3.57e-05	0.00140142	12.0729	0.0196657	0.532068
GO:0006915	P	apoptosis	contig00639_743_2446	wd-40 repeat protein	2.43375	62.7957	4.68941	3.57e-05	0.00140142	12.0729	0.0196657	0.532068
GO:0006952	P	defense response	contig00639_743_2446	wd-40 repeat protein	2.43375	62.7957	4.68941	3.57e-05	0.00140142	12.0729	0.0196657	0.532068
GO:0031072	F	heat shock protein binding	contig00639_743_2446	wd-40 repeat protein	2.43375	62.7957	4.68941	3.57e-05	0.00140142	12.0729	0.0196657	0.532068
GO:0042802	F	identical protein binding	contig00639_743_2446	wd-40 repeat protein	2.43375	62.7957	4.68941	3.57e-05	0.00140142	12.0729	0.0196657	0.532068
GO:0051082	F	unfolded protein binding	contig00639_743_2446	wd-40 repeat protein	2.43375	62.7957	4.68941	3.57e-05	0.00140142	12.0729	0.0196657	0.532068
GO:0003777	F	microtubule motor activity	contig00688_0_231	dynein beta heavy chain	2.13161	22.7127	3.41348	0.00221738	0.0367888	No Test	No Test	No Test
GO:0007018	P	microtubule-based movement	contig00688_0_231	dynein beta heavy chain	2.13161	22.7127	3.41348	0.00221738	0.0367888	No Test	No Test	No Test
GO:0030286	C	dynein complex	contig00688_0_231	dynein beta heavy chain	2.13161	22.7127	3.41348	0.00221738	0.0367888	No Test	No Test	No Test
GO:0004252	F	serine-type endopeptidase activity	contig01011_370_1439	transmembrane protease serine 2	0.0542849	48.6138	9.8066	7.5e-12	1.35e-09	30.9053	1.36e-05	0.0019124
GO:0005044	F	scavenger receptor activity	contig01011_370_1439	transmembrane protease serine 2	0.0542849	48.6138	9.8066	7.5e-12	1.35e-09	30.9053	1.36e-05	0.0019124
GO:0005615	C	extracellular space	contig01011_370_1439	transmembrane protease serine 2	0.0542849	48.6138	9.8066	7.5e-12	1.35e-09	30.9053	1.36e-05	0.0019124
GO:0005737	C	cytoplasm	contig01011_370_1439	transmembrane protease serine 2	0.0542849	48.6138	9.8066	7.5e-12	1.35e-09	30.9053	1.36e-05	0.0019124
GO:0005887	C	integral to plasma membrane	contig01011_370_1439	transmembrane protease serine 2	0.0542849	48.6138	9.8066	7.5e-12	1.35e-09	30.9053	1.36e-05	0.0019124
GO:0006508	P	proteolysis	contig01011_370_1439	transmembrane protease serine 2	0.0542849	48.6138	9.8066	7.5e-12	1.35e-09	30.9053	1.36e-05	0.0019124
GO:0008201	F	heparin binding	contig01011_370_1439	transmembrane protease serine 2	0.0542849	48.6138	9.8066	7.5e-12	1.35e-09	30.9053	1.36e-05	0.0019124
GO:0019800	P	peptide cross-linking via chondroitin 4-sulfate glycosaminoglycan	contig01011_370_1439	transmembrane protease serine 2	0.0542849	48.6138	9.8066	7.5e-12	1.35e-09	30.9053	1.36e-05	0.0019124
GO:0031012	C	extracellular matrix	contig01011_370_1439	transmembrane protease serine 2	0.0542849	48.6138	9.8066	7.5e-12	1.35e-09	30.9053	1.36e-05	0.0019124
GO:0005524	F	ATP binding	contig01114_722_901	abc transporter	3.21691	65.9457	4.35753	0.00136607	0.0260143	No Test	No Test	No Test
GO:0006200	P	ATP catabolic process	contig01114_722_901	abc transporter	3.21691	65.9457	4.35753	0.00136607	0.0260143	No Test	No Test	No Test
GO:0016887	F	ATPase activity	contig01114_722_901	abc transporter	3.21691	65.9457	4.35753	0.00136607	0.0260143	No Test	No Test	No Test
GO:0003777	F	microtubule motor activity	contig01180_318_627	kinesin-like protein kif19	3.70297	28.3097	2.93454	0.0025103	0.0398995	No Test	No Test	No Test
GO:0005230	F	extracellular ligand-gated ion channel activity	contig01180_318_627	kinesin-like protein kif19	3.70297	28.3097	2.93454	0.0025103	0.0398995	No Test	No Test	No Test
GO:0005524	F	ATP binding	contig01180_318_627	kinesin-like protein kif19	3.70297	28.3097	2.93454	0.0025103	0.0398995	No Test	No Test	No Test
GO:0005737	C	cytoplasm	contig01180_318_627	kinesin-like protein kif19	3.70297	28.3097	2.93454	0.0025103	0.0398995	No Test	No Test	No Test
GO:0005874	C	microtubule	contig01180_318_627	kinesin-like protein kif19	3.70297	28.3097	2.93454	0.0025103	0.0398995	No Test	No Test	No Test
GO:0006811	P	ion transport	contig01180_318_627	kinesin-like protein kif19	3.70297	28.3097	2.93454	0.0025103	0.0398995	No Test	No Test	No Test
GO:0007018	P	microtubule-based movement	contig01180_318_627	kinesin-like protein kif19	3.70297	28.3097	2.93454	0.0025103	0.0398995	No Test	No Test	No Test
GO:0016021	C	integral to membrane	contig01180_318_627	kinesin-like protein kif19	3.70297	28.3097	2.93454	0.0025103	0.0398995	No Test	No Test	No Test
GO:0045211	C	postsynaptic membrane	contig01180_318_627	kinesin-like protein kif19	3.70297	28.3097	2.93454	0.0025103	0.0398995	No Test	No Test	No Test
GO:0003677	F	DNA binding	contig01407_2_344	zinc h2c2 domain containing	3.27697	26.5506	3.01831	0.0035027	0.049763	7.56236	0.134132	1
GO:0004518	F	nuclease activity	contig01407_2_344	zinc h2c2 domain containing	3.27697	26.5506	3.01831	0.0035027	0.049763	7.56236	0.134132	1
GO:0005509	F	calcium ion binding	contig01407_2_344	zinc h2c2 domain containing	3.27697	26.5506	3.01831	0.0035027	0.049763	7.56236	0.134132	1
GO:0005529	F	sugar binding	contig01407_2_344	zinc h2c2 domain containing	3.27697	26.5506	3.01831	0.0035027	0.049763	7.56236	0.134132	1
GO:0006508	P	proteolysis	contig01407_2_344	zinc h2c2 domain containing	3.27697	26.5506	3.01831	0.0035027	0.049763	7.56236	0.134132	1
GO:0007218	P	neuropeptide signaling pathway	contig01407_2_344	zinc h2c2 domain containing	3.27697	26.5506	3.01831	0.0035027	0.049763	7.56236	0.134132	1
GO:0008234	F	cysteine-type peptidase activity	contig01407_2_344	zinc h2c2 domain containing	3.27697	26.5506	3.01831	0.0035027	0.049763	7.56236	0.134132	1
GO:0008270	F	zinc ion binding	contig01407_2_344	zinc h2c2 domain containing	3.27697	26.5506	3.01831	0.0035027	0.049763	7.56236	0.134132	1
GO:0016021	C	integral to membrane	contig01407_2_344	zinc h2c2 domain containing	3.27697	26.5506	3.01831	0.0035027	0.049763	7.56236	0.134132	1
GO:0005829	C	cytosol	contig01609_28_421	eukaryotic translation initiation factor 4 gamma 1	1.29311	33.855	4.71045	0.000228696	0.00666632	No Test	No Test	No Test
GO:0006446	P	regulation of translational initiation	contig01609_28_421	eukaryotic translation initiation factor 4 gamma 1	1.29311	33.855	4.71045	0.000228696	0.00666632	No Test	No Test	No Test
GO:0008190	F	eukaryotic initiation factor 4E binding	contig01609_28_421	eukaryotic translation initiation factor 4 gamma 1	1.29311	33.855	4.71045	0.000228696	0.00666632	No Test	No Test	No Test
GO:0016070	P	RNA metabolic process	contig01609_28_421	eukaryotic translation initiation factor 4 gamma 1	1.29311	33.855	4.71045	0.000228696	0.00666632	No Test	No Test	No Test
GO:0016281	C	eukaryotic translation initiation factor 4F complex	contig01609_28_421	eukaryotic translation initiation factor 4 gamma 1	1.29311	33.855	4.71045	0.000228696	0.00666632	No Test	No Test	No Test
GO:0030324	P	lung development	contig01609_28_421	eukaryotic translation initiation factor 4 gamma 1	1.29311	33.855	4.71045	0.000228696	0.00666632	No Test	No Test	No Test
GO:0045471	P	response to ethanol	contig01609_28_421	eukaryotic translation initiation factor 4 gamma 1	1.29311	33.855	4.71045	0.000228696	0.00666632	No Test	No Test	No Test
GO:0004499	F	flavin-containing monooxygenase activity	contig01633_199_1836	dimethylaniline monooxygenase	0.113039	32.5009	8.16751	2.34e-10	2.83e-08	22.335	0.000283896	0.0150724
GO:0005792	C	microsome	contig01633_199_1836	dimethylaniline monooxygenase	0.113039	32.5009	8.16751	2.34e-10	2.83e-08	22.335	0.000283896	0.0150724
GO:0016021	C	integral to membrane	contig01633_199_1836	dimethylaniline monooxygenase	0.113039	32.5009	8.16751	2.34e-10	2.83e-08	22.335	0.000283896	0.0150724
GO:0031227	C	intrinsic to endoplasmic reticulum membrane	contig01633_199_1836	dimethylaniline monooxygenase	0.113039	32.5009	8.16751	2.34e-10	2.83e-08	22.335	0.000283896	0.0150724
GO:0050660	F	FAD binding	contig01633_199_1836	dimethylaniline monooxygenase	0.113039	32.5009	8.16751	2.34e-10	2.83e-08	22.335	0.000283896	0.0150724
GO:0050661	F	NADP or NADPH binding	contig01633_199_1836	dimethylaniline monooxygenase	0.113039	32.5009	8.16751	2.34e-10	2.83e-08	22.335	0.000283896	0.0150724
GO:0055114	P	oxidation reduction	contig01633_199_1836	dimethylaniline monooxygenase	0.113039	32.5009	8.16751	2.34e-10	2.83e-08	22.335	0.000283896	0.0150724
GO:0003779	F	actin binding	contig02121_1408_2550	formin-like protein 19	0.66093	97.0094	7.19748	1.91e-12	4.09e-10	23.4801	0.000203023	0.0114097
GO:0004197	F	cysteine-type endopeptidase activity	contig02121_1408_2550	formin-like protein 19	0.66093	97.0094	7.19748	1.91e-12	4.09e-10	23.4801	0.000203023	0.0114097
GO:0006508	P	proteolysis	contig02121_1408_2550	formin-like protein 19	0.66093	97.0094	7.19748	1.91e-12	4.09e-10	23.4801	0.000203023	0.0114097
GO:0009507	C	chloroplast	contig02121_1408_2550	formin-like protein 19	0.66093	97.0094	7.19748	1.91e-12	4.09e-10	23.4801	0.000203023	0.0114097
GO:0017048	F	Rho GTPase binding	contig02121_1408_2550	formin-like protein 19	0.66093	97.0094	7.19748	1.91e-12	4.09e-10	23.4801	0.000203023	0.0114097
GO:0030036	P	actin cytoskeleton organization	contig02121_1408_2550	formin-like protein 19	0.66093	97.0094	7.19748	1.91e-12	4.09e-10	23.4801	0.000203023	0.0114097
GO:0003841	F	1-acylglycerol-3-phosphate O-acyltransferase activity	contig02596_742_1040	membrane-bound o-acyltransferase domain-containing protein 2-like	1.02657	107.261	6.70715	3.36e-06	0.000170952	22.0386	0.000307337	0.0160619
GO:0005783	C	endoplasmic reticulum	contig02596_742_1040	membrane-bound o-acyltransferase domain-containing protein 2-like	1.02657	107.261	6.70715	3.36e-06	0.000170952	22.0386	0.000307337	0.0160619
GO:0008654	P	phospholipid biosynthetic process	contig02596_742_1040	membrane-bound o-acyltransferase domain-containing protein 2-like	1.02657	107.261	6.70715	3.36e-06	0.000170952	22.0386	0.000307337	0.0160619
GO:0016021	C	integral to membrane	contig02596_742_1040	membrane-bound o-acyltransferase domain-containing protein 2-like	1.02657	107.261	6.70715	3.36e-06	0.000170952	22.0386	0.000307337	0.0160619
GO:0047184	F	1-acylglycerophosphocholine O-acyltransferase activity	contig02596_742_1040	membrane-bound o-acyltransferase domain-containing protein 2-like	1.02657	107.261	6.70715	3.36e-06	0.000170952	22.0386	0.000307337	0.0160619
GO:0003676	F	nucleic acid binding	contig02831_0_1799	preprotein translocase subunit-like protein	1.38434	21.2849	3.94255	0.00141082	0.0264916	8.17676	0.0791919	1
GO:0004386	F	helicase activity	contig02831_0_1799	preprotein translocase subunit-like protein	1.38434	21.2849	3.94255	0.00141082	0.0264916	8.17676	0.0791919	1
GO:0005524	F	ATP binding	contig02831_0_1799	preprotein translocase subunit-like protein	1.38434	21.2849	3.94255	0.00141082	0.0264916	8.17676	0.0791919	1
GO:0006457	P	protein folding	contig02831_0_1799	preprotein translocase subunit-like protein	1.38434	21.2849	3.94255	0.00141082	0.0264916	8.17676	0.0791919	1
GO:0006605	P	protein targeting	contig02831_0_1799	preprotein translocase subunit-like protein	1.38434	21.2849	3.94255	0.00141082	0.0264916	8.17676	0.0791919	1
GO:0016020	C	membrane	contig02831_0_1799	preprotein translocase subunit-like protein	1.38434	21.2849	3.94255	0.00141082	0.0264916	8.17676	0.0791919	1
GO:0017038	P	protein import	contig02831_0_1799	preprotein translocase subunit-like protein	1.38434	21.2849	3.94255	0.00141082	0.0264916	8.17676	0.0791919	1
GO:0031072	F	heat shock protein binding	contig02831_0_1799	preprotein translocase subunit-like protein	1.38434	21.2849	3.94255	0.00141082	0.0264916	8.17676	0.0791919	1
GO:0051082	F	unfolded protein binding	contig02831_0_1799	preprotein translocase subunit-like protein	1.38434	21.2849	3.94255	0.00141082	0.0264916	8.17676	0.0791919	1
GO:0005524	F	ATP binding	contig02983_7_239	m23 m37 family	2.34533	60.3903	4.68645	4.3e-05	0.00163638	No Test	No Test	No Test
GO:0005694	C	chromosome	contig02983_7_239	m23 m37 family	2.34533	60.3903	4.68645	4.3e-05	0.00163638	No Test	No Test	No Test
GO:0016740	F	transferase activity	contig02983_7_239	m23 m37 family	2.34533	60.3903	4.68645	4.3e-05	0.00163638	No Test	No Test	No Test
GO:0051276	P	chromosome organization	contig02983_7_239	m23 m37 family	2.34533	60.3903	4.68645	4.3e-05	0.00163638	No Test	No Test	No Test
GO:0004719	F	protein-L-isoaspartate (D-aspartate) O-methyltransferase activity	contig02987_832_1858	methyltransferase family	19.9329	0.725105	-4.78082	9.17e-06	0.000422867	-19.9011	0.00142722	0.0597787
GO:0005488	F	binding	contig02987_832_1858	methyltransferase family	19.9329	0.725105	-4.78082	9.17e-06	0.000422867	-19.9011	0.00142722	0.0597787
GO:0006464	P	protein modification process	contig02987_832_1858	methyltransferase family	19.9329	0.725105	-4.78082	9.17e-06	0.000422867	-19.9011	0.00142722	0.0597787
GO:0032259	P	methylation	contig02987_832_1858	methyltransferase family	19.9329	0.725105	-4.78082	9.17e-06	0.000422867	-19.9011	0.00142722	0.0597787
GO:0004674	F	protein serine/threonine kinase activity	contig03074_0_1181	wd40 repeat-containing protein	0.500792	158.014	8.30162	4.88e-14	1.77e-11	24.894	0.000103427	0.00666867
GO:0004888	F	transmembrane receptor activity	contig03074_0_1181	wd40 repeat-containing protein	0.500792	158.014	8.30162	4.88e-14	1.77e-11	24.894	0.000103427	0.00666867
GO:0005524	F	ATP binding	contig03074_0_1181	wd40 repeat-containing protein	0.500792	158.014	8.30162	4.88e-14	1.77e-11	24.894	0.000103427	0.00666867
GO:0006468	P	protein amino acid phosphorylation	contig03074_0_1181	wd40 repeat-containing protein	0.500792	158.014	8.30162	4.88e-14	1.77e-11	24.894	0.000103427	0.00666867
GO:0006915	P	apoptosis	contig03074_0_1181	wd40 repeat-containing protein	0.500792	158.014	8.30162	4.88e-14	1.77e-11	24.894	0.000103427	0.00666867
GO:0007165	P	signal transduction	contig03074_0_1181	wd40 repeat-containing protein	0.500792	158.014	8.30162	4.88e-14	1.77e-11	24.894	0.000103427	0.00666867
GO:0031224	C	intrinsic to membrane	contig03074_0_1181	wd40 repeat-containing protein	0.500792	158.014	8.30162	4.88e-14	1.77e-11	24.894	0.000103427	0.00666867
GO:0045087	P	innate immune response	contig03074_0_1181	wd40 repeat-containing protein	0.500792	158.014	8.30162	4.88e-14	1.77e-11	24.894	0.000103427	0.00666867
GO:0004252	F	serine-type endopeptidase activity	contig03075_5_732	chymotrypsin-1-like	0.189075	23.6651	6.96766	4.39e-07	2.7e-05	26.5888	0.000129424	0.00796123
GO:0005615	C	extracellular space	contig03075_5_732	chymotrypsin-1-like	0.189075	23.6651	6.96766	4.39e-07	2.7e-05	26.5888	0.000129424	0.00796123
GO:0006508	P	proteolysis	contig03075_5_732	chymotrypsin-1-like	0.189075	23.6651	6.96766	4.39e-07	2.7e-05	26.5888	0.000129424	0.00796123
GO:0016740	F	transferase activity	contig03118_0_232	peptidoglycan-binding lysin domain protein	2.17115	1776.07	9.67602	2.46e-13	6.69e-11	29.5527	9.14e-06	0.00160976
GO:0016998	P	cell wall macromolecule catabolic process	contig03118_0_232	peptidoglycan-binding lysin domain protein	2.17115	1776.07	9.67602	2.46e-13	6.69e-11	29.5527	9.14e-06	0.00160976
GO:0005524	F	ATP binding	contig03212_1881_3260	amp dependent coa ligase	0.115125	77.7263	9.39905	1.82e-11	2.93e-09	25.7647	5.82e-05	0.00433449
GO:0005739	C	mitochondrion	contig03212_1881_3260	amp dependent coa ligase	0.115125	77.7263	9.39905	1.82e-11	2.93e-09	25.7647	5.82e-05	0.00433449
GO:0006631	P	fatty acid metabolic process	contig03212_1881_3260	amp dependent coa ligase	0.115125	77.7263	9.39905	1.82e-11	2.93e-09	25.7647	5.82e-05	0.00433449
GO:0016874	F	ligase activity	contig03212_1881_3260	amp dependent coa ligase	0.115125	77.7263	9.39905	1.82e-11	2.93e-09	25.7647	5.82e-05	0.00433449
GO:0005625	C	soluble fraction	contig03235_382_3779	kynureninase	0.475636	57.9571	6.92898	5.06e-10	5.63e-08	19.9201	0.000784758	0.0357118
GO:0005739	C	mitochondrion	contig03235_382_3779	kynureninase	0.475636	57.9571	6.92898	5.06e-10	5.63e-08	19.9201	0.000784758	0.0357118
GO:0005829	C	cytosol	contig03235_382_3779	kynureninase	0.475636	57.9571	6.92898	5.06e-10	5.63e-08	19.9201	0.000784758	0.0357118
GO:0009435	P	NAD biosynthetic process	contig03235_382_3779	kynureninase	0.475636	57.9571	6.92898	5.06e-10	5.63e-08	19.9201	0.000784758	0.0357118
GO:0019441	P	tryptophan catabolic process to kynurenine	contig03235_382_3779	kynureninase	0.475636	57.9571	6.92898	5.06e-10	5.63e-08	19.9201	0.000784758	0.0357118
GO:0019442	P	tryptophan catabolic process to acetyl-CoA	contig03235_382_3779	kynureninase	0.475636	57.9571	6.92898	5.06e-10	5.63e-08	19.9201	0.000784758	0.0357118
GO:0019805	P	quinolinate biosynthetic process	contig03235_382_3779	kynureninase	0.475636	57.9571	6.92898	5.06e-10	5.63e-08	19.9201	0.000784758	0.0357118
GO:0030170	F	pyridoxal phosphate binding	contig03235_382_3779	kynureninase	0.475636	57.9571	6.92898	5.06e-10	5.63e-08	19.9201	0.000784758	0.0357118
GO:0030429	F	kynureninase activity	contig03235_382_3779	kynureninase	0.475636	57.9571	6.92898	5.06e-10	5.63e-08	19.9201	0.000784758	0.0357118
GO:0034341	P	response to interferon-gamma	contig03235_382_3779	kynureninase	0.475636	57.9571	6.92898	5.06e-10	5.63e-08	19.9201	0.000784758	0.0357118
GO:0034516	P	response to vitamin B6	contig03235_382_3779	kynureninase	0.475636	57.9571	6.92898	5.06e-10	5.63e-08	19.9201	0.000784758	0.0357118
GO:0042803	F	protein homodimerization activity	contig03235_382_3779	kynureninase	0.475636	57.9571	6.92898	5.06e-10	5.63e-08	19.9201	0.000784758	0.0357118
GO:0043420	P	anthranilate metabolic process	contig03235_382_3779	kynureninase	0.475636	57.9571	6.92898	5.06e-10	5.63e-08	19.9201	0.000784758	0.0357118
GO:0005488	F	binding	contig03292_1229_2473	transmembrane protein 86a	12.3051	102.987	3.06514	0.000732157	0.0162644	7.51404	0.119649	1
GO:0016021	C	integral to membrane	contig03292_1229_2473	transmembrane protein 86a	12.3051	102.987	3.06514	0.000732157	0.0162644	7.51404	0.119649	1
GO:0004674	F	protein serine/threonine kinase activity	contig03561_2559_2866	serine threonine protein	1.97606	39.1168	4.30709	0.00104768	0.0213619	No Test	No Test	No Test
GO:0005524	F	ATP binding	contig03561_2559_2866	serine threonine protein	1.97606	39.1168	4.30709	0.00104768	0.0213619	No Test	No Test	No Test
GO:0006468	P	protein amino acid phosphorylation	contig03561_2559_2866	serine threonine protein	1.97606	39.1168	4.30709	0.00104768	0.0213619	No Test	No Test	No Test
GO:0008270	F	zinc ion binding	contig03623_7_535	ubiquitin family protein	0.792568	20.3434	4.68188	1.57e-05	0.000678396	12.7794	0.0182994	0.50016
GO:0004222	F	metalloendopeptidase activity	contig03649_78_3004	tissue factor pathway inhibitor 2-like	5.66048	22.8191	2.01125	0.00216901	0.0364355	-1.77648	0.892798	1
GO:0004867	F	serine-type endopeptidase inhibitor activity	contig03649_78_3004	tissue factor pathway inhibitor 2-like	5.66048	22.8191	2.01125	0.00216901	0.0364355	-1.77648	0.892798	1
GO:0005589	C	collagen type VI	contig03649_78_3004	tissue factor pathway inhibitor 2-like	5.66048	22.8191	2.01125	0.00216901	0.0364355	-1.77648	0.892798	1
GO:0005615	C	extracellular space	contig03649_78_3004	tissue factor pathway inhibitor 2-like	5.66048	22.8191	2.01125	0.00216901	0.0364355	-1.77648	0.892798	1
GO:0007155	P	cell adhesion	contig03649_78_3004	tissue factor pathway inhibitor 2-like	5.66048	22.8191	2.01125	0.00216901	0.0364355	-1.77648	0.892798	1
GO:0007411	P	axon guidance	contig03649_78_3004	tissue factor pathway inhibitor 2-like	5.66048	22.8191	2.01125	0.00216901	0.0364355	-1.77648	0.892798	1
GO:0007517	P	muscle organ development	contig03649_78_3004	tissue factor pathway inhibitor 2-like	5.66048	22.8191	2.01125	0.00216901	0.0364355	-1.77648	0.892798	1
GO:0008270	F	zinc ion binding	contig03649_78_3004	tissue factor pathway inhibitor 2-like	5.66048	22.8191	2.01125	0.00216901	0.0364355	-1.77648	0.892798	1
GO:0010466	P	negative regulation of peptidase activity	contig03649_78_3004	tissue factor pathway inhibitor 2-like	5.66048	22.8191	2.01125	0.00216901	0.0364355	-1.77648	0.892798	1
GO:0000786	C	nucleosome	contig03654_1516_2032	histone h2a	2.27049	57.2206	4.65546	9.62e-06	0.000438765	12.5705	0.0182723	0.499929
GO:0003677	F	DNA binding	contig03654_1516_2032	histone h2a	2.27049	57.2206	4.65546	9.62e-06	0.000438765	12.5705	0.0182723	0.499929
GO:0005634	C	nucleus	contig03654_1516_2032	histone h2a	2.27049	57.2206	4.65546	9.62e-06	0.000438765	12.5705	0.0182723	0.499929
GO:0006281	P	DNA repair	contig03654_1516_2032	histone h2a	2.27049	57.2206	4.65546	9.62e-06	0.000438765	12.5705	0.0182723	0.499929
GO:0006310	P	DNA recombination	contig03654_1516_2032	histone h2a	2.27049	57.2206	4.65546	9.62e-06	0.000438765	12.5705	0.0182723	0.499929
GO:0006334	P	nucleosome assembly	contig03654_1516_2032	histone h2a	2.27049	57.2206	4.65546	9.62e-06	0.000438765	12.5705	0.0182723	0.499929
GO:0007126	P	meiosis	contig03654_1516_2032	histone h2a	2.27049	57.2206	4.65546	9.62e-06	0.000438765	12.5705	0.0182723	0.499929
GO:0006952	P	defense response	contig03728_3624_5865	iq calmodulin-binding motif family protein	5.10464	19.4718	1.93151	0.000683726	0.0155219	4.20755	0.381867	1
GO:0008284	P	positive regulation of cell proliferation	contig03728_3624_5865	iq calmodulin-binding motif family protein	5.10464	19.4718	1.93151	0.000683726	0.0155219	4.20755	0.381867	1
GO:0000226	P	microtubule cytoskeleton organization	contig03827_532_1056	conserved plasmodium protein	0.20384	357.302	10.7755	3.67e-13	9.35e-11	31.5173	5.01e-06	0.0012004
GO:0005737	C	cytoplasm	contig03827_532_1056	conserved plasmodium protein	0.20384	357.302	10.7755	3.67e-13	9.35e-11	31.5173	5.01e-06	0.0012004
GO:0005874	C	microtubule	contig03827_532_1056	conserved plasmodium protein	0.20384	357.302	10.7755	3.67e-13	9.35e-11	31.5173	5.01e-06	0.0012004
GO:0007155	P	cell adhesion	contig03827_532_1056	conserved plasmodium protein	0.20384	357.302	10.7755	3.67e-13	9.35e-11	31.5173	5.01e-06	0.0012004
GO:0008017	F	microtubule binding	contig03827_532_1056	conserved plasmodium protein	0.20384	357.302	10.7755	3.67e-13	9.35e-11	31.5173	5.01e-06	0.0012004
GO:0015031	P	protein transport	contig03827_532_1056	conserved plasmodium protein	0.20384	357.302	10.7755	3.67e-13	9.35e-11	31.5173	5.01e-06	0.0012004
GO:0043565	F	sequence-specific DNA binding	contig03827_532_1056	conserved plasmodium protein	0.20384	357.302	10.7755	3.67e-13	9.35e-11	31.5173	5.01e-06	0.0012004
GO:0044403	P	symbiosis, encompassing mutualism through parasitism	contig03827_532_1056	conserved plasmodium protein	0.20384	357.302	10.7755	3.67e-13	9.35e-11	31.5173	5.01e-06	0.0012004
GO:0005488	F	binding	contig03881_845_1203	small subunit processome component 20 homolog	5.15725	41.3217	3.00223	0.00233146	0.0380558	1.60621	0.548736	1
GO:0005975	P	carbohydrate metabolic process	contig04513_0_645	cellulase (glycosyl hydrolase family 5)	12.1586	242.986	4.32082	6.1e-06	0.000291028	13.4684	0.0169206	0.473601
GO:0016985	F	mannan endo-1,4-beta-mannosidase activity	contig04513_0_645	cellulase (glycosyl hydrolase family 5)	12.1586	242.986	4.32082	6.1e-06	0.000291028	13.4684	0.0169206	0.473601
GO:0046872	F	metal ion binding	contig04513_0_645	cellulase (glycosyl hydrolase family 5)	12.1586	242.986	4.32082	6.1e-06	0.000291028	13.4684	0.0169206	0.473601
GO:0004252	F	serine-type endopeptidase activity	contig04587_506_1099	a chain structural consequences of accommodation of four non- cognate amino-acid residues in the s1 pocket of bovine trypsin and chymotrypsin	0.199441	52.4594	8.0391	7.93e-11	1.06e-08	25.0447	0.000110462	0.00697106
GO:0005044	F	scavenger receptor activity	contig04587_506_1099	a chain structural consequences of accommodation of four non- cognate amino-acid residues in the s1 pocket of bovine trypsin and chymotrypsin	0.199441	52.4594	8.0391	7.93e-11	1.06e-08	25.0447	0.000110462	0.00697106
GO:0005615	C	extracellular space	contig04587_506_1099	a chain structural consequences of accommodation of four non- cognate amino-acid residues in the s1 pocket of bovine trypsin and chymotrypsin	0.199441	52.4594	8.0391	7.93e-11	1.06e-08	25.0447	0.000110462	0.00697106
GO:0006030	P	chitin metabolic process	contig04587_506_1099	a chain structural consequences of accommodation of four non- cognate amino-acid residues in the s1 pocket of bovine trypsin and chymotrypsin	0.199441	52.4594	8.0391	7.93e-11	1.06e-08	25.0447	0.000110462	0.00697106
GO:0006508	P	proteolysis	contig04587_506_1099	a chain structural consequences of accommodation of four non- cognate amino-acid residues in the s1 pocket of bovine trypsin and chymotrypsin	0.199441	52.4594	8.0391	7.93e-11	1.06e-08	25.0447	0.000110462	0.00697106
GO:0007586	P	digestion	contig04587_506_1099	a chain structural consequences of accommodation of four non- cognate amino-acid residues in the s1 pocket of bovine trypsin and chymotrypsin	0.199441	52.4594	8.0391	7.93e-11	1.06e-08	25.0447	0.000110462	0.00697106
GO:0008061	F	chitin binding	contig04587_506_1099	a chain structural consequences of accommodation of four non- cognate amino-acid residues in the s1 pocket of bovine trypsin and chymotrypsin	0.199441	52.4594	8.0391	7.93e-11	1.06e-08	25.0447	0.000110462	0.00697106
GO:0016021	C	integral to membrane	contig04587_506_1099	a chain structural consequences of accommodation of four non- cognate amino-acid residues in the s1 pocket of bovine trypsin and chymotrypsin	0.199441	52.4594	8.0391	7.93e-11	1.06e-08	25.0447	0.000110462	0.00697106
GO:0004177	F	aminopeptidase activity	contig04720_84_243	af521649_1aminopeptidase 1	8.37706	108.483	3.69489	0.000401963	0.0102817	No Test	No Test	No Test
GO:0006508	P	proteolysis	contig04720_84_243	af521649_1aminopeptidase 1	8.37706	108.483	3.69489	0.000401963	0.0102817	No Test	No Test	No Test
GO:0008237	F	metallopeptidase activity	contig04720_84_243	af521649_1aminopeptidase 1	8.37706	108.483	3.69489	0.000401963	0.0102817	No Test	No Test	No Test
GO:0008270	F	zinc ion binding	contig04720_84_243	af521649_1aminopeptidase 1	8.37706	108.483	3.69489	0.000401963	0.0102817	No Test	No Test	No Test
GO:0004568	F	chitinase activity	contig04792_3250_4015	chitinase 1	0.680474	22.0331	5.01699	1.39e-05	0.000612949	12.7135	0.0178621	0.493926
GO:0005576	C	extracellular region	contig04792_3250_4015	chitinase 1	0.680474	22.0331	5.01699	1.39e-05	0.000612949	12.7135	0.0178621	0.493926
GO:0006032	P	chitin catabolic process	contig04792_3250_4015	chitinase 1	0.680474	22.0331	5.01699	1.39e-05	0.000612949	12.7135	0.0178621	0.493926
GO:0008061	F	chitin binding	contig04792_3250_4015	chitinase 1	0.680474	22.0331	5.01699	1.39e-05	0.000612949	12.7135	0.0178621	0.493926
GO:0043169	F	cation binding	contig04792_3250_4015	chitinase 1	0.680474	22.0331	5.01699	1.39e-05	0.000612949	12.7135	0.0178621	0.493926
GO:0000416	P	positive regulation of histone H3-K36 methylation	contig05038_89_332	pax-interacting protein 1	7.94278	87.1497	3.45578	0.000435897	0.0109544	No Test	No Test	No Test
GO:0001570	P	vasculogenesis	contig05038_89_332	pax-interacting protein 1	7.94278	87.1497	3.45578	0.000435897	0.0109544	No Test	No Test	No Test
GO:0005515	F	protein binding	contig05038_89_332	pax-interacting protein 1	7.94278	87.1497	3.45578	0.000435897	0.0109544	No Test	No Test	No Test
GO:0006281	P	DNA repair	contig05038_89_332	pax-interacting protein 1	7.94278	87.1497	3.45578	0.000435897	0.0109544	No Test	No Test	No Test
GO:0010212	P	response to ionizing radiation	contig05038_89_332	pax-interacting protein 1	7.94278	87.1497	3.45578	0.000435897	0.0109544	No Test	No Test	No Test
GO:0016787	F	hydrolase activity	contig05038_89_332	pax-interacting protein 1	7.94278	87.1497	3.45578	0.000435897	0.0109544	No Test	No Test	No Test
GO:0030330	P	DNA damage response, signal transduction by p53 class mediator	contig05038_89_332	pax-interacting protein 1	7.94278	87.1497	3.45578	0.000435897	0.0109544	No Test	No Test	No Test
GO:0031398	P	positive regulation of protein ubiquitination	contig05038_89_332	pax-interacting protein 1	7.94278	87.1497	3.45578	0.000435897	0.0109544	No Test	No Test	No Test
GO:0035066	P	positive regulation of histone acetylation	contig05038_89_332	pax-interacting protein 1	7.94278	87.1497	3.45578	0.000435897	0.0109544	No Test	No Test	No Test
GO:0035097	C	histone methyltransferase complex	contig05038_89_332	pax-interacting protein 1	7.94278	87.1497	3.45578	0.000435897	0.0109544	No Test	No Test	No Test
GO:0043542	P	endothelial cell migration	contig05038_89_332	pax-interacting protein 1	7.94278	87.1497	3.45578	0.000435897	0.0109544	No Test	No Test	No Test
GO:0045830	P	positive regulation of isotype switching	contig05038_89_332	pax-interacting protein 1	7.94278	87.1497	3.45578	0.000435897	0.0109544	No Test	No Test	No Test
GO:0051571	P	positive regulation of histone H3-K4 methylation	contig05038_89_332	pax-interacting protein 1	7.94278	87.1497	3.45578	0.000435897	0.0109544	No Test	No Test	No Test
GO:0060261	P	positive regulation of transcription initiation from RNA polymerase II promoter	contig05038_89_332	pax-interacting protein 1	7.94278	87.1497	3.45578	0.000435897	0.0109544	No Test	No Test	No Test
GO:0060612	P	adipose tissue development	contig05038_89_332	pax-interacting protein 1	7.94278	87.1497	3.45578	0.000435897	0.0109544	No Test	No Test	No Test
GO:0060717	P	chorion development	contig05038_89_332	pax-interacting protein 1	7.94278	87.1497	3.45578	0.000435897	0.0109544	No Test	No Test	No Test
GO:0003676	F	nucleic acid binding	contig05115_481_1074	hnh nuclease	0.562987	25.6054	5.5072	5.38e-08	4.14e-06	18.2763	0.00263144	0.0988932
GO:0004519	F	endonuclease activity	contig05115_481_1074	hnh nuclease	0.562987	25.6054	5.5072	5.38e-08	4.14e-06	18.2763	0.00263144	0.0988932
GO:0009507	C	chloroplast	contig05115_481_1074	hnh nuclease	0.562987	25.6054	5.5072	5.38e-08	4.14e-06	18.2763	0.00263144	0.0988932
GO:0004222	F	metalloendopeptidase activity	contig05219_527_1296	protein	0.0355498	101.603	11.4808	6.54e-08	4.89e-06	36.3274	1.98e-06	0.000929655
GO:0006508	P	proteolysis	contig05219_527_1296	protein	0.0355498	101.603	11.4808	6.54e-08	4.89e-06	36.3274	1.98e-06	0.000929655
GO:0008270	F	zinc ion binding	contig05219_527_1296	protein	0.0355498	101.603	11.4808	6.54e-08	4.89e-06	36.3274	1.98e-06	0.000929655
GO:0016020	C	membrane	contig05219_527_1296	protein	0.0355498	101.603	11.4808	6.54e-08	4.89e-06	36.3274	1.98e-06	0.000929655
GO:0003746	F	translation elongation factor activity	contig05244_994_1269	elongation factor 2 kinase	0.365835	30.0412	6.3596	0.00149733	0.0276447	No Test	No Test	No Test
GO:0004686	F	elongation factor-2 kinase activity	contig05244_994_1269	elongation factor 2 kinase	0.365835	30.0412	6.3596	0.00149733	0.0276447	No Test	No Test	No Test
GO:0005524	F	ATP binding	contig05244_994_1269	elongation factor 2 kinase	0.365835	30.0412	6.3596	0.00149733	0.0276447	No Test	No Test	No Test
GO:0006414	P	translational elongation	contig05244_994_1269	elongation factor 2 kinase	0.365835	30.0412	6.3596	0.00149733	0.0276447	No Test	No Test	No Test
GO:0006468	P	protein amino acid phosphorylation	contig05244_994_1269	elongation factor 2 kinase	0.365835	30.0412	6.3596	0.00149733	0.0276447	No Test	No Test	No Test
GO:0004222	F	metalloendopeptidase activity	contig05305_0_1658	zn-dependent peptidase	0.0515861	7.51393	7.18644	0.00011259	No Test	25.173	0.000213296	0.0117468
GO:0004674	F	protein serine/threonine kinase activity	contig05305_0_1658	zn-dependent peptidase	0.0515861	7.51393	7.18644	0.00011259	No Test	25.173	0.000213296	0.0117468
GO:0005524	F	ATP binding	contig05305_0_1658	zn-dependent peptidase	0.0515861	7.51393	7.18644	0.00011259	No Test	25.173	0.000213296	0.0117468
GO:0006468	P	protein amino acid phosphorylation	contig05305_0_1658	zn-dependent peptidase	0.0515861	7.51393	7.18644	0.00011259	No Test	25.173	0.000213296	0.0117468
GO:0006508	P	proteolysis	contig05305_0_1658	zn-dependent peptidase	0.0515861	7.51393	7.18644	0.00011259	No Test	25.173	0.000213296	0.0117468
GO:0008270	F	zinc ion binding	contig05305_0_1658	zn-dependent peptidase	0.0515861	7.51393	7.18644	0.00011259	No Test	25.173	0.000213296	0.0117468
GO:0035556	N		contig05305_0_1658	zn-dependent peptidase	0.0515861	7.51393	7.18644	0.00011259	No Test	25.173	0.000213296	0.0117468
GO:0004792	F	thiosulfate sulfurtransferase activity	contig05469_1227_2223	zgc:162544 protein	1.97781	26.4135	3.7393	0.00142087	0.0265775	No Test	No Test	No Test
GO:0005743	C	mitochondrial inner membrane	contig05469_1227_2223	zgc:162544 protein	1.97781	26.4135	3.7393	0.00142087	0.0265775	No Test	No Test	No Test
GO:0005759	C	mitochondrial matrix	contig05469_1227_2223	zgc:162544 protein	1.97781	26.4135	3.7393	0.00142087	0.0265775	No Test	No Test	No Test
GO:0005886	C	plasma membrane	contig05469_1227_2223	zgc:162544 protein	1.97781	26.4135	3.7393	0.00142087	0.0265775	No Test	No Test	No Test
GO:0008272	P	sulfate transport	contig05469_1227_2223	zgc:162544 protein	1.97781	26.4135	3.7393	0.00142087	0.0265775	No Test	No Test	No Test
GO:0004888	F	transmembrane receptor activity	contig05538_447_1093	wd-40 repeat protein	0.725573	25.8226	5.15337	1.7e-06	9.15e-05	14.4134	0.0108425	0.332483
GO:0005524	F	ATP binding	contig05538_447_1093	wd-40 repeat protein	0.725573	25.8226	5.15337	1.7e-06	9.15e-05	14.4134	0.0108425	0.332483
GO:0006915	P	apoptosis	contig05538_447_1093	wd-40 repeat protein	0.725573	25.8226	5.15337	1.7e-06	9.15e-05	14.4134	0.0108425	0.332483
GO:0007165	P	signal transduction	contig05538_447_1093	wd-40 repeat protein	0.725573	25.8226	5.15337	1.7e-06	9.15e-05	14.4134	0.0108425	0.332483
GO:0031224	C	intrinsic to membrane	contig05538_447_1093	wd-40 repeat protein	0.725573	25.8226	5.15337	1.7e-06	9.15e-05	14.4134	0.0108425	0.332483
GO:0045087	P	innate immune response	contig05538_447_1093	wd-40 repeat protein	0.725573	25.8226	5.15337	1.7e-06	9.15e-05	14.4134	0.0108425	0.332483
GO:0015671	P	oxygen transport	contig05572_446_803	hypothetical protein BRAFLDRAFT_124630 [Branchiostoma floridae]	1.93583	39.6248	4.35538	4.22e-05	0.00160864	No Test	No Test	No Test
GO:0019825	F	oxygen binding	contig05572_446_803	hypothetical protein BRAFLDRAFT_124630 [Branchiostoma floridae]	1.93583	39.6248	4.35538	4.22e-05	0.00160864	No Test	No Test	No Test
GO:0020037	F	heme binding	contig05572_446_803	hypothetical protein BRAFLDRAFT_124630 [Branchiostoma floridae]	1.93583	39.6248	4.35538	4.22e-05	0.00160864	No Test	No Test	No Test
GO:0004177	F	aminopeptidase activity	contig05604_8_922	hydrolase family protein	31.032	4.97601	-2.6407	0.00339063	0.048541	-9.03107	0.0748334	1
GO:0006508	P	proteolysis	contig05604_8_922	hydrolase family protein	31.032	4.97601	-2.6407	0.00339063	0.048541	-9.03107	0.0748334	1
GO:0008239	F	dipeptidyl-peptidase activity	contig05604_8_922	hydrolase family protein	31.032	4.97601	-2.6407	0.00339063	0.048541	-9.03107	0.0748334	1
GO:0003677	F	DNA binding	contig05726_1984_2872	zinc finger protein	6.80756	76.9219	3.49819	0.000913208	0.0194896	8.76679	0.0775733	1
GO:0003700	F	transcription factor activity	contig05726_1984_2872	zinc finger protein	6.80756	76.9219	3.49819	0.000913208	0.0194896	8.76679	0.0775733	1
GO:0003713	F	transcription coactivator activity	contig05726_1984_2872	zinc finger protein	6.80756	76.9219	3.49819	0.000913208	0.0194896	8.76679	0.0775733	1
GO:0004386	F	helicase activity	contig05726_1984_2872	zinc finger protein	6.80756	76.9219	3.49819	0.000913208	0.0194896	8.76679	0.0775733	1
GO:0004842	F	ubiquitin-protein ligase activity	contig05726_1984_2872	zinc finger protein	6.80756	76.9219	3.49819	0.000913208	0.0194896	8.76679	0.0775733	1
GO:0005524	F	ATP binding	contig05726_1984_2872	zinc finger protein	6.80756	76.9219	3.49819	0.000913208	0.0194896	8.76679	0.0775733	1
GO:0005737	C	cytoplasm	contig05726_1984_2872	zinc finger protein	6.80756	76.9219	3.49819	0.000913208	0.0194896	8.76679	0.0775733	1
GO:0008270	F	zinc ion binding	contig05726_1984_2872	zinc finger protein	6.80756	76.9219	3.49819	0.000913208	0.0194896	8.76679	0.0775733	1
GO:0016605	C	PML body	contig05726_1984_2872	zinc finger protein	6.80756	76.9219	3.49819	0.000913208	0.0194896	8.76679	0.0775733	1
GO:0017025	F	TATA-binding protein binding	contig05726_1984_2872	zinc finger protein	6.80756	76.9219	3.49819	0.000913208	0.0194896	8.76679	0.0775733	1
GO:0030521	P	androgen receptor signaling pathway	contig05726_1984_2872	zinc finger protein	6.80756	76.9219	3.49819	0.000913208	0.0194896	8.76679	0.0775733	1
GO:0031491	F	nucleosome binding	contig05726_1984_2872	zinc finger protein	6.80756	76.9219	3.49819	0.000913208	0.0194896	8.76679	0.0775733	1
GO:0032184	F	SUMO polymer binding	contig05726_1984_2872	zinc finger protein	6.80756	76.9219	3.49819	0.000913208	0.0194896	8.76679	0.0775733	1
GO:0043161	P	proteasomal ubiquitin-dependent protein catabolic process	contig05726_1984_2872	zinc finger protein	6.80756	76.9219	3.49819	0.000913208	0.0194896	8.76679	0.0775733	1
GO:0045944	P	positive regulation of transcription from RNA polymerase II promoter	contig05726_1984_2872	zinc finger protein	6.80756	76.9219	3.49819	0.000913208	0.0194896	8.76679	0.0775733	1
GO:0046685	P	response to arsenic	contig05726_1984_2872	zinc finger protein	6.80756	76.9219	3.49819	0.000913208	0.0194896	8.76679	0.0775733	1
GO:0050681	F	androgen receptor binding	contig05726_1984_2872	zinc finger protein	6.80756	76.9219	3.49819	0.000913208	0.0194896	8.76679	0.0775733	1
GO:0051865	P	protein autoubiquitination	contig05726_1984_2872	zinc finger protein	6.80756	76.9219	3.49819	0.000913208	0.0194896	8.76679	0.0775733	1
GO:0070534	P	protein K63-linked ubiquitination	contig05726_1984_2872	zinc finger protein	6.80756	76.9219	3.49819	0.000913208	0.0194896	8.76679	0.0775733	1
GO:0070936	P	protein K48-linked ubiquitination	contig05726_1984_2872	zinc finger protein	6.80756	76.9219	3.49819	0.000913208	0.0194896	8.76679	0.0775733	1
GO:0070979	P	protein K11-linked ubiquitination	contig05726_1984_2872	zinc finger protein	6.80756	76.9219	3.49819	0.000913208	0.0194896	8.76679	0.0775733	1
GO:0085020	N		contig05726_1984_2872	zinc finger protein	6.80756	76.9219	3.49819	0.000913208	0.0194896	8.76679	0.0775733	1
GO:0090169	P	regulation of spindle assembly	contig05726_1984_2872	zinc finger protein	6.80756	76.9219	3.49819	0.000913208	0.0194896	8.76679	0.0775733	1
GO:0090234	P	regulation of kinetochore assembly	contig05726_1984_2872	zinc finger protein	6.80756	76.9219	3.49819	0.000913208	0.0194896	8.76679	0.0775733	1
GO:0003824	F	catalytic activity	contig06026_643_1588	trehalose 6-phosphate synthase	0.356604	25.8559	6.18003	8.11e-07	4.7e-05	No Test	No Test	No Test
GO:0005992	P	trehalose biosynthetic process	contig06026_643_1588	trehalose 6-phosphate synthase	0.356604	25.8559	6.18003	8.11e-07	4.7e-05	No Test	No Test	No Test
GO:0002119	P	nematode larval development	contig06067_19_1822	ifa-1	6.32767	645.852	6.67338	2.94e-08	2.38e-06	17.6619	0.00169025	0.06894
GO:0005198	F	structural molecule activity	contig06067_19_1822	ifa-1	6.32767	645.852	6.67338	2.94e-08	2.38e-06	17.6619	0.00169025	0.06894
GO:0005515	F	protein binding	contig06067_19_1822	ifa-1	6.32767	645.852	6.67338	2.94e-08	2.38e-06	17.6619	0.00169025	0.06894
GO:0005882	C	intermediate filament	contig06067_19_1822	ifa-1	6.32767	645.852	6.67338	2.94e-08	2.38e-06	17.6619	0.00169025	0.06894
GO:0006898	P	receptor-mediated endocytosis	contig06067_19_1822	ifa-1	6.32767	645.852	6.67338	2.94e-08	2.38e-06	17.6619	0.00169025	0.06894
GO:0007126	P	meiosis	contig06067_19_1822	ifa-1	6.32767	645.852	6.67338	2.94e-08	2.38e-06	17.6619	0.00169025	0.06894
GO:0009792	P	embryonic development ending in birth or egg hatching	contig06067_19_1822	ifa-1	6.32767	645.852	6.67338	2.94e-08	2.38e-06	17.6619	0.00169025	0.06894
GO:0010171	P	body morphogenesis	contig06067_19_1822	ifa-1	6.32767	645.852	6.67338	2.94e-08	2.38e-06	17.6619	0.00169025	0.06894
GO:0018996	P	molting cycle, collagen and cuticulin-based cuticle	contig06067_19_1822	ifa-1	6.32767	645.852	6.67338	2.94e-08	2.38e-06	17.6619	0.00169025	0.06894
GO:0040010	P	positive regulation of growth rate	contig06067_19_1822	ifa-1	6.32767	645.852	6.67338	2.94e-08	2.38e-06	17.6619	0.00169025	0.06894
GO:0040011	P	locomotion	contig06067_19_1822	ifa-1	6.32767	645.852	6.67338	2.94e-08	2.38e-06	17.6619	0.00169025	0.06894
GO:0004867	F	serine-type endopeptidase inhibitor activity	contig06126_1797_2258	Hypothetical protein CBG18270 [Caenorhabditis briggsae]	0.249722	105.081	8.71696	4e-08	3.16e-06	25.0932	9.96e-05	0.00648353
GO:0005249	F	voltage-gated potassium channel activity	contig06134_314_1014	protein	0.721788	25.7402	5.15631	4.06e-05	0.00155837	No Test	No Test	No Test
GO:0006813	P	potassium ion transport	contig06134_314_1014	protein	0.721788	25.7402	5.15631	4.06e-05	0.00155837	No Test	No Test	No Test
GO:0008076	C	voltage-gated potassium channel complex	contig06134_314_1014	protein	0.721788	25.7402	5.15631	4.06e-05	0.00155837	No Test	No Test	No Test
GO:0008270	F	zinc ion binding	contig06134_314_1014	protein	0.721788	25.7402	5.15631	4.06e-05	0.00155837	No Test	No Test	No Test
GO:0004601	F	peroxidase activity	contig06344_0_415	peroxiredoxin- mitochondrial precursor	1.39508	1698.26	10.2495	4.15e-14	1.55e-11	29.7244	9.25e-06	0.00161803
GO:0005739	C	mitochondrion	contig06344_0_415	peroxiredoxin- mitochondrial precursor	1.39508	1698.26	10.2495	4.15e-14	1.55e-11	29.7244	9.25e-06	0.00161803
GO:0005777	C	peroxisome	contig06344_0_415	peroxiredoxin- mitochondrial precursor	1.39508	1698.26	10.2495	4.15e-14	1.55e-11	29.7244	9.25e-06	0.00161803
GO:0006954	P	inflammatory response	contig06344_0_415	peroxiredoxin- mitochondrial precursor	1.39508	1698.26	10.2495	4.15e-14	1.55e-11	29.7244	9.25e-06	0.00161803
GO:0034614	P	cellular response to reactive oxygen species	contig06344_0_415	peroxiredoxin- mitochondrial precursor	1.39508	1698.26	10.2495	4.15e-14	1.55e-11	29.7244	9.25e-06	0.00161803
GO:0043027	F	caspase inhibitor activity	contig06344_0_415	peroxiredoxin- mitochondrial precursor	1.39508	1698.26	10.2495	4.15e-14	1.55e-11	29.7244	9.25e-06	0.00161803
GO:0043066	P	negative regulation of apoptosis	contig06344_0_415	peroxiredoxin- mitochondrial precursor	1.39508	1698.26	10.2495	4.15e-14	1.55e-11	29.7244	9.25e-06	0.00161803
GO:0043154	P	negative regulation of caspase activity	contig06344_0_415	peroxiredoxin- mitochondrial precursor	1.39508	1698.26	10.2495	4.15e-14	1.55e-11	29.7244	9.25e-06	0.00161803
GO:0044445	C	cytosolic part	contig06344_0_415	peroxiredoxin- mitochondrial precursor	1.39508	1698.26	10.2495	4.15e-14	1.55e-11	29.7244	9.25e-06	0.00161803
GO:0045454	P	cell redox homeostasis	contig06344_0_415	peroxiredoxin- mitochondrial precursor	1.39508	1698.26	10.2495	4.15e-14	1.55e-11	29.7244	9.25e-06	0.00161803
GO:0051920	F	peroxiredoxin activity	contig06344_0_415	peroxiredoxin- mitochondrial precursor	1.39508	1698.26	10.2495	4.15e-14	1.55e-11	29.7244	9.25e-06	0.00161803
GO:0055114	P	oxidation reduction	contig06344_0_415	peroxiredoxin- mitochondrial precursor	1.39508	1698.26	10.2495	4.15e-14	1.55e-11	29.7244	9.25e-06	0.00161803
GO:0016021	C	integral to membrane	contig06526_2_1743	mgc80281 protein	0.218383	77.3326	8.46807	0	0	24.8608	0.000105139	0.00671433
GO:0003824	F	catalytic activity	contig06593_2662_4237	radical s-adenosyl methionine domain-containing protein 2	12.5144	178.918	3.83764	6.86e-07	4.03e-05	10.588	0.0459358	1
GO:0003824	F	catalytic activity	contig06593_2662_4237	radical s-adenosyl methionine domain-containing protein 2	1.14217	35.8699	4.97292	4.03e-06	0.00020139	13.4322	0.0130469	0.38448
GO:0005783	C	endoplasmic reticulum	contig06593_2662_4237	radical s-adenosyl methionine domain-containing protein 2	12.5144	178.918	3.83764	6.86e-07	4.03e-05	10.588	0.0459358	1
GO:0005783	C	endoplasmic reticulum	contig06593_2662_4237	radical s-adenosyl methionine domain-containing protein 2	1.14217	35.8699	4.97292	4.03e-06	0.00020139	13.4322	0.0130469	0.38448
GO:0008152	P	metabolic process	contig06593_2662_4237	radical s-adenosyl methionine domain-containing protein 2	12.5144	178.918	3.83764	6.86e-07	4.03e-05	10.588	0.0459358	1
GO:0008152	P	metabolic process	contig06593_2662_4237	radical s-adenosyl methionine domain-containing protein 2	1.14217	35.8699	4.97292	4.03e-06	0.00020139	13.4322	0.0130469	0.38448
GO:0009615	P	response to virus	contig06593_2662_4237	radical s-adenosyl methionine domain-containing protein 2	12.5144	178.918	3.83764	6.86e-07	4.03e-05	10.588	0.0459358	1
GO:0009615	P	response to virus	contig06593_2662_4237	radical s-adenosyl methionine domain-containing protein 2	1.14217	35.8699	4.97292	4.03e-06	0.00020139	13.4322	0.0130469	0.38448
GO:0046872	F	metal ion binding	contig06593_2662_4237	radical s-adenosyl methionine domain-containing protein 2	12.5144	178.918	3.83764	6.86e-07	4.03e-05	10.588	0.0459358	1
GO:0046872	F	metal ion binding	contig06593_2662_4237	radical s-adenosyl methionine domain-containing protein 2	1.14217	35.8699	4.97292	4.03e-06	0.00020139	13.4322	0.0130469	0.38448
GO:0051536	F	iron-sulfur cluster binding	contig06593_2662_4237	radical s-adenosyl methionine domain-containing protein 2	12.5144	178.918	3.83764	6.86e-07	4.03e-05	10.588	0.0459358	1
GO:0051536	F	iron-sulfur cluster binding	contig06593_2662_4237	radical s-adenosyl methionine domain-containing protein 2	1.14217	35.8699	4.97292	4.03e-06	0.00020139	13.4322	0.0130469	0.38448
GO:0004601	F	peroxidase activity	contig06919_0_448	scp-like extracellular protein	0.762994	25.1969	5.04543	3.81e-06	0.000192697	14.1152	0.0113326	0.344196
GO:0006979	P	response to oxidative stress	contig06919_0_448	scp-like extracellular protein	0.762994	25.1969	5.04543	3.81e-06	0.000192697	14.1152	0.0113326	0.344196
GO:0016614	F	oxidoreductase activity, acting on CH-OH group of donors	contig06919_0_448	scp-like extracellular protein	0.762994	25.1969	5.04543	3.81e-06	0.000192697	14.1152	0.0113326	0.344196
GO:0020037	F	heme binding	contig06919_0_448	scp-like extracellular protein	0.762994	25.1969	5.04543	3.81e-06	0.000192697	14.1152	0.0113326	0.344196
GO:0050660	F	FAD binding	contig06919_0_448	scp-like extracellular protein	0.762994	25.1969	5.04543	3.81e-06	0.000192697	14.1152	0.0113326	0.344196
GO:0055114	P	oxidation reduction	contig06919_0_448	scp-like extracellular protein	0.762994	25.1969	5.04543	3.81e-06	0.000192697	14.1152	0.0113326	0.344196
GO:0004674	F	protein serine/threonine kinase activity	contig07117_853_1273	serine threonine protein kinase araf	0.153792	13.9061	6.4986	0.000368356	No Test	21.7887	0.00105368	0.0461445
GO:0005057	F	receptor signaling protein activity	contig07117_853_1273	serine threonine protein kinase araf	0.153792	13.9061	6.4986	0.000368356	No Test	21.7887	0.00105368	0.0461445
GO:0005524	F	ATP binding	contig07117_853_1273	serine threonine protein kinase araf	0.153792	13.9061	6.4986	0.000368356	No Test	21.7887	0.00105368	0.0461445
GO:0006468	P	protein amino acid phosphorylation	contig07117_853_1273	serine threonine protein kinase araf	0.153792	13.9061	6.4986	0.000368356	No Test	21.7887	0.00105368	0.0461445
GO:0035556	N		contig07117_853_1273	serine threonine protein kinase araf	0.153792	13.9061	6.4986	0.000368356	No Test	21.7887	0.00105368	0.0461445
GO:0046872	F	metal ion binding	contig07117_853_1273	serine threonine protein kinase araf	0.153792	13.9061	6.4986	0.000368356	No Test	21.7887	0.00105368	0.0461445
GO:0004568	F	chitinase activity	contig07170_217_1532	chitinase-3-like protein 1 precursor	0.208251	37.0568	7.47527	9.17e-09	8.23e-07	20.166	0.000606458	0.0285697
GO:0005529	F	sugar binding	contig07170_217_1532	chitinase-3-like protein 1 precursor	0.208251	37.0568	7.47527	9.17e-09	8.23e-07	20.166	0.000606458	0.0285697
GO:0005615	C	extracellular space	contig07170_217_1532	chitinase-3-like protein 1 precursor	0.208251	37.0568	7.47527	9.17e-09	8.23e-07	20.166	0.000606458	0.0285697
GO:0006032	P	chitin catabolic process	contig07170_217_1532	chitinase-3-like protein 1 precursor	0.208251	37.0568	7.47527	9.17e-09	8.23e-07	20.166	0.000606458	0.0285697
GO:0008061	F	chitin binding	contig07170_217_1532	chitinase-3-like protein 1 precursor	0.208251	37.0568	7.47527	9.17e-09	8.23e-07	20.166	0.000606458	0.0285697
GO:0019028	C	viral capsid	contig07170_217_1532	chitinase-3-like protein 1 precursor	0.208251	37.0568	7.47527	9.17e-09	8.23e-07	20.166	0.000606458	0.0285697
GO:0043169	F	cation binding	contig07170_217_1532	chitinase-3-like protein 1 precursor	0.208251	37.0568	7.47527	9.17e-09	8.23e-07	20.166	0.000606458	0.0285697
GO:0071347	P	cellular response to interleukin-1	contig07170_217_1532	chitinase-3-like protein 1 precursor	0.208251	37.0568	7.47527	9.17e-09	8.23e-07	20.166	0.000606458	0.0285697
GO:0071356	P	cellular response to tumor necrosis factor	contig07170_217_1532	chitinase-3-like protein 1 precursor	0.208251	37.0568	7.47527	9.17e-09	8.23e-07	20.166	0.000606458	0.0285697
GO:0005212	F	structural constituent of eye lens	contig07223_3339_3743	prostaglandin d synthase-like	2.48991	4482.89	10.8141	4.44e-16	4.68e-13	32.5519	2.5e-06	0.000984117
GO:0016740	F	transferase activity	contig07223_3339_3743	prostaglandin d synthase-like	2.48991	4482.89	10.8141	4.44e-16	4.68e-13	32.5519	2.5e-06	0.000984117
GO:0004177	F	aminopeptidase activity	contig07453_1882_2228	thyrotropin-releasing hormone-degrading ectoenzyme	2.46556	22.8088	3.2096	0.00120095	0.0235814	No Test	No Test	No Test
GO:0006508	P	proteolysis	contig07453_1882_2228	thyrotropin-releasing hormone-degrading ectoenzyme	2.46556	22.8088	3.2096	0.00120095	0.0235814	No Test	No Test	No Test
GO:0008237	F	metallopeptidase activity	contig07453_1882_2228	thyrotropin-releasing hormone-degrading ectoenzyme	2.46556	22.8088	3.2096	0.00120095	0.0235814	No Test	No Test	No Test
GO:0008270	F	zinc ion binding	contig07453_1882_2228	thyrotropin-releasing hormone-degrading ectoenzyme	2.46556	22.8088	3.2096	0.00120095	0.0235814	No Test	No Test	No Test
GO:0016021	C	integral to membrane	contig07453_1882_2228	thyrotropin-releasing hormone-degrading ectoenzyme	2.46556	22.8088	3.2096	0.00120095	0.0235814	No Test	No Test	No Test
GO:0000242	C	pericentriolar material	contig07689_1135_1444	hook homolog 3	1.95999	42.6317	4.443	2.71e-05	0.00111068	No Test	No Test	No Test
GO:0005801	C	cis-Golgi network	contig07689_1135_1444	hook homolog 3	1.95999	42.6317	4.443	2.71e-05	0.00111068	No Test	No Test	No Test
GO:0005874	C	microtubule	contig07689_1135_1444	hook homolog 3	1.95999	42.6317	4.443	2.71e-05	0.00111068	No Test	No Test	No Test
GO:0007032	P	endosome organization	contig07689_1135_1444	hook homolog 3	1.95999	42.6317	4.443	2.71e-05	0.00111068	No Test	No Test	No Test
GO:0007040	P	lysosome organization	contig07689_1135_1444	hook homolog 3	1.95999	42.6317	4.443	2.71e-05	0.00111068	No Test	No Test	No Test
GO:0008017	F	microtubule binding	contig07689_1135_1444	hook homolog 3	1.95999	42.6317	4.443	2.71e-05	0.00111068	No Test	No Test	No Test
GO:0008333	P	endosome to lysosome transport	contig07689_1135_1444	hook homolog 3	1.95999	42.6317	4.443	2.71e-05	0.00111068	No Test	No Test	No Test
GO:0015031	P	protein transport	contig07689_1135_1444	hook homolog 3	1.95999	42.6317	4.443	2.71e-05	0.00111068	No Test	No Test	No Test
GO:0022027	P	interkinetic nuclear migration	contig07689_1135_1444	hook homolog 3	1.95999	42.6317	4.443	2.71e-05	0.00111068	No Test	No Test	No Test
GO:0031122	P	cytoplasmic microtubule organization	contig07689_1135_1444	hook homolog 3	1.95999	42.6317	4.443	2.71e-05	0.00111068	No Test	No Test	No Test
GO:0034453	P	microtubule anchoring	contig07689_1135_1444	hook homolog 3	1.95999	42.6317	4.443	2.71e-05	0.00111068	No Test	No Test	No Test
GO:0042802	F	identical protein binding	contig07689_1135_1444	hook homolog 3	1.95999	42.6317	4.443	2.71e-05	0.00111068	No Test	No Test	No Test
GO:0045022	P	early endosome to late endosome transport	contig07689_1135_1444	hook homolog 3	1.95999	42.6317	4.443	2.71e-05	0.00111068	No Test	No Test	No Test
GO:0050768	P	negative regulation of neurogenesis	contig07689_1135_1444	hook homolog 3	1.95999	42.6317	4.443	2.71e-05	0.00111068	No Test	No Test	No Test
GO:0051645	P	Golgi localization	contig07689_1135_1444	hook homolog 3	1.95999	42.6317	4.443	2.71e-05	0.00111068	No Test	No Test	No Test
GO:0070695	C	FHF complex	contig07689_1135_1444	hook homolog 3	1.95999	42.6317	4.443	2.71e-05	0.00111068	No Test	No Test	No Test
GO:0071539	P	protein localization to centrosome	contig07689_1135_1444	hook homolog 3	1.95999	42.6317	4.443	2.71e-05	0.00111068	No Test	No Test	No Test
GO:0005509	F	calcium ion binding	contig07785_349_856	calmodulin 2	0.737229	106.923	7.18024	1.69e-11	2.81e-09	23.5905	0.0002031	0.0114097
GO:0009507	C	chloroplast	contig07865_91_1361	chlorophyllase 2	9.4429	116.465	3.62453	0.000157482	0.00489913	11.1847	0.0380883	0.879841
GO:0015996	P	chlorophyll catabolic process	contig07865_91_1361	chlorophyllase 2	9.4429	116.465	3.62453	0.000157482	0.00489913	11.1847	0.0380883	0.879841
GO:0047746	F	chlorophyllase activity	contig07865_91_1361	chlorophyllase 2	9.4429	116.465	3.62453	0.000157482	0.00489913	11.1847	0.0380883	0.879841
GO:0001510	P	RNA methylation	contig07878_1432_2267	rna group 3	2.72277	39.976	3.87599	0.00125424	0.0242735	No Test	No Test	No Test
GO:0003723	F	RNA binding	contig07878_1432_2267	rna group 3	2.72277	39.976	3.87599	0.00125424	0.0242735	No Test	No Test	No Test
GO:0006396	P	RNA processing	contig07878_1432_2267	rna group 3	2.72277	39.976	3.87599	0.00125424	0.0242735	No Test	No Test	No Test
GO:0008173	F	RNA methyltransferase activity	contig07878_1432_2267	rna group 3	2.72277	39.976	3.87599	0.00125424	0.0242735	No Test	No Test	No Test
GO:0004721	F	phosphoprotein phosphatase activity	contig07932_0_220	selenium binding protein	3.69914	3572.51	9.91553	5.46e-14	1.87e-11	29.4848	9.48e-06	0.00163697
GO:0005634	C	nucleus	contig07932_0_220	selenium binding protein	3.69914	3572.51	9.91553	5.46e-14	1.87e-11	29.4848	9.48e-06	0.00163697
GO:0005829	C	cytosol	contig07932_0_220	selenium binding protein	3.69914	3572.51	9.91553	5.46e-14	1.87e-11	29.4848	9.48e-06	0.00163697
GO:0008430	F	selenium binding	contig07932_0_220	selenium binding protein	3.69914	3572.51	9.91553	5.46e-14	1.87e-11	29.4848	9.48e-06	0.00163697
GO:0008643	P	carbohydrate transport	contig07932_0_220	selenium binding protein	3.69914	3572.51	9.91553	5.46e-14	1.87e-11	29.4848	9.48e-06	0.00163697
GO:0015031	P	protein transport	contig07932_0_220	selenium binding protein	3.69914	3572.51	9.91553	5.46e-14	1.87e-11	29.4848	9.48e-06	0.00163697
GO:0016020	C	membrane	contig07932_0_220	selenium binding protein	3.69914	3572.51	9.91553	5.46e-14	1.87e-11	29.4848	9.48e-06	0.00163697
GO:0045735	F	nutrient reservoir activity	contig07932_0_220	selenium binding protein	3.69914	3572.51	9.91553	5.46e-14	1.87e-11	29.4848	9.48e-06	0.00163697
GO:0005215	F	transporter activity	contig07994_20_889	fatty acid binding protein a	15.297	114.452	2.90342	0.00261653	0.0409698	7.84048	0.118515	1
GO:0005504	F	fatty acid binding	contig07994_20_889	fatty acid binding protein a	15.297	114.452	2.90342	0.00261653	0.0409698	7.84048	0.118515	1
GO:0005737	C	cytoplasm	contig07994_20_889	fatty acid binding protein a	15.297	114.452	2.90342	0.00261653	0.0409698	7.84048	0.118515	1
GO:0006810	P	transport	contig07994_20_889	fatty acid binding protein a	15.297	114.452	2.90342	0.00261653	0.0409698	7.84048	0.118515	1
GO:0004888	F	transmembrane receptor activity	contig08199_470_1512	ribosome assembly protein 4	0.232224	75.1379	8.33788	3.62e-11	5.24e-09	23.5281	0.000149227	0.00893293
GO:0005524	F	ATP binding	contig08199_470_1512	ribosome assembly protein 4	0.232224	75.1379	8.33788	3.62e-11	5.24e-09	23.5281	0.000149227	0.00893293
GO:0007165	P	signal transduction	contig08199_470_1512	ribosome assembly protein 4	0.232224	75.1379	8.33788	3.62e-11	5.24e-09	23.5281	0.000149227	0.00893293
GO:0016874	F	ligase activity	contig08199_470_1512	ribosome assembly protein 4	0.232224	75.1379	8.33788	3.62e-11	5.24e-09	23.5281	0.000149227	0.00893293
GO:0031224	C	intrinsic to membrane	contig08199_470_1512	ribosome assembly protein 4	0.232224	75.1379	8.33788	3.62e-11	5.24e-09	23.5281	0.000149227	0.00893293
GO:0045087	P	innate immune response	contig08199_470_1512	ribosome assembly protein 4	0.232224	75.1379	8.33788	3.62e-11	5.24e-09	23.5281	0.000149227	0.00893293
GO:0004656	F	procollagen-proline 4-dioxygenase activity	contig08307_0_1749	cytadherence-associated protein hlp2	5.55546	888.759	7.32174	7.67e-07	4.49e-05	19.4054	0.000779258	0.035522
GO:0004674	F	protein serine/threonine kinase activity	contig08307_0_1749	cytadherence-associated protein hlp2	5.55546	888.759	7.32174	7.67e-07	4.49e-05	19.4054	0.000779258	0.035522
GO:0004871	F	signal transducer activity	contig08307_0_1749	cytadherence-associated protein hlp2	5.55546	888.759	7.32174	7.67e-07	4.49e-05	19.4054	0.000779258	0.035522
GO:0005524	F	ATP binding	contig08307_0_1749	cytadherence-associated protein hlp2	5.55546	888.759	7.32174	7.67e-07	4.49e-05	19.4054	0.000779258	0.035522
GO:0005694	C	chromosome	contig08307_0_1749	cytadherence-associated protein hlp2	5.55546	888.759	7.32174	7.67e-07	4.49e-05	19.4054	0.000779258	0.035522
GO:0006468	P	protein amino acid phosphorylation	contig08307_0_1749	cytadherence-associated protein hlp2	5.55546	888.759	7.32174	7.67e-07	4.49e-05	19.4054	0.000779258	0.035522
GO:0007165	P	signal transduction	contig08307_0_1749	cytadherence-associated protein hlp2	5.55546	888.759	7.32174	7.67e-07	4.49e-05	19.4054	0.000779258	0.035522
GO:0009306	P	protein secretion	contig08307_0_1749	cytadherence-associated protein hlp2	5.55546	888.759	7.32174	7.67e-07	4.49e-05	19.4054	0.000779258	0.035522
GO:0009405	P	pathogenesis	contig08307_0_1749	cytadherence-associated protein hlp2	5.55546	888.759	7.32174	7.67e-07	4.49e-05	19.4054	0.000779258	0.035522
GO:0016021	C	integral to membrane	contig08307_0_1749	cytadherence-associated protein hlp2	5.55546	888.759	7.32174	7.67e-07	4.49e-05	19.4054	0.000779258	0.035522
GO:0020035	P	cytoadherence to microvasculature, mediated by parasite protein	contig08307_0_1749	cytadherence-associated protein hlp2	5.55546	888.759	7.32174	7.67e-07	4.49e-05	19.4054	0.000779258	0.035522
GO:0032440	F	2-alkenal reductase activity	contig08307_0_1749	cytadherence-associated protein hlp2	5.55546	888.759	7.32174	7.67e-07	4.49e-05	19.4054	0.000779258	0.035522
GO:0051276	P	chromosome organization	contig08307_0_1749	cytadherence-associated protein hlp2	5.55546	888.759	7.32174	7.67e-07	4.49e-05	19.4054	0.000779258	0.035522
GO:0055114	P	oxidation reduction	contig08307_0_1749	cytadherence-associated protein hlp2	5.55546	888.759	7.32174	7.67e-07	4.49e-05	19.4054	0.000779258	0.035522
GO:0008430	F	selenium binding	contig08341_1_902	selenium-binding protein	0.516051	231.188	8.80734	7.18e-12	1.3e-09	25.0149	7.71e-05	0.00538636
GO:0003677	F	DNA binding	contig08427_15_188	-like protein subfamily c member partial	5.92197	111.697	4.23737	0.00162983	0.0294843	No Test	No Test	No Test
GO:0005524	F	ATP binding	contig08427_15_188	-like protein subfamily c member partial	5.92197	111.697	4.23737	0.00162983	0.0294843	No Test	No Test	No Test
GO:0005634	C	nucleus	contig08427_15_188	-like protein subfamily c member partial	5.92197	111.697	4.23737	0.00162983	0.0294843	No Test	No Test	No Test
GO:0005739	C	mitochondrion	contig08427_15_188	-like protein subfamily c member partial	5.92197	111.697	4.23737	0.00162983	0.0294843	No Test	No Test	No Test
GO:0006281	P	DNA repair	contig08427_15_188	-like protein subfamily c member partial	5.92197	111.697	4.23737	0.00162983	0.0294843	No Test	No Test	No Test
GO:0006457	P	protein folding	contig08427_15_188	-like protein subfamily c member partial	5.92197	111.697	4.23737	0.00162983	0.0294843	No Test	No Test	No Test
GO:0008219	P	cell death	contig08427_15_188	-like protein subfamily c member partial	5.92197	111.697	4.23737	0.00162983	0.0294843	No Test	No Test	No Test
GO:0030424	C	axon	contig08427_15_188	-like protein subfamily c member partial	5.92197	111.697	4.23737	0.00162983	0.0294843	No Test	No Test	No Test
GO:0030425	C	dendrite	contig08427_15_188	-like protein subfamily c member partial	5.92197	111.697	4.23737	0.00162983	0.0294843	No Test	No Test	No Test
GO:0030544	F	Hsp70 protein binding	contig08427_15_188	-like protein subfamily c member partial	5.92197	111.697	4.23737	0.00162983	0.0294843	No Test	No Test	No Test
GO:0050750	F	low-density lipoprotein receptor binding	contig08427_15_188	-like protein subfamily c member partial	5.92197	111.697	4.23737	0.00162983	0.0294843	No Test	No Test	No Test
GO:0051087	F	chaperone binding	contig08427_15_188	-like protein subfamily c member partial	5.92197	111.697	4.23737	0.00162983	0.0294843	No Test	No Test	No Test
GO:0070628	F	proteasome binding	contig08427_15_188	-like protein subfamily c member partial	5.92197	111.697	4.23737	0.00162983	0.0294843	No Test	No Test	No Test
GO:0070852	C	cell body fiber	contig08427_15_188	-like protein subfamily c member partial	5.92197	111.697	4.23737	0.00162983	0.0294843	No Test	No Test	No Test
GO:0090084	P	negative regulation of inclusion body assembly	contig08427_15_188	-like protein subfamily c member partial	5.92197	111.697	4.23737	0.00162983	0.0294843	No Test	No Test	No Test
GO:0005524	F	ATP binding	contig08428_0_541	-like protein subfamily c member partial	1.33269	22.2068	4.05859	0.000776512	0.0170067	No Test	No Test	No Test
GO:0005634	C	nucleus	contig08428_0_541	-like protein subfamily c member partial	1.33269	22.2068	4.05859	0.000776512	0.0170067	No Test	No Test	No Test
GO:0005739	C	mitochondrion	contig08428_0_541	-like protein subfamily c member partial	1.33269	22.2068	4.05859	0.000776512	0.0170067	No Test	No Test	No Test
GO:0006457	P	protein folding	contig08428_0_541	-like protein subfamily c member partial	1.33269	22.2068	4.05859	0.000776512	0.0170067	No Test	No Test	No Test
GO:0008219	P	cell death	contig08428_0_541	-like protein subfamily c member partial	1.33269	22.2068	4.05859	0.000776512	0.0170067	No Test	No Test	No Test
GO:0030424	C	axon	contig08428_0_541	-like protein subfamily c member partial	1.33269	22.2068	4.05859	0.000776512	0.0170067	No Test	No Test	No Test
GO:0030425	C	dendrite	contig08428_0_541	-like protein subfamily c member partial	1.33269	22.2068	4.05859	0.000776512	0.0170067	No Test	No Test	No Test
GO:0030544	F	Hsp70 protein binding	contig08428_0_541	-like protein subfamily c member partial	1.33269	22.2068	4.05859	0.000776512	0.0170067	No Test	No Test	No Test
GO:0051087	F	chaperone binding	contig08428_0_541	-like protein subfamily c member partial	1.33269	22.2068	4.05859	0.000776512	0.0170067	No Test	No Test	No Test
GO:0070628	F	proteasome binding	contig08428_0_541	-like protein subfamily c member partial	1.33269	22.2068	4.05859	0.000776512	0.0170067	No Test	No Test	No Test
GO:0070852	C	cell body fiber	contig08428_0_541	-like protein subfamily c member partial	1.33269	22.2068	4.05859	0.000776512	0.0170067	No Test	No Test	No Test
GO:0090084	P	negative regulation of inclusion body assembly	contig08428_0_541	-like protein subfamily c member partial	1.33269	22.2068	4.05859	0.000776512	0.0170067	No Test	No Test	No Test
GO:0050236	F	pyridoxine 4-dehydrogenase activity	contig08656_853_1829	aldo keto reductase	8.52436	111.228	3.70578	0.000285106	0.00800247	9.91781	0.0527518	1
GO:0055114	P	oxidation reduction	contig08656_853_1829	aldo keto reductase	8.52436	111.228	3.70578	0.000285106	0.00800247	9.91781	0.0527518	1
GO:0016740	F	transferase activity	contig08776_1_279	glutathione s-transferase family member gst-3	182.906	18.9158	-3.27343	0.00039584	0.0101669	-10.8384	0.042235	0.943342
GO:0005201	F	extracellular matrix structural constituent	contig08839_285_975	collagen alpha-1 chain	2.92419	27.9643	3.25748	0.000992661	0.0206752	9.29923	0.0675753	1
GO:0005595	C	collagen type XII	contig08839_285_975	collagen alpha-1 chain	2.92419	27.9643	3.25748	0.000992661	0.0206752	9.29923	0.0675753	1
GO:0005615	C	extracellular space	contig08839_285_975	collagen alpha-1 chain	2.92419	27.9643	3.25748	0.000992661	0.0206752	9.29923	0.0675753	1
GO:0007155	P	cell adhesion	contig08839_285_975	collagen alpha-1 chain	2.92419	27.9643	3.25748	0.000992661	0.0206752	9.29923	0.0675753	1
GO:0043234	C	protein complex	contig08839_285_975	collagen alpha-1 chain	2.92419	27.9643	3.25748	0.000992661	0.0206752	9.29923	0.0675753	1
GO:0070208	P	protein heterotrimerization	contig08839_285_975	collagen alpha-1 chain	2.92419	27.9643	3.25748	0.000992661	0.0206752	9.29923	0.0675753	1
GO:0003993	F	acid phosphatase activity	contig08848_593_1603	tartrate-resistant acid phosphatase type 5 precursor	1.58363	20.8808	3.72087	0.000654247	0.0149649	11.5782	0.03171	0.766483
GO:0005764	C	lysosome	contig08848_593_1603	tartrate-resistant acid phosphatase type 5 precursor	1.58363	20.8808	3.72087	0.000654247	0.0149649	11.5782	0.03171	0.766483
GO:0005829	C	cytosol	contig08848_593_1603	tartrate-resistant acid phosphatase type 5 precursor	1.58363	20.8808	3.72087	0.000654247	0.0149649	11.5782	0.03171	0.766483
GO:0006767	P	water-soluble vitamin metabolic process	contig08848_593_1603	tartrate-resistant acid phosphatase type 5 precursor	1.58363	20.8808	3.72087	0.000654247	0.0149649	11.5782	0.03171	0.766483
GO:0008198	F	ferrous iron binding	contig08848_593_1603	tartrate-resistant acid phosphatase type 5 precursor	1.58363	20.8808	3.72087	0.000654247	0.0149649	11.5782	0.03171	0.766483
GO:0008199	F	ferric iron binding	contig08848_593_1603	tartrate-resistant acid phosphatase type 5 precursor	1.58363	20.8808	3.72087	0.000654247	0.0149649	11.5782	0.03171	0.766483
GO:0016021	C	integral to membrane	contig08848_593_1603	tartrate-resistant acid phosphatase type 5 precursor	1.58363	20.8808	3.72087	0.000654247	0.0149649	11.5782	0.03171	0.766483
GO:0016311	P	dephosphorylation	contig08848_593_1603	tartrate-resistant acid phosphatase type 5 precursor	1.58363	20.8808	3.72087	0.000654247	0.0149649	11.5782	0.03171	0.766483
GO:0032496	P	response to lipopolysaccharide	contig08848_593_1603	tartrate-resistant acid phosphatase type 5 precursor	1.58363	20.8808	3.72087	0.000654247	0.0149649	11.5782	0.03171	0.766483
GO:0032691	P	negative regulation of interleukin-1 beta production	contig08848_593_1603	tartrate-resistant acid phosphatase type 5 precursor	1.58363	20.8808	3.72087	0.000654247	0.0149649	11.5782	0.03171	0.766483
GO:0032695	P	negative regulation of interleukin-12 production	contig08848_593_1603	tartrate-resistant acid phosphatase type 5 precursor	1.58363	20.8808	3.72087	0.000654247	0.0149649	11.5782	0.03171	0.766483
GO:0032720	P	negative regulation of tumor necrosis factor production	contig08848_593_1603	tartrate-resistant acid phosphatase type 5 precursor	1.58363	20.8808	3.72087	0.000654247	0.0149649	11.5782	0.03171	0.766483
GO:0032929	P	negative regulation of superoxide release	contig08848_593_1603	tartrate-resistant acid phosphatase type 5 precursor	1.58363	20.8808	3.72087	0.000654247	0.0149649	11.5782	0.03171	0.766483
GO:0034097	P	response to cytokine stimulus	contig08848_593_1603	tartrate-resistant acid phosphatase type 5 precursor	1.58363	20.8808	3.72087	0.000654247	0.0149649	11.5782	0.03171	0.766483
GO:0045019	P	negative regulation of nitric oxide biosynthetic process	contig08848_593_1603	tartrate-resistant acid phosphatase type 5 precursor	1.58363	20.8808	3.72087	0.000654247	0.0149649	11.5782	0.03171	0.766483
GO:0045453	P	bone resorption	contig08848_593_1603	tartrate-resistant acid phosphatase type 5 precursor	1.58363	20.8808	3.72087	0.000654247	0.0149649	11.5782	0.03171	0.766483
GO:0050728	P	negative regulation of inflammatory response	contig08848_593_1603	tartrate-resistant acid phosphatase type 5 precursor	1.58363	20.8808	3.72087	0.000654247	0.0149649	11.5782	0.03171	0.766483
GO:0050830	P	defense response to Gram-positive bacterium	contig08848_593_1603	tartrate-resistant acid phosphatase type 5 precursor	1.58363	20.8808	3.72087	0.000654247	0.0149649	11.5782	0.03171	0.766483
GO:0060349	P	bone morphogenesis	contig08848_593_1603	tartrate-resistant acid phosphatase type 5 precursor	1.58363	20.8808	3.72087	0.000654247	0.0149649	11.5782	0.03171	0.766483
GO:0003825	F	alpha,alpha-trehalose-phosphate synthase (UDP-forming) activity	contig08856_20_1002	trehalose-6-phosphate synthase 1	1.22408	33.3346	4.76725	9.71e-05	0.00332054	No Test	No Test	No Test
GO:0004805	F	trehalose-phosphatase activity	contig08856_20_1002	trehalose-6-phosphate synthase 1	1.22408	33.3346	4.76725	9.71e-05	0.00332054	No Test	No Test	No Test
GO:0005811	C	lipid particle	contig08856_20_1002	trehalose-6-phosphate synthase 1	1.22408	33.3346	4.76725	9.71e-05	0.00332054	No Test	No Test	No Test
GO:0005992	P	trehalose biosynthetic process	contig08856_20_1002	trehalose-6-phosphate synthase 1	1.22408	33.3346	4.76725	9.71e-05	0.00332054	No Test	No Test	No Test
GO:0001657	P	ureteric bud development	contig09043_3704_5310	mothers against decapentaplegic 2	0.101396	5.11527	5.65674	2.23e-05	No Test	24.6617	0.000210792	0.0116778
GO:0001701	P	in utero embryonic development	contig09043_3704_5310	mothers against decapentaplegic 2	0.101396	5.11527	5.65674	2.23e-05	No Test	24.6617	0.000210792	0.0116778
GO:0001707	P	mesoderm formation	contig09043_3704_5310	mothers against decapentaplegic 2	0.101396	5.11527	5.65674	2.23e-05	No Test	24.6617	0.000210792	0.0116778
GO:0003682	F	chromatin binding	contig09043_3704_5310	mothers against decapentaplegic 2	0.101396	5.11527	5.65674	2.23e-05	No Test	24.6617	0.000210792	0.0116778
GO:0003690	F	double-stranded DNA binding	contig09043_3704_5310	mothers against decapentaplegic 2	0.101396	5.11527	5.65674	2.23e-05	No Test	24.6617	0.000210792	0.0116778
GO:0003700	F	transcription factor activity	contig09043_3704_5310	mothers against decapentaplegic 2	0.101396	5.11527	5.65674	2.23e-05	No Test	24.6617	0.000210792	0.0116778
GO:0005829	C	cytosol	contig09043_3704_5310	mothers against decapentaplegic 2	0.101396	5.11527	5.65674	2.23e-05	No Test	24.6617	0.000210792	0.0116778
GO:0007182	P	common-partner SMAD protein phosphorylation	contig09043_3704_5310	mothers against decapentaplegic 2	0.101396	5.11527	5.65674	2.23e-05	No Test	24.6617	0.000210792	0.0116778
GO:0007183	P	SMAD protein complex assembly	contig09043_3704_5310	mothers against decapentaplegic 2	0.101396	5.11527	5.65674	2.23e-05	No Test	24.6617	0.000210792	0.0116778
GO:0007352	P	zygotic specification of dorsal/ventral axis	contig09043_3704_5310	mothers against decapentaplegic 2	0.101396	5.11527	5.65674	2.23e-05	No Test	24.6617	0.000210792	0.0116778
GO:0007492	P	endoderm development	contig09043_3704_5310	mothers against decapentaplegic 2	0.101396	5.11527	5.65674	2.23e-05	No Test	24.6617	0.000210792	0.0116778
GO:0008168	F	methyltransferase activity	contig09043_3704_5310	mothers against decapentaplegic 2	0.101396	5.11527	5.65674	2.23e-05	No Test	24.6617	0.000210792	0.0116778
GO:0008285	P	negative regulation of cell proliferation	contig09043_3704_5310	mothers against decapentaplegic 2	0.101396	5.11527	5.65674	2.23e-05	No Test	24.6617	0.000210792	0.0116778
GO:0009749	P	response to glucose stimulus	contig09043_3704_5310	mothers against decapentaplegic 2	0.101396	5.11527	5.65674	2.23e-05	No Test	24.6617	0.000210792	0.0116778
GO:0009791	P	post-embryonic development	contig09043_3704_5310	mothers against decapentaplegic 2	0.101396	5.11527	5.65674	2.23e-05	No Test	24.6617	0.000210792	0.0116778
GO:0009952	P	anterior/posterior pattern formation	contig09043_3704_5310	mothers against decapentaplegic 2	0.101396	5.11527	5.65674	2.23e-05	No Test	24.6617	0.000210792	0.0116778
GO:0010718	P	positive regulation of epithelial to mesenchymal transition	contig09043_3704_5310	mothers against decapentaplegic 2	0.101396	5.11527	5.65674	2.23e-05	No Test	24.6617	0.000210792	0.0116778
GO:0017015	P	regulation of transforming growth factor beta receptor signaling pathway	contig09043_3704_5310	mothers against decapentaplegic 2	0.101396	5.11527	5.65674	2.23e-05	No Test	24.6617	0.000210792	0.0116778
GO:0030073	P	insulin secretion	contig09043_3704_5310	mothers against decapentaplegic 2	0.101396	5.11527	5.65674	2.23e-05	No Test	24.6617	0.000210792	0.0116778
GO:0030324	P	lung development	contig09043_3704_5310	mothers against decapentaplegic 2	0.101396	5.11527	5.65674	2.23e-05	No Test	24.6617	0.000210792	0.0116778
GO:0030509	P	BMP signaling pathway	contig09043_3704_5310	mothers against decapentaplegic 2	0.101396	5.11527	5.65674	2.23e-05	No Test	24.6617	0.000210792	0.0116778
GO:0030618	F	transforming growth factor beta receptor, pathway-specific cytoplasmic mediator activity	contig09043_3704_5310	mothers against decapentaplegic 2	0.101396	5.11527	5.65674	2.23e-05	No Test	24.6617	0.000210792	0.0116778
GO:0030901	P	midbrain development	contig09043_3704_5310	mothers against decapentaplegic 2	0.101396	5.11527	5.65674	2.23e-05	No Test	24.6617	0.000210792	0.0116778
GO:0030902	P	hindbrain development	contig09043_3704_5310	mothers against decapentaplegic 2	0.101396	5.11527	5.65674	2.23e-05	No Test	24.6617	0.000210792	0.0116778
GO:0031016	P	pancreas development	contig09043_3704_5310	mothers against decapentaplegic 2	0.101396	5.11527	5.65674	2.23e-05	No Test	24.6617	0.000210792	0.0116778
GO:0031053	P	primary microRNA processing	contig09043_3704_5310	mothers against decapentaplegic 2	0.101396	5.11527	5.65674	2.23e-05	No Test	24.6617	0.000210792	0.0116778
GO:0031625	F	ubiquitin protein ligase binding	contig09043_3704_5310	mothers against decapentaplegic 2	0.101396	5.11527	5.65674	2.23e-05	No Test	24.6617	0.000210792	0.0116778
GO:0032259	P	methylation	contig09043_3704_5310	mothers against decapentaplegic 2	0.101396	5.11527	5.65674	2.23e-05	No Test	24.6617	0.000210792	0.0116778
GO:0032444	C	activin responsive factor complex	contig09043_3704_5310	mothers against decapentaplegic 2	0.101396	5.11527	5.65674	2.23e-05	No Test	24.6617	0.000210792	0.0116778
GO:0033613	F	transcription activator binding	contig09043_3704_5310	mothers against decapentaplegic 2	0.101396	5.11527	5.65674	2.23e-05	No Test	24.6617	0.000210792	0.0116778
GO:0034713	F	type I transforming growth factor beta receptor binding	contig09043_3704_5310	mothers against decapentaplegic 2	0.101396	5.11527	5.65674	2.23e-05	No Test	24.6617	0.000210792	0.0116778
GO:0035265	P	organ growth	contig09043_3704_5310	mothers against decapentaplegic 2	0.101396	5.11527	5.65674	2.23e-05	No Test	24.6617	0.000210792	0.0116778
GO:0035556	N		contig09043_3704_5310	mothers against decapentaplegic 2	0.101396	5.11527	5.65674	2.23e-05	No Test	24.6617	0.000210792	0.0116778
GO:0045165	P	cell fate commitment	contig09043_3704_5310	mothers against decapentaplegic 2	0.101396	5.11527	5.65674	2.23e-05	No Test	24.6617	0.000210792	0.0116778
GO:0045892	P	negative regulation of transcription, DNA-dependent	contig09043_3704_5310	mothers against decapentaplegic 2	0.101396	5.11527	5.65674	2.23e-05	No Test	24.6617	0.000210792	0.0116778
GO:0045944	P	positive regulation of transcription from RNA polymerase II promoter	contig09043_3704_5310	mothers against decapentaplegic 2	0.101396	5.11527	5.65674	2.23e-05	No Test	24.6617	0.000210792	0.0116778
GO:0048340	P	paraxial mesoderm morphogenesis	contig09043_3704_5310	mothers against decapentaplegic 2	0.101396	5.11527	5.65674	2.23e-05	No Test	24.6617	0.000210792	0.0116778
GO:0048589	P	developmental growth	contig09043_3704_5310	mothers against decapentaplegic 2	0.101396	5.11527	5.65674	2.23e-05	No Test	24.6617	0.000210792	0.0116778
GO:0048617	P	embryonic foregut morphogenesis	contig09043_3704_5310	mothers against decapentaplegic 2	0.101396	5.11527	5.65674	2.23e-05	No Test	24.6617	0.000210792	0.0116778
GO:0048701	P	embryonic cranial skeleton morphogenesis	contig09043_3704_5310	mothers against decapentaplegic 2	0.101396	5.11527	5.65674	2.23e-05	No Test	24.6617	0.000210792	0.0116778
GO:0051098	P	regulation of binding	contig09043_3704_5310	mothers against decapentaplegic 2	0.101396	5.11527	5.65674	2.23e-05	No Test	24.6617	0.000210792	0.0116778
GO:0060021	P	palate development	contig09043_3704_5310	mothers against decapentaplegic 2	0.101396	5.11527	5.65674	2.23e-05	No Test	24.6617	0.000210792	0.0116778
GO:0060039	P	pericardium development	contig09043_3704_5310	mothers against decapentaplegic 2	0.101396	5.11527	5.65674	2.23e-05	No Test	24.6617	0.000210792	0.0116778
GO:0070410	F	co-SMAD binding	contig09043_3704_5310	mothers against decapentaplegic 2	0.101396	5.11527	5.65674	2.23e-05	No Test	24.6617	0.000210792	0.0116778
GO:0070411	F	I-SMAD binding	contig09043_3704_5310	mothers against decapentaplegic 2	0.101396	5.11527	5.65674	2.23e-05	No Test	24.6617	0.000210792	0.0116778
GO:0070412	F	R-SMAD binding	contig09043_3704_5310	mothers against decapentaplegic 2	0.101396	5.11527	5.65674	2.23e-05	No Test	24.6617	0.000210792	0.0116778
GO:0070723	P	response to cholesterol	contig09043_3704_5310	mothers against decapentaplegic 2	0.101396	5.11527	5.65674	2.23e-05	No Test	24.6617	0.000210792	0.0116778
GO:0071407	P	cellular response to organic cyclic substance	contig09043_3704_5310	mothers against decapentaplegic 2	0.101396	5.11527	5.65674	2.23e-05	No Test	24.6617	0.000210792	0.0116778
GO:0003676	F	nucleic acid binding	contig09070_16_1339	protein translocase subunit seca	1.50073	22.7998	3.92529	0.00145036	0.0269831	8.01458	0.0879735	1
GO:0004386	F	helicase activity	contig09070_16_1339	protein translocase subunit seca	1.50073	22.7998	3.92529	0.00145036	0.0269831	8.01458	0.0879735	1
GO:0005524	F	ATP binding	contig09070_16_1339	protein translocase subunit seca	1.50073	22.7998	3.92529	0.00145036	0.0269831	8.01458	0.0879735	1
GO:0006457	P	protein folding	contig09070_16_1339	protein translocase subunit seca	1.50073	22.7998	3.92529	0.00145036	0.0269831	8.01458	0.0879735	1
GO:0006605	P	protein targeting	contig09070_16_1339	protein translocase subunit seca	1.50073	22.7998	3.92529	0.00145036	0.0269831	8.01458	0.0879735	1
GO:0016020	C	membrane	contig09070_16_1339	protein translocase subunit seca	1.50073	22.7998	3.92529	0.00145036	0.0269831	8.01458	0.0879735	1
GO:0017038	P	protein import	contig09070_16_1339	protein translocase subunit seca	1.50073	22.7998	3.92529	0.00145036	0.0269831	8.01458	0.0879735	1
GO:0031072	F	heat shock protein binding	contig09070_16_1339	protein translocase subunit seca	1.50073	22.7998	3.92529	0.00145036	0.0269831	8.01458	0.0879735	1
GO:0051082	F	unfolded protein binding	contig09070_16_1339	protein translocase subunit seca	1.50073	22.7998	3.92529	0.00145036	0.0269831	8.01458	0.0879735	1
GO:0005488	F	binding	contig09103_190_748	conserved Plasmodium protein, unknown function [Plasmodium falciparum 3D7]	1.71296	31.3721	4.19492	0.000114622	0.00383494	10.4447	0.0413776	0.928066
GO:0006886	P	intracellular protein transport	contig09103_190_748	conserved Plasmodium protein, unknown function [Plasmodium falciparum 3D7]	1.71296	31.3721	4.19492	0.000114622	0.00383494	10.4447	0.0413776	0.928066
GO:0016192	P	vesicle-mediated transport	contig09103_190_748	conserved Plasmodium protein, unknown function [Plasmodium falciparum 3D7]	1.71296	31.3721	4.19492	0.000114622	0.00383494	10.4447	0.0413776	0.928066
GO:0030117	C	membrane coat	contig09103_190_748	conserved Plasmodium protein, unknown function [Plasmodium falciparum 3D7]	1.71296	31.3721	4.19492	0.000114622	0.00383494	10.4447	0.0413776	0.928066
GO:0009408	P	response to heat	contig09266_15_1025	heat shock hsp20	1.76173	254.405	7.17399	1.14e-08	9.97e-07	19.5677	0.000813896	0.0368498
GO:0004197	F	cysteine-type endopeptidase activity	contig09536_1399_1833	cathepsin l1-like	16.6593	143.337	3.10501	0.00156556	0.0285347	7.94164	0.117425	1
GO:0005576	C	extracellular region	contig09536_1399_1833	cathepsin l1-like	16.6593	143.337	3.10501	0.00156556	0.0285347	7.94164	0.117425	1
GO:0005764	C	lysosome	contig09536_1399_1833	cathepsin l1-like	16.6593	143.337	3.10501	0.00156556	0.0285347	7.94164	0.117425	1
GO:0006508	P	proteolysis	contig09536_1399_1833	cathepsin l1-like	16.6593	143.337	3.10501	0.00156556	0.0285347	7.94164	0.117425	1
GO:0005737	C	cytoplasm	contig09559_594_6371	echinoderm microtubule-associated 6	5.56234	99.2929	4.15793	8.94e-05	0.00311279	11.5222	0.0318572	0.769346
GO:0005874	C	microtubule	contig09559_594_6371	echinoderm microtubule-associated 6	5.56234	99.2929	4.15793	8.94e-05	0.00311279	11.5222	0.0318572	0.769346
GO:0003924	F	GTPase activity	contig09688_369_1148	lisk family protein kinase	0.373543	140.25	8.55251	1.96e-11	3.1e-09	24.4655	9.93e-05	0.00648353
GO:0004866	F	endopeptidase inhibitor activity	contig09688_369_1148	lisk family protein kinase	0.373543	140.25	8.55251	1.96e-11	3.1e-09	24.4655	9.93e-05	0.00648353
GO:0005525	F	GTP binding	contig09688_369_1148	lisk family protein kinase	0.373543	140.25	8.55251	1.96e-11	3.1e-09	24.4655	9.93e-05	0.00648353
GO:0006184	P	GTP catabolic process	contig09688_369_1148	lisk family protein kinase	0.373543	140.25	8.55251	1.96e-11	3.1e-09	24.4655	9.93e-05	0.00648353
GO:0007264	P	small GTPase mediated signal transduction	contig09688_369_1148	lisk family protein kinase	0.373543	140.25	8.55251	1.96e-11	3.1e-09	24.4655	9.93e-05	0.00648353
GO:0008233	F	peptidase activity	contig09688_369_1148	lisk family protein kinase	0.373543	140.25	8.55251	1.96e-11	3.1e-09	24.4655	9.93e-05	0.00648353
GO:0010951	P	negative regulation of endopeptidase activity	contig09688_369_1148	lisk family protein kinase	0.373543	140.25	8.55251	1.96e-11	3.1e-09	24.4655	9.93e-05	0.00648353
GO:0016020	C	membrane	contig09688_369_1148	lisk family protein kinase	0.373543	140.25	8.55251	1.96e-11	3.1e-09	24.4655	9.93e-05	0.00648353
GO:0005524	F	ATP binding	contig09893_0_1027	retinal-specific atp-binding cassette transporter	0.0365196	28.2783	9.59681	2.23e-06	0.000118425	No Test	No Test	No Test
GO:0005624	C	membrane fraction	contig09893_0_1027	retinal-specific atp-binding cassette transporter	0.0365196	28.2783	9.59681	2.23e-06	0.000118425	No Test	No Test	No Test
GO:0005887	C	integral to plasma membrane	contig09893_0_1027	retinal-specific atp-binding cassette transporter	0.0365196	28.2783	9.59681	2.23e-06	0.000118425	No Test	No Test	No Test
GO:0006200	P	ATP catabolic process	contig09893_0_1027	retinal-specific atp-binding cassette transporter	0.0365196	28.2783	9.59681	2.23e-06	0.000118425	No Test	No Test	No Test
GO:0006810	P	transport	contig09893_0_1027	retinal-specific atp-binding cassette transporter	0.0365196	28.2783	9.59681	2.23e-06	0.000118425	No Test	No Test	No Test
GO:0007601	P	visual perception	contig09893_0_1027	retinal-specific atp-binding cassette transporter	0.0365196	28.2783	9.59681	2.23e-06	0.000118425	No Test	No Test	No Test
GO:0007603	P	phototransduction, visible light	contig09893_0_1027	retinal-specific atp-binding cassette transporter	0.0365196	28.2783	9.59681	2.23e-06	0.000118425	No Test	No Test	No Test
GO:0042626	F	ATPase activity, coupled to transmembrane movement of substances	contig09893_0_1027	retinal-specific atp-binding cassette transporter	0.0365196	28.2783	9.59681	2.23e-06	0.000118425	No Test	No Test	No Test
GO:0000151	C	ubiquitin ligase complex	contig09993_2678_2917	hypothetical protein COdytL_08861 [Candidatus Odyssella thessalonicensis L13]	0.755543	22.1822	4.87575	0.000968382	0.0203726	No Test	No Test	No Test
GO:0003924	F	GTPase activity	contig09993_2678_2917	hypothetical protein COdytL_08861 [Candidatus Odyssella thessalonicensis L13]	0.755543	22.1822	4.87575	0.000968382	0.0203726	No Test	No Test	No Test
GO:0004842	F	ubiquitin-protein ligase activity	contig09993_2678_2917	hypothetical protein COdytL_08861 [Candidatus Odyssella thessalonicensis L13]	0.755543	22.1822	4.87575	0.000968382	0.0203726	No Test	No Test	No Test
GO:0005525	F	GTP binding	contig09993_2678_2917	hypothetical protein COdytL_08861 [Candidatus Odyssella thessalonicensis L13]	0.755543	22.1822	4.87575	0.000968382	0.0203726	No Test	No Test	No Test
GO:0006184	P	GTP catabolic process	contig09993_2678_2917	hypothetical protein COdytL_08861 [Candidatus Odyssella thessalonicensis L13]	0.755543	22.1822	4.87575	0.000968382	0.0203726	No Test	No Test	No Test
GO:0008270	F	zinc ion binding	contig09993_2678_2917	hypothetical protein COdytL_08861 [Candidatus Odyssella thessalonicensis L13]	0.755543	22.1822	4.87575	0.000968382	0.0203726	No Test	No Test	No Test
GO:0016567	P	protein ubiquitination	contig09993_2678_2917	hypothetical protein COdytL_08861 [Candidatus Odyssella thessalonicensis L13]	0.755543	22.1822	4.87575	0.000968382	0.0203726	No Test	No Test	No Test
GO:0071688	P	muscle thick filament assembly	contig10212_298_729	hypothetical protein CRE_26551 [Caenorhabditis remanei]	0.345425	59.5221	7.42891	2.98e-08	2.41e-06	25.9529	6.85e-05	0.00497078
GO:0005524	F	ATP binding	contig10214_4_168	atp-binding sub-family a member 13	21.726	293.311	3.75494	0.000433997	0.010928	4.21157	0.251849	1
GO:0006200	P	ATP catabolic process	contig10214_4_168	atp-binding sub-family a member 13	21.726	293.311	3.75494	0.000433997	0.010928	4.21157	0.251849	1
GO:0006810	P	transport	contig10214_4_168	atp-binding sub-family a member 13	21.726	293.311	3.75494	0.000433997	0.010928	4.21157	0.251849	1
GO:0016021	C	integral to membrane	contig10214_4_168	atp-binding sub-family a member 13	21.726	293.311	3.75494	0.000433997	0.010928	4.21157	0.251849	1
GO:0016887	F	ATPase activity	contig10214_4_168	atp-binding sub-family a member 13	21.726	293.311	3.75494	0.000433997	0.010928	4.21157	0.251849	1
GO:0000785	C	chromatin	contig102337_0_253	retrotransposable element tf2 155 kda protein	65.1048	1.99296	-5.02978	0.000151401	0.00477524	-20.2745	0.0011739	0.0507449
GO:0003677	F	DNA binding	contig102337_0_253	retrotransposable element tf2 155 kda protein	65.1048	1.99296	-5.02978	0.000151401	0.00477524	-20.2745	0.0011739	0.0507449
GO:0003682	F	chromatin binding	contig102337_0_253	retrotransposable element tf2 155 kda protein	65.1048	1.99296	-5.02978	0.000151401	0.00477524	-20.2745	0.0011739	0.0507449
GO:0003723	F	RNA binding	contig102337_0_253	retrotransposable element tf2 155 kda protein	65.1048	1.99296	-5.02978	0.000151401	0.00477524	-20.2745	0.0011739	0.0507449
GO:0003964	F	RNA-directed DNA polymerase activity	contig102337_0_253	retrotransposable element tf2 155 kda protein	65.1048	1.99296	-5.02978	0.000151401	0.00477524	-20.2745	0.0011739	0.0507449
GO:0004190	F	aspartic-type endopeptidase activity	contig102337_0_253	retrotransposable element tf2 155 kda protein	65.1048	1.99296	-5.02978	0.000151401	0.00477524	-20.2745	0.0011739	0.0507449
GO:0005634	C	nucleus	contig102337_0_253	retrotransposable element tf2 155 kda protein	65.1048	1.99296	-5.02978	0.000151401	0.00477524	-20.2745	0.0011739	0.0507449
GO:0006278	P	RNA-dependent DNA replication	contig102337_0_253	retrotransposable element tf2 155 kda protein	65.1048	1.99296	-5.02978	0.000151401	0.00477524	-20.2745	0.0011739	0.0507449
GO:0006333	P	chromatin assembly or disassembly	contig102337_0_253	retrotransposable element tf2 155 kda protein	65.1048	1.99296	-5.02978	0.000151401	0.00477524	-20.2745	0.0011739	0.0507449
GO:0006508	P	proteolysis	contig102337_0_253	retrotransposable element tf2 155 kda protein	65.1048	1.99296	-5.02978	0.000151401	0.00477524	-20.2745	0.0011739	0.0507449
GO:0008270	F	zinc ion binding	contig102337_0_253	retrotransposable element tf2 155 kda protein	65.1048	1.99296	-5.02978	0.000151401	0.00477524	-20.2745	0.0011739	0.0507449
GO:0015074	P	DNA integration	contig102337_0_253	retrotransposable element tf2 155 kda protein	65.1048	1.99296	-5.02978	0.000151401	0.00477524	-20.2745	0.0011739	0.0507449
GO:0003677	F	DNA binding	contig102380_0_275	integrase	22.779	0	-1.79769e+308	0.00135133	0.0257946	-36.9121	2.43e-05	0.00248794
GO:0003723	F	RNA binding	contig102380_0_275	integrase	22.779	0	-1.79769e+308	0.00135133	0.0257946	-36.9121	2.43e-05	0.00248794
GO:0003964	F	RNA-directed DNA polymerase activity	contig102380_0_275	integrase	22.779	0	-1.79769e+308	0.00135133	0.0257946	-36.9121	2.43e-05	0.00248794
GO:0004190	F	aspartic-type endopeptidase activity	contig102380_0_275	integrase	22.779	0	-1.79769e+308	0.00135133	0.0257946	-36.9121	2.43e-05	0.00248794
GO:0004523	F	ribonuclease H activity	contig102380_0_275	integrase	22.779	0	-1.79769e+308	0.00135133	0.0257946	-36.9121	2.43e-05	0.00248794
GO:0006278	P	RNA-dependent DNA replication	contig102380_0_275	integrase	22.779	0	-1.79769e+308	0.00135133	0.0257946	-36.9121	2.43e-05	0.00248794
GO:0006508	P	proteolysis	contig102380_0_275	integrase	22.779	0	-1.79769e+308	0.00135133	0.0257946	-36.9121	2.43e-05	0.00248794
GO:0008270	F	zinc ion binding	contig102380_0_275	integrase	22.779	0	-1.79769e+308	0.00135133	0.0257946	-36.9121	2.43e-05	0.00248794
GO:0015074	P	DNA integration	contig102380_0_275	integrase	22.779	0	-1.79769e+308	0.00135133	0.0257946	-36.9121	2.43e-05	0.00248794
GO:0005576	C	extracellular region	contig10265_1137_1296	microfilarial chitinase	2.11446	156.667	6.21127	0.00075559	0.0166086	23.7283	0.000204355	0.0114396
GO:0006030	P	chitin metabolic process	contig10265_1137_1296	microfilarial chitinase	2.11446	156.667	6.21127	0.00075559	0.0166086	23.7283	0.000204355	0.0114396
GO:0008061	F	chitin binding	contig10265_1137_1296	microfilarial chitinase	2.11446	156.667	6.21127	0.00075559	0.0166086	23.7283	0.000204355	0.0114396
GO:0016810	F	hydrolase activity, acting on carbon-nitrogen (but not peptide) bonds	contig10265_1137_1296	microfilarial chitinase	2.11446	156.667	6.21127	0.00075559	0.0166086	23.7283	0.000204355	0.0114396
GO:0043169	F	cation binding	contig10265_1137_1296	microfilarial chitinase	2.11446	156.667	6.21127	0.00075559	0.0166086	23.7283	0.000204355	0.0114396
GO:0003677	F	DNA binding	contig103790_20_470	zinc h2c2 domain containing	18.8063	1.18998	-3.9822	0.000365802	0.00960628	-17.2212	0.00430449	0.151552
GO:0015074	P	DNA integration	contig103790_20_470	zinc h2c2 domain containing	18.8063	1.18998	-3.9822	0.000365802	0.00960628	-17.2212	0.00430449	0.151552
GO:0003723	F	RNA binding	contig104117_0_129	reverse transcriptase	10.1178	120.694	3.57638	0.00263085	0.0411407	No Test	No Test	No Test
GO:0003964	F	RNA-directed DNA polymerase activity	contig104117_0_129	reverse transcriptase	10.1178	120.694	3.57638	0.00263085	0.0411407	No Test	No Test	No Test
GO:0004518	F	nuclease activity	contig104117_0_129	reverse transcriptase	10.1178	120.694	3.57638	0.00263085	0.0411407	No Test	No Test	No Test
GO:0005622	C	intracellular	contig104117_0_129	reverse transcriptase	10.1178	120.694	3.57638	0.00263085	0.0411407	No Test	No Test	No Test
GO:0006278	P	RNA-dependent DNA replication	contig104117_0_129	reverse transcriptase	10.1178	120.694	3.57638	0.00263085	0.0411407	No Test	No Test	No Test
GO:0006281	P	DNA repair	contig104117_0_129	reverse transcriptase	10.1178	120.694	3.57638	0.00263085	0.0411407	No Test	No Test	No Test
GO:0003723	F	RNA binding	contig106108_6_175	reverse transcriptase	3.10523	103.391	5.05727	0.000339065	0.0091156	No Test	No Test	No Test
GO:0003964	F	RNA-directed DNA polymerase activity	contig106108_6_175	reverse transcriptase	3.10523	103.391	5.05727	0.000339065	0.0091156	No Test	No Test	No Test
GO:0006278	P	RNA-dependent DNA replication	contig106108_6_175	reverse transcriptase	3.10523	103.391	5.05727	0.000339065	0.0091156	No Test	No Test	No Test
GO:0005737	C	cytoplasm	contig10639_411_736	glycolipid transfer protein domain-containing protein 1-like	0	41.8623	1.79769e+308	0.0462362	0.239107	38.6054	1.01e-05	0.00169514
GO:0017089	F	glycolipid transporter activity	contig10639_411_736	glycolipid transfer protein domain-containing protein 1-like	0	41.8623	1.79769e+308	0.0462362	0.239107	38.6054	1.01e-05	0.00169514
GO:0046836	P	glycolipid transport	contig10639_411_736	glycolipid transfer protein domain-containing protein 1-like	0	41.8623	1.79769e+308	0.0462362	0.239107	38.6054	1.01e-05	0.00169514
GO:0051861	F	glycolipid binding	contig10639_411_736	glycolipid transfer protein domain-containing protein 1-like	0	41.8623	1.79769e+308	0.0462362	0.239107	38.6054	1.01e-05	0.00169514
GO:0004888	F	transmembrane receptor activity	contig10667_400_694	transcriptional intermediary factor 1 alpha	0.249274	29.2776	6.87592	0.000404016	0.0103233	No Test	No Test	No Test
GO:0005622	C	intracellular	contig10667_400_694	transcriptional intermediary factor 1 alpha	0.249274	29.2776	6.87592	0.000404016	0.0103233	No Test	No Test	No Test
GO:0007165	P	signal transduction	contig10667_400_694	transcriptional intermediary factor 1 alpha	0.249274	29.2776	6.87592	0.000404016	0.0103233	No Test	No Test	No Test
GO:0008270	F	zinc ion binding	contig10667_400_694	transcriptional intermediary factor 1 alpha	0.249274	29.2776	6.87592	0.000404016	0.0103233	No Test	No Test	No Test
GO:0031224	C	intrinsic to membrane	contig10667_400_694	transcriptional intermediary factor 1 alpha	0.249274	29.2776	6.87592	0.000404016	0.0103233	No Test	No Test	No Test
GO:0045087	P	innate immune response	contig10667_400_694	transcriptional intermediary factor 1 alpha	0.249274	29.2776	6.87592	0.000404016	0.0103233	No Test	No Test	No Test
GO:0004177	F	aminopeptidase activity	contig10740_3492_3728	hydrolase family protein	60.3409	7.06129	-3.09513	0.000978229	0.0205157	-10.9115	0.040673	0.916874
GO:0006508	P	proteolysis	contig10740_3492_3728	hydrolase family protein	60.3409	7.06129	-3.09513	0.000978229	0.0205157	-10.9115	0.040673	0.916874
GO:0008239	F	dipeptidyl-peptidase activity	contig10740_3492_3728	hydrolase family protein	60.3409	7.06129	-3.09513	0.000978229	0.0205157	-10.9115	0.040673	0.916874
GO:0000287	F	magnesium ion binding	contig108186_7_160	poly rna mitochondrial	14.4575	200.982	3.79718	0.000171959	0.0052793	No Test	No Test	No Test
GO:0002134	F	UTP binding	contig108186_7_160	poly rna mitochondrial	14.4575	200.982	3.79718	0.000171959	0.0052793	No Test	No Test	No Test
GO:0003723	F	RNA binding	contig108186_7_160	poly rna mitochondrial	14.4575	200.982	3.79718	0.000171959	0.0052793	No Test	No Test	No Test
GO:0004652	F	polynucleotide adenylyltransferase activity	contig108186_7_160	poly rna mitochondrial	14.4575	200.982	3.79718	0.000171959	0.0052793	No Test	No Test	No Test
GO:0005524	F	ATP binding	contig108186_7_160	poly rna mitochondrial	14.4575	200.982	3.79718	0.000171959	0.0052793	No Test	No Test	No Test
GO:0005739	C	mitochondrion	contig108186_7_160	poly rna mitochondrial	14.4575	200.982	3.79718	0.000171959	0.0052793	No Test	No Test	No Test
GO:0006351	P	transcription, DNA-dependent	contig108186_7_160	poly rna mitochondrial	14.4575	200.982	3.79718	0.000171959	0.0052793	No Test	No Test	No Test
GO:0006378	P	mRNA polyadenylation	contig108186_7_160	poly rna mitochondrial	14.4575	200.982	3.79718	0.000171959	0.0052793	No Test	No Test	No Test
GO:0008219	P	cell death	contig108186_7_160	poly rna mitochondrial	14.4575	200.982	3.79718	0.000171959	0.0052793	No Test	No Test	No Test
GO:0030145	F	manganese ion binding	contig108186_7_160	poly rna mitochondrial	14.4575	200.982	3.79718	0.000171959	0.0052793	No Test	No Test	No Test
GO:0042803	F	protein homodimerization activity	contig108186_7_160	poly rna mitochondrial	14.4575	200.982	3.79718	0.000171959	0.0052793	No Test	No Test	No Test
GO:0071044	P	histone mRNA catabolic process	contig108186_7_160	poly rna mitochondrial	14.4575	200.982	3.79718	0.000171959	0.0052793	No Test	No Test	No Test
GO:0003677	F	DNA binding	contig10836_7_280	wd repeat-containing protein 5b	1.12038	44.385	5.30801	8.81e-06	0.000408211	No Test	No Test	No Test
GO:0004197	F	cysteine-type endopeptidase activity	contig10836_7_280	wd repeat-containing protein 5b	1.12038	44.385	5.30801	8.81e-06	0.000408211	No Test	No Test	No Test
GO:0005524	F	ATP binding	contig10836_7_280	wd repeat-containing protein 5b	1.12038	44.385	5.30801	8.81e-06	0.000408211	No Test	No Test	No Test
GO:0006508	P	proteolysis	contig10836_7_280	wd repeat-containing protein 5b	1.12038	44.385	5.30801	8.81e-06	0.000408211	No Test	No Test	No Test
GO:0006915	P	apoptosis	contig10836_7_280	wd repeat-containing protein 5b	1.12038	44.385	5.30801	8.81e-06	0.000408211	No Test	No Test	No Test
GO:0006952	P	defense response	contig10836_7_280	wd repeat-containing protein 5b	1.12038	44.385	5.30801	8.81e-06	0.000408211	No Test	No Test	No Test
GO:0001669	C	acrosomal vesicle	contig10949_1000_1171	tripartite motif-containing 36	4.73083	50.3217	3.41101	0.00288624	0.0437505	No Test	No Test	No Test
GO:0005856	C	cytoskeleton	contig10949_1000_1171	tripartite motif-containing 36	4.73083	50.3217	3.41101	0.00288624	0.0437505	No Test	No Test	No Test
GO:0007340	P	acrosome reaction	contig10949_1000_1171	tripartite motif-containing 36	4.73083	50.3217	3.41101	0.00288624	0.0437505	No Test	No Test	No Test
GO:0008270	F	zinc ion binding	contig10949_1000_1171	tripartite motif-containing 36	4.73083	50.3217	3.41101	0.00288624	0.0437505	No Test	No Test	No Test
GO:0016874	F	ligase activity	contig10949_1000_1171	tripartite motif-containing 36	4.73083	50.3217	3.41101	0.00288624	0.0437505	No Test	No Test	No Test
GO:0003676	F	nucleic acid binding	contig112183_2_167	nfx1-type zinc finger-containing protein 1-like	1.86475	534.613	8.16337	9.52e-06	0.000434998	No Test	No Test	No Test
GO:0003700	F	transcription factor activity	contig112183_2_167	nfx1-type zinc finger-containing protein 1-like	1.86475	534.613	8.16337	9.52e-06	0.000434998	No Test	No Test	No Test
GO:0005634	C	nucleus	contig112183_2_167	nfx1-type zinc finger-containing protein 1-like	1.86475	534.613	8.16337	9.52e-06	0.000434998	No Test	No Test	No Test
GO:0006355	P	regulation of transcription, DNA-dependent	contig112183_2_167	nfx1-type zinc finger-containing protein 1-like	1.86475	534.613	8.16337	9.52e-06	0.000434998	No Test	No Test	No Test
GO:0008270	F	zinc ion binding	contig112183_2_167	nfx1-type zinc finger-containing protein 1-like	1.86475	534.613	8.16337	9.52e-06	0.000434998	No Test	No Test	No Test
GO:0004322	F	ferroxidase activity	contig11267_1414_2228	ferritin	3.53525	2635.16	9.54186	2.09e-11	3.24e-09	27.5202	2.18e-05	0.0023399
GO:0005737	C	cytoplasm	contig11267_1414_2228	ferritin	3.53525	2635.16	9.54186	2.09e-11	3.24e-09	27.5202	2.18e-05	0.0023399
GO:0006826	P	iron ion transport	contig11267_1414_2228	ferritin	3.53525	2635.16	9.54186	2.09e-11	3.24e-09	27.5202	2.18e-05	0.0023399
GO:0006879	P	cellular iron ion homeostasis	contig11267_1414_2228	ferritin	3.53525	2635.16	9.54186	2.09e-11	3.24e-09	27.5202	2.18e-05	0.0023399
GO:0008199	F	ferric iron binding	contig11267_1414_2228	ferritin	3.53525	2635.16	9.54186	2.09e-11	3.24e-09	27.5202	2.18e-05	0.0023399
GO:0055114	P	oxidation reduction	contig11267_1414_2228	ferritin	3.53525	2635.16	9.54186	2.09e-11	3.24e-09	27.5202	2.18e-05	0.0023399
GO:0005125	F	cytokine activity	contig11324_4_268	hypothetical protein DAPPUDRAFT_125692 [Daphnia pulex]	5.20917	43.5125	3.0623	0.00289239	0.0437617	10.7225	0.0482052	1
GO:0005576	C	extracellular region	contig11324_4_268	hypothetical protein DAPPUDRAFT_125692 [Daphnia pulex]	5.20917	43.5125	3.0623	0.00289239	0.0437617	10.7225	0.0482052	1
GO:0006954	P	inflammatory response	contig11324_4_268	hypothetical protein DAPPUDRAFT_125692 [Daphnia pulex]	5.20917	43.5125	3.0623	0.00289239	0.0437617	10.7225	0.0482052	1
GO:0004601	F	peroxidase activity	contig11372_13_1777	chorion peroxidase precursor	5.34166	3504.37	9.35765	1.13e-08	9.95e-07	26.5149	2.83e-05	0.00271178
GO:0006979	P	response to oxidative stress	contig11372_13_1777	chorion peroxidase precursor	5.34166	3504.37	9.35765	1.13e-08	9.95e-07	26.5149	2.83e-05	0.00271178
GO:0020037	F	heme binding	contig11372_13_1777	chorion peroxidase precursor	5.34166	3504.37	9.35765	1.13e-08	9.95e-07	26.5149	2.83e-05	0.00271178
GO:0055114	P	oxidation reduction	contig11372_13_1777	chorion peroxidase precursor	5.34166	3504.37	9.35765	1.13e-08	9.95e-07	26.5149	2.83e-05	0.00271178
GO:0003677	F	DNA binding	contig11400_0_531	pancreatic triacylglycerol lipase	197.075	15.1014	-3.70599	3.35e-05	0.00132777	-13.304	0.0154917	0.44474
GO:0004806	F	triglyceride lipase activity	contig11400_0_531	pancreatic triacylglycerol lipase	197.075	15.1014	-3.70599	3.35e-05	0.00132777	-13.304	0.0154917	0.44474
GO:0006629	P	lipid metabolic process	contig11400_0_531	pancreatic triacylglycerol lipase	197.075	15.1014	-3.70599	3.35e-05	0.00132777	-13.304	0.0154917	0.44474
GO:0005249	F	voltage-gated potassium channel activity	contig11403_827_1250	protein	0.39424	33.7738	6.42068	1.43e-05	0.000626241	23.0806	0.000389268	0.0197913
GO:0006813	P	potassium ion transport	contig11403_827_1250	protein	0.39424	33.7738	6.42068	1.43e-05	0.000626241	23.0806	0.000389268	0.0197913
GO:0008076	C	voltage-gated potassium channel complex	contig11403_827_1250	protein	0.39424	33.7738	6.42068	1.43e-05	0.000626241	23.0806	0.000389268	0.0197913
GO:0008430	F	selenium binding	contig11619_12_600	selenium-binding protein	0.775805	1279.23	10.6873	1.42e-14	7.32e-12	30.9688	5.07e-06	0.0012004
GO:0004364	F	glutathione transferase activity	contig11714_25_566	cre-gst-38 protein	35.789	3.69152	-3.27723	0.000234716	0.00680087	-10.8391	0.0375194	0.870724
GO:0008152	P	metabolic process	contig11714_25_566	cre-gst-38 protein	35.789	3.69152	-3.27723	0.000234716	0.00680087	-10.8391	0.0375194	0.870724
GO:0001539	P	ciliary or flagellar motility	contig11738_13_1195	flagella protein	1.38848	35.8793	4.69158	1.3e-05	0.000579411	12.1869	0.0219069	0.576427
GO:0019861	C	flagellum	contig11738_13_1195	flagella protein	1.38848	35.8793	4.69158	1.3e-05	0.000579411	12.1869	0.0219069	0.576427
GO:0001915	P	negative regulation of T cell mediated cytotoxicity	contig12032_101_1441	serine threonine-protein phosphatase 2b catalytic subunit beta isoform	0.0479135	3.77584	6.30022	8.14e-05	No Test	23.0801	0.000519062	0.0250253
GO:0001975	P	response to amphetamine	contig12032_101_1441	serine threonine-protein phosphatase 2b catalytic subunit beta isoform	0.0479135	3.77584	6.30022	8.14e-05	No Test	23.0801	0.000519062	0.0250253
GO:0004723	F	calcium-dependent protein serine/threonine phosphatase activity	contig12032_101_1441	serine threonine-protein phosphatase 2b catalytic subunit beta isoform	0.0479135	3.77584	6.30022	8.14e-05	No Test	23.0801	0.000519062	0.0250253
GO:0005516	F	calmodulin binding	contig12032_101_1441	serine threonine-protein phosphatase 2b catalytic subunit beta isoform	0.0479135	3.77584	6.30022	8.14e-05	No Test	23.0801	0.000519062	0.0250253
GO:0005625	C	soluble fraction	contig12032_101_1441	serine threonine-protein phosphatase 2b catalytic subunit beta isoform	0.0479135	3.77584	6.30022	8.14e-05	No Test	23.0801	0.000519062	0.0250253
GO:0005626	C	insoluble fraction	contig12032_101_1441	serine threonine-protein phosphatase 2b catalytic subunit beta isoform	0.0479135	3.77584	6.30022	8.14e-05	No Test	23.0801	0.000519062	0.0250253
GO:0006470	P	protein amino acid dephosphorylation	contig12032_101_1441	serine threonine-protein phosphatase 2b catalytic subunit beta isoform	0.0479135	3.77584	6.30022	8.14e-05	No Test	23.0801	0.000519062	0.0250253
GO:0007507	P	heart development	contig12032_101_1441	serine threonine-protein phosphatase 2b catalytic subunit beta isoform	0.0479135	3.77584	6.30022	8.14e-05	No Test	23.0801	0.000519062	0.0250253
GO:0010468	P	regulation of gene expression	contig12032_101_1441	serine threonine-protein phosphatase 2b catalytic subunit beta isoform	0.0479135	3.77584	6.30022	8.14e-05	No Test	23.0801	0.000519062	0.0250253
GO:0030217	P	T cell differentiation	contig12032_101_1441	serine threonine-protein phosphatase 2b catalytic subunit beta isoform	0.0479135	3.77584	6.30022	8.14e-05	No Test	23.0801	0.000519062	0.0250253
GO:0034097	P	response to cytokine stimulus	contig12032_101_1441	serine threonine-protein phosphatase 2b catalytic subunit beta isoform	0.0479135	3.77584	6.30022	8.14e-05	No Test	23.0801	0.000519062	0.0250253
GO:0043029	P	T cell homeostasis	contig12032_101_1441	serine threonine-protein phosphatase 2b catalytic subunit beta isoform	0.0479135	3.77584	6.30022	8.14e-05	No Test	23.0801	0.000519062	0.0250253
GO:0043234	C	protein complex	contig12032_101_1441	serine threonine-protein phosphatase 2b catalytic subunit beta isoform	0.0479135	3.77584	6.30022	8.14e-05	No Test	23.0801	0.000519062	0.0250253
GO:0046716	P	muscle cell homeostasis	contig12032_101_1441	serine threonine-protein phosphatase 2b catalytic subunit beta isoform	0.0479135	3.77584	6.30022	8.14e-05	No Test	23.0801	0.000519062	0.0250253
GO:0046872	F	metal ion binding	contig12032_101_1441	serine threonine-protein phosphatase 2b catalytic subunit beta isoform	0.0479135	3.77584	6.30022	8.14e-05	No Test	23.0801	0.000519062	0.0250253
GO:0046982	F	protein heterodimerization activity	contig12032_101_1441	serine threonine-protein phosphatase 2b catalytic subunit beta isoform	0.0479135	3.77584	6.30022	8.14e-05	No Test	23.0801	0.000519062	0.0250253
GO:0004872	F	receptor activity	contig12258_1_1058	transient receptor potential cation channel subfamily m member partial	5.96423	78.3219	3.71501	0.00277787	0.042643	7.35287	0.109935	1
GO:0005262	F	calcium channel activity	contig12258_1_1058	transient receptor potential cation channel subfamily m member partial	5.96423	78.3219	3.71501	0.00277787	0.042643	7.35287	0.109935	1
GO:0005272	F	sodium channel activity	contig12258_1_1058	transient receptor potential cation channel subfamily m member partial	5.96423	78.3219	3.71501	0.00277787	0.042643	7.35287	0.109935	1
GO:0005887	C	integral to plasma membrane	contig12258_1_1058	transient receptor potential cation channel subfamily m member partial	5.96423	78.3219	3.71501	0.00277787	0.042643	7.35287	0.109935	1
GO:0009636	P	response to toxin	contig12258_1_1058	transient receptor potential cation channel subfamily m member partial	5.96423	78.3219	3.71501	0.00277787	0.042643	7.35287	0.109935	1
GO:0016324	C	apical plasma membrane	contig12258_1_1058	transient receptor potential cation channel subfamily m member partial	5.96423	78.3219	3.71501	0.00277787	0.042643	7.35287	0.109935	1
GO:0031526	C	brush border membrane	contig12258_1_1058	transient receptor potential cation channel subfamily m member partial	5.96423	78.3219	3.71501	0.00277787	0.042643	7.35287	0.109935	1
GO:0047631	F	ADP-ribose diphosphatase activity	contig12258_1_1058	transient receptor potential cation channel subfamily m member partial	5.96423	78.3219	3.71501	0.00277787	0.042643	7.35287	0.109935	1
GO:0070588	P	calcium ion transmembrane transport	contig12258_1_1058	transient receptor potential cation channel subfamily m member partial	5.96423	78.3219	3.71501	0.00277787	0.042643	7.35287	0.109935	1
GO:0003677	F	DNA binding	contig12290_12_384	adhesin-like protein	2.40104	28.0977	3.54872	0.000370905	0.0097129	10.1157	0.0610473	1
GO:0003700	F	transcription factor activity	contig12290_12_384	adhesin-like protein	2.40104	28.0977	3.54872	0.000370905	0.0097129	10.1157	0.0610473	1
GO:0003899	F	DNA-directed RNA polymerase activity	contig12290_12_384	adhesin-like protein	2.40104	28.0977	3.54872	0.000370905	0.0097129	10.1157	0.0610473	1
GO:0004180	F	carboxypeptidase activity	contig12290_12_384	adhesin-like protein	2.40104	28.0977	3.54872	0.000370905	0.0097129	10.1157	0.0610473	1
GO:0006352	P	transcription initiation	contig12290_12_384	adhesin-like protein	2.40104	28.0977	3.54872	0.000370905	0.0097129	10.1157	0.0610473	1
GO:0006355	P	regulation of transcription, DNA-dependent	contig12290_12_384	adhesin-like protein	2.40104	28.0977	3.54872	0.000370905	0.0097129	10.1157	0.0610473	1
GO:0016972	F	thiol oxidase activity	contig12290_12_384	adhesin-like protein	2.40104	28.0977	3.54872	0.000370905	0.0097129	10.1157	0.0610473	1
GO:0016987	F	sigma factor activity	contig12290_12_384	adhesin-like protein	2.40104	28.0977	3.54872	0.000370905	0.0097129	10.1157	0.0610473	1
GO:0055114	P	oxidation reduction	contig12290_12_384	adhesin-like protein	2.40104	28.0977	3.54872	0.000370905	0.0097129	10.1157	0.0610473	1
GO:0004888	F	transmembrane receptor activity	contig12349_767_1124	f-box wd repeat-containing protein 1a	0.457002	21.6062	5.5631	0.000205657	0.00607516	No Test	No Test	No Test
GO:0005524	F	ATP binding	contig12349_767_1124	f-box wd repeat-containing protein 1a	0.457002	21.6062	5.5631	0.000205657	0.00607516	No Test	No Test	No Test
GO:0007165	P	signal transduction	contig12349_767_1124	f-box wd repeat-containing protein 1a	0.457002	21.6062	5.5631	0.000205657	0.00607516	No Test	No Test	No Test
GO:0031224	C	intrinsic to membrane	contig12349_767_1124	f-box wd repeat-containing protein 1a	0.457002	21.6062	5.5631	0.000205657	0.00607516	No Test	No Test	No Test
GO:0045087	P	innate immune response	contig12349_767_1124	f-box wd repeat-containing protein 1a	0.457002	21.6062	5.5631	0.000205657	0.00607516	No Test	No Test	No Test
GO:0001816	P	cytokine production	contig12368_180_1774	terminal uridylyltransferase 4	0.176723	43.8931	7.95636	4.8e-11	6.8e-09	22.7828	0.000207711	0.0116032
GO:0003676	F	nucleic acid binding	contig12368_180_1774	terminal uridylyltransferase 4	0.176723	43.8931	7.95636	4.8e-11	6.8e-09	22.7828	0.000207711	0.0116032
GO:0003887	F	DNA-directed DNA polymerase activity	contig12368_180_1774	terminal uridylyltransferase 4	0.176723	43.8931	7.95636	4.8e-11	6.8e-09	22.7828	0.000207711	0.0116032
GO:0005515	F	protein binding	contig12368_180_1774	terminal uridylyltransferase 4	0.176723	43.8931	7.95636	4.8e-11	6.8e-09	22.7828	0.000207711	0.0116032
GO:0005730	C	nucleolus	contig12368_180_1774	terminal uridylyltransferase 4	0.176723	43.8931	7.95636	4.8e-11	6.8e-09	22.7828	0.000207711	0.0116032
GO:0005737	C	cytoplasm	contig12368_180_1774	terminal uridylyltransferase 4	0.176723	43.8931	7.95636	4.8e-11	6.8e-09	22.7828	0.000207711	0.0116032
GO:0008270	F	zinc ion binding	contig12368_180_1774	terminal uridylyltransferase 4	0.176723	43.8931	7.95636	4.8e-11	6.8e-09	22.7828	0.000207711	0.0116032
GO:0010587	P	miRNA catabolic process	contig12368_180_1774	terminal uridylyltransferase 4	0.176723	43.8931	7.95636	4.8e-11	6.8e-09	22.7828	0.000207711	0.0116032
GO:0019827	P	stem cell maintenance	contig12368_180_1774	terminal uridylyltransferase 4	0.176723	43.8931	7.95636	4.8e-11	6.8e-09	22.7828	0.000207711	0.0116032
GO:0031054	P	pre-microRNA processing	contig12368_180_1774	terminal uridylyltransferase 4	0.176723	43.8931	7.95636	4.8e-11	6.8e-09	22.7828	0.000207711	0.0116032
GO:0031123	P	RNA 3'-end processing	contig12368_180_1774	terminal uridylyltransferase 4	0.176723	43.8931	7.95636	4.8e-11	6.8e-09	22.7828	0.000207711	0.0116032
GO:0031664	P	regulation of lipopolysaccharide-mediated signaling pathway	contig12368_180_1774	terminal uridylyltransferase 4	0.176723	43.8931	7.95636	4.8e-11	6.8e-09	22.7828	0.000207711	0.0116032
GO:0032088	P	negative regulation of NF-kappaB transcription factor activity	contig12368_180_1774	terminal uridylyltransferase 4	0.176723	43.8931	7.95636	4.8e-11	6.8e-09	22.7828	0.000207711	0.0116032
GO:0050265	F	RNA uridylyltransferase activity	contig12368_180_1774	terminal uridylyltransferase 4	0.176723	43.8931	7.95636	4.8e-11	6.8e-09	22.7828	0.000207711	0.0116032
GO:0007409	P	axonogenesis	contig12369_1_465	failed axon connections protein	0.164165	23.1895	7.14218	3.52e-06	0.000178688	No Test	No Test	No Test
GO:0000155	F	two-component sensor activity	contig12461_0_499	multi-sensor signal transduction histidine kinase	7.59975	539.49	6.1495	1.94e-07	1.29e-05	16.8687	0.00255764	0.0970744
GO:0000160	P	two-component signal transduction system (phosphorelay)	contig12461_0_499	multi-sensor signal transduction histidine kinase	7.59975	539.49	6.1495	1.94e-07	1.29e-05	16.8687	0.00255764	0.0970744
GO:0005524	F	ATP binding	contig12461_0_499	multi-sensor signal transduction histidine kinase	7.59975	539.49	6.1495	1.94e-07	1.29e-05	16.8687	0.00255764	0.0970744
GO:0006355	P	regulation of transcription, DNA-dependent	contig12461_0_499	multi-sensor signal transduction histidine kinase	7.59975	539.49	6.1495	1.94e-07	1.29e-05	16.8687	0.00255764	0.0970744
GO:0016020	C	membrane	contig12461_0_499	multi-sensor signal transduction histidine kinase	7.59975	539.49	6.1495	1.94e-07	1.29e-05	16.8687	0.00255764	0.0970744
GO:0018106	P	peptidyl-histidine phosphorylation	contig12461_0_499	multi-sensor signal transduction histidine kinase	7.59975	539.49	6.1495	1.94e-07	1.29e-05	16.8687	0.00255764	0.0970744
GO:0033009	C	nucleomorph	contig12461_0_499	multi-sensor signal transduction histidine kinase	7.59975	539.49	6.1495	1.94e-07	1.29e-05	16.8687	0.00255764	0.0970744
GO:0003725	F	double-stranded RNA binding	contig12573_0_428	ribonuclease 3 isoform 2	4.83463	72.7041	3.91056	5.46e-05	0.00202394	4.64595	0.241279	1
GO:0004525	F	ribonuclease III activity	contig12573_0_428	ribonuclease 3 isoform 2	4.83463	72.7041	3.91056	5.46e-05	0.00202394	4.64595	0.241279	1
GO:0005515	F	protein binding	contig12573_0_428	ribonuclease 3 isoform 2	4.83463	72.7041	3.91056	5.46e-05	0.00202394	4.64595	0.241279	1
GO:0005654	C	nucleoplasm	contig12573_0_428	ribonuclease 3 isoform 2	4.83463	72.7041	3.91056	5.46e-05	0.00202394	4.64595	0.241279	1
GO:0005730	C	nucleolus	contig12573_0_428	ribonuclease 3 isoform 2	4.83463	72.7041	3.91056	5.46e-05	0.00202394	4.64595	0.241279	1
GO:0005737	C	cytoplasm	contig12573_0_428	ribonuclease 3 isoform 2	4.83463	72.7041	3.91056	5.46e-05	0.00202394	4.64595	0.241279	1
GO:0006364	P	rRNA processing	contig12573_0_428	ribonuclease 3 isoform 2	4.83463	72.7041	3.91056	5.46e-05	0.00202394	4.64595	0.241279	1
GO:0006397	P	mRNA processing	contig12573_0_428	ribonuclease 3 isoform 2	4.83463	72.7041	3.91056	5.46e-05	0.00202394	4.64595	0.241279	1
GO:0016075	P	rRNA catabolic process	contig12573_0_428	ribonuclease 3 isoform 2	4.83463	72.7041	3.91056	5.46e-05	0.00202394	4.64595	0.241279	1
GO:0031054	P	pre-microRNA processing	contig12573_0_428	ribonuclease 3 isoform 2	4.83463	72.7041	3.91056	5.46e-05	0.00202394	4.64595	0.241279	1
GO:0046872	F	metal ion binding	contig12573_0_428	ribonuclease 3 isoform 2	4.83463	72.7041	3.91056	5.46e-05	0.00202394	4.64595	0.241279	1
GO:0000086	P	G2/M transition of mitotic cell cycle	contig12594_0_955	protein camp- alpha	0.767661	15.2854	4.31554	7.79e-06	0.000364998	13.1458	0.0175326	0.486656
GO:0000287	F	magnesium ion binding	contig12594_0_955	protein camp- alpha	0.767661	15.2854	4.31554	7.79e-06	0.000364998	13.1458	0.0175326	0.486656
GO:0001707	P	mesoderm formation	contig12594_0_955	protein camp- alpha	0.767661	15.2854	4.31554	7.79e-06	0.000364998	13.1458	0.0175326	0.486656
GO:0004691	F	cAMP-dependent protein kinase activity	contig12594_0_955	protein camp- alpha	0.767661	15.2854	4.31554	7.79e-06	0.000364998	13.1458	0.0175326	0.486656
GO:0004697	F	protein kinase C activity	contig12594_0_955	protein camp- alpha	0.767661	15.2854	4.31554	7.79e-06	0.000364998	13.1458	0.0175326	0.486656
GO:0004862	F	cAMP-dependent protein kinase inhibitor activity	contig12594_0_955	protein camp- alpha	0.767661	15.2854	4.31554	7.79e-06	0.000364998	13.1458	0.0175326	0.486656
GO:0005524	F	ATP binding	contig12594_0_955	protein camp- alpha	0.767661	15.2854	4.31554	7.79e-06	0.000364998	13.1458	0.0175326	0.486656
GO:0005624	C	membrane fraction	contig12594_0_955	protein camp- alpha	0.767661	15.2854	4.31554	7.79e-06	0.000364998	13.1458	0.0175326	0.486656
GO:0005625	C	soluble fraction	contig12594_0_955	protein camp- alpha	0.767661	15.2854	4.31554	7.79e-06	0.000364998	13.1458	0.0175326	0.486656
GO:0005654	C	nucleoplasm	contig12594_0_955	protein camp- alpha	0.767661	15.2854	4.31554	7.79e-06	0.000364998	13.1458	0.0175326	0.486656
GO:0005739	C	mitochondrion	contig12594_0_955	protein camp- alpha	0.767661	15.2854	4.31554	7.79e-06	0.000364998	13.1458	0.0175326	0.486656
GO:0005783	C	endoplasmic reticulum	contig12594_0_955	protein camp- alpha	0.767661	15.2854	4.31554	7.79e-06	0.000364998	13.1458	0.0175326	0.486656
GO:0005794	C	Golgi apparatus	contig12594_0_955	protein camp- alpha	0.767661	15.2854	4.31554	7.79e-06	0.000364998	13.1458	0.0175326	0.486656
GO:0005829	C	cytosol	contig12594_0_955	protein camp- alpha	0.767661	15.2854	4.31554	7.79e-06	0.000364998	13.1458	0.0175326	0.486656
GO:0005886	C	plasma membrane	contig12594_0_955	protein camp- alpha	0.767661	15.2854	4.31554	7.79e-06	0.000364998	13.1458	0.0175326	0.486656
GO:0005952	C	cAMP-dependent protein kinase complex	contig12594_0_955	protein camp- alpha	0.767661	15.2854	4.31554	7.79e-06	0.000364998	13.1458	0.0175326	0.486656
GO:0006094	P	gluconeogenesis	contig12594_0_955	protein camp- alpha	0.767661	15.2854	4.31554	7.79e-06	0.000364998	13.1458	0.0175326	0.486656
GO:0006112	P	energy reserve metabolic process	contig12594_0_955	protein camp- alpha	0.767661	15.2854	4.31554	7.79e-06	0.000364998	13.1458	0.0175326	0.486656
GO:0006833	P	water transport	contig12594_0_955	protein camp- alpha	0.767661	15.2854	4.31554	7.79e-06	0.000364998	13.1458	0.0175326	0.486656
GO:0007188	P	G-protein signaling, coupled to cAMP nucleotide second messenger	contig12594_0_955	protein camp- alpha	0.767661	15.2854	4.31554	7.79e-06	0.000364998	13.1458	0.0175326	0.486656
GO:0007202	P	activation of phospholipase C activity	contig12594_0_955	protein camp- alpha	0.767661	15.2854	4.31554	7.79e-06	0.000364998	13.1458	0.0175326	0.486656
GO:0007243	P	intracellular protein kinase cascade	contig12594_0_955	protein camp- alpha	0.767661	15.2854	4.31554	7.79e-06	0.000364998	13.1458	0.0175326	0.486656
GO:0008270	F	zinc ion binding	contig12594_0_955	protein camp- alpha	0.767661	15.2854	4.31554	7.79e-06	0.000364998	13.1458	0.0175326	0.486656
GO:0008624	P	induction of apoptosis by extracellular signals	contig12594_0_955	protein camp- alpha	0.767661	15.2854	4.31554	7.79e-06	0.000364998	13.1458	0.0175326	0.486656
GO:0016071	P	mRNA metabolic process	contig12594_0_955	protein camp- alpha	0.767661	15.2854	4.31554	7.79e-06	0.000364998	13.1458	0.0175326	0.486656
GO:0018105	P	peptidyl-serine phosphorylation	contig12594_0_955	protein camp- alpha	0.767661	15.2854	4.31554	7.79e-06	0.000364998	13.1458	0.0175326	0.486656
GO:0019433	P	triglyceride catabolic process	contig12594_0_955	protein camp- alpha	0.767661	15.2854	4.31554	7.79e-06	0.000364998	13.1458	0.0175326	0.486656
GO:0019901	F	protein kinase binding	contig12594_0_955	protein camp- alpha	0.767661	15.2854	4.31554	7.79e-06	0.000364998	13.1458	0.0175326	0.486656
GO:0030168	P	platelet activation	contig12594_0_955	protein camp- alpha	0.767661	15.2854	4.31554	7.79e-06	0.000364998	13.1458	0.0175326	0.486656
GO:0031594	C	neuromuscular junction	contig12594_0_955	protein camp- alpha	0.767661	15.2854	4.31554	7.79e-06	0.000364998	13.1458	0.0175326	0.486656
GO:0032403	F	protein complex binding	contig12594_0_955	protein camp- alpha	0.767661	15.2854	4.31554	7.79e-06	0.000364998	13.1458	0.0175326	0.486656
GO:0034199	P	activation of protein kinase A activity	contig12594_0_955	protein camp- alpha	0.767661	15.2854	4.31554	7.79e-06	0.000364998	13.1458	0.0175326	0.486656
GO:0034237	F	protein kinase A regulatory subunit binding	contig12594_0_955	protein camp- alpha	0.767661	15.2854	4.31554	7.79e-06	0.000364998	13.1458	0.0175326	0.486656
GO:0035403	F	histone kinase activity (H3-T6 specific)	contig12594_0_955	protein camp- alpha	0.767661	15.2854	4.31554	7.79e-06	0.000364998	13.1458	0.0175326	0.486656
GO:0035408	P	histone H3-T6 phosphorylation	contig12594_0_955	protein camp- alpha	0.767661	15.2854	4.31554	7.79e-06	0.000364998	13.1458	0.0175326	0.486656
GO:0043457	P	regulation of cellular respiration	contig12594_0_955	protein camp- alpha	0.767661	15.2854	4.31554	7.79e-06	0.000364998	13.1458	0.0175326	0.486656
GO:0043536	P	positive regulation of blood vessel endothelial cell migration	contig12594_0_955	protein camp- alpha	0.767661	15.2854	4.31554	7.79e-06	0.000364998	13.1458	0.0175326	0.486656
GO:0046777	P	protein amino acid autophosphorylation	contig12594_0_955	protein camp- alpha	0.767661	15.2854	4.31554	7.79e-06	0.000364998	13.1458	0.0175326	0.486656
GO:0046827	P	positive regulation of protein export from nucleus	contig12594_0_955	protein camp- alpha	0.767661	15.2854	4.31554	7.79e-06	0.000364998	13.1458	0.0175326	0.486656
GO:0048011	P	nerve growth factor receptor signaling pathway	contig12594_0_955	protein camp- alpha	0.767661	15.2854	4.31554	7.79e-06	0.000364998	13.1458	0.0175326	0.486656
GO:0048471	C	perinuclear region of cytoplasm	contig12594_0_955	protein camp- alpha	0.767661	15.2854	4.31554	7.79e-06	0.000364998	13.1458	0.0175326	0.486656
GO:0050796	P	regulation of insulin secretion	contig12594_0_955	protein camp- alpha	0.767661	15.2854	4.31554	7.79e-06	0.000364998	13.1458	0.0175326	0.486656
GO:0051447	P	negative regulation of meiotic cell cycle	contig12594_0_955	protein camp- alpha	0.767661	15.2854	4.31554	7.79e-06	0.000364998	13.1458	0.0175326	0.486656
GO:0051966	P	regulation of synaptic transmission, glutamatergic	contig12594_0_955	protein camp- alpha	0.767661	15.2854	4.31554	7.79e-06	0.000364998	13.1458	0.0175326	0.486656
GO:0055085	P	transmembrane transport	contig12594_0_955	protein camp- alpha	0.767661	15.2854	4.31554	7.79e-06	0.000364998	13.1458	0.0175326	0.486656
GO:0070555	P	response to interleukin-1	contig12594_0_955	protein camp- alpha	0.767661	15.2854	4.31554	7.79e-06	0.000364998	13.1458	0.0175326	0.486656
GO:0071374	P	cellular response to parathyroid hormone stimulus	contig12594_0_955	protein camp- alpha	0.767661	15.2854	4.31554	7.79e-06	0.000364998	13.1458	0.0175326	0.486656
GO:0071377	P	cellular response to glucagon stimulus	contig12594_0_955	protein camp- alpha	0.767661	15.2854	4.31554	7.79e-06	0.000364998	13.1458	0.0175326	0.486656
GO:0005509	F	calcium ion binding	contig12613_1781_2932	annexin a7	0.383261	85.2363	7.797	8.52e-13	1.96e-10	26.7757	5.79e-05	0.00432504
GO:0005544	F	calcium-dependent phospholipid binding	contig12613_1781_2932	annexin a7	0.383261	85.2363	7.797	8.52e-13	1.96e-10	26.7757	5.79e-05	0.00432504
GO:0005625	C	soluble fraction	contig12613_1781_2932	annexin a7	0.383261	85.2363	7.797	8.52e-13	1.96e-10	26.7757	5.79e-05	0.00432504
GO:0005626	C	insoluble fraction	contig12613_1781_2932	annexin a7	0.383261	85.2363	7.797	8.52e-13	1.96e-10	26.7757	5.79e-05	0.00432504
GO:0005635	C	nuclear envelope	contig12613_1781_2932	annexin a7	0.383261	85.2363	7.797	8.52e-13	1.96e-10	26.7757	5.79e-05	0.00432504
GO:0005829	C	cytosol	contig12613_1781_2932	annexin a7	0.383261	85.2363	7.797	8.52e-13	1.96e-10	26.7757	5.79e-05	0.00432504
GO:0005886	C	plasma membrane	contig12613_1781_2932	annexin a7	0.383261	85.2363	7.797	8.52e-13	1.96e-10	26.7757	5.79e-05	0.00432504
GO:0006874	P	cellular calcium ion homeostasis	contig12613_1781_2932	annexin a7	0.383261	85.2363	7.797	8.52e-13	1.96e-10	26.7757	5.79e-05	0.00432504
GO:0006944	P	cellular membrane fusion	contig12613_1781_2932	annexin a7	0.383261	85.2363	7.797	8.52e-13	1.96e-10	26.7757	5.79e-05	0.00432504
GO:0007599	P	hemostasis	contig12613_1781_2932	annexin a7	0.383261	85.2363	7.797	8.52e-13	1.96e-10	26.7757	5.79e-05	0.00432504
GO:0008283	P	cell proliferation	contig12613_1781_2932	annexin a7	0.383261	85.2363	7.797	8.52e-13	1.96e-10	26.7757	5.79e-05	0.00432504
GO:0008360	P	regulation of cell shape	contig12613_1781_2932	annexin a7	0.383261	85.2363	7.797	8.52e-13	1.96e-10	26.7757	5.79e-05	0.00432504
GO:0009651	P	response to salt stress	contig12613_1781_2932	annexin a7	0.383261	85.2363	7.797	8.52e-13	1.96e-10	26.7757	5.79e-05	0.00432504
GO:0009992	P	cellular water homeostasis	contig12613_1781_2932	annexin a7	0.383261	85.2363	7.797	8.52e-13	1.96e-10	26.7757	5.79e-05	0.00432504
GO:0014070	P	response to organic cyclic substance	contig12613_1781_2932	annexin a7	0.383261	85.2363	7.797	8.52e-13	1.96e-10	26.7757	5.79e-05	0.00432504
GO:0031982	C	vesicle	contig12613_1781_2932	annexin a7	0.383261	85.2363	7.797	8.52e-13	1.96e-10	26.7757	5.79e-05	0.00432504
GO:0048306	F	calcium-dependent protein binding	contig12613_1781_2932	annexin a7	0.383261	85.2363	7.797	8.52e-13	1.96e-10	26.7757	5.79e-05	0.00432504
GO:0051592	P	response to calcium ion	contig12613_1781_2932	annexin a7	0.383261	85.2363	7.797	8.52e-13	1.96e-10	26.7757	5.79e-05	0.00432504
GO:0000086	P	G2/M transition of mitotic cell cycle	contig12719_1444_1642	gamma-tubulin complex component 6-like	3.70867	76.3466	4.36359	8.34e-05	0.00292395	No Test	No Test	No Test
GO:0000922	C	spindle pole	contig12719_1444_1642	gamma-tubulin complex component 6-like	3.70867	76.3466	4.36359	8.34e-05	0.00292395	No Test	No Test	No Test
GO:0005829	C	cytosol	contig12719_1444_1642	gamma-tubulin complex component 6-like	3.70867	76.3466	4.36359	8.34e-05	0.00292395	No Test	No Test	No Test
GO:0005874	C	microtubule	contig12719_1444_1642	gamma-tubulin complex component 6-like	3.70867	76.3466	4.36359	8.34e-05	0.00292395	No Test	No Test	No Test
GO:0007020	P	microtubule nucleation	contig12719_1444_1642	gamma-tubulin complex component 6-like	3.70867	76.3466	4.36359	8.34e-05	0.00292395	No Test	No Test	No Test
GO:0008017	F	microtubule binding	contig12719_1444_1642	gamma-tubulin complex component 6-like	3.70867	76.3466	4.36359	8.34e-05	0.00292395	No Test	No Test	No Test
GO:0008274	C	gamma-tubulin ring complex	contig12719_1444_1642	gamma-tubulin complex component 6-like	3.70867	76.3466	4.36359	8.34e-05	0.00292395	No Test	No Test	No Test
GO:0000287	F	magnesium ion binding	contig12752_502_2244	inorganic pyrophosphatase	0.798672	54.4689	6.09169	4.79e-07	2.93e-05	16.0171	0.0035364	0.127874
GO:0004427	F	inorganic diphosphatase activity	contig12752_502_2244	inorganic pyrophosphatase	0.798672	54.4689	6.09169	4.79e-07	2.93e-05	16.0171	0.0035364	0.127874
GO:0005737	C	cytoplasm	contig12752_502_2244	inorganic pyrophosphatase	0.798672	54.4689	6.09169	4.79e-07	2.93e-05	16.0171	0.0035364	0.127874
GO:0006796	P	phosphate metabolic process	contig12752_502_2244	inorganic pyrophosphatase	0.798672	54.4689	6.09169	4.79e-07	2.93e-05	16.0171	0.0035364	0.127874
GO:0016491	F	oxidoreductase activity	contig12997_0_661	amine oxidase	275.768	36.0185	-2.93664	0.00300196	0.0447486	-12.8201	0.0227864	0.596593
GO:0055114	P	oxidation reduction	contig12997_0_661	amine oxidase	275.768	36.0185	-2.93664	0.00300196	0.0447486	-12.8201	0.0227864	0.596593
GO:0000786	C	nucleosome	contig13059_3051_4131	histone 2a	0.0430425	118.187	11.423	2.84e-10	3.3e-08	32.7282	3.41e-06	0.00112967
GO:0000793	C	condensed chromosome	contig13059_3051_4131	histone 2a	0.0430425	118.187	11.423	2.84e-10	3.3e-08	32.7282	3.41e-06	0.00112967
GO:0001740	C	Barr body	contig13059_3051_4131	histone 2a	0.0430425	118.187	11.423	2.84e-10	3.3e-08	32.7282	3.41e-06	0.00112967
GO:0003677	F	DNA binding	contig13059_3051_4131	histone 2a	0.0430425	118.187	11.423	2.84e-10	3.3e-08	32.7282	3.41e-06	0.00112967
GO:0003682	F	chromatin binding	contig13059_3051_4131	histone 2a	0.0430425	118.187	11.423	2.84e-10	3.3e-08	32.7282	3.41e-06	0.00112967
GO:0005813	C	centrosome	contig13059_3051_4131	histone 2a	0.0430425	118.187	11.423	2.84e-10	3.3e-08	32.7282	3.41e-06	0.00112967
GO:0006334	P	nucleosome assembly	contig13059_3051_4131	histone 2a	0.0430425	118.187	11.423	2.84e-10	3.3e-08	32.7282	3.41e-06	0.00112967
GO:0007549	P	dosage compensation	contig13059_3051_4131	histone 2a	0.0430425	118.187	11.423	2.84e-10	3.3e-08	32.7282	3.41e-06	0.00112967
GO:0016568	P	chromatin modification	contig13059_3051_4131	histone 2a	0.0430425	118.187	11.423	2.84e-10	3.3e-08	32.7282	3.41e-06	0.00112967
GO:0005506	F	iron ion binding	contig13237_1223_1758	nadh dehydrogenase	4.28864	93.8385	4.45159	0.000127448	0.00418317	12.0957	0.0181976	0.498394
GO:0008137	F	NADH dehydrogenase (ubiquinone) activity	contig13237_1223_1758	nadh dehydrogenase	4.28864	93.8385	4.45159	0.000127448	0.00418317	12.0957	0.0181976	0.498394
GO:0019684	P	photosynthesis, light reaction	contig13237_1223_1758	nadh dehydrogenase	4.28864	93.8385	4.45159	0.000127448	0.00418317	12.0957	0.0181976	0.498394
GO:0048038	F	quinone binding	contig13237_1223_1758	nadh dehydrogenase	4.28864	93.8385	4.45159	0.000127448	0.00418317	12.0957	0.0181976	0.498394
GO:0051539	F	4 iron, 4 sulfur cluster binding	contig13237_1223_1758	nadh dehydrogenase	4.28864	93.8385	4.45159	0.000127448	0.00418317	12.0957	0.0181976	0.498394
GO:0055114	P	oxidation reduction	contig13237_1223_1758	nadh dehydrogenase	4.28864	93.8385	4.45159	0.000127448	0.00418317	12.0957	0.0181976	0.498394
GO:0005102	F	receptor binding	contig13859_357_796	heat shock protein 70	43.1132	639.923	3.8917	0.00221464	0.0367685	8.21938	0.0812542	1
GO:0005524	F	ATP binding	contig13859_357_796	heat shock protein 70	43.1132	639.923	3.8917	0.00221464	0.0367685	8.21938	0.0812542	1
GO:0005625	C	soluble fraction	contig13859_357_796	heat shock protein 70	43.1132	639.923	3.8917	0.00221464	0.0367685	8.21938	0.0812542	1
GO:0005829	C	cytosol	contig13859_357_796	heat shock protein 70	43.1132	639.923	3.8917	0.00221464	0.0367685	8.21938	0.0812542	1
GO:0005886	C	plasma membrane	contig13859_357_796	heat shock protein 70	43.1132	639.923	3.8917	0.00221464	0.0367685	8.21938	0.0812542	1
GO:0006200	P	ATP catabolic process	contig13859_357_796	heat shock protein 70	43.1132	639.923	3.8917	0.00221464	0.0367685	8.21938	0.0812542	1
GO:0006892	P	post-Golgi vesicle-mediated transport	contig13859_357_796	heat shock protein 70	43.1132	639.923	3.8917	0.00221464	0.0367685	8.21938	0.0812542	1
GO:0006986	P	response to unfolded protein	contig13859_357_796	heat shock protein 70	43.1132	639.923	3.8917	0.00221464	0.0367685	8.21938	0.0812542	1
GO:0007269	P	neurotransmitter secretion	contig13859_357_796	heat shock protein 70	43.1132	639.923	3.8917	0.00221464	0.0367685	8.21938	0.0812542	1
GO:0009986	C	cell surface	contig13859_357_796	heat shock protein 70	43.1132	639.923	3.8917	0.00221464	0.0367685	8.21938	0.0812542	1
GO:0016044	P	cellular membrane organization	contig13859_357_796	heat shock protein 70	43.1132	639.923	3.8917	0.00221464	0.0367685	8.21938	0.0812542	1
GO:0016071	P	mRNA metabolic process	contig13859_357_796	heat shock protein 70	43.1132	639.923	3.8917	0.00221464	0.0367685	8.21938	0.0812542	1
GO:0030529	C	ribonucleoprotein complex	contig13859_357_796	heat shock protein 70	43.1132	639.923	3.8917	0.00221464	0.0367685	8.21938	0.0812542	1
GO:0042470	C	melanosome	contig13859_357_796	heat shock protein 70	43.1132	639.923	3.8917	0.00221464	0.0367685	8.21938	0.0812542	1
GO:0042623	F	ATPase activity, coupled	contig13859_357_796	heat shock protein 70	43.1132	639.923	3.8917	0.00221464	0.0367685	8.21938	0.0812542	1
GO:0043234	C	protein complex	contig13859_357_796	heat shock protein 70	43.1132	639.923	3.8917	0.00221464	0.0367685	8.21938	0.0812542	1
GO:0043531	F	ADP binding	contig13859_357_796	heat shock protein 70	43.1132	639.923	3.8917	0.00221464	0.0367685	8.21938	0.0812542	1
GO:0044419	P	interspecies interaction between organisms	contig13859_357_796	heat shock protein 70	43.1132	639.923	3.8917	0.00221464	0.0367685	8.21938	0.0812542	1
GO:0051082	F	unfolded protein binding	contig13859_357_796	heat shock protein 70	43.1132	639.923	3.8917	0.00221464	0.0367685	8.21938	0.0812542	1
GO:0051085	P	chaperone mediated protein folding requiring cofactor	contig13859_357_796	heat shock protein 70	43.1132	639.923	3.8917	0.00221464	0.0367685	8.21938	0.0812542	1
GO:0051726	P	regulation of cell cycle	contig13859_357_796	heat shock protein 70	43.1132	639.923	3.8917	0.00221464	0.0367685	8.21938	0.0812542	1
GO:0061202	N		contig13859_357_796	heat shock protein 70	43.1132	639.923	3.8917	0.00221464	0.0367685	8.21938	0.0812542	1
GO:0070062	C	extracellular vesicular exosome	contig13859_357_796	heat shock protein 70	43.1132	639.923	3.8917	0.00221464	0.0367685	8.21938	0.0812542	1
GO:0003924	F	GTPase activity	contig14497_0_398	wd-40 repeat protein	0	26.0434	1.79769e+308	0.0383567	0.216133	38.602	1.16e-05	0.00178261
GO:0004674	F	protein serine/threonine kinase activity	contig14497_0_398	wd-40 repeat protein	0	26.0434	1.79769e+308	0.0383567	0.216133	38.602	1.16e-05	0.00178261
GO:0005524	F	ATP binding	contig14497_0_398	wd-40 repeat protein	0	26.0434	1.79769e+308	0.0383567	0.216133	38.602	1.16e-05	0.00178261
GO:0005525	F	GTP binding	contig14497_0_398	wd-40 repeat protein	0	26.0434	1.79769e+308	0.0383567	0.216133	38.602	1.16e-05	0.00178261
GO:0005634	C	nucleus	contig14497_0_398	wd-40 repeat protein	0	26.0434	1.79769e+308	0.0383567	0.216133	38.602	1.16e-05	0.00178261
GO:0005815	C	microtubule organizing center	contig14497_0_398	wd-40 repeat protein	0	26.0434	1.79769e+308	0.0383567	0.216133	38.602	1.16e-05	0.00178261
GO:0005829	C	cytosol	contig14497_0_398	wd-40 repeat protein	0	26.0434	1.79769e+308	0.0383567	0.216133	38.602	1.16e-05	0.00178261
GO:0005874	C	microtubule	contig14497_0_398	wd-40 repeat protein	0	26.0434	1.79769e+308	0.0383567	0.216133	38.602	1.16e-05	0.00178261
GO:0006184	P	GTP catabolic process	contig14497_0_398	wd-40 repeat protein	0	26.0434	1.79769e+308	0.0383567	0.216133	38.602	1.16e-05	0.00178261
GO:0006468	P	protein amino acid phosphorylation	contig14497_0_398	wd-40 repeat protein	0	26.0434	1.79769e+308	0.0383567	0.216133	38.602	1.16e-05	0.00178261
GO:0006810	P	transport	contig14497_0_398	wd-40 repeat protein	0	26.0434	1.79769e+308	0.0383567	0.216133	38.602	1.16e-05	0.00178261
GO:0006915	P	apoptosis	contig14497_0_398	wd-40 repeat protein	0	26.0434	1.79769e+308	0.0383567	0.216133	38.602	1.16e-05	0.00178261
GO:0006952	P	defense response	contig14497_0_398	wd-40 repeat protein	0	26.0434	1.79769e+308	0.0383567	0.216133	38.602	1.16e-05	0.00178261
GO:0007067	P	mitosis	contig14497_0_398	wd-40 repeat protein	0	26.0434	1.79769e+308	0.0383567	0.216133	38.602	1.16e-05	0.00178261
GO:0007264	P	small GTPase mediated signal transduction	contig14497_0_398	wd-40 repeat protein	0	26.0434	1.79769e+308	0.0383567	0.216133	38.602	1.16e-05	0.00178261
GO:0016020	C	membrane	contig14497_0_398	wd-40 repeat protein	0	26.0434	1.79769e+308	0.0383567	0.216133	38.602	1.16e-05	0.00178261
GO:0042802	F	identical protein binding	contig14497_0_398	wd-40 repeat protein	0	26.0434	1.79769e+308	0.0383567	0.216133	38.602	1.16e-05	0.00178261
GO:0051301	P	cell division	contig14497_0_398	wd-40 repeat protein	0	26.0434	1.79769e+308	0.0383567	0.216133	38.602	1.16e-05	0.00178261
GO:0008270	F	zinc ion binding	contig14703_91_343	hypothetical protein [Paramecium tetraurelia strain d4-2]	0.47152	53.8287	6.83491	0.000239592	0.00690699	27.0616	6.65e-05	0.00487143
GO:0000242	C	pericentriolar material	contig14748_172_3150	hook homolog 1	9.60532	35.4313	1.88312	0.00142644	0.0266405	1.32153	0.657898	1
GO:0003779	F	actin binding	contig14748_172_3150	hook homolog 1	9.60532	35.4313	1.88312	0.00142644	0.0266405	1.32153	0.657898	1
GO:0005801	C	cis-Golgi network	contig14748_172_3150	hook homolog 1	9.60532	35.4313	1.88312	0.00142644	0.0266405	1.32153	0.657898	1
GO:0005874	C	microtubule	contig14748_172_3150	hook homolog 1	9.60532	35.4313	1.88312	0.00142644	0.0266405	1.32153	0.657898	1
GO:0007032	P	endosome organization	contig14748_172_3150	hook homolog 1	9.60532	35.4313	1.88312	0.00142644	0.0266405	1.32153	0.657898	1
GO:0007040	P	lysosome organization	contig14748_172_3150	hook homolog 1	9.60532	35.4313	1.88312	0.00142644	0.0266405	1.32153	0.657898	1
GO:0007286	P	spermatid development	contig14748_172_3150	hook homolog 1	9.60532	35.4313	1.88312	0.00142644	0.0266405	1.32153	0.657898	1
GO:0008017	F	microtubule binding	contig14748_172_3150	hook homolog 1	9.60532	35.4313	1.88312	0.00142644	0.0266405	1.32153	0.657898	1
GO:0008333	P	endosome to lysosome transport	contig14748_172_3150	hook homolog 1	9.60532	35.4313	1.88312	0.00142644	0.0266405	1.32153	0.657898	1
GO:0015031	P	protein transport	contig14748_172_3150	hook homolog 1	9.60532	35.4313	1.88312	0.00142644	0.0266405	1.32153	0.657898	1
GO:0022027	P	interkinetic nuclear migration	contig14748_172_3150	hook homolog 1	9.60532	35.4313	1.88312	0.00142644	0.0266405	1.32153	0.657898	1
GO:0030897	C	HOPS complex	contig14748_172_3150	hook homolog 1	9.60532	35.4313	1.88312	0.00142644	0.0266405	1.32153	0.657898	1
GO:0031122	P	cytoplasmic microtubule organization	contig14748_172_3150	hook homolog 1	9.60532	35.4313	1.88312	0.00142644	0.0266405	1.32153	0.657898	1
GO:0034453	P	microtubule anchoring	contig14748_172_3150	hook homolog 1	9.60532	35.4313	1.88312	0.00142644	0.0266405	1.32153	0.657898	1
GO:0042802	F	identical protein binding	contig14748_172_3150	hook homolog 1	9.60532	35.4313	1.88312	0.00142644	0.0266405	1.32153	0.657898	1
GO:0045022	P	early endosome to late endosome transport	contig14748_172_3150	hook homolog 1	9.60532	35.4313	1.88312	0.00142644	0.0266405	1.32153	0.657898	1
GO:0050768	P	negative regulation of neurogenesis	contig14748_172_3150	hook homolog 1	9.60532	35.4313	1.88312	0.00142644	0.0266405	1.32153	0.657898	1
GO:0051645	P	Golgi localization	contig14748_172_3150	hook homolog 1	9.60532	35.4313	1.88312	0.00142644	0.0266405	1.32153	0.657898	1
GO:0070695	C	FHF complex	contig14748_172_3150	hook homolog 1	9.60532	35.4313	1.88312	0.00142644	0.0266405	1.32153	0.657898	1
GO:0071539	P	protein localization to centrosome	contig14748_172_3150	hook homolog 1	9.60532	35.4313	1.88312	0.00142644	0.0266405	1.32153	0.657898	1
GO:0004601	F	peroxidase activity	contig14835_511_2816	chorion peroxidase-like	0.0867352	116.617	10.3929	4.94e-13	1.2e-10	30.0045	6.78e-06	0.00140748
GO:0006979	P	response to oxidative stress	contig14835_511_2816	chorion peroxidase-like	0.0867352	116.617	10.3929	4.94e-13	1.2e-10	30.0045	6.78e-06	0.00140748
GO:0010181	F	FMN binding	contig14835_511_2816	chorion peroxidase-like	0.0867352	116.617	10.3929	4.94e-13	1.2e-10	30.0045	6.78e-06	0.00140748
GO:0020037	F	heme binding	contig14835_511_2816	chorion peroxidase-like	0.0867352	116.617	10.3929	4.94e-13	1.2e-10	30.0045	6.78e-06	0.00140748
GO:0055114	P	oxidation reduction	contig14835_511_2816	chorion peroxidase-like	0.0867352	116.617	10.3929	4.94e-13	1.2e-10	30.0045	6.78e-06	0.00140748
GO:0046872	F	metal ion binding	contig15090_4_1727	nfx1-type zinc finger-containing protein 1	0.378505	46.011	6.92552	1.09e-07	7.71e-06	No Test	No Test	No Test
GO:0004806	F	triglyceride lipase activity	contig15177_3_724	pancreatic triacylglycerol lipase	7.76174	203.749	4.71427	3.25e-05	0.00129893	12.0708	0.0209071	0.557203
GO:0006629	P	lipid metabolic process	contig15177_3_724	pancreatic triacylglycerol lipase	7.76174	203.749	4.71427	3.25e-05	0.00129893	12.0708	0.0209071	0.557203
GO:0004601	F	peroxidase activity	contig15222_0_322	oxidase peroxidase	1.2336	434.212	8.45938	2.29e-11	3.49e-09	24.251	0.00010379	0.006676
GO:0006979	P	response to oxidative stress	contig15222_0_322	oxidase peroxidase	1.2336	434.212	8.45938	2.29e-11	3.49e-09	24.251	0.00010379	0.006676
GO:0020037	F	heme binding	contig15222_0_322	oxidase peroxidase	1.2336	434.212	8.45938	2.29e-11	3.49e-09	24.251	0.00010379	0.006676
GO:0055114	P	oxidation reduction	contig15222_0_322	oxidase peroxidase	1.2336	434.212	8.45938	2.29e-11	3.49e-09	24.251	0.00010379	0.006676
GO:0004222	F	metalloendopeptidase activity	contig15251_377_561	a disintegrin and metalloproteinase with thrombospondin motifs 7-like	4.47183	74.5696	4.05965	0.000280824	0.00790059	No Test	No Test	No Test
GO:0005578	C	proteinaceous extracellular matrix	contig15251_377_561	a disintegrin and metalloproteinase with thrombospondin motifs 7-like	4.47183	74.5696	4.05965	0.000280824	0.00790059	No Test	No Test	No Test
GO:0006508	P	proteolysis	contig15251_377_561	a disintegrin and metalloproteinase with thrombospondin motifs 7-like	4.47183	74.5696	4.05965	0.000280824	0.00790059	No Test	No Test	No Test
GO:0008270	F	zinc ion binding	contig15251_377_561	a disintegrin and metalloproteinase with thrombospondin motifs 7-like	4.47183	74.5696	4.05965	0.000280824	0.00790059	No Test	No Test	No Test
GO:0005249	F	voltage-gated potassium channel activity	contig15338_1253_2237	protein	0.12512	229.516	10.8411	4.57e-14	1.68e-11	31.1055	5.07e-06	0.0012004
GO:0006813	P	potassium ion transport	contig15338_1253_2237	protein	0.12512	229.516	10.8411	4.57e-14	1.68e-11	31.1055	5.07e-06	0.0012004
GO:0008076	C	voltage-gated potassium channel complex	contig15338_1253_2237	protein	0.12512	229.516	10.8411	4.57e-14	1.68e-11	31.1055	5.07e-06	0.0012004
GO:0008270	F	zinc ion binding	contig15338_1253_2237	protein	0.12512	229.516	10.8411	4.57e-14	1.68e-11	31.1055	5.07e-06	0.0012004
GO:0005529	F	sugar binding	contig15397_827_1108	early activation antigen cd69	0.81397	153.616	7.56014	2.09e-07	1.38e-05	28.4725	2.97e-05	0.00277309
GO:0009897	C	external side of plasma membrane	contig15397_827_1108	early activation antigen cd69	0.81397	153.616	7.56014	2.09e-07	1.38e-05	28.4725	2.97e-05	0.00277309
GO:0003700	F	transcription factor activity	contig15484_1007_5350	pou class transcription factor 1	9.24848	24.0706	1.37999	0.000160249	0.00496381	0.180833	0.851173	1
GO:0005634	C	nucleus	contig15484_1007_5350	pou class transcription factor 1	9.24848	24.0706	1.37999	0.000160249	0.00496381	0.180833	0.851173	1
GO:0006355	P	regulation of transcription, DNA-dependent	contig15484_1007_5350	pou class transcription factor 1	9.24848	24.0706	1.37999	0.000160249	0.00496381	0.180833	0.851173	1
GO:0007420	P	brain development	contig15484_1007_5350	pou class transcription factor 1	9.24848	24.0706	1.37999	0.000160249	0.00496381	0.180833	0.851173	1
GO:0007507	P	heart development	contig15484_1007_5350	pou class transcription factor 1	9.24848	24.0706	1.37999	0.000160249	0.00496381	0.180833	0.851173	1
GO:0007517	P	muscle organ development	contig15484_1007_5350	pou class transcription factor 1	9.24848	24.0706	1.37999	0.000160249	0.00496381	0.180833	0.851173	1
GO:0043565	F	sequence-specific DNA binding	contig15484_1007_5350	pou class transcription factor 1	9.24848	24.0706	1.37999	0.000160249	0.00496381	0.180833	0.851173	1
GO:0003677	F	DNA binding	contig15611_3_1696	nfx1-type zinc finger-containing protein 1	0.442476	54.7431	6.95093	1.15e-07	8.06e-06	No Test	No Test	No Test
GO:0003700	F	transcription factor activity	contig15611_3_1696	nfx1-type zinc finger-containing protein 1	0.442476	54.7431	6.95093	1.15e-07	8.06e-06	No Test	No Test	No Test
GO:0005524	F	ATP binding	contig15611_3_1696	nfx1-type zinc finger-containing protein 1	0.442476	54.7431	6.95093	1.15e-07	8.06e-06	No Test	No Test	No Test
GO:0005634	C	nucleus	contig15611_3_1696	nfx1-type zinc finger-containing protein 1	0.442476	54.7431	6.95093	1.15e-07	8.06e-06	No Test	No Test	No Test
GO:0006355	P	regulation of transcription, DNA-dependent	contig15611_3_1696	nfx1-type zinc finger-containing protein 1	0.442476	54.7431	6.95093	1.15e-07	8.06e-06	No Test	No Test	No Test
GO:0008270	F	zinc ion binding	contig15611_3_1696	nfx1-type zinc finger-containing protein 1	0.442476	54.7431	6.95093	1.15e-07	8.06e-06	No Test	No Test	No Test
GO:0016787	F	hydrolase activity	contig15611_3_1696	nfx1-type zinc finger-containing protein 1	0.442476	54.7431	6.95093	1.15e-07	8.06e-06	No Test	No Test	No Test
GO:0000502	C	proteasome complex	contig15617_126_728	ankyrin repeat domain protein	0.100409	8.95598	6.4789	2.17e-05	No Test	22.5621	0.000571819	0.0271771
GO:0005507	F	copper ion binding	contig15714_1841_2754	kyphoscoliosis peptidase-like	1.53275	29.6849	4.27553	0.000337982	0.00911267	No Test	No Test	No Test
GO:0016491	F	oxidoreductase activity	contig15714_1841_2754	kyphoscoliosis peptidase-like	1.53275	29.6849	4.27553	0.000337982	0.00911267	No Test	No Test	No Test
GO:0055114	P	oxidation reduction	contig15714_1841_2754	kyphoscoliosis peptidase-like	1.53275	29.6849	4.27553	0.000337982	0.00911267	No Test	No Test	No Test
GO:0004674	F	protein serine/threonine kinase activity	contig15736_658_860	kid domain containg protein	1.35571	33.3898	4.62228	0.00105944	0.0215472	No Test	No Test	No Test
GO:0005524	F	ATP binding	contig15736_658_860	kid domain containg protein	1.35571	33.3898	4.62228	0.00105944	0.0215472	No Test	No Test	No Test
GO:0006468	P	protein amino acid phosphorylation	contig15736_658_860	kid domain containg protein	1.35571	33.3898	4.62228	0.00105944	0.0215472	No Test	No Test	No Test
GO:0016020	C	membrane	contig15736_658_860	kid domain containg protein	1.35571	33.3898	4.62228	0.00105944	0.0215472	No Test	No Test	No Test
GO:0044403	P	symbiosis, encompassing mutualism through parasitism	contig15736_658_860	kid domain containg protein	1.35571	33.3898	4.62228	0.00105944	0.0215472	No Test	No Test	No Test
GO:0000123	C	histone acetyltransferase complex	contig15817_237_965	cbp p300 homolog family member (cbp-1)	2.37215	35.5114	3.90401	3.59e-05	0.00140529	11.5395	0.0356827	0.841974
GO:0002119	P	nematode larval development	contig15817_237_965	cbp p300 homolog family member (cbp-1)	2.37215	35.5114	3.90401	3.59e-05	0.00140529	11.5395	0.0356827	0.841974
GO:0003713	F	transcription coactivator activity	contig15817_237_965	cbp p300 homolog family member (cbp-1)	2.37215	35.5114	3.90401	3.59e-05	0.00140529	11.5395	0.0356827	0.841974
GO:0004402	F	histone acetyltransferase activity	contig15817_237_965	cbp p300 homolog family member (cbp-1)	2.37215	35.5114	3.90401	3.59e-05	0.00140529	11.5395	0.0356827	0.841974
GO:0005515	F	protein binding	contig15817_237_965	cbp p300 homolog family member (cbp-1)	2.37215	35.5114	3.90401	3.59e-05	0.00140529	11.5395	0.0356827	0.841974
GO:0005737	C	cytoplasm	contig15817_237_965	cbp p300 homolog family member (cbp-1)	2.37215	35.5114	3.90401	3.59e-05	0.00140529	11.5395	0.0356827	0.841974
GO:0007283	P	spermatogenesis	contig15817_237_965	cbp p300 homolog family member (cbp-1)	2.37215	35.5114	3.90401	3.59e-05	0.00140529	11.5395	0.0356827	0.841974
GO:0008270	F	zinc ion binding	contig15817_237_965	cbp p300 homolog family member (cbp-1)	2.37215	35.5114	3.90401	3.59e-05	0.00140529	11.5395	0.0356827	0.841974
GO:0008340	P	determination of adult lifespan	contig15817_237_965	cbp p300 homolog family member (cbp-1)	2.37215	35.5114	3.90401	3.59e-05	0.00140529	11.5395	0.0356827	0.841974
GO:0009792	P	embryonic development ending in birth or egg hatching	contig15817_237_965	cbp p300 homolog family member (cbp-1)	2.37215	35.5114	3.90401	3.59e-05	0.00140529	11.5395	0.0356827	0.841974
GO:0010171	P	body morphogenesis	contig15817_237_965	cbp p300 homolog family member (cbp-1)	2.37215	35.5114	3.90401	3.59e-05	0.00140529	11.5395	0.0356827	0.841974
GO:0016573	P	histone acetylation	contig15817_237_965	cbp p300 homolog family member (cbp-1)	2.37215	35.5114	3.90401	3.59e-05	0.00140529	11.5395	0.0356827	0.841974
GO:0018991	P	oviposition	contig15817_237_965	cbp p300 homolog family member (cbp-1)	2.37215	35.5114	3.90401	3.59e-05	0.00140529	11.5395	0.0356827	0.841974
GO:0018996	P	molting cycle, collagen and cuticulin-based cuticle	contig15817_237_965	cbp p300 homolog family member (cbp-1)	2.37215	35.5114	3.90401	3.59e-05	0.00140529	11.5395	0.0356827	0.841974
GO:0019915	P	lipid storage	contig15817_237_965	cbp p300 homolog family member (cbp-1)	2.37215	35.5114	3.90401	3.59e-05	0.00140529	11.5395	0.0356827	0.841974
GO:0040007	P	growth	contig15817_237_965	cbp p300 homolog family member (cbp-1)	2.37215	35.5114	3.90401	3.59e-05	0.00140529	11.5395	0.0356827	0.841974
GO:0040035	P	hermaphrodite genitalia development	contig15817_237_965	cbp p300 homolog family member (cbp-1)	2.37215	35.5114	3.90401	3.59e-05	0.00140529	11.5395	0.0356827	0.841974
GO:0040039	P	inductive cell migration	contig15817_237_965	cbp p300 homolog family member (cbp-1)	2.37215	35.5114	3.90401	3.59e-05	0.00140529	11.5395	0.0356827	0.841974
GO:0045944	P	positive regulation of transcription from RNA polymerase II promoter	contig15817_237_965	cbp p300 homolog family member (cbp-1)	2.37215	35.5114	3.90401	3.59e-05	0.00140529	11.5395	0.0356827	0.841974
GO:0019028	C	viral capsid	contig15880_3705_6524	isoform c	0.621465	43.8267	6.13999	1.06e-07	7.49e-06	17.0549	0.00233759	0.0903891
GO:0000179	F	rRNA (adenine-N6,N6-)-dimethyltransferase activity	contig16219_0_376	dbh-like monooxygenase protein 1 homolog	40.6987	292.031	2.84307	0.00278915	0.0427604	7.57371	0.139434	1
GO:0004500	F	dopamine beta-monooxygenase activity	contig16219_0_376	dbh-like monooxygenase protein 1 homolog	40.6987	292.031	2.84307	0.00278915	0.0427604	7.57371	0.139434	1
GO:0005507	F	copper ion binding	contig16219_0_376	dbh-like monooxygenase protein 1 homolog	40.6987	292.031	2.84307	0.00278915	0.0427604	7.57371	0.139434	1
GO:0006584	P	catecholamine metabolic process	contig16219_0_376	dbh-like monooxygenase protein 1 homolog	40.6987	292.031	2.84307	0.00278915	0.0427604	7.57371	0.139434	1
GO:0008415	F	acyltransferase activity	contig16219_0_376	dbh-like monooxygenase protein 1 homolog	40.6987	292.031	2.84307	0.00278915	0.0427604	7.57371	0.139434	1
GO:0016052	P	carbohydrate catabolic process	contig16219_0_376	dbh-like monooxygenase protein 1 homolog	40.6987	292.031	2.84307	0.00278915	0.0427604	7.57371	0.139434	1
GO:0030246	F	carbohydrate binding	contig16219_0_376	dbh-like monooxygenase protein 1 homolog	40.6987	292.031	2.84307	0.00278915	0.0427604	7.57371	0.139434	1
GO:0031167	P	rRNA methylation	contig16219_0_376	dbh-like monooxygenase protein 1 homolog	40.6987	292.031	2.84307	0.00278915	0.0427604	7.57371	0.139434	1
GO:0055114	P	oxidation reduction	contig16219_0_376	dbh-like monooxygenase protein 1 homolog	40.6987	292.031	2.84307	0.00278915	0.0427604	7.57371	0.139434	1
GO:0004252	F	serine-type endopeptidase activity	contig16284_512_994	transmembrane serine 4-like	2.06373	20.7228	3.32789	0.000554184	0.013135	10.4021	0.0545538	1
GO:0005509	F	calcium ion binding	contig16284_512_994	transmembrane serine 4-like	2.06373	20.7228	3.32789	0.000554184	0.013135	10.4021	0.0545538	1
GO:0005529	F	sugar binding	contig16284_512_994	transmembrane serine 4-like	2.06373	20.7228	3.32789	0.000554184	0.013135	10.4021	0.0545538	1
GO:0006508	P	proteolysis	contig16284_512_994	transmembrane serine 4-like	2.06373	20.7228	3.32789	0.000554184	0.013135	10.4021	0.0545538	1
GO:0006911	P	phagocytosis, engulfment	contig16284_512_994	transmembrane serine 4-like	2.06373	20.7228	3.32789	0.000554184	0.013135	10.4021	0.0545538	1
GO:0016021	C	integral to membrane	contig16284_512_994	transmembrane serine 4-like	2.06373	20.7228	3.32789	0.000554184	0.013135	10.4021	0.0545538	1
GO:0005506	F	iron ion binding	contig16438_0_350	nadph oxidase 5 beta	0.562303	48.0362	6.41663	1.18e-06	6.59e-05	17.5968	0.00199221	0.0783934
GO:0005509	F	calcium ion binding	contig16438_0_350	nadph oxidase 5 beta	0.562303	48.0362	6.41663	1.18e-06	6.59e-05	17.5968	0.00199221	0.0783934
GO:0009055	F	electron carrier activity	contig16438_0_350	nadph oxidase 5 beta	0.562303	48.0362	6.41663	1.18e-06	6.59e-05	17.5968	0.00199221	0.0783934
GO:0016021	C	integral to membrane	contig16438_0_350	nadph oxidase 5 beta	0.562303	48.0362	6.41663	1.18e-06	6.59e-05	17.5968	0.00199221	0.0783934
GO:0016491	F	oxidoreductase activity	contig16438_0_350	nadph oxidase 5 beta	0.562303	48.0362	6.41663	1.18e-06	6.59e-05	17.5968	0.00199221	0.0783934
GO:0050660	F	FAD binding	contig16438_0_350	nadph oxidase 5 beta	0.562303	48.0362	6.41663	1.18e-06	6.59e-05	17.5968	0.00199221	0.0783934
GO:0055114	P	oxidation reduction	contig16438_0_350	nadph oxidase 5 beta	0.562303	48.0362	6.41663	1.18e-06	6.59e-05	17.5968	0.00199221	0.0783934
GO:0002790	P	peptide secretion	contig16534_1166_5818	atp-binding cassette sub-family a member 1	0.0282503	27.2582	9.91421	2.46e-12	5.1e-10	28.0074	2e-05	0.00221193
GO:0005524	F	ATP binding	contig16534_1166_5818	atp-binding cassette sub-family a member 1	0.0282503	27.2582	9.91421	2.46e-12	5.1e-10	28.0074	2e-05	0.00221193
GO:0005543	F	phospholipid binding	contig16534_1166_5818	atp-binding cassette sub-family a member 1	0.0282503	27.2582	9.91421	2.46e-12	5.1e-10	28.0074	2e-05	0.00221193
GO:0005548	F	phospholipid transporter activity	contig16534_1166_5818	atp-binding cassette sub-family a member 1	0.0282503	27.2582	9.91421	2.46e-12	5.1e-10	28.0074	2e-05	0.00221193
GO:0005624	C	membrane fraction	contig16534_1166_5818	atp-binding cassette sub-family a member 1	0.0282503	27.2582	9.91421	2.46e-12	5.1e-10	28.0074	2e-05	0.00221193
GO:0005794	C	Golgi apparatus	contig16534_1166_5818	atp-binding cassette sub-family a member 1	0.0282503	27.2582	9.91421	2.46e-12	5.1e-10	28.0074	2e-05	0.00221193
GO:0005887	C	integral to plasma membrane	contig16534_1166_5818	atp-binding cassette sub-family a member 1	0.0282503	27.2582	9.91421	2.46e-12	5.1e-10	28.0074	2e-05	0.00221193
GO:0006200	P	ATP catabolic process	contig16534_1166_5818	atp-binding cassette sub-family a member 1	0.0282503	27.2582	9.91421	2.46e-12	5.1e-10	28.0074	2e-05	0.00221193
GO:0006497	P	protein amino acid lipidation	contig16534_1166_5818	atp-binding cassette sub-family a member 1	0.0282503	27.2582	9.91421	2.46e-12	5.1e-10	28.0074	2e-05	0.00221193
GO:0006820	P	anion transport	contig16534_1166_5818	atp-binding cassette sub-family a member 1	0.0282503	27.2582	9.91421	2.46e-12	5.1e-10	28.0074	2e-05	0.00221193
GO:0006911	P	phagocytosis, engulfment	contig16534_1166_5818	atp-binding cassette sub-family a member 1	0.0282503	27.2582	9.91421	2.46e-12	5.1e-10	28.0074	2e-05	0.00221193
GO:0007040	P	lysosome organization	contig16534_1166_5818	atp-binding cassette sub-family a member 1	0.0282503	27.2582	9.91421	2.46e-12	5.1e-10	28.0074	2e-05	0.00221193
GO:0007186	P	G-protein coupled receptor protein signaling pathway	contig16534_1166_5818	atp-binding cassette sub-family a member 1	0.0282503	27.2582	9.91421	2.46e-12	5.1e-10	28.0074	2e-05	0.00221193
GO:0008203	P	cholesterol metabolic process	contig16534_1166_5818	atp-binding cassette sub-family a member 1	0.0282503	27.2582	9.91421	2.46e-12	5.1e-10	28.0074	2e-05	0.00221193
GO:0008509	F	anion transmembrane transporter activity	contig16534_1166_5818	atp-binding cassette sub-family a member 1	0.0282503	27.2582	9.91421	2.46e-12	5.1e-10	28.0074	2e-05	0.00221193
GO:0009986	C	cell surface	contig16534_1166_5818	atp-binding cassette sub-family a member 1	0.0282503	27.2582	9.91421	2.46e-12	5.1e-10	28.0074	2e-05	0.00221193
GO:0010745	P	negative regulation of macrophage derived foam cell differentiation	contig16534_1166_5818	atp-binding cassette sub-family a member 1	0.0282503	27.2582	9.91421	2.46e-12	5.1e-10	28.0074	2e-05	0.00221193
GO:0010875	P	positive regulation of cholesterol efflux	contig16534_1166_5818	atp-binding cassette sub-family a member 1	0.0282503	27.2582	9.91421	2.46e-12	5.1e-10	28.0074	2e-05	0.00221193
GO:0010887	P	negative regulation of cholesterol storage	contig16534_1166_5818	atp-binding cassette sub-family a member 1	0.0282503	27.2582	9.91421	2.46e-12	5.1e-10	28.0074	2e-05	0.00221193
GO:0015485	F	cholesterol binding	contig16534_1166_5818	atp-binding cassette sub-family a member 1	0.0282503	27.2582	9.91421	2.46e-12	5.1e-10	28.0074	2e-05	0.00221193
GO:0016197	P	endosome transport	contig16534_1166_5818	atp-binding cassette sub-family a member 1	0.0282503	27.2582	9.91421	2.46e-12	5.1e-10	28.0074	2e-05	0.00221193
GO:0017127	F	cholesterol transporter activity	contig16534_1166_5818	atp-binding cassette sub-family a member 1	0.0282503	27.2582	9.91421	2.46e-12	5.1e-10	28.0074	2e-05	0.00221193
GO:0030349	F	syntaxin-13 binding	contig16534_1166_5818	atp-binding cassette sub-family a member 1	0.0282503	27.2582	9.91421	2.46e-12	5.1e-10	28.0074	2e-05	0.00221193
GO:0030819	P	positive regulation of cAMP biosynthetic process	contig16534_1166_5818	atp-binding cassette sub-family a member 1	0.0282503	27.2582	9.91421	2.46e-12	5.1e-10	28.0074	2e-05	0.00221193
GO:0031267	F	small GTPase binding	contig16534_1166_5818	atp-binding cassette sub-family a member 1	0.0282503	27.2582	9.91421	2.46e-12	5.1e-10	28.0074	2e-05	0.00221193
GO:0032367	P	intracellular cholesterol transport	contig16534_1166_5818	atp-binding cassette sub-family a member 1	0.0282503	27.2582	9.91421	2.46e-12	5.1e-10	28.0074	2e-05	0.00221193
GO:0032488	P	Cdc42 protein signal transduction	contig16534_1166_5818	atp-binding cassette sub-family a member 1	0.0282503	27.2582	9.91421	2.46e-12	5.1e-10	28.0074	2e-05	0.00221193
GO:0033700	P	phospholipid efflux	contig16534_1166_5818	atp-binding cassette sub-family a member 1	0.0282503	27.2582	9.91421	2.46e-12	5.1e-10	28.0074	2e-05	0.00221193
GO:0034188	F	apolipoprotein A-I receptor activity	contig16534_1166_5818	atp-binding cassette sub-family a member 1	0.0282503	27.2582	9.91421	2.46e-12	5.1e-10	28.0074	2e-05	0.00221193
GO:0034220	P	ion transmembrane transport	contig16534_1166_5818	atp-binding cassette sub-family a member 1	0.0282503	27.2582	9.91421	2.46e-12	5.1e-10	28.0074	2e-05	0.00221193
GO:0034364	C	high-density lipoprotein particle	contig16534_1166_5818	atp-binding cassette sub-family a member 1	0.0282503	27.2582	9.91421	2.46e-12	5.1e-10	28.0074	2e-05	0.00221193
GO:0034380	P	high-density lipoprotein particle assembly	contig16534_1166_5818	atp-binding cassette sub-family a member 1	0.0282503	27.2582	9.91421	2.46e-12	5.1e-10	28.0074	2e-05	0.00221193
GO:0042626	F	ATPase activity, coupled to transmembrane movement of substances	contig16534_1166_5818	atp-binding cassette sub-family a member 1	0.0282503	27.2582	9.91421	2.46e-12	5.1e-10	28.0074	2e-05	0.00221193
GO:0042632	P	cholesterol homeostasis	contig16534_1166_5818	atp-binding cassette sub-family a member 1	0.0282503	27.2582	9.91421	2.46e-12	5.1e-10	28.0074	2e-05	0.00221193
GO:0043691	P	reverse cholesterol transport	contig16534_1166_5818	atp-binding cassette sub-family a member 1	0.0282503	27.2582	9.91421	2.46e-12	5.1e-10	28.0074	2e-05	0.00221193
GO:0044255	P	cellular lipid metabolic process	contig16534_1166_5818	atp-binding cassette sub-family a member 1	0.0282503	27.2582	9.91421	2.46e-12	5.1e-10	28.0074	2e-05	0.00221193
GO:0045121	C	membrane raft	contig16534_1166_5818	atp-binding cassette sub-family a member 1	0.0282503	27.2582	9.91421	2.46e-12	5.1e-10	28.0074	2e-05	0.00221193
GO:0045332	P	phospholipid translocation	contig16534_1166_5818	atp-binding cassette sub-family a member 1	0.0282503	27.2582	9.91421	2.46e-12	5.1e-10	28.0074	2e-05	0.00221193
GO:0045335	C	phagocytic vesicle	contig16534_1166_5818	atp-binding cassette sub-family a member 1	0.0282503	27.2582	9.91421	2.46e-12	5.1e-10	28.0074	2e-05	0.00221193
GO:0050702	P	interleukin-1 beta secretion	contig16534_1166_5818	atp-binding cassette sub-family a member 1	0.0282503	27.2582	9.91421	2.46e-12	5.1e-10	28.0074	2e-05	0.00221193
GO:0055091	P	phospholipid homeostasis	contig16534_1166_5818	atp-binding cassette sub-family a member 1	0.0282503	27.2582	9.91421	2.46e-12	5.1e-10	28.0074	2e-05	0.00221193
GO:0055099	P	response to high density lipoprotein stimulus	contig16534_1166_5818	atp-binding cassette sub-family a member 1	0.0282503	27.2582	9.91421	2.46e-12	5.1e-10	28.0074	2e-05	0.00221193
GO:0060155	P	platelet dense granule organization	contig16534_1166_5818	atp-binding cassette sub-family a member 1	0.0282503	27.2582	9.91421	2.46e-12	5.1e-10	28.0074	2e-05	0.00221193
GO:0071222	P	cellular response to lipopolysaccharide	contig16534_1166_5818	atp-binding cassette sub-family a member 1	0.0282503	27.2582	9.91421	2.46e-12	5.1e-10	28.0074	2e-05	0.00221193
GO:0071300	P	cellular response to retinoic acid	contig16534_1166_5818	atp-binding cassette sub-family a member 1	0.0282503	27.2582	9.91421	2.46e-12	5.1e-10	28.0074	2e-05	0.00221193
GO:0009408	P	response to heat	contig16559_3_559	secreted salivary gland	0.42167	397.246	9.8797	7.76e-13	1.81e-10	28.9969	1.19e-05	0.00180481
GO:0016020	C	membrane	contig16559_3_559	secreted salivary gland	0.42167	397.246	9.8797	7.76e-13	1.81e-10	28.9969	1.19e-05	0.00180481
GO:0005737	C	cytoplasm	contig16626_441_1316	tubulin polyglutamylase complex subunit 2	13.2358	39.3743	1.57281	0.000317216	0.00871194	2.16987	0.604919	1
GO:0005874	C	microtubule	contig16626_441_1316	tubulin polyglutamylase complex subunit 2	13.2358	39.3743	1.57281	0.000317216	0.00871194	2.16987	0.604919	1
GO:0000281	P	cytokinesis after mitosis	contig16746_0_633	cre-cpg-2 protein	1.33117	400.894	8.23438	1.11e-09	1.17e-07	22.3994	0.000209884	0.0116758
GO:0004252	F	serine-type endopeptidase activity	contig16746_0_633	cre-cpg-2 protein	1.33117	400.894	8.23438	1.11e-09	1.17e-07	22.3994	0.000209884	0.0116758
GO:0004568	F	chitinase activity	contig16746_0_633	cre-cpg-2 protein	1.33117	400.894	8.23438	1.11e-09	1.17e-07	22.3994	0.000209884	0.0116758
GO:0005044	F	scavenger receptor activity	contig16746_0_633	cre-cpg-2 protein	1.33117	400.894	8.23438	1.11e-09	1.17e-07	22.3994	0.000209884	0.0116758
GO:0005576	C	extracellular region	contig16746_0_633	cre-cpg-2 protein	1.33117	400.894	8.23438	1.11e-09	1.17e-07	22.3994	0.000209884	0.0116758
GO:0006032	P	chitin catabolic process	contig16746_0_633	cre-cpg-2 protein	1.33117	400.894	8.23438	1.11e-09	1.17e-07	22.3994	0.000209884	0.0116758
GO:0006508	P	proteolysis	contig16746_0_633	cre-cpg-2 protein	1.33117	400.894	8.23438	1.11e-09	1.17e-07	22.3994	0.000209884	0.0116758
GO:0008061	F	chitin binding	contig16746_0_633	cre-cpg-2 protein	1.33117	400.894	8.23438	1.11e-09	1.17e-07	22.3994	0.000209884	0.0116758
GO:0009792	P	embryonic development ending in birth or egg hatching	contig16746_0_633	cre-cpg-2 protein	1.33117	400.894	8.23438	1.11e-09	1.17e-07	22.3994	0.000209884	0.0116758
GO:0016020	C	membrane	contig16746_0_633	cre-cpg-2 protein	1.33117	400.894	8.23438	1.11e-09	1.17e-07	22.3994	0.000209884	0.0116758
GO:0019028	C	viral capsid	contig16746_0_633	cre-cpg-2 protein	1.33117	400.894	8.23438	1.11e-09	1.17e-07	22.3994	0.000209884	0.0116758
GO:0030703	P	eggshell formation	contig16746_0_633	cre-cpg-2 protein	1.33117	400.894	8.23438	1.11e-09	1.17e-07	22.3994	0.000209884	0.0116758
GO:0043169	F	cation binding	contig16746_0_633	cre-cpg-2 protein	1.33117	400.894	8.23438	1.11e-09	1.17e-07	22.3994	0.000209884	0.0116758
GO:0000287	F	magnesium ion binding	contig17029_553_1877	probable phospholipid-transporting atpase id-like	16.6955	66.0197	1.98344	6.07e-11	8.51e-09	1.74496	0.594617	1
GO:0004012	F	phospholipid-translocating ATPase activity	contig17029_553_1877	probable phospholipid-transporting atpase id-like	16.6955	66.0197	1.98344	6.07e-11	8.51e-09	1.74496	0.594617	1
GO:0005524	F	ATP binding	contig17029_553_1877	probable phospholipid-transporting atpase id-like	16.6955	66.0197	1.98344	6.07e-11	8.51e-09	1.74496	0.594617	1
GO:0005886	C	plasma membrane	contig17029_553_1877	probable phospholipid-transporting atpase id-like	16.6955	66.0197	1.98344	6.07e-11	8.51e-09	1.74496	0.594617	1
GO:0006200	P	ATP catabolic process	contig17029_553_1877	probable phospholipid-transporting atpase id-like	16.6955	66.0197	1.98344	6.07e-11	8.51e-09	1.74496	0.594617	1
GO:0006754	P	ATP biosynthetic process	contig17029_553_1877	probable phospholipid-transporting atpase id-like	16.6955	66.0197	1.98344	6.07e-11	8.51e-09	1.74496	0.594617	1
GO:0015662	F	ATPase activity, coupled to transmembrane movement of ions, phosphorylative mechanism	contig17029_553_1877	probable phospholipid-transporting atpase id-like	16.6955	66.0197	1.98344	6.07e-11	8.51e-09	1.74496	0.594617	1
GO:0015914	P	phospholipid transport	contig17029_553_1877	probable phospholipid-transporting atpase id-like	16.6955	66.0197	1.98344	6.07e-11	8.51e-09	1.74496	0.594617	1
GO:0016021	C	integral to membrane	contig17029_553_1877	probable phospholipid-transporting atpase id-like	16.6955	66.0197	1.98344	6.07e-11	8.51e-09	1.74496	0.594617	1
GO:0016125	P	sterol metabolic process	contig17029_553_1877	probable phospholipid-transporting atpase id-like	16.6955	66.0197	1.98344	6.07e-11	8.51e-09	1.74496	0.594617	1
GO:0032502	P	developmental process	contig17029_553_1877	probable phospholipid-transporting atpase id-like	16.6955	66.0197	1.98344	6.07e-11	8.51e-09	1.74496	0.594617	1
GO:0034220	P	ion transmembrane transport	contig17029_553_1877	probable phospholipid-transporting atpase id-like	16.6955	66.0197	1.98344	6.07e-11	8.51e-09	1.74496	0.594617	1
GO:0005085	F	guanyl-nucleotide exchange factor activity	contig17078_4_477	dedicator of cytokinesis protein 5	3.95972	42.0053	3.4071	0.000541799	0.0129173	3.00869	0.381798	1
GO:0005525	F	GTP binding	contig17078_4_477	dedicator of cytokinesis protein 5	3.95972	42.0053	3.4071	0.000541799	0.0129173	3.00869	0.381798	1
GO:0005737	C	cytoplasm	contig17078_4_477	dedicator of cytokinesis protein 5	3.95972	42.0053	3.4071	0.000541799	0.0129173	3.00869	0.381798	1
GO:0051020	F	GTPase binding	contig17078_4_477	dedicator of cytokinesis protein 5	3.95972	42.0053	3.4071	0.000541799	0.0129173	3.00869	0.381798	1
GO:0005199	F	structural constituent of cell wall	contig17213_958_2203	extensin 3	31.2854	16402.3	9.03419	4.18e-09	3.95e-07	27.0398	2.77e-05	0.00269533
GO:0005529	F	sugar binding	contig17213_958_2203	extensin 3	31.2854	16402.3	9.03419	4.18e-09	3.95e-07	27.0398	2.77e-05	0.00269533
GO:0009664	P	plant-type cell wall organization	contig17213_958_2203	extensin 3	31.2854	16402.3	9.03419	4.18e-09	3.95e-07	27.0398	2.77e-05	0.00269533
GO:0012505	C	endomembrane system	contig17213_958_2203	extensin 3	31.2854	16402.3	9.03419	4.18e-09	3.95e-07	27.0398	2.77e-05	0.00269533
GO:0016021	C	integral to membrane	contig17213_958_2203	extensin 3	31.2854	16402.3	9.03419	4.18e-09	3.95e-07	27.0398	2.77e-05	0.00269533
GO:0042302	F	structural constituent of cuticle	contig17213_958_2203	extensin 3	31.2854	16402.3	9.03419	4.18e-09	3.95e-07	27.0398	2.77e-05	0.00269533
GO:0000166	F	nucleotide binding	contig17704_3780_4496	stress protein	0.211761	58.3618	8.10644	6.36e-09	5.9e-07	No Test	No Test	No Test
GO:0003676	F	nucleic acid binding	contig17704_3780_4496	stress protein	0.211761	58.3618	8.10644	6.36e-09	5.9e-07	No Test	No Test	No Test
GO:0003824	F	catalytic activity	contig17704_3780_4496	stress protein	0.211761	58.3618	8.10644	6.36e-09	5.9e-07	No Test	No Test	No Test
GO:0005622	C	intracellular	contig17704_3780_4496	stress protein	0.211761	58.3618	8.10644	6.36e-09	5.9e-07	No Test	No Test	No Test
GO:0008152	P	metabolic process	contig17704_3780_4496	stress protein	0.211761	58.3618	8.10644	6.36e-09	5.9e-07	No Test	No Test	No Test
GO:0008270	F	zinc ion binding	contig17704_3780_4496	stress protein	0.211761	58.3618	8.10644	6.36e-09	5.9e-07	No Test	No Test	No Test
GO:0000166	F	nucleotide binding	contig17717_947_1450	collagen adhesion protein	5.08216	199.274	5.29317	3.88e-06	0.000195168	14.109	0.00807318	0.258709
GO:0003723	F	RNA binding	contig17717_947_1450	collagen adhesion protein	5.08216	199.274	5.29317	3.88e-06	0.000195168	14.109	0.00807318	0.258709
GO:0005179	F	hormone activity	contig17717_947_1450	collagen adhesion protein	5.08216	199.274	5.29317	3.88e-06	0.000195168	14.109	0.00807318	0.258709
GO:0005518	F	collagen binding	contig17717_947_1450	collagen adhesion protein	5.08216	199.274	5.29317	3.88e-06	0.000195168	14.109	0.00807318	0.258709
GO:0005581	C	collagen	contig17717_947_1450	collagen adhesion protein	5.08216	199.274	5.29317	3.88e-06	0.000195168	14.109	0.00807318	0.258709
GO:0005618	C	cell wall	contig17717_947_1450	collagen adhesion protein	5.08216	199.274	5.29317	3.88e-06	0.000195168	14.109	0.00807318	0.258709
GO:0007155	P	cell adhesion	contig17717_947_1450	collagen adhesion protein	5.08216	199.274	5.29317	3.88e-06	0.000195168	14.109	0.00807318	0.258709
GO:0008270	F	zinc ion binding	contig17717_947_1450	collagen adhesion protein	5.08216	199.274	5.29317	3.88e-06	0.000195168	14.109	0.00807318	0.258709
GO:0009986	C	cell surface	contig17717_947_1450	collagen adhesion protein	5.08216	199.274	5.29317	3.88e-06	0.000195168	14.109	0.00807318	0.258709
GO:0016023	C	cytoplasmic membrane-bounded vesicle	contig17717_947_1450	collagen adhesion protein	5.08216	199.274	5.29317	3.88e-06	0.000195168	14.109	0.00807318	0.258709
GO:0004197	F	cysteine-type endopeptidase activity	contig17809_0_741	cathepsin l1-like	0.485377	278.745	9.16562	5.44e-14	1.87e-11	27.2382	3.2e-05	0.00286829
GO:0005764	C	lysosome	contig17809_0_741	cathepsin l1-like	0.485377	278.745	9.16562	5.44e-14	1.87e-11	27.2382	3.2e-05	0.00286829
GO:0006508	P	proteolysis	contig17809_0_741	cathepsin l1-like	0.485377	278.745	9.16562	5.44e-14	1.87e-11	27.2382	3.2e-05	0.00286829
GO:0003677	F	DNA binding	contig17936_5063_5612	atp-dependent chaperone protein	1.2829	853.695	9.37817	3.02e-14	1.2e-11	30.9483	4.78e-06	0.0012004
GO:0003723	F	RNA binding	contig17936_5063_5612	atp-dependent chaperone protein	1.2829	853.695	9.37817	3.02e-14	1.2e-11	30.9483	4.78e-06	0.0012004
GO:0005524	F	ATP binding	contig17936_5063_5612	atp-dependent chaperone protein	1.2829	853.695	9.37817	3.02e-14	1.2e-11	30.9483	4.78e-06	0.0012004
GO:0005622	C	intracellular	contig17936_5063_5612	atp-dependent chaperone protein	1.2829	853.695	9.37817	3.02e-14	1.2e-11	30.9483	4.78e-06	0.0012004
GO:0009190	P	cyclic nucleotide biosynthetic process	contig17936_5063_5612	atp-dependent chaperone protein	1.2829	853.695	9.37817	3.02e-14	1.2e-11	30.9483	4.78e-06	0.0012004
GO:0016849	F	phosphorus-oxygen lyase activity	contig17936_5063_5612	atp-dependent chaperone protein	1.2829	853.695	9.37817	3.02e-14	1.2e-11	30.9483	4.78e-06	0.0012004
GO:0017111	F	nucleoside-triphosphatase activity	contig17936_5063_5612	atp-dependent chaperone protein	1.2829	853.695	9.37817	3.02e-14	1.2e-11	30.9483	4.78e-06	0.0012004
GO:0035556	N		contig17936_5063_5612	atp-dependent chaperone protein	1.2829	853.695	9.37817	3.02e-14	1.2e-11	30.9483	4.78e-06	0.0012004
GO:0005524	F	ATP binding	contig18004_10_1588	atp-binding cassette sub-family a member 1	10.8791	91.3913	3.0705	0.000291075	0.00813232	4.26099	0.291027	1
GO:0006200	P	ATP catabolic process	contig18004_10_1588	atp-binding cassette sub-family a member 1	10.8791	91.3913	3.0705	0.000291075	0.00813232	4.26099	0.291027	1
GO:0016887	F	ATPase activity	contig18004_10_1588	atp-binding cassette sub-family a member 1	10.8791	91.3913	3.0705	0.000291075	0.00813232	4.26099	0.291027	1
GO:0003825	F	alpha,alpha-trehalose-phosphate synthase (UDP-forming) activity	contig18005_0_334	trehalose-6-phosphate synthase 1	2.71561	51.4083	4.24266	0.000437482	0.0109815	No Test	No Test	No Test
GO:0005811	C	lipid particle	contig18005_0_334	trehalose-6-phosphate synthase 1	2.71561	51.4083	4.24266	0.000437482	0.0109815	No Test	No Test	No Test
GO:0005992	P	trehalose biosynthetic process	contig18005_0_334	trehalose-6-phosphate synthase 1	2.71561	51.4083	4.24266	0.000437482	0.0109815	No Test	No Test	No Test
GO:0004222	F	metalloendopeptidase activity	contig18034_0_208	c2h2-type zinc finger-containing protein	3.71614	125.074	5.07283	1.61e-05	0.000694941	14.3887	0.0109767	0.334909
GO:0006508	P	proteolysis	contig18034_0_208	c2h2-type zinc finger-containing protein	3.71614	125.074	5.07283	1.61e-05	0.000694941	14.3887	0.0109767	0.334909
GO:0008270	F	zinc ion binding	contig18034_0_208	c2h2-type zinc finger-containing protein	3.71614	125.074	5.07283	1.61e-05	0.000694941	14.3887	0.0109767	0.334909
GO:0004097	F	catechol oxidase activity	contig18049_0_2214	laccase	0.376232	205.313	9.09199	2.98e-14	1.2e-11	27.4575	2.69e-05	0.00264631
GO:0005507	F	copper ion binding	contig18049_0_2214	laccase	0.376232	205.313	9.09199	2.98e-14	1.2e-11	27.4575	2.69e-05	0.00264631
GO:0008471	F	laccase activity	contig18049_0_2214	laccase	0.376232	205.313	9.09199	2.98e-14	1.2e-11	27.4575	2.69e-05	0.00264631
GO:0055114	P	oxidation reduction	contig18049_0_2214	laccase	0.376232	205.313	9.09199	2.98e-14	1.2e-11	27.4575	2.69e-05	0.00264631
GO:0004812	F	aminoacyl-tRNA ligase activity	contig18133_629_977	prolyl-trna synthetase	26.1818	16605.6	9.30889	1.33e-14	7.32e-12	29.5363	1.09e-05	0.00171822
GO:0005886	C	plasma membrane	contig18133_629_977	prolyl-trna synthetase	26.1818	16605.6	9.30889	1.33e-14	7.32e-12	29.5363	1.09e-05	0.00171822
GO:0006810	P	transport	contig18133_629_977	prolyl-trna synthetase	26.1818	16605.6	9.30889	1.33e-14	7.32e-12	29.5363	1.09e-05	0.00171822
GO:0016021	C	integral to membrane	contig18133_629_977	prolyl-trna synthetase	26.1818	16605.6	9.30889	1.33e-14	7.32e-12	29.5363	1.09e-05	0.00171822
GO:0020037	F	heme binding	contig18133_629_977	prolyl-trna synthetase	26.1818	16605.6	9.30889	1.33e-14	7.32e-12	29.5363	1.09e-05	0.00171822
GO:0022900	P	electron transport chain	contig18133_629_977	prolyl-trna synthetase	26.1818	16605.6	9.30889	1.33e-14	7.32e-12	29.5363	1.09e-05	0.00171822
GO:0005488	F	binding	contig18158_438_666	rotatin	2.99263	41.1763	3.78233	0.000221623	0.00649924	No Test	No Test	No Test
GO:0007368	P	determination of left/right symmetry	contig18158_438_666	rotatin	2.99263	41.1763	3.78233	0.000221623	0.00649924	No Test	No Test	No Test
GO:0016021	C	integral to membrane	contig18158_438_666	rotatin	2.99263	41.1763	3.78233	0.000221623	0.00649924	No Test	No Test	No Test
GO:0005509	F	calcium ion binding	contig18239_103_3008	neurogenic locus notch	1.85885	88.3803	5.57124	4.57e-07	2.8e-05	15.3859	0.00523017	0.180579
GO:0003676	F	nucleic acid binding	contig18270_3_310	type i phosphodiesterase nucleotide pyrophosphatase family protein	0	20.5881	1.79769e+308	0.041131	0.22432	33.8717	8.31e-05	0.0056714
GO:0005773	C	vacuole	contig18270_3_310	type i phosphodiesterase nucleotide pyrophosphatase family protein	0	20.5881	1.79769e+308	0.041131	0.22432	33.8717	8.31e-05	0.0056714
GO:0009117	P	nucleotide metabolic process	contig18270_3_310	type i phosphodiesterase nucleotide pyrophosphatase family protein	0	20.5881	1.79769e+308	0.041131	0.22432	33.8717	8.31e-05	0.0056714
GO:0016021	C	integral to membrane	contig18270_3_310	type i phosphodiesterase nucleotide pyrophosphatase family protein	0	20.5881	1.79769e+308	0.041131	0.22432	33.8717	8.31e-05	0.0056714
GO:0016787	F	hydrolase activity	contig18270_3_310	type i phosphodiesterase nucleotide pyrophosphatase family protein	0	20.5881	1.79769e+308	0.041131	0.22432	33.8717	8.31e-05	0.0056714
GO:0046872	F	metal ion binding	contig18270_3_310	type i phosphodiesterase nucleotide pyrophosphatase family protein	0	20.5881	1.79769e+308	0.041131	0.22432	33.8717	8.31e-05	0.0056714
GO:0006508	P	proteolysis	contig18508_3_342	sentrin sumo-specific protease 15	3.01392	43.7592	3.85987	0.000131215	0.00425986	No Test	No Test	No Test
GO:0008234	F	cysteine-type peptidase activity	contig18508_3_342	sentrin sumo-specific protease 15	3.01392	43.7592	3.85987	0.000131215	0.00425986	No Test	No Test	No Test
GO:0003700	F	transcription factor activity	contig18614_839_1054	nfx1-type zinc finger-containing protein 1	0.773051	240.179	8.27933	3.78e-05	0.00146772	No Test	No Test	No Test
GO:0005634	C	nucleus	contig18614_839_1054	nfx1-type zinc finger-containing protein 1	0.773051	240.179	8.27933	3.78e-05	0.00146772	No Test	No Test	No Test
GO:0006355	P	regulation of transcription, DNA-dependent	contig18614_839_1054	nfx1-type zinc finger-containing protein 1	0.773051	240.179	8.27933	3.78e-05	0.00146772	No Test	No Test	No Test
GO:0008270	F	zinc ion binding	contig18614_839_1054	nfx1-type zinc finger-containing protein 1	0.773051	240.179	8.27933	3.78e-05	0.00146772	No Test	No Test	No Test
GO:0008270	F	zinc ion binding	contig19195_3_930	ubiquitin family protein	0.842946	35.9299	5.4136	4.87e-07	2.96e-05	14.9779	0.00658353	0.218835
GO:0004784	F	superoxide dismutase activity	contig19450_0_656	superoxide dismutase	0.819423	287.581	8.45514	4e-14	1.51e-11	26.6113	4.64e-05	0.00367321
GO:0005634	C	nucleus	contig19450_0_656	superoxide dismutase	0.819423	287.581	8.45514	4e-14	1.51e-11	26.6113	4.64e-05	0.00367321
GO:0005829	C	cytosol	contig19450_0_656	superoxide dismutase	0.819423	287.581	8.45514	4e-14	1.51e-11	26.6113	4.64e-05	0.00367321
GO:0005887	C	integral to plasma membrane	contig19450_0_656	superoxide dismutase	0.819423	287.581	8.45514	4e-14	1.51e-11	26.6113	4.64e-05	0.00367321
GO:0006882	P	cellular zinc ion homeostasis	contig19450_0_656	superoxide dismutase	0.819423	287.581	8.45514	4e-14	1.51e-11	26.6113	4.64e-05	0.00367321
GO:0015234	F	thiamin transmembrane transporter activity	contig19450_0_656	superoxide dismutase	0.819423	287.581	8.45514	4e-14	1.51e-11	26.6113	4.64e-05	0.00367321
GO:0019430	P	removal of superoxide radicals	contig19450_0_656	superoxide dismutase	0.819423	287.581	8.45514	4e-14	1.51e-11	26.6113	4.64e-05	0.00367321
GO:0031920	P	pyridoxal transport	contig19450_0_656	superoxide dismutase	0.819423	287.581	8.45514	4e-14	1.51e-11	26.6113	4.64e-05	0.00367321
GO:0031922	P	pyridoxamine transport	contig19450_0_656	superoxide dismutase	0.819423	287.581	8.45514	4e-14	1.51e-11	26.6113	4.64e-05	0.00367321
GO:0031923	P	pyridoxine transport	contig19450_0_656	superoxide dismutase	0.819423	287.581	8.45514	4e-14	1.51e-11	26.6113	4.64e-05	0.00367321
GO:0031925	F	pyridoxal transmembrane transporter activity	contig19450_0_656	superoxide dismutase	0.819423	287.581	8.45514	4e-14	1.51e-11	26.6113	4.64e-05	0.00367321
GO:0031927	F	pyridoxamine transmembrane transporter activity	contig19450_0_656	superoxide dismutase	0.819423	287.581	8.45514	4e-14	1.51e-11	26.6113	4.64e-05	0.00367321
GO:0031928	F	pyridoxine transmembrane transporter activity	contig19450_0_656	superoxide dismutase	0.819423	287.581	8.45514	4e-14	1.51e-11	26.6113	4.64e-05	0.00367321
GO:0045454	P	cell redox homeostasis	contig19450_0_656	superoxide dismutase	0.819423	287.581	8.45514	4e-14	1.51e-11	26.6113	4.64e-05	0.00367321
GO:0046872	F	metal ion binding	contig19450_0_656	superoxide dismutase	0.819423	287.581	8.45514	4e-14	1.51e-11	26.6113	4.64e-05	0.00367321
GO:0055114	P	oxidation reduction	contig19450_0_656	superoxide dismutase	0.819423	287.581	8.45514	4e-14	1.51e-11	26.6113	4.64e-05	0.00367321
GO:0071934	N		contig19450_0_656	superoxide dismutase	0.819423	287.581	8.45514	4e-14	1.51e-11	26.6113	4.64e-05	0.00367321
GO:0001320	P	age-dependent response to reactive oxygen species involved in chronological cell aging	contig19450_770_1488	superoxide dismutase	0.417692	198.896	8.89536	8.88e-16	7.68e-13	28.0777	2.67e-05	0.00264631
GO:0004784	F	superoxide dismutase activity	contig19450_770_1488	superoxide dismutase	0.417692	198.896	8.89536	8.88e-16	7.68e-13	28.0777	2.67e-05	0.00264631
GO:0005634	C	nucleus	contig19450_770_1488	superoxide dismutase	0.417692	198.896	8.89536	8.88e-16	7.68e-13	28.0777	2.67e-05	0.00264631
GO:0005758	C	mitochondrial intermembrane space	contig19450_770_1488	superoxide dismutase	0.417692	198.896	8.89536	8.88e-16	7.68e-13	28.0777	2.67e-05	0.00264631
GO:0005829	C	cytosol	contig19450_770_1488	superoxide dismutase	0.417692	198.896	8.89536	8.88e-16	7.68e-13	28.0777	2.67e-05	0.00264631
GO:0006801	P	superoxide metabolic process	contig19450_770_1488	superoxide dismutase	0.417692	198.896	8.89536	8.88e-16	7.68e-13	28.0777	2.67e-05	0.00264631
GO:0006878	P	cellular copper ion homeostasis	contig19450_770_1488	superoxide dismutase	0.417692	198.896	8.89536	8.88e-16	7.68e-13	28.0777	2.67e-05	0.00264631
GO:0006882	P	cellular zinc ion homeostasis	contig19450_770_1488	superoxide dismutase	0.417692	198.896	8.89536	8.88e-16	7.68e-13	28.0777	2.67e-05	0.00264631
GO:0031505	P	fungal-type cell wall organization	contig19450_770_1488	superoxide dismutase	0.417692	198.896	8.89536	8.88e-16	7.68e-13	28.0777	2.67e-05	0.00264631
GO:0046872	F	metal ion binding	contig19450_770_1488	superoxide dismutase	0.417692	198.896	8.89536	8.88e-16	7.68e-13	28.0777	2.67e-05	0.00264631
GO:0051091	P	positive regulation of transcription factor activity	contig19450_770_1488	superoxide dismutase	0.417692	198.896	8.89536	8.88e-16	7.68e-13	28.0777	2.67e-05	0.00264631
GO:0055114	P	oxidation reduction	contig19450_770_1488	superoxide dismutase	0.417692	198.896	8.89536	8.88e-16	7.68e-13	28.0777	2.67e-05	0.00264631
GO:0000103	P	sulfate assimilation	contig19786_45_1046	estrogen sulfotransferase	0.528046	56.7828	6.74865	2.53e-09	2.45e-07	19.1187	0.00107603	0.0470464
GO:0004062	F	aryl sulfotransferase activity	contig19786_45_1046	estrogen sulfotransferase	0.528046	56.7828	6.74865	2.53e-09	2.45e-07	19.1187	0.00107603	0.0470464
GO:0004867	F	serine-type endopeptidase inhibitor activity	contig19950_678_1335	isoform j	0.305793	54.9775	7.49014	2.03e-11	3.17e-09	23.9665	0.000165104	0.00962775
GO:0005509	F	calcium ion binding	contig19950_678_1335	isoform j	0.305793	54.9775	7.49014	2.03e-11	3.17e-09	23.9665	0.000165104	0.00962775
GO:0005576	C	extracellular region	contig19950_678_1335	isoform j	0.305793	54.9775	7.49014	2.03e-11	3.17e-09	23.9665	0.000165104	0.00962775
GO:0010466	P	negative regulation of peptidase activity	contig19950_678_1335	isoform j	0.305793	54.9775	7.49014	2.03e-11	3.17e-09	23.9665	0.000165104	0.00962775
GO:0004888	F	transmembrane receptor activity	contig19967_297_756	toll-like receptor 5	0.114505	27.4837	7.90702	1.82e-05	0.000778062	No Test	No Test	No Test
GO:0007165	P	signal transduction	contig19967_297_756	toll-like receptor 5	0.114505	27.4837	7.90702	1.82e-05	0.000778062	No Test	No Test	No Test
GO:0016021	C	integral to membrane	contig19967_297_756	toll-like receptor 5	0.114505	27.4837	7.90702	1.82e-05	0.000778062	No Test	No Test	No Test
GO:0042802	F	identical protein binding	contig19967_297_756	toll-like receptor 5	0.114505	27.4837	7.90702	1.82e-05	0.000778062	No Test	No Test	No Test
GO:0045087	P	innate immune response	contig19967_297_756	toll-like receptor 5	0.114505	27.4837	7.90702	1.82e-05	0.000778062	No Test	No Test	No Test
GO:0016740	F	transferase activity	contig20367_0_626	glutathione s-transferase family member gst-36	0.685891	853.515	10.2812	1.84e-14	8.93e-12	30.4098	6.12e-06	0.00136487
GO:0003677	F	DNA binding	contig20585_98_870	pyridoxine 5 -phosphate synthase	0.114195	20.4002	7.48094	4.54e-07	2.79e-05	20.9901	0.000538432	0.0258196
GO:0004003	F	ATP-dependent DNA helicase activity	contig20585_98_870	pyridoxine 5 -phosphate synthase	0.114195	20.4002	7.48094	4.54e-07	2.79e-05	20.9901	0.000538432	0.0258196
GO:0005524	F	ATP binding	contig20585_98_870	pyridoxine 5 -phosphate synthase	0.114195	20.4002	7.48094	4.54e-07	2.79e-05	20.9901	0.000538432	0.0258196
GO:0005694	C	chromosome	contig20585_98_870	pyridoxine 5 -phosphate synthase	0.114195	20.4002	7.48094	4.54e-07	2.79e-05	20.9901	0.000538432	0.0258196
GO:0006281	P	DNA repair	contig20585_98_870	pyridoxine 5 -phosphate synthase	0.114195	20.4002	7.48094	4.54e-07	2.79e-05	20.9901	0.000538432	0.0258196
GO:0016021	C	integral to membrane	contig20585_98_870	pyridoxine 5 -phosphate synthase	0.114195	20.4002	7.48094	4.54e-07	2.79e-05	20.9901	0.000538432	0.0258196
GO:0051276	P	chromosome organization	contig20585_98_870	pyridoxine 5 -phosphate synthase	0.114195	20.4002	7.48094	4.54e-07	2.79e-05	20.9901	0.000538432	0.0258196
GO:0003333	P	amino acid transmembrane transport	contig20618_125_2736	excitatory amino acid transporter 3	8.76182	35.1247	2.00318	0.00135585	0.0258604	4.40993	0.357245	1
GO:0005515	F	protein binding	contig20618_125_2736	excitatory amino acid transporter 3	8.76182	35.1247	2.00318	0.00135585	0.0258604	4.40993	0.357245	1
GO:0006835	P	dicarboxylic acid transport	contig20618_125_2736	excitatory amino acid transporter 3	8.76182	35.1247	2.00318	0.00135585	0.0258604	4.40993	0.357245	1
GO:0015501	F	glutamate:sodium symporter activity	contig20618_125_2736	excitatory amino acid transporter 3	8.76182	35.1247	2.00318	0.00135585	0.0258604	4.40993	0.357245	1
GO:0016021	C	integral to membrane	contig20618_125_2736	excitatory amino acid transporter 3	8.76182	35.1247	2.00318	0.00135585	0.0258604	4.40993	0.357245	1
GO:0016595	F	glutamate binding	contig20618_125_2736	excitatory amino acid transporter 3	8.76182	35.1247	2.00318	0.00135585	0.0258604	4.40993	0.357245	1
GO:0017153	F	sodium:dicarboxylate symporter activity	contig20618_125_2736	excitatory amino acid transporter 3	8.76182	35.1247	2.00318	0.00135585	0.0258604	4.40993	0.357245	1
GO:0051260	P	protein homooligomerization	contig20618_125_2736	excitatory amino acid transporter 3	8.76182	35.1247	2.00318	0.00135585	0.0258604	4.40993	0.357245	1
GO:0051938	P	L-glutamate import	contig20618_125_2736	excitatory amino acid transporter 3	8.76182	35.1247	2.00318	0.00135585	0.0258604	4.40993	0.357245	1
GO:0070779	P	D-aspartate import	contig20618_125_2736	excitatory amino acid transporter 3	8.76182	35.1247	2.00318	0.00135585	0.0258604	4.40993	0.357245	1
GO:0071436	P	sodium ion export	contig20618_125_2736	excitatory amino acid transporter 3	8.76182	35.1247	2.00318	0.00135585	0.0258604	4.40993	0.357245	1
GO:0005524	F	ATP binding	contig20682_574_969	domain-containing protein	0.184358	27.3742	7.21416	1.56e-05	0.000676337	24.1306	0.000273742	0.0146496
GO:0005694	C	chromosome	contig20682_574_969	domain-containing protein	0.184358	27.3742	7.21416	1.56e-05	0.000676337	24.1306	0.000273742	0.0146496
GO:0006281	P	DNA repair	contig20682_574_969	domain-containing protein	0.184358	27.3742	7.21416	1.56e-05	0.000676337	24.1306	0.000273742	0.0146496
GO:0006310	P	DNA recombination	contig20682_574_969	domain-containing protein	0.184358	27.3742	7.21416	1.56e-05	0.000676337	24.1306	0.000273742	0.0146496
GO:0017111	F	nucleoside-triphosphatase activity	contig20682_574_969	domain-containing protein	0.184358	27.3742	7.21416	1.56e-05	0.000676337	24.1306	0.000273742	0.0146496
GO:0005089	F	Rho guanyl-nucleotide exchange factor activity	contig20693_887_1022	guanine nucleotide exchange	11.4073	153.665	3.75176	0.000734938	0.0162759	No Test	No Test	No Test
GO:0005622	C	intracellular	contig20693_887_1022	guanine nucleotide exchange	11.4073	153.665	3.75176	0.000734938	0.0162759	No Test	No Test	No Test
GO:0016740	F	transferase activity	contig20693_887_1022	guanine nucleotide exchange	11.4073	153.665	3.75176	0.000734938	0.0162759	No Test	No Test	No Test
GO:0035023	P	regulation of Rho protein signal transduction	contig20693_887_1022	guanine nucleotide exchange	11.4073	153.665	3.75176	0.000734938	0.0162759	No Test	No Test	No Test
GO:0004674	F	protein serine/threonine kinase activity	contig20710_321_945	tkl family protein kinase	0.164848	13.7582	6.38301	9.07e-07	No Test	20.3127	0.00103363	0.0454151
GO:0004714	F	transmembrane receptor protein tyrosine kinase activity	contig20710_321_945	tkl family protein kinase	0.164848	13.7582	6.38301	9.07e-07	No Test	20.3127	0.00103363	0.0454151
GO:0004715	F	non-membrane spanning protein tyrosine kinase activity	contig20710_321_945	tkl family protein kinase	0.164848	13.7582	6.38301	9.07e-07	No Test	20.3127	0.00103363	0.0454151
GO:0005057	F	receptor signaling protein activity	contig20710_321_945	tkl family protein kinase	0.164848	13.7582	6.38301	9.07e-07	No Test	20.3127	0.00103363	0.0454151
GO:0005524	F	ATP binding	contig20710_321_945	tkl family protein kinase	0.164848	13.7582	6.38301	9.07e-07	No Test	20.3127	0.00103363	0.0454151
GO:0006468	P	protein amino acid phosphorylation	contig20710_321_945	tkl family protein kinase	0.164848	13.7582	6.38301	9.07e-07	No Test	20.3127	0.00103363	0.0454151
GO:0035556	N		contig20710_321_945	tkl family protein kinase	0.164848	13.7582	6.38301	9.07e-07	No Test	20.3127	0.00103363	0.0454151
GO:0046872	F	metal ion binding	contig20710_321_945	tkl family protein kinase	0.164848	13.7582	6.38301	9.07e-07	No Test	20.3127	0.00103363	0.0454151
GO:0047849	F	dextransucrase activity	contig20710_321_945	tkl family protein kinase	0.164848	13.7582	6.38301	9.07e-07	No Test	20.3127	0.00103363	0.0454151
GO:0004814	F	arginine-tRNA ligase activity	contig20711_87_2822	arginyl-trna synthetase	0.628522	65.9347	6.71293	1.17e-08	1.02e-06	19.36	0.000836554	0.0377824
GO:0005524	F	ATP binding	contig20711_87_2822	arginyl-trna synthetase	0.628522	65.9347	6.71293	1.17e-08	1.02e-06	19.36	0.000836554	0.0377824
GO:0005634	C	nucleus	contig20711_87_2822	arginyl-trna synthetase	0.628522	65.9347	6.71293	1.17e-08	1.02e-06	19.36	0.000836554	0.0377824
GO:0005739	C	mitochondrion	contig20711_87_2822	arginyl-trna synthetase	0.628522	65.9347	6.71293	1.17e-08	1.02e-06	19.36	0.000836554	0.0377824
GO:0006420	P	arginyl-tRNA aminoacylation	contig20711_87_2822	arginyl-trna synthetase	0.628522	65.9347	6.71293	1.17e-08	1.02e-06	19.36	0.000836554	0.0377824
GO:0009249	P	protein lipoylation	contig20738_842_1559	hypothetical protein [Kluyveromyces lactis NRRL Y-1140]	0.171477	8.2791	5.59339	5.81e-06	No Test	23.4313	0.000317694	0.0164427
GO:0016740	F	transferase activity	contig20738_842_1559	hypothetical protein [Kluyveromyces lactis NRRL Y-1140]	0.171477	8.2791	5.59339	5.81e-06	No Test	23.4313	0.000317694	0.0164427
GO:0003700	F	transcription factor activity	contig20774_180_1140	viral a-type inclusion protein	1.86913	23.1614	3.63129	0.00218028	0.036574	No Test	No Test	No Test
GO:0004828	F	serine-tRNA ligase activity	contig20774_180_1140	viral a-type inclusion protein	1.86913	23.1614	3.63129	0.00218028	0.036574	No Test	No Test	No Test
GO:0004871	F	signal transducer activity	contig20774_180_1140	viral a-type inclusion protein	1.86913	23.1614	3.63129	0.00218028	0.036574	No Test	No Test	No Test
GO:0005509	F	calcium ion binding	contig20774_180_1140	viral a-type inclusion protein	1.86913	23.1614	3.63129	0.00218028	0.036574	No Test	No Test	No Test
GO:0005524	F	ATP binding	contig20774_180_1140	viral a-type inclusion protein	1.86913	23.1614	3.63129	0.00218028	0.036574	No Test	No Test	No Test
GO:0005525	F	GTP binding	contig20774_180_1140	viral a-type inclusion protein	1.86913	23.1614	3.63129	0.00218028	0.036574	No Test	No Test	No Test
GO:0005694	C	chromosome	contig20774_180_1140	viral a-type inclusion protein	1.86913	23.1614	3.63129	0.00218028	0.036574	No Test	No Test	No Test
GO:0005813	C	centrosome	contig20774_180_1140	viral a-type inclusion protein	1.86913	23.1614	3.63129	0.00218028	0.036574	No Test	No Test	No Test
GO:0005874	C	microtubule	contig20774_180_1140	viral a-type inclusion protein	1.86913	23.1614	3.63129	0.00218028	0.036574	No Test	No Test	No Test
GO:0006355	P	regulation of transcription, DNA-dependent	contig20774_180_1140	viral a-type inclusion protein	1.86913	23.1614	3.63129	0.00218028	0.036574	No Test	No Test	No Test
GO:0007165	P	signal transduction	contig20774_180_1140	viral a-type inclusion protein	1.86913	23.1614	3.63129	0.00218028	0.036574	No Test	No Test	No Test
GO:0015408	F	ferric-transporting ATPase activity	contig20774_180_1140	viral a-type inclusion protein	1.86913	23.1614	3.63129	0.00218028	0.036574	No Test	No Test	No Test
GO:0016021	C	integral to membrane	contig20774_180_1140	viral a-type inclusion protein	1.86913	23.1614	3.63129	0.00218028	0.036574	No Test	No Test	No Test
GO:0043565	F	sequence-specific DNA binding	contig20774_180_1140	viral a-type inclusion protein	1.86913	23.1614	3.63129	0.00218028	0.036574	No Test	No Test	No Test
GO:0046983	F	protein dimerization activity	contig20774_180_1140	viral a-type inclusion protein	1.86913	23.1614	3.63129	0.00218028	0.036574	No Test	No Test	No Test
GO:0051276	P	chromosome organization	contig20774_180_1140	viral a-type inclusion protein	1.86913	23.1614	3.63129	0.00218028	0.036574	No Test	No Test	No Test
GO:0051642	P	centrosome localization	contig20774_180_1140	viral a-type inclusion protein	1.86913	23.1614	3.63129	0.00218028	0.036574	No Test	No Test	No Test
GO:0000155	F	two-component sensor activity	contig21063_100_404	two component system sensor histidine kinase regulator	1.44834	26.3894	4.18748	6.54e-05	0.0023739	No Test	No Test	No Test
GO:0000156	F	two-component response regulator activity	contig21063_100_404	two component system sensor histidine kinase regulator	1.44834	26.3894	4.18748	6.54e-05	0.0023739	No Test	No Test	No Test
GO:0000160	P	two-component signal transduction system (phosphorelay)	contig21063_100_404	two component system sensor histidine kinase regulator	1.44834	26.3894	4.18748	6.54e-05	0.0023739	No Test	No Test	No Test
GO:0003700	F	transcription factor activity	contig21063_100_404	two component system sensor histidine kinase regulator	1.44834	26.3894	4.18748	6.54e-05	0.0023739	No Test	No Test	No Test
GO:0005524	F	ATP binding	contig21063_100_404	two component system sensor histidine kinase regulator	1.44834	26.3894	4.18748	6.54e-05	0.0023739	No Test	No Test	No Test
GO:0005622	C	intracellular	contig21063_100_404	two component system sensor histidine kinase regulator	1.44834	26.3894	4.18748	6.54e-05	0.0023739	No Test	No Test	No Test
GO:0006355	P	regulation of transcription, DNA-dependent	contig21063_100_404	two component system sensor histidine kinase regulator	1.44834	26.3894	4.18748	6.54e-05	0.0023739	No Test	No Test	No Test
GO:0016020	C	membrane	contig21063_100_404	two component system sensor histidine kinase regulator	1.44834	26.3894	4.18748	6.54e-05	0.0023739	No Test	No Test	No Test
GO:0018106	P	peptidyl-histidine phosphorylation	contig21063_100_404	two component system sensor histidine kinase regulator	1.44834	26.3894	4.18748	6.54e-05	0.0023739	No Test	No Test	No Test
GO:0043565	F	sequence-specific DNA binding	contig21063_100_404	two component system sensor histidine kinase regulator	1.44834	26.3894	4.18748	6.54e-05	0.0023739	No Test	No Test	No Test
GO:0003777	F	microtubule motor activity	contig21474_376_484	dynein heavy chain	21.2566	237.215	3.48021	0.00333712	0.0482598	3.23126	0.374056	1
GO:0005524	F	ATP binding	contig21474_376_484	dynein heavy chain	21.2566	237.215	3.48021	0.00333712	0.0482598	3.23126	0.374056	1
GO:0006200	P	ATP catabolic process	contig21474_376_484	dynein heavy chain	21.2566	237.215	3.48021	0.00333712	0.0482598	3.23126	0.374056	1
GO:0006810	P	transport	contig21474_376_484	dynein heavy chain	21.2566	237.215	3.48021	0.00333712	0.0482598	3.23126	0.374056	1
GO:0007018	P	microtubule-based movement	contig21474_376_484	dynein heavy chain	21.2566	237.215	3.48021	0.00333712	0.0482598	3.23126	0.374056	1
GO:0016887	F	ATPase activity	contig21474_376_484	dynein heavy chain	21.2566	237.215	3.48021	0.00333712	0.0482598	3.23126	0.374056	1
GO:0030286	C	dynein complex	contig21474_376_484	dynein heavy chain	21.2566	237.215	3.48021	0.00333712	0.0482598	3.23126	0.374056	1
GO:0005044	F	scavenger receptor activity	contig21561_1104_1472	deoxyribonuclease i	52.9014	7.25526	-2.8662	0.00168121	0.0301001	-9.69194	0.0654077	1
GO:0006308	P	DNA catabolic process	contig21561_1104_1472	deoxyribonuclease i	52.9014	7.25526	-2.8662	0.00168121	0.0301001	-9.69194	0.0654077	1
GO:0006955	P	immune response	contig21561_1104_1472	deoxyribonuclease i	52.9014	7.25526	-2.8662	0.00168121	0.0301001	-9.69194	0.0654077	1
GO:0016888	F	endodeoxyribonuclease activity, producing 5'-phosphomonoesters	contig21561_1104_1472	deoxyribonuclease i	52.9014	7.25526	-2.8662	0.00168121	0.0301001	-9.69194	0.0654077	1
GO:0030247	F	polysaccharide binding	contig21561_1104_1472	deoxyribonuclease i	52.9014	7.25526	-2.8662	0.00168121	0.0301001	-9.69194	0.0654077	1
GO:0003676	F	nucleic acid binding	contig21572_14_797	atp-dependent dna helicase	1.13917	30.7109	4.75269	0.000131367	0.00425986	No Test	No Test	No Test
GO:0005524	F	ATP binding	contig21572_14_797	atp-dependent dna helicase	1.13917	30.7109	4.75269	0.000131367	0.00425986	No Test	No Test	No Test
GO:0005634	C	nucleus	contig21572_14_797	atp-dependent dna helicase	1.13917	30.7109	4.75269	0.000131367	0.00425986	No Test	No Test	No Test
GO:0005829	C	cytosol	contig21572_14_797	atp-dependent dna helicase	1.13917	30.7109	4.75269	0.000131367	0.00425986	No Test	No Test	No Test
GO:0008026	F	ATP-dependent helicase activity	contig21572_14_797	atp-dependent dna helicase	1.13917	30.7109	4.75269	0.000131367	0.00425986	No Test	No Test	No Test
GO:0004602	F	glutathione peroxidase activity	contig22198_248_1158	epididymal secretory glutathione peroxidase-like	0.102878	11.4224	6.79479	2.96e-07	No Test	23.7581	0.000261582	0.0140833
GO:0005576	C	extracellular region	contig22198_248_1158	epididymal secretory glutathione peroxidase-like	0.102878	11.4224	6.79479	2.96e-07	No Test	23.7581	0.000261582	0.0140833
GO:0006629	P	lipid metabolic process	contig22198_248_1158	epididymal secretory glutathione peroxidase-like	0.102878	11.4224	6.79479	2.96e-07	No Test	23.7581	0.000261582	0.0140833
GO:0006979	P	response to oxidative stress	contig22198_248_1158	epididymal secretory glutathione peroxidase-like	0.102878	11.4224	6.79479	2.96e-07	No Test	23.7581	0.000261582	0.0140833
GO:0055114	P	oxidation reduction	contig22198_248_1158	epididymal secretory glutathione peroxidase-like	0.102878	11.4224	6.79479	2.96e-07	No Test	23.7581	0.000261582	0.0140833
GO:0005634	C	nucleus	contig22224_509_2966	bet1 homolog	12.308	88.9784	2.85386	0.00337553	0.0484393	6.19111	0.165856	1
GO:0016021	C	integral to membrane	contig22224_509_2966	bet1 homolog	12.308	88.9784	2.85386	0.00337553	0.0484393	6.19111	0.165856	1
GO:0005515	F	protein binding	contig22320_0_1743	late embryogenesis abundant-like protein 1	0.258057	285.698	10.1126	6.59e-08	4.89e-06	28.5132	1.38e-05	0.0019124
GO:0005515	F	protein binding	contig22320_0_1743	late embryogenesis abundant-like protein 1	0.943984	1261.64	10.3842	1.78e-10	2.25e-08	29.4506	8.38e-06	0.00155633
GO:0006950	P	response to stress	contig22320_0_1743	late embryogenesis abundant-like protein 1	0.258057	285.698	10.1126	6.59e-08	4.89e-06	28.5132	1.38e-05	0.0019124
GO:0006950	P	response to stress	contig22320_0_1743	late embryogenesis abundant-like protein 1	0.943984	1261.64	10.3842	1.78e-10	2.25e-08	29.4506	8.38e-06	0.00155633
GO:0001501	P	skeletal system development	contig22351_346_1576	collagen alpha-4 chain-like	31.7964	511.824	4.00871	9.13e-05	0.00316499	13.3386	0.017645	0.488764
GO:0004867	F	serine-type endopeptidase inhibitor activity	contig22351_346_1576	collagen alpha-4 chain-like	31.7964	511.824	4.00871	9.13e-05	0.00316499	13.3386	0.017645	0.488764
GO:0005595	C	collagen type XII	contig22351_346_1576	collagen alpha-4 chain-like	31.7964	511.824	4.00871	9.13e-05	0.00316499	13.3386	0.017645	0.488764
GO:0005615	C	extracellular space	contig22351_346_1576	collagen alpha-4 chain-like	31.7964	511.824	4.00871	9.13e-05	0.00316499	13.3386	0.017645	0.488764
GO:0007155	P	cell adhesion	contig22351_346_1576	collagen alpha-4 chain-like	31.7964	511.824	4.00871	9.13e-05	0.00316499	13.3386	0.017645	0.488764
GO:0030020	F	extracellular matrix structural constituent conferring tensile strength	contig22351_346_1576	collagen alpha-4 chain-like	31.7964	511.824	4.00871	9.13e-05	0.00316499	13.3386	0.017645	0.488764
GO:0030199	P	collagen fibril organization	contig22351_346_1576	collagen alpha-4 chain-like	31.7964	511.824	4.00871	9.13e-05	0.00316499	13.3386	0.017645	0.488764
GO:0043234	C	protein complex	contig22351_346_1576	collagen alpha-4 chain-like	31.7964	511.824	4.00871	9.13e-05	0.00316499	13.3386	0.017645	0.488764
GO:0070208	P	protein heterotrimerization	contig22351_346_1576	collagen alpha-4 chain-like	31.7964	511.824	4.00871	9.13e-05	0.00316499	13.3386	0.017645	0.488764
GO:0000724	P	double-strand break repair via homologous recombination	contig22414_0_1740	low quality protein: tonsoku-like	2.47499	47.6747	4.26773	0.00129847	0.0249981	3.0304	0.437787	1
GO:0005662	C	DNA replication factor A complex	contig22414_0_1740	low quality protein: tonsoku-like	2.47499	47.6747	4.26773	0.00129847	0.0249981	3.0304	0.437787	1
GO:0031297	P	replication fork processing	contig22414_0_1740	low quality protein: tonsoku-like	2.47499	47.6747	4.26773	0.00129847	0.0249981	3.0304	0.437787	1
GO:0035101	C	FACT complex	contig22414_0_1740	low quality protein: tonsoku-like	2.47499	47.6747	4.26773	0.00129847	0.0249981	3.0304	0.437787	1
GO:0042393	F	histone binding	contig22414_0_1740	low quality protein: tonsoku-like	2.47499	47.6747	4.26773	0.00129847	0.0249981	3.0304	0.437787	1
GO:0042555	C	MCM complex	contig22414_0_1740	low quality protein: tonsoku-like	2.47499	47.6747	4.26773	0.00129847	0.0249981	3.0304	0.437787	1
GO:0003743	F	translation initiation factor activity	contig22545_401_1168	eukaryotic translation initiation factor x-chromosomal	23.8717	253.274	3.40733	0.000552109	0.0131115	9.44079	0.0716688	1
GO:0006413	P	translational initiation	contig22545_401_1168	eukaryotic translation initiation factor x-chromosomal	23.8717	253.274	3.40733	0.000552109	0.0131115	9.44079	0.0716688	1
GO:0008104	P	protein localization	contig22572_0_387	vacuolar protein sorting-associated protein 13c	2.23575	33.1624	3.89072	8.5e-05	0.00297546	No Test	No Test	No Test
GO:0005201	F	extracellular matrix structural constituent	contig22588_420_909	sushi domain containing	3.26734	79.1195	4.59785	7.7e-05	0.0027264	11.2215	0.026092	0.656175
GO:0005509	F	calcium ion binding	contig22588_420_909	sushi domain containing	3.26734	79.1195	4.59785	7.7e-05	0.0027264	11.2215	0.026092	0.656175
GO:0005578	C	proteinaceous extracellular matrix	contig22588_420_909	sushi domain containing	3.26734	79.1195	4.59785	7.7e-05	0.0027264	11.2215	0.026092	0.656175
GO:0005886	C	plasma membrane	contig22588_420_909	sushi domain containing	3.26734	79.1195	4.59785	7.7e-05	0.0027264	11.2215	0.026092	0.656175
GO:0007156	P	homophilic cell adhesion	contig22588_420_909	sushi domain containing	3.26734	79.1195	4.59785	7.7e-05	0.0027264	11.2215	0.026092	0.656175
GO:0007160	P	cell-matrix adhesion	contig22588_420_909	sushi domain containing	3.26734	79.1195	4.59785	7.7e-05	0.0027264	11.2215	0.026092	0.656175
GO:0016021	C	integral to membrane	contig22588_420_909	sushi domain containing	3.26734	79.1195	4.59785	7.7e-05	0.0027264	11.2215	0.026092	0.656175
GO:0005622	C	intracellular	contig22617_0_158	protein	1.76857	95.9598	5.76178	0.00268247	0.0416789	No Test	No Test	No Test
GO:0008270	F	zinc ion binding	contig22617_0_158	protein	1.76857	95.9598	5.76178	0.00268247	0.0416789	No Test	No Test	No Test
GO:0005344	F	oxygen transporter activity	contig22724_0_171	globin	14.7281	196.299	3.73641	0.00166332	0.0298891	11.8069	0.0179016	0.493926
GO:0015671	P	oxygen transport	contig22724_0_171	globin	14.7281	196.299	3.73641	0.00166332	0.0298891	11.8069	0.0179016	0.493926
GO:0019825	F	oxygen binding	contig22724_0_171	globin	14.7281	196.299	3.73641	0.00166332	0.0298891	11.8069	0.0179016	0.493926
GO:0020037	F	heme binding	contig22724_0_171	globin	14.7281	196.299	3.73641	0.00166332	0.0298891	11.8069	0.0179016	0.493926
GO:0005576	C	extracellular region	contig22728_0_220	spermatophorin sp23	1.41554	2110.83	10.5422	1.39e-13	4.21e-11	35.6639	7.57e-07	0.000637917
GO:0016021	C	integral to membrane	contig23126_692_6446	PREDICTED: hypothetical protein [Saccoglossus kowalevskii]	0.311138	148.215	8.89592	1.71e-11	2.82e-09	27.9852	3.54e-05	0.0030791
GO:0000003	P	reproduction	contig23140_87_366	cre-hsp-3 protein	0.702638	42.8522	5.93044	5.21e-06	0.000255361	No Test	No Test	No Test
GO:0000902	P	cell morphogenesis	contig23140_87_366	cre-hsp-3 protein	0.702638	42.8522	5.93044	5.21e-06	0.000255361	No Test	No Test	No Test
GO:0002119	P	nematode larval development	contig23140_87_366	cre-hsp-3 protein	0.702638	42.8522	5.93044	5.21e-06	0.000255361	No Test	No Test	No Test
GO:0005509	F	calcium ion binding	contig23140_87_366	cre-hsp-3 protein	0.702638	42.8522	5.93044	5.21e-06	0.000255361	No Test	No Test	No Test
GO:0005524	F	ATP binding	contig23140_87_366	cre-hsp-3 protein	0.702638	42.8522	5.93044	5.21e-06	0.000255361	No Test	No Test	No Test
GO:0005788	C	endoplasmic reticulum lumen	contig23140_87_366	cre-hsp-3 protein	0.702638	42.8522	5.93044	5.21e-06	0.000255361	No Test	No Test	No Test
GO:0009306	P	protein secretion	contig23140_87_366	cre-hsp-3 protein	0.702638	42.8522	5.93044	5.21e-06	0.000255361	No Test	No Test	No Test
GO:0010171	P	body morphogenesis	contig23140_87_366	cre-hsp-3 protein	0.702638	42.8522	5.93044	5.21e-06	0.000255361	No Test	No Test	No Test
GO:0016887	F	ATPase activity	contig23140_87_366	cre-hsp-3 protein	0.702638	42.8522	5.93044	5.21e-06	0.000255361	No Test	No Test	No Test
GO:0030968	P	endoplasmic reticulum unfolded protein response	contig23140_87_366	cre-hsp-3 protein	0.702638	42.8522	5.93044	5.21e-06	0.000255361	No Test	No Test	No Test
GO:0040007	P	growth	contig23140_87_366	cre-hsp-3 protein	0.702638	42.8522	5.93044	5.21e-06	0.000255361	No Test	No Test	No Test
GO:0040011	P	locomotion	contig23140_87_366	cre-hsp-3 protein	0.702638	42.8522	5.93044	5.21e-06	0.000255361	No Test	No Test	No Test
GO:0005249	F	voltage-gated potassium channel activity	contig23142_1086_2136	protein	0.0826882	26.1319	8.30392	8.6e-09	7.83e-07	24.0491	0.00014146	0.00854441
GO:0006813	P	potassium ion transport	contig23142_1086_2136	protein	0.0826882	26.1319	8.30392	8.6e-09	7.83e-07	24.0491	0.00014146	0.00854441
GO:0008076	C	voltage-gated potassium channel complex	contig23142_1086_2136	protein	0.0826882	26.1319	8.30392	8.6e-09	7.83e-07	24.0491	0.00014146	0.00854441
GO:0008270	F	zinc ion binding	contig23142_1086_2136	protein	0.0826882	26.1319	8.30392	8.6e-09	7.83e-07	24.0491	0.00014146	0.00854441
GO:0002009	P	morphogenesis of an epithelium	contig23292_766_1249	protein kinase family member (kin-1)	1.69819	45.3901	4.74031	9.83e-07	5.59e-05	14.5711	0.00996515	0.309695
GO:0002119	P	nematode larval development	contig23292_766_1249	protein kinase family member (kin-1)	1.69819	45.3901	4.74031	9.83e-07	5.59e-05	14.5711	0.00996515	0.309695
GO:0004674	F	protein serine/threonine kinase activity	contig23292_766_1249	protein kinase family member (kin-1)	1.69819	45.3901	4.74031	9.83e-07	5.59e-05	14.5711	0.00996515	0.309695
GO:0005524	F	ATP binding	contig23292_766_1249	protein kinase family member (kin-1)	1.69819	45.3901	4.74031	9.83e-07	5.59e-05	14.5711	0.00996515	0.309695
GO:0006468	P	protein amino acid phosphorylation	contig23292_766_1249	protein kinase family member (kin-1)	1.69819	45.3901	4.74031	9.83e-07	5.59e-05	14.5711	0.00996515	0.309695
GO:0018991	P	oviposition	contig23292_766_1249	protein kinase family member (kin-1)	1.69819	45.3901	4.74031	9.83e-07	5.59e-05	14.5711	0.00996515	0.309695
GO:0003779	F	actin binding	contig23300_5703_8256	neurocalcin-delta	6.32496	43.7565	2.79037	8.91e-08	6.42e-06	5.5578	0.218062	1
GO:0005509	F	calcium ion binding	contig23300_5703_8256	neurocalcin-delta	6.32496	43.7565	2.79037	8.91e-08	6.42e-06	5.5578	0.218062	1
GO:0005624	C	membrane fraction	contig23300_5703_8256	neurocalcin-delta	6.32496	43.7565	2.79037	8.91e-08	6.42e-06	5.5578	0.218062	1
GO:0005634	C	nucleus	contig23300_5703_8256	neurocalcin-delta	6.32496	43.7565	2.79037	8.91e-08	6.42e-06	5.5578	0.218062	1
GO:0005829	C	cytosol	contig23300_5703_8256	neurocalcin-delta	6.32496	43.7565	2.79037	8.91e-08	6.42e-06	5.5578	0.218062	1
GO:0005886	C	plasma membrane	contig23300_5703_8256	neurocalcin-delta	6.32496	43.7565	2.79037	8.91e-08	6.42e-06	5.5578	0.218062	1
GO:0006874	P	cellular calcium ion homeostasis	contig23300_5703_8256	neurocalcin-delta	6.32496	43.7565	2.79037	8.91e-08	6.42e-06	5.5578	0.218062	1
GO:0007268	P	synaptic transmission	contig23300_5703_8256	neurocalcin-delta	6.32496	43.7565	2.79037	8.91e-08	6.42e-06	5.5578	0.218062	1
GO:0016192	P	vesicle-mediated transport	contig23300_5703_8256	neurocalcin-delta	6.32496	43.7565	2.79037	8.91e-08	6.42e-06	5.5578	0.218062	1
GO:0019933	P	cAMP-mediated signaling	contig23300_5703_8256	neurocalcin-delta	6.32496	43.7565	2.79037	8.91e-08	6.42e-06	5.5578	0.218062	1
GO:0030130	C	clathrin coat of trans-Golgi network vesicle	contig23300_5703_8256	neurocalcin-delta	6.32496	43.7565	2.79037	8.91e-08	6.42e-06	5.5578	0.218062	1
GO:0030276	F	clathrin binding	contig23300_5703_8256	neurocalcin-delta	6.32496	43.7565	2.79037	8.91e-08	6.42e-06	5.5578	0.218062	1
GO:0030435	P	sporulation resulting in formation of a cellular spore	contig23300_5703_8256	neurocalcin-delta	6.32496	43.7565	2.79037	8.91e-08	6.42e-06	5.5578	0.218062	1
GO:0031137	P	regulation of conjugation with cellular fusion	contig23300_5703_8256	neurocalcin-delta	6.32496	43.7565	2.79037	8.91e-08	6.42e-06	5.5578	0.218062	1
GO:0043014	F	alpha-tubulin binding	contig23300_5703_8256	neurocalcin-delta	6.32496	43.7565	2.79037	8.91e-08	6.42e-06	5.5578	0.218062	1
GO:0008270	F	zinc ion binding	contig23397_448_1143	zinc finger protein	0.921414	58.5963	5.99082	3.1e-09	2.95e-07	17.6468	0.00258837	0.0975487
GO:0005249	F	voltage-gated potassium channel activity	contig23399_52_423	btb poz domain-containing protein kctd3	0.694866	79.6718	6.84119	1.78e-07	1.2e-05	No Test	No Test	No Test
GO:0006813	P	potassium ion transport	contig23399_52_423	btb poz domain-containing protein kctd3	0.694866	79.6718	6.84119	1.78e-07	1.2e-05	No Test	No Test	No Test
GO:0008076	C	voltage-gated potassium channel complex	contig23399_52_423	btb poz domain-containing protein kctd3	0.694866	79.6718	6.84119	1.78e-07	1.2e-05	No Test	No Test	No Test
GO:0016620	F	oxidoreductase activity, acting on the aldehyde or oxo group of donors, NAD or NADP as acceptor	contig23399_52_423	btb poz domain-containing protein kctd3	0.694866	79.6718	6.84119	1.78e-07	1.2e-05	No Test	No Test	No Test
GO:0055114	P	oxidation reduction	contig23399_52_423	btb poz domain-containing protein kctd3	0.694866	79.6718	6.84119	1.78e-07	1.2e-05	No Test	No Test	No Test
GO:0005215	F	transporter activity	contig23463_4810_6275	major facilitator superfamily domain-containing protein 10-like isoform 1	28.7046	3354.85	6.86882	2.66e-15	1.9e-12	11.9208	0.0374061	0.868847
GO:0016021	C	integral to membrane	contig23463_4810_6275	major facilitator superfamily domain-containing protein 10-like isoform 1	28.7046	3354.85	6.86882	2.66e-15	1.9e-12	11.9208	0.0374061	0.868847
GO:0055085	P	transmembrane transport	contig23463_4810_6275	major facilitator superfamily domain-containing protein 10-like isoform 1	28.7046	3354.85	6.86882	2.66e-15	1.9e-12	11.9208	0.0374061	0.868847
GO:0004252	F	serine-type endopeptidase activity	contig23508_0_366	chymotrypsin-like elastase member 1 precursor	0	69.2185	1.79769e+308	0.0725555	0.304068	39.9509	4.5e-06	0.0012004
GO:0006508	P	proteolysis	contig23508_0_366	chymotrypsin-like elastase member 1 precursor	0	69.2185	1.79769e+308	0.0725555	0.304068	39.9509	4.5e-06	0.0012004
GO:0004601	F	peroxidase activity	contig23746_52_388	scp-like extracellular protein	11.9239	83.2365	2.80336	0.00301245	0.0448774	8.08671	0.116643	1
GO:0006979	P	response to oxidative stress	contig23746_52_388	scp-like extracellular protein	11.9239	83.2365	2.80336	0.00301245	0.0448774	8.08671	0.116643	1
GO:0020037	F	heme binding	contig23746_52_388	scp-like extracellular protein	11.9239	83.2365	2.80336	0.00301245	0.0448774	8.08671	0.116643	1
GO:0055114	P	oxidation reduction	contig23746_52_388	scp-like extracellular protein	11.9239	83.2365	2.80336	0.00301245	0.0448774	8.08671	0.116643	1
GO:0004867	F	serine-type endopeptidase inhibitor activity	contig23747_0_420	venom protease inhibitor precursor	6.26506	44.5759	2.83086	0.00260619	0.0408342	8.44991	0.113925	1
GO:0005576	C	extracellular region	contig23747_0_420	venom protease inhibitor precursor	6.26506	44.5759	2.83086	0.00260619	0.0408342	8.44991	0.113925	1
GO:0009405	P	pathogenesis	contig23747_0_420	venom protease inhibitor precursor	6.26506	44.5759	2.83086	0.00260619	0.0408342	8.44991	0.113925	1
GO:0010466	P	negative regulation of peptidase activity	contig23747_0_420	venom protease inhibitor precursor	6.26506	44.5759	2.83086	0.00260619	0.0408342	8.44991	0.113925	1
GO:0019855	F	calcium channel inhibitor activity	contig23747_0_420	venom protease inhibitor precursor	6.26506	44.5759	2.83086	0.00260619	0.0408342	8.44991	0.113925	1
GO:0042151	C	nematocyst	contig23747_0_420	venom protease inhibitor precursor	6.26506	44.5759	2.83086	0.00260619	0.0408342	8.44991	0.113925	1
GO:0003777	F	microtubule motor activity	contig23877_114_2310	tetratricopeptide repeat-containing protein	0.0308182	10.2276	8.37447	8.42e-11	No Test	26.4135	7.89e-05	0.00548154
GO:0004806	F	triglyceride lipase activity	contig23877_114_2310	tetratricopeptide repeat-containing protein	0.0308182	10.2276	8.37447	8.42e-11	No Test	26.4135	7.89e-05	0.00548154
GO:0005524	F	ATP binding	contig23877_114_2310	tetratricopeptide repeat-containing protein	0.0308182	10.2276	8.37447	8.42e-11	No Test	26.4135	7.89e-05	0.00548154
GO:0005871	C	kinesin complex	contig23877_114_2310	tetratricopeptide repeat-containing protein	0.0308182	10.2276	8.37447	8.42e-11	No Test	26.4135	7.89e-05	0.00548154
GO:0006629	P	lipid metabolic process	contig23877_114_2310	tetratricopeptide repeat-containing protein	0.0308182	10.2276	8.37447	8.42e-11	No Test	26.4135	7.89e-05	0.00548154
GO:0006915	P	apoptosis	contig23877_114_2310	tetratricopeptide repeat-containing protein	0.0308182	10.2276	8.37447	8.42e-11	No Test	26.4135	7.89e-05	0.00548154
GO:0001539	P	ciliary or flagellar motility	contig23894_0_231	dynein heavy chain axonemal	4.73137	69.1624	3.86966	0.000142843	0.00455874	No Test	No Test	No Test
GO:0003777	F	microtubule motor activity	contig23894_0_231	dynein heavy chain axonemal	4.73137	69.1624	3.86966	0.000142843	0.00455874	No Test	No Test	No Test
GO:0005524	F	ATP binding	contig23894_0_231	dynein heavy chain axonemal	4.73137	69.1624	3.86966	0.000142843	0.00455874	No Test	No Test	No Test
GO:0005737	C	cytoplasm	contig23894_0_231	dynein heavy chain axonemal	4.73137	69.1624	3.86966	0.000142843	0.00455874	No Test	No Test	No Test
GO:0005858	C	axonemal dynein complex	contig23894_0_231	dynein heavy chain axonemal	4.73137	69.1624	3.86966	0.000142843	0.00455874	No Test	No Test	No Test
GO:0005874	C	microtubule	contig23894_0_231	dynein heavy chain axonemal	4.73137	69.1624	3.86966	0.000142843	0.00455874	No Test	No Test	No Test
GO:0006200	P	ATP catabolic process	contig23894_0_231	dynein heavy chain axonemal	4.73137	69.1624	3.86966	0.000142843	0.00455874	No Test	No Test	No Test
GO:0007018	P	microtubule-based movement	contig23894_0_231	dynein heavy chain axonemal	4.73137	69.1624	3.86966	0.000142843	0.00455874	No Test	No Test	No Test
GO:0016887	F	ATPase activity	contig23894_0_231	dynein heavy chain axonemal	4.73137	69.1624	3.86966	0.000142843	0.00455874	No Test	No Test	No Test
GO:0035085	C	cilium axoneme	contig23894_0_231	dynein heavy chain axonemal	4.73137	69.1624	3.86966	0.000142843	0.00455874	No Test	No Test	No Test
GO:0005886	C	plasma membrane	contig23965_2677_3174	prostate stem cell antigen-like	0.565508	296.155	9.03259	1.18e-10	1.55e-08	33.8005	2.92e-06	0.00107093
GO:0031225	C	anchored to membrane	contig23965_2677_3174	prostate stem cell antigen-like	0.565508	296.155	9.03259	1.18e-10	1.55e-08	33.8005	2.92e-06	0.00107093
GO:0005529	F	sugar binding	contig24046_901_1253	secreted lectin homolog - partial	0.727573	50.1309	6.10646	1.48e-06	8.1e-05	22.9519	0.000392792	0.0198796
GO:0005576	C	extracellular region	contig24046_901_1253	secreted lectin homolog - partial	0.727573	50.1309	6.10646	1.48e-06	8.1e-05	22.9519	0.000392792	0.0198796
GO:0016021	C	integral to membrane	contig24152_0_1537	transmembrane protein 144	36.0222	334.729	3.21604	0.00150955	0.0278067	8.93687	0.0873416	1
GO:0003676	F	nucleic acid binding	contig24356_28_340	daz interacting protein 1-like	7.30887	77.914	3.41416	0.000504896	0.0122476	3.00325	0.382111	1
GO:0005622	C	intracellular	contig24356_28_340	daz interacting protein 1-like	7.30887	77.914	3.41416	0.000504896	0.0122476	3.00325	0.382111	1
GO:0008270	F	zinc ion binding	contig24356_28_340	daz interacting protein 1-like	7.30887	77.914	3.41416	0.000504896	0.0122476	3.00325	0.382111	1
GO:0004197	F	cysteine-type endopeptidase activity	contig24392_0_312	cathepsin l	2.55113	993.62	8.60541	2.24e-13	6.32e-11	26.6758	4.16e-05	0.00341768
GO:0005764	C	lysosome	contig24392_0_312	cathepsin l	2.55113	993.62	8.60541	2.24e-13	6.32e-11	26.6758	4.16e-05	0.00341768
GO:0006508	P	proteolysis	contig24392_0_312	cathepsin l	2.55113	993.62	8.60541	2.24e-13	6.32e-11	26.6758	4.16e-05	0.00341768
GO:0007275	P	multicellular organismal development	contig24392_0_312	cathepsin l	2.55113	993.62	8.60541	2.24e-13	6.32e-11	26.6758	4.16e-05	0.00341768
GO:0030154	P	cell differentiation	contig24392_0_312	cathepsin l	2.55113	993.62	8.60541	2.24e-13	6.32e-11	26.6758	4.16e-05	0.00341768
GO:0005507	F	copper ion binding	contig24535_0_503	lysyl oxidase	36.3901	0.91214	-5.31815	2.13e-07	1.4e-05	-15.4333	0.00486604	0.169098
GO:0016641	F	oxidoreductase activity, acting on the CH-NH2 group of donors, oxygen as acceptor	contig24535_0_503	lysyl oxidase	36.3901	0.91214	-5.31815	2.13e-07	1.4e-05	-15.4333	0.00486604	0.169098
GO:0055114	P	oxidation reduction	contig24535_0_503	lysyl oxidase	36.3901	0.91214	-5.31815	2.13e-07	1.4e-05	-15.4333	0.00486604	0.169098
GO:0004872	F	receptor activity	contig24623_0_665	tetraspanin-cd63 receptor	0.261552	21.7089	6.37505	5.8e-06	0.000278718	21.3187	0.00060515	0.0285584
GO:0016021	C	integral to membrane	contig24623_0_665	tetraspanin-cd63 receptor	0.261552	21.7089	6.37505	5.8e-06	0.000278718	21.3187	0.00060515	0.0285584
GO:0005509	F	calcium ion binding	contig24851_296_982	neuronal calcium sensor 2	0.607308	38.2934	5.97852	1.26e-06	7.01e-05	15.6055	0.00435365	0.153081
GO:0007601	P	visual perception	contig24851_296_982	neuronal calcium sensor 2	0.607308	38.2934	5.97852	1.26e-06	7.01e-05	15.6055	0.00435365	0.153081
GO:0007602	P	phototransduction	contig24851_296_982	neuronal calcium sensor 2	0.607308	38.2934	5.97852	1.26e-06	7.01e-05	15.6055	0.00435365	0.153081
GO:0051924	P	regulation of calcium ion transport	contig24851_296_982	neuronal calcium sensor 2	0.607308	38.2934	5.97852	1.26e-06	7.01e-05	15.6055	0.00435365	0.153081
GO:0003677	F	DNA binding	contig25198_307_498	dicer-2	8.14132	128.083	3.97567	0.000190914	0.00573759	No Test	No Test	No Test
GO:0003725	F	double-stranded RNA binding	contig25198_307_498	dicer-2	8.14132	128.083	3.97567	0.000190914	0.00573759	No Test	No Test	No Test
GO:0003993	F	acid phosphatase activity	contig25198_307_498	dicer-2	8.14132	128.083	3.97567	0.000190914	0.00573759	No Test	No Test	No Test
GO:0004525	F	ribonuclease III activity	contig25198_307_498	dicer-2	8.14132	128.083	3.97567	0.000190914	0.00573759	No Test	No Test	No Test
GO:0005524	F	ATP binding	contig25198_307_498	dicer-2	8.14132	128.083	3.97567	0.000190914	0.00573759	No Test	No Test	No Test
GO:0005622	C	intracellular	contig25198_307_498	dicer-2	8.14132	128.083	3.97567	0.000190914	0.00573759	No Test	No Test	No Test
GO:0006396	P	RNA processing	contig25198_307_498	dicer-2	8.14132	128.083	3.97567	0.000190914	0.00573759	No Test	No Test	No Test
GO:0008026	F	ATP-dependent helicase activity	contig25198_307_498	dicer-2	8.14132	128.083	3.97567	0.000190914	0.00573759	No Test	No Test	No Test
GO:0000155	F	two-component sensor activity	contig25514_202_941	5-methyltetrahydropteroyltriglutamate-- homocysteine s-methyltransferase	2.57361	37.2925	3.85702	0.00100967	0.0208147	8.82435	0.0614785	1
GO:0000160	P	two-component signal transduction system (phosphorelay)	contig25514_202_941	5-methyltetrahydropteroyltriglutamate-- homocysteine s-methyltransferase	2.57361	37.2925	3.85702	0.00100967	0.0208147	8.82435	0.0614785	1
GO:0003871	F	5-methyltetrahydropteroyltriglutamate-homocysteine S-methyltransferase activity	contig25514_202_941	5-methyltetrahydropteroyltriglutamate-- homocysteine s-methyltransferase	2.57361	37.2925	3.85702	0.00100967	0.0208147	8.82435	0.0614785	1
GO:0005524	F	ATP binding	contig25514_202_941	5-methyltetrahydropteroyltriglutamate-- homocysteine s-methyltransferase	2.57361	37.2925	3.85702	0.00100967	0.0208147	8.82435	0.0614785	1
GO:0008270	F	zinc ion binding	contig25514_202_941	5-methyltetrahydropteroyltriglutamate-- homocysteine s-methyltransferase	2.57361	37.2925	3.85702	0.00100967	0.0208147	8.82435	0.0614785	1
GO:0009086	P	methionine biosynthetic process	contig25514_202_941	5-methyltetrahydropteroyltriglutamate-- homocysteine s-methyltransferase	2.57361	37.2925	3.85702	0.00100967	0.0208147	8.82435	0.0614785	1
GO:0016021	C	integral to membrane	contig25514_202_941	5-methyltetrahydropteroyltriglutamate-- homocysteine s-methyltransferase	2.57361	37.2925	3.85702	0.00100967	0.0208147	8.82435	0.0614785	1
GO:0018106	P	peptidyl-histidine phosphorylation	contig25514_202_941	5-methyltetrahydropteroyltriglutamate-- homocysteine s-methyltransferase	2.57361	37.2925	3.85702	0.00100967	0.0208147	8.82435	0.0614785	1
GO:0032259	P	methylation	contig25514_202_941	5-methyltetrahydropteroyltriglutamate-- homocysteine s-methyltransferase	2.57361	37.2925	3.85702	0.00100967	0.0208147	8.82435	0.0614785	1
GO:0005576	C	extracellular region	contig25704_152_1218	cg15786 cg15786- partial	5.00563	24.7527	2.30596	5.38e-07	3.24e-05	7.06327	0.180983	1
GO:0006030	P	chitin metabolic process	contig25704_152_1218	cg15786 cg15786- partial	5.00563	24.7527	2.30596	5.38e-07	3.24e-05	7.06327	0.180983	1
GO:0008061	F	chitin binding	contig25704_152_1218	cg15786 cg15786- partial	5.00563	24.7527	2.30596	5.38e-07	3.24e-05	7.06327	0.180983	1
GO:0019028	C	viral capsid	contig25704_152_1218	cg15786 cg15786- partial	5.00563	24.7527	2.30596	5.38e-07	3.24e-05	7.06327	0.180983	1
GO:0005515	F	protein binding	contig25745_510_4134	bbsome-interacting protein 1-like	3.56617	302.927	6.40845	5.68e-06	0.000274005	16.5458	0.00244538	0.0938785
GO:0005737	C	cytoplasm	contig25745_510_4134	bbsome-interacting protein 1-like	3.56617	302.927	6.40845	5.68e-06	0.000274005	16.5458	0.00244538	0.0938785
GO:0005929	C	cilium	contig25745_510_4134	bbsome-interacting protein 1-like	3.56617	302.927	6.40845	5.68e-06	0.000274005	16.5458	0.00244538	0.0938785
GO:0032402	P	melanosome transport	contig25745_510_4134	bbsome-interacting protein 1-like	3.56617	302.927	6.40845	5.68e-06	0.000274005	16.5458	0.00244538	0.0938785
GO:0034464	C	BBSome	contig25745_510_4134	bbsome-interacting protein 1-like	3.56617	302.927	6.40845	5.68e-06	0.000274005	16.5458	0.00244538	0.0938785
GO:0042302	F	structural constituent of cuticle	contig25745_510_4134	bbsome-interacting protein 1-like	3.56617	302.927	6.40845	5.68e-06	0.000274005	16.5458	0.00244538	0.0938785
GO:0042384	P	cilium assembly	contig25745_510_4134	bbsome-interacting protein 1-like	3.56617	302.927	6.40845	5.68e-06	0.000274005	16.5458	0.00244538	0.0938785
GO:0070121	P	Kupffer's vesicle development	contig25745_510_4134	bbsome-interacting protein 1-like	3.56617	302.927	6.40845	5.68e-06	0.000274005	16.5458	0.00244538	0.0938785
GO:0009408	P	response to heat	contig25751_0_854	kda class i heat shock protein 1	0.775931	349.237	8.81406	1.27e-13	3.95e-11	26.0415	5.33e-05	0.00412222
GO:0005096	F	GTPase activator activity	contig25884_841_1179	dep domain-containing protein 1a	4.37539	41.8027	3.25611	0.000959817	0.0202347	No Test	No Test	No Test
GO:0005515	F	protein binding	contig25884_841_1179	dep domain-containing protein 1a	4.37539	41.8027	3.25611	0.000959817	0.0202347	No Test	No Test	No Test
GO:0006355	P	regulation of transcription, DNA-dependent	contig25884_841_1179	dep domain-containing protein 1a	4.37539	41.8027	3.25611	0.000959817	0.0202347	No Test	No Test	No Test
GO:0017053	C	transcriptional repressor complex	contig25884_841_1179	dep domain-containing protein 1a	4.37539	41.8027	3.25611	0.000959817	0.0202347	No Test	No Test	No Test
GO:0035556	N		contig25884_841_1179	dep domain-containing protein 1a	4.37539	41.8027	3.25611	0.000959817	0.0202347	No Test	No Test	No Test
GO:0043547	P	positive regulation of GTPase activity	contig25884_841_1179	dep domain-containing protein 1a	4.37539	41.8027	3.25611	0.000959817	0.0202347	No Test	No Test	No Test
GO:0003920	F	GMP reductase activity	contig25893_422_1545	guanosine monophosphate reductase 2	0.668755	543.648	9.66698	2.91e-14	1.2e-11	28.8076	1.33e-05	0.00188916
GO:0005829	C	cytosol	contig25893_422_1545	guanosine monophosphate reductase 2	0.668755	543.648	9.66698	2.91e-14	1.2e-11	28.8076	1.33e-05	0.00188916
GO:0006144	P	purine base metabolic process	contig25893_422_1545	guanosine monophosphate reductase 2	0.668755	543.648	9.66698	2.91e-14	1.2e-11	28.8076	1.33e-05	0.00188916
GO:0006163	P	purine nucleotide metabolic process	contig25893_422_1545	guanosine monophosphate reductase 2	0.668755	543.648	9.66698	2.91e-14	1.2e-11	28.8076	1.33e-05	0.00188916
GO:0043101	P	purine salvage	contig25893_422_1545	guanosine monophosphate reductase 2	0.668755	543.648	9.66698	2.91e-14	1.2e-11	28.8076	1.33e-05	0.00188916
GO:0046872	F	metal ion binding	contig25893_422_1545	guanosine monophosphate reductase 2	0.668755	543.648	9.66698	2.91e-14	1.2e-11	28.8076	1.33e-05	0.00188916
GO:0055114	P	oxidation reduction	contig25893_422_1545	guanosine monophosphate reductase 2	0.668755	543.648	9.66698	2.91e-14	1.2e-11	28.8076	1.33e-05	0.00188916
GO:0031072	F	heat shock protein binding	contig25992_99_785	protein	1.82224	20.4595	3.48899	0.00298661	0.0445747	No Test	No Test	No Test
GO:0008465	F	glycerate dehydrogenase activity	contig26074_702_1872	glyoxylate reductase hydroxypyruvate reductase	0.157329	56.5168	8.48875	7.93e-11	1.06e-08	24.3609	0.000105091	0.00671433
GO:0016618	F	hydroxypyruvate reductase activity	contig26074_702_1872	glyoxylate reductase hydroxypyruvate reductase	0.157329	56.5168	8.48875	7.93e-11	1.06e-08	24.3609	0.000105091	0.00671433
GO:0030267	F	glyoxylate reductase (NADP) activity	contig26074_702_1872	glyoxylate reductase hydroxypyruvate reductase	0.157329	56.5168	8.48875	7.93e-11	1.06e-08	24.3609	0.000105091	0.00671433
GO:0051287	F	NAD or NADH binding	contig26074_702_1872	glyoxylate reductase hydroxypyruvate reductase	0.157329	56.5168	8.48875	7.93e-11	1.06e-08	24.3609	0.000105091	0.00671433
GO:0055114	P	oxidation reduction	contig26074_702_1872	glyoxylate reductase hydroxypyruvate reductase	0.157329	56.5168	8.48875	7.93e-11	1.06e-08	24.3609	0.000105091	0.00671433
GO:0004197	F	cysteine-type endopeptidase activity	contig26220_552_1285	cathepsin l	0.482143	16.5977	5.10538	9.48e-07	5.43e-05	15.356	0.0073434	0.239628
GO:0005764	C	lysosome	contig26220_552_1285	cathepsin l	0.482143	16.5977	5.10538	9.48e-07	5.43e-05	15.356	0.0073434	0.239628
GO:0006508	P	proteolysis	contig26220_552_1285	cathepsin l	0.482143	16.5977	5.10538	9.48e-07	5.43e-05	15.356	0.0073434	0.239628
GO:0004888	F	transmembrane receptor activity	contig26478_925_1392	toll-like receptor	0.333152	30.6801	6.52498	4.45e-08	3.47e-06	No Test	No Test	No Test
GO:0007165	P	signal transduction	contig26478_925_1392	toll-like receptor	0.333152	30.6801	6.52498	4.45e-08	3.47e-06	No Test	No Test	No Test
GO:0016021	C	integral to membrane	contig26478_925_1392	toll-like receptor	0.333152	30.6801	6.52498	4.45e-08	3.47e-06	No Test	No Test	No Test
GO:0019834	F	phospholipase A2 inhibitor activity	contig26478_925_1392	toll-like receptor	0.333152	30.6801	6.52498	4.45e-08	3.47e-06	No Test	No Test	No Test
GO:0045087	P	innate immune response	contig26478_925_1392	toll-like receptor	0.333152	30.6801	6.52498	4.45e-08	3.47e-06	No Test	No Test	No Test
GO:0020011	C	apicoplast	contig27058_1474_4320	conserved Plasmodium protein, unknown function [Plasmodium falciparum 3D7]	0.0577789	16.2006	8.13129	4.35e-10	No Test	22.6743	0.000263103	0.0141368
GO:0003700	F	transcription factor activity	contig27143_0_506	nfx1-type zinc finger-containing protein 1	2.37509	43.6578	4.20019	0.000657683	0.0150293	No Test	No Test	No Test
GO:0005634	C	nucleus	contig27143_0_506	nfx1-type zinc finger-containing protein 1	2.37509	43.6578	4.20019	0.000657683	0.0150293	No Test	No Test	No Test
GO:0006355	P	regulation of transcription, DNA-dependent	contig27143_0_506	nfx1-type zinc finger-containing protein 1	2.37509	43.6578	4.20019	0.000657683	0.0150293	No Test	No Test	No Test
GO:0008270	F	zinc ion binding	contig27143_0_506	nfx1-type zinc finger-containing protein 1	2.37509	43.6578	4.20019	0.000657683	0.0150293	No Test	No Test	No Test
GO:0004713	F	protein tyrosine kinase activity	contig27365_76_408	c-type lectin 1	0.387352	131.547	8.40772	5.26e-07	3.17e-05	31.557	9.57e-06	0.00164137
GO:0004872	F	receptor activity	contig27365_76_408	c-type lectin 1	0.387352	131.547	8.40772	5.26e-07	3.17e-05	31.557	9.57e-06	0.00164137
GO:0005529	F	sugar binding	contig27365_76_408	c-type lectin 1	0.387352	131.547	8.40772	5.26e-07	3.17e-05	31.557	9.57e-06	0.00164137
GO:0005576	C	extracellular region	contig27365_76_408	c-type lectin 1	0.387352	131.547	8.40772	5.26e-07	3.17e-05	31.557	9.57e-06	0.00164137
GO:0016310	P	phosphorylation	contig27365_76_408	c-type lectin 1	0.387352	131.547	8.40772	5.26e-07	3.17e-05	31.557	9.57e-06	0.00164137
GO:0046872	F	metal ion binding	contig27365_76_408	c-type lectin 1	0.387352	131.547	8.40772	5.26e-07	3.17e-05	31.557	9.57e-06	0.00164137
GO:0006641	P	triglyceride metabolic process	contig27372_9_1782	insulin induced gene 1	23.1625	107.499	2.21446	0.000350479	0.00933928	5.12779	0.277827	1
GO:0006695	P	cholesterol biosynthetic process	contig27372_9_1782	insulin induced gene 1	23.1625	107.499	2.21446	0.000350479	0.00933928	5.12779	0.277827	1
GO:0008134	F	transcription factor binding	contig27372_9_1782	insulin induced gene 1	23.1625	107.499	2.21446	0.000350479	0.00933928	5.12779	0.277827	1
GO:0010894	P	negative regulation of steroid biosynthetic process	contig27372_9_1782	insulin induced gene 1	23.1625	107.499	2.21446	0.000350479	0.00933928	5.12779	0.277827	1
GO:0030967	P	ER-nuclear sterol response pathway	contig27372_9_1782	insulin induced gene 1	23.1625	107.499	2.21446	0.000350479	0.00933928	5.12779	0.277827	1
GO:0032937	C	SREBP-SCAP-Insig complex	contig27372_9_1782	insulin induced gene 1	23.1625	107.499	2.21446	0.000350479	0.00933928	5.12779	0.277827	1
GO:0042472	P	inner ear morphogenesis	contig27372_9_1782	insulin induced gene 1	23.1625	107.499	2.21446	0.000350479	0.00933928	5.12779	0.277827	1
GO:0042474	P	middle ear morphogenesis	contig27372_9_1782	insulin induced gene 1	23.1625	107.499	2.21446	0.000350479	0.00933928	5.12779	0.277827	1
GO:0045717	P	negative regulation of fatty acid biosynthetic process	contig27372_9_1782	insulin induced gene 1	23.1625	107.499	2.21446	0.000350479	0.00933928	5.12779	0.277827	1
GO:0060021	P	palate development	contig27372_9_1782	insulin induced gene 1	23.1625	107.499	2.21446	0.000350479	0.00933928	5.12779	0.277827	1
GO:0060363	P	cranial suture morphogenesis	contig27372_9_1782	insulin induced gene 1	23.1625	107.499	2.21446	0.000350479	0.00933928	5.12779	0.277827	1
GO:0004197	F	cysteine-type endopeptidase activity	contig27374_632_1844	cathepsin l	1.43337	180.938	6.97994	2.61e-11	3.9e-09	21.0404	0.000547706	0.0261706
GO:0006508	P	proteolysis	contig27374_632_1844	cathepsin l	1.43337	180.938	6.97994	2.61e-11	3.9e-09	21.0404	0.000547706	0.0261706
GO:0004040	F	amidase activity	contig27526_989_1394	fatty-acid amide hydrolase 2	0.699539	40.447	5.85348	2.82e-06	0.000147106	No Test	No Test	No Test
GO:0005737	C	cytoplasm	contig27526_989_1394	fatty-acid amide hydrolase 2	0.699539	40.447	5.85348	2.82e-06	0.000147106	No Test	No Test	No Test
GO:0008033	P	tRNA processing	contig27526_989_1394	fatty-acid amide hydrolase 2	0.699539	40.447	5.85348	2.82e-06	0.000147106	No Test	No Test	No Test
GO:0016740	F	transferase activity	contig27526_989_1394	fatty-acid amide hydrolase 2	0.699539	40.447	5.85348	2.82e-06	0.000147106	No Test	No Test	No Test
GO:0050567	F	glutaminyl-tRNA synthase (glutamine-hydrolyzing) activity	contig27526_989_1394	fatty-acid amide hydrolase 2	0.699539	40.447	5.85348	2.82e-06	0.000147106	No Test	No Test	No Test
GO:0004674	F	protein serine/threonine kinase activity	contig27620_2186_2839	protein kinase like protein	2.40483	62.0295	4.68895	1.01e-05	0.000459172	12.3508	0.0205756	0.550699
GO:0004712	F	protein serine/threonine/tyrosine kinase activity	contig27620_2186_2839	protein kinase like protein	2.40483	62.0295	4.68895	1.01e-05	0.000459172	12.3508	0.0205756	0.550699
GO:0004715	F	non-membrane spanning protein tyrosine kinase activity	contig27620_2186_2839	protein kinase like protein	2.40483	62.0295	4.68895	1.01e-05	0.000459172	12.3508	0.0205756	0.550699
GO:0005524	F	ATP binding	contig27620_2186_2839	protein kinase like protein	2.40483	62.0295	4.68895	1.01e-05	0.000459172	12.3508	0.0205756	0.550699
GO:0005829	C	cytosol	contig27620_2186_2839	protein kinase like protein	2.40483	62.0295	4.68895	1.01e-05	0.000459172	12.3508	0.0205756	0.550699
GO:0006468	P	protein amino acid phosphorylation	contig27620_2186_2839	protein kinase like protein	2.40483	62.0295	4.68895	1.01e-05	0.000459172	12.3508	0.0205756	0.550699
GO:0016597	F	amino acid binding	contig27620_2186_2839	protein kinase like protein	2.40483	62.0295	4.68895	1.01e-05	0.000459172	12.3508	0.0205756	0.550699
GO:0003677	F	DNA binding	contig27726_0_284	transcription factor protein	5.74981	64.0605	3.47785	0.0032759	0.0476167	8.03782	0.0925008	1
GO:0005634	C	nucleus	contig27726_0_284	transcription factor protein	5.74981	64.0605	3.47785	0.0032759	0.0476167	8.03782	0.0925008	1
GO:0008168	F	methyltransferase activity	contig27726_0_284	transcription factor protein	5.74981	64.0605	3.47785	0.0032759	0.0476167	8.03782	0.0925008	1
GO:0032259	P	methylation	contig27726_0_284	transcription factor protein	5.74981	64.0605	3.47785	0.0032759	0.0476167	8.03782	0.0925008	1
GO:0003700	F	transcription factor activity	contig27756_9_136	tr4 tr2	0	117.513	1.79769e+308	0.0329836	0.205922	40.7276	4.72e-06	0.0012004
GO:0003707	F	steroid hormone receptor activity	contig27756_9_136	tr4 tr2	0	117.513	1.79769e+308	0.0329836	0.205922	40.7276	4.72e-06	0.0012004
GO:0005634	C	nucleus	contig27756_9_136	tr4 tr2	0	117.513	1.79769e+308	0.0329836	0.205922	40.7276	4.72e-06	0.0012004
GO:0006355	P	regulation of transcription, DNA-dependent	contig27756_9_136	tr4 tr2	0	117.513	1.79769e+308	0.0329836	0.205922	40.7276	4.72e-06	0.0012004
GO:0008270	F	zinc ion binding	contig27756_9_136	tr4 tr2	0	117.513	1.79769e+308	0.0329836	0.205922	40.7276	4.72e-06	0.0012004
GO:0043401	P	steroid hormone mediated signaling pathway	contig27756_9_136	tr4 tr2	0	117.513	1.79769e+308	0.0329836	0.205922	40.7276	4.72e-06	0.0012004
GO:0043565	F	sequence-specific DNA binding	contig27756_9_136	tr4 tr2	0	117.513	1.79769e+308	0.0329836	0.205922	40.7276	4.72e-06	0.0012004
GO:0002119	P	nematode larval development	contig27791_697_1239	transmembrane protein 144	23.4065	235.285	3.32943	0.000475073	0.0116456	9.41348	0.0757239	1
GO:0008643	P	carbohydrate transport	contig27791_697_1239	transmembrane protein 144	23.4065	235.285	3.32943	0.000475073	0.0116456	9.41348	0.0757239	1
GO:0015144	F	carbohydrate transmembrane transporter activity	contig27791_697_1239	transmembrane protein 144	23.4065	235.285	3.32943	0.000475073	0.0116456	9.41348	0.0757239	1
GO:0016021	C	integral to membrane	contig27791_697_1239	transmembrane protein 144	23.4065	235.285	3.32943	0.000475073	0.0116456	9.41348	0.0757239	1
GO:0004872	F	receptor activity	contig27846_991_1947	keratin-associated protein 5-4	13.0397	0	-1.79769e+308	0.00023545	0.00681398	-39.4562	7.58e-06	0.00147021
GO:0005509	F	calcium ion binding	contig27846_991_1947	keratin-associated protein 5-4	13.0397	0	-1.79769e+308	0.00023545	0.00681398	-39.4562	7.58e-06	0.00147021
GO:0005576	C	extracellular region	contig27846_991_1947	keratin-associated protein 5-4	13.0397	0	-1.79769e+308	0.00023545	0.00681398	-39.4562	7.58e-06	0.00147021
GO:0006030	P	chitin metabolic process	contig27846_991_1947	keratin-associated protein 5-4	13.0397	0	-1.79769e+308	0.00023545	0.00681398	-39.4562	7.58e-06	0.00147021
GO:0007155	P	cell adhesion	contig27846_991_1947	keratin-associated protein 5-4	13.0397	0	-1.79769e+308	0.00023545	0.00681398	-39.4562	7.58e-06	0.00147021
GO:0008061	F	chitin binding	contig27846_991_1947	keratin-associated protein 5-4	13.0397	0	-1.79769e+308	0.00023545	0.00681398	-39.4562	7.58e-06	0.00147021
GO:0001666	P	response to hypoxia	contig28087_0_338	triacylglycerol lipase	12.7056	94.404	2.89339	0.00250019	0.039765	10.0524	0.0645422	1
GO:0004806	F	triglyceride lipase activity	contig28087_0_338	triacylglycerol lipase	12.7056	94.404	2.89339	0.00250019	0.039765	10.0524	0.0645422	1
GO:0006629	P	lipid metabolic process	contig28087_0_338	triacylglycerol lipase	12.7056	94.404	2.89339	0.00250019	0.039765	10.0524	0.0645422	1
GO:0016021	C	integral to membrane	contig28306_1437_2511	fatty-acid amide hydrolase 2-like	0.319961	24.4086	6.25335	3.63e-07	2.28e-05	16.338	0.00317978	0.117035
GO:0016787	F	hydrolase activity	contig28306_1437_2511	fatty-acid amide hydrolase 2-like	0.319961	24.4086	6.25335	3.63e-07	2.28e-05	16.338	0.00317978	0.117035
GO:0016884	F	carbon-nitrogen ligase activity, with glutamine as amido-N-donor	contig28306_1437_2511	fatty-acid amide hydrolase 2-like	0.319961	24.4086	6.25335	3.63e-07	2.28e-05	16.338	0.00317978	0.117035
GO:0004703	F	G-protein coupled receptor kinase activity	contig28351_460_1577	g protein-coupled receptor kinase 4	21.7571	292.189	3.74735	0.00230762	0.0377686	4.82353	0.256537	1
GO:0004872	F	receptor activity	contig28351_460_1577	g protein-coupled receptor kinase 4	21.7571	292.189	3.74735	0.00230762	0.0377686	4.82353	0.256537	1
GO:0005524	F	ATP binding	contig28351_460_1577	g protein-coupled receptor kinase 4	21.7571	292.189	3.74735	0.00230762	0.0377686	4.82353	0.256537	1
GO:0006468	P	protein amino acid phosphorylation	contig28351_460_1577	g protein-coupled receptor kinase 4	21.7571	292.189	3.74735	0.00230762	0.0377686	4.82353	0.256537	1
GO:0007165	P	signal transduction	contig28351_460_1577	g protein-coupled receptor kinase 4	21.7571	292.189	3.74735	0.00230762	0.0377686	4.82353	0.256537	1
GO:0005525	F	GTP binding	contig28370_2226_3676	ras-related gtp-binding protein b	20.8519	93.9664	2.17197	1.93e-05	0.000817725	3.94614	0.374362	1
GO:0005634	C	nucleus	contig28370_2226_3676	ras-related gtp-binding protein b	20.8519	93.9664	2.17197	1.93e-05	0.000817725	3.94614	0.374362	1
GO:0005764	C	lysosome	contig28370_2226_3676	ras-related gtp-binding protein b	20.8519	93.9664	2.17197	1.93e-05	0.000817725	3.94614	0.374362	1
GO:0005794	C	Golgi apparatus	contig28370_2226_3676	ras-related gtp-binding protein b	20.8519	93.9664	2.17197	1.93e-05	0.000817725	3.94614	0.374362	1
GO:0006915	P	apoptosis	contig28370_2226_3676	ras-related gtp-binding protein b	20.8519	93.9664	2.17197	1.93e-05	0.000817725	3.94614	0.374362	1
GO:0019048	P	virus-host interaction	contig28370_2226_3676	ras-related gtp-binding protein b	20.8519	93.9664	2.17197	1.93e-05	0.000817725	3.94614	0.374362	1
GO:0032008	P	positive regulation of TOR signaling pathway	contig28370_2226_3676	ras-related gtp-binding protein b	20.8519	93.9664	2.17197	1.93e-05	0.000817725	3.94614	0.374362	1
GO:0034613	P	cellular protein localization	contig28370_2226_3676	ras-related gtp-binding protein b	20.8519	93.9664	2.17197	1.93e-05	0.000817725	3.94614	0.374362	1
GO:0042803	F	protein homodimerization activity	contig28370_2226_3676	ras-related gtp-binding protein b	20.8519	93.9664	2.17197	1.93e-05	0.000817725	3.94614	0.374362	1
GO:0045919	P	positive regulation of cytolysis	contig28370_2226_3676	ras-related gtp-binding protein b	20.8519	93.9664	2.17197	1.93e-05	0.000817725	3.94614	0.374362	1
GO:0046982	F	protein heterodimerization activity	contig28370_2226_3676	ras-related gtp-binding protein b	20.8519	93.9664	2.17197	1.93e-05	0.000817725	3.94614	0.374362	1
GO:0051219	F	phosphoprotein binding	contig28370_2226_3676	ras-related gtp-binding protein b	20.8519	93.9664	2.17197	1.93e-05	0.000817725	3.94614	0.374362	1
GO:0071230	P	cellular response to amino acid stimulus	contig28370_2226_3676	ras-related gtp-binding protein b	20.8519	93.9664	2.17197	1.93e-05	0.000817725	3.94614	0.374362	1
GO:0005102	F	receptor binding	contig28378_1978_3911	fibrinogen-related protein	0.116971	49.4172	8.72272	2.21e-11	3.41e-09	24.8796	7.42e-05	0.00525729
GO:0005615	C	extracellular space	contig28378_1978_3911	fibrinogen-related protein	0.116971	49.4172	8.72272	2.21e-11	3.41e-09	24.8796	7.42e-05	0.00525729
GO:0007165	P	signal transduction	contig28378_1978_3911	fibrinogen-related protein	0.116971	49.4172	8.72272	2.21e-11	3.41e-09	24.8796	7.42e-05	0.00525729
GO:0004709	F	MAP kinase kinase kinase activity	contig28534_0_509	ste family protein kinase	4.17743	54.5792	3.70766	0.00147105	0.027326	8.23666	0.0795811	1
GO:0005524	F	ATP binding	contig28534_0_509	ste family protein kinase	4.17743	54.5792	3.70766	0.00147105	0.027326	8.23666	0.0795811	1
GO:0005634	C	nucleus	contig28534_0_509	ste family protein kinase	4.17743	54.5792	3.70766	0.00147105	0.027326	8.23666	0.0795811	1
GO:0005829	C	cytosol	contig28534_0_509	ste family protein kinase	4.17743	54.5792	3.70766	0.00147105	0.027326	8.23666	0.0795811	1
GO:0016020	C	membrane	contig28534_0_509	ste family protein kinase	4.17743	54.5792	3.70766	0.00147105	0.027326	8.23666	0.0795811	1
GO:0018105	P	peptidyl-serine phosphorylation	contig28534_0_509	ste family protein kinase	4.17743	54.5792	3.70766	0.00147105	0.027326	8.23666	0.0795811	1
GO:0019901	F	protein kinase binding	contig28534_0_509	ste family protein kinase	4.17743	54.5792	3.70766	0.00147105	0.027326	8.23666	0.0795811	1
GO:0030296	F	protein tyrosine kinase activator activity	contig28534_0_509	ste family protein kinase	4.17743	54.5792	3.70766	0.00147105	0.027326	8.23666	0.0795811	1
GO:0042802	F	identical protein binding	contig28534_0_509	ste family protein kinase	4.17743	54.5792	3.70766	0.00147105	0.027326	8.23666	0.0795811	1
GO:0046777	P	protein amino acid autophosphorylation	contig28534_0_509	ste family protein kinase	4.17743	54.5792	3.70766	0.00147105	0.027326	8.23666	0.0795811	1
GO:0048471	C	perinuclear region of cytoplasm	contig28534_0_509	ste family protein kinase	4.17743	54.5792	3.70766	0.00147105	0.027326	8.23666	0.0795811	1
GO:0050731	P	positive regulation of peptidyl-tyrosine phosphorylation	contig28534_0_509	ste family protein kinase	4.17743	54.5792	3.70766	0.00147105	0.027326	8.23666	0.0795811	1
GO:0061098	P	positive regulation of protein tyrosine kinase activity	contig28534_0_509	ste family protein kinase	4.17743	54.5792	3.70766	0.00147105	0.027326	8.23666	0.0795811	1
GO:0004181	F	metallocarboxypeptidase activity	contig29318_697_1925	loc495367 protein	0.127421	25.5393	7.64697	1.65e-08	1.4e-06	25.3857	8.83e-05	0.00594654
GO:0005615	C	extracellular space	contig29318_697_1925	loc495367 protein	0.127421	25.5393	7.64697	1.65e-08	1.4e-06	25.3857	8.83e-05	0.00594654
GO:0006508	P	proteolysis	contig29318_697_1925	loc495367 protein	0.127421	25.5393	7.64697	1.65e-08	1.4e-06	25.3857	8.83e-05	0.00594654
GO:0008270	F	zinc ion binding	contig29318_697_1925	loc495367 protein	0.127421	25.5393	7.64697	1.65e-08	1.4e-06	25.3857	8.83e-05	0.00594654
GO:0000186	P	activation of MAPKK activity	contig29360_1721_3622	raf proto-oncogene serine threonine-protein kinase-like	0.0336791	7.98546	7.88938	1.97e-07	No Test	23.4362	0.000277072	0.0147982
GO:0001666	P	response to hypoxia	contig29360_1721_3622	raf proto-oncogene serine threonine-protein kinase-like	0.0336791	7.98546	7.88938	1.97e-07	No Test	23.4362	0.000277072	0.0147982
GO:0004709	F	MAP kinase kinase kinase activity	contig29360_1721_3622	raf proto-oncogene serine threonine-protein kinase-like	0.0336791	7.98546	7.88938	1.97e-07	No Test	23.4362	0.000277072	0.0147982
GO:0005524	F	ATP binding	contig29360_1721_3622	raf proto-oncogene serine threonine-protein kinase-like	0.0336791	7.98546	7.88938	1.97e-07	No Test	23.4362	0.000277072	0.0147982
GO:0005626	C	insoluble fraction	contig29360_1721_3622	raf proto-oncogene serine threonine-protein kinase-like	0.0336791	7.98546	7.88938	1.97e-07	No Test	23.4362	0.000277072	0.0147982
GO:0005741	C	mitochondrial outer membrane	contig29360_1721_3622	raf proto-oncogene serine threonine-protein kinase-like	0.0336791	7.98546	7.88938	1.97e-07	No Test	23.4362	0.000277072	0.0147982
GO:0005829	C	cytosol	contig29360_1721_3622	raf proto-oncogene serine threonine-protein kinase-like	0.0336791	7.98546	7.88938	1.97e-07	No Test	23.4362	0.000277072	0.0147982
GO:0005886	C	plasma membrane	contig29360_1721_3622	raf proto-oncogene serine threonine-protein kinase-like	0.0336791	7.98546	7.88938	1.97e-07	No Test	23.4362	0.000277072	0.0147982
GO:0007010	P	cytoskeleton organization	contig29360_1721_3622	raf proto-oncogene serine threonine-protein kinase-like	0.0336791	7.98546	7.88938	1.97e-07	No Test	23.4362	0.000277072	0.0147982
GO:0007173	P	epidermal growth factor receptor signaling pathway	contig29360_1721_3622	raf proto-oncogene serine threonine-protein kinase-like	0.0336791	7.98546	7.88938	1.97e-07	No Test	23.4362	0.000277072	0.0147982
GO:0007265	P	Ras protein signal transduction	contig29360_1721_3622	raf proto-oncogene serine threonine-protein kinase-like	0.0336791	7.98546	7.88938	1.97e-07	No Test	23.4362	0.000277072	0.0147982
GO:0007268	P	synaptic transmission	contig29360_1721_3622	raf proto-oncogene serine threonine-protein kinase-like	0.0336791	7.98546	7.88938	1.97e-07	No Test	23.4362	0.000277072	0.0147982
GO:0007411	P	axon guidance	contig29360_1721_3622	raf proto-oncogene serine threonine-protein kinase-like	0.0336791	7.98546	7.88938	1.97e-07	No Test	23.4362	0.000277072	0.0147982
GO:0008285	P	negative regulation of cell proliferation	contig29360_1721_3622	raf proto-oncogene serine threonine-protein kinase-like	0.0336791	7.98546	7.88938	1.97e-07	No Test	23.4362	0.000277072	0.0147982
GO:0008286	P	insulin receptor signaling pathway	contig29360_1721_3622	raf proto-oncogene serine threonine-protein kinase-like	0.0336791	7.98546	7.88938	1.97e-07	No Test	23.4362	0.000277072	0.0147982
GO:0017016	F	Ras GTPase binding	contig29360_1721_3622	raf proto-oncogene serine threonine-protein kinase-like	0.0336791	7.98546	7.88938	1.97e-07	No Test	23.4362	0.000277072	0.0147982
GO:0019068	P	virion assembly	contig29360_1721_3622	raf proto-oncogene serine threonine-protein kinase-like	0.0336791	7.98546	7.88938	1.97e-07	No Test	23.4362	0.000277072	0.0147982
GO:0030168	P	platelet activation	contig29360_1721_3622	raf proto-oncogene serine threonine-protein kinase-like	0.0336791	7.98546	7.88938	1.97e-07	No Test	23.4362	0.000277072	0.0147982
GO:0031333	P	negative regulation of protein complex assembly	contig29360_1721_3622	raf proto-oncogene serine threonine-protein kinase-like	0.0336791	7.98546	7.88938	1.97e-07	No Test	23.4362	0.000277072	0.0147982
GO:0031434	F	mitogen-activated protein kinase kinase binding	contig29360_1721_3622	raf proto-oncogene serine threonine-protein kinase-like	0.0336791	7.98546	7.88938	1.97e-07	No Test	23.4362	0.000277072	0.0147982
GO:0033138	P	positive regulation of peptidyl-serine phosphorylation	contig29360_1721_3622	raf proto-oncogene serine threonine-protein kinase-like	0.0336791	7.98546	7.88938	1.97e-07	No Test	23.4362	0.000277072	0.0147982
GO:0043066	P	negative regulation of apoptosis	contig29360_1721_3622	raf proto-oncogene serine threonine-protein kinase-like	0.0336791	7.98546	7.88938	1.97e-07	No Test	23.4362	0.000277072	0.0147982
GO:0046872	F	metal ion binding	contig29360_1721_3622	raf proto-oncogene serine threonine-protein kinase-like	0.0336791	7.98546	7.88938	1.97e-07	No Test	23.4362	0.000277072	0.0147982
GO:0046982	F	protein heterodimerization activity	contig29360_1721_3622	raf proto-oncogene serine threonine-protein kinase-like	0.0336791	7.98546	7.88938	1.97e-07	No Test	23.4362	0.000277072	0.0147982
GO:0048011	P	nerve growth factor receptor signaling pathway	contig29360_1721_3622	raf proto-oncogene serine threonine-protein kinase-like	0.0336791	7.98546	7.88938	1.97e-07	No Test	23.4362	0.000277072	0.0147982
GO:0004252	F	serine-type endopeptidase activity	contig29376_144_1867	proline-rich protein prp2 precursor	0.646288	1012.79	10.6139	4.96e-12	9.23e-10	30.5467	4.94e-06	0.0012004
GO:0004553	F	hydrolase activity, hydrolyzing O-glycosyl compounds	contig29376_144_1867	proline-rich protein prp2 precursor	0.646288	1012.79	10.6139	4.96e-12	9.23e-10	30.5467	4.94e-06	0.0012004
GO:0004930	F	G-protein coupled receptor activity	contig29376_144_1867	proline-rich protein prp2 precursor	0.646288	1012.79	10.6139	4.96e-12	9.23e-10	30.5467	4.94e-06	0.0012004
GO:0005576	C	extracellular region	contig29376_144_1867	proline-rich protein prp2 precursor	0.646288	1012.79	10.6139	4.96e-12	9.23e-10	30.5467	4.94e-06	0.0012004
GO:0006030	P	chitin metabolic process	contig29376_144_1867	proline-rich protein prp2 precursor	0.646288	1012.79	10.6139	4.96e-12	9.23e-10	30.5467	4.94e-06	0.0012004
GO:0006508	P	proteolysis	contig29376_144_1867	proline-rich protein prp2 precursor	0.646288	1012.79	10.6139	4.96e-12	9.23e-10	30.5467	4.94e-06	0.0012004
GO:0007186	P	G-protein coupled receptor protein signaling pathway	contig29376_144_1867	proline-rich protein prp2 precursor	0.646288	1012.79	10.6139	4.96e-12	9.23e-10	30.5467	4.94e-06	0.0012004
GO:0008061	F	chitin binding	contig29376_144_1867	proline-rich protein prp2 precursor	0.646288	1012.79	10.6139	4.96e-12	9.23e-10	30.5467	4.94e-06	0.0012004
GO:0016021	C	integral to membrane	contig29376_144_1867	proline-rich protein prp2 precursor	0.646288	1012.79	10.6139	4.96e-12	9.23e-10	30.5467	4.94e-06	0.0012004
GO:0030248	F	cellulose binding	contig29376_144_1867	proline-rich protein prp2 precursor	0.646288	1012.79	10.6139	4.96e-12	9.23e-10	30.5467	4.94e-06	0.0012004
GO:0005488	F	binding	contig29502_8_361	cg32104 cg32104-pb	3.02194	38.9301	3.68734	0.00014819	0.00469772	No Test	No Test	No Test
GO:0005622	C	intracellular	contig29595_1728_1989	tripartite motif protein 2-like	0.947949	30.4734	5.0066	0.000265753	0.00753787	No Test	No Test	No Test
GO:0008270	F	zinc ion binding	contig29595_1728_1989	tripartite motif protein 2-like	0.947949	30.4734	5.0066	0.000265753	0.00753787	No Test	No Test	No Test
GO:0004252	F	serine-type endopeptidase activity	contig29966_0_727	venom protein ci-23c	8.85878	580.266	6.03346	5.43e-07	3.25e-05	16.4339	0.00326134	0.119872
GO:0005044	F	scavenger receptor activity	contig29966_0_727	venom protein ci-23c	8.85878	580.266	6.03346	5.43e-07	3.25e-05	16.4339	0.00326134	0.119872
GO:0005576	C	extracellular region	contig29966_0_727	venom protein ci-23c	8.85878	580.266	6.03346	5.43e-07	3.25e-05	16.4339	0.00326134	0.119872
GO:0006030	P	chitin metabolic process	contig29966_0_727	venom protein ci-23c	8.85878	580.266	6.03346	5.43e-07	3.25e-05	16.4339	0.00326134	0.119872
GO:0006508	P	proteolysis	contig29966_0_727	venom protein ci-23c	8.85878	580.266	6.03346	5.43e-07	3.25e-05	16.4339	0.00326134	0.119872
GO:0008061	F	chitin binding	contig29966_0_727	venom protein ci-23c	8.85878	580.266	6.03346	5.43e-07	3.25e-05	16.4339	0.00326134	0.119872
GO:0016020	C	membrane	contig29966_0_727	venom protein ci-23c	8.85878	580.266	6.03346	5.43e-07	3.25e-05	16.4339	0.00326134	0.119872
GO:0001889	P	liver development	contig30667_600_955	protein	1.57783	23.2845	3.88336	0.000984288	0.0206249	13.6761	0.0159428	0.453663
GO:0004714	F	transmembrane receptor protein tyrosine kinase activity	contig30667_600_955	protein	1.57783	23.2845	3.88336	0.000984288	0.0206249	13.6761	0.0159428	0.453663
GO:0005044	F	scavenger receptor activity	contig30667_600_955	protein	1.57783	23.2845	3.88336	0.000984288	0.0206249	13.6761	0.0159428	0.453663
GO:0005509	F	calcium ion binding	contig30667_600_955	protein	1.57783	23.2845	3.88336	0.000984288	0.0206249	13.6761	0.0159428	0.453663
GO:0007154	P	cell communication	contig30667_600_955	protein	1.57783	23.2845	3.88336	0.000984288	0.0206249	13.6761	0.0159428	0.453663
GO:0007155	P	cell adhesion	contig30667_600_955	protein	1.57783	23.2845	3.88336	0.000984288	0.0206249	13.6761	0.0159428	0.453663
GO:0007219	P	Notch signaling pathway	contig30667_600_955	protein	1.57783	23.2845	3.88336	0.000984288	0.0206249	13.6761	0.0159428	0.453663
GO:0016021	C	integral to membrane	contig30667_600_955	protein	1.57783	23.2845	3.88336	0.000984288	0.0206249	13.6761	0.0159428	0.453663
GO:0030154	P	cell differentiation	contig30667_600_955	protein	1.57783	23.2845	3.88336	0.000984288	0.0206249	13.6761	0.0159428	0.453663
GO:0042246	P	tissue regeneration	contig30667_600_955	protein	1.57783	23.2845	3.88336	0.000984288	0.0206249	13.6761	0.0159428	0.453663
GO:0050793	P	regulation of developmental process	contig30667_600_955	protein	1.57783	23.2845	3.88336	0.000984288	0.0206249	13.6761	0.0159428	0.453663
GO:0060325	P	face morphogenesis	contig30667_600_955	protein	1.57783	23.2845	3.88336	0.000984288	0.0206249	13.6761	0.0159428	0.453663
GO:0060351	P	cartilage development involved in endochondral bone morphogenesis	contig30667_600_955	protein	1.57783	23.2845	3.88336	0.000984288	0.0206249	13.6761	0.0159428	0.453663
GO:0005102	F	receptor binding	contig30983_321_1870	fibrinogen and fibronectin	0.286956	39.3073	7.09782	1.18e-08	1.02e-06	19.3111	0.000837318	0.0377824
GO:0005529	F	sugar binding	contig30983_321_1870	fibrinogen and fibronectin	0.286956	39.3073	7.09782	1.18e-08	1.02e-06	19.3111	0.000837318	0.0377824
GO:0005615	C	extracellular space	contig30983_321_1870	fibrinogen and fibronectin	0.286956	39.3073	7.09782	1.18e-08	1.02e-06	19.3111	0.000837318	0.0377824
GO:0007165	P	signal transduction	contig30983_321_1870	fibrinogen and fibronectin	0.286956	39.3073	7.09782	1.18e-08	1.02e-06	19.3111	0.000837318	0.0377824
GO:0003700	F	transcription factor activity	contig31170_0_3962	chromosome segregation protein smc	0.781603	21.1745	4.75975	0.000189131	0.00569814	10.8237	0.027617	0.687418
GO:0004386	F	helicase activity	contig31170_0_3962	chromosome segregation protein smc	0.781603	21.1745	4.75975	0.000189131	0.00569814	10.8237	0.027617	0.687418
GO:0005524	F	ATP binding	contig31170_0_3962	chromosome segregation protein smc	0.781603	21.1745	4.75975	0.000189131	0.00569814	10.8237	0.027617	0.687418
GO:0005694	C	chromosome	contig31170_0_3962	chromosome segregation protein smc	0.781603	21.1745	4.75975	0.000189131	0.00569814	10.8237	0.027617	0.687418
GO:0006355	P	regulation of transcription, DNA-dependent	contig31170_0_3962	chromosome segregation protein smc	0.781603	21.1745	4.75975	0.000189131	0.00569814	10.8237	0.027617	0.687418
GO:0006605	P	protein targeting	contig31170_0_3962	chromosome segregation protein smc	0.781603	21.1745	4.75975	0.000189131	0.00569814	10.8237	0.027617	0.687418
GO:0016020	C	membrane	contig31170_0_3962	chromosome segregation protein smc	0.781603	21.1745	4.75975	0.000189131	0.00569814	10.8237	0.027617	0.687418
GO:0017038	P	protein import	contig31170_0_3962	chromosome segregation protein smc	0.781603	21.1745	4.75975	0.000189131	0.00569814	10.8237	0.027617	0.687418
GO:0043565	F	sequence-specific DNA binding	contig31170_0_3962	chromosome segregation protein smc	0.781603	21.1745	4.75975	0.000189131	0.00569814	10.8237	0.027617	0.687418
GO:0044403	P	symbiosis, encompassing mutualism through parasitism	contig31170_0_3962	chromosome segregation protein smc	0.781603	21.1745	4.75975	0.000189131	0.00569814	10.8237	0.027617	0.687418
GO:0046983	F	protein dimerization activity	contig31170_0_3962	chromosome segregation protein smc	0.781603	21.1745	4.75975	0.000189131	0.00569814	10.8237	0.027617	0.687418
GO:0051276	P	chromosome organization	contig31170_0_3962	chromosome segregation protein smc	0.781603	21.1745	4.75975	0.000189131	0.00569814	10.8237	0.027617	0.687418
GO:0004667	F	prostaglandin-D synthase activity	contig31498_1673_2277	glutathione s-transferase	0.209636	23.5819	6.81365	3.87e-08	3.07e-06	19.9593	0.000971796	0.0429807
GO:0016740	F	transferase activity	contig31498_1673_2277	glutathione s-transferase	0.209636	23.5819	6.81365	3.87e-08	3.07e-06	19.9593	0.000971796	0.0429807
GO:0003777	F	microtubule motor activity	contig31630_77_329	hypothetical protein Aasi_0966 [Candidatus Amoebophilus asiaticus 5a2]	0.878823	33.3293	5.24507	0.000125666	0.00413028	No Test	No Test	No Test
GO:0005524	F	ATP binding	contig31630_77_329	hypothetical protein Aasi_0966 [Candidatus Amoebophilus asiaticus 5a2]	0.878823	33.3293	5.24507	0.000125666	0.00413028	No Test	No Test	No Test
GO:0005871	C	kinesin complex	contig31630_77_329	hypothetical protein Aasi_0966 [Candidatus Amoebophilus asiaticus 5a2]	0.878823	33.3293	5.24507	0.000125666	0.00413028	No Test	No Test	No Test
GO:0006915	P	apoptosis	contig31630_77_329	hypothetical protein Aasi_0966 [Candidatus Amoebophilus asiaticus 5a2]	0.878823	33.3293	5.24507	0.000125666	0.00413028	No Test	No Test	No Test
GO:0004252	F	serine-type endopeptidase activity	contig31805_0_477	chitin binding peritrophin-	9.39017	2604.5	8.11564	1.42e-09	1.46e-07	22.9853	0.000161935	0.00948155
GO:0004568	F	chitinase activity	contig31805_0_477	chitin binding peritrophin-	9.39017	2604.5	8.11564	1.42e-09	1.46e-07	22.9853	0.000161935	0.00948155
GO:0005576	C	extracellular region	contig31805_0_477	chitin binding peritrophin-	9.39017	2604.5	8.11564	1.42e-09	1.46e-07	22.9853	0.000161935	0.00948155
GO:0006032	P	chitin catabolic process	contig31805_0_477	chitin binding peritrophin-	9.39017	2604.5	8.11564	1.42e-09	1.46e-07	22.9853	0.000161935	0.00948155
GO:0006508	P	proteolysis	contig31805_0_477	chitin binding peritrophin-	9.39017	2604.5	8.11564	1.42e-09	1.46e-07	22.9853	0.000161935	0.00948155
GO:0008061	F	chitin binding	contig31805_0_477	chitin binding peritrophin-	9.39017	2604.5	8.11564	1.42e-09	1.46e-07	22.9853	0.000161935	0.00948155
GO:0043169	F	cation binding	contig31805_0_477	chitin binding peritrophin-	9.39017	2604.5	8.11564	1.42e-09	1.46e-07	22.9853	0.000161935	0.00948155
GO:0000062	F	acyl-CoA binding	contig32364_5166_5416	ankyrin repeat domain protein	4.16974	104.702	4.65019	7.48e-05	0.0026603	12.0893	0.0186449	0.508562
GO:0003700	F	transcription factor activity	contig32364_5166_5416	ankyrin repeat domain protein	4.16974	104.702	4.65019	7.48e-05	0.0026603	12.0893	0.0186449	0.508562
GO:0003950	F	NAD+ ADP-ribosyltransferase activity	contig32364_5166_5416	ankyrin repeat domain protein	4.16974	104.702	4.65019	7.48e-05	0.0026603	12.0893	0.0186449	0.508562
GO:0004359	F	glutaminase activity	contig32364_5166_5416	ankyrin repeat domain protein	4.16974	104.702	4.65019	7.48e-05	0.0026603	12.0893	0.0186449	0.508562
GO:0005634	C	nucleus	contig32364_5166_5416	ankyrin repeat domain protein	4.16974	104.702	4.65019	7.48e-05	0.0026603	12.0893	0.0186449	0.508562
GO:0006355	P	regulation of transcription, DNA-dependent	contig32364_5166_5416	ankyrin repeat domain protein	4.16974	104.702	4.65019	7.48e-05	0.0026603	12.0893	0.0186449	0.508562
GO:0006541	P	glutamine metabolic process	contig32364_5166_5416	ankyrin repeat domain protein	4.16974	104.702	4.65019	7.48e-05	0.0026603	12.0893	0.0186449	0.508562
GO:0016301	F	kinase activity	contig32364_5166_5416	ankyrin repeat domain protein	4.16974	104.702	4.65019	7.48e-05	0.0026603	12.0893	0.0186449	0.508562
GO:0016310	P	phosphorylation	contig32364_5166_5416	ankyrin repeat domain protein	4.16974	104.702	4.65019	7.48e-05	0.0026603	12.0893	0.0186449	0.508562
GO:0043565	F	sequence-specific DNA binding	contig32364_5166_5416	ankyrin repeat domain protein	4.16974	104.702	4.65019	7.48e-05	0.0026603	12.0893	0.0186449	0.508562
GO:0044212	F	DNA regulatory region binding	contig32364_5166_5416	ankyrin repeat domain protein	4.16974	104.702	4.65019	7.48e-05	0.0026603	12.0893	0.0186449	0.508562
GO:0046982	F	protein heterodimerization activity	contig32364_5166_5416	ankyrin repeat domain protein	4.16974	104.702	4.65019	7.48e-05	0.0026603	12.0893	0.0186449	0.508562
GO:0004177	F	aminopeptidase activity	contig32627_695_871	endoplasmic reticulum aminopeptidase 2	4.29218	55.3273	3.68821	0.00123438	0.024055	No Test	No Test	No Test
GO:0005788	C	endoplasmic reticulum lumen	contig32627_695_871	endoplasmic reticulum aminopeptidase 2	4.29218	55.3273	3.68821	0.00123438	0.024055	No Test	No Test	No Test
GO:0005789	C	endoplasmic reticulum membrane	contig32627_695_871	endoplasmic reticulum aminopeptidase 2	4.29218	55.3273	3.68821	0.00123438	0.024055	No Test	No Test	No Test
GO:0006508	P	proteolysis	contig32627_695_871	endoplasmic reticulum aminopeptidase 2	4.29218	55.3273	3.68821	0.00123438	0.024055	No Test	No Test	No Test
GO:0008217	P	regulation of blood pressure	contig32627_695_871	endoplasmic reticulum aminopeptidase 2	4.29218	55.3273	3.68821	0.00123438	0.024055	No Test	No Test	No Test
GO:0008237	F	metallopeptidase activity	contig32627_695_871	endoplasmic reticulum aminopeptidase 2	4.29218	55.3273	3.68821	0.00123438	0.024055	No Test	No Test	No Test
GO:0008270	F	zinc ion binding	contig32627_695_871	endoplasmic reticulum aminopeptidase 2	4.29218	55.3273	3.68821	0.00123438	0.024055	No Test	No Test	No Test
GO:0016021	C	integral to membrane	contig32627_695_871	endoplasmic reticulum aminopeptidase 2	4.29218	55.3273	3.68821	0.00123438	0.024055	No Test	No Test	No Test
GO:0019885	P	antigen processing and presentation of endogenous peptide antigen via MHC class I	contig32627_695_871	endoplasmic reticulum aminopeptidase 2	4.29218	55.3273	3.68821	0.00123438	0.024055	No Test	No Test	No Test
GO:0005576	C	extracellular region	contig32901_1_502	cell wall surface anchor family protein	1.46267	1844.94	10.3008	2.33e-13	6.41e-11	29.8851	7.48e-06	0.00146766
GO:0005886	C	plasma membrane	contig32901_1_502	cell wall surface anchor family protein	1.46267	1844.94	10.3008	2.33e-13	6.41e-11	29.8851	7.48e-06	0.00146766
GO:0042302	F	structural constituent of cuticle	contig32901_1_502	cell wall surface anchor family protein	1.46267	1844.94	10.3008	2.33e-13	6.41e-11	29.8851	7.48e-06	0.00146766
GO:0051260	P	protein homooligomerization	contig32901_1_502	cell wall surface anchor family protein	1.46267	1844.94	10.3008	2.33e-13	6.41e-11	29.8851	7.48e-06	0.00146766
GO:0005524	F	ATP binding	contig33741_102_595	deoxyguanosine kinase	1.33052	20.9872	3.97945	0.00108194	0.0218762	No Test	No Test	No Test
GO:0005525	F	GTP binding	contig33741_102_595	deoxyguanosine kinase	1.33052	20.9872	3.97945	0.00108194	0.0218762	No Test	No Test	No Test
GO:0005622	C	intracellular	contig33741_102_595	deoxyguanosine kinase	1.33052	20.9872	3.97945	0.00108194	0.0218762	No Test	No Test	No Test
GO:0007264	P	small GTPase mediated signal transduction	contig33741_102_595	deoxyguanosine kinase	1.33052	20.9872	3.97945	0.00108194	0.0218762	No Test	No Test	No Test
GO:0003723	F	RNA binding	contig33953_162_373	endonuclease reverse transcriptase	0.672491	25.0163	5.21721	0.00336599	0.0483597	No Test	No Test	No Test
GO:0003964	F	RNA-directed DNA polymerase activity	contig33953_162_373	endonuclease reverse transcriptase	0.672491	25.0163	5.21721	0.00336599	0.0483597	No Test	No Test	No Test
GO:0006278	P	RNA-dependent DNA replication	contig33953_162_373	endonuclease reverse transcriptase	0.672491	25.0163	5.21721	0.00336599	0.0483597	No Test	No Test	No Test
GO:0000786	C	nucleosome	contig34004_2741_3299	histone h2a type 1-like	2.53872	36.6526	3.85174	0.000153828	0.00482099	10.4583	0.0423632	0.943754
GO:0003677	F	DNA binding	contig34004_2741_3299	histone h2a type 1-like	2.53872	36.6526	3.85174	0.000153828	0.00482099	10.4583	0.0423632	0.943754
GO:0005634	C	nucleus	contig34004_2741_3299	histone h2a type 1-like	2.53872	36.6526	3.85174	0.000153828	0.00482099	10.4583	0.0423632	0.943754
GO:0006281	P	DNA repair	contig34004_2741_3299	histone h2a type 1-like	2.53872	36.6526	3.85174	0.000153828	0.00482099	10.4583	0.0423632	0.943754
GO:0006310	P	DNA recombination	contig34004_2741_3299	histone h2a type 1-like	2.53872	36.6526	3.85174	0.000153828	0.00482099	10.4583	0.0423632	0.943754
GO:0006334	P	nucleosome assembly	contig34004_2741_3299	histone h2a type 1-like	2.53872	36.6526	3.85174	0.000153828	0.00482099	10.4583	0.0423632	0.943754
GO:0007126	P	meiosis	contig34004_2741_3299	histone h2a type 1-like	2.53872	36.6526	3.85174	0.000153828	0.00482099	10.4583	0.0423632	0.943754
GO:0005634	C	nucleus	contig34558_0_580	sex-determinating region y partial	8053.91	2501.89	-1.68667	0.000755123	0.0166086	-7.66802	0.144054	1
GO:0005737	C	cytoplasm	contig34558_0_580	sex-determinating region y partial	8053.91	2501.89	-1.68667	0.000755123	0.0166086	-7.66802	0.144054	1
GO:0007548	P	sex differentiation	contig34558_0_580	sex-determinating region y partial	8053.91	2501.89	-1.68667	0.000755123	0.0166086	-7.66802	0.144054	1
GO:0008301	F	DNA bending activity	contig34558_0_580	sex-determinating region y partial	8053.91	2501.89	-1.68667	0.000755123	0.0166086	-7.66802	0.144054	1
GO:0019899	F	enzyme binding	contig34558_0_580	sex-determinating region y partial	8053.91	2501.89	-1.68667	0.000755123	0.0166086	-7.66802	0.144054	1
GO:0030154	P	cell differentiation	contig34558_0_580	sex-determinating region y partial	8053.91	2501.89	-1.68667	0.000755123	0.0166086	-7.66802	0.144054	1
GO:0030238	P	male sex determination	contig34558_0_580	sex-determinating region y partial	8053.91	2501.89	-1.68667	0.000755123	0.0166086	-7.66802	0.144054	1
GO:0043565	F	sequence-specific DNA binding	contig34558_0_580	sex-determinating region y partial	8053.91	2501.89	-1.68667	0.000755123	0.0166086	-7.66802	0.144054	1
GO:0045944	P	positive regulation of transcription from RNA polymerase II promoter	contig34558_0_580	sex-determinating region y partial	8053.91	2501.89	-1.68667	0.000755123	0.0166086	-7.66802	0.144054	1
GO:0004872	F	receptor activity	contig35478_356_476	variable lymphocyte receptor a	12.3302	233.094	4.24064	0.00248357	0.0396062	No Test	No Test	No Test
GO:0004667	F	prostaglandin-D synthase activity	contig35605_424_1125	glutathione s-transferase-like	0.278838	119.113	8.73869	7.35e-11	1.01e-08	25.0296	7.34e-05	0.00523065
GO:0016740	F	transferase activity	contig35605_424_1125	glutathione s-transferase-like	0.278838	119.113	8.73869	7.35e-11	1.01e-08	25.0296	7.34e-05	0.00523065
GO:0005529	F	sugar binding	contig36226_11_604	nattectin precursor	0.460439	49.3979	6.7453	9.86e-08	7.04e-06	25.3496	0.000131704	0.00808288
GO:0005576	C	extracellular region	contig36226_11_604	nattectin precursor	0.460439	49.3979	6.7453	9.86e-08	7.04e-06	25.3496	0.000131704	0.00808288
GO:0016998	P	cell wall macromolecule catabolic process	contig36794_844_1537	pesticin domain protein	20.9278	163.476	2.96559	0.00220545	0.0367353	8.19411	0.106399	1
GO:0004828	F	serine-tRNA ligase activity	contig36909_870_1691	viral a-type inclusion protein	0.047558	26.185	9.10484	5.51e-06	0.000267353	No Test	No Test	No Test
GO:0005524	F	ATP binding	contig36909_870_1691	viral a-type inclusion protein	0.047558	26.185	9.10484	5.51e-06	0.000267353	No Test	No Test	No Test
GO:0005694	C	chromosome	contig36909_870_1691	viral a-type inclusion protein	0.047558	26.185	9.10484	5.51e-06	0.000267353	No Test	No Test	No Test
GO:0008270	F	zinc ion binding	contig36909_870_1691	viral a-type inclusion protein	0.047558	26.185	9.10484	5.51e-06	0.000267353	No Test	No Test	No Test
GO:0015408	F	ferric-transporting ATPase activity	contig36909_870_1691	viral a-type inclusion protein	0.047558	26.185	9.10484	5.51e-06	0.000267353	No Test	No Test	No Test
GO:0051276	P	chromosome organization	contig36909_870_1691	viral a-type inclusion protein	0.047558	26.185	9.10484	5.51e-06	0.000267353	No Test	No Test	No Test
GO:0003677	F	DNA binding	contig37168_42_177	gag protein	1.65928	174.594	6.7173	0.0163247	0.134805	21.5343	0.000393016	0.0198796
GO:0003723	F	RNA binding	contig37168_42_177	gag protein	1.65928	174.594	6.7173	0.0163247	0.134805	21.5343	0.000393016	0.0198796
GO:0003887	F	DNA-directed DNA polymerase activity	contig37168_42_177	gag protein	1.65928	174.594	6.7173	0.0163247	0.134805	21.5343	0.000393016	0.0198796
GO:0003964	F	RNA-directed DNA polymerase activity	contig37168_42_177	gag protein	1.65928	174.594	6.7173	0.0163247	0.134805	21.5343	0.000393016	0.0198796
GO:0004190	F	aspartic-type endopeptidase activity	contig37168_42_177	gag protein	1.65928	174.594	6.7173	0.0163247	0.134805	21.5343	0.000393016	0.0198796
GO:0004523	F	ribonuclease H activity	contig37168_42_177	gag protein	1.65928	174.594	6.7173	0.0163247	0.134805	21.5343	0.000393016	0.0198796
GO:0004533	F	exoribonuclease H activity	contig37168_42_177	gag protein	1.65928	174.594	6.7173	0.0163247	0.134805	21.5343	0.000393016	0.0198796
GO:0005198	F	structural molecule activity	contig37168_42_177	gag protein	1.65928	174.594	6.7173	0.0163247	0.134805	21.5343	0.000393016	0.0198796
GO:0005654	C	nucleoplasm	contig37168_42_177	gag protein	1.65928	174.594	6.7173	0.0163247	0.134805	21.5343	0.000393016	0.0198796
GO:0005829	C	cytosol	contig37168_42_177	gag protein	1.65928	174.594	6.7173	0.0163247	0.134805	21.5343	0.000393016	0.0198796
GO:0006278	P	RNA-dependent DNA replication	contig37168_42_177	gag protein	1.65928	174.594	6.7173	0.0163247	0.134805	21.5343	0.000393016	0.0198796
GO:0006508	P	proteolysis	contig37168_42_177	gag protein	1.65928	174.594	6.7173	0.0163247	0.134805	21.5343	0.000393016	0.0198796
GO:0008270	F	zinc ion binding	contig37168_42_177	gag protein	1.65928	174.594	6.7173	0.0163247	0.134805	21.5343	0.000393016	0.0198796
GO:0008907	F	integrase activity	contig37168_42_177	gag protein	1.65928	174.594	6.7173	0.0163247	0.134805	21.5343	0.000393016	0.0198796
GO:0016020	C	membrane	contig37168_42_177	gag protein	1.65928	174.594	6.7173	0.0163247	0.134805	21.5343	0.000393016	0.0198796
GO:0019028	C	viral capsid	contig37168_42_177	gag protein	1.65928	174.594	6.7173	0.0163247	0.134805	21.5343	0.000393016	0.0198796
GO:0019047	P	provirus integration	contig37168_42_177	gag protein	1.65928	174.594	6.7173	0.0163247	0.134805	21.5343	0.000393016	0.0198796
GO:0019061	P	uncoating of virus	contig37168_42_177	gag protein	1.65928	174.594	6.7173	0.0163247	0.134805	21.5343	0.000393016	0.0198796
GO:0020002	C	host cell plasma membrane	contig37168_42_177	gag protein	1.65928	174.594	6.7173	0.0163247	0.134805	21.5343	0.000393016	0.0198796
GO:0030260	P	entry into host cell	contig37168_42_177	gag protein	1.65928	174.594	6.7173	0.0163247	0.134805	21.5343	0.000393016	0.0198796
GO:0030430	C	host cell cytoplasm	contig37168_42_177	gag protein	1.65928	174.594	6.7173	0.0163247	0.134805	21.5343	0.000393016	0.0198796
GO:0042025	C	host cell nucleus	contig37168_42_177	gag protein	1.65928	174.594	6.7173	0.0163247	0.134805	21.5343	0.000393016	0.0198796
GO:0046797	P	viral procapsid maturation	contig37168_42_177	gag protein	1.65928	174.594	6.7173	0.0163247	0.134805	21.5343	0.000393016	0.0198796
GO:0009055	F	electron carrier activity	contig37261_1594_1981	cpyc type	0.39538	105.774	8.06353	1.17e-06	6.59e-05	24.8763	9.96e-05	0.00648353
GO:0015035	F	protein disulfide oxidoreductase activity	contig37261_1594_1981	cpyc type	0.39538	105.774	8.06353	1.17e-06	6.59e-05	24.8763	9.96e-05	0.00648353
GO:0016740	F	transferase activity	contig37261_1594_1981	cpyc type	0.39538	105.774	8.06353	1.17e-06	6.59e-05	24.8763	9.96e-05	0.00648353
GO:0045454	P	cell redox homeostasis	contig37261_1594_1981	cpyc type	0.39538	105.774	8.06353	1.17e-06	6.59e-05	24.8763	9.96e-05	0.00648353
GO:0003677	F	DNA binding	contig37700_11_280	hypothetical protein EAG_00469 [Camponotus floridanus]	1.0392	42.7307	5.36173	0.000288607	0.00807267	No Test	No Test	No Test
GO:0004803	F	transposase activity	contig37700_11_280	hypothetical protein EAG_00469 [Camponotus floridanus]	1.0392	42.7307	5.36173	0.000288607	0.00807267	No Test	No Test	No Test
GO:0006313	P	transposition, DNA-mediated	contig37700_11_280	hypothetical protein EAG_00469 [Camponotus floridanus]	1.0392	42.7307	5.36173	0.000288607	0.00807267	No Test	No Test	No Test
GO:0004197	F	cysteine-type endopeptidase activity	contig37799_0_1080	cathepsin l-like protease	0.588832	485.473	9.68732	0	0	30.4023	7.66e-06	0.00147021
GO:0005764	C	lysosome	contig37799_0_1080	cathepsin l-like protease	0.588832	485.473	9.68732	0	0	30.4023	7.66e-06	0.00147021
GO:0006508	P	proteolysis	contig37799_0_1080	cathepsin l-like protease	0.588832	485.473	9.68732	0	0	30.4023	7.66e-06	0.00147021
GO:0007275	P	multicellular organismal development	contig37799_0_1080	cathepsin l-like protease	0.588832	485.473	9.68732	0	0	30.4023	7.66e-06	0.00147021
GO:0030154	P	cell differentiation	contig37799_0_1080	cathepsin l-like protease	0.588832	485.473	9.68732	0	0	30.4023	7.66e-06	0.00147021
GO:0003676	F	nucleic acid binding	contig37981_24_131	nuclear protein hcc-	23.8039	257.943	3.43778	0.00291305	0.0439141	3.62901	0.372564	1
GO:0005102	F	receptor binding	contig38041_0_1412	fibrinogen-related protein	7.9851	117.733	3.88206	6.2e-05	0.00226417	12.348	0.0240948	0.618742
GO:0005529	F	sugar binding	contig38041_0_1412	fibrinogen-related protein	7.9851	117.733	3.88206	6.2e-05	0.00226417	12.348	0.0240948	0.618742
GO:0005615	C	extracellular space	contig38041_0_1412	fibrinogen-related protein	7.9851	117.733	3.88206	6.2e-05	0.00226417	12.348	0.0240948	0.618742
GO:0007165	P	signal transduction	contig38041_0_1412	fibrinogen-related protein	7.9851	117.733	3.88206	6.2e-05	0.00226417	12.348	0.0240948	0.618742
GO:0000398	P	nuclear mRNA splicing, via spliceosome	contig38477_1082_1529	dna-directed rna polymerases and iii subunit rpabc2-like	1.59142	141.907	6.47849	1.18e-08	1.02e-06	18.0589	0.00171951	0.0695025
GO:0003677	F	DNA binding	contig38477_1082_1529	dna-directed rna polymerases and iii subunit rpabc2-like	1.59142	141.907	6.47849	1.18e-08	1.02e-06	18.0589	0.00171951	0.0695025
GO:0003899	F	DNA-directed RNA polymerase activity	contig38477_1082_1529	dna-directed rna polymerases and iii subunit rpabc2-like	1.59142	141.907	6.47849	1.18e-08	1.02e-06	18.0589	0.00171951	0.0695025
GO:0004672	F	protein kinase activity	contig38477_1082_1529	dna-directed rna polymerases and iii subunit rpabc2-like	1.59142	141.907	6.47849	1.18e-08	1.02e-06	18.0589	0.00171951	0.0695025
GO:0005665	C	DNA-directed RNA polymerase II, core complex	contig38477_1082_1529	dna-directed rna polymerases and iii subunit rpabc2-like	1.59142	141.907	6.47849	1.18e-08	1.02e-06	18.0589	0.00171951	0.0695025
GO:0005666	C	DNA-directed RNA polymerase III complex	contig38477_1082_1529	dna-directed rna polymerases and iii subunit rpabc2-like	1.59142	141.907	6.47849	1.18e-08	1.02e-06	18.0589	0.00171951	0.0695025
GO:0005736	C	DNA-directed RNA polymerase I complex	contig38477_1082_1529	dna-directed rna polymerases and iii subunit rpabc2-like	1.59142	141.907	6.47849	1.18e-08	1.02e-06	18.0589	0.00171951	0.0695025
GO:0006283	P	transcription-coupled nucleotide-excision repair	contig38477_1082_1529	dna-directed rna polymerases and iii subunit rpabc2-like	1.59142	141.907	6.47849	1.18e-08	1.02e-06	18.0589	0.00171951	0.0695025
GO:0006360	P	transcription from RNA polymerase I promoter	contig38477_1082_1529	dna-directed rna polymerases and iii subunit rpabc2-like	1.59142	141.907	6.47849	1.18e-08	1.02e-06	18.0589	0.00171951	0.0695025
GO:0006367	P	transcription initiation from RNA polymerase II promoter	contig38477_1082_1529	dna-directed rna polymerases and iii subunit rpabc2-like	1.59142	141.907	6.47849	1.18e-08	1.02e-06	18.0589	0.00171951	0.0695025
GO:0006368	P	RNA elongation from RNA polymerase II promoter	contig38477_1082_1529	dna-directed rna polymerases and iii subunit rpabc2-like	1.59142	141.907	6.47849	1.18e-08	1.02e-06	18.0589	0.00171951	0.0695025
GO:0006370	P	mRNA capping	contig38477_1082_1529	dna-directed rna polymerases and iii subunit rpabc2-like	1.59142	141.907	6.47849	1.18e-08	1.02e-06	18.0589	0.00171951	0.0695025
GO:0006385	P	RNA elongation from RNA polymerase III promoter	contig38477_1082_1529	dna-directed rna polymerases and iii subunit rpabc2-like	1.59142	141.907	6.47849	1.18e-08	1.02e-06	18.0589	0.00171951	0.0695025
GO:0006386	P	termination of RNA polymerase III transcription	contig38477_1082_1529	dna-directed rna polymerases and iii subunit rpabc2-like	1.59142	141.907	6.47849	1.18e-08	1.02e-06	18.0589	0.00171951	0.0695025
GO:0050434	P	positive regulation of viral transcription	contig38477_1082_1529	dna-directed rna polymerases and iii subunit rpabc2-like	1.59142	141.907	6.47849	1.18e-08	1.02e-06	18.0589	0.00171951	0.0695025
GO:0000122	P	negative regulation of transcription from RNA polymerase II promoter	contig38514_33_389	engrailed-a homeobox protein	1.29523	49.7638	5.26382	4.51e-06	0.000223029	18.837	0.00129159	0.0550697
GO:0003682	F	chromatin binding	contig38514_33_389	engrailed-a homeobox protein	1.29523	49.7638	5.26382	4.51e-06	0.000223029	18.837	0.00129159	0.0550697
GO:0003700	F	transcription factor activity	contig38514_33_389	engrailed-a homeobox protein	1.29523	49.7638	5.26382	4.51e-06	0.000223029	18.837	0.00129159	0.0550697
GO:0005634	C	nucleus	contig38514_33_389	engrailed-a homeobox protein	1.29523	49.7638	5.26382	4.51e-06	0.000223029	18.837	0.00129159	0.0550697
GO:0008022	F	protein C-terminus binding	contig38514_33_389	engrailed-a homeobox protein	1.29523	49.7638	5.26382	4.51e-06	0.000223029	18.837	0.00129159	0.0550697
GO:0008270	F	zinc ion binding	contig38514_33_389	engrailed-a homeobox protein	1.29523	49.7638	5.26382	4.51e-06	0.000223029	18.837	0.00129159	0.0550697
GO:0016564	F	transcription repressor activity	contig38514_33_389	engrailed-a homeobox protein	1.29523	49.7638	5.26382	4.51e-06	0.000223029	18.837	0.00129159	0.0550697
GO:0030528	F	transcription regulator activity	contig38514_33_389	engrailed-a homeobox protein	1.29523	49.7638	5.26382	4.51e-06	0.000223029	18.837	0.00129159	0.0550697
GO:0030916	P	otic vesicle formation	contig38514_33_389	engrailed-a homeobox protein	1.29523	49.7638	5.26382	4.51e-06	0.000223029	18.837	0.00129159	0.0550697
GO:0043565	F	sequence-specific DNA binding	contig38514_33_389	engrailed-a homeobox protein	1.29523	49.7638	5.26382	4.51e-06	0.000223029	18.837	0.00129159	0.0550697
GO:0043584	P	nose development	contig38514_33_389	engrailed-a homeobox protein	1.29523	49.7638	5.26382	4.51e-06	0.000223029	18.837	0.00129159	0.0550697
GO:0045664	P	regulation of neuron differentiation	contig38514_33_389	engrailed-a homeobox protein	1.29523	49.7638	5.26382	4.51e-06	0.000223029	18.837	0.00129159	0.0550697
GO:0047485	F	protein N-terminus binding	contig38514_33_389	engrailed-a homeobox protein	1.29523	49.7638	5.26382	4.51e-06	0.000223029	18.837	0.00129159	0.0550697
GO:0048853	P	forebrain morphogenesis	contig38514_33_389	engrailed-a homeobox protein	1.29523	49.7638	5.26382	4.51e-06	0.000223029	18.837	0.00129159	0.0550697
GO:0060061	P	Spemann organizer formation	contig38514_33_389	engrailed-a homeobox protein	1.29523	49.7638	5.26382	4.51e-06	0.000223029	18.837	0.00129159	0.0550697
GO:0000122	P	negative regulation of transcription from RNA polymerase II promoter	contig39166_232_581	peroxisome proliferator-activated receptor gamma	0.370846	15.7692	5.41014	9.26e-05	0.00319565	17.968	0.00282394	0.105535
GO:0001818	P	negative regulation of cytokine production	contig39166_232_581	peroxisome proliferator-activated receptor gamma	0.370846	15.7692	5.41014	9.26e-05	0.00319565	17.968	0.00282394	0.105535
GO:0001890	P	placenta development	contig39166_232_581	peroxisome proliferator-activated receptor gamma	0.370846	15.7692	5.41014	9.26e-05	0.00319565	17.968	0.00282394	0.105535
GO:0002674	P	negative regulation of acute inflammatory response	contig39166_232_581	peroxisome proliferator-activated receptor gamma	0.370846	15.7692	5.41014	9.26e-05	0.00319565	17.968	0.00282394	0.105535
GO:0003682	F	chromatin binding	contig39166_232_581	peroxisome proliferator-activated receptor gamma	0.370846	15.7692	5.41014	9.26e-05	0.00319565	17.968	0.00282394	0.105535
GO:0003700	F	transcription factor activity	contig39166_232_581	peroxisome proliferator-activated receptor gamma	0.370846	15.7692	5.41014	9.26e-05	0.00319565	17.968	0.00282394	0.105535
GO:0003707	F	steroid hormone receptor activity	contig39166_232_581	peroxisome proliferator-activated receptor gamma	0.370846	15.7692	5.41014	9.26e-05	0.00319565	17.968	0.00282394	0.105535
GO:0004955	F	prostaglandin receptor activity	contig39166_232_581	peroxisome proliferator-activated receptor gamma	0.370846	15.7692	5.41014	9.26e-05	0.00319565	17.968	0.00282394	0.105535
GO:0005654	C	nucleoplasm	contig39166_232_581	peroxisome proliferator-activated receptor gamma	0.370846	15.7692	5.41014	9.26e-05	0.00319565	17.968	0.00282394	0.105535
GO:0005829	C	cytosol	contig39166_232_581	peroxisome proliferator-activated receptor gamma	0.370846	15.7692	5.41014	9.26e-05	0.00319565	17.968	0.00282394	0.105535
GO:0006917	P	induction of apoptosis	contig39166_232_581	peroxisome proliferator-activated receptor gamma	0.370846	15.7692	5.41014	9.26e-05	0.00319565	17.968	0.00282394	0.105535
GO:0006919	P	activation of caspase activity	contig39166_232_581	peroxisome proliferator-activated receptor gamma	0.370846	15.7692	5.41014	9.26e-05	0.00319565	17.968	0.00282394	0.105535
GO:0007507	P	heart development	contig39166_232_581	peroxisome proliferator-activated receptor gamma	0.370846	15.7692	5.41014	9.26e-05	0.00319565	17.968	0.00282394	0.105535
GO:0008144	F	drug binding	contig39166_232_581	peroxisome proliferator-activated receptor gamma	0.370846	15.7692	5.41014	9.26e-05	0.00319565	17.968	0.00282394	0.105535
GO:0008217	P	regulation of blood pressure	contig39166_232_581	peroxisome proliferator-activated receptor gamma	0.370846	15.7692	5.41014	9.26e-05	0.00319565	17.968	0.00282394	0.105535
GO:0008270	F	zinc ion binding	contig39166_232_581	peroxisome proliferator-activated receptor gamma	0.370846	15.7692	5.41014	9.26e-05	0.00319565	17.968	0.00282394	0.105535
GO:0008285	P	negative regulation of cell proliferation	contig39166_232_581	peroxisome proliferator-activated receptor gamma	0.370846	15.7692	5.41014	9.26e-05	0.00319565	17.968	0.00282394	0.105535
GO:0009409	P	response to cold	contig39166_232_581	peroxisome proliferator-activated receptor gamma	0.370846	15.7692	5.41014	9.26e-05	0.00319565	17.968	0.00282394	0.105535
GO:0010745	P	negative regulation of macrophage derived foam cell differentiation	contig39166_232_581	peroxisome proliferator-activated receptor gamma	0.370846	15.7692	5.41014	9.26e-05	0.00319565	17.968	0.00282394	0.105535
GO:0010843	F	promoter binding	contig39166_232_581	peroxisome proliferator-activated receptor gamma	0.370846	15.7692	5.41014	9.26e-05	0.00319565	17.968	0.00282394	0.105535
GO:0010871	P	negative regulation of receptor biosynthetic process	contig39166_232_581	peroxisome proliferator-activated receptor gamma	0.370846	15.7692	5.41014	9.26e-05	0.00319565	17.968	0.00282394	0.105535
GO:0010887	P	negative regulation of cholesterol storage	contig39166_232_581	peroxisome proliferator-activated receptor gamma	0.370846	15.7692	5.41014	9.26e-05	0.00319565	17.968	0.00282394	0.105535
GO:0010891	P	negative regulation of sequestering of triglyceride	contig39166_232_581	peroxisome proliferator-activated receptor gamma	0.370846	15.7692	5.41014	9.26e-05	0.00319565	17.968	0.00282394	0.105535
GO:0015909	P	long-chain fatty acid transport	contig39166_232_581	peroxisome proliferator-activated receptor gamma	0.370846	15.7692	5.41014	9.26e-05	0.00319565	17.968	0.00282394	0.105535
GO:0016563	F	transcription activator activity	contig39166_232_581	peroxisome proliferator-activated receptor gamma	0.370846	15.7692	5.41014	9.26e-05	0.00319565	17.968	0.00282394	0.105535
GO:0016564	F	transcription repressor activity	contig39166_232_581	peroxisome proliferator-activated receptor gamma	0.370846	15.7692	5.41014	9.26e-05	0.00319565	17.968	0.00282394	0.105535
GO:0016566	F	specific transcriptional repressor activity	contig39166_232_581	peroxisome proliferator-activated receptor gamma	0.370846	15.7692	5.41014	9.26e-05	0.00319565	17.968	0.00282394	0.105535
GO:0019899	F	enzyme binding	contig39166_232_581	peroxisome proliferator-activated receptor gamma	0.370846	15.7692	5.41014	9.26e-05	0.00319565	17.968	0.00282394	0.105535
GO:0030224	P	monocyte differentiation	contig39166_232_581	peroxisome proliferator-activated receptor gamma	0.370846	15.7692	5.41014	9.26e-05	0.00319565	17.968	0.00282394	0.105535
GO:0030308	P	negative regulation of cell growth	contig39166_232_581	peroxisome proliferator-activated receptor gamma	0.370846	15.7692	5.41014	9.26e-05	0.00319565	17.968	0.00282394	0.105535
GO:0030855	P	epithelial cell differentiation	contig39166_232_581	peroxisome proliferator-activated receptor gamma	0.370846	15.7692	5.41014	9.26e-05	0.00319565	17.968	0.00282394	0.105535
GO:0031000	P	response to caffeine	contig39166_232_581	peroxisome proliferator-activated receptor gamma	0.370846	15.7692	5.41014	9.26e-05	0.00319565	17.968	0.00282394	0.105535
GO:0031100	P	organ regeneration	contig39166_232_581	peroxisome proliferator-activated receptor gamma	0.370846	15.7692	5.41014	9.26e-05	0.00319565	17.968	0.00282394	0.105535
GO:0032869	P	cellular response to insulin stimulus	contig39166_232_581	peroxisome proliferator-activated receptor gamma	0.370846	15.7692	5.41014	9.26e-05	0.00319565	17.968	0.00282394	0.105535
GO:0033189	P	response to vitamin A	contig39166_232_581	peroxisome proliferator-activated receptor gamma	0.370846	15.7692	5.41014	9.26e-05	0.00319565	17.968	0.00282394	0.105535
GO:0033613	F	transcription activator binding	contig39166_232_581	peroxisome proliferator-activated receptor gamma	0.370846	15.7692	5.41014	9.26e-05	0.00319565	17.968	0.00282394	0.105535
GO:0033993	P	response to lipid	contig39166_232_581	peroxisome proliferator-activated receptor gamma	0.370846	15.7692	5.41014	9.26e-05	0.00319565	17.968	0.00282394	0.105535
GO:0034339	P	regulation of transcription from RNA polymerase II promoter by nuclear hormone receptor	contig39166_232_581	peroxisome proliferator-activated receptor gamma	0.370846	15.7692	5.41014	9.26e-05	0.00319565	17.968	0.00282394	0.105535
GO:0042493	P	response to drug	contig39166_232_581	peroxisome proliferator-activated receptor gamma	0.370846	15.7692	5.41014	9.26e-05	0.00319565	17.968	0.00282394	0.105535
GO:0042593	P	glucose homeostasis	contig39166_232_581	peroxisome proliferator-activated receptor gamma	0.370846	15.7692	5.41014	9.26e-05	0.00319565	17.968	0.00282394	0.105535
GO:0042953	P	lipoprotein transport	contig39166_232_581	peroxisome proliferator-activated receptor gamma	0.370846	15.7692	5.41014	9.26e-05	0.00319565	17.968	0.00282394	0.105535
GO:0043401	P	steroid hormone mediated signaling pathway	contig39166_232_581	peroxisome proliferator-activated receptor gamma	0.370846	15.7692	5.41014	9.26e-05	0.00319565	17.968	0.00282394	0.105535
GO:0043565	F	sequence-specific DNA binding	contig39166_232_581	peroxisome proliferator-activated receptor gamma	0.370846	15.7692	5.41014	9.26e-05	0.00319565	17.968	0.00282394	0.105535
GO:0043627	P	response to estrogen stimulus	contig39166_232_581	peroxisome proliferator-activated receptor gamma	0.370846	15.7692	5.41014	9.26e-05	0.00319565	17.968	0.00282394	0.105535
GO:0045165	P	cell fate commitment	contig39166_232_581	peroxisome proliferator-activated receptor gamma	0.370846	15.7692	5.41014	9.26e-05	0.00319565	17.968	0.00282394	0.105535
GO:0045600	P	positive regulation of fat cell differentiation	contig39166_232_581	peroxisome proliferator-activated receptor gamma	0.370846	15.7692	5.41014	9.26e-05	0.00319565	17.968	0.00282394	0.105535
GO:0045713	P	low-density lipoprotein receptor biosynthetic process	contig39166_232_581	peroxisome proliferator-activated receptor gamma	0.370846	15.7692	5.41014	9.26e-05	0.00319565	17.968	0.00282394	0.105535
GO:0045944	P	positive regulation of transcription from RNA polymerase II promoter	contig39166_232_581	peroxisome proliferator-activated receptor gamma	0.370846	15.7692	5.41014	9.26e-05	0.00319565	17.968	0.00282394	0.105535
GO:0046321	P	positive regulation of fatty acid oxidation	contig39166_232_581	peroxisome proliferator-activated receptor gamma	0.370846	15.7692	5.41014	9.26e-05	0.00319565	17.968	0.00282394	0.105535
GO:0046965	F	retinoid X receptor binding	contig39166_232_581	peroxisome proliferator-activated receptor gamma	0.370846	15.7692	5.41014	9.26e-05	0.00319565	17.968	0.00282394	0.105535
GO:0048469	P	cell maturation	contig39166_232_581	peroxisome proliferator-activated receptor gamma	0.370846	15.7692	5.41014	9.26e-05	0.00319565	17.968	0.00282394	0.105535
GO:0048714	P	positive regulation of oligodendrocyte differentiation	contig39166_232_581	peroxisome proliferator-activated receptor gamma	0.370846	15.7692	5.41014	9.26e-05	0.00319565	17.968	0.00282394	0.105535
GO:0050544	F	arachidonic acid binding	contig39166_232_581	peroxisome proliferator-activated receptor gamma	0.370846	15.7692	5.41014	9.26e-05	0.00319565	17.968	0.00282394	0.105535
GO:0050872	P	white fat cell differentiation	contig39166_232_581	peroxisome proliferator-activated receptor gamma	0.370846	15.7692	5.41014	9.26e-05	0.00319565	17.968	0.00282394	0.105535
GO:0050873	P	brown fat cell differentiation	contig39166_232_581	peroxisome proliferator-activated receptor gamma	0.370846	15.7692	5.41014	9.26e-05	0.00319565	17.968	0.00282394	0.105535
GO:0051091	P	positive regulation of transcription factor activity	contig39166_232_581	peroxisome proliferator-activated receptor gamma	0.370846	15.7692	5.41014	9.26e-05	0.00319565	17.968	0.00282394	0.105535
GO:0051974	P	negative regulation of telomerase activity	contig39166_232_581	peroxisome proliferator-activated receptor gamma	0.370846	15.7692	5.41014	9.26e-05	0.00319565	17.968	0.00282394	0.105535
GO:0055088	P	lipid homeostasis	contig39166_232_581	peroxisome proliferator-activated receptor gamma	0.370846	15.7692	5.41014	9.26e-05	0.00319565	17.968	0.00282394	0.105535
GO:0055098	P	response to low-density lipoprotein stimulus	contig39166_232_581	peroxisome proliferator-activated receptor gamma	0.370846	15.7692	5.41014	9.26e-05	0.00319565	17.968	0.00282394	0.105535
GO:0060336	P	negative regulation of interferon-gamma-mediated signaling pathway	contig39166_232_581	peroxisome proliferator-activated receptor gamma	0.370846	15.7692	5.41014	9.26e-05	0.00319565	17.968	0.00282394	0.105535
GO:0071285	P	cellular response to lithium ion	contig39166_232_581	peroxisome proliferator-activated receptor gamma	0.370846	15.7692	5.41014	9.26e-05	0.00319565	17.968	0.00282394	0.105535
GO:0071407	P	cellular response to organic cyclic substance	contig39166_232_581	peroxisome proliferator-activated receptor gamma	0.370846	15.7692	5.41014	9.26e-05	0.00319565	17.968	0.00282394	0.105535
GO:0008429	F	phosphatidylethanolamine binding	contig39258_1891_2794	phosphatidylethanolamine-binding protein homolog -like	4.44192	416.351	6.55047	5.53e-10	6.12e-08	19.5396	0.001044	0.0457955
GO:0005524	F	ATP binding	contig40214_190_600	multidrug resistance-associated protein 1	5.54031	46.5117	3.06955	0.00158982	0.0288899	No Test	No Test	No Test
GO:0006200	P	ATP catabolic process	contig40214_190_600	multidrug resistance-associated protein 1	5.54031	46.5117	3.06955	0.00158982	0.0288899	No Test	No Test	No Test
GO:0016021	C	integral to membrane	contig40214_190_600	multidrug resistance-associated protein 1	5.54031	46.5117	3.06955	0.00158982	0.0288899	No Test	No Test	No Test
GO:0032440	F	2-alkenal reductase activity	contig40214_190_600	multidrug resistance-associated protein 1	5.54031	46.5117	3.06955	0.00158982	0.0288899	No Test	No Test	No Test
GO:0042626	F	ATPase activity, coupled to transmembrane movement of substances	contig40214_190_600	multidrug resistance-associated protein 1	5.54031	46.5117	3.06955	0.00158982	0.0288899	No Test	No Test	No Test
GO:0055085	P	transmembrane transport	contig40214_190_600	multidrug resistance-associated protein 1	5.54031	46.5117	3.06955	0.00158982	0.0288899	No Test	No Test	No Test
GO:0055114	P	oxidation reduction	contig40214_190_600	multidrug resistance-associated protein 1	5.54031	46.5117	3.06955	0.00158982	0.0288899	No Test	No Test	No Test
GO:0008270	F	zinc ion binding	contig40441_1083_1867	hypothetical protein [Paramecium tetraurelia strain d4-2]	1.90581	48.0968	4.65746	4.37e-05	0.00166098	11.7562	0.0215521	0.569853
GO:0016702	F	oxidoreductase activity, acting on single donors with incorporation of molecular oxygen, incorporation of two atoms of oxygen	contig40692_169_462	taurine catabolism dioxygenase	0.444057	30.2931	6.0921	0.000127884	0.00419178	No Test	No Test	No Test
GO:0055114	P	oxidation reduction	contig40692_169_462	taurine catabolism dioxygenase	0.444057	30.2931	6.0921	0.000127884	0.00419178	No Test	No Test	No Test
GO:0005975	P	carbohydrate metabolic process	contig40723_1036_2320	glycoside hydrolase family 16	1.15037	41.6062	5.17663	1.03e-05	0.000465981	12.9885	0.013234	0.38871
GO:0042972	F	licheninase activity	contig40723_1036_2320	glycoside hydrolase family 16	1.15037	41.6062	5.17663	1.03e-05	0.000465981	12.9885	0.013234	0.38871
GO:0046872	F	metal ion binding	contig40723_1036_2320	glycoside hydrolase family 16	1.15037	41.6062	5.17663	1.03e-05	0.000465981	12.9885	0.013234	0.38871
GO:0003676	F	nucleic acid binding	contig40909_55_735	otu-like cysteine	0.727523	15.8411	4.44454	1.99e-05	0.000837015	16.0314	0.00700492	0.230267
GO:0006886	P	intracellular protein transport	contig40909_55_735	otu-like cysteine	0.727523	15.8411	4.44454	1.99e-05	0.000837015	16.0314	0.00700492	0.230267
GO:0008233	F	peptidase activity	contig40909_55_735	otu-like cysteine	0.727523	15.8411	4.44454	1.99e-05	0.000837015	16.0314	0.00700492	0.230267
GO:0008270	F	zinc ion binding	contig40909_55_735	otu-like cysteine	0.727523	15.8411	4.44454	1.99e-05	0.000837015	16.0314	0.00700492	0.230267
GO:0016192	P	vesicle-mediated transport	contig40909_55_735	otu-like cysteine	0.727523	15.8411	4.44454	1.99e-05	0.000837015	16.0314	0.00700492	0.230267
GO:0030131	C	clathrin adaptor complex	contig40909_55_735	otu-like cysteine	0.727523	15.8411	4.44454	1.99e-05	0.000837015	16.0314	0.00700492	0.230267
GO:0044431	C	Golgi apparatus part	contig40909_55_735	otu-like cysteine	0.727523	15.8411	4.44454	1.99e-05	0.000837015	16.0314	0.00700492	0.230267
GO:0046983	F	protein dimerization activity	contig40909_55_735	otu-like cysteine	0.727523	15.8411	4.44454	1.99e-05	0.000837015	16.0314	0.00700492	0.230267
GO:0009636	P	response to toxin	contig41238_439_755	protein dj-1-like	1.44706	161.743	6.80443	7.41e-08	5.46e-06	18.6121	0.00115389	0.0499607
GO:0004871	F	signal transducer activity	contig41317_379_1119	rhoptry protein	0.0616583	10.2036	7.37056	2.39e-05	No Test	26.9258	9.36e-05	0.00621571
GO:0005524	F	ATP binding	contig41317_379_1119	rhoptry protein	0.0616583	10.2036	7.37056	2.39e-05	No Test	26.9258	9.36e-05	0.00621571
GO:0005694	C	chromosome	contig41317_379_1119	rhoptry protein	0.0616583	10.2036	7.37056	2.39e-05	No Test	26.9258	9.36e-05	0.00621571
GO:0005737	C	cytoplasm	contig41317_379_1119	rhoptry protein	0.0616583	10.2036	7.37056	2.39e-05	No Test	26.9258	9.36e-05	0.00621571
GO:0006308	P	DNA catabolic process	contig41317_379_1119	rhoptry protein	0.0616583	10.2036	7.37056	2.39e-05	No Test	26.9258	9.36e-05	0.00621571
GO:0007165	P	signal transduction	contig41317_379_1119	rhoptry protein	0.0616583	10.2036	7.37056	2.39e-05	No Test	26.9258	9.36e-05	0.00621571
GO:0008270	F	zinc ion binding	contig41317_379_1119	rhoptry protein	0.0616583	10.2036	7.37056	2.39e-05	No Test	26.9258	9.36e-05	0.00621571
GO:0008855	F	exodeoxyribonuclease VII activity	contig41317_379_1119	rhoptry protein	0.0616583	10.2036	7.37056	2.39e-05	No Test	26.9258	9.36e-05	0.00621571
GO:0009291	P	unidirectional conjugation	contig41317_379_1119	rhoptry protein	0.0616583	10.2036	7.37056	2.39e-05	No Test	26.9258	9.36e-05	0.00621571
GO:0009318	C	exodeoxyribonuclease VII complex	contig41317_379_1119	rhoptry protein	0.0616583	10.2036	7.37056	2.39e-05	No Test	26.9258	9.36e-05	0.00621571
GO:0016020	C	membrane	contig41317_379_1119	rhoptry protein	0.0616583	10.2036	7.37056	2.39e-05	No Test	26.9258	9.36e-05	0.00621571
GO:0051276	P	chromosome organization	contig41317_379_1119	rhoptry protein	0.0616583	10.2036	7.37056	2.39e-05	No Test	26.9258	9.36e-05	0.00621571
GO:0002084	P	protein depalmitoylation	contig41483_2857_4008	palmitoyl-protein thioesterase 1	0.0946117	22.8873	7.91831	1.38e-11	2.35e-09	22.9165	0.000315167	0.0163435
GO:0005615	C	extracellular space	contig41483_2857_4008	palmitoyl-protein thioesterase 1	0.0946117	22.8873	7.91831	1.38e-11	2.35e-09	22.9165	0.000315167	0.0163435
GO:0005624	C	membrane fraction	contig41483_2857_4008	palmitoyl-protein thioesterase 1	0.0946117	22.8873	7.91831	1.38e-11	2.35e-09	22.9165	0.000315167	0.0163435
GO:0005634	C	nucleus	contig41483_2857_4008	palmitoyl-protein thioesterase 1	0.0946117	22.8873	7.91831	1.38e-11	2.35e-09	22.9165	0.000315167	0.0163435
GO:0005764	C	lysosome	contig41483_2857_4008	palmitoyl-protein thioesterase 1	0.0946117	22.8873	7.91831	1.38e-11	2.35e-09	22.9165	0.000315167	0.0163435
GO:0005794	C	Golgi apparatus	contig41483_2857_4008	palmitoyl-protein thioesterase 1	0.0946117	22.8873	7.91831	1.38e-11	2.35e-09	22.9165	0.000315167	0.0163435
GO:0006309	P	DNA fragmentation involved in apoptosis	contig41483_2857_4008	palmitoyl-protein thioesterase 1	0.0946117	22.8873	7.91831	1.38e-11	2.35e-09	22.9165	0.000315167	0.0163435
GO:0007042	P	lysosomal lumen acidification	contig41483_2857_4008	palmitoyl-protein thioesterase 1	0.0946117	22.8873	7.91831	1.38e-11	2.35e-09	22.9165	0.000315167	0.0163435
GO:0007269	P	neurotransmitter secretion	contig41483_2857_4008	palmitoyl-protein thioesterase 1	0.0946117	22.8873	7.91831	1.38e-11	2.35e-09	22.9165	0.000315167	0.0163435
GO:0007420	P	brain development	contig41483_2857_4008	palmitoyl-protein thioesterase 1	0.0946117	22.8873	7.91831	1.38e-11	2.35e-09	22.9165	0.000315167	0.0163435
GO:0007601	P	visual perception	contig41483_2857_4008	palmitoyl-protein thioesterase 1	0.0946117	22.8873	7.91831	1.38e-11	2.35e-09	22.9165	0.000315167	0.0163435
GO:0007625	P	grooming behavior	contig41483_2857_4008	palmitoyl-protein thioesterase 1	0.0946117	22.8873	7.91831	1.38e-11	2.35e-09	22.9165	0.000315167	0.0163435
GO:0008021	C	synaptic vesicle	contig41483_2857_4008	palmitoyl-protein thioesterase 1	0.0946117	22.8873	7.91831	1.38e-11	2.35e-09	22.9165	0.000315167	0.0163435
GO:0008306	P	associative learning	contig41483_2857_4008	palmitoyl-protein thioesterase 1	0.0946117	22.8873	7.91831	1.38e-11	2.35e-09	22.9165	0.000315167	0.0163435
GO:0008344	P	adult locomotory behavior	contig41483_2857_4008	palmitoyl-protein thioesterase 1	0.0946117	22.8873	7.91831	1.38e-11	2.35e-09	22.9165	0.000315167	0.0163435
GO:0008474	F	palmitoyl-(protein) hydrolase activity	contig41483_2857_4008	palmitoyl-protein thioesterase 1	0.0946117	22.8873	7.91831	1.38e-11	2.35e-09	22.9165	0.000315167	0.0163435
GO:0015031	P	protein transport	contig41483_2857_4008	palmitoyl-protein thioesterase 1	0.0946117	22.8873	7.91831	1.38e-11	2.35e-09	22.9165	0.000315167	0.0163435
GO:0016042	P	lipid catabolic process	contig41483_2857_4008	palmitoyl-protein thioesterase 1	0.0946117	22.8873	7.91831	1.38e-11	2.35e-09	22.9165	0.000315167	0.0163435
GO:0016290	F	palmitoyl-CoA hydrolase activity	contig41483_2857_4008	palmitoyl-protein thioesterase 1	0.0946117	22.8873	7.91831	1.38e-11	2.35e-09	22.9165	0.000315167	0.0163435
GO:0030308	P	negative regulation of cell growth	contig41483_2857_4008	palmitoyl-protein thioesterase 1	0.0946117	22.8873	7.91831	1.38e-11	2.35e-09	22.9165	0.000315167	0.0163435
GO:0030424	C	axon	contig41483_2857_4008	palmitoyl-protein thioesterase 1	0.0946117	22.8873	7.91831	1.38e-11	2.35e-09	22.9165	0.000315167	0.0163435
GO:0030425	C	dendrite	contig41483_2857_4008	palmitoyl-protein thioesterase 1	0.0946117	22.8873	7.91831	1.38e-11	2.35e-09	22.9165	0.000315167	0.0163435
GO:0031579	P	membrane raft organization	contig41483_2857_4008	palmitoyl-protein thioesterase 1	0.0946117	22.8873	7.91831	1.38e-11	2.35e-09	22.9165	0.000315167	0.0163435
GO:0032429	P	regulation of phospholipase A2 activity	contig41483_2857_4008	palmitoyl-protein thioesterase 1	0.0946117	22.8873	7.91831	1.38e-11	2.35e-09	22.9165	0.000315167	0.0163435
GO:0043025	C	neuronal cell body	contig41483_2857_4008	palmitoyl-protein thioesterase 1	0.0946117	22.8873	7.91831	1.38e-11	2.35e-09	22.9165	0.000315167	0.0163435
GO:0043524	P	negative regulation of neuron apoptosis	contig41483_2857_4008	palmitoyl-protein thioesterase 1	0.0946117	22.8873	7.91831	1.38e-11	2.35e-09	22.9165	0.000315167	0.0163435
GO:0044257	P	cellular protein catabolic process	contig41483_2857_4008	palmitoyl-protein thioesterase 1	0.0946117	22.8873	7.91831	1.38e-11	2.35e-09	22.9165	0.000315167	0.0163435
GO:0045121	C	membrane raft	contig41483_2857_4008	palmitoyl-protein thioesterase 1	0.0946117	22.8873	7.91831	1.38e-11	2.35e-09	22.9165	0.000315167	0.0163435
GO:0048260	P	positive regulation of receptor-mediated endocytosis	contig41483_2857_4008	palmitoyl-protein thioesterase 1	0.0946117	22.8873	7.91831	1.38e-11	2.35e-09	22.9165	0.000315167	0.0163435
GO:0048549	P	positive regulation of pinocytosis	contig41483_2857_4008	palmitoyl-protein thioesterase 1	0.0946117	22.8873	7.91831	1.38e-11	2.35e-09	22.9165	0.000315167	0.0163435
GO:0051181	P	cofactor transport	contig41483_2857_4008	palmitoyl-protein thioesterase 1	0.0946117	22.8873	7.91831	1.38e-11	2.35e-09	22.9165	0.000315167	0.0163435
GO:0051186	P	cofactor metabolic process	contig41483_2857_4008	palmitoyl-protein thioesterase 1	0.0946117	22.8873	7.91831	1.38e-11	2.35e-09	22.9165	0.000315167	0.0163435
GO:0005507	F	copper ion binding	contig41861_1564_2362	lysyl oxidase	31.5489	1.39828	-4.49586	2.45e-07	1.58e-05	-16.1061	0.00467698	0.163377
GO:0016641	F	oxidoreductase activity, acting on the CH-NH2 group of donors, oxygen as acceptor	contig41861_1564_2362	lysyl oxidase	31.5489	1.39828	-4.49586	2.45e-07	1.58e-05	-16.1061	0.00467698	0.163377
GO:0055114	P	oxidation reduction	contig41861_1564_2362	lysyl oxidase	31.5489	1.39828	-4.49586	2.45e-07	1.58e-05	-16.1061	0.00467698	0.163377
GO:0002532	P	production of molecular mediator involved in inflammatory response	contig42133_626_3212	chitinase-3-like protein 1	0.0695047	43.7329	9.29739	1.29e-12	2.94e-10	27.8681	3.27e-05	0.00289734
GO:0004568	F	chitinase activity	contig42133_626_3212	chitinase-3-like protein 1	0.0695047	43.7329	9.29739	1.29e-12	2.94e-10	27.8681	3.27e-05	0.00289734
GO:0005529	F	sugar binding	contig42133_626_3212	chitinase-3-like protein 1	0.0695047	43.7329	9.29739	1.29e-12	2.94e-10	27.8681	3.27e-05	0.00289734
GO:0005615	C	extracellular space	contig42133_626_3212	chitinase-3-like protein 1	0.0695047	43.7329	9.29739	1.29e-12	2.94e-10	27.8681	3.27e-05	0.00289734
GO:0005737	C	cytoplasm	contig42133_626_3212	chitinase-3-like protein 1	0.0695047	43.7329	9.29739	1.29e-12	2.94e-10	27.8681	3.27e-05	0.00289734
GO:0006032	P	chitin catabolic process	contig42133_626_3212	chitinase-3-like protein 1	0.0695047	43.7329	9.29739	1.29e-12	2.94e-10	27.8681	3.27e-05	0.00289734
GO:0006915	P	apoptosis	contig42133_626_3212	chitinase-3-like protein 1	0.0695047	43.7329	9.29739	1.29e-12	2.94e-10	27.8681	3.27e-05	0.00289734
GO:0008061	F	chitin binding	contig42133_626_3212	chitinase-3-like protein 1	0.0695047	43.7329	9.29739	1.29e-12	2.94e-10	27.8681	3.27e-05	0.00289734
GO:0019900	F	kinase binding	contig42133_626_3212	chitinase-3-like protein 1	0.0695047	43.7329	9.29739	1.29e-12	2.94e-10	27.8681	3.27e-05	0.00289734
GO:0043169	F	cation binding	contig42133_626_3212	chitinase-3-like protein 1	0.0695047	43.7329	9.29739	1.29e-12	2.94e-10	27.8681	3.27e-05	0.00289734
GO:0071347	P	cellular response to interleukin-1	contig42133_626_3212	chitinase-3-like protein 1	0.0695047	43.7329	9.29739	1.29e-12	2.94e-10	27.8681	3.27e-05	0.00289734
GO:0071356	P	cellular response to tumor necrosis factor	contig42133_626_3212	chitinase-3-like protein 1	0.0695047	43.7329	9.29739	1.29e-12	2.94e-10	27.8681	3.27e-05	0.00289734
GO:0090197	P	positive regulation of chemokine secretion	contig42133_626_3212	chitinase-3-like protein 1	0.0695047	43.7329	9.29739	1.29e-12	2.94e-10	27.8681	3.27e-05	0.00289734
GO:0000226	P	microtubule cytoskeleton organization	contig42266_317_2056	girdin isoform 2	1.59154	592.98	8.54141	1.95e-09	1.97e-07	23.8767	0.000102732	0.00665594
GO:0003779	F	actin binding	contig42266_317_2056	girdin isoform 2	1.59154	592.98	8.54141	1.95e-09	1.97e-07	23.8767	0.000102732	0.00665594
GO:0005576	C	extracellular region	contig42266_317_2056	girdin isoform 2	1.59154	592.98	8.54141	1.95e-09	1.97e-07	23.8767	0.000102732	0.00665594
GO:0005783	C	endoplasmic reticulum	contig42266_317_2056	girdin isoform 2	1.59154	592.98	8.54141	1.95e-09	1.97e-07	23.8767	0.000102732	0.00665594
GO:0005794	C	Golgi apparatus	contig42266_317_2056	girdin isoform 2	1.59154	592.98	8.54141	1.95e-09	1.97e-07	23.8767	0.000102732	0.00665594
GO:0005829	C	cytosol	contig42266_317_2056	girdin isoform 2	1.59154	592.98	8.54141	1.95e-09	1.97e-07	23.8767	0.000102732	0.00665594
GO:0005886	C	plasma membrane	contig42266_317_2056	girdin isoform 2	1.59154	592.98	8.54141	1.95e-09	1.97e-07	23.8767	0.000102732	0.00665594
GO:0006275	P	regulation of DNA replication	contig42266_317_2056	girdin isoform 2	1.59154	592.98	8.54141	1.95e-09	1.97e-07	23.8767	0.000102732	0.00665594
GO:0006869	P	lipid transport	contig42266_317_2056	girdin isoform 2	1.59154	592.98	8.54141	1.95e-09	1.97e-07	23.8767	0.000102732	0.00665594
GO:0008017	F	microtubule binding	contig42266_317_2056	girdin isoform 2	1.59154	592.98	8.54141	1.95e-09	1.97e-07	23.8767	0.000102732	0.00665594
GO:0010975	P	regulation of neuron projection development	contig42266_317_2056	girdin isoform 2	1.59154	592.98	8.54141	1.95e-09	1.97e-07	23.8767	0.000102732	0.00665594
GO:0016023	C	cytoplasmic membrane-bounded vesicle	contig42266_317_2056	girdin isoform 2	1.59154	592.98	8.54141	1.95e-09	1.97e-07	23.8767	0.000102732	0.00665594
GO:0016044	P	cellular membrane organization	contig42266_317_2056	girdin isoform 2	1.59154	592.98	8.54141	1.95e-09	1.97e-07	23.8767	0.000102732	0.00665594
GO:0016477	P	cell migration	contig42266_317_2056	girdin isoform 2	1.59154	592.98	8.54141	1.95e-09	1.97e-07	23.8767	0.000102732	0.00665594
GO:0030027	C	lamellipodium	contig42266_317_2056	girdin isoform 2	1.59154	592.98	8.54141	1.95e-09	1.97e-07	23.8767	0.000102732	0.00665594
GO:0030032	P	lamellipodium assembly	contig42266_317_2056	girdin isoform 2	1.59154	592.98	8.54141	1.95e-09	1.97e-07	23.8767	0.000102732	0.00665594
GO:0031929	P	TOR signaling pathway	contig42266_317_2056	girdin isoform 2	1.59154	592.98	8.54141	1.95e-09	1.97e-07	23.8767	0.000102732	0.00665594
GO:0032148	P	activation of protein kinase B activity	contig42266_317_2056	girdin isoform 2	1.59154	592.98	8.54141	1.95e-09	1.97e-07	23.8767	0.000102732	0.00665594
GO:0032956	P	regulation of actin cytoskeleton organization	contig42266_317_2056	girdin isoform 2	1.59154	592.98	8.54141	1.95e-09	1.97e-07	23.8767	0.000102732	0.00665594
GO:0035091	F	phosphoinositide binding	contig42266_317_2056	girdin isoform 2	1.59154	592.98	8.54141	1.95e-09	1.97e-07	23.8767	0.000102732	0.00665594
GO:0042127	P	regulation of cell proliferation	contig42266_317_2056	girdin isoform 2	1.59154	592.98	8.54141	1.95e-09	1.97e-07	23.8767	0.000102732	0.00665594
GO:0042157	P	lipoprotein metabolic process	contig42266_317_2056	girdin isoform 2	1.59154	592.98	8.54141	1.95e-09	1.97e-07	23.8767	0.000102732	0.00665594
GO:0042803	F	protein homodimerization activity	contig42266_317_2056	girdin isoform 2	1.59154	592.98	8.54141	1.95e-09	1.97e-07	23.8767	0.000102732	0.00665594
GO:0043422	F	protein kinase B binding	contig42266_317_2056	girdin isoform 2	1.59154	592.98	8.54141	1.95e-09	1.97e-07	23.8767	0.000102732	0.00665594
GO:0004758	F	serine C-palmitoyltransferase activity	contig42580_1015_1210	c14orf147 homolog	0	113.948	1.79769e+308	0.0731304	0.305408	39.3659	5.9e-06	0.00133754
GO:0016021	C	integral to membrane	contig42580_1015_1210	c14orf147 homolog	0	113.948	1.79769e+308	0.0731304	0.305408	39.3659	5.9e-06	0.00133754
GO:0017059	C	serine C-palmitoyltransferase complex	contig42580_1015_1210	c14orf147 homolog	0	113.948	1.79769e+308	0.0731304	0.305408	39.3659	5.9e-06	0.00133754
GO:0005509	F	calcium ion binding	contig42651_81_1540	annexin a4	6.38855	87.3635	3.77347	0.000527812	0.0126586	9.23962	0.0640304	1
GO:0005544	F	calcium-dependent phospholipid binding	contig42651_81_1540	annexin a4	6.38855	87.3635	3.77347	0.000527812	0.0126586	9.23962	0.0640304	1
GO:0004872	F	receptor activity	contig43231_303_530	protein	1.77422	59.5083	5.06784	2.31e-05	0.000964558	No Test	No Test	No Test
GO:0005509	F	calcium ion binding	contig43231_303_530	protein	1.77422	59.5083	5.06784	2.31e-05	0.000964558	No Test	No Test	No Test
GO:0005529	F	sugar binding	contig43231_303_530	protein	1.77422	59.5083	5.06784	2.31e-05	0.000964558	No Test	No Test	No Test
GO:0007155	P	cell adhesion	contig43231_303_530	protein	1.77422	59.5083	5.06784	2.31e-05	0.000964558	No Test	No Test	No Test
GO:0007218	P	neuropeptide signaling pathway	contig43231_303_530	protein	1.77422	59.5083	5.06784	2.31e-05	0.000964558	No Test	No Test	No Test
[truncated: 1,747 more rows]
