# Supplementary material for: Comparative transcriptome analysis of obligately asexual and cyclically sexual rotifers reveals genes with putative functions in sexual reproduction, dormancy, and asexual egg production
Source: BMC Genomics. 2013 Jun 19;14:412. doi: 10.1186/1471-2164-14-412 (PMC3701536; doi:10.1186/1471-2164-14-412)
Supplement: Additional file 11 — Housekeeping, meiosis inventory, histone, and dormancy genes identified in OP and CP libraries. No Test = expression values did not meet threshold required for significance testing. Gene names highlighted in bold have “meiosis-specific” functions. [file 1471-2164-14-412-S11.xlsx]

## Sheet: Housekeeping
		BLAST					Cuffdiff		edgeR
	Locus	e value	Organism	RefSeq	OP FPKM	CP FPKM	p value	q value	p value	FDR
28s Ribosomal Protein	contig00082_1275_2128	2e-17	Aedes aegypti	XP_001664173.1	108.135	71.9734	0.545206	0.764642	0.369362	1
28s Ribosomal Protein Mitochondrial	contig01085_62_543	7e-14	Mus musculus	AAH22587.1	85.5205	89.2416	0.952896	0.978428	0.590055	1
28s Ribosomal Protein Mitochondrial	contig04797_0_1158	3e-15	Strongylocentrotus purpuratus	XP_796452.3	43.8228	42.3	0.963331	0.982328	0.506325	1
28s Ribosomal Protein Mitochondrial	contig06336_259_749	1e-05	Acromyrmex echinatior	EGI61747.1	26.8642	48.9865	0.435944	0.698035	0.974756	1
28s Ribosomal Protein Mitochondrial	contig08281_0_553	2e-28	Camponotus floridanus	EFN61714.1	70.1592	44.1674	0.487167	0.73069	0.37671	1
39s Ribosomal Protein	contig08067_424_1337	6e-15	Megachile rotundata	XP_003700536.1	106.32	134.464	0.715057	0.858955	0.985179	1
39s Ribosomal Protein	contig00665_260_1181	4e-52	Solenopsis invicta	EFZ17521.1	88.279	73.9053	0.776552	0.892707	0.71598	1
39s Ribosomal Protein	contig08495_899_1661	4e-38	Daphnia pulex	EFX89064.1	66.7611	63.8928	0.94376	0.974873	0.76965	1
40s ribosomal protein s10	contig68741_1136_3160	8e-45	Hottentotta judaicus	ADY39619.1	6569.13	4454.45	0.610428	0.801113	0.660916	1
40s ribosomal protein s11	contig40176_160_1383	1e-46	Brachionus plicatilis	CAQ37759.1	5195	3584.38	0.619373	0.80585	0.615077	1
40s ribosomal protein s14	contig43611_1196_1673	2e-32	Branchiostoma belcheri tsingtauense	AAT39883.1	5426.48	3596.89	0.57529	0.781536	0.697055	1
40s ribosomal protein s15	contig00260_559_1641	1e-46	Pan paniscus	XP_003824320.1	3611.39	2994.45	0.804573	0.906838	0.767169	1
40s ribosomal protein s16	contig02400_12_610	1e-24	Ciona intestinalis	XP_002126231.1	4250.39	3228.76	0.725294	0.864408	0.726343	1
40s ribosomal protein s16	contig57444_117_420	1e-22	Anopheles gambiae	XP_317881.2	5370.83	5269.53	0.978352	0.989842	0.870324	1
40s ribosomal protein s17	contig71766_0_362	6e-11	Salmo salar	ACH85280.1	1188.29	2055.15	0.479294	0.726095	0.929822	1
40s ribosomal protein s18	contig27171_0_559	7e-40	Oreochromis niloticus	XP_003460088.1	8863.26	6604.59	0.693266	0.846549	0.649566	1
40s ribosomal protein s19a-like	contig55508_958_1842	1e-30	Spodoptera frugiperda	AAK92188.1	5522.28	3544.62	0.570926	0.779264	0.683444	1
40s ribosomal protein s23	contig05688_0_657	2e-20	Saccoglossus Kowalevskii	XP_002734646.1	11130.6	8972.43	0.781586	0.894687	0.835265	1
40s ribosomal protein s24	contig21115_127_1033	2e-47	Brachionus plicatilis	CAQ37762.1	4830.9	3045.07	0.542233	0.76294	0.637736	1
40s ribosomal protein s27-like	contig18791_0_343	4e-26	Daphnia pulex	EFX72565.1	48.9472	211.64	0.0538491	0.25958	0.37437	1
40s ribosomal protein s29	contig74025_178_539	4e-08	Drosophila melanogaster	AAN71113.2	4112.43	4752.62	0.839295	0.923556	0.872758	1
40s ribosomal protein s4	contig24075_986_2392	3e-98	Oreochromis niloticus	XP_003457778.1	8200.11	5462.57	0.233213	0.539918	0.452392	1
40s ribosomal protein s5	contig09080_659_1508	8e-60	Papio anubis	XP_003916321.1	5039.97	3739.6	0.693436	0.846648	0.671118	1
40s ribosomal protein s7	contig68688_0_487	4e-16	Brachionus plicatilis	CAQ37758.1	373.492	668.527	0.496184	0.735166	0.972144	1
40s ribosomal protein s8-like	contig25750_1401_2494	5e-67	Nasonia vitripennis	XP_001604111.1	12948.2	6584.88	0.383411	0.660747	0.401791	1
40s ribosomal protein s9-like	contig07800_0_505	2e-76	Gryllus rubens	ABG01900.1	6695.67	4697.96	0.63777	0.815107	0.564784	1
40s ribosomal protein sa	contig68350_110_2447	2e-40	Callithrix jacchus	ABQ22593.1	7323.96	4210.27	0.443575	0.703555	0.47583	1
60s acidic ribosomal protein p0	contig03208_0_1061	7e-142	Eupoecilia ambiguella	AFD93397.1	6074.39	3405.57	0.505196	0.740984	0.302723	1
60s ribosomal export protein nmd3	contig06415_134_1087	3e-83	Monodelphis domestica	XP_001369441.2	79.6605	86.2933	0.919489	0.964107	0.577624	1
60s ribosomal protein l11	contig22917_0_1567	6e-19	Brachionus rotundiformis	ADN83817.1	8109.59	4506.88	0.389115	0.664613	0.36984	1
60s ribosomal protein l12	contig09186_0_546	8e-25	Saccoglossus kowalevskii	XP_002741477.1	6765.98	5522.94	0.776502	0.892707	0.789551	1
60s ribosomal protein l12	contig59063_0_368	5e-25	Saccoglossus kowalevskii	XP_002741477.1	432.91	341.963	0.709583	0.855451	0.711092	1
60s ribosomal protein l12	contig82637_0_255	4e-47	Brachionus plicatilis	CAQ37748.1	15997.1	11498.7	0.6536	0.823905	0.758874	1
60s ribosomal protein l13a	contig27650_0_951	7e-47	Lycosa singoriensis	ABX75375.1	8402.29	5889.43	0.632599	0.812892	0.642263	1
60s ribosomal protein l14	contig57570_83_1546	4e-30	Sipunculus nudus	ABW90350.1	4824.52	3339.58	0.624243	0.808158	0.692798	1
60s ribosomal protein l15-like	contig11838_0_791	3e-23	Homo sapiens	BAG57142.1	17024.9	9263.54	0.42563	0.690142	0.521413	1
60s ribosomal protein l17	contig63578_1135_1902	2e-59	Daphnia pulex	EFX85184.1	7997.01	4220.21	0.399103	0.671884	0.379531	1
60s ribosomal protein l18	contig17582_1957_3399	2e-24	Saccoglossus kowalevskii	XP_002733428.1	5971.7	3918.59	0.606514	0.79913	0.61768	1
60s ribosomal protein l27a	contig37633_799_1271	2e-31	Strongylocentrotus purpuratus	XP_785313.2	6832.32	6337.14	0.919779	0.964201	0.902891	1
60s ribosomal protein l28	contig23052_0_686	2e-27	Novocrania anomala	ACD65130.1	13711.3	8397.7	0.26598	0.569842	0.614759	1
60s ribosomal protein l39	contig18482_1788_2358	3e-14	Brachionus plicatilis	CAQ37757.1	4002.4	3299.17	0.789443	0.898727	0.73148	1
60s ribosomal protein l44	contig51155_875_1909	2e-39	Hydra magnipapillata	XP_002161180.1	3209.22	2650.02	0.79928	0.903995	0.671457	1
60s ribosomal protein l6	contig19533_0_1533	1e-42	Glycera tridactyla	ADY18390.1	6545.01	4386.2	0.590308	0.790063	0.321022	1
60s ribosomal protein l7	GI1O1XZ01EXILA_15_462	5e-46	Glycera tridactyla	ADY18392.1	3118.58	2730.4	0.872062	0.938885	0.519498	1
60s ribosomal protein l7a	contig40888_3805_4522	3e-19	Xenopus (Silurana) tropicalis	AAH76693.1	12015.6	7855.46	0.257052	0.562168	0.421071	1
60s ribosomal protein l7a	contig53951_0_281	3e-05	Cricetulus griseus	EGV99779.1	3.75391	3.2422	No Test		No Test
60s ribosomal protein l8	contig61871_1_740	1e-20	Trichinella spiralis	XP_003380281.1	7997.57	5176.49	0.556095	0.770921	0.487155	1
60s ribosomal protein l9	contig28423_798_1766	4e-79	Bombus terrestris	XP_003396322.1	3510.96	2526.44	0.667332	0.83118	0.556081	1
actin-like 6a	contig00153_4255_5180	5e-48	Strongylocentrotus purpuratus	XP_003728392.1	35.6614	17.7152	0.660103	0.827573	0.856248	1
Alpha Tubulin	contig51900_12_332	4e-09	Pan paniscus	XP_003804215.1	1.47486	0.216509	No Test		No Test
alpha tubulin	contig06260_21_681	1e-142	Drosophila yakuba	AAR09810.1	286.724	155.573	0.999965	0.999965	0.698024	1
alpha tubulin	contig59081_694_917	2e-22	Lepeophtheirus salmonis	ADD38668.1	66.5996	25.9179	0.380687	0.658435	0.832348	1
alpha tubulin	contig93682_0_197	7e-43	Homo sapiens	AAH33064.1	69310.5	38950.5	0.783792	0.895599	0.718375	1
alpha-tubulin	contig00551_2_459	2e-41	Strongylocentrotus purpuratus	XP_003724856.1	323.199	166.19	0.716775	0.860197	0.552156	1
alpha-tubulin isotype partial	contig27065_0_197	1e-07	Drosophila melanogaster	AAM29636.1	47.5662	12.5536	0.275791	0.578985	0.781217	1
Beta Tubulin	contig31371_212_655	1e-21	Nematostella vectensis	XP_001628022.1	3.70859	1.2144	No Test		No Test
beta tubulin partial	contig61835_0_369	4e-67	Culex pipiens	ADV57680.1	3040.98	1644.4	0.57325	0.780617	0.951507	1
Delta Tubulin	GIDRXAC01DDLV0_44_418	7e-20	Saccoglossus kowalevskii	XP_002735635.1	2.37623	0.347325	No Test		No Test
dna polymerase alpha catalytic subunit	contig24294_1278_3814	2e-76	Strongylocentrotus purpuratus	XP_003728069.1	13.1325	28.8464	0.362103	0.645512	0.929339	1
dna polymerase alpha catalytic subunit	contig28193_310_3490	5e-107	Canis lupus familiaris	XP_537985.3	10.5341	30.4912	0.216186	0.522727	0.846044	1
dna polymerase beta	contig19385_642_2710	6e-74	Nematostella vectensis	XP_001628358.1	5.97002	24.9124	0.0675562	0.29274	0.472954	1
dna polymerase delta subunit 2-like	contig100020_0_382	8e-35	Gallus gallus	XP_003643965.1	53.3877	104.744	0.324113	0.616487	0.875002	1
dna polymerase epsilon catalytic subunit a	contig27857_0_1945	1e-12	Oreochromis niloticus	XP_003451708.1	9.37733	28.1175	0.185415	0.48893	0.802508	1
dna polymerase subunit gamma-1	contig13099_441_1059	8e-58	Gallus gallus	Q92076.1	5.40858	11.2822	No Test		0.986381	1
dna polymerase subunit gamma-1-like	GIDRXAC01DYKXM_19_454	7e-25	Tribolium castaneum	XP_968888.2	17.7417	28.7335	0.559232	0.772	0.77332	1
DNA Polymerase Zeta	GI1O1XZ01EP7CU_15_463	1e-37	Nematostella vectensis	XP_001634119.1	1.5605	5.94938	No Test		No Test
dna polymerase zeta catalytic subunit	contig01783_1224_2408	7e-92	Canis lupus familiaris	XP_539084.3	1.85879	6.96375	No Test		0.642013	1
dna polymerase zeta catalytic subunit	contig02256_15_470	3e-16	Xenopus (Silurana) tropicalis	XP_002936975.1	3.03917	9.99115	No Test		No Test
Gamma Tubulin	contig04410_361_797	1e-07	Schistosoma mansoni	XP_002569932.1	2.12114	0.590167	No Test		No Test
gamma tubulin ring protein	contig11589_1_956	0.0001	Danio rerio	XP_002667047.2	3.65642	1.45462	No Test		0.842778	1
gamma-tubulin complex component 3	contig06636_0_2587	9e-52	Branchiostoma floridae	XP_002593041.1	12.6485	6.16402	0.39963	0.672285	0.904778	1
histone 1	contig32208_239_1252	5e-27	Daphnia pulex	EFX60309.1	188.276	196.894	0.949981	0.977361	0.651886	1
histone 1	contig38267_1063_2049	2e-24	Daphnia pulex	EFX60309.1	101.385	123.294	0.780682	0.894407	0.758027	1
histone h1	contig08331_375_1025	8e-24	Daphnia pulex	EFX60309.1	40.0795	41.7412	0.95359	0.978721	0.614481	1
histone h1	contig18494_946_1997	3e-27	Daphnia pulex	EFX60309.1	482.601	317.005	0.608031	0.799845	0.292724	1
histone h1	contig35509_157_845	5e-14	Daphnia pulex	EFX60309.1	70.8519	52.3729	0.648741	0.820769	0.449224	1
histone h2a	contig00755_2006_2354	1e-33	Nasonia vitripennis	XP_001600014.1	3.02605	17.7085	0.0143538	0.124353	0.187009	1
histone h2a	contig03654_1516_2032	1e-55	Daphnia pulex	EFX87610.1	2.27049	57.2206	9.61831e-06	0.000438765	0.0182723	0.499929
histone h2a	contig07701_0_378	1e-19	Adineta vaga	ACH68793.1	1.76064	11.4316	No Test		0.0937298	1
histone h2a	contig23888_34_960	8e-68	Xenopus (Silurana) tropicalis	XP_002935049.1	818.683	1038.78	0.746121	0.87662	0.846552	1
histone h2a	contig39260_829_1351	2e-64	Acropora formosa	P35061.2	243.145	204.845	0.789501	0.898727	0.740008	1
Histone H2A macro	contig19788_3763_5623	7e-38	Oreochromis niloticus	XP_003451495.1	21.0845	25.4251	0.810287	0.909274	0.624049	1
histone h2a type 1-like	contig12265_530_1237	1e-64	Xenopus laevis	NP_001086775.1	2803.24	2835.08	0.988159	0.994372	0.988486	1
histone h2a type 1-like	contig34004_2741_3299	8e-66	Xenopus laevis	NP_001086775.1	2.53872	36.6526	0.000153828	0.00482099	0.0423632	0.943754
histone h2a type 1-like	contig87961_4_298	3e-51	Gallus gallus	XP_003642635.1	8.38332	30.0874	0.0644009	0.284617	0.360042	1
histone h2a type 1-like	contig94637_39_541	3e-65	Xenoups laevis	NP_001086775.1	4.29094	47.7821	0.000503915	0.0122431	0.06963	1
histone H2A.z	contig14214_810_1519	8e-56	Cavia porcellus	XP_003462309.1	83.8371	97.9345	0.808688	0.908804	0.900908	1
histone h2av	contig21808_7858_8553	1e-54	Ascaris suum	ADY40521.1	238.298	216.523	0.885689	0.945403	0.931594	1
histone h2b	contig01049_10_659	4e-54	Philodina roseola	ACD37587.1	11.7466	50.0625	0.026451	0.182698	0.296422	1
histone h2b	contig12265_0_365	3e-15	Drosophila sechellia	XP_002045193.1	16.2125	34.9343	0.230912	0.538601	0.61477	1
histone h2b	contig31744_0_302	8e-21	Mus musculus	NP_835509.2	16.1739	68.5117	0.0297073	0.197151	0.266648	1
histone h2b	contig34004_1881_2380	2e-55	Philodina roseola	ACD37587.1	10.9916	22.7313	0.269616	0.573535	0.724898	1
histone h2b	contig39260_1620_2182	3e-51	Aedes aegypti	XP_001657158.1	4681.31	4127.66	0.864296	0.934586	0.801604	1
histone h2b	contig42770_416_1047	9e-55	Philodina roseola	ACD37587.1	4.22595	9.72281	No Test		0.741568	1
histone h2b	contig97850_0_281	4e-24	Caetopterus variopedatus	AAC15915.1	58.2839	135.382	0.1907	0.493834	0.597524	1
histone h3	contig90130_0_835	2e-51	Xenopus (Silurana) tropicalis	CAJ81662.1	558.686	539.411	0.962055	0.981824	0.85682	1
histone h3	contig00755_220_741	8e-92	Culex quinquefasciatus	XP_001865500.1	2.62008	7.90515	No Test		0.464581	1
histone h3	contig01649_261_875	3e-91	Culex quinquefasciatus	XP_001865500.1	6.52104	36.0053	0.00820893	0.0865894	0.165964	1
histone h3	contig19103_0_496	4e-88	Amphimedon queenslandica	XP_003384122.1	4.2193	22.2787	0.0128652	0.115073	0.218156	1
histone h3	contig20347_1928_2049	6e-18	Drosophila ananassae	XP_001967894.1	30.8186	5.95977	0.105539	0.363859	No Test
histone h3	contig34004_5_667	3e-91	Culex quinquefasciatus	XP_001865500.1	0.572606	7.21567	No Test		0.0390206	0.893932
histone h3	contig36889_0_494	6e-35	Sarcophilus harrisii	XP_003768750.1	24.9	42.9735	0.40485	0.676369	0.778831	1
histone h3	contig70562_795_1414	5e-72	Amphimedon queenslandica	XP_003384122.1	1550.65	1126.31	0.644572	0.818973	0.659652	1
histone h3	contig92028_8151_8694	1e-91	Culex quinquefasciatus	XP_001865500.1	2.49333	6.06628	No Test		No Test
histone h4	contig19244_0_388	2e-30	Papio anubis	XP_003897243.1	18.1658	72.4601	0.0387285	0.21751	0.32195	1
histone h4	contig25351_905_1278	1e-31	Drosophila willistoni	XP_002075990.1	3993.78	4286.63	0.923324	0.965786	0.951301	1
histone h4	contig59128_411_953	8e-08	Clonorchis sinensis	GAA51884.1	18.7709	19.6163	0.943017	0.974604	0.740878	1
histone partial	contig48814_0_122	4e-18	Miopsalis sp.	AER42415.1	45.6617	171.739	0.0876483	0.335051	0.454374	1
histone type 2	contig19998_1399_1551	7e-12	Pediculus humans corporis	XP_002422654.1	74.887	185.041	0.175644	0.476549	0.598995	1
large subunit ribosomal protein 29	contig17506_167_834	1e-12	Schistosoma mansoni	XP_002577927.1	1974.23	2264.9	0.852259	0.92988	0.880049	1
mitochondrial ribosomal protein l10	contig72102_472_936	0.0004	Mus musculus	EDL16068.1	68.8171	80.8347	0.807688	0.908166	0.83219	1
mitochondrial ribosomal protein l32	contig01871_2448_3244	5e-19	Acromyrmex echinatior	EGI60262.1	73.0293	54.576	0.640494	0.816907	0.580722	1
mitochondrial ribosomal protein s26	contig08261_889_1237	1e-05	Drosophila yakuba	XP_002094927.1	256.417	164.018	0.494006	0.734545	0.38532	1
mitochondrial ribosomal protein s31	contig02816_463_838	4e-10	Meleagris gallopavo	XP_003203345.1	40.4778	37.6929	0.922485	0.965409	0.451596	1
mitochondrial ribosomal protein s6-like	contig05031_4870_5567	8e-07	Daphnia pulex	EFX89934.1	70.2668	81.3254	0.816912	0.912439	0.929097	1
ribosomal protein l13	contig64401_600_1711	3e-62	Daphnia pulex	EFX84971.1	101.399	84.5191	0.787094	0.897393	0.0681129	1
ribosomal protein l15	contig00806_1109_1417	2e-26	Sphaerius sp.	CAJ17283.1	8402.52	7909.12	0.934056	0.970899	0.768679	1
ribosomal protein l18a	contig65664_0_897	1e-84	Brachionus plicatilis	CAQ37750.1	4097.39	2887.65	0.64839	0.820454	0.504768	1
ribosomal protein l19	contig01871_209_1363	2e-44	Drosophila yakuba	XP_002092926.1	5345	3050.26	0.532791	0.75716	0.277564	1
ribosomal protein l21	contig04273_2934_3437	5e-53	Agropecten irradians	AAN05604.1	6508.07	4735.42	0.663664	0.82934	0.623637	1
ribosomal protein l22	contig12792_20_1135	4e-05	Brachionus plicatilis	CAQ37751.1	109.025	123.905	0.857187	0.932013	0.937785	1
ribosomal protein l23	contig00452_315_1179	1e-47	Tribolium castaneum	XP_974360.1	6421.18	6210.89	0.939532	0.973239	0.909902	1
ribosomal protein l23a	contig66153_2769_3902	6e-13	Brachionus plicatilis	CAQ37753.1	19829.9	10049.2	0.0782693	0.317521	0.425956	1
ribosomal protein l23a	contig69827_533_861	3e-20	Heterocephalus glaber	EHB18236.1	9430.05	6886.69	0.647575	0.820225	0.602121	1
ribosomal protein l24	contig06288_94_731	3e-15	Crassostrea gigas	CAD91424.1	7638.06	4210.32	0.392502	0.667014	0.413736	1
ribosomal protein l26	contig41679_1366_2191	4e-53	Arenicola marina	ABW23180.1	4271.92	2908.47	0.605263	0.798111	0.548808	1
ribosomal protein l27	contig22827_62_784	1e-57	Lineus viridis	ABZ04238.1	3896.07	2866.84	0.677664	0.837694	0.674524	1
ribosomal protein l3	contig20684_3092_5233	1e-68	Mycetophagus quadripustulatus	CAJ17225.1	9498.58	5398.33	0.298679	0.597432	0.374602	1
ribosomal protein l30	contig17496_1188_2276	5e-18	Haplopelma schmidti	ACH48212.1	5370.97	3824.24	0.662186	0.828263	0.772791	1
ribosomal protein l31- partial	contig00489_222_1019	1e-05	Saccoglossus kowalevskii	XP_002739355.1	1.89373	6.66542	No Test		No Test
ribosomal protein l32	contig25566_1941_6562	1e-32	Lepidochitona cinerea	ACR24953.1	11347	6645.61	0.476708	0.72441	0.556664	1
ribosomal protein l35a	contig07789_505_787	1e-15	Lineus viridis	ABZ04243.1	4228.26	5521.84	0.704601	0.852653	0.964732	1
ribosomal protein l36	contig02173_3731_4459	5e-22	Prionchulus punctatus	ADK34015.1	4007.29	7033.59	0.405617	0.676862	0.917949	1
ribosomal protein l37	contig26883_359_797	5e-37	Eurythoe complanata	ABW23234.1	8223.66	5802.47	0.660609	0.827743	0.813099	1
ribosomal protein l37a	contig26579_303_1169	4e-33	Brachionus plicatilis	CAQ37755.1	6814.85	3852.91	0.476426	0.724221	0.633878	1
ribosomal protein l4	contig12690_43_581	1e-18	Pomatoschistus minutus	AFI71065.1	8973.42	6851.76	0.763762	0.886554	0.365214	1
ribosomal protein l4	contig25118_1165_1568	2e-10	Saccoglossus kowalevskii	XP_002731171.1	7058.26	3553.06	0.401881	0.67434	0.222112	1
ribosomal protein l4	contig59544_0_116	1e-18	Camponotus floridanus	EFN69295.1	23593.1	19311.8	0.807514	0.908135	0.368428	1
ribosomal protein l4	contig62222_0_158	2e-17	Pediculus humanus corporis	XP_002429847.1	56221.5	20672.9	0.223023	0.528806	0.129949	1
ribosomal protein l4	contig69385_178_710	5e-40	Latrodectus hesperus	ADV40154.1	4688.14	3126.36	0.643858	0.818482	0.310806	1
ribosomal protein l4	contig72714_650_1617	2e-38	Micromenia fodiens	ADD21622.1	301.652	206.281	0.615821	0.803771	0.352236	1
ribosomal protein l5	contig02616_5809_7352	5e-98	Ciona intestinalis	XP_002130156.1	5811.54	4050.28	0.653016	0.823586	0.538196	1
ribosomal protein l5	contig62781_647_2123	3e-30	Schistosoma japonicum	CAX73047.1	55.2096	101.151	0.439072	0.700422	0.940502	1
ribosomal protein l7a	contig53952_0_403	7e-26	Phragmatopoma lapidosa	ADW95788.1	16436.3	9967.66	0.520806	0.74927	0.357076	1
ribosomal protein s12	contig17489_3576_4435	6e-54	Nematostella vectensis	XP_001627930.1	9465.02	6152.72	0.484113	0.729344	0.630365	1
ribosomal protein s13	contig71823_0_1446	6e-61	Cricetulus griseus	EGV92623.1	4949.48	3865.72	0.763416	0.886323	0.851249	1
ribosomal protein s17	contig28051_11_336	1e-14	Arenicola marina	ABW23147.1	9630.75	6400.29	0.555021	0.770362	0.611031	1
ribosomal protein s2	contig20981_0_892	4e-122	Tribolium castaneum	XP_975415.1	7109.22	3878.49	0.429836	0.693661	0.446814	1
ribosomal protein s20	contig22874_1912_2761	1e-33	Brachionus plicatilis	CAQ37761.1	3155.84	2318.23	0.685768	0.84257	0.783714	1
ribosomal protein s26	contig01960_398_1066	6e-25	Suberites domuncula	AAX48902.1	4190.93	4353.35	0.958167	0.980217	0.962045	1
ribosomal protein s27a	contig06643_1318_1619	7e-25	Saccoglossus kowalevskii	XP_002733357.1	21126.9	12853.7	0.509291	0.743311	0.593012	1
ribosomal protein s28	contig11713_538_1138	6e-21	Spadella cephaloptera	CAL69116.1	3934.38	2669.69	0.609197	0.800421	0.764639	1
ribosomal protein s3	contig50377_0_371	2e-33	Meriones unguiculatus	AAD27643.1	2620.73	1862.51	0.635329	0.813962	0.504473	1
ribosomal protein s3a	contig28423_1859_3879	2e-46	Metaseiulus occidentalis	XP_003740510.1	5448.2	3457.33	0.586212	0.788088	0.404231	1
ribosomal protein s6	contig25206_0_1068	8e-57	Paracentrotus lividus	CAD27733.1	6490.62	3783.55	0.537309	0.760014	0.307118	1
ribosomal protein s6 polypeptide 1	contig03004_0_1336	6e-29	Mus musculus	EDL33025.1	59.2377	138.192	0.271102	0.57549	0.892401	1
ribosomal protein s7	contig44303_0_543	7e-43	Daphnia pulex	EFX83703.1	4800.9	4269.42	0.877058	0.941371	0.610521	1
ribosomal protein s9	contig62639_73_613	6e-15	Culex tarsalis	ACJ64217.1	6059.59	5890.3	0.968251	0.984963	0.877654	1
rna polymerase i large subunit	contig06338_227_2818	4e-95	Homo sapiens	AAD09356.1	14.8323	21.9437	0.644757	0.81898	0.662955	1
rna polymerase ii large subunit	contig57573_0_1282	0	Helobdella stagnalis	AAA50227.1	41.6319	62.9413	0.632377	0.812768	0.665727	1
rna polymerase ii largest subunit	contig14746_3_1179	7e-149	Saccoglossus kowalevskii	XP_002730482.1	43.8593	70.0569	0.587558	0.788842	0.703174	1
rna polymerase ii largest subunit	contig25110_0_301	2e-13	Forficula hiromasai	BAJ78664.1	25.1166	58.4634	0.31724	0.61136	0.956522	1
rna polymerase ii largest subunit	contig57504_856_2627	0	Nomadacris japonica	BAJ78659.1	44.1552	61.1124	0.709644	0.855451	0.605402	1
tubulin alpha-1 chain	contig03281_0_865	1e-177	Teleopsis dalmanni	AFM80094.1	53.4766	26.4136	0.417043	0.684656	0.847377	1
tubulin alpha-1 chain	contig85391_0_227	2e-38	Teleopsis thaii	AFM80083.1	571.536	279.807	0.974243	0.987708	0.733879	1
tubulin alpha-1c chain- partial	contig32600_0_583	1e-89	Ornithorhynchus anatinus	XP_001508693.1	4646.75	2387.47	0.831207	0.919712	0.668143	1
tubulin alpha-3 chain-like	contig65842_0_441	3e-68	Drosophila persimilis	XP_002019473.1	20061.7	11591.2	0.657543	0.826302	0.520652	1
tubulin beta	contig29694_747_1061	0.0004	Clonorchis sinensis	GAA38205.2	1378.51	711.496	0.672573	0.834713	0.763118	1
tubulin beta 2	contig01206_0_453	3e-87	Mus musculus	BAB24792.2	2301.32	1229.2	0.981315	0.991062	0.665502	1
tubulin beta-2c chain	contig74172_410_781	2e-51	Strongylocentrotus purpuratus	XP_782388.3	2338.24	1318.53	0.895496	0.950927	0.633169	1
tubulin beta-2c chain	contig89725_0_743	4e-169	Strongylocentrotus purpuratus	P18700.1	7882.15	4354.69	0.948792	0.976835	0.700976	1
tubulin delta chain isoform 1	contig05930_0_300	5e-23	Anolis carolinensis	XP_003227317.1	9.03756	3.07494	No Test		0.521484	1
tubulin epsilon chain	contig34761_484_5671	2e-122	Trochoplax adhaerens	XP_002110016.1	4.84779	2.86249	No Test		0.831507	1
tubulin gamma chain	contig46996_0_566	2e-33	Branchiostoma floridae	XP_002591309.1	12.534	5.30645	0.348618	0.635694	0.878967	1
tubulin gamma-1 chain	contig27171_1923_2285	6e-08	Cavia porcellus	XP_003467044.1	141.203	67.436	0.925379	0.96673	0.655412	1
tubulin gamma-1 chain-like	contig01731_582_1609	2e-99	Saimiri boliviensis	XP_003942802.1	71.5833	36.8264	0.744047	0.87499	0.759196	1

## Sheet: Meiosis
		BLAST					Cuffdiff		edgeR
	Locus	e value	Organism	RefSeq	OP FPKM	CP FPKM	p value	q value	p value	FDR	# A. ricciae Transcripts	e value	A. ricciae Accession
Cell Cycle
APC1A	contig01941_40_2105	2e-38	Otolemur garnettii	XP_003799301.1	8.8601	22.4614	0.269422	0.573535	0.951618	1	1	6e-20	HE704321
APC1A	contig04115_0_993	8e-26	Drosophila erecta	XP_001978089.1	11.1313	32.792	0.201313	0.505827	0.85368	1	-	-	-
APC1B	contig56309_0_387	2e-06	Anolis carolinensis	XP_003227053.1	19.6775	30.3199	0.61021	0.801074	0.639452	1	-	-	-
APC1B	contig89670_1_504	1e-05	Danio rerio	XP_001921168.1	14.4419	28.3849	0.419546	0.68592	0.860467	1	-	-	-
APC2	Apc2_07405_4_2666	6e-106	Megachile rotundata	XP_003704423.1	20.4862	49.6444	0.280684	0.583306	0.937379	1	3	1e-14	HE692490
												1e-15	HE696539
												4e-24	HE701580
APC3	Apc3_14229_0_1577	4e-41	Homo sapiens	BAG61343.1	11.0169	21.9244	0.406284	0.677226	0.877545	1	-	-	-
APC3	contig38793_44_1159	8e-78	Saccoglossus kowalevskii	XP_002739953.1	11.1165	25.6369	0.317497	0.61136	0.972209	1	2	1e-40	HE706672
												5e-07	HE713800
APC4	Apc4_05993_0_319	2e-18	Branchiostoma floridae	XP_002609002.1	123.018	167.969	0.699222	0.849496	0.618522	1	-	-	-
APC4	contig01405_0_768	3e-18	Strongylocentrotus purpuratus	XP_780978.3	9.15445	49.9001	0.0510262	0.251835	0.36151	1	-	-	-
APC5	contig64434_306_2811	4e-16	Sarcophilus harrisii	XP_003761091.1	6.47828	19.1902	No Test		0.779696	1	-	-	-
APC6	contig07064_68_1239	3e-79	Branchiostoma floridae	XP_002603477.1	11.5523	26.0896	0.285283	0.587668	0.905174	1	2	1e-49	HE703708
												4e-05	HE713276
APC7	contig65484_421_1615	1e-34	Metaseiulus occidentalis	XP_003740724.1	22.435	47.1023	0.319311	0.612648	0.942607	1	1	6e-13	HE700745
APC8	Apc8_54505_2_2523	6e-113	Anopheles darlingi	EFR25470.1	21.1791	52.2053	0.277338	0.580284	0.890396	1	3	1e-65	HE691435
												0.0001	HE710747
												9e-05	HE711863
APC10	Apc10_55821_0_179	4e-17	Ostrea edulis	AFA34423.1	217.363	342.853	0.475638	0.723568	0.818562	1	1	8e-12	HE699060
APC11	Apc11_29489_248_620	9e-41	Acromyrmex echinatior	EGI59144.1	417.746	395.182	0.907183	0.956628	0.964443	1	-	-	-
APC13	Apc13_68973_0_220	4e-11	Ciona intestinalis	XP_002127489.1	468.499	570.407	0.758083	0.883816	0.841451	1	-	-	-
CDC20A	Cdc20_52295_13561_565_2036	9e-70	Mus musculus	NP_075712.2	2.10379	38.8514	1.94e-05	0.000819923	0.0257002	0.64876	-	-	-
CDC20B	contig64413_2285_3529	1e-104	Saccoglossus kowalevskii	XP_002742040.1	15.5038	25.4228	0.528173	0.754124	0.814232	1	-	-	-
CDC20C	contig10740_0_1796	3e-144	Otolemur garnettii	XP_003801258.1	126.753	140.411	0.90232	0.954392	0.520809	1	2	5e-64	HE700488
												3e-34	HE709539
CDC20D	contig08978_0_1528	2e-159	Xenopus (Silurana) tropicalis	NP_001120001.1	60.7342	97.8889	0.560098	0.772799	0.796192	1	5	5e-68	HE689173
												1e-77	HE699546
												1e-43	HE704162
												1e-47	HE709134
												2e-36	HE712543
CDC25A	contig15949_280_1054	7e-55	Nematostella vectensis	XP_001631904.1	1.60469	0.873008	No Test		No Test		1	4e-12	HE692653
CDC25B	Cdc25_52665_2120_2815	4e-25	Nematostella vectensis	XP_001631904.1	0.446524	1.23329	No Test		No Test		-	-	-
CDC25C	Cdc25_57235_201_2530	2e-36	Culex quinquefasciatus	XP_001843202.1	8.89851	13.4145	No Test		0.738745	1	3	1e-30	HE698230
												9e-37	HE701927
												3e-48	HE703602
CDC25E	Cdc25_62020_0_397	2e-33	Patella vulgata	CAA62007.1	21.6887	32.4024	0.576758	0.78224	0.830193	1	-	-	-
CDK1	Cdk1_14570_0_529	6e-93	Halocynthia roretzi	BAC98412.1	219.209	495.011	0.245712	0.551654	0.694408	1	1	8e-49	HE688748
CDK2	Cdk2_12169_GHICQ5101D0ZHS_09201_1_958	2e-153	Anolis carolinensis	XP_003223288.1	17.3535	19.8395	0.829168	0.918577	0.895761	1	-	-	-
CDK4/6	Cdk4_41200_0_486	7e-43	Saccoglossus kowalevskii	XP_002741831.1	37.0947	67.2407	0.365265	0.647285	0.879411	1	-	-	-
CDK4/6	Cdk6_46326_362_1002	5e-38	Anolis carolinensis	XP_003222154.1	28.2328	47.4691	0.421661	0.687295	0.930604	1	-	-	-
CDK5	Cdk5_37585_0_5261	4e-76	Strongylocentrotus purpuratus	XP_796071.3	4.13261	6.77011	No Test		0.829925	1	-	-	-
CDK5	Cdk5_37585_5962_6935	9e-09	Branchiostoma floridae	XP_002586003.1	178.69	224.485	0.7401	0.873039	0.706843	1	-	-	-
CDK5	contig68725_358_1312	2e-144	Culex quinquefasciatus	XP_001841735.1	17.2466	35.6516	0.263373	0.566957	0.695626	1	1	1e-73	HE706993
CDK7	Cdk7_36844_0_1011	4e-113	Ixodes scapularis	XP_002411324.1	35.7581	64.9062	0.352871	0.639073	0.843438	1	-	-	-
CDK8	Cdk8_09422_0_2354	0	Pediculus humanus corporis	XP_002427141.1	28.9271	46.0758	0.494355	0.734545	0.773388	1	2	4e-50	HE698154
												1e-137	HE704084
CDK9	contig00563_1367_2162	8e-118	Branchiostoma floridae	XP_002593736.1	44.7025	67.9053	0.586537	0.788265	0.797575	1	2	3e-32	HE689368
												4e-81	HE690252
CDK10	contig52470_1537_2973	4e-171	Schistosoma japonicum	CAX74152.1	9.71541	21.8931	0.269501	0.573535	0.858894	1	-	-	-
CKSA	Cks_03779_0_376	4e-25	Camponotus floridanus	EFN70492.1	133.949	132.023	0.982108	0.991362	0.985413	1	1	1e-19	HE715488
CKSB	Cks_47152_0_481	2e-35	Ciona intestinalis	XP_002127051.1	716.644	932.761	0.70836	0.85498	0.716034	1	1	2e-24	HE708246
CKSC	Cks_04440_0_385	5e-36	Ixodes scapularis	XP_002412359.1	454.057	552.771	0.760831	0.884915	0.894758	1	1	6e-33	HE711732
CYCA	CycA_43937_0_715	4e-87	Meleagris gallopavo	XP_003205753.1	412.577	806.584	0.434721	0.697044	0.979033	1	3	6e-38	HE690372
												8e-06	HE710129
												1e-26	HE713907
CYCB2	contig12558_0_1372	1e-41	Rana japonica	BAA32562.1	28.8097	84.7507	0.109251	0.371028	0.497552	1	2	1e-17	HE702299
												1e-17	HE713874
CYCB3	CycB_41973_0_1241	1e-79	Drosophila grimshawi	XP_001994424.1	72.8295	75.6453	0.963654	0.982495	0.436698	1	3	1e-39	HE689480
												6e-37	HE690999
												0.0002	HE690719
CYCD1	contig23041_605_1231	1e-56	Pongo abelii	XP_002822829.1	2.06942	2.16246	No Test		No Test		-	-	-
CYCD2	contig46459_58_527	1e-24	Hydra magnipapillata	XP_002156088.1	2.26657	1.66601	No Test		No Test		-	-	-
CYCE1	CycE_06964_12243_323_1909	6e-66	Nematostella vectensis	XP_001626020.1	15.8259	33.7852	0.372741	0.652425	0.909601	1	1	3e-32	HE690019
CYCE2	contig34039_346_2253	6e-55	Saccoglossus kowalevskii	XP_002735304.1	8.28276	12.5752	No Test		0.8124	1	2	3e-14	HE697630
												3e-08	HE698094
PLK1	contig20204_0_1809	3e-180	Danio rerio	AAT68070.1	263.473	421.687	0.680397	0.839084	0.718802	1	3	3e-31	HE692168
												1e-60	HE699568
												1e-46	HE715858
PLK4	Plk4_53607_01312_0_2632	4e-127	Mus musculus	BAB24759.1	38.9774	54.1783	0.70955	0.855451	0.605866	1	1	5e-34	HE715485
WEE1	Wee1_54388_1305_4494	1e-108	Halocynthia roretzi	AEA50894.1	56.9788	125.322	0.398289	0.671381	0.913824	1	4	2e-19	HE688291
												1e-35	HE692520
												2e-22	HE694058
												5e-18	HE697971
Recombination
ERCC4	Ercc4_09134_55891_0_2803	0	Loxodonta africana	XP_003417763.1	3.8295	10.5216	No Test		0.872188	1	2	5e-26	HE692000
												1e-35	HE700951
HOP2	Hop2_64755_5_780	6e-24	Sus scrofa	XP_003131445.2	117.224	169.299	0.563516	0.774904	0.940915	1	-	-	-
MER3	Mer3_15899_66844_8_887	2e-55	Xenopus (Silurana) tropicalis	NP_001072383.3	0.546934	4.89047	No Test		No Test		-	-	-
MLH1	Mlh1_03776_17_1931	4e-157	Ciona intestinalis	XP_002122535.1	6.45004	15.7869	No Test		0.932359	1	3	5e-15	HE695748
												7e-11	HE698299
												3e-14	HE714326
MLH3	Mlh3_01044_11598_1063_1223	0.006	Tetraodon nigroviridis	CAF89461.1	10.3496	36.1015	0.140795	0.427219	No Test		-	-	-
MLH3	Mlh3_01044_11598_2875_3461	1e-22	Daphnia pulex	EFX74534.1	1.23655	10.185	No Test		No Test		-	-	-
MND1	Mnd1_GHICQ5101AQ28X_70290_0_613	1e-48	Amblyomma maculatum	AEO35183.1	26.0641	60.9458	0.218509	0.525355	0.680779	1	-	-	-
MRE11	Mre11_53282_11187_0_1724	6e-175	Rattus norvegicus	EDL78461.1	10.2533	26.4607	0.26369	0.567392	0.921037	1	4	7e-50	HE687790
												8e-31	HE698687
												1e-09	HE710230
												3e-08	HE712110
MSH2	Msh2_55974_27087_55975_925_2258	1e-60	Homo sapiens	AAB59566.1	9.38376	46.7857	0.0598455	0.273878	0.454043	1	-	-	-
MSH2	Msh2_55974_27087_55975_2315_5610	0	Xenopus laevis	AAH89046.1	15.8612	48.4134	0.25036	0.555311	0.782099	1	4	4e-31	HE693675
												3e-95	HE701993
												9e-48	HE702089
												1e-24	HE706548
MSH4	Msh4_14882_1616_1740	0.033	Strongylocentrotus purpuratus	XP_780878.3	5.02336	228.272	0.00285179	0.0434732	No Test		1		HE698823
MSH4	Msh4_14882_2069_2319	2e-12	Nematostella vectensis	XP_001627391.1	1.42996	9.38839	No Test		No Test		-	-	-
MSH4	Msh4_14882_2597_2760	0.001	Daphnia pulex	EFX81651.1	1.27083	23.8436	0.123389	0.397505	No Test		-	-	-
MSH5	Msh5_03170_60578_392_940	1e-21	Branchiostoma floridae	XP_002601387.1	0.587129	1.63511	No Test		No Test		-	-	-
MSH5	Msh5_03170_60578_1117_1500	0.0003	Ailuropoda melanoleuca	XP_002930058.1	1.87703	0.780237	No Test		No Test		-	-	-
MSH5	Msh5_03170_60578_1749_2020	2e-19	Acromyrmex echinatior	EGI66859.1	2.20467	1.37441	No Test		No Test		-	-	-
MSH6	contig56238_1617_5540	0	Xenopus laevis	NP_001089247.1	30.4451	62.7689	0.425446	0.689992	0.89817	1	6	5e-121	HE691175
												2e-13	HE695328
												1e-15	HE695844
												2e-13	HE708627
												3e-32	HE714442
												4e-10	HE708559
MUS81	Mus81_58445_6_3617	4e-71	Xenopus (Silurana) tropicalis	NP_001011004.1	4.03362	12.3898	No Test		0.75498	1	2	4e-53	HE691041
												2e-16	HE714474
NBS1	contig86381_0_468	2e-27	Anolis carolinensis	XP_003219609.1	5.55073	27.4178	0.0440479	0.232993	0.371625	1	-	-	-
PMS2	Pms2_18906_13331_8_4349	2e-102	Branchiostoma floridae	XP_002595433.1	5.55984	16.3539	No Test		0.812186	1	2	9e-34	HE714190
												3e-20	HE714451
RAD50	Rad50_38627_0_4207	1e-178	Taeniopygia guttata	XP_002188800.1	2.71053	11.6672	No Test		0.549899	1	5	2e-23	HE690350
												5e-23	HE691972
												1e-17	HE696032
												5e-24	HE696686
												5e-14	HE713213
RAD51	Rad51_06047_0_1043	6e-139	Anolis carolinensis	XP_003224823.1	42.5101	54.5644	0.721445	0.862547	0.754005	1	1	2e-12	HE705519
RAD51B	contig64340_475_2590	2e-50	Pan troglodytes	XP_003314455.1	3.49347	11.196	No Test		0.552953	1	1	1e-06	HE713986
RAD51C	contig30862_469_1031	5e-24	Danio rerio	NP_001006101.1	6.16201	7.6667	No Test		0.758265	1	-	-	-
RAD51D	Rad51D_20728_0_815	2e-23	Ixodes scapularis	XP_002405692.1	6.17777	12.4796	No Test		0.82111	1	-	-	-
RAD54	Rad54_71183_0_2920	0	Canis lupis familiaris	XP_532592.3	12.0547	25.8863	0.361089	0.6447	0.948734	1	2	7e-36	HE698635
												4e-24	HE715699
RECQ1	RecQ1_60412_70168_45815_177_662	2e-68	Monodelphis domestica	XP_001365384.2	11.7386	29.7464	0.256578	0.561892	0.874015	1	2	5e-21	HE688420
												2e-16	HE708594
RECQ1	RecQ1_60412_70168_45815_742_2016	1e-109	Strongylocentrotus purpuratus	XP_786769.3	11.8374	19.6602	No Test		0.757277	1	3	2e-09	HE688567
												1e-42	HE707253
												5e-10	HE711814
RECQ2B	RecQ2_06004_75271_58387_58385_657_3100	7e-105	Apis florea	XP_003689771.1	4.53212	14.2297	No Test		0.779304	1	3	2e-19	HE711782
												4e-29	HE712477
												3e-22	HE715412
RECQ2B	RecQ2_06004_75271_58387_58385_3627_5171	1e-46	Bombus impatiens	XP_003491281.1	6.0457	12.6963	No Test		0.915907	1	3	9e-15	HE697826
												2e-27	HE700647
												3e-25	HE710304
RECQ4	RecQ4_25849_59207_56424_328_3067	7e-149	Apis florea	XP_003693771.1	4.6416	11.4603	No Test		0.950697	1	-	-	-
RECQ5	RecQ5_14104_28379_1432_3220	5e-126	Branchiostoma floridae	XP_002598335.1	5.9837	15.3334	No Test		0.92431	1	1	7e-103	HE688642
SPO11	Spo11_13692_160_477	3e-08	Cricetulus griseus	XP_003501494.1	1.78131	27.7968	0.0151728	0.128642	No Test		-	-	-
SPO11	Spo11_13692_537_1207	8e-20	Otolemur garnettii	XP_003787769.1	0.433716	4.97567	No Test		No Test		-	-	-
XRCC2	contig06063_420_870	8e-07	Saccoglossus kowalevskii	XP_002733158.1	4.33107	2.1826	No Test		No Test		-	-	-
Chromosome Structure and Interaction
AGO A	Ago_13741_04918_0_3000	0	Branchiostoma floridae	XP_002590043.1	51.4858	56.3693	0.917557	0.962906	0.466374	1	19	5e-23	HE688324
												5e-13	HE689326
												2e-101	HE689548
												5e-38	HE690111
												8e-152	HE690392
												1e-50	HE692056
												4e-27	HE692866
												3e-43	HE695815
												0.0001	HE700197
												4e-53	HE701042
												9e-124	HE702651
												4e-69	HE707216
												2e-33	HE707423
												1e-28	HE707670
												5e-37	HE709475
												3e-42	HE710368
												2e-46	HE711293
												5e-25	HE714692
												2e-77	HE715707
AGO B1	contig03616_781_2882	9e-78	Daphnia pulex	EFX88214.1	9.15526	52.8201	0.0392374	0.219067	0.362141	1	2	9e-18	HE695047
												9e-11	HE696419
AGO B2	contig19912_2212_6437	3e-126	Echinococcus multilocularis	CBL30927.1	52.02	155.244	0.240736	0.547031	0.794235	1	3	3e-10	HE694241
												3e-55	HE699923
												1e-19	HE715294
AUR A	contig07557_999_3236	4e-145	Xenopus laevis	CAA78914.1	80.5625	189.045	0.285925	0.588092	0.86184	1	2	2e-56	HE695500
												2e-60	HE704358
AUR B	Aur_11601_61721_182_1483	2e-131	Canis lupis familiaris	XP_543064.2	213.339	220.384	0.960356	0.981342	0.910907	1	-	-	-
AUR C	contig58414_196_1471	1e-80	Acromyrmex echinatior	EGI67252.1	8.38668	40.6138	0.0219382	0.163459	0.304312	1	-	-	-
MCM2	Mcm2_08443_0_977	2e-167	Homo sapiens	AAH00300.2	102.997	158.807	0.620149	0.806327	0.687196	1	1	5e-114	HE713818
MCM2	Mcm2_73584_5_3053	1e-142	Patiria pectinifera	BAH83664.1	99.2693	131.969	0.746335	0.876746	0.591229	1	-	-	-
MCM3	Mcm3_57415_526_3158	0	Xenopus (Silurana) tropicalis	AAI66313.1	102.256	158.158	0.639187	0.816056	0.694871	1	3	3e-29	HE688546
												2e-90	HE689616
												9e-31	HE697876
MCM4	Mcm4_61203_529_2906	0	Xenopus laevis	AAA91232.1	134.521	207.079	0.640879	0.817097	0.707389	1	6	2e-45	HE693357
												1e-40	HE696986
												2e-25	HE699145
												4e-25	HE706965
												9e-47	HE710071
												6e-27	HE716398
MCM5	Mcm5_62263_01767_0_2714	0	Strongylocentrotus purpuratus	XP_801948.1	102.234	154.944	0.636437	0.814453	0.704844	1	2	3e-153	HE704263
												1e-58	HE713920
MCM6	Mcm6_58654_0_2552	0	Xenopus (Silurana) tropicalis	AAI23992.1	73.2408	133.018	0.51685	0.747081	0.816451	1	4	2e-25	HE698572
												7e-33	HE698666
												1e-94	HE699419
												1e-20	HE708150
MCM7A	Mcm7_20757_13775_83740_14834_0_2149	0	Patiria pectinifera	BAH83665.1	63.5591	93.5728	0.645342	0.819294	0.709145	1	2	4e-120	HE689618
												2e-33	HE708092
MCM7B	Mcm7_58741_67122_0_2288	0	Patiria pectinifera	BAH83665.1	196.577	207.909	0.947001	0.976223	0.530638	1	4	3e-18	HE688337
												0	HE699703
												1e-97	HE703371
												5e-46	HE714404
MCM8	contig22079_264_3359	1e-159	Saccoglossus kowalevskii	XP_002739234.1	4.52333	11.257	No Test		0.951247	1	-	-	-
MCM9	contig15894_2_1073	7e-100	Branchiostoma floridae	XP_002603732.1	3.08262	10.6664	No Test		0.609932	1	2	5e-54	HE689359
												3e-21	HE713525
PDS5	Pds5_06080_00786_01391_577_6733	2e-104	Daphnia pulex	EFX74316.1	6.73748	21.2896	0.183484	0.487072	0.776419	1	-	-	-
PIWI A	PIWI_04051_50_3633	0	Nematostella vectensis	XP_001626127.1	82.2287	143.62	0.539832	0.76136	0.775871	1	3	2e-37	HE697140
												9e-115	HE700160
												4e-18	HE708645
PIWI B1	contig09593_833_3845	2e-116	Gallus gallus	NP_001092322.1	13.429	34.0264	0.272311	0.576541	0.908576	1	-	-	-
PIWI B2	PIWI_05287_08728_0_3985	0	Ephydatia fluviatilis	BAJ07610.1	36.4465	67.633	0.567794	0.777175	0.818843	1	3	6e-80	HE689065
												5e-15	HE694864
												8e-16	HE708795
PIWI C1	contig28287_1984_4560	3e-166	Strongylocentrotus purpuratus	AAG42534.1	139.231	96.5589	0.668978	0.832148	0.278782	1	3	1e-13	HE691570
												2e-18	HE697965
												2e-24	HE709862
RAD21	Rad21_68215_51_870	6e-55	Metaseiulus occidentalis	XP_003741845.1	27.1501	46.3287	0.518834	0.748174	0.761885	1	2	3e-44	HE694859
												8e-46	HE702501
RAD21	Rad21_02274_0_1376	1e-21	Ixodes scapularis	XP_002412413.1	26.386	44.5676	0.528195	0.754124	0.75019	1	2	2e-05	HE689658
												1e-06	HE706228
SA	SA_12249_66439_1008_4778	0	Daphnia pulex	EFX88812.1	22.0848	44.2725	0.431766	0.695106	0.865159	1	6	0.0007	HE695716
												9e-68	HE704050
												4e-19	HE708633
												2e-35	HE708862
												5e-151	HE714004
												1e-45	HE714839
SCC2	Scc2_06734_00828_61549_48_5068	0	Tribolium castaneum	XP_971316.2	3.41104	13.7066	No Test		0.598876	1	7	4e-30	HE688761
												3e-26	HE698171
												2e-10	HE698724
												1e-38	HE700017
												7e-18	HE703330
												5e-13	HE708548
												1e-17	HE715525
SCC4	Scc4_09491_44791_68_1087	3e-31	Xenopus laevis	NP_001124425.1	8.20097	17.1563	No Test		0.901504	1	1	2e-14	HE688807
SCC4	Scc4_09491_44791_1144_2672	2e-39	Strongylocentrotus purpuratus	XP_784063.2	12.6176	21.928	0.498833	0.73644	0.778864	1	-	-	-
SMC1	Smc1_GHICQ5101DMJC3_55842_23349_16_5134	0	Saccoglossus kowalevskii	XP_002735243.1	16.0725	45.5203	0.245595	0.551641	0.856716	1	6	1e-69	HE689804
												2e-21	HE692510
												1e-17	HE692799
												5e-35	HE695182
												0	HE701582
												1e-09	HE715234
SMC2	Smc2_03530_17818_2646_6392	2e-125	Homo sapiens	EAW58974.1	15.1978	35.5013	0.320989	0.613683	0.992349	1	3	8e-32	HE694704
												7e-29	HE703381
												1e-24	HE714781
SMC2	Smc2_03530_17818_0_1643	5e-150	Branchiostoma floridae	XP_002600403.1	10.7313	31.6603	0.204435	0.509834	0.837118	1	1	2e-25	HE710980
SMC3A	Smc3_38867_00963_1_3181	0	Amblyomma maculatum	AEO32121.1	21.5224	53.1274	0.314317	0.609163	0.96428	1	4	3e-51	HE689833
												4e-61	HE693219
												6e-26	HE698664
												4e-54	HE699416
SMC3A	Smc3_38867_00963_3317_3591	6e-08	Culex quinquefasciatus	XP_001869924.1	6.60982	18.5349	No Test		No Test		-	-	-
SMC3B	Smc3_45222_401_1111	6e-104	Mus musculus	BAB24167.1	28.8025	55.1099	0.433697	0.696305	0.844578	1	2	9e-91	HE690171
												1e-89	HE709309
SMC4	Smc4_44073_206_5482	0	Microtus arvalis	CAC09583.1	11.828	33.0371	0.245432	0.551498	0.862024	1	2	8e-76	HE700256
												4e-21	HE714281
SMC5	Smc5_26221_447_5354	2e-178	Oreochromis niloticus	XP_003448189.1	11.359	30.2401	0.159782	0.453493	0.849986	1	2	3e-53	HE703681
												3e-18	HE715944
SMC6A	Smc6_71785_55035_482_1884	2e-70	Xenopus laevis	BAC56937.1	5.60738	16.9781	No Test		0.797131	1	1	3e-08	HE714299
SMC6B	Smc6_71066_21600_15295_1_3689	1e-115	Sarcophilus harrisii	XP_003758876.1	7.54289	26.372	0.146642	0.436109	0.691823	1	3	5e-26	HE689712
												6e-13	HE691594
												3e-11	HE697732
TIMB	Tim_07365_53824_10775_23367_1_1067	4e-41	Nematostella vectensis	XP_001641000.1	6.53561	24.9932	0.107677	0.368501	0.613017	1	1	0.0004	HE687965
TIMB	Tim_07365_53824_10775_23367_1137_4505	3e-65	Strongylocentrotus purpuratus	XP_784350.3	9.40404	39.3234	0.107549	0.368389	0.568219	1	2	7e-31	HE691669
												6e-08	HE713370

## Sheet: Histones
		BLAST					Cuffdiff		edgeR
	Locus	e value	Organism	RefSeq	OP FPKM	CP FPKM	p value	q value	p value	FDR
Histone H1	contig32208_239_1252	5e-27	Daphnia pulex	EFX60309.1	188.276	196.894	0.949981	0.977361	0.651886	1
Histone H1	contig38267_1063_2049	2e-24	Daphnia pulex	EFX60309.1	101.385	123.294	0.780682	0.894407	0.758027	1
Histone H1	contig08331_375_1025	8e-24	Daphnia pulex	EFX60309.1	40.0795	41.7412	0.95359	0.978721	0.614481	1
Histone H1	contig18494_946_1997	3e-27	Daphnia pulex	EFX60309.1	482.601	317.005	0.608031	0.799845	0.292724	1
Histone H1	contig35509_157_845	4e-14	Daphnia pulex	EFX60309.1	70.8519	52.3729	0.648741	0.820769	0.449224	1
Histone H2b	contig01049_10_659	4e-54	Philodina roseola	ACD37587.1	11.7466	50.0625	0.026451	0.182698	0.296422	1
Histone H2b	contig12265_0_365	3e-15	Drosophila sechellia	XP_002045193.1	16.2125	34.9343	0.230912	0.538601	0.61477	1
Histone H2b	contig21251_2_320	8e-20	Caenorhabditis brenneri	EGT58318.1	16.9439	43.3202	0.146375	0.435649	0.457574	1
Histone H2b	contig31744_0_302	8e-21	Mus musculus	NP_835509.2	16.1739	68.5117	0.0297073	0.197151	0.266648	1
Histone H2b	contig34004_1881_2380	2e-55	Philodina roseola	ACD37587.1	10.9916	22.7313	0.269616	0.573535	0.724898	1
Histone H2b	contig39260_1620_2182	1e-47	Philodina roseola	ACF75502.1	4681.31	4127.66	0.864296	0.934586	0.801604	1
Histone H2b	contig42770_416_1047	9e-55	Philodina roseola	ACD37587.1	4.22595	9.72281	No Test		0.741568	1
Histone H2b	contig97850_0_281	4e-24	Chaetopterus veriopedatus	AAC15915.1	58.2839	135.382	0.1907	0.493834	0.597524	1
Histone H3	contig90130_0_835	2e-51	Xenopus (Silurana) tropicalis	CAJ81662.1	558.686	539.411	0.962055	0.981824	0.85682	1
Histone H3	contig00755_220_741	8e-92	Culex quinquefasciatus	XP_001865500.1	2.62008	7.90515	No Test		0.464581	1
Histone H3	contig01649_261_875	3e-91	Culex quinquefasciatus	XP_001865500.1	6.52104	36.0053	0.00820893	0.0865894	0.165964	1
Histone H3	contig19103_0_496	4e-88	Amphimedon queenslandica	XP_003384122.1	4.2193	22.2787	0.0128652	0.115073	0.218156	1
Histone H3	contig20347_1928_2049	6e-18	Drosophila ananassae	XP_001967894.1	30.8186	5.95977	0.105539	0.363859	No Test
Histone H3	contig34004_5_667	3e-91	Culex quinquefasciatus	XP_001865500.1	0.572606	7.21567	No Test		0.0390206	0.893932
Histone H3	contig36889_0_494	6e-35	Sarcophilus harrisii	XP_003768750.1	24.9	42.9735	0.40485	0.676369	0.778831	1
Histone H3	contig70562_795_1414	5e-72	Amphimedon queenslandica	XP_003384122.1	1550.65	1126.31	0.644572	0.818973	0.659652	1
Histone H3	contig92028_8151_8694	1e-91	Culex quinquefasciatus	XP_001865500.1	2.49333	6.06628	No Test		No Test
Histone H3	contig19998_1399_1551	7e-12	Pediculus humanus corporis	XP_002422654.1	74.887	185.041	0.175644	0.476549	0.598995	1
Histone H3	contig54207_1321_2333	9e-15	Ascaris suum	ADY48253.1	82.7917	72.5741	0.833371	0.920632	0.713578	1
Histone H4	contig19244_0_388	2e-30	Tetraodon nigroviridis	CAF87814.1	18.1658	72.4601	0.0387285	0.21751	0.32195	1
Histone H4	contig25351_905_1278	1e-31	Drosophila willistoni	XP_002075990.1	3993.78	4286.63	0.923324	0.965786	0.951301	1
Histone H4	contig34004:4252-4569	1e-46	Hydra magnipapillata	XP_002169072.1	1.06909	2.93463	No Test		No Test
Histone H4	contig42770:2134-2532	4e-49	Heterocephalus glaber	EHB12217.1	6.86275	28.4946	0.0665118	0.290186	0.474644	1
Histone H4	contig05375:2579-3063	1e-48	Heterocephalus glaber	EHB12217.1	5.73329	13.5564	No Test		0.796746	1
Histone H4	contig43296:236-788	4e-49	Equus caballus	XP_001498098.2	348.909	311.606	0.860752	0.933119	0.765021	1
Histone H4	contig48813:198-423	4e-12	Equus caballus	XP_001498098.2	1.31851	21.9812	0.00299732	0.044707	No Test
Histone H4	contig59250:994-1569	4e-48	Heterocephalus glaber	EHB12217.1	654.4	611.996	0.92091	0.964617	0.898713	1
Histone H4	contig69055:0-161	2e-12	Equus caballus	XP_001498098.2	5.95342	37.9041	0.0370624	0.212036	No Test

## Sheet: Dormancy
		BLAST					Cuffdiff		edgeR
	Locus	e value	Organism	RefSeq	OP FPKM	CP FPKM	p value	q value	p value	FDR	# A. ricciae Transcripts	e value	A. ricciae Accession
Aquaporin 3	GHICQ5101EAH2Z_58_300	3e-13	Tetraodon nigroviridis	CAF99586.1	2.14141	45.5085	0.000105966	0.00357995	0.0231016	0.602488	-	-	-
Aquaporin 3	contig16774_0_790	2e-50	Tetraodon nigroviridis	CAF99586.1	3.27363	7.22023	No Test		0.548066	1	1	8e-13	HE702116
Aquaporin 3	contig52688_1411_2768	6e-52	Protopterus annectens	BAI48050.1	7.96575	28.3291	0.0499061	0.248433	0.314989	1	1	2e-13	HE690663
Aquaporin 4	contig62955_502_1578	1e-28	Tribolium castaneum	XP_972862.1	29.5222	34.96	0.806009	0.907491	0.705081	1	-	-	-
Aquaporin 4	contig24219_0_855	8e-23	Takifugu obscurus	BAL44699.1	110.344	110.7	0.996009	0.998157	0.748972	1	-	-	-
Aquaporin 9	contig46882_15_156	0.2	Danio rerio	NP_001028268.1	0.238658	102.325	0.575775	0.781827	No Test		-	-	-
Aquaporin 10	contig13410_68_659	3e-40	Xenopus laevis	AAM81580.1	28.3921	24.6357	0.823763	0.91612	0.891005	1	1	2e-35	HE703074
Cathepsin B	contig61641_242_1153	6e-107	Anopheles gambiae	XP_313835.5	1824.85	2000.04	0.907713	0.957004	0.749032	1	3	2e-128	HE689413
												4e-33	HE707957
												8e-85	HE714597
Cathepsin B	contig57494_89_1406	2e-109	Daphnia pulex	EFX63703.1	634.146	1264.68	0.366826	0.64869	0.780221	1	1	4e-40	HE692825
Cathepsin C	contig59048_4384_5351	6e-94	Strongylocentrotus purpuratus	XP_001201161.2	211.635	186.781	0.860364	0.932968	0.555839	1	-	-	-
Cathepsin C	contig62500_0_1037	4e-55	Daphnia pulex	EFX87434.1	1012.66	997.786	0.985472	0.992912	0.568743	1	-	-	-
Cathepsin C	contig69342_2_900	3e-84	Homo sapiens	EAW59363.1	1177.06	1200.17	0.980276	0.990716	0.600718	1	-	-	-
Cathepsin D	contig05951_10_1176	2e-65	Pinctada maxima	AEI58896.1	226.321	401.919	0.399778	0.672347	0.743365	1	4	1e-96	HE689272
												8e-70	HE701058
												9e-30	HE705608
												2e-12	HE712513
Cathepsin L	contig20701_262_1582	8e-41	Mesocricetus auratus	AAO33585.1	17.2004	32.1374	0.360701	0.644484	0.914638	1	-	-	-
Cathepsin L	contig24392_0_312	2e-25	Tenebrio molitor	AAP94046.1	2.55113	993.62	2.24487e-13	6.32297e-11	4.16e-05	0.00341768	-	-	-
Cathepsin L	contig26220_552_1285	2e-24	Hippoglossus hippoglossus	ABJ99858.1	0.482143	16.5977	9.48009e-07	5.42875e-05	0.0073434	0.239628	-	-	-
Cathepsin L	contig27374_632_1844	9e-73	Taeniopygia guttata	XP_002191976.1	1.43337	180.938	2.60822e-11	3.89994e-09	0.000547706	0.0261706	2	8e-30	HE694015
												2e-12	HE697063
Cathepsin L	contig34400_499_2026	5e-85	Litopenaeus vannamei	CAA68066.1	521.088	1514.32	0.207571	0.512952	0.615578	1	8	1e-27	HE689412
												2e-29	HE694694
												1e-49	HE705090
												4e-83	HE708988
												2e-87	HE709018
												1e-94	HE710233
												1e-32	HE710320
												2e-63	HE714784
Cathepsin L	contig60670_5482_6755	7e-88	Metaseiulus occidentalis	XP_003743781.1	855.44	1918.97	0.281541	0.583883	0.587386	1	6	1e-77	HE688827
												9e-82	HE690181
												7e-35	HE705142
												3e-55	HE707485
												7e-10	HE714467
												1e-55	HE714693
Cathepsin L	contig64029_1913_2332	9e-16	Pinctada fucata	ADC52431.1	558.623	1083.33	0.346356	0.634151	0.781406	1	-	-	-
Cathepsin L	contig64127_740_3834	1e-21	Saccoglossus kowalevskii	XP_002732424.1	0.356071	62.2113	4.57881e-10	5.13484e-08	0.000518458	0.0250253	2	4e-21	HE695273
												5e-41	HE714481
Cathepsin L	contig67561_14_643	5e-17	Lepeophtheirus salmonis	ADM53740.1	405.957	616.276	0.547731	0.766121	0.968671	1	-	-	-
Cathepsin L	contig72638_0_627	2e-69	Reishia clavigera	AET43955.1	3385.08	3957.98	0.834566	0.921072	0.988682	1	12	8e-52	HE688029
												1e-79	HE689101
												1e-26	HE694844
												1e-37	HE695322
												6e-29	HE696013
												6e-51	HE697685
												1e-88	HE702846
												1e-06	HE705396
												3e-82	HE709038
												1e-100	HE709050
												1e-06	HE713141
												5e-39	HE715264
Cathepsin L	contig07062_0_725	1e-58	Pinctada fucata	ADC52431.1	611.559	873.542	0.6079	0.799845	0.966515	1	11	3e-31	HE693978
												1e-13	HE695039
												6e-42	HE705111
												2e-15	HE706773
												4e-08	HE708755
												4e-25	HE710575
												4e-25	HE711519
												1e-34	HE713058
												1e-74	HE714505
												4e-48	HE714691
												4e-17	HE714921
Cathepsin L	contig15904_127_1016	9e-38	Fascioloides magna	ACG50798.1	16.4205	13.8857	0.798541	0.903712	0.566695	1	-	-	-
Cathepsin L	contig37799_0_1080	1e-49	Plautia stali	BAF94152.1	0.588832	485.473	0	0	7.66e-06	0.00147021	-	-	-
Cathepsin L	contig09536_1399_1833	9e-16	Diaprepes abbreviatus	ABS32280.1	16.6593	143.337	0.00156556	0.0285347	0.117425	1	-	-	-
Cathepsin L	contig17809_0_741	5e-30	Ailuropoda melanoleuca	XP_002920368.1	0.485377	278.745	5.44009e-14	1.87145e-11	3.2e-05	0.00286829	3	3e-30	HE690782
												2e-43	HE701479
												1e-34	HE714900
Cathepsin L	contig46880_0_437	2e-19	Danio rerio	XP_001923796.1	2247.72	1612.9	0.631826	0.812353	0.700503	1	1	4e-24	HE696017
Cathepsin L	contig91007_0_752	7e-54	Amblyomma maculatum	AEO32878.1	4.70929	6.36505	No Test		0.702915	1	-	-	-
Cathepsin L	contig92432_0_548	5e-23	Monodelphis domestica	XP_001367595.2	50.1483	44.7681	0.85861	0.932191	0.655335	1	1	3e-06	HE701145
Cathepsin S	contig46450_2765_3201	9e-18	Osmerus mordax	ACO08889.1	7588	9510.04	0.766887	0.88796	0.967442	1	-	-	-
Cathepsin Z	contig04345_157_1267	8e-91	Anolis carolinensis	XP_003227368.1	287.564	389.081	0.654664	0.824517	0.862704	1	-	-	-
Cathepsin Z	contig77893_0_326	3e-36	Ailuropoda melanoleuca	EFB24011.1	204.099	221.827	0.900033	0.953196	0.730836	1	-	-	-
Cathepsin Z	contig02989_0_242	3e-09	Anolis carolinensis	XP_003227369.1	228.459	469.504	0.264928	0.568612	0.673423	1	-	-	-
Cathepsin Z	contig15011_162_496	3e-06	Lutjanus argentimaculatus	ACO82387.1	1080.71	1345.16	0.706137	0.853488	0.934342	1	-	-	-
Cu/Zn Superoxide Dismutase	contig13371_715_1648	1e-23	Xenopus (Silurana) tropicalis	NP_001016252.1	188.715	464.822	0.180991	0.48449	0.471334	1	6	2e-08	HE691053
												5e-05	HE694977
												4e-06	HE710780
												2e-07	HE714252
												3e-22	HE709177
												3e-11	HE705953
Cu/Zn Superoxide Dismutase	contig27955_0_523	2e-27	Brugia pahangi	P41962.1	56.144	63.4635	0.852307	0.929891	0.829754	1	1	1e-09	HE692772
Cytochrome P450	GHICQ5101DLKKH_21_178	9e-11	Bos taurus	DAA15144.1	27.2795	112.43	0.0609596	0.276418	0.336537	1	-	-	-
Cytochrome P450	contig47872_185_1656	7e-26	Brachionus ibericus	ADQ39093.1	2.58267	4.24811	No Test		0.762765	1	-	-	-
Cytochrome P450	contig49008_2_720	8e-13	Brachionus ibericus	ADQ39099.1	5.23296	20.0389	No Test		0.538562	1	-	-	-
Cytochrome P450	contig54848_1820_4811	9e-35	Metaseiulus occidentalis	XP_003741296.1	4.4854	6.7681	No Test		0.827112	1	3	2e-11	HE692747
												4e-16	HE705535
												3e-08	HE715894
Cytochrome P450	contig55281_55_1544	6e-24	Rattus norvegicus	CAA45743.1	11.6314	19.1489	0.460005	0.714001	0.996259	1	6	2e-12	HE692388
												2e-08	HE699290
												3e-07	HE707182
												8e-20	HE707810
												2e-12	HE711784
												4e-45	HE713840
Cytochrome P450	contig57098_0_1499	1e-41	Brachionus ibericus	ADQ39094.1	6.41487	19.9681	0.114252	0.38101	0.57335	1	3	6e-09	HE693574
												3e-06	HE698834
												6e-13	HE708906
Cytochrome P450	contig65029_201_1186	3e-15	Ornithorhynchus anatinus	XP_001512956.2	65.4857	86.4789	0.698193	0.84914	0.77626	1	-	-	-
Cytochrome P450	contig16235_143_999	3e-63	Brachionus ibericus	ADQ39095.1	57.6005	85.3396	0.58765	0.788842	0.889677	1	2	1e-09	HE695101
												1e-05	HE696526
Cytochrome P450	contig09021_110_412	0.0002	Ctenopharyngodon idella	ADO19749.1	18.0523	29.0358	0.496984	0.73558	0.990077	1	-	-	-
Cytochrome P450	contig35938_339_3825	1e-46	Fundulus heteroclitus	Q8AXY5.1	24.1456	51.7931	0.0110221	0.10557	0.950856	1	3	9e-43	HE692814
												6e-06	HE697172
												1e-09	HE703719
Cytochrome P450	contig78626_128_607	1e-33	Alligator mississippiensis	BAE95685.1	26.6222	26.1209	0.978098	0.989842	0.636227	1	-	-	-
Cytochrome P450	contig02473_441_608	3e-09	Brachionus ibericus	ADQ39093.1	11.798	32.9926	0.163795	0.45917	0.724928	1	-	-	-
Cytochrome P450	contig58956_600_1069	6e-34	Xenopus laevis	NP_001088495.1	12.956	16.2458	0.734529	0.870218	0.862258	1	2	1e-09	HE688774
												1e-09	HE713744
Cytochrome P450	contig56884_107_767	2e-44	Brachionus ibericus	ADQ39094.1	2.31622	4.86005	No Test		0.725747	1	2	1e-27	HE689138
												9e-26	HE714065
Cytochrome P450	contig08182_80_1857	2e-39	Brachionus ibericus	ADQ39090.1	42.7966	46.3658	0.897576	0.952051	0.978666	1	1	1e-12	HE715397
Cytochrome P450	contig16922_114_883	4e-34	Xenopus laevis	NP_001088495.1	20.0681	27.2618	0.635635	0.814107	0.936865	1	2	6e-05	HE693720
												1e-05	HE712504
Cytochrome P450	contig70218_303_1428	2e-50	Brachionus ibericus	ADQ39090.1	5.85857	13.261	No Test		0.83368	1	-	-	-
Cytochrome P450	contig53700_2581_4120	2e-53	Xenopus laevis	NP_001088495.1	49.1044	69.1407	0.647781	0.820225	0.81337	1	1	2e-07	HE694723
Cytochrome P450	contig03626_264_907	1e-133	Brachionus ibericus	ADQ39103.1	46.7208	134.785	0.151435	0.442293	0.615566	1	14	2e-43	HE689072
												1e-06	HE696875
												1e-05	HE699210
												4e-23	HE699355
												3e-13	HE700916
												6e-21	HE705611
												1e-23	HE707056
												2e-20	HE709729
												0.0001	HE711779
												6e-14	HE711963
												3e-35	HE712412
												1e-38	HE713218
												2e-49	HE714001
												0.0005	HE715163
Cytochrome P450	contig15426_1_1002	2e-07	Brachionus ibericus	ADQ39099.1	9.31294	13.8003	No Test		0.935437	1	-	-	-
Cytochrome P450	contig47871_2087_2965	2e-22	Brachionus ibericus	ADQ39099.1	6.3501	17.547	0.127053	0.403811	0.320084	1	1	1e-12	HE699212
Cytochrome P450	contig55317_137_1512	1e-08	Diploptera punctata	AAC69187.1	5.53781	14.2575	No Test		0.691637	1	-	-	-
Cytochrome P450	contig00934_0_3379	5e-104	Aedes aegypti	XP_001649352.1	50.6946	68.3378	0.698118	0.849092	0.736021	1	-	-	-
Cytochrome P450	contig14175_109_688	3e-55	Pan paniscus	XP_003808210.1	77.4185	126.71	0.522576	0.750122	0.847292	1	1	6e-18	HE693242
Cytochrome P450	contig12469_40_1627	1e-52	Nilaparvata lugens	AEK01113.1	5.49862	13.1436	No Test		0.669445	1	1	1e-10	HE697976
DJ-1	contig41238_834_1577	1e-48	Saccoglossus kowalevskii	XP_002731793.1	132.509	142.555	0.916261	0.96202	0.82396	1	3	7e-11	HE687896
												6e-22	HE696023
												4e-22	HE710325
DJ-1	contig41238_439_755	3e-14	Drosophila melanogaster	NP_651825.3	1.44706	161.743	7.41357e-08	5.45833e-06	0.00115389	0.0499607	-	-	-
Epidermal Retinol Dehydrogenase 2	contig28378_539_1894	3e-63	Xenopus (Silurana) tropicalis	NP_001004963.1	34.5817	66.6972	0.304263	0.601302	0.676135	1	2	1e-56	HE704107
												1e-26	HE710100
Epidermal Retinol Dehydrogenase 2	contig48167_0_876	8e-67	Nematostella vectensis	XP_001623156.1	23.5326	22.1369	0.925154	0.96673	0.725934	1	-	-	-
Epidermal Retinol Dehydrogenase 2	contig63489_414_1955	3e-24	Danio rerio	NP_999936.1	1.93386	12.2308	No Test		0.0811061	1	-	-	-
Epidermal Retinol Dehydrogenase 2	contig66586_2394_5162	2e-70	Nematostella vectensis	XP_001623156.1	74.4415	91.1982	0.755433	0.88251	0.997875	1	4	2e-31	HE689586
												2e-67	HE690391
												4e-28	HE692064
												1e-59	HE702380
Fatty Acid Binding Protein	contig01810_772_1411	1e-25	Esox lucius	ACO14084.1	46.1042	109.321	0.180492	0.483987	0.422871	1	-	-	-
Fatty Acid Binding Protein	contig59178_1719_2818	7e-18	Mus musculus	NP_034304.1	1683.14	3229	0.409406	0.678925	0.719485	1	-	-	-
Fatty Acid Binding Protein	contig19423_5_1448	2e-13	Bos taurus	1714344A	56.6765	204.572	0.0479182	0.243363	0.295793	1	4	1e-22	HE692891
												2e-12	HE697186
												2e-08	HE698720
												1e-17	HE709480
Fatty Acid Binding Protein	contig07994_20_889	3e-07	Nasonia vitripennis	XP_001608053.1	15.297	114.452	0.00261653	0.0409698	0.118515	1	1	8e-16	HE687746
Fatty Acid Binding Protein	contig59178_1719_2818	7e-18	Mus musculus	NP_034304.1	1.06419	19.9378	0.000302842	0.00843188	0.0407662	0.917698	-	-	-
Fatty Acid Binding Protein 5	contig56047_3042_3688	9e-27	Gallus gallus	NP_001006346.1	2286.42	4767.18	0.339712	0.62878	0.489493	1	3	4e-08	HE694787
												1e-22	HE710950
												3e-06	HE714622
Glutathione Peroxidase	contig22198_248_1158	2e-37	Reishia clavigera	AET43964.1	0.102878	11.4224	No Test		0.000261582	0.0140833	6	5e-54	HE703151
												5e-10	HE688250
												4e-08	HE713830
												3e-07	HE704217
												9e-16	HE709245
												6e-15	HE700194
Glutathione S-Transferase	contig07351_1199_1675	2e-25	Pediculus humans corporis	XP_002426887.1	22.5339	49.1493	0.25317	0.558184	0.704995	1	-	-	-
Glutathione S-Transferase	GI1O1XZ01ATKM9_289_436	9e-06	Branchiostoma floridae	XP_002610952.1	201.859	24.7779	0.00218953	0.0366676	0.0361749	0.848349	-	-	-
Glutathione S-Transferase 2	contig45388_1634_2739	8e-19	Brachionus ibericus	ADR79286.1	20.231	361.131	0.000173292	0.00530676	0.0370741	0.86489	3	1e-12	HE693808
												9e-12	HE694975
												1e-14	HE704273
Glutathione S-Transferase 2	contig66426_2_398	1e-32	Brachionus ibericus	ADR79286.1	10.8524	22.1099	0.293255	0.593372	0.502485	1	-	-	-
Glutathione S-Transferase 3	contig31498_1673_2277	2e-27	Brachionus ibericus	ADR79297.1	0.209636	23.5819	3.87425e-08	3.06686e-06	0.000971796	0.0429807	-	-	-
Glutathione S-Transferase 3	contig10922_2824_3522	9e-39	Brachionus ibericus	ADR79297.1	126.726	189.39	0.534353	0.758085	0.782056	1	1	6e-20	HE711730
Glutathione S-Transferase 3	contig46951_0_142	2e-16	Brachionus ibericus	ADR79297.1	1010.31	1371.4	0.623989	0.808076	0.87442	1	-	-	-
Glutathione S-Transferase 3	contig08776_1_279	4e-30	Brachionus ibericus	ADR79297.1	182.906	18.9158	0.00039584	0.0101669	0.042235	0.943342	3	4e-16	HE708558
												2e-17	HE711237
												6e-09	HE711470
Glutathione S-Transferase 3	contig18587_0_649	1e-57	Brachionus ibericus	ADR79297.1	158.953	165.911	0.94586	0.975892	0.880233	1	1	2e-11	HE703122
Glutathione S-Transferase 3	contig35605_424_1125	3e-67	Brachionus ibericus	ADR79297.1	0.278838	119.113	7.34675e-11	1.00542e-08	7.34e-05	0.00523065	1	2e-18	HE697535
Glutathione S-Transferase 3	contig46281_24_271	4e-17	Brachionus ibericus	ADR79297.1	145.202	54.1071	0.133681	0.415085	0.250798	1	-	-	-
Glutathione S-Transferase 24	contig05741_676_846	3e-26	Brachionus ibericus	ADR79296.1	285.886	334.408	0.811356	0.9099	0.830105	1	-	-	-
Glutathione S-Transferase 30	contig43915_601_1530	1e-18	Brachionus ibericus	ADR79298.1	10.6046	28.3903	0.120105	0.391464	0.389656	1	-	-	-
Glutathione S-Transferase 30	contig42604_2_765	4e-47	Brachionus ibericus	ADR79298.1	5.33032	19.8793	0.0448326	0.235593	0.214362	1	1	2e-11	HE692192
Glutathione S-Transferase 36	contig20367_0_626	2e-29	Brachionus ibericus	ADR79299.1	0.685891	853.515	1.84297e-14	8.92845e-12	6.12e-06	0.00136487	-	-	-
Glutathione S-Transferase 44	contig62927_6_984	8e-60	Brachionus ibericus	ADR79301.1	83.0552	189.173	0.239822	0.546132	0.666179	1	2	2e-12	HE696463
												1e-31	HE696583
Glutathione S-Transferase 6	contig39300_147_846	9e-77	Brachionus ibericus	ADR79302.1	20.7842	112.824	0.00866574	0.0901676	0.172317	1	2	5e-07	HE693477
												1e-05	HE710682
Glutathione S-Transferase A4	contig19134_4_333	1e-26	Brachionus ibericus	ADR79291.1	73.355	124.357	0.46661	0.717367	0.904751	1	-	-	-
Glutathione S-Transferase A4	contig41004_0_794	6e-19	Brachionus ibericus	ADR79291.1	125.01	140.998	0.850895	0.929181	0.948133	1	-	-	-
Glutathione S-Transferase A4	contig66613_120_649	3e-18	Brachionus ibericus	ADR79291.1	22.7429	33.2138	0.556281	0.771002	0.947829	1	-	-	-
Glutathione S-Transferase A4	contig26861_2467_3087	4e-11	Brachionus ibericus	ADR79291.1	65.8529	66.0889	0.99546	0.998122	0.957946	1	-	-	-
Glutathione S-Transferase Omega 1	contig60681_0_1181	1e-56	Brachionus ibericus	ADR79305.1	39.2261	61.0957	0.518621	0.748174	0.779855	1	1	3e-14	HE687611
Heat Shock Factor	contig51935_152_1759	1e-13	Nasonia vitripennis	XP_001600908.2	14.4724	47.8214	0.151982	0.443107	0.699749	1	1	2e-08	HE700597
Heat Shock Protein	contig77921_90_448	2e-18	Branchiostoma floridae	XP_002600800.1	151.515	321.335	0.379098	0.657147	0.931308	1	1	2e-17	HE709604
Heat Shock Protein	GI1O1XZ01C3VEU_18_469	5e-24	Nematostella vectensis	XP_001639786.1	240.188	305.631	0.775931	0.892426	0.598912	1	1	0.0003	HE694100
Heat Shock Protein	contig61898_927_1101	3e-09	Branchiostoma floridae	XP_002585532.1	616.297	1218.22	0.411452	0.680503	0.853496	1	2	8e-13	HE692096
												1e-12	HE693192
Heat Shock Protein	GIDRXAC01CD6RS_18_469	1e-23	Trouessartia sp.	AFJ22551.1	225.385	282.158	0.78848	0.898135	0.598568	1	-	-	-
Heat Shock Protein	contig43390_617_1060	1e-19	Tetraodon nigroviridis	CAG11654.1	24.2314	62.9891	0.220301	0.526932	0.860819	1	1	1e-28	HE703512
Heat Shock Protein	contig08103_0_571	3e-12	Drosophila melanogaster	NP_608326.1	108.164	137.249	0.762981	0.885974	0.674737	1	2	8e-36	HE692093
												2e-07	HE707204
Heat Shock Protein 3	contig23140_87_366	0.005	Caenorhabditis briggsae	AAA28075.1	0.702638	42.8522	5.20779e-06	0.000255361	No Test		-	-	-
Heat Shock Protein 10	contig23272_142_667	3e-49	Brachionus ibericus	ADR79276.1	1113.15	734.478	0.570228	0.778747	0.801929	1	2	1e-36	HE690457
												5e-30	HE710762
Heat Shock Protein 16	contig28330_295_818	3e-11	Schistosoma mansoni	CCD76200.1	113.184	111.966	0.988486	0.994472	0.49829	1	2	5e-21	HE695583
												1e-22	HE705465
Heat Shock Protein 20	contig09266_15_1025	1e-75	Brachionus ibericus	ADK55598.1	1.76173	254.405	1.13954e-08	9.96504e-07	0.000813896	0.0368498	1	1e-08	HE704558
Heat Shock Protein 20	contig77457_2_396	5e-38	Brachionus ibericus	ADK55598.1	19.7112	10.4242	0.32934	0.620343	0.359224	1	1	4e-05	HE692938
Heat Shock Protein 20	contig05492_2951_3863	1e-61	Brachionus ibericus	ADK55598.1	377.345	1047.56	0.222099	0.528298	0.682388	1	7	3e-16	HE693995
												5e-16	HE694232
												3e-24	HE701922
												7e-12	HE702472
												3e-16	HE702862
												2e-16	HE704770
												2e-17	HE710487
Heat Shock Protein 21	contig07356_352_1044	1e-30	Brachionus ibericus	ADR79325.1	21.1836	41.0174	0.417934	0.685183	0.931094	1	-	-	-
Heat Shock Protein 27	contig84777_3803_4987	2e-43	Brachionus ibericus	ADR79277.1	2.30429	826.294	8.70885e-10	9.33427e-08	0.000107953	0.00686132	3	1e-05	HE695621
												6e-19	HE701738
												6e-05	HE709176
Heat Shock Protein 27	contig19681_726_1471	2e-25	Brachionus ibericus	ADR79277.1	13.041	34.4558	0.154016	0.445781	0.659291	1	-	-	-
Heat Shock Protein 27	contig41791_2274_2630	5e-20	Brachionus ibericus	ADR79277.1	16.9757	12.2012	0.617084	0.804163	0.555655	1	-	-	-
Heat Shock Protein 27	contig51403_0_1099	4e-43	Brachionus ibericus	ADR79277.1	7.39452	4019.52	2.1293e-10	2.63154e-08	3.4e-05	0.00296504	3	3e-06	HE693511
												1e-05	HE714511
												3e-08	HE714858
Heat Shock Protein 30	contig05117_3566_4841	0.0002	Brachionus ibericus	ADR79326.1	58.7528	72.8116	0.79615	0.902608	0.589247	1	-	-	-
Heat Shock Protein 40	contig02531_1150_2027	2e-76	Ruditapes philippinarum	ACU83221.1	114.735	117.272	0.97284	0.987227	0.777243	1	-	-	-
Heat Shock Protein 60	contig59144_86_1927	0	Brachionus ibericus	ADR79280.1	574.761	344.279	0.56451	0.775573	0.249547	1	5	1e-09	HE687907
												0	HE690447
												0	HE699450
												9e-111	HE706089
												2e-23	HE711640
Heat Shock Protein 70	contig03084_980_1883	4e-168	Gadus morhua	AET05825.1	17.5935	8.1826	0.321622	0.614416	0.168457	1	9	5e-68	HE690413
												5e-76	HE695473
												2e-25	HE698916
												1e-35	HE700229
												5e-45	HE710768
												2e-52	HE710814
												2e-97	HE714722
												1e-40	HE714775
												2e-49	HE714922
Heat Shock Protein 70	contig22107_586_3291	1e-28	Nematostella vectensis	XP_001642100.1	57.3478	57.2301	0.997924	0.999037	0.499962	1	2	2e-07	HE707611
												1e-22	HE712130
Heat Shock Protein 70	contig04656_0_1578	2e-151	Homo Sapiens	BAG51382.1	144.637	239.835	0.585559	0.787657	0.756418	1	4	3e-20	HE695313
												2e-159	HE699790
												3e-09	HE703159
												4e-25	HE712974
Heat Shock Protein 70	contig61527_1909_2823	1e-67	Oncorhynchus mykiss	NP_001153992.1	391.983	461.05	0.857044	0.931994	0.570989	1	-	-	-
Heat Shock Protein 70	contig47956_44_1775	1e-43	Parastrongyloides trichosuri	AAF87583.1	1.78931	26.209	0.00144317	0.0268701	0.0859557	1	-	-	-
Heat Shock Protein 70	contig02471_311_1141	1e-10	Lineidae sp.	AFK84936.1	3.589	6.83128	No Test		0.846644	1	-	-	-
Heat Shock Protein 70	contig02471_2264_2913	4e-14	Sarcophaga crassipalpis	AAD17995.2	5.66647	8.86928	No Test		0.709806	1	-	-	-
Heat Shock Protein 70	contig13859_357_796	3e-27	Heterocephalus glaber	EHB02552.1	43.1132	639.923	0.00221464	0.0367685	0.0812542	1	-	-	-
Heat Shock Protein 70	contig32728_638_3441	0	Paratlanticus ussuriensis	AFP54305.1	12.0525	24.1455	0.398388	0.671435	0.915038	1	6	8e-146	HE688829
												1e-97	HE689188
												5e-10	HE692535
												1e-175	HE701647
												2e-173	HE701698
												1e-75	HE702556
Heat Shock Protein 70	contig47234_0_140	1e-17	Macaca fascicularis	BAE00438.1	3415.62	8650.32	0.280925	0.583357	0.879394	1	-	-	-
Heat Shock Protein 70	contig57952_0_140	1e-17	Macaca fascicularis	BAE00438.1	84.4417	3887.72	1.1367e-05	0.000512742	0.00922567	0.287716	-	-	-
Heat Shock Protein 70	contig61528_0_291	7e-59	Gallus gallus	AAO44919.1	53.6506	1131.5	0.000549667	0.0130663	0.0393797	0.898314	2	2e-08	HE696439
												8e-35	HE710913
Heat Shock Protein 70	contig86854_0_866	1e-156	Onchocerca volvulus	P11503.2	1052.52	1461.91	0.732204	0.868442	0.683639	1	1	2e-128	HE710731
Heat Shock Protein 70	contig89702_0_209	3e-39	Biomphalaria glabrata	AAQ84174.1	2639.68	3367.01	0.770769	0.890081	0.608995	1	-	-	-
Heat Shock Protein 70	contig01855_3149_3982	4e-99	Salmo salar	ACI34374.1	13.6515	11.8382	0.857405	0.932072	0.399133	1	2	5e-29	HE694371
												7e-39	HE695673
Heat Shock Protein 90	contig26450_0_389	4e-42	Brachionus ibericus	ADR79283.1	45.1179	217.289	0.0678091	0.293265	0.442724	1	-	-	-
Heat Shock Protein 90	contig59439_119_2037	0	Brachionus ibericus	ADR79283.1	862.534	821.535	0.961529	0.981712	0.411469	1	5	5e-10	HE696401
												0	HE710422
												7e-45	HE710532
												1e-38	HE710597
												7e-59	HE711098
Heat Shock Protein 90	contig75497_0_210	8e-24	Brachionus ibericus	ADR79283.1	5838.61	3874.12	0.636728	0.814633	0.24472	1	-	-	-
Heat Shock Protein 90	contig03445_0_342	3e-22	Brachionus ibericus	ADR79284.1	29.2525	195.735	0.0244579	0.173635	0.304063	1	-	-	-
Late Embryogenesis Abundant-like Protein 1	contig22320_0_1743	4e-149	Brachionus plicatilis	ADE05593.1	0.258057	285.698	6.58695e-08	4.89435e-06	1.38e-05	0.0019124	4	5e-21	HE693493
												2e-05	HE707151
												0.0005	HE713908
												9e-06	HE710739
Lipase	contig15177_3_724	2e-24	Drosophila willistoni	XP_002075437.1	7.76174	203.749	3.24961e-05	0.00129893	0.0209071	0.557203	2	5e-07	HE693924
												1e-18	HE699782
Lipase 3	contig65099_0_2207	1e-11	Nematostella vectensis	XP_001633709.1	8.69669	12.9538	0.535854	0.75916	0.700339	1	1	5e-18	HE709061
Lipase 3	contig65101_601_847	1e-13	Pediculus humans corporis	XP_002422710.1	10.8526	26.9246	0.257805	0.562341	0.750101	1	5	2e-17	HE689090
												3e-07	HE707435
												5e-08	HE710994
												7e-14	HE712114
												5e-16	HE709061
Lipoprotein Lipase	contig18302_0_771	1e-46	Branchiostoma floridae	XP_002605989.1	404.037	754.569	0.364061	0.646528	0.671403	1	3	1e-25	HE695809
												8e-17	HE708164
												2e-54	HE699782
Manganese Superoxide Dismutase	contig80790_0_294	5e-25	Brachionus calyciflorus	AFO11499.1	41.171	106.856	0.254244	0.559359	0.770225	1	1	1e-09	HE704763
Manganese Superoxide Dismutase	contig83139_2_186	2e-19	Brachionus plicatilis	BAD02940.1	4.84976	152.54	0.000120921	0.00400148	0.0168579	0.472835	-	-	-
Manganese Superoxide Dismutase	contig16362_11_508	1e-104	Brachionus calyciflorus	AFO11499.1	495.231	553.219	0.866499	0.935873	0.991241	1	4	2e-63	HE689168
												3e-09	HE714847
												8e-11	HE705020
												9e-24	HE702554
Mitochondrial Peroxiredoxin 5	contig06344_0_415	5e-29	Amphimedon queenslandica	XP_003384607.1	1.39508	1698.26	4.15223e-14	1.54738e-11	9.25e-06	0.00161803	2	4e-12	HE693994
												0.0003	HE710475
Mitochondrial Peroxiredoxin 5	contig45083_4734_4944	0.0002	Bombus terrestris	XP_003401896.1	0	1806.32	0.110415	0.373232	1.95e-08	4.35e-05	-	-	-
Pancreatic Lipase	contig21418_1735_2580	3e-74	Branchiostoma floridae	XP_002590023.1	4.06538	3.85168	No Test		0.492104	1	-	-	-
Pancreatic Lipase	contig40645_9_960	9e-78	Branchiostoma floridae	XP_002605990.1	0.394319	9.45544	No Test		0.0255839	0.648271	2	2e-65	HE689537
												2e-103	HE709277
Pancreatic Lipase	contig54763_2210_2871	0.0001	Strongylocentrotus purpuratus	XP_797401.3	8.54489	7.76582	No Test		0.871012	1	-	-	-
Pancreatic Lipase	contig39295_419_1801	1e-08	Macaca mulatta	XP_002805878.1	18.212	19.163	0.934869	0.971068	0.958071	1	-	-	-
Pancreatic Lipase	contig18854_866_2999	1e-14	Mizuhopecten yessoensis	ACA23976.1	51.7153	29.9122	0.380715	0.658437	0.475151	1	-	-	-
Pancreatic Lipase	contig01366_0_695	7e-20	Branchiostoma floridae	XP_002605987.1	179.425	509.009	0.119798	0.391126	0.440288	1	2	0.0008	HE695781
												6e-18	HE705705
Pancreatic Triacylglycerol Lipase	contig11400_0_531	2e-37	Branchiostoma floridae	XP_002609346.1	197.075	15.1014	3.34917e-05	0.00132777	0.0154917	0.44474	-	-	-
Pancreatic Triacylglycerol Lipase	contig49921_0_836	1e-39	Daphnia pulex	EFX80967.1	105.595	2.07252	2.75161e-10	3.23554e-08	0.00161882	0.0663343	1	1e-09	HE711617
Pancreatic Triacylglycerol Lipase	contig55610_725_2195	3e-35	Drosophila pseudoobscura pseudoobscura	XP_002134129.1	3.42671	5.25726	No Test		0.958295	1	-	-	-
Pancreatic Triacylglycerol Lipase	contig24172_0_1218	3e-76	Danaus plexippus	EHJ72590.1	64.6654	44.3279	0.572334	0.780319	0.428933	1	2	6e-25	HE711792
												2e-05	HE714087
Pancreatic Triacylglycerol Lipase	contig68251_0_482	2e-33	Branchiostoma floridae	XP_002605991.1	7.84384	287.251	1.14291e-05	0.000514587	0.01221	0.366272	-	-	-
Pancreatic Triacylglycerol Lipase	contig10575_326_1150	4e-24	Danaus plexippus	EHJ66771.1	13.743	21.5045	0.499008	0.736503	0.980275	1	1	1e-09	HE703522
Peroxiredoxin	contig70639_0_291	3e-27	Culex quinquefasciatus	XP_001844844.1	190.157	251.202	0.66228	0.828315	0.802433	1	-	-	-
Peroxiredoxin	contig47275_0_290	6e-32	Glossina morsitans morsitans	AAT85824.1	25.4763	164.232	0.0103105	0.101608	0.195158	1	-	-	-
Peroxiredoxin	contig57525_28_663	3e-80	Simulium vittatum	ACH56878.1	608.672	1388.54	0.239715	0.546005	0.548543	1	-	-	-
Peroxiredoxin	contig17320_513_1589	2e-106	Fenneropenaeus indicus	ACS91344.1	434.067	213.1	0.289695	0.590592	0.51065	1	3	7e-30	HE695597
												6e-54	HE702579
												5e-28	HE710644
Peroxiredoxin	contig22320_2101_2422	7e-12	Anopheles gambiae	XP_310704.3	187.144	335.979	0.387082	0.663111	0.84438	1	-	-	-
Peroxiredoxin	contig42734_272_720	5e-26	Cristaria plicata	ADM88874.1	150.985	208.581	0.614626	0.803256	0.887419	1	-	-	-
Peroxiredoxin	contig70638_48_744	3e-25	Pinctada fucata	ADC35419.1	25.8609	163.759	0.045202	0.236542	0.228062	1	-	-	-
Peroxiredoxin	contig72350_1813_1952	0.0002	Papilio xuthus	BAM18129.1	816.036	6223.54	0.00595823	0.0708523	0.155085	1	-	-	-
Peroxiredoxin 4	contig33665_704_1996	2e-81	Glossina morsitans morsitans	ADD19060.1	116.8	182.917	0.499109	0.736561	0.772919	1	1	1e-33	HE710414
Peroxiredoxin 5	contig17109_167_1051	4e-52	Phlebotomus papatasi	ABV44727.1	877.193	1395.12	0.536995	0.759748	0.631106	1	2	2e-21	HE693994
												1e-27	HE710475
Peroxiredoxin 5	contig61844_238_790	7e-43	Brachymyrmex patagonicus	ADX36414.1	1.03763	534.071	2.67417e-11	3.97402e-09	5.72e-05	0.00430383	-	-	-
Peroxiredoxin 6	contig26091_342_1328	1e-91	Branchiostoma floridae	XP_002600255.1	142.911	111.905	0.705528	0.853093	0.782086	1	3	5e-85	HE699814
												4e-63	HE704940
												1e-10	HE712659
Peroxiredoxin 6	contig66655_929_1586	2e-83	Sepiella maindroni	AEI52300.1	293.097	377.689	0.703634	0.852079	0.829472	1	1	5e-29	HE692458
Retinol Dehydrogenase	contig30431_200_1187	7e-109	Branchiostoma floridae	XP_002613397.1	0.351488	17.4133	No Test		0.00572298	0.194829	2	2e-36	HE704442
												2e-16	HE715752
Retinol Dehydrogenase	contig25281_384_1482	4e-129	Hydra magnipapillata	XP_002161557.1	19.6251	13.863	0.613188	0.802613	0.393814	1	-	-	-
Retinol Dehydrogenase	contig31107_417_1358	5e-88	Hydra magnipapillata	XP_002159114.1	35.061	102.979	0.138093	0.422779	0.581961	1	1	1e-15	HE691223
Retinol Dehydrogenase	contig63398_789_1680	4e-83	Hydra magnipapillata	XP_002161597.1	158.254	251.673	0.493194	0.734124	0.900899	1	-	-	-
Retinol Dehydrogenase	contig76895_0_291	3e-06	Hydra magnipapillata	XP_002168153.1	6.8392	26.0512	0.0758224	0.311666	0.387164	1	-	-	-
Retinol Dehydrogenase	contig87372_0_739	3e-79	Hydra magnipapillata	XP_002160434.1	36.5516	58.0208	0.469302	0.719109	0.913067	1	-	-	-
Retinol Dehydrogenase	contig92337_0_792	2e-95	Hydra magnipapillata	XP_002161597.1	19.8424	32.6753	0.431035	0.694675	0.792794	1	1	4e-23	HE709886
Retinol Dehydrogenase	GI1O1XZ01DU1JX_38_264	2e-13	Saccoglossus kowalevskii	XP_002732651.1	75.9048	257.487	0.108517	0.369707	0.51824	1	1	3e-08	HE697023
Retinol Dehydrogenase	GIDRXAC01EOPI0_17_246	1e-08	Oreochromis niloticus	XP_003437667.1	93.669	175.426	0.39311	0.667074	0.911412	1	-	-	-
Retinol Dehydrogenase	contig19861_243_2080	4e-37	Salmo salar	NP_001134576.1	29.107	53.6075	0.348093	0.63542	0.811383	1	5	1e-24	HE689792
												3e-20	HE691845
												5e-06	HE707326
												3e-06	HE708139
												2e-18	HE714128
Retinol Dehydrogenase	contig20734_304_813	9e-57	Oreochromis niloticus	XP_003437667.1	4.47516	5.64033	No Test		0.964102	1	4	7e-16	HE694183
												3e-06	HE694184
												6e-16	HE706559
												1e-09	HE711949
Retinol Dehydrogenase	contig26030_546_784	5e-11	Tetraodon nigroviridis	CAG02360.1	140.308	81.7721	0.411281	0.680403	0.653832	1	-	-	-
Retinol Dehydrogenase	contig07287_0_255	2e-18	Trichoplax adhaerens	XP_002115353.1	81.7368	119.275	0.548965	0.767066	0.865173	1	-	-	-
Retinol Dehydrogenase	GIDRXAC01BFP47_151_497	9e-16	Danio rerio	XP_683600.4	29.7801	50.8696	0.40873	0.678361	0.850743	1	-	-	-
Retinol Dehydrogenase	contig66617_315_1658	1e-47	Nematostella vectensis	XP_001623156.1	58.5472	101.945	0.387356	0.663191	0.720198	1	9	2e-12	HE689139
												4e-06	HE693937
												1e-13	HE697038
												1e-67	HE703112
												3e-41	HE704107
												1e-20	HE704314
												7e-66	HE704363
												7e-27	HE710100
												1e-06	HE713211
Retinol Dehydrogenase	contig13472_395_1516	2e-47	Branchiostoma floridae	XP_002613381.1	79.5079	112.168	0.252288	0.557386	0.983196	1	-	-	-
Retinol Dehydrogenase	contig61269_2104_3148	1e-84	Apis mellifera	XP_395899.2	8.86962	11.1162	No Test		0.850261	1	2	2e-05	HE689644
												1e-13	HE714239
Retinol Dehydrogenase	contig66734_202_1348	1e-64	Strongylocentrotus purpuratus	XP_798545.3	9.35797	34.9597	0.0692547	0.29686	0.449508	1	1	1e-06	HE697477
Thioredoxin Peroxidase	contig85211_0_143	4e-21	Haliotis discus hannai	AAZ22925.1	1545.79	2270.1	0.553783	0.769532	0.669857	1	-	-	-
Trehalase	contig08403_0_1398	2e-91	Trichoplax adhaerens	XP_002113714.1	7.4009	10.5529	No Test		0.80719	1	2	9e-08	HE698095
												4e-08	HE708364
Trehalase	contig80304_779_1661	4e-49	Saccoglossus kowalevskii	XP_002738828.1	8.40338	16.5541	No Test		0.927906	1	4	1e-10	HE690976
												0.0005	HE711797
												3e-25	HE699761
												1e-08	HE706359
Trehalose 6-Phosphate Synthase 1	contig06026_643_1588	1e-101	Daphnia pulex	EFX88332.1	0.356604	25.8559	8.11007e-07	4.69977e-05	No Test		-	-	-
Trehalose 6-Phosphate Synthase 1	contig08856_20_1002	2e-100	Brachionus manjavacas	ACV67269.1	1.22408	33.3346	9.70672e-05	0.00332054	No Test		-	-	-
Trehalose 6-Phosphate Synthase 1	contig18005_0_334	1e-45	Daphnia pulex	EFX88332.1	2.71561	51.4083	0.000437482	0.0109815	No Test		-	-	-
Trehalose 6-Phosphate Synthase 1	contig05941_0_951	3e-81	Brachionus manjavacas	ACV67269.1	42.7027	91.411	0.347209	0.635039	0.990295	1	-	-	-
Trehalose 6-Phosphate Synthase 1	contig57650_23_1366	3e-166	Daphnia pulex	EFX88332.1	25.6617	69.1788	0.232348	0.539245	0.816432	1	-	-	-
Triacylglycerol Lipase	contig28087_0_338	3e-27	Melanogrammus aeglefinus	AAN71640.1	12.7056	94.404	0.00250019	0.039765	0.0645422	1	2	2e-07	HE697100
												1e-07	HE703428
