# Supplementary material for: Comparative transcriptome analysis of obligately asexual and cyclically sexual rotifers reveals genes with putative functions in sexual reproduction, dormancy, and asexual egg production
Source: BMC Genomics. 2013 Jun 19;14:412. doi: 10.1186/1471-2164-14-412 (PMC3701536; doi:10.1186/1471-2164-14-412)
Supplement: Additional file 12 — Nuclear receptor superfamily members identified in OP and CP libraries. No Test = expression values did not meet threshold required for significance testing. [file 1471-2164-14-412-S12.xlsx]

## Sheet: NR
		BLAST					Cuffdiff		edgeR
	Locus	e value	Organism	RefSeq	OP FPKM	CP FPKM	p value	q value	p value	FDR	# A. ricciae Transcripts	e value	A. ricciae Accession
2DBD-gamma	contig07317_576_1309	1e-42	Schistosoma mansoni	XP_002582074.1	0.323327	9.57623	No Test		0.010809	0.332062	2	7e-07	HE706411
												3e-09	HE711708
2DBD-gamma	contig47307_613_1863	5e-17	Schistosoma mansoni	AAW88550.2	0.0359465	5.90451	No Test		0.000156399	0.00923827	7	3e-16	HE693557
												3e-07	HE696917
												1e-14	HE697478
												6e-08	HE697591
												1e-35	HE698689
												1e-11	HE702206
												1e-13	HE707150
2DBD-gamma	contig63105_213_537	2e-20	Schistosoma mansoni	AAW88550.2	0	27.4028	0.0407258	0.223392	1.77e-05	0.00216398	3	4e-15	HE690665
												3e-14	HE704938
												4e-29	HE712625
DHR4	contig57353_129_424	0.0004	Ciona intestinalis	NP_001071940.1	3.09487	4.42224	No Test		No Test		-	-	-
E75	contig02336_7_1198	5e-24	Ascaris suum	ADY42483.1	5.20338	20.0075	0.0786932	0.318253	0.475662	1	7	7e-12	HE690305
												1e-07	HE694877
												4e-17	HE696876
												2e-08	HE698846
												5e-19	HE699482
												5e-11	HE701384
												1e-18	HE709142
E75	contig37552_244_1694	1e-17	Ascaris suum	ADY43138.1	2.33399	5.63182	No Test		0.885166	1	1	2e-09	HE710714
E75	contig13953_61_771	0.005	Gecarcinus lateralis	AAY89587.2	3.01524	6.01857	No Test		0.720635	1	-	-	-
E78c	contig15235_2500_3259	6e-36	Haliotis diversicolor	AEE01362.1	2.05135	2.5825	No Test		No Test		5	1e-15	HE690757
												1e-14	HE704356
												2e-12	HE705063
												6e-07	HE705527
												2e-10	HE713236
E78C	contig68686_175_543	1e-10	Bombus impatiens	XP_003485338.1	2.09687	3.19382	No Test		No Test		-	-	-
Estrogen Receptor	contig57354_689_856	0.0008	Teleogryllus emma	ACW84414.1	7.85639	23.9258	0.211127	0.517154	No Test		-	-	-
Estrogen Receptor-alpha	contig59860_0_2533	1e-11	Caretta caretta	ABS00396.1	17.9296	81.811	0.023071	0.168633	0.508982	1	1	7e-09	HE702348
Estrogen Receptor-beta	contig59861_137_2174	2e-13	Salmo salar	NP_001239295.1	14.9801	72.0759	0.0575675	0.267856	0.434982	1	-	-	-
FTZ-F1	contig08283_0_687	5e-35	Aedes aegypti	XP_001653014.1	46.6446	60.998	0.681994	0.840324	0.862449	1	5	1e-13	HE688750
												1e-15	HE691344
												5e-15	HE695675
												2e-19	HE709935
												1e-18	HE714402
FTZ-F1	contig07712_328_1228	9e-23	Acromyrmex echinatior	EGI65331.1	15.1875	30.9893	0.318572	0.612325	0.883375	1	-	-	-
FTZ-F1	contig61031_401_2496	1e-11	Rattus norvegicus	AAC52645.1	8.03152	9.42385	No Test		0.569286	1	1	6e-07	HE703764
HNF-4	contig19226_43_617	2e-06	Drosophila willistoni	XP_002069434.1	0	8.22333	No Test		No Test		-	-	-
HNF-4	contig02688_0_3340	1e-81	Saccoglossus kowalevskii	XP_002731047.1	25.5104	48.3629	0.444454	0.704029	0.890745	1	4	1e-75	HE699491
												1e-05	HE700838
												7e-08	HE703277
												3e-06	HE704951
HR3	contig21728_4_229	0.003	Daphnia pulex	EFX87520.1	16.4818	17.6472	0.930349	0.969326	0.623973	1	-	-	-
HR3	contig10067_0_1241	2e-22	Bombus terrestris	XP_003393424.1	16.8302	73.3134	0.0879295	0.335209	0.55133	1	-	-	-
HR3	contig27756_9_136	0.0002	Clonorchis sinensis	GAA47755.1	0	117.513	0.0329836	0.205922	4.72e-06	0.0012004	-	-	-
HR3	contig30189_808_1014	1e-06	Harpegnathos saltator	EFN88413.1	15.2102	8.84499	0.452901	0.709108	No Test		-	-	-
HR3	contig10507_34_450	2e-12	Aedes aegypti	XP_001660273.1	0.0845953	4.70155	No Test		No Test		-	-	-
HR3	contig54146_171_670	3e-05	Megachile rotundata	XP_003706364.1	49.5529	92.6001	0.391052	0.665995	0.965485	1	-	-	-
HR4	contig61039_1089_2158	2e-15	Drosophila melanogaster	NP_001033823.1	21.0794	35.6988	0.457989	0.712641	0.95222	1	1	1e-15	HE697381
HR4	contig07768_641_1067	7e-16	Tenebrio molitor	CAA06670.1	2.6102	1.01224	No Test		No Test		-	-	-
HR97	contig21455_304_1452	4e-14	Oikopleura dioica	CBY08472.1	9.26827	16.8478	No Test		0.965252	1	-	-	-
HR97	contig24109_1323_3240	6e-38	Daphnia magna	AFJ97307.1	20.0397	49.6889	0.234079	0.540648	0.809873	1	28	1e-13	HE689662
												7e-18	HE690075
												9e-10	HE690416
												3e-41	HE690772
												2e-10	HE692208
												8e-21	HE692355
												5e-18	HE692626
												3e-06	HE695538
												3e-10	HE695619
												4e-09	HE696762
												4e-08	HE697475
												6e-20	HE700199
												1e-10	HE700361
												7e-21	HE700713
												1e-12	HE701933
												3e-18	HE702125
												6e-10	HE703329
												9e-20	HE703560
												4e-19	HE704470
												8e-10	HE705119
												1e-09	HE705339
												2e-08	HE706733
												4e-14	HE707517
												1e-20	HE709181
												4e-11	HE709804
												3e-18	HE710210
												2e-09	HE713808
												1e-19	HE714155
NHR-104	contig43452_2147_3238	9e-05	Caenorhabditis briggsae	XP_002632785.1	16.7808	23.9686	0.577774	0.782709	0.989681	1	-	-	-
NHR-157	contig68767_291_1338	2e-05	Caenorhabditis remanei	XP_003093167.1	26.2789	51.2387	0.331528	0.621948	0.869229	1	-	-	-
NHR-255	contig01465_10_947	0.04	Caenorhabditis elegans	NP_510590.1	2.03549	11.7895	No Test		0.237168	1	-	-	-
NHR-26	contig02807_1630_2087	0.001	Caenorhabditis elegans	NP_510119.1	2.48425	3.8955	No Test		No Test		-	-	-
NHR-26	contig07368_1722_2726	6e-05	Caenorhabditis elegans	NP_510119.1	4.47968	5.15171	No Test		0.708352	1	-	-	-
NR 2	contig27473_5_511	2e-31	Saccoglossus kowalevskii	XP_002737359.1	53.3294	70.8903	0.658825	0.827094	0.895832	1	-	-	-
Nuclear Receptor	contig17621_272_450	1e-10	Strongylocentrotus purpuratus	XP_003724040.1	1.18148	21.4032	0.0276791	0.188282	No Test		1	3e-12	HE697464
Nuclear Receptor	contig03093_1357_1892	2e-15	Drosophila melanogaster	ACD81870.1	28.6881	64.8269	0.23805	0.544452	0.731952	1	-	-	-
Nuclear Receptor	contig25364_1460_1876	4e-22	Pediculus humanus corporis	XP_002423135.1	6.21563	3.22259	No Test		No Test		1	7e-19	HE715615
Nuclear Receptor	contig14657_1_1095	6e-30	Branchiostoma floridae	XP_002590068.1	37.0259	45.7627	0.748353	0.87788	0.827955	1	1	1e-06	HE695602
Nuclear Receptor	contig17985_677_2496	3e-30	Anopheles gambiae	XP_321796.4	1.68357	1.52686	No Test		No Test		-	-	-
Nuclear Receptor	contig30932_927_2024	3e-53	Drosophila grimshawi	XP_001986611.1	2.9649	3.33006	No Test		0.558559	1	4	1e-43	HE687859
												4e-06	HE692226
												3e-10	HE697200
												2e-05	HE707967
Nuclear Receptor	contig01301_3_1556	0.0005	Branchiostoma floridae	XP_002596353.1	55.1737	103.067	0.234808	0.541381	0.985846	1	6	3e-43	HE688272
												3e-19	HE692293
												2e-15	HE694024
												2e-11	HE700043
												8e-12	HE709743
												4e-08	HE715765
Nuclear Receptor	contig01301_1667_2890	3e-51	Tetraodon nigroviridis	CAF92683.1	5.94831	20.9573	No Test		0.698263	1	-	-	-
Nuclear Receptor	contig16122_465_2394	6e-06	Caenorhabditis remanei	XP_003115354.1	54.7242	85.2566	0.501568	0.738948	0.892576	1	-	-	-
Nuclear Receptor	contig64622_1365_3707	8e-23	Drosophila melanogaster	CAA33611.1	5.87939	8.6408	No Test		0.728371	1	-	-	-
Nuclear Receptor	contig61906_136_441	3e-11	Strongylocentrotus purpuratus	XP_003724040.1	30.4889	39.4987	0.696267	0.847947	0.936042	1	-	-	-
Nuclear Receptor	contig63071_3453_4597	2e-36	Schistosoma mansoni	CCD75052.1	0.0340899	6.18445	No Test		0.000473136	0.0231804	11	9e-11	HE691141
												1e-07	HE692067
												3e-14	HE693235
												8e-08	HE695079
												3e-08	HE696277
												7e-10	HE701527
												1e-08	HE704384
												9e-14	HE709508
												1e-16	HE711686
												1e-08	HE712841
												1e-05	HE712937
Nuclear Receptor	contig23472_2913_3807	1e-19	Drosophila persimilis	XP_002014260.1	2.07821	1.6883	No Test		No Test		-	-	-
Nuclear Receptor Subfamily 1 group D Member	contig20141_2141_3322	1e-22	Strongylocentrotus purpuratus	XP_781794.3	26.8018	67.1362	0.20277	0.507877	0.731086	1	1	2e-32	HE690884
Nuclear Receptor Subfamily 1 group D Member	contig28236_1225_3499	5e-08	Gallus gallus	NP_990536.1	12.1648	30.037	0.149122	0.438905	0.798956	1	6	3e-30	HE692540
												7e-25	HE697710
												3e-19	HE700203
												5e-37	HE702350
												5e-48	HE702456
												3e-28	HE710159
Nuclear Receptor Subfamily 1 Group D Member 2	contig19972_133_1729	2e-12	Sus scrofa	XP_003358388.2	24.1972	48.1147	0.384625	0.661608	0.979829	1	-	-	-
Nuclear Receptor Subfamily 1 group I Member	contig10878_0_414	4e-15	Loxodonta africana	XP_003412887.1	8.34309	9.6945	No Test		0.599234	1	-	-	-
Nuclear Receptor Subfamily 4 Group A Member	contig71121_983_1444	2e-10	Canis lupus familiaris	XP_003639411.1	2.46577	7.38691	No Test		No Test		-	-	-
Nuclear Receptor Subfamily 4 Group A Member	contig02792_1202_2481	2e-63	Mustela putorius furo	AES03106.1	9.49885	11.5655	No Test		0.552204	1	3	2e-05	HE689882
												1e-21	HE692838
												1e-49	HE696546
Nuclear Receptor Subfamily 5 Group A Member	contig02280_274_921	4e-12	Cavia porcellus	XP_003474752.1	0.245527	6.71524	No Test		No Test		-	-	-
Nuclear Receptor Subfamily 5 Group A Member	contig17621_513_809	6e-19	Rattus norvegicus	NP_068510.1	0	8.76953	No Test		No Test		1	3e-13	HE716351
Orphan Receptor TR4	contig04749_1_860	6e-16	Rattus norvegicus	ABF70962.1	8.98678	36.7795	0.0960225	0.348284	0.571798	1	-	-	-
Orphan Steroid Hormone Receptor 2	contig84456_6_124	8e-05	Strongylocentrotus purpuratus	NP_001116968.1	310.262	90.4073	0.0540273	0.260128	0.169055	1	-	-	-
Peroxisome Proliferator Activated Receptor-alpha	contig83809_18_277	2e-05	Cyprinus carpio	ACP17905.1	13.2419	24.4676	0.437994	0.699805	0.994531	1	-	-	-
Peroxisome Proliferator Activated Receptor-alpha	GHICQ5101DYVE8_281_465	1e-06	Danio rerio	NP_001154805.1	440.691	286.14	0.495396	0.734772	0.444447	1	-	-	-
Peroxisome Proliferator Activated Receptor-gamma	contig01498_938_4898	3e-15	Podarcis siculus	AEX09237.1	298.885	560.761	0.322386	0.615233	0.613245	1	-	-	-
Peroxisome Proliferator-Activated Receptor-gamma	contig39166_232_581	5e-05	Oryctolagus cuniculus	AAC39169.1	0.370846	15.7692	9.25757e-05	0.00319565	0.00282394	0.105535	-	-	-
Photoreceptor-Specific Nuclear Receptor	GHICQ5101BQG93_16_193	0.011	Camponotus floridanus	EFN73579.1	502.479	364.783	0.629342	0.811312	0.440835	1	-	-	-
Retinoic Acid Receptor alpha	contig07591_82_739	0.34	Canis lupus familiaris	NP_001012663.1	43.2329	67.1373	0.559603	0.772336	0.82658	1	-	-	-
Retinoic Acid Receptor Beta	contig07725_46_793	5e-45	Homo sapiens	1DSZ_A	17.9602	35.2474	0.369961	0.65104	0.949132	1	16	7e-08	HE689259
												4e-13	HE690150
												1e-19	HE690190
												1e-12	HE690235
												3e-07	HE690729
												1e-07	HE693005
												3e-10	HE695048
												2e-07	HE695471
												3e-32	HE695826
												2e-08	HE698418
												4e-25	HE702211
												5e-24	HE702686
												1e-18	HE706962
												2e-08	HE708520
												5e-06	HE708725
												2e-13	HE713666
Retinoic Acid Receptor Beta	contig18408_1_1091	6e-16	Culex quinquefasciatus	XP_001869342.1	6.76444	63.7224	0.00722028	0.0796619	0.177246	1	1	1e-07	HE711835
ROR-alpha	contig03419_506_1373	8e-05	Clonorchis sinensis	GAA58146.1	0.384528	11.068	No Test		0.00598288	0.20201	-	-	-
ROR-beta	contig51458_1_346	9e-09	Meleagris gallopavo	XP_003213262.1	36.7703	55.285	0.552111	0.768736	0.985002	1	-	-	-
ROR-beta	contig51459_42_207	9e-05	Meleagris gallopavo	XP_003213262.1	55.163	51.8795	0.924269	0.966155	0.895816	1	-	-	-
RXR-alpha	contig47646_1023_1426	0.033	Meleagris gallopavo	XP_003211374.1	0.298803	5.74452	No Test		No Test		-	-	-
RXR-alpha	contig52242_0_1935	5e-42	Danio rerio	ABM89229.1	27.8055	56.8736	0.298083	0.596831	0.839713	1	4	5e-43	HE689175
												3e-11	HE689354
												1e-25	HE700915
												1e-13	HE701135
Seven Up	contig64071_687_1026	4e-44	Drosophila melanogaster	NP_731681.1	1.37899	3.51429	No Test		No Test		2	3e-43	HE691926
												2e-10	HE713120
Steroidogenic Factor 1	contig58341_818_1495	3e-09	Canis lupus familiaris	XP_852030.2	0.930968	6.40549	No Test		No Test		3	7e-08	HE694894
												4e-13	HE709002
												1e-13	HE711672
Tailless	contig14250_5_1434	1e-56	Saccoglossus kowalevskii	NP_001158362.1	15.2751	9.73039	0.488337	0.731358	0.393468	1	5	5e-18	HE691537
												2e-41	HE692714
												2e-17	HE692749
												1e-22	HE697927
												9e-05	HE714199
THR4	contig24696_0_194	2e-12	Tenebrio molitor	CAA06670.1	62.5756	44.7144	0.630998	0.811947	0.407688	1	-	-	-
