# Supplementary material for: Comparative transcriptome analysis of obligately asexual and cyclically sexual rotifers reveals genes with putative functions in sexual reproduction, dormancy, and asexual egg production
Source: BMC Genomics. 2013 Jun 19;14:412. doi: 10.1186/1471-2164-14-412 (PMC3701536; doi:10.1186/1471-2164-14-412)
Supplement: Additional file 13 — Male gametogenesis genes identified in OP and CP libraries. No Test = expression values did not meet threshold required for significance testing. [file 1471-2164-14-412-S13.xlsx]

## Sheet: Male Specific
		BLAST					Cuffdiff		edgeR
	Locus	e value	Organism	RefSeq	OP FPKM	CP FPKM	p value	q value	p value	FDR	# A. ricciae Transcripts	e value	A. ricciae Accession
AMY-1-Associating Protein Expressed in Testis-1	contig70456_862_1674	2e-33	Branchiostoma floridae	XP_002606021.1	27.2131	39.6991	0.64347	0.818289	0.655668	1	-	-	-
AMY-1-Associating Protein Expressed in Testis-1	contig75806_52_707	3e-49	Oryctolagus cuniculus	XP_002716709.1	15.8154	37.1366	0.306635	0.603151	0.943763	1	-	-	-
Granulin	contig23339_0_587	2e-09	Ciona intestinalis	XP_002131122.1	41.3041	179.502	0.0858752	0.332346	0.487602	1	6	8e-11	HE694218
												9e-06	HE695151
												2e-10	HE700177
												3e-11	HE702312
												1e-12	HE710578
												4e-05	HE715028
Nuclear Autoantigenic Sperm Protein	contig03001_0_1683	1e-20	Amblyomma maculatum	AEO32558.1	341.54	604.46	0.561352	0.773802	0.7706	1	2	1e-08	HE712119
												4e-08	HE703283
Nuclear Autoantigenic Sperm Protein	contig61860_0_571	4e-15	Halocynthia roretzi	Q02508.1	391.861	971.699	0.324138	0.616487	0.953093	1	-	-	-
Outer Dense Fiber of Sperm Tails 2	contig05692_321_1793	7e-08	Saccoglossus kowalevskii	XP_002731970.1	6.37034	15.1748	No Test		0.981238	1	1	3e-06	HE695232
PolyA Polymerase Beta	contig25777_444_898	6e-41	Drosophila melanogaster	BAB03277.1	18.3542	27.2344	0.624096	0.808094	0.697653	1	2	2e-37	HE701896
												7e-26	HE699744
PolyA Polymerase Beta	contig64253_0_552	2e-31	Mustela putorius furo	AES03526.1	22.5773	65.7234	0.199236	0.503924	0.859469	1	3	6e-08	HE695376
												2e-08	HE705828
												2e-16	HE699744
Round Spermatid Basic Protein 1	contig02754_0_1516	7e-46	Apis mellifera	XP_624512.2	10.8552	28.6823	0.181601	0.484781	0.74881	1	3	5e-07	HE707983
												1e-43	HE701936
												3e-28	HE705914
Sperm Associated Antigen 16	contig10622_1_705	0.0001	Nematostella vectensis	XP_001622753.1	10.3243	26.2684	0.260206	0.564277	0.927303	1	-	-	-
Sperm Associated Antigen 17	contig21958_803_1884	2e-35	Ciona intestinalis	XP_002125162.1	11.7368	30.9625	0.242363	0.54872	0.895689	1	1	5e-33	HE700930
Sperm Associated Antigen 17	contig53885_0_277	1e-07	Nematostella vectensis	XP_001622401.1	42.7626	82.7637	0.425755	0.690299	0.84227	1	-	-	-
Sperm Associated Antigen 17	contig11012_0_1166	6e-35	Saccoglossus kowalevskii	XP_002741895.1	8.15809	28.2345	0.132796	0.413718	0.684354	1	1	3e-12	HE698792
Sperm Associated Antigen 17	contig18598_1199_4476	1e-33	Saccoglossus kowalevskii	XP_002741896.1	7.57937	20.2501	No Test		0.876444	1	-	-	-
Sperm Associated Antigen 17	contig35732_841_1073	2e-14	Strongylocentrotus purpuratus	XP_785295.3	197.212	220.54	0.857802	0.932191	0.985319	1	1	4e-16	HE691908
Sperm Associated Antigen 6	contig23544_326_3004	0	Saccoglossus kowalevskii	XP_002732676.1	151.188	131.182	0.834263	0.921042	0.627455	1	1	0	HE688855
Sperm Associated Antigen 8	contig44949_1_804	2e-31	Branchiostoma floridae	XP_002594588.1	62.0391	85.8894	0.603473	0.797072	0.851365	1	-	-	-
Sperm Autoantigenic Protein 17	contig04356_49_3738	1e-68	Camponotus floridanus	EFN63073.1	21.038	31.7896	0.566871	0.77679	0.909437	1	6	7e-20	HE687841
												5e-18	HE697640
												9e-44	HE691947
												7e-32	HE693216
												9e-12	HE710652
												1e-14	HE703966
Sperm Flagellar Protein 1	contig06112_1465_3946	2e-18	Xenopus (Silurana) tropicalis	XP_002936340.1	4.92493	12.9344	No Test		0.414367	1	4	5e-14	HE687841
												8e-26	HE691947
												2e-20	HE693216
												3e-16	HE703966
Sperm Flagellar Protein 1	contig53345_1172_2453	4e-59	Branchiostoma floridae	XP_002603656.1	35.6487	53.1958	0.537695	0.760338	0.956	1	6	1e-38	HE687841
												5e-21	HE697640
												4e-49	HE691947
												2e-50	HE693216
												4e-17	HE710652
												1e-19	HE703966
Sperm Flagellar Protein 1	contig13109_1177_2752	2e-75	Branchiostoma floridae	XP_002603866.1	11.1932	21.2384	0.241086	0.547467	0.843731	1	1	2e-19	HE698575
Sperm Flagellar Protein 2	contig38136_808_2185	8e-64	Strongylocentrotus purpuratus	XP_003726813.1	19.1245	29.6536	0.600217	0.795279	0.684728	1	-	-	-
Sperm Flagellar Protein 2	contig42811_1208_6720	1e-64	Ciona intestinalis	XP_002120578.1	18.5396	32.249	0.267662	0.571391	0.784776	1	3	4e-30	HE693312
												2e-23	HE698699
												2e-41	HE716261
Sperm Flagellar Protein 2	contig21587_1955_2373	1e-05	Branchiostoma floridae	XP_002606108.1	0.136213	3.764	No Test		No Test		-	-	-
Sperm Receptor for Egg Jelly	contig37882_175_4358	0	Strongylocentrotus purpuratus	XP_795557.3	17.3474	26.805	0.584011	0.786834	0.787867	1	1	5e-42	HE693218
Sperm-Associated Antigen 1	contig74432_1534_5303	4e-55	Trichoplax adhaerens	XP_002117033.1	4.77701	15.0755	No Test		0.757038	1	-	-	-
Spermatogenesis Associated 17	contig05014_1220_2532	4e-70	Strongylocentrotus purpuratus	XP_782041.3	25.4227	28.3591	0.877763	0.941705	0.641524	1	2	1e-75	HE707180
												2e-23	HE715162
Spermatogenesis Associated 18	contig22225_525_3464	2e-77	Danio rerio	CAN88314.1	77.8862	100.078	0.750117	0.878885	0.697872	1	1	1e-84	HE704383
Spermatogenesis Associated 4	contig12891_503_2930	2e-57	Ciona intestinalis	NP_001029005.1	27.481	54.7448	0.318903	0.612398	0.810235	1	3	2e-08	HE691947
												0.0001	HE693216
												9e-08	HE703966
Spermatogenesis Associated 5	contig05612_210_1581	1e-125	Gallus gallus	XP_420619.2	11.5779	16.3563	No Test		0.641005	1	2	1e-38	HE705183
												1e-56	HE706138
Spermatogenesis Associated 5	contig11219_943_2098	0.003	Saccoglossus kowalevskii	XP_002737071.1	2.93186	7.44163	No Test		0.910288	1	-	-	-
Spermatogenesis Associated 6	contig08531_676_2847	2e-23	Anolis carolensis	XP_003216608.1	20.2284	22.8483	0.872326	0.938957	0.587276	1	-	-	-
Spermatogenesis Associated 7	contig23323_483_1654	1e-07	Monodelphis domestica	XP_003339508.1	5.56131	13.7224	No Test		0.931111	1	-	-	-
Spermatogenesis Associated Serine-Rich Protein 2	contig63883_543_1797	7e-20	Meleagris gallopavo	XP_003214252.1	53.7589	93.6687	0.464167	0.716422	0.920215	1	1	3e-17	HE709815
Spermatognesis Associed 24	contig55747_530_1227	2e-08	Monodelphis domestica	XP_001376485.1	29.7143	54.7723	0.370124	0.65128	0.917033	1	-	-	-
Testis Expressed Gene 14	contig58904_5346_10247	2e-44	Mus musculus	DAA01357.1	11.9573	47.7336	0.126423	0.403024	0.619232	1	-	-	-
Testis Expressed Sequence 15	contig36986_5_775	5e-06	Mus musculus	BAE25339.1	4.07908	20.0336	No Test		0.444909	1	-	-	-
Testis Expressed Sequence 15	contig38126_137_1494	3e-13	Cricetulus griseus	XP_003499697.1	14.5204	44.5301	0.162469	0.45738	0.758078	1	-	-	-
Testis-Specific Ser/Thr Protein Kinase 2	contig39855_667_2048	2e-102	Cavia porcellus	XP_003478071.1	0.382341	8.95567	No Test		0.00673752	0.222571	1	2e-45	HE688946
