# Supplementary material for: Comparative transcriptome analysis of obligately asexual and cyclically sexual rotifers reveals genes with putative functions in sexual reproduction, dormancy, and asexual egg production
Source: BMC Genomics. 2013 Jun 19;14:412. doi: 10.1186/1471-2164-14-412 (PMC3701536; doi:10.1186/1471-2164-14-412)
Supplement: Additional file 14 — BLAST results for A. ricciae transcripts against B. calyciflorus genes. [file 1471-2164-14-412-S14.xlsx]

## Sheet: Additional File 7.tabular
B. calyciflorus Locus	# A. ricciae transcript hits (Bit Score > 50)	Maximum % ID	Maximum alignment length	Minimum E value	Maximum Bit Score	A. ricciae Accession Numbers
Ago_13741_04918_2_3000	33	92.5	255	8e-152	524	HE688324,HE689065,HE689548,HE689671,HE690111,HE690392,HE692056,HE692866,HE695047,HE695815,HE696419,HE696509,HE697140,HE698815,HE699923,HE700160,HE701042,HE702651,HE703400,HE706582,HE707216,HE707220,HE707373,HE707423,HE707670,HE708645,HE709475,HE710368,HE711293,HE714692,HE715294,HE715707,HE716319
Apc10_05183_1_220	1	55.71	70	4e-23	104	HE712208
Apc10_55821_1_179	1	63.16	38	8e-12	66.6	HE699060
Apc11_29489_250_620	2	70.69	58	4e-36	133	HE700560,HE714856
Apc11_29489_288_620	2	70.18	57	1e-35	131	HE700560,HE714856
Apc2_07405_6_2666	3	53.85	52	4e-24	76.2	HE692490,HE696539,HE701580
Apc8_54505_4_2523	3	51.4	179	1e-65	246	HE691435,HE706672,HE712081
Aur_11601_61721_184_1483	154	64.52	216	3e-59	177	HE687761,HE688015,HE688016,HE688430,HE688431,HE688480,HE688485,HE688748,HE688749,HE688789,HE688868,HE688878,HE688925,HE689134,HE689356,HE689368,HE689457,HE689485,HE689605,HE689693,HE690212,HE690252,HE690280,HE690498,HE690973,HE691032,HE691043,HE691222,HE692018,HE692131,HE692451,HE692939,HE693210,HE693967,HE694429,HE694613,HE694681,HE694818,HE695364,HE695371,HE695450,HE695500,HE695835,HE695939,HE6…
Bub3_74231_1_330	1	46.03	63	4e-30	80.8	HE714460
Cdc20_52295_13561_567_2036	7	57.78	105	6e-34	86.3	HE687849,HE689173,HE693082,HE699546,HE700488,HE704162,HE709134
Cdc25_52665_2122_2815	2	45.61	87	2e-21	94.4	HE692653,HE703602
Cdc25_57235_203_2530	4	63.89	90	3e-48	140	HE692653,HE698230,HE701927,HE703602
Cdc25_57235_428_2530	4	63.89	90	3e-48	140	HE692653,HE698230,HE701927,HE703602
Cdc25_62020_1_397	3	55.07	92	8e-32	133	HE698230,HE701927,HE703602
Cdk1_14570_1_529	91	69.23	120	1e-57	191	HE688430,HE688510,HE688748,HE688878,HE688925,HE689134,HE689356,HE689368,HE689485,HE689693,HE690212,HE690252,HE690335,HE690436,HE691032,HE691043,HE691142,HE691222,HE691257,HE691382,HE691886,HE692073,HE692206,HE692774,HE692939,HE694439,HE694613,HE694681,HE695371,HE695500,HE695753,HE695835,HE696361,HE696668,HE696684,HE696882,HE698226,HE698533,HE699433,HE699454,HE699455,HE699621,HE699765,HE700263,HE7…
Cdk2_12169_GHICQ5101D0ZHS_09201_3_958	118	63.38	203	3e-86	315	HE688089,HE688430,HE688480,HE688510,HE688556,HE688748,HE688878,HE688882,HE689134,HE689356,HE689368,HE689485,HE689655,HE689693,HE689730,HE690212,HE690252,HE690335,HE690436,HE690654,HE691032,HE691043,HE691222,HE691257,HE691382,HE691448,HE691886,HE692018,HE692073,HE692115,HE692494,HE692774,HE692939,HE693267,HE693872,HE693999,HE694429,HE694439,HE694613,HE694681,HE695364,HE695371,HE695500,HE695835,HE6…
Cdk4_41200_1_486	5	50.91	68	2e-21	69.8	HE700263,HE706993,HE708578,HE713872,HE715985
Cdk5_37585_2_2294	87	70.97	120	1e-48	155	HE688480,HE688510,HE688748,HE688878,HE688925,HE689134,HE689356,HE689368,HE689485,HE689693,HE689730,HE689802,HE690212,HE690252,HE690335,HE690436,HE690654,HE691032,HE691043,HE691257,HE691886,HE692018,HE692073,HE692774,HE693267,HE694429,HE694439,HE694681,HE695371,HE695500,HE696499,HE696684,HE696882,HE697447,HE698232,HE698269,HE698392,HE698533,HE699433,HE699454,HE699455,HE699621,HE699974,HE700202,HE7…
Cdk5_37585_5964_6935	2	39.34	61	3e-08	55.6	HE693830,HE711003
Cdk6_46326_364_1002	47	59.52	92	2e-30	104	HE688089,HE688510,HE688748,HE688882,HE689368,HE689485,HE689655,HE689730,HE689802,HE690252,HE690335,HE690436,HE690654,HE691032,HE691257,HE691448,HE692774,HE693267,HE693999,HE694348,HE694439,HE694681,HE696684,HE697465,HE698936,HE699433,HE699717,HE699974,HE700202,HE700263,HE700294,HE700385,HE700855,HE702783,HE702923,HE703183,HE703988,HE704349,HE704358,HE704443,HE707211,HE708681,HE710013,HE713872,HE7…
Cdk7_36844_2_1011	102	81.48	136	4e-51	165	HE688430,HE688510,HE688748,HE688878,HE688882,HE689134,HE689356,HE689368,HE689457,HE689485,HE689655,HE689693,HE690212,HE690252,HE690335,HE690436,HE691032,HE691043,HE691222,HE691257,HE691382,HE691448,HE691886,HE692073,HE692184,HE692494,HE692774,HE692939,HE693267,HE693999,HE694348,HE694429,HE694439,HE694681,HE695835,HE696668,HE696684,HE696882,HE698154,HE698533,HE699433,HE699454,HE699717,HE700263,HE7…
Cdk8_09422_1_2354	43	85.95	210	1e-137	405	HE688510,HE688748,HE688882,HE689368,HE689485,HE689655,HE690252,HE690335,HE690436,HE691032,HE691257,HE691448,HE692494,HE693267,HE693999,HE694439,HE694681,HE696684,HE698154,HE699433,HE700163,HE700263,HE700294,HE700385,HE700855,HE700899,HE702023,HE702783,HE702923,HE703183,HE703988,HE704084,HE704323,HE704349,HE707211,HE708681,HE710013,HE711450,HE713004,HE713872,HE714211,HE715562,HE715960
Cks_03779_2_376	3	69.77	77	2e-30	128	HE708246,HE711732,HE715488
Cks_04440_1_385	3	65.38	78	6e-33	136	HE708246,HE711732,HE715488
Cks_47152_1_481	3	69.33	79	1e-32	135	HE708246,HE711732,HE715488
CycA_43937_1_715	9	56.76	113	6e-38	117	HE689480,HE690019,HE690372,HE690999,HE697630,HE698094,HE702299,HE713874,HE713907
CycB_41973_1_1241	7	44.44	151	1e-39	151	HE689480,HE690019,HE690372,HE690999,HE698094,HE702299,HE713907
CycE_06964_12243_325_1909	5	67.86	57	3e-32	68.9	HE689713,HE690019,HE697630,HE698094,HE712159
DAZ_55269_1_981	16	58.49	74	1e-21	83.1	HE688180,HE689959,HE690363,HE690449,HE691367,HE692813,HE693751,HE696322,HE702468,HE704062,HE704850,HE705314,HE705584,HE707431,HE710907,HE712473
Ercc4_09134_55891_1_2803	2	43.75	128	1e-35	146	HE692000,HE700951
GHICQ5101A0G0F_23_196	4	55.26	51	6e-07	52.8	HE688962,HE689106,HE699532,HE700063
GHICQ5101A0YFY_17_151	1	44.19	43	9e-08	52.8	HE687588
GHICQ5101A2CGM_95_269	3	59.09	45	2e-12	70.3	HE705700,HE707348,HE709011
GHICQ5101A2QUW_16_302	3	44.83	71	2e-16	82.6	HE693847,HE694525,HE707395
GHICQ5101A3NZA_18_195	2	63.16	57	9e-21	98.7	HE690398,HE704982
GHICQ5101A3Q3T_18_266	2	58.33	74	2e-22	103	HE699454,HE705559
GHICQ5101A4GS3_20_341	25	100	89	6e-32	133	HE688441,HE688878,HE688946,HE695170,HE695371,HE695450,HE699454,HE699568,HE700095,HE701266,HE701873,HE702043,HE703791,HE703845,HE704382,HE705437,HE705489,HE705559,HE707299,HE708003,HE708024,HE710058,HE710530,HE714119,HE715862
GHICQ5101A6FB2_19_304	2	64.29	56	4e-19	90.9	HE701210,HE710400
GHICQ5101A7PZ0_20_128	1	62.86	35	3e-10	62.9	HE709039
GHICQ5101A8VT6_17_295	1	70	40	6e-14	74.4	HE692417
GHICQ5101A964R_18_231	1	80.56	36	2e-12	69.3	HE714177
GHICQ5101A9MQN_19_204	15	77.78	59	4e-19	89.9	HE688510,HE689655,HE689730,HE689802,HE690335,HE693999,HE694681,HE698134,HE699974,HE700202,HE700294,HE700855,HE703183,HE703988,HE714211
GHICQ5101AELCB_35_213	1	41.51	53	1e-07	54.7	HE700670
GHICQ5101AEW2J_21_284	2	40.3	67	5e-09	58.3	HE693822,HE693895
GHICQ5101AG74U_43_265	4	65.91	45	1e-17	79	HE700314,HE707327,HE707348,HE709011
GHICQ5101AGB1G_20_194	1	52.5	40	7e-09	58.3	HE701839
GHICQ5101AGJ07_32_276	1	30.77	78	4e-09	59.3	HE689861
GHICQ5101AGW8A_213_376	17	84.62	53	4e-25	111	HE690335,HE690436,HE691257,HE692774,HE693267,HE696499,HE700294,HE701436,HE701570,HE703193,HE704358,HE704792,HE705684,HE709744,HE711684,HE714211,HE715827
GHICQ5101AHPRZ_34_302	1	43.14	51	3e-10	61.5	HE707386
GHICQ5101AIA1V_18_326	1	40.3	67	1e-11	66.1	HE697707
GHICQ5101AING0_15_250	1	77.33	75	5e-36	149	HE709510
GHICQ5101AIZ9U_20_126	2	81.82	33	3e-12	68.4	HE690110,HE694770
GHICQ5101AK8KX_28_441	8	68.97	65	5e-19	78.5	HE697249,HE698496,HE700044,HE713922,HE714177,HE714457,HE714996,HE715790
GHICQ5101AKDC4_20_296	3	84	50	4e-36	97.3	HE703117,HE707524,HE714925
GHICQ5101AL4LK_27_336	12	69.23	91	3e-45	179	HE692708,HE695448,HE699455,HE700544,HE701669,HE703964,HE706242,HE706404,HE709094,HE709460,HE711930,HE715569
GHICQ5101APNLB_20_361	33	83.33	113	4e-30	120	HE688790,HE688791,HE690176,HE690433,HE690516,HE690611,HE690877,HE692548,HE693582,HE693663,HE695945,HE696468,HE696618,HE697091,HE698049,HE698547,HE698921,HE699702,HE700453,HE700649,HE701852,HE704852,HE704919,HE706237,HE706551,HE709221,HE709251,HE710544,HE713514,HE714521,HE715047,HE715288,HE715391
GHICQ5101AQPYO_22_238	1	71.43	28	3e-07	52.6	HE702152
GHICQ5101ARO0T_16_317	1	58.14	43	6e-11	62.9	HE699829
GHICQ5101ASM29_22_319	1	66.67	48	2e-15	79.4	HE696231
GHICQ5101ATJEV_18_253	2	84.13	63	3e-18	89.9	HE689388,HE711159
GHICQ5101AULCI_19_388	1	41.18	51	6e-07	51.5	HE691881
GHICQ5101B080G_21_235	2	41.3	52	3e-08	55.8	HE694596,HE707606
GHICQ5101B0EJU_121_506	2	50	54	4e-13	61.6	HE690330,HE698929
GHICQ5101B0V2K_19_188	2	45.83	48	2e-09	58.8	HE698836,HE713448
GHICQ5101B0Y1L_19_208	1	67.65	34	1e-08	57.9	HE702313
GHICQ5101B2JIO_22_410	2	86.96	62	3e-32	117	HE704185,HE711144
GHICQ5101B3P6E_36_322	34	63.16	95	4e-40	162	HE688962,HE689560,HE689692,HE690125,HE692932,HE693218,HE693709,HE695065,HE695686,HE696565,HE697194,HE697267,HE698503,HE699381,HE699608,HE699809,HE700063,HE700427,HE701141,HE702204,HE702399,HE702712,HE703993,HE704244,HE704601,HE705780,HE706193,HE707807,HE708188,HE708599,HE709173,HE709225,HE713572,HE714029
GHICQ5101B42YT_22_224	1	68.09	47	7e-18	87.2	HE699068
GHICQ5101B4OG3_17_286	4	62.96	54	9e-18	86.8	HE691343,HE709829,HE711588,HE713615
GHICQ5101B6R9Q_13_377	12	83.78	60	5e-40	114	HE688825,HE689857,HE690099,HE696051,HE697967,HE699693,HE703220,HE704435,HE704484,HE707194,HE708144,HE709991
GHICQ5101B7EF6_37_261	1	58.54	41	2e-07	52.4	HE706992
GHICQ5101B7ZN8_34_314	2	73.08	36	8e-21	61.6	HE709319,HE712808
GHICQ5101B82SY_25_265	1	43.14	51	4e-08	53.3	HE699192
GHICQ5101B84WV_41_358	3	52.31	65	3e-17	79.4	HE698269,HE700970,HE706894
GHICQ5101BA1JX_23_210	5	47.92	56	2e-14	76.2	HE697546,HE699644,HE699764,HE702864,HE707073
GHICQ5101BAWPK_19_297	2	61.22	49	2e-23	79	HE695592,HE707682
GHICQ5101BCQ4V_32_495	8	50.98	58	8e-13	60.2	HE693649,HE693734,HE693968,HE694465,HE705415,HE707595,HE709201,HE711442
GHICQ5101BD4VY_18_310	2	74.55	59	4e-25	110	HE698457,HE713057
GHICQ5101BD551_18_269	1	58.33	36	3e-09	57.4	HE688026
GHICQ5101BDAC9_72_282	2	66.67	42	5e-14	75.8	HE700486,HE700626
GHICQ5101BDDNH_21_285	90	80.77	84	3e-42	169	HE688016,HE688430,HE688480,HE688510,HE688748,HE688789,HE688878,HE688925,HE689134,HE689368,HE689457,HE689485,HE689693,HE690212,HE690436,HE691032,HE691043,HE691222,HE691257,HE691886,HE692018,HE692774,HE694429,HE694472,HE694613,HE694681,HE695364,HE695371,HE695500,HE695835,HE696882,HE698392,HE698533,HE699433,HE699454,HE699455,HE699621,HE699797,HE700095,HE700152,HE700263,HE700385,HE700610,HE700810,HE7…
GHICQ5101BEOV3_25_317	1	69.23	39	2e-17	71.2	HE707009
GHICQ5101BG4PZ_19_359	1	52.17	69	2e-11	65.7	HE697192
GHICQ5101BIHR0_17_353	2	65.22	51	8e-18	79.9	HE702401,HE712028
GHICQ5101BIT59_40_371	5	59.15	76	1e-22	104	HE693253,HE699694,HE701037,HE701547,HE710301
GHICQ5101BJDGG_17_251	6	77.78	77	3e-14	67.5	HE688681,HE689243,HE689875,HE697521,HE700609,HE701164
GHICQ5101BK2L9_20_365	3	55.17	87	8e-21	93.1	HE691207,HE702720,HE713074
GHICQ5101BM5K5_17_232	8	71.7	70	3e-24	108	HE689263,HE692124,HE696633,HE697562,HE699562,HE703565,HE705191,HE710364
GHICQ5101BNBG3_104_254	2	57.58	33	2e-07	52.8	HE691527,HE703730
GHICQ5101BNDQC_139_381	3	61.54	64	5e-17	84.5	HE690476,HE707039,HE715189
GHICQ5101BNILW_17_419	4	83.33	30	3e-29	69.8	HE689777,HE708011,HE710705,HE710825
GHICQ5101BNYDN_16_362	50	53.06	93	4e-27	119	HE688878,HE688925,HE689134,HE692131,HE692451,HE694613,HE695500,HE697789,HE698269,HE699454,HE699455,HE699621,HE699682,HE700163,HE700810,HE700899,HE700970,HE701260,HE701337,HE701380,HE701499,HE701795,HE701873,HE702762,HE703256,HE703773,HE703791,HE704039,HE704358,HE704461,HE704636,HE704792,HE704841,HE705375,HE705559,HE705887,HE706894,HE708003,HE708047,HE708373,HE709723,HE710530,HE711557,HE713168,HE7…
GHICQ5101BO00H_18_379	10	80.77	80	7e-36	147	HE689723,HE695735,HE698106,HE700376,HE701363,HE704130,HE705146,HE709916,HE712618,HE712855
GHICQ5101BO916_18_254	3	41.82	64	4e-09	57.9	HE692107,HE695698,HE704768
GHICQ5101BODW3_27_150	2	67.65	34	4e-10	61.6	HE705519,HE708319
GHICQ5101BOOQA_26_216	2	100	20	8e-07	50.1	HE695053,HE710607
GHICQ5101BQG93_18_193	4	70.37	27	5e-09	56.5	HE690884,HE697381,HE697710,HE702350
GHICQ5101BS6TR_19_355	5	37.7	93	2e-14	77.1	HE688405,HE690593,HE690750,HE700468,HE712381
GHICQ5101BSBO8_17_360	1	90.32	31	4e-13	72.1	HE710329
GHICQ5101BUJ1C_111_320	2	100	40	4e-16	71.6	HE702313,HE710665
GHICQ5101BUQRL_185_296	2	65.71	35	4e-08	57.4	HE694345,HE699566
GHICQ5101BV9L4_20_253	9	51.16	70	2e-14	77.1	HE687705,HE690527,HE702352,HE703180,HE703619,HE704539,HE708811,HE709941,HE710326
GHICQ5101BVI75_24_222	1	75.56	45	2e-19	92.3	HE699068
GHICQ5101BXI7X_18_162	2	90.91	22	3e-12	62	HE689135,HE690195
GHICQ5101BZM7S_17_287	3	47.22	72	1e-20	86.3	HE688718,HE695410,HE700952
GHICQ5101C0E3B_19_160	2	91.67	36	3e-17	86.3	HE694579,HE704080
GHICQ5101C0ERZ_18_212	3	83.67	54	3e-29	107	HE690064,HE694247,HE700521
GHICQ5101C0G2O_24_278	1	56.36	55	7e-18	86.8	HE691980
GHICQ5101C28RL_83_292	3	66.67	46	2e-13	74.4	HE688677,HE691883,HE699775
GHICQ5101C43CN_19_160	1	58.06	31	5e-07	53.3	HE699514
GHICQ5101C4573_55_285	1	45.95	37	8e-11	55.6	HE700449
GHICQ5101C5LYF_28_185	2	57.14	49	8e-13	71.2	HE703987,HE714581
GHICQ5101C6CXM_19_234	4	65.38	70	5e-24	109	HE700314,HE707327,HE707348,HE709011
GHICQ5101C8KEF_23_359	1	76.92	36	4e-21	68	HE704501
GHICQ5101C8LE6_19_275	1	56.79	81	9e-28	119	HE708388
GHICQ5101C91PE_24_282	1	55.56	36	1e-07	54.4	HE701221
GHICQ5101CAYB5_28_284	1	60.71	84	1e-32	136	HE705603
GHICQ5101CBP0T_25_306	1	50	40	6e-10	61.6	HE703938
GHICQ5101CBZLW_18_153	2	48.84	43	2e-10	62.5	HE708145,HE714812
GHICQ5101CET2G_18_335	2	56.25	59	4e-12	69.3	HE709526,HE712720
GHICQ5101CF4ML_20_206	1	41.67	48	1e-06	50.6	HE710365
GHICQ5101CFJ1S_15_397	2	72.22	58	1e-28	105	HE690932,HE698484
GHICQ5101CFN7K_17_299	2	51.02	74	2e-21	99.5	HE694713,HE715304
GHICQ5101CGJEQ_94_362	5	71.21	66	4e-28	123	HE699591,HE699818,HE701824,HE701911,HE713522
GHICQ5101CH0XL_18_286	1	72.41	49	5e-19	91.8	HE693009
GHICQ5101CH68P_18_229	2	81.25	49	1e-20	95.5	HE694122,HE695733
GHICQ5101CHC73_17_191	2	59.65	57	3e-17	86.8	HE700480,HE710665
GHICQ5101CHDSD_17_294	1	48.08	52	1e-15	76.7	HE701477
GHICQ5101CHWLH_129_248	1	63.89	36	2e-11	66.6	HE700463
GHICQ5101CJC05_17_243	2	79.63	54	2e-18	79.4	HE689891,HE704904
GHICQ5101CJPQ8_17_342	2	74.36	78	1e-33	140	HE707677,HE711311
GHICQ5101CKCEY_20_292	2	41.54	65	6e-09	58.3	HE703881,HE704019
GHICQ5101CLSNL_25_202	18	71.43	40	2e-10	64.8	HE690666,HE692864,HE693355,HE699824,HE700450,HE700518,HE701816,HE702090,HE702441,HE703695,HE704256,HE707685,HE707871,HE707966,HE709912,HE712549,HE714530,HE716431
GHICQ5101CNDR6_17_290	9	60	71	5e-17	86.6	HE690129,HE690351,HE690549,HE693130,HE699506,HE707662,HE709261,HE715214,HE715731
GHICQ5101CNOS9_32_255	14	60.61	62	1e-12	64.3	HE688868,HE689457,HE690498,HE691382,HE693210,HE693880,HE699797,HE701278,HE701425,HE702440,HE704443,HE704792,HE705684,HE705887
GHICQ5101CPI6L_18_213	2	50	44	8e-08	55.1	HE690689,HE706498
GHICQ5101CPYXR_19_216	1	39.34	61	2e-13	74.8	HE689925
GHICQ5101CUU9X_21_119	4	67.74	32	3e-10	62.5	HE688426,HE691382,HE694348,HE704443
GHICQ5101CV6AY_18_117	4	65.62	32	2e-10	63.4	HE693095,HE700216,HE705666,HE706508
GHICQ5101CVLKJ_23_380	3	86.96	42	6e-18	88.6	HE687542,HE708034,HE714225
GHICQ5101CVU3N_146_297	2	64.29	49	2e-15	80.8	HE699263,HE705370
GHICQ5101CWUQV_51_245	1	87.1	31	5e-13	70.3	HE691657
GHICQ5101CXIUA_28_183	1	45.45	44	1e-09	60.6	HE707009
GHICQ5101CY0MD_23_303	1	56.52	46	2e-11	65.5	HE715614
GHICQ5101CYA9C_27_177	3	56.41	39	2e-10	62.9	HE704919,HE713514,HE715047
GHICQ5101CYHUX_33_250	3	42	50	6e-09	58.8	HE701626,HE707581,HE711284
GHICQ5101CYQRP_15_288	12	77.78	59	2e-16	60.2	HE688681,HE689243,HE689875,HE696371,HE697521,HE700609,HE701164,HE702839,HE704041,HE704113,HE705972,HE707307
GHICQ5101CZM1I_28_367	1	53.85	52	1e-17	73.9	HE698962
GHICQ5101CZMCL_23_280	31	59.09	62	4e-15	80.3	HE689502,HE691072,HE692836,HE693655,HE694261,HE694686,HE695228,HE695523,HE695794,HE696088,HE696738,HE696893,HE696965,HE697666,HE699629,HE700625,HE702288,HE702801,HE703332,HE703380,HE703755,HE705924,HE707738,HE707975,HE709264,HE709327,HE711028,HE711948,HE712375,HE715113,HE716228
GHICQ5101D30OB_15_232	1	65	40	1e-12	68.7	HE713140
GHICQ5101D4CIS_18_329	1	45.65	46	1e-15	50.1	HE694403
GHICQ5101D53NL_15_274	1	73.08	52	9e-21	96.8	HE698717
GHICQ5101D6ZO4_20_211	1	51.22	41	1e-06	50.6	HE713507
GHICQ5101D8RZT_19_306	1	71.79	63	1e-36	101	HE704263
GHICQ5101DC81S_18_292	2	70.59	44	2e-29	76.2	HE701141,HE708188
GHICQ5101DC8P8_22_320	1	45.65	92	1e-22	104	HE689885
GHICQ5101DHT4B_15_223	1	46.51	43	1e-06	50.9	HE703168
GHICQ5101DHYQ5_19_294	13	83.33	82	6e-48	188	HE695448,HE696477,HE699455,HE700544,HE701669,HE703964,HE706242,HE706404,HE709094,HE709460,HE710098,HE711930,HE715569
GHICQ5101DI5KL_28_369	3	42.5	80	1e-17	85.8	HE693847,HE694525,HE707395
GHICQ5101DKD4Y_16_336	5	56	74	7e-16	81.7	HE695957,HE696421,HE701440,HE712263,HE715457
GHICQ5101DKH56_17_218	7	91.43	36	3e-32	83.1	HE690924,HE699621,HE700610,HE702762,HE704792,HE705684,HE713584
GHICQ5101DLKKH_23_178	2	55.88	34	3e-07	51.9	HE704647,HE708178
GHICQ5101DM54C_16_346	2	76.67	37	2e-12	67.5	HE689960,HE695221
GHICQ5101DNDQD_17_250	11	55.1	67	1e-18	90.2	HE689334,HE689549,HE690036,HE694866,HE695171,HE705580,HE709670,HE711045,HE711575,HE711745,HE714364
GHICQ5101DNHKH_13_227	17	97.87	65	7e-40	122	HE688485,HE691222,HE696754,HE699454,HE699682,HE701073,HE701266,HE701337,HE701345,HE701499,HE701873,HE702477,HE704039,HE704212,HE705375,HE709744,HE713600
GHICQ5101DP452_21_394	1	46.94	49	7e-09	55.6	HE698545
GHICQ5101DPDCZ_32_310	3	50	49	3e-16	61.1	HE690593,HE700079,HE700468
GHICQ5101DPWR0_17_196	2	87.5	37	1e-17	68.4	HE699552,HE700152
GHICQ5101DR1J8_20_188	3	65.62	35	4e-10	61.1	HE694917,HE706838,HE708712
GHICQ5101DRLOU_19_246	2	100	25	4e-29	62	HE700341,HE706860
GHICQ5101DRRMA_84_352	3	78.57	89	3e-18	88.6	HE690650,HE692688,HE709758
GHICQ5101DS0SN_20_218	6	53.23	65	3e-19	90.4	HE688868,HE688925,HE690280,HE698515,HE711661,HE714789
GHICQ5101DUNB5_18_346	3	72.28	101	3e-52	202	HE702137,HE711988,HE714052
GHICQ5101DVCVB_19_298	15	75	82	1e-37	154	HE688962,HE690125,HE693709,HE695686,HE697194,HE697267,HE700063,HE702399,HE702712,HE706193,HE707807,HE708599,HE710148,HE713362,HE713572
GHICQ5101DVLA7_14_216	8	49.15	65	2e-14	78	HE689633,HE689895,HE690476,HE693586,HE697133,HE697239,HE699651,HE707039
GHICQ5101DXYNS_17_356	2	76.09	46	9e-28	88.6	HE696769,HE712162
GHICQ5101DYVE8_283_465	2	65.71	37	3e-10	62.9	HE690884,HE702350
GHICQ5101DZOTN_17_248	2	56.58	76	3e-25	113	HE689388,HE711159
GHICQ5101EA0IA_41_297	1	52.38	42	3e-09	59.7	HE700394
GHICQ5101EALRK_19_267	2	67.74	61	4e-12	69.3	HE698527,HE704005
GHICQ5101EBMMB_28_213	2	64.1	39	2e-07	51.3	HE704014,HE716362
GHICQ5101EC31E_14_137	2	69.44	36	2e-10	62.9	HE696633,HE710364
GHICQ5101EC81W_17_189	1	71.88	32	3e-08	56.4	HE690195
GHICQ5101EDHJF_22_312	4	94.34	63	2e-25	110	HE695005,HE704694,HE708264,HE708337
GHICQ5101EE9AU_78_430	11	82.98	71	6e-29	118	HE695448,HE696477,HE699455,HE700544,HE701669,HE703964,HE706404,HE709094,HE709460,HE711930,HE715569
GHICQ5101EEDJJ_30_535	1	55.1	49	2e-20	62.9	HE700807
GHICQ5101EF73G_19_245	2	67.65	43	3e-10	61.6	HE712324,HE714742
GHICQ5101EFGYM_86_276	3	82.86	39	4e-24	71.6	HE703117,HE707524,HE714925
GHICQ5101EJO4H_21_137	1	63.16	38	2e-09	57.4	HE696695
GHICQ5101EJWSE_50_415	1	81.58	113	2e-56	217	HE689511
GHICQ5101ELQUW_20_332	1	86.17	94	2e-54	209	HE699613
GHICQ5101EMSLJ_24_258	1	66.67	36	6e-11	62.9	HE697528
GHICQ5101ENUGK_18_383	1	52.11	71	2e-31	105	HE709606
GHICQ5101EO831_22_271	2	85.19	82	7e-44	175	HE700735,HE704297
GHICQ5101EO836_17_154	7	97.73	44	9e-22	101	HE689626,HE693678,HE695053,HE700437,HE710607,HE711168,HE715564
GHICQ5101EPIC0_19_429	3	79.41	68	1e-36	148	HE690878,HE696742,HE698390
GHICQ5101ER5HI_12_148	1	52.27	44	1e-12	70.3	HE695575
GHICQ5101ES7Z4_87_202	1	62.16	37	3e-09	57.4	HE696476
GHICQ5101ETYFO_163_356	1	56.41	39	5e-11	65.2	HE704980
GHICQ5101EVRXK_20_264	2	71.88	32	2e-11	66.1	HE689369,HE707055
GHICQ5101EVXQ0_92_376	3	86.05	67	2e-27	121	HE690562,HE701433,HE705049
GHICQ5101EW2UG_16_213	1	65.22	46	3e-16	81.7	HE688548
GHICQ5101EXINT_30_128	1	63.33	30	1e-06	51	HE700579
GHICQ5101EYGME_45_185	1	75	24	1e-08	58.8	HE689883
GI1O1XZ01A1KUY_37_355	6	49.25	76	1e-17	72.5	HE691097,HE691927,HE699621,HE702477,HE708047,HE713547
GI1O1XZ01A4C9O_195_542	1	50.85	59	2e-13	71	HE708471
GI1O1XZ01A6U7J_16_333	6	60.34	70	5e-20	93.2	HE688086,HE690276,HE699345,HE701668,HE713694,HE716151
GI1O1XZ01A7FPT_25_246	2	85.71	29	1e-10	50.9	HE696735,HE702401
GI1O1XZ01A90H6_20_445	9	77.65	104	5e-51	161	HE688754,HE692252,HE696547,HE700286,HE701620,HE702366,HE703550,HE711472,HE712352
GI1O1XZ01ADW5I_35_476	2	66.67	24	1e-06	51.5	HE702257,HE705935
GI1O1XZ01AF6QW_18_193	1	38.89	54	9e-09	55.6	HE688412
GI1O1XZ01AFIOV_27_398	1	49.18	61	7e-21	77.1	HE699701
GI1O1XZ01AGBL7_20_446	1	64.44	55	2e-16	83.1	HE710757
GI1O1XZ01AHXDZ_24_162	5	76.47	34	4e-12	67.5	HE689290,HE706068,HE707589,HE713700,HE716241
GI1O1XZ01AKZ1Z_18_507	1	55.56	36	1e-06	51	HE701117
GI1O1XZ01ANXVV_25_434	8	64.71	103	1e-34	143	HE695475,HE699440,HE700805,HE702103,HE702594,HE704752,HE711275,HE711578
GI1O1XZ01AOMTY_19_397	3	47.22	72	2e-23	90	HE689100,HE709383,HE714253
GI1O1XZ01APKOT_218_503	3	41.07	95	2e-10	64.8	HE699062,HE702237,HE713627
GI1O1XZ01APWCV_19_154	2	85.29	34	1e-13	73.5	HE699682,HE715926
GI1O1XZ01AQLSS_18_133	2	78.38	37	2e-13	74.8	HE699540,HE700610
GI1O1XZ01ATKM9_291_436	1	57.14	35	9e-07	51.5	HE704608
GI1O1XZ01ATQ82_57_310	1	48.65	37	2e-06	51.5	HE700737
GI1O1XZ01AUOUB_17_407	2	73.08	49	4e-26	81.7	HE694651,HE700429
GI1O1XZ01AWEU7_20_500	5	82.76	67	2e-26	116	HE699747,HE701619,HE704615,HE705694,HE709790
GI1O1XZ01AZ5HP_312_427	1	54.29	35	3e-07	51	HE712558
GI1O1XZ01B2E71_28_357	2	43.1	78	2e-13	74.5	HE701259,HE713847
GI1O1XZ01B80SN_64_322	2	89.66	40	2e-21	79.5	HE697265,HE708933
GI1O1XZ01B8LSE_35_472	15	63.83	98	9e-22	101	HE688129,HE688846,HE689177,HE690011,HE692646,HE698517,HE699323,HE703623,HE706032,HE706382,HE707894,HE708824,HE709967,HE712609,HE714348
GI1O1XZ01B8TPM_16_445	2	41.07	59	2e-15	54.2	HE691851,HE713492
GI1O1XZ01BB64O_24_467	1	48.98	49	3e-09	58.8	HE716359
GI1O1XZ01BBX18_18_269	1	44.68	47	1e-11	65.7	HE704715
GI1O1XZ01BC705_18_242	5	51.22	57	1e-11	68.4	HE692732,HE700936,HE704100,HE713595,HE716173
GI1O1XZ01BCCVB_109_452	1	60.47	43	1e-11	68.4	HE689135
GI1O1XZ01BCZLB_19_289	2	59.46	37	9e-11	64.8	HE692863,HE705783
GI1O1XZ01BF5NJ_178_433	15	55.26	83	2e-21	98.2	HE692131,HE692451,HE696882,HE699454,HE699974,HE700416,HE700584,HE703773,HE705375,HE705559,HE708003,HE711557,HE711661,HE713600,HE714789
GI1O1XZ01BFOR6_20_408	1	43.4	53	2e-24	69.3	HE709606
GI1O1XZ01BGZDA_27_296	1	55.88	34	3e-07	52.8	HE714885
GI1O1XZ01BKLIJ_18_438	8	100	125	4e-68	254	HE690360,HE692987,HE700508,HE701105,HE702629,HE705428,HE706373,HE715006
GI1O1XZ01BLT6J_20_472	2	67.07	85	2e-32	136	HE693487,HE710456
GI1O1XZ01BMBRK_62_298	2	47.73	45	2e-12	55.6	HE699019,HE702021
GI1O1XZ01BNM9Q_373_474	1	70.97	31	4e-11	63.8	HE694743
GI1O1XZ01BRF1O_34_374	1	72.22	54	2e-22	101	HE699096
GI1O1XZ01BRMDC_61_443	1	58.82	34	1e-12	52.4	HE704339
GI1O1XZ01BT4XZ_20_399	3	73.33	80	1e-44	142	HE701747,HE703599,HE715354
GI1O1XZ01BXSHD_21_305	5	74.51	63	2e-18	88.8	HE693288,HE702361,HE705623,HE712552,HE714297
GI1O1XZ01C26E1_17_560	2	67.65	62	5e-24	91.3	HE700323,HE708470
GI1O1XZ01C3VEU_20_469	2	68.18	44	2e-33	78.5	HE688829,HE689188
GI1O1XZ01C64O9_91_480	5	79.07	47	1e-35	95.5	HE688825,HE697967,HE704484,HE707194,HE708144
GI1O1XZ01CCWJN_98_416	2	63.41	50	1e-14	78	HE699263,HE705370
GI1O1XZ01CEDV3_20_324	1	32.1	81	9e-12	68	HE707311
GI1O1XZ01CEG23_18_351	1	44.64	56	1e-11	68.9	HE700144
GI1O1XZ01CFMIN_19_371	4	60.87	100	6e-39	157	HE696766,HE698088,HE699143,HE703387
GI1O1XZ01CIBPY_23_176	1	45.83	48	1e-07	55.1	HE689704
GI1O1XZ01CJH67_18_393	1	47.73	44	1e-07	52.8	HE693730
GI1O1XZ01CJM4O_20_325	1	40.48	42	7e-09	56.5	HE696632
GI1O1XZ01CKTPS_18_498	12	45.61	87	2e-19	92.7	HE689263,HE690258,HE693534,HE694691,HE699562,HE704262,HE704659,HE704963,HE706664,HE708145,HE714812,HE715130
GI1O1XZ01CKV51_18_426	1	62.96	27	1e-09	60.6	HE709310
GI1O1XZ01CMN98_13_252	1	70.27	37	3e-13	64.3	HE690675
GI1O1XZ01CN6XB_17_481	41	53.23	126	2e-28	121	HE689315,HE689633,HE689866,HE690476,HE690830,HE692310,HE693193,HE693594,HE693949,HE696683,HE697994,HE698985,HE699651,HE699846,HE700289,HE700313,HE700839,HE700957,HE701468,HE701605,HE701678,HE702512,HE702802,HE703457,HE704053,HE704172,HE705203,HE705546,HE705680,HE707028,HE707260,HE707726,HE710200,HE710523,HE710707,HE711859,HE712358,HE713670,HE714438,HE715471,HE716231
GI1O1XZ01CQ20X_19_195	3	78.26	34	2e-21	72.1	HE695570,HE706046,HE707599
GI1O1XZ01CQHEK_16_282	1	77.42	31	3e-19	68.9	HE699625
GI1O1XZ01CS1K8_28_375	57	81.82	91	5e-35	144	HE688547,HE689034,HE689339,HE690197,HE690666,HE690700,HE691306,HE692171,HE692864,HE693136,HE693355,HE693395,HE694742,HE695181,HE695394,HE696910,HE698039,HE698407,HE699148,HE699824,HE700450,HE700518,HE700646,HE701780,HE701816,HE702090,HE702412,HE702441,HE702990,HE703293,HE703695,HE704256,HE704946,HE706264,HE707685,HE707737,HE707871,HE707966,HE708456,HE709740,HE709893,HE709912,HE710272,HE710833,HE7…
GI1O1XZ01CSEI1_39_312	10	60	64	4e-17	83.5	HE688670,HE689557,HE692386,HE697962,HE703694,HE706951,HE707634,HE708487,HE709023,HE709924
GI1O1XZ01CSNI7_18_302	25	59.09	79	1e-16	81.7	HE690598,HE690715,HE691197,HE691358,HE693135,HE693377,HE695348,HE696368,HE697157,HE697341,HE697400,HE697603,HE699446,HE699819,HE701773,HE702200,HE706317,HE706905,HE710908,HE713729,HE714024,HE714541,HE714627,HE715086,HE716124
GI1O1XZ01D2MAP_22_134	1	72.97	37	9e-13	70.7	HE700750
GI1O1XZ01D3WT2_18_499	14	80.25	105	4e-33	137	HE688767,HE691477,HE696146,HE698603,HE699677,HE699739,HE699983,HE702148,HE702278,HE706694,HE708689,HE714171,HE715313,HE716144
GI1O1XZ01D5OMW_20_369	2	50	63	6e-16	81	HE687921,HE688098
GI1O1XZ01D714V_20_342	2	73.33	48	4e-21	57	HE690360,HE701105
GI1O1XZ01D75EK_18_446	4	78.95	96	9e-37	145	HE693667,HE700911,HE701177,HE711154
GI1O1XZ01D7FMK_26_378	1	60	35	7e-10	61.1	HE694497
GI1O1XZ01DAWG0_47_307	2	67.44	57	1e-19	94.8	HE695713,HE709054
GI1O1XZ01DEHBH_18_435	6	73.21	57	3e-19	94.1	HE689763,HE699780,HE704483,HE709286,HE712193,HE713303
GI1O1XZ01DGC51_20_278	4	43.14	85	9e-11	65.2	HE691817,HE701485,HE713169,HE713894
GI1O1XZ01DH0LN_25_400	3	88	77	7e-18	89	HE690562,HE701433,HE705049
GI1O1XZ01DJO3S_17_334	4	62.5	54	3e-25	80.8	HE689567,HE689959,HE709711,HE710275
GI1O1XZ01DLKZQ_19_404	2	37.7	122	8e-26	114	HE690650,HE709758
GI1O1XZ01DLV1F_17_103	1	67.86	28	9e-07	51	HE704335
GI1O1XZ01DN1Y1_29_409	1	36.21	58	7e-08	54.2	HE701978
GI1O1XZ01DPV3D_153_405	1	48.57	35	7e-06	50.1	HE700379
GI1O1XZ01DPXFF_19_351	1	59.46	37	1e-09	60.2	HE690051
GI1O1XZ01DTGRE_16_418	1	75.47	53	6e-27	100	HE704501
GI1O1XZ01DU1JX_40_264	2	33.8	71	3e-08	55.1	HE697023,HE702917
GI1O1XZ01DUBAB_19_306	3	83.87	36	5e-11	63	HE698783,HE699129,HE715227
GI1O1XZ01DUBDS_18_546	3	63.89	126	1e-43	172	HE694362,HE697783,HE710080
GI1O1XZ01DV8P5_41_512	1	100	90	2e-59	160	HE699625
GI1O1XZ01DVBU3_18_227	1	44.83	58	3e-07	52.4	HE706927
GI1O1XZ01DVQAX_17_509	5	90.91	74	6e-26	95	HE688772,HE690828,HE709056,HE710376,HE713848
GI1O1XZ01DX5GQ_16_508	18	75.56	109	5e-49	193	HE688530,HE688825,HE689857,HE690099,HE693097,HE696051,HE697967,HE698132,HE699693,HE701946,HE703220,HE704435,HE704484,HE707194,HE708144,HE709796,HE709858,HE709991
GI1O1XZ01DX9QJ_29_294	9	67.35	51	5e-21	98.7	HE689901,HE692660,HE697919,HE697989,HE699739,HE699983,HE704338,HE708512,HE715537
GI1O1XZ01E2SRR_18_130	14	91.89	37	8e-17	84.5	HE690212,HE691222,HE699454,HE699621,HE700610,HE702477,HE702762,HE702923,HE704212,HE704349,HE704636,HE704792,HE705559,HE705684
GI1O1XZ01EAOA7_15_111	3	73.33	30	2e-09	60.2	HE703117,HE707524,HE714925
GI1O1XZ01EDJLV_46_180	1	79.55	44	1e-17	85.8	HE712162
GI1O1XZ01EGK81_162_414	1	69.57	46	6e-22	68.4	HE694111
GI1O1XZ01EH0YD_35_548	2	57.14	35	5e-11	63.4	HE695584,HE711675
GI1O1XZ01EJ1XG_75_405	2	41.18	66	1e-12	64.3	HE703938,HE704875
GI1O1XZ01EKM35_453_567	1	80.77	26	9e-08	54.7	HE704608
GI1O1XZ01EP7CU_17_463	1	60.87	46	8e-14	72.1	HE708785
GI1O1XZ01EP8LE_19_230	11	80.39	64	3e-24	109	HE688311,HE690371,HE701216,HE704491,HE704777,HE706393,HE707533,HE708070,HE710975,HE711362,HE713743
GI1O1XZ01EQ3MM_21_255	2	73.21	56	2e-22	101	HE707955,HE713427
GI1O1XZ01EQTEX_18_176	2	61.76	52	4e-13	70.3	HE712490,HE712893
GI1O1XZ01ERJ7C_18_138	4	82.35	34	2e-15	79.9	HE689934,HE691865,HE694093,HE702357
GI1O1XZ01EUULZ_26_433	1	56.52	46	4e-12	67.3	HE695595
GI1O1XZ01EXE7L_17_185	1	73.08	52	5e-08	56.1	HE701650
GI1O1XZ01EXILA_17_462	1	83.16	95	1e-50	197	HE710329
GI1O1XZ01EXK7A_24_280	8	48.98	56	3e-09	59.3	HE693655,HE695228,HE700625,HE702801,HE703380,HE703755,HE709264,HE709282
GI1O1XZ01EXRFP_30_336	7	74.29	72	2e-31	132	HE692124,HE696633,HE697562,HE699562,HE703565,HE705191,HE710364
GI1O1XZ01EYXAK_22_187	18	80	47	8e-12	66.3	HE689729,HE690393,HE690734,HE691461,HE692132,HE693159,HE694312,HE695559,HE700047,HE703034,HE703096,HE706554,HE709354,HE710328,HE710497,HE711212,HE713637,HE714106
GI1O1XZ01EZRZI_19_449	1	53.66	41	1e-09	58.3	HE697222
GIDRXAC01A00EO_22_465	19	66.67	81	1e-31	108	HE688388,HE689324,HE690425,HE691142,HE692073,HE692184,HE699392,HE699765,HE700876,HE702325,HE702329,HE703177,HE706026,HE708010,HE712776,HE713676,HE715996,HE716375,HE716412
GIDRXAC01A0MIZ_17_483	5	50.59	85	2e-29	109	HE688426,HE703514,HE704443,HE711402,HE714334
GIDRXAC01A4Y0I_37_245	3	74.36	47	3e-16	83.1	HE689004,HE689466,HE706214
GIDRXAC01A547I_42_464	4	41.43	76	8e-20	75.8	HE692750,HE694957,HE700278,HE704736
GIDRXAC01A7761_20_483	8	56.25	72	2e-15	79.4	HE688675,HE690156,HE690376,HE690902,HE700929,HE712857,HE714118,HE714265
GIDRXAC01A8MGX_19_229	2	71.43	56	1e-20	97.7	HE691282,HE705413
GIDRXAC01AE0R6_15_337	5	50.6	97	1e-29	128	HE692372,HE697872,HE707362,HE713479,HE713658
GIDRXAC01AH44H_21_257	2	100	49	2e-30	105	HE701065,HE715243
GIDRXAC01AH69Y_160_550	11	75.86	68	3e-25	97.6	HE689777,HE689938,HE690208,HE690503,HE692563,HE697638,HE702008,HE708759,HE710705,HE710825,HE714255
GIDRXAC01AKQFY_179_536	1	58.33	36	4e-19	53.8	HE689100
GIDRXAC01AKQIP_55_421	2	39.56	111	2e-20	97.1	HE701259,HE713847
GIDRXAC01AKW9M_27_418	4	75	47	2e-17	67.3	HE693288,HE702361,HE705623,HE714297
GIDRXAC01ANJ5I_18_529	2	87.3	64	9e-46	141	HE702537,HE712764
GIDRXAC01AOSCF_31_162	1	70	40	3e-13	70.7	HE712485
GIDRXAC01AP5RP_15_374	12	75.61	64	9e-20	94.5	HE687656,HE689626,HE693529,HE693678,HE695053,HE700091,HE700437,HE703935,HE709477,HE709596,HE710607,HE711934
GIDRXAC01ASQR4_19_238	4	70.97	58	3e-11	66.6	HE691439,HE701303,HE705981,HE711731
GIDRXAC01ATDCR_17_473	2	33.85	65	4e-09	58.3	HE697988,HE701976
GIDRXAC01AVRQB_26_389	6	41.79	67	2e-12	69.3	HE694879,HE700175,HE700782,HE700867,HE705098,HE705386
GIDRXAC01B257W_32_234	2	55.17	29	3e-08	54.2	HE699079,HE701254
GIDRXAC01B4P6X_22_416	2	63.64	42	3e-16	68	HE697182,HE712933
GIDRXAC01B60IP_24_429	8	61.9	111	2e-26	116	HE688861,HE696964,HE703286,HE705078,HE707324,HE709880,HE713312,HE713586
GIDRXAC01B6N8R_18_399	1	33.82	68	3e-07	53.3	HE703024
GIDRXAC01B7KYY_17_215	2	74.51	51	3e-23	106	HE699552,HE700152
GIDRXAC01B8PKA_19_285	1	46.15	39	3e-14	57.4	HE715791
GIDRXAC01B98WR_19_183	2	70.37	27	6e-11	54.7	HE709319,HE712808
GIDRXAC01B9GOT_294_491	2	42.86	42	5e-07	53.3	HE699694,HE710301
GIDRXAC01B9LPQ_20_429	3	62.16	45	7e-18	68.4	HE687988,HE714832,HE715614
GIDRXAC01BDELO_43_162	1	67.74	31	3e-07	53.3	HE709731
GIDRXAC01BFP47_153_497	2	45.1	51	3e-11	57.4	HE690391,HE702380
GIDRXAC01BGCHL_18_427	11	63.33	51	1e-07	54.7	HE689532,HE690226,HE692037,HE693095,HE696156,HE699432,HE702446,HE703426,HE704094,HE706508,HE706716
GIDRXAC01BIX5K_246_385	2	60.87	46	2e-13	73	HE699636,HE706206
GIDRXAC01BJ784_93_404	85	59.49	104	1e-25	114	HE687761,HE688430,HE688480,HE688556,HE688748,HE688789,HE688878,HE688925,HE689134,HE689368,HE689457,HE689693,HE690212,HE690252,HE690436,HE691032,HE691043,HE691257,HE691382,HE692073,HE692939,HE694429,HE694439,HE694613,HE694681,HE695364,HE695371,HE695500,HE696668,HE696882,HE698626,HE698785,HE699454,HE699455,HE699552,HE699621,HE699797,HE700152,HE700163,HE700263,HE700385,HE700416,HE700855,HE700899,HE7…
GIDRXAC01BKDPE_17_315	18	80	64	3e-27	118	HE701791,HE702664,HE702739,HE704132,HE704566,HE705279,HE705662,HE706167,HE706903,HE707495,HE708156,HE710434,HE710455,HE710482,HE710537,HE711387,HE713985,HE714661
GIDRXAC01BM2BJ_20_495	2	36.76	68	6e-10	61.2	HE695970,HE711187
GIDRXAC01BM712_21_465	26	57.14	87	7e-27	116	HE687761,HE687765,HE688556,HE688749,HE691142,HE691518,HE692073,HE692613,HE692939,HE695753,HE698969,HE699392,HE702228,HE702325,HE702483,HE703002,HE704270,HE705220,HE706275,HE708477,HE709082,HE712965,HE714332,HE714572,HE715485,HE715996
GIDRXAC01BNPHF_18_149	2	60.61	37	6e-13	69.3	HE698622,HE709721
GIDRXAC01BQJ0F_17_431	3	63.41	66	5e-11	64.8	HE689063,HE690522,HE711481
GIDRXAC01BS6TT_76_350	1	42.59	54	1e-06	51.9	HE691140
GIDRXAC01BTID0_17_432	1	54.79	73	4e-21	99.1	HE714582
GIDRXAC01BTXVU_28_423	2	63.89	63	7e-16	73.5	HE692984,HE698235
GIDRXAC01BVG5K_18_251	3	57.14	77	2e-25	113	HE701785,HE705064,HE705327
GIDRXAC01BW46D_71_530	6	55.71	93	2e-21	100	HE698359,HE700467,HE700762,HE705740,HE707977,HE716104
GIDRXAC01BWMJN_20_488	1	94.74	72	7e-20	65.5	HE702537
GIDRXAC01BZ9VB_20_446	36	59.32	87	1e-22	100	HE689315,HE689633,HE689866,HE690476,HE692310,HE693193,HE693594,HE693949,HE696683,HE697994,HE699651,HE700289,HE700313,HE700839,HE700957,HE701468,HE701605,HE701678,HE702512,HE702802,HE703457,HE704053,HE705203,HE705546,HE705680,HE707028,HE707260,HE707554,HE707726,HE710200,HE710993,HE711859,HE712358,HE713670,HE714438,HE716231
GIDRXAC01BZRIL_22_353	2	50.72	88	1e-21	100	HE700170,HE712692
GIDRXAC01C1H0J_20_172	1	70.37	27	4e-07	50.6	HE712485
GIDRXAC01C4SHS_18_357	2	54.1	92	8e-29	124	HE701902,HE703095
GIDRXAC01C7E1Y_19_131	3	86.11	36	5e-16	80.3	HE694579,HE695014,HE706370
GIDRXAC01CBKCM_19_213	1	45.83	48	2e-10	62.9	HE699991
GIDRXAC01CD6RS_20_469	2	69.77	44	5e-33	73.5	HE688829,HE689188
GIDRXAC01CDGDX_27_253	1	48.39	31	1e-06	51.5	HE704760
GIDRXAC01CF4G8_68_332	1	54.29	70	2e-20	83.1	HE690345
GIDRXAC01CF6CX_15_399	1	29.21	89	4e-12	69.3	HE701945
GIDRXAC01CK7CU_16_167	2	82.93	41	5e-16	81.7	HE693030,HE705070
GIDRXAC01CKM4C_19_458	1	82.61	23	2e-07	52.3	HE697217
GIDRXAC01CN7WF_18_577	1	55.56	36	3e-09	54.7	HE689883
GIDRXAC01COSEE_18_341	1	73.68	62	5e-17	63.8	HE699379
GIDRXAC01CPY1N_26_280	2	59.38	32	1e-07	52.3	HE687921,HE688098
GIDRXAC01CS5VH_20_383	1	88.89	67	5e-27	115	HE713945
GIDRXAC01D1CNE_18_193	10	87.72	57	8e-22	100	HE689263,HE691256,HE692124,HE696633,HE696908,HE697562,HE703565,HE705191,HE710364,HE711511
GIDRXAC01D2FNA_22_445	1	53.64	110	1e-32	138	HE713439
GIDRXAC01D3JU9_17_391	2	64.66	116	1e-45	179	HE702812,HE709861
GIDRXAC01D6DIZ_75_463	1	43.14	51	8e-08	54.2	HE705386
GIDRXAC01D74VZ_22_504	1	55.1	98	2e-34	141	HE705603
GIDRXAC01DCX5F_39_473	1	60	60	3e-33	103	HE710219
GIDRXAC01DHLL3_17_416	2	60	81	8e-17	82.6	HE699096,HE716043
GIDRXAC01DLPHC_18_439	1	51.02	49	4e-18	61.6	HE691241
GIDRXAC01DM5KN_26_353	3	97.92	61	6e-30	129	HE689390,HE703461,HE705879
GIDRXAC01DMO2Z_20_245	1	84.85	66	4e-36	147	HE697098
GIDRXAC01DYFBA_19_242	2	48.98	71	2e-18	89.3	HE687921,HE688098
GIDRXAC01DYNRC_18_470	1	66.67	45	2e-17	78.5	HE689612
GIDRXAC01DZG8J_95_346	1	37.74	53	4e-07	52.6	HE702553
GIDRXAC01E0D5M_16_366	1	59.38	96	6e-30	128	HE690345
GIDRXAC01E0Y9F_19_435	3	86.96	67	3e-32	130	HE687940,HE698624,HE698627
GIDRXAC01E14IV_37_446	3	46.32	114	1e-27	106	HE688688,HE702020,HE713407
GIDRXAC01EB8DF_18_322	1	31.34	67	4e-08	55.6	HE702334
GIDRXAC01EBCUV_38_291	1	63.64	33	1e-06	50.6	HE711517
GIDRXAC01ECXHU_16_337	1	67.74	60	2e-23	73	HE693013
GIDRXAC01EJ53W_17_161	5	93.62	47	1e-26	116	HE699443,HE701134,HE702889,HE702961,HE713526
GIDRXAC01EJAWP_17_480	1	60.71	28	1e-06	50.6	HE710873
GIDRXAC01EM0F4_20_305	79	88.46	59	1e-43	116	HE688016,HE688430,HE688480,HE688510,HE688748,HE688789,HE688878,HE688925,HE689134,HE689368,HE689457,HE689485,HE689693,HE690212,HE690436,HE691032,HE691043,HE691222,HE691257,HE692018,HE692774,HE694429,HE694472,HE694613,HE694681,HE695364,HE695371,HE695500,HE695835,HE696882,HE698392,HE698533,HE699433,HE699454,HE699455,HE699621,HE699797,HE700095,HE700152,HE700610,HE700855,HE701260,HE701425,HE701436,HE7…
GIDRXAC01EOBZP_18_455	9	73.08	50	2e-13	74.4	HE689202,HE690206,HE694540,HE699969,HE700097,HE703194,HE704313,HE710497,HE711807
GIDRXAC01EP6DN_16_423	5	61.11	40	7e-09	58.3	HE695605,HE696302,HE700765,HE704720,HE705440
GIDRXAC01ES4QO_16_276	2	61.76	47	2e-16	81.3	HE698681,HE709139
GIDRXAC01ESM7R_17_434	8	93.55	66	1e-56	147	HE689457,HE690137,HE693872,HE699132,HE702440,HE703606,HE713398,HE713548
GIDRXAC01EUBTD_19_272	1	50	44	3e-10	58.3	HE709314
GIDRXAC01EVEVE_42_480	1	53.12	32	2e-06	50.6	HE701894
GIDRXAC01EXAHV_18_199	15	57.14	53	3e-13	72.1	HE689243,HE689875,HE697521,HE700054,HE700198,HE700609,HE700888,HE701717,HE701932,HE702839,HE704025,HE704468,HE711683,HE711773,HE716021
GIDRXAC01EZO7G_75_221	1	53.49	43	2e-10	64.8	HE699536
GIDRXAC01EZVB8_17_175	1	54.29	35	1e-07	52	HE715034
Mcm2_08443_1_977	10	80.73	160	5e-114	220	HE689616,HE689618,HE696986,HE699419,HE699703,HE703371,HE704263,HE708092,HE713525,HE713818
Mcm2_73584_7_3053	3	42.31	69	2e-12	54.7	HE689359,HE698666,HE699703
Mcm3_57415_528_3158	18	91.67	192	2e-90	323	HE688546,HE689359,HE689530,HE689616,HE689618,HE693357,HE696986,HE697432,HE697876,HE698666,HE699419,HE699703,HE703371,HE704263,HE708092,HE710071,HE713525,HE713818
Mcm4_61203_531_2906	19	100	196	1e-65	244	HE689359,HE689616,HE689618,HE693357,HE696986,HE698666,HE699145,HE699419,HE699703,HE703371,HE704263,HE706965,HE708092,HE710071,HE711026,HE712055,HE713525,HE713818,HE716398
Mcm5_62263_01767_1_2714	14	80.87	230	3e-153	448	HE689359,HE689616,HE689618,HE693357,HE696986,HE699419,HE699703,HE703371,HE704263,HE708092,HE710071,HE713525,HE713818,HE713920
Mcm6_58654_1_2552	16	90	196	1e-94	257	HE689359,HE689616,HE689618,HE693357,HE696986,HE698572,HE698666,HE699419,HE699703,HE703371,HE704263,HE708092,HE708150,HE710071,HE713525,HE713818
Mcm7_20757_13775_83740_14834_1_2149	17	83.58	205	0	404	HE688337,HE689359,HE689616,HE689618,HE693357,HE696986,HE697432,HE698666,HE699419,HE699703,HE703371,HE704263,HE708092,HE710071,HE713525,HE713818,HE714404
Mcm7_58741_67122_1_2288	17	82.09	219	0	396	HE688337,HE689359,HE689616,HE689618,HE693357,HE696986,HE697432,HE698666,HE699419,HE699703,HE703371,HE704263,HE708092,HE710071,HE713525,HE713818,HE714404
Meig1_27274_1_331	1	84.38	53	6e-34	88.1	HE710162
Mer3_15899_66844_10_887	4	42.47	112	1e-16	83.5	HE688474,HE693425,HE698744,HE713804
Mlh1_03776_19_1931	2	57.14	69	5e-15	77.1	HE695748,HE698299
Mre11_53282_11187_1_1724	3	82.76	78	7e-50	128	HE687790,HE698687,HE712110
Msh2_55974_27087_55975_2317_5610	6	88.24	166	3e-95	250	HE691175,HE693675,HE701993,HE702089,HE706548,HE708559
Msh2_55974_27087_55975_5175_5609	2	68.57	35	5e-18	63.8	HE701993,HE702089
Msh4_14882_2071_2319	2	51.85	54	2e-10	64.3	HE691175,HE701993
Mus81_58445_8_3617	2	71.11	100	4e-53	95.5	HE691041,HE714474
PIWI_04051_52_3633	22	60	131	9e-115	160	HE689065,HE689548,HE690111,HE690392,HE691570,HE692056,HE693149,HE694241,HE694864,HE697140,HE697965,HE699923,HE700160,HE701042,HE706582,HE707423,HE707670,HE708645,HE708795,HE709475,HE709862,HE710368
PIWI_05287_08728_1_2895	20	55.56	175	1e-107	190	HE689065,HE689548,HE690111,HE690392,HE692056,HE694864,HE695047,HE695815,HE697140,HE697965,HE699923,HE700160,HE701042,HE706582,HE707423,HE707670,HE708645,HE708795,HE710368,HE715294
Plk4_53607_01312_1_2632	136	61.54	152	3e-39	137	HE688016,HE688426,HE688431,HE688480,HE688485,HE688556,HE688748,HE688789,HE688878,HE688925,HE689134,HE689368,HE689457,HE689485,HE689693,HE690212,HE690252,HE690335,HE690973,HE691032,HE691043,HE691142,HE691222,HE691382,HE691886,HE692018,HE692073,HE692131,HE692184,HE692774,HE692939,HE693210,HE693872,HE693967,HE694348,HE694429,HE694613,HE694681,HE694818,HE695364,HE695371,HE695450,HE695500,HE695753,HE6…
Pms2_18906_13331_10_4349	2	51.56	78	9e-34	86.2	HE714190,HE714451
Rad21_02274_1_1376	2	72.41	80	3e-27	120	HE702501,HE706228
Rad21_68215_53_870	2	76.92	88	8e-46	149	HE694859,HE702501
Rad50_38627_1_4207	5	76.27	71	5e-24	106	HE690350,HE691972,HE696032,HE696686,HE713213
Rad50_77365_86_192	1	64.71	34	2e-09	59.7	HE690350
Rad51_06047_2_1043	4	81.97	198	4e-108	387	HE696720,HE700019,HE705519,HE713986
Rad54_71183_1_2920	24	86.96	161	1e-98	356	HE688093,HE691021,HE691103,HE695180,HE696295,HE698348,HE698388,HE698635,HE699022,HE700044,HE702048,HE702896,HE705561,HE707991,HE708801,HE711820,HE712799,HE713922,HE713932,HE714177,HE714457,HE715699,HE715790,HE715937
RecQ1_60412_70168_45815_179_662	4	70.45	66	6e-23	96.4	HE688420,HE688642,HE708594,HE712477
RecQ1_60412_70168_45815_744_2016	11	69.77	117	1e-42	168	HE688567,HE688642,HE689633,HE693949,HE700647,HE702802,HE707028,HE707253,HE710304,HE711814,HE715412
RecQ2_06004_75271_58387_58385_3629_5171	3	62.26	61	2e-27	79.9	HE688642,HE700647,HE710304
RecQ2_06004_75271_58387_58385_659_3100	7	62.16	86	8e-37	101	HE688420,HE688642,HE707253,HE708594,HE711782,HE712477,HE715412
RecQ4_25849_59207_56424_330_3067	18	68.75	90	2e-34	115	HE688642,HE689315,HE689633,HE690476,HE693594,HE693949,HE696683,HE700647,HE700957,HE702512,HE702802,HE705203,HE707253,HE707554,HE710304,HE710993,HE714438,HE716231
RecQ4_25849_59207_56424_438_3067	18	68.75	90	2e-34	115	HE688642,HE689315,HE689633,HE690476,HE693594,HE693949,HE696683,HE700647,HE700957,HE702512,HE702802,HE705203,HE707253,HE707554,HE710304,HE710993,HE714438,HE716231
RecQ5_14104_28379_1434_3220	16	66.67	129	7e-103	182	HE688642,HE689633,HE693193,HE696683,HE700647,HE700957,HE701605,HE702802,HE705203,HE707028,HE707253,HE708594,HE710304,HE711782,HE712477,HE715412
Rnr2_32864_1_249	2	68.75	79	4e-25	111	HE688363,HE702729
SA_12249_66439_1010_4778	5	83.33	219	5e-151	355	HE704050,HE708633,HE708862,HE714004,HE714839
Scc2_06734_00828_61549_50_5068	7	59.46	109	1e-38	114	HE688761,HE698171,HE698724,HE700017,HE703330,HE708548,HE715525
Smc1_GHICQ5101DMJC3_55842_23349_18_5134	10	90	427	0	396	HE689804,HE690171,HE692510,HE692799,HE695182,HE700256,HE701582,HE708395,HE709309,HE715234
Smc2_03530_17818_2648_6392	7	73.26	151	8e-32	132	HE689804,HE690171,HE694704,HE703381,HE709309,HE714281,HE714781
Smc2_03530_17818_2_1643	3	60.38	91	2e-25	77.5	HE699416,HE700256,HE710980
Smc3_38867_00963_3_3181	8	67.14	635	0	632	HE689833,HE690171,HE693219,HE698115,HE698664,HE698669,HE699416,HE709309
Smc3_45222_403_1111	3	72.8	125	9e-91	227	HE689804,HE690171,HE709309
Smc4_44073_208_5482	10	70.59	147	8e-76	169	HE689804,HE690171,HE692045,HE694614,HE694704,HE695182,HE699416,HE700256,HE709309,HE714281
Smc5_26221_449_5354	3	75	154	3e-53	204	HE688083,HE703681,HE715944
Smc5_26221_500_5354	3	75	154	3e-53	204	HE688083,HE703681,HE715944
Smc6_71066_21600_15295_3_3689	6	62.71	140	5e-26	94.1	HE689712,HE691594,HE694721,HE697732,HE703681,HE714299
Smc6_71785_55035_484_1884	1	31.48	54	3e-08	55.1	HE714299
Tim_07365_53824_10775_23367_1139_4505	1	40.51	79	7e-31	84.5	HE691669
Wee1_54388_1307_4494	5	68.18	83	1e-35	91.4	HE688291,HE692520,HE693404,HE694058,HE697971
contig00002_1_1508	2	58.23	173	5e-48	176	HE710394,HE710647
contig00003_759_2033	17	73.03	112	1e-46	125	HE690237,HE695735,HE696283,HE697181,HE698106,HE700376,HE704130,HE705146,HE708909,HE709084,HE711360,HE711416,HE712618,HE712855,HE713425,HE715051,HE715376
contig00009_1963_2414	1	51.52	33	3e-06	50.6	HE689694
contig00009_626_1832	1	36.51	63	1e-11	56	HE703834
contig00011_1_678	8	51.28	88	2e-15	79.9	HE687513,HE690886,HE699984,HE702716,HE702721,HE702955,HE703594,HE705889
contig00013_914_1506	18	79.13	115	2e-45	179	HE694472,HE699455,HE699621,HE700095,HE701260,HE703791,HE704792,HE705489,HE706115,HE707256,HE708047,HE709723,HE710530,HE712608,HE713547,HE713584,HE714682,HE715239
contig00015_911_1741	1	42.31	52	2e-06	51.5	HE714352
contig00024_298_1187	1	42.86	42	9e-08	54.2	HE700616
contig00026_1_1851	1	48.89	45	4e-11	55.1	HE698104
contig00040_1370_1867	9	57.41	96	2e-26	118	HE689901,HE692660,HE697919,HE697989,HE699739,HE699983,HE704338,HE713165,HE715537
contig00041_257_2253	5	79.17	60	2e-29	61.6	HE689604,HE700945,HE700987,HE704438,HE709552
contig00051_109_2867	2	58.06	31	8e-13	53.3	HE696390,HE696930
contig00052_1351_3678	4	53.52	71	5e-25	93.2	HE694368,HE694530,HE706877,HE714989
contig00052_1351_3689	4	53.52	71	1e-25	93.2	HE694368,HE694530,HE706877,HE714989
contig00052_4361_5999	4	73.47	119	1e-19	93.2	HE691351,HE703706,HE703741,HE704828
contig00052_91_608	4	48.84	48	4e-17	63.4	HE689175,HE700838,HE700915,HE704951
contig00054_81_666	1	41.38	58	2e-11	66.6	HE714894
contig00056_25_2238	4	77.27	104	2e-97	142	HE689366,HE701162,HE701689,HE715341
contig00063_3072_4694	3	41.82	105	2e-17	80.8	HE702135,HE702426,HE706341
contig00063_3072_6285	7	41.82	147	7e-48	127	HE702135,HE702426,HE702927,HE703027,HE706341,HE707262,HE710548
contig00063_441_1406	4	40.22	153	5e-31	131	HE702426,HE702927,HE703027,HE707262
contig00064_101_1335	10	81.25	197	2e-76	212	HE688879,HE689753,HE693019,HE693245,HE699709,HE699835,HE700752,HE701379,HE701832,HE707368
contig00064_180_417	1	59.46	37	1e-07	54.7	HE701832
contig00082_1277_2128	2	63.16	65	6e-26	75.8	HE689872,HE702826
contig00089_99_991	4	36.36	95	4e-14	76.2	HE689796,HE697292,HE713862,HE714222
contig00095_186_649	1	47.62	42	5e-07	53.8	HE700871
contig00097_1_1897	2	46.34	79	3e-12	55.1	HE694862,HE709399
contig00103_384_2309	4	51.22	124	6e-47	116	HE689319,HE692761,HE694471,HE697914
contig00109_70_2279	111	84.62	126	1e-82	193	HE688426,HE688431,HE688485,HE688789,HE688878,HE688925,HE689134,HE689368,HE689457,HE689485,HE689693,HE689996,HE690137,HE690212,HE690252,HE690335,HE690436,HE690498,HE691032,HE691043,HE691222,HE691257,HE691382,HE691886,HE692018,HE692131,HE693210,HE693804,HE693872,HE693880,HE694348,HE694429,HE695364,HE695371,HE695500,HE696266,HE696499,HE696684,HE696882,HE698392,HE698515,HE698533,HE698633,HE698878,HE6…
contig00117_331_1440	1	37.5	64	5e-10	59.7	HE712213
contig00121_791_4354	17	54.29	81	4e-17	69.3	HE687747,HE689243,HE689875,HE697521,HE700175,HE700609,HE702839,HE704041,HE704113,HE704226,HE704468,HE705364,HE705972,HE709129,HE713536,HE714964,HE716388
contig00127_2107_3634	1	63.79	58	3e-29	84.9	HE715747
contig00128_178_2169	2	70.59	51	2e-20	81.7	HE689780,HE707193
contig00128_905_2152	2	70.59	51	5e-16	81.7	HE689780,HE707193
contig00130_1581_2441	1	46.03	63	5e-18	86.3	HE708818
contig00130_876_1522	2	33.33	90	2e-11	67.5	HE704474,HE713559
contig00134_739_1754	23	68.75	115	5e-35	109	HE688941,HE688962,HE689106,HE690125,HE692573,HE693589,HE694641,HE695556,HE697431,HE698075,HE699381,HE699532,HE700063,HE702500,HE702869,HE704244,HE704601,HE705313,HE705452,HE706360,HE709608,HE714937,HE714950
contig00137_2936_3854	9	59.26	120	5e-65	194	HE692247,HE697255,HE698377,HE699694,HE701037,HE701547,HE707787,HE710301,HE712131
contig00137_475_1157	5	51.39	84	2e-28	96.8	HE693253,HE699694,HE701037,HE701547,HE710301
contig00141_548_1793	10	80	149	2e-68	249	HE687708,HE688722,HE690059,HE694848,HE696172,HE697504,HE697857,HE705426,HE708254,HE710107
contig00147_649_1353	3	86.67	66	6e-26	111	HE702069,HE709292,HE714870
contig00153_4257_5180	6	66.67	106	2e-30	120	HE689881,HE705732,HE706678,HE709419,HE713957,HE714734
contig00157_1_2687	2	51.28	85	3e-26	113	HE692748,HE700129
contig00160_1_267	1	44.19	43	2e-06	51	HE700782
contig00161_723_1460	19	66.67	129	1e-77	183	HE689164,HE689171,HE690512,HE692190,HE692378,HE694467,HE698443,HE698690,HE703192,HE703761,HE704059,HE706628,HE707856,HE708535,HE709320,HE709495,HE709680,HE711608,HE713498
contig00164_1_1095	1	48.44	64	3e-20	94.1	HE712125
contig00165_1_1188	5	81.82	118	3e-60	199	HE691875,HE694376,HE695652,HE702656,HE706482
contig00167_1_851	21	100	65	6e-36	68.9	HE687747,HE688632,HE689243,HE689875,HE697521,HE700198,HE700609,HE701164,HE701415,HE701717,HE702393,HE704041,HE704468,HE705364,HE707307,HE709129,HE709845,HE713536,HE714519,HE714657,HE716388
contig00171_65_653	2	41.89	74	2e-16	82.6	HE688968,HE693555
contig00172_14_1029	30	68.85	98	5e-38	155	HE688947,HE689982,HE690140,HE690638,HE691085,HE693317,HE694304,HE695223,HE699675,HE700212,HE700696,HE700887,HE702169,HE705513,HE707539,HE708030,HE710594,HE710737,HE710872,HE710983,HE711303,HE711310,HE711734,HE712163,HE713554,HE713747,HE714032,HE714983,HE715244,HE715581
contig00174_1_2557	6	73.53	86	1e-18	66.1	HE689991,HE690519,HE692662,HE697371,HE702078,HE702796
contig00183_285_641	2	43.01	99	5e-24	110	HE701037,HE710301
contig00183_751_1944	9	55.77	211	2e-98	306	HE690618,HE693253,HE696201,HE699694,HE701037,HE701547,HE703921,HE706545,HE710301
contig00193_4_1844	26	75.86	131	1e-62	205	HE688077,HE688090,HE688785,HE689426,HE692171,HE692542,HE692783,HE696229,HE699991,HE700693,HE702367,HE702602,HE704037,HE706091,HE706555,HE707600,HE708259,HE709488,HE710292,HE712264,HE712456,HE713111,HE713252,HE715672,HE715762,HE716019
contig00204_1644_2503	12	100	100	8e-20	73	HE687747,HE689875,HE699941,HE700609,HE700922,HE702527,HE705364,HE708056,HE708365,HE712252,HE713536,HE716388
contig00204_1679_2498	9	100	73	2e-13	67	HE687747,HE689875,HE699941,HE700922,HE702527,HE708056,HE708365,HE712252,HE713536
contig00206_588_1054	4	39.74	78	3e-20	69.9	HE692720,HE700317,HE702322,HE705102
contig00207_11_1621	6	62.16	87	2e-47	131	HE691649,HE699384,HE702251,HE705373,HE709154,HE710302
contig00217_45_995	6	100	126	4e-47	185	HE688869,HE699751,HE706423,HE707206,HE709788,HE712551
contig00217_59_995	6	96.77	105	1e-56	184	HE688869,HE699751,HE706423,HE707206,HE709788,HE712551
contig00221_1_4940	1	26.13	111	1e-07	54.6	HE701028
contig00222_1220_9578	43	56.25	112	2e-20	94.1	HE688962,HE689560,HE689692,HE690125,HE692932,HE693218,HE693709,HE694547,HE695686,HE696503,HE697056,HE698204,HE699608,HE699712,HE699809,HE700063,HE700663,HE700772,HE701141,HE701400,HE702399,HE704244,HE704249,HE704601,HE704983,HE705780,HE706193,HE707807,HE708188,HE708599,HE709173,HE709225,HE710148,HE710213,HE711334,HE712467,HE713007,HE713558,HE713572,HE714029,HE714435,HE716014,HE716377
contig00222_1220_9580	43	56.25	112	2e-20	94.1	HE688962,HE689560,HE689692,HE690125,HE692932,HE693218,HE693709,HE694547,HE695686,HE696503,HE697056,HE698204,HE699608,HE699712,HE699809,HE700063,HE700663,HE700772,HE701141,HE701400,HE702399,HE704244,HE704249,HE704601,HE704983,HE705780,HE706193,HE707807,HE708188,HE708599,HE709173,HE709225,HE710148,HE710213,HE711334,HE712467,HE713007,HE713558,HE713572,HE714029,HE714435,HE716014,HE716377
contig00222_2650_5805	2	50.79	71	2e-20	94.1	HE697056,HE713007
contig00231_3340_6541	4	73.33	99	2e-33	125	HE700818,HE704116,HE705037,HE710606
contig00233_693_2511	4	75	94	8e-59	132	HE703727,HE704066,HE713321,HE713378
contig00235_510_1513	1	40.48	84	1e-14	75.2	HE715274
contig00235_510_1597	1	40.48	84	1e-14	75.2	HE715274
contig00248_70_1592	4	39.32	117	4e-28	121	HE695563,HE700250,HE701038,HE710962
contig00250_2_1077	47	95.45	189	3e-57	185	HE687761,HE687765,HE688556,HE688749,HE688896,HE688907,HE689324,HE690425,HE691142,HE692073,HE692184,HE692939,HE694296,HE694681,HE695677,HE695753,HE695835,HE699392,HE699552,HE700152,HE700159,HE700385,HE700855,HE700876,HE702228,HE702325,HE702329,HE702483,HE702635,HE703177,HE704270,HE705220,HE706026,HE706275,HE706624,HE709082,HE712776,HE712781,HE713676,HE714319,HE714332,HE714572,HE715562,HE715975,HE7…
contig00257_3_4617	18	68.12	165	1e-62	236	HE690650,HE692043,HE692688,HE693855,HE698218,HE698416,HE698761,HE698777,HE708826,HE709758,HE710053,HE710172,HE711813,HE712010,HE712607,HE712613,HE714082,HE715513
contig00260_561_1641	3	82.09	94	1e-43	172	HE710462,HE710612,HE710965
contig00266_251_830	1	67.57	75	2e-43	104	HE706466
contig00275_638_1496	1	50	46	5e-16	52.8	HE693001
contig00277_566_943	1	51.79	56	5e-16	80.8	HE692282
contig00290_3_949	6	57.89	113	2e-26	108	HE689594,HE689897,HE692235,HE700086,HE715914,HE716299
contig00297_429_767	2	86.21	51	1e-28	79.9	HE699827,HE702262
contig00304_5_926	3	43.24	98	6e-15	78.5	HE700508,HE701105,HE705428
contig00306_12_2337	1	53.62	94	4e-38	90.4	HE701603
contig00309_1_810	2	88.89	105	2e-59	157	HE700126,HE712221
contig00318_4_4168	1	46.67	45	2e-12	56.5	HE703255
contig00331_120_547	1	32.94	85	2e-10	62.5	HE711235
contig00340_4_968	5	92.31	75	3e-48	135	HE694377,HE701299,HE708257,HE714059,HE716314
contig00342_1468_2341	2	48.48	93	9e-35	90.9	HE692229,HE714798
contig00344_1_288	2	55.36	56	3e-14	76.7	HE693078,HE700769
contig00345_1044_1234	4	100	33	2e-13	74.4	HE700782,HE700867,HE705098,HE710555
contig00349_126_535	6	36.36	88	9e-23	77.1	HE700195,HE700230,HE702087,HE708889,HE709524,HE711691
contig00364_507_1018	1	37.7	61	9e-11	57.4	HE697247
contig00373_1421_2787	10	80.49	42	5e-18	88.1	HE688231,HE689140,HE691025,HE700679,HE702030,HE702407,HE703900,HE704515,HE708251,HE715715
contig00373_34_2901	12	80.95	124	6e-49	152	HE688231,HE688838,HE689140,HE691025,HE700679,HE702030,HE702407,HE703900,HE704515,HE708251,HE708976,HE715715
contig00378_1_780	2	57.5	85	1e-33	81.7	HE690928,HE692737
contig00379_1083_1814	29	58.33	134	6e-41	163	HE687691,HE687818,HE689992,HE690339,HE692628,HE694793,HE695766,HE696145,HE696628,HE697491,HE698406,HE699596,HE701735,HE701986,HE703236,HE706445,HE706989,HE707076,HE707270,HE710303,HE711619,HE712194,HE712832,HE713476,HE713543,HE714048,HE714957,HE715520,HE716133
contig00387_364_1303	1	30.16	63	2e-07	51.9	HE716427
contig00405_1_1017	2	46.34	49	7e-12	53.8	HE704713,HE708158
contig00414_2550_3279	1	34.01	147	4e-22	104	HE688686
contig00415_884_2317	1	30.43	69	2e-08	58.8	HE712674
contig00420_512_1327	1	35.71	56	6e-09	58.3	HE690014
contig00421_132_1708	1	67.74	105	2e-56	127	HE701229
contig00428_411_1565	15	78.45	116	2e-60	228	HE689952,HE689959,HE692365,HE692366,HE692869,HE694219,HE700312,HE700324,HE702468,HE705584,HE707431,HE709234,HE709718,HE712741,HE714985
contig00429_3_2278	1	37.31	67	8e-15	67	HE701167
contig00434_14_826	31	65.52	90	2e-21	99.1	HE687831,HE689406,HE689729,HE690050,HE690393,HE690734,HE691461,HE692132,HE693159,HE694312,HE694540,HE695559,HE697878,HE699354,HE700047,HE700661,HE703034,HE703096,HE703194,HE704030,HE706554,HE709354,HE710328,HE710497,HE711729,HE712987,HE713637,HE713739,HE714106,HE714574,HE715213
contig00434_4417_4949	4	75.76	58	9e-12	68	HE690476,HE700313,HE700555,HE705203
contig00440_893_1635	10	55	48	1e-08	56.5	HE694900,HE702662,HE705031,HE706256,HE709217,HE710893,HE711957,HE712690,HE712990,HE713681
contig00446_2039_4722	1	38.46	65	5e-07	51.9	HE709302
contig00448_373_913	1	40.32	62	5e-13	70.7	HE703348
contig00449_1255_3218	3	47.14	77	8e-17	79	HE690922,HE704095,HE707446
contig00449_190_3218	2	72.41	62	2e-25	113	HE704095,HE704316
contig00449_1_3218	6	72.13	161	7e-95	270	HE690922,HE704095,HE704316,HE707446,HE708747,HE709465
contig00449_4166_5204	39	93.48	87	2e-38	156	HE687831,HE689202,HE689382,HE689406,HE689729,HE690050,HE690393,HE690734,HE691461,HE692132,HE693159,HE694121,HE694312,HE694540,HE695559,HE697878,HE699354,HE699969,HE700047,HE700661,HE702755,HE703034,HE703096,HE703194,HE704030,HE706554,HE707325,HE709354,HE710328,HE710497,HE711729,HE711807,HE712239,HE712987,HE713637,HE713739,HE714106,HE714574,HE715213
contig00452_317_1179	3	93.33	49	6e-24	106	HE700005,HE708310,HE716249
contig00452_763_1179	3	93.33	49	6e-24	106	HE700005,HE708310,HE716249
contig00455_73_805	2	41.18	85	5e-15	79.9	HE689319,HE708320
contig00472_1_1476	3	65.96	58	6e-19	79	HE692009,HE697853,HE715864
contig00477_9_1662	3	82.61	74	4e-51	143	HE697378,HE698905,HE699543
contig00484_690_3651	4	65	67	1e-34	91.4	HE689513,HE704038,HE706801,HE714699
contig00489_1075_1820	1	22.58	124	2e-06	51.4	HE701465
contig00490_3_2196	3	41.67	69	2e-11	64.8	HE690381,HE694589,HE695722
contig00494_18_222	1	47.17	53	4e-09	59.3	HE693356
contig00496_1_350	1	35.09	57	2e-09	61.6	HE700399
contig00503_2620_4249	31	50.94	159	3e-30	130	HE689073,HE693677,HE694735,HE694879,HE695979,HE696060,HE696521,HE696669,HE698595,HE700175,HE700782,HE700867,HE701450,HE702493,HE704607,HE705098,HE705296,HE705386,HE705425,HE705606,HE705779,HE706430,HE706637,HE707254,HE707482,HE707858,HE710559,HE710894,HE712362,HE713953,HE714258
contig00503_401_3940	27	50	136	9e-29	125	HE689073,HE693677,HE694735,HE694879,HE695979,HE696060,HE696521,HE696669,HE700175,HE700782,HE700867,HE701450,HE702493,HE704607,HE705098,HE705386,HE705425,HE705606,HE705779,HE706187,HE706637,HE707254,HE707482,HE707858,HE710894,HE712362,HE713953
contig00506_3_2126	1	25	108	2e-10	63.8	HE713492
contig00507_722_1040	1	61.54	39	8e-17	69.8	HE688317
contig00511_585_1596	4	89.66	150	2e-64	241	HE695566,HE698009,HE704817,HE712230
contig00512_375_1682	2	58.9	82	4e-27	118	HE711074,HE711357
contig00512_383_1682	2	65.52	29	2e-16	52.8	HE711074,HE711357
contig00514_205_2442	15	77.78	126	6e-31	99.6	HE688790,HE690433,HE692189,HE693343,HE693582,HE698563,HE699216,HE699631,HE699702,HE701161,HE704852,HE709603,HE709618,HE712311,HE713982
contig00529_769_1193	2	70.31	70	2e-31	132	HE695745,HE705555
contig00530_59_2207	1	42.86	56	4e-17	66.6	HE700072
contig00541_1_1118	4	81.82	261	2e-148	522	HE691542,HE692561,HE695737,HE702678
contig00545_447_1764	16	80	127	7e-73	149	HE691295,HE693735,HE694074,HE694147,HE696381,HE700996,HE701744,HE702655,HE703487,HE705565,HE711380,HE711610,HE712117,HE712981,HE713545,HE715021
contig00551_4_459	14	74.07	98	7e-39	158	HE700826,HE700910,HE700913,HE700942,HE701237,HE702571,HE705530,HE706241,HE708231,HE709195,HE710343,HE710639,HE711075,HE715144
contig00552_1149_2845	7	83.33	32	8e-13	70.3	HE700910,HE700913,HE705530,HE709195,HE710343,HE710992,HE711075
contig00553_260_729	1	48	50	3e-14	65.2	HE704088
contig00555_1_814	10	73.33	86	8e-50	135	HE689500,HE694002,HE694505,HE701298,HE701442,HE701841,HE707303,HE708851,HE713055,HE714150
contig00557_3315_3673	2	37.1	62	9e-09	56.1	HE701903,HE706437
contig00557_9_3191	2	62.16	50	1e-18	59.6	HE692715,HE709816
contig00563_1369_2162	89	85.19	125	4e-81	167	HE687533,HE688510,HE688748,HE688749,HE688878,HE688882,HE688896,HE689134,HE689356,HE689368,HE689457,HE689485,HE689655,HE689693,HE689802,HE690252,HE690335,HE690436,HE691032,HE691043,HE691257,HE691382,HE691448,HE691886,HE692073,HE692184,HE692494,HE692774,HE692939,HE693267,HE693999,HE694429,HE694439,HE694613,HE694681,HE695364,HE696684,HE696882,HE698154,HE698533,HE698626,HE698785,HE699383,HE699392,HE6…
contig00575_5598_6527	1	37.4	123	9e-26	113	HE705603
contig00584_497_936	2	55.88	108	1e-32	137	HE696141,HE701292
contig00586_359_573	2	56.1	49	4e-10	60.6	HE708824,HE712609
contig00588_1904_3120	6	59.62	56	1e-11	67.5	HE701352,HE704588,HE710729,HE712712,HE714576,HE715013
contig00601_3_1360	1	60.29	72	2e-37	105	HE700940
contig00602_2_2612	1	44.68	47	5e-11	62.9	HE698381
contig00606_560_1198	1	51.79	56	2e-19	77.1	HE687801
contig00612_1405_2966	6	55.77	83	2e-27	74.4	HE690685,HE691137,HE691491,HE696705,HE702910,HE703690
contig00624_3397_5541	16	75	98	6e-45	124	HE687884,HE690258,HE690284,HE692124,HE698706,HE699562,HE699571,HE701155,HE703377,HE704434,HE705258,HE706504,HE707035,HE708879,HE708966,HE711812
contig00631_1324_2446	4	100	68	3e-53	129	HE690244,HE690998,HE701056,HE705221
contig00631_744_1168	1	58.82	34	6e-09	51.5	HE707071
contig00647_1244_2423	2	58.39	161	4e-65	244	HE706518,HE712083
contig00649_14_2251	7	69.23	78	1e-58	93.3	HE692619,HE697255,HE698377,HE701037,HE707787,HE709411,HE710301
contig00650_1_603	3	81.4	75	9e-28	110	HE699442,HE699763,HE708522
contig00653_1_716	30	59.26	121	2e-29	126	HE687717,HE687910,HE690598,HE690715,HE691197,HE691358,HE693135,HE693377,HE695348,HE696368,HE697341,HE697400,HE697603,HE699446,HE699819,HE701773,HE702200,HE706317,HE706905,HE708263,HE710135,HE710908,HE712455,HE713729,HE714024,HE714541,HE714627,HE715086,HE715311,HE716124
contig00659_618_1481	14	69.53	210	4e-95	345	HE689106,HE692573,HE694641,HE695556,HE697431,HE698075,HE699532,HE702500,HE702869,HE704244,HE705313,HE709608,HE714937,HE714950
contig00663_1_249	2	55.56	50	3e-12	69.3	HE691568,HE703713
contig00665_262_1181	1	50	174	2e-59	226	HE709162
contig00666_33_1724	1	73.33	134	8e-38	117	HE689555
contig00670_1_1823	2	72	103	8e-127	168	HE696449,HE700032
contig00683_597_1780	6	82.35	67	1e-34	117	HE690462,HE693294,HE693502,HE696209,HE701807,HE710105
contig00687_2_3750	3	42.65	97	1e-29	84.8	HE691153,HE698463,HE716155
contig00690_905_3175	2	37.1	82	3e-14	56.2	HE699803,HE716378
contig00693_1_1164	3	80	154	6e-48	187	HE691424,HE695365,HE711700
contig00700_1336_1880	1	42.86	56	2e-10	63.2	HE714806
contig00700_1_1162	45	96.09	290	2e-176	615	HE687821,HE688828,HE689289,HE689673,HE689676,HE691169,HE691753,HE692200,HE692543,HE693228,HE693274,HE693297,HE694211,HE694336,HE695743,HE696334,HE696761,HE696991,HE698047,HE698483,HE699186,HE699398,HE699749,HE700233,HE700872,HE701251,HE701395,HE702666,HE702983,HE703354,HE705183,HE705226,HE705836,HE706138,HE706816,HE707315,HE707650,HE707914,HE709000,HE709531,HE709843,HE711943,HE711991,HE712403,HE7…
contig00701_1_1003	4	75	219	4e-111	399	HE703139,HE704238,HE707315,HE708084
contig00704_358_2338	16	47.73	76	3e-17	75.6	HE687930,HE690766,HE691525,HE693427,HE695512,HE697863,HE699807,HE700592,HE704124,HE704189,HE704768,HE706187,HE708302,HE709108,HE713809,HE716033
contig00711_553_1382	1	32.67	101	1e-15	81.3	HE707132
contig00723_209_864	3	55.56	94	1e-23	106	HE690304,HE692384,HE694612
contig00735_2655_3516	2	68.18	68	9e-30	74.8	HE698114,HE706536
contig00742_1_1132	4	59.26	80	3e-36	84.5	HE690452,HE702405,HE703104,HE714241
contig00744_104_574	17	61.54	104	3e-44	175	HE690449,HE690915,HE693904,HE694043,HE695227,HE696322,HE700312,HE700324,HE701288,HE702468,HE703224,HE704869,HE705211,HE705314,HE707431,HE710995,HE713607
contig00751_2165_2794	7	72.97	74	1e-32	134	HE687990,HE699336,HE700500,HE704195,HE704296,HE709303,HE713223
contig00755_2008_2354	17	96.67	70	7e-33	138	HE689758,HE689797,HE690440,HE693848,HE700115,HE702063,HE702590,HE703234,HE703984,HE706180,HE707507,HE711090,HE711327,HE711680,HE711821,HE714976,HE714998
contig00755_222_741	5	96.1	124	2e-73	271	HE693928,HE695360,HE696405,HE712109,HE714635
contig00757_1_2453	7	96.15	165	2e-86	317	HE690035,HE698814,HE700182,HE703488,HE703952,HE705591,HE714282
contig00761_529_2060	1	81.82	185	2e-74	228	HE690514
contig00765_50_2240	1	35.71	112	1e-14	79	HE688686
contig00768_928_2803	33	50	133	5e-40	142	HE688868,HE689457,HE689781,HE690280,HE690498,HE691222,HE691382,HE692131,HE693210,HE693872,HE694348,HE696754,HE699797,HE700095,HE700368,HE700876,HE701260,HE701266,HE701278,HE702477,HE702635,HE704212,HE704636,HE704792,HE705489,HE705684,HE706275,HE710264,HE710530,HE711323,HE712408,HE713676,HE715019
contig00771_1674_3057	5	63.64	97	3e-25	109	HE691421,HE696316,HE701682,HE714776,HE714953
contig00778_33_1563	1	50	52	2e-55	66.6	HE700185
contig00788_106_3862	5	73.03	101	4e-40	161	HE690404,HE701091,HE702486,HE704198,HE710810
contig00790_661_1448	1	72	25	6e-07	51	HE703266
contig00791_1316_1569	8	64.18	67	8e-27	116	HE690886,HE692669,HE699984,HE702716,HE702721,HE703594,HE703620,HE715789
contig00803_941_3032	10	68.54	139	1e-85	146	HE689321,HE689543,HE689855,HE691725,HE699093,HE699645,HE701724,HE705467,HE707121,HE715589
contig00806_1111_1417	3	65.52	55	3e-18	88.6	HE704691,HE704846,HE710346
contig00809_1_555	5	91.6	119	2e-71	266	HE696406,HE700341,HE702832,HE705287,HE706860
contig00810_66_1708	18	86.39	224	6e-147	443	HE687804,HE689236,HE689279,HE689297,HE690763,HE692841,HE693770,HE693883,HE694199,HE697344,HE697570,HE702240,HE702972,HE703431,HE704839,HE705145,HE707154,HE710229
contig00812_444_1315	4	59.26	89	2e-24	108	HE690978,HE697374,HE698072,HE712756
contig00812_444_1320	2	51.39	89	2e-24	108	HE690978,HE697374
contig00822_1_742	1	72.43	186	3e-112	355	HE699732
contig00827_18_986	6	46.48	94	8e-29	89	HE692565,HE708984,HE709084,HE709699,HE713153,HE713425
contig00838_4_1070	1	43.01	93	1e-19	95	HE699462
contig00840_2_5355	2	57.89	80	3e-26	75.3	HE691045,HE699655
contig00844_1603_5384	4	42.22	83	4e-19	64.3	HE692629,HE703776,HE703938,HE708897
contig00846_682_1476	43	86.54	126	3e-84	223	HE688828,HE689289,HE689673,HE689676,HE691169,HE691226,HE691753,HE692200,HE692543,HE693228,HE693274,HE693297,HE694211,HE694336,HE695743,HE696334,HE696761,HE696943,HE698483,HE699186,HE699398,HE699749,HE700233,HE700872,HE701251,HE701395,HE702666,HE702983,HE703373,HE704238,HE705183,HE705226,HE705836,HE706138,HE707315,HE707650,HE707914,HE709000,HE709531,HE710251,HE710663,HE711943,HE715951
contig00850_1711_2565	2	70.97	76	6e-18	66.3	HE699734,HE704497
contig00851_1_369	1	58.7	46	2e-11	67.5	HE700569
contig00854_1869_2664	1	56	75	1e-23	108	HE704083
contig00856_736_1807	4	52.38	84	2e-28	122	HE694984,HE695199,HE696254,HE709314
contig00857_1_912	8	69.7	92	6e-26	79.9	HE688077,HE688785,HE702367,HE702602,HE708259,HE710292,HE712264,HE713111
contig00862_761_1322	4	31.87	91	1e-12	70.7	HE704729,HE710080,HE713409,HE715643
contig00864_2101_2521	5	72.22	64	5e-28	106	HE702500,HE702869,HE704244,HE709608,HE714988
contig00866_3_3886	2	43.75	160	3e-46	182	HE711133,HE713919
contig00870_1352_1863	3	97.3	106	3e-57	220	HE691673,HE700052,HE715283
contig00875_187_588	1	47.5	40	2e-10	61.6	HE716148
contig00878_1_1049	2	70	98	5e-21	99.7	HE699734,HE704497
contig00880_1515_3413	1	71.43	95	7e-90	153	HE700140
contig00881_743_2049	1	27.37	95	2e-08	56.1	HE693175
contig00897_1_2027	13	71.79	115	8e-70	128	HE688267,HE690258,HE693534,HE699562,HE701534,HE704262,HE704659,HE704963,HE705258,HE705399,HE708145,HE711007,HE714812
contig00902_193_883	2	50	58	2e-14	68	HE688041,HE703049
contig00903_9_1346	2	51.02	87	4e-12	67.7	HE696099,HE698300
contig00905_2_372	3	61.19	67	3e-23	106	HE698874,HE699827,HE702262
contig00912_1343_1670	15	63.83	94	3e-39	160	HE689001,HE689139,HE689644,HE692072,HE692545,HE693937,HE694860,HE701700,HE701784,HE702318,HE703647,HE705361,HE707346,HE713413,HE713428
contig00918_1471_2977	10	71.72	143	3e-65	244	HE693855,HE698218,HE698416,HE698761,HE710053,HE710172,HE711668,HE711813,HE712613,HE714082
contig00929_1_1119	1	32.86	70	2e-20	58.8	HE690920
contig00934_2_3379	3	61.73	196	7e-165	303	HE688625,HE694206,HE713421
contig00935_299_1341	1	81.82	113	3e-31	80.3	HE699995
contig00936_1_2611	2	42.86	91	1e-29	86.8	HE704348,HE704736
contig00936_73_2611	2	50	91	1e-25	86.8	HE704348,HE704736
contig00946_187_2044	4	47.62	135	3e-61	139	HE690152,HE697055,HE702365,HE704685
contig00947_1_1014	2	51.61	73	1e-41	105	HE701201,HE715448
contig00955_33_1024	1	58.33	36	1e-19	60.6	HE705807
contig00955_9_1077	1	79.31	59	3e-28	78	HE705807
contig00956_400_1504	2	56.82	68	3e-15	73.9	HE690270,HE696958
contig00960_724_1366	1	75.61	41	1e-15	79	HE687776
contig00971_140_424	1	40.3	67	6e-14	74.4	HE690731
contig00974_412_1312	1	58.97	79	3e-32	97.3	HE702529
contig00975_427_1584	3	56.9	94	2e-20	92.7	HE700072,HE704379,HE706192
contig00976_1_1056	3	75	156	7e-79	233	HE691742,HE704482,HE713844
contig00985_1_625	5	52.5	57	3e-14	76.7	HE687563,HE691573,HE705185,HE709208,HE712886
contig00992_3317_4595	3	88.89	238	9e-129	457	HE689556,HE696378,HE701657
contig00996_78_1002	2	53.45	75	4e-38	91.2	HE699350,HE702471
contig01002_2503_4021	1	40	75	2e-23	83.5	HE712165
contig01002_6760_8373	2	30.49	89	1e-07	53.6	HE697775,HE704500
contig01002_8467_9103	1	56.52	69	4e-20	93.2	HE715977
contig01009_1659_2721	3	73.13	74	2e-28	122	HE692144,HE712242,HE712978
contig01009_2788_4528	6	65.71	137	2e-119	211	HE694858,HE704219,HE707036,HE707048,HE710658,HE716274
contig01012_342_984	7	80	126	2e-56	173	HE691068,HE692181,HE693781,HE694733,HE695088,HE707312,HE714379
contig01015_261_1927	8	59.38	95	4e-55	122	HE688810,HE691094,HE693022,HE695262,HE697228,HE708492,HE708543,HE712098
contig01021_5_1960	1	45.95	111	8e-29	125	HE689078
contig01022_321_1584	3	51.92	186	2e-38	157	HE688412,HE698548,HE713479
contig01023_24_330	3	64.71	78	1e-16	81.7	HE687531,HE708860,HE714477
contig01023_393_609	2	47.89	71	2e-19	92.5	HE687531,HE714477
contig01024_547_2029	1	37.84	74	6e-13	69.3	HE696695
contig01026_2695_3971	3	45.65	59	4e-26	69.3	HE698022,HE698704,HE701829
contig01036_1_3053	76	71.43	171	9e-53	166	HE688868,HE688878,HE688925,HE688946,HE689134,HE689605,HE690212,HE691518,HE692131,HE692206,HE692451,HE694613,HE695170,HE695371,HE695450,HE695500,HE696361,HE697526,HE697604,HE697690,HE697789,HE698269,HE698626,HE699007,HE699454,HE699455,HE699621,HE699682,HE700095,HE700163,HE700899,HE700970,HE701260,HE701266,HE701380,HE701425,HE701499,HE701795,HE701873,HE702228,HE702477,HE702762,HE703256,HE703773,HE7…
contig01049_12_659	6	92.86	127	5e-56	214	HE698144,HE704550,HE707038,HE709393,HE710620,HE711008
contig01059_561_2204	4	66.12	121	1e-58	214	HE689122,HE690349,HE691900,HE710892
contig01063_784_1573	4	54.69	103	1e-26	116	HE690821,HE700413,HE706028,HE712392
contig01080_106_770	3	70.97	155	4e-54	209	HE695961,HE699815,HE706665
contig01080_3221_3813	3	45.95	74	3e-22	104	HE694552,HE700305,HE701207
contig01082_517_995	2	67.44	43	2e-14	77.2	HE700707,HE704894
contig01083_1009_1450	51	53.57	108	2e-29	111	HE688817,HE689020,HE690299,HE690328,HE690955,HE691576,HE692103,HE692145,HE692559,HE692588,HE692890,HE693766,HE694460,HE695236,HE700137,HE702731,HE704306,HE704496,HE704623,HE704824,HE705141,HE705349,HE705382,HE705922,HE706076,HE706304,HE706352,HE706635,HE706884,HE707451,HE707643,HE708267,HE708417,HE709155,HE709481,HE709695,HE710044,HE710243,HE710372,HE710386,HE710452,HE710498,HE710560,HE710936,HE7…
contig01084_800_1290	5	73.17	92	2e-16	84.5	HE705999,HE706804,HE706853,HE711968,HE713597
contig01085_64_543	1	51.35	74	7e-24	92.3	HE700674
contig01087_584_1031	1	70.27	58	1e-27	71.2	HE694003
contig01089_4_1326	2	50	53	2e-16	67.5	HE699307,HE700200
contig01094_2_2418	1	34.33	67	5e-08	54.7	HE698788
contig01095_2_902	1	85.29	69	4e-39	157	HE694712
contig01100_1_844	5	70.83	66	2e-26	90.9	HE695974,HE696043,HE697750,HE698376,HE703085
contig01101_1_2052	4	54.05	172	4e-70	122	HE689319,HE694471,HE697914,HE716200
contig01101_3542_4157	5	78.57	83	1e-30	115	HE688214,HE688359,HE696101,HE709619,HE715236
contig01104_13_1860	2	45.83	115	1e-30	105	HE691520,HE703950
contig01106_3_1481	6	73.33	138	1e-78	244	HE687637,HE696273,HE699508,HE704301,HE706977,HE707190
contig01109_1_2480	3	52.27	54	6e-10	53.8	HE694626,HE702464,HE704252
contig01123_1_1569	2	60.87	92	6e-33	137	HE693844,HE696239
contig01125_2_1635	1	54	56	4e-26	82.6	HE701889
contig01131_278_1346	2	42.86	69	2e-34	61.1	HE707391,HE711714
contig01140_466_1026	1	38.18	55	7e-07	51.5	HE695054
contig01147_2205_3568	9	82.61	203	1e-146	357	HE689394,HE689881,HE695077,HE709419,HE710253,HE712743,HE713957,HE714734,HE715068
contig01149_764_1644	1	68.09	188	2e-79	293	HE700223
contig01154_14_947	1	60.71	28	2e-08	55.6	HE695482
contig01155_5_3039	1	61.7	47	4e-13	72	HE708077
contig01159_295_1758	3	88.89	128	7e-38	131	HE701159,HE706500,HE713481
contig01160_419_3440	3	34.88	86	7e-09	57.9	HE689492,HE702997,HE704124
contig01160_755_3440	3	34.88	86	7e-09	57.9	HE689492,HE702997,HE704124
contig01173_798_1145	3	64.86	45	4e-09	59.3	HE690085,HE690623,HE706347
contig01176_1_3297	1	35.51	107	2e-22	97.7	HE706737
contig01177_24_476	9	46.67	83	6e-18	87.2	HE689043,HE691814,HE703739,HE704213,HE706000,HE706250,HE708222,HE709848,HE714986
contig01178_284_1456	2	42.7	98	7e-21	98.7	HE695969,HE704764
contig01181_2_829	2	46.9	113	5e-46	127	HE689496,HE711106
contig01182_931_1849	1	27.36	106	2e-11	67	HE691748
contig01184_67_4488	180	75.56	179	3e-119	245	HE688016,HE688426,HE688430,HE688431,HE688471,HE688480,HE688485,HE688556,HE688789,HE688868,HE688878,HE688925,HE689134,HE689457,HE689485,HE689693,HE689802,HE690212,HE690252,HE690280,HE690335,HE690436,HE690498,HE690654,HE690973,HE691032,HE691043,HE691222,HE691257,HE691382,HE692018,HE692131,HE692708,HE692774,HE692939,HE693210,HE693247,HE693872,HE693935,HE693967,HE694155,HE694429,HE694439,HE694472,HE6…
contig01189_80_1320	15	75.76	99	2e-50	194	HE687918,HE688106,HE694834,HE695386,HE696627,HE697144,HE700476,HE704544,HE704927,HE704993,HE705308,HE705344,HE706890,HE707184,HE708986
contig01191_188_1457	2	55	55	3e-25	66.6	HE701808,HE705603
contig01194_394_1741	4	51.28	85	3e-32	68.9	HE690567,HE692116,HE704176,HE706691
contig01198_2_2412	3	55.1	77	1e-13	73	HE705126,HE710145,HE711499
contig01202_4213_5558	1	78.75	80	3e-57	149	HE703469
contig01205_829_3417	38	55.56	104	4e-31	80.3	HE690054,HE690355,HE691010,HE691768,HE692099,HE693139,HE694020,HE694077,HE694652,HE694751,HE695113,HE698052,HE698586,HE698910,HE699911,HE699994,HE700020,HE700228,HE700268,HE700606,HE700820,HE701233,HE701311,HE702431,HE702586,HE703581,HE707288,HE708107,HE711178,HE711425,HE711824,HE712347,HE712606,HE713013,HE714708,HE714788,HE715681,HE715800
contig01206_1_453	21	98.08	150	4e-81	290	HE690196,HE691156,HE693672,HE694319,HE700826,HE700910,HE700913,HE700942,HE701237,HE702561,HE702571,HE704405,HE705782,HE706241,HE706760,HE708231,HE709195,HE710343,HE710639,HE711493,HE715144
contig01208_1_955	10	60.61	137	6e-47	111	HE698170,HE700072,HE700121,HE700374,HE701957,HE703274,HE704336,HE705168,HE707049,HE716175
contig01214_247_824	4	42.65	140	1e-19	92.3	HE697771,HE710110,HE713743,HE714797
contig01216_143_1464	9	55.56	114	2e-48	120	HE689942,HE693777,HE694486,HE695670,HE697634,HE702259,HE703613,HE704478,HE705751
contig01219_2435_5213	47	77.42	134	3e-54	208	HE687821,HE688828,HE689248,HE689289,HE689673,HE689676,HE690223,HE691169,HE691753,HE692200,HE692543,HE693228,HE693274,HE693297,HE694211,HE694336,HE695743,HE696334,HE696761,HE696943,HE698483,HE699186,HE699398,HE699749,HE700233,HE700872,HE701251,HE701395,HE702666,HE702983,HE703373,HE704238,HE705183,HE705226,HE705836,HE706138,HE706816,HE707315,HE707650,HE707914,HE709000,HE709531,HE709843,HE710663,HE7…
contig01221_2_4038	8	68.75	68	2e-15	61.6	HE688681,HE690049,HE690656,HE698868,HE699512,HE699649,HE702250,HE705921
contig01226_1_981	4	51.28	40	6e-12	56.1	HE697008,HE702543,HE707474,HE715171
contig01230_682_969	2	33.33	54	5e-13	53.3	HE693763,HE700960
contig01235_59_981	1	68.29	41	6e-14	75.8	HE710205
contig01236_899_3632	10	75	210	6e-69	196	HE687995,HE690537,HE691274,HE692279,HE698723,HE707746,HE708385,HE712484,HE713904,HE716069
contig01240_616_7226	4	55.1	98	1e-54	144	HE687636,HE695087,HE699862,HE713356
contig01241_1_2560	1	42.86	91	1e-24	93.6	HE709424
contig01246_2_1111	1	49.09	117	5e-61	86.8	HE702274
contig01248_16_2205	1	44.62	65	5e-13	69.8	HE708546
contig01252_11_1221	3	62.22	91	4e-42	155	HE688014,HE708479,HE709556
contig01252_11_1271	3	62.22	91	4e-42	155	HE688014,HE708479,HE709556
contig01260_558_3246	37	60.32	108	4e-40	96.4	HE688785,HE689034,HE690197,HE692171,HE692783,HE695181,HE696229,HE696910,HE699148,HE699824,HE700450,HE700518,HE700646,HE700693,HE701780,HE701816,HE702090,HE702367,HE702441,HE702602,HE703695,HE704037,HE704256,HE706555,HE707600,HE707685,HE708259,HE709488,HE709893,HE709912,HE710292,HE712073,HE712264,HE712456,HE713968,HE714530,HE716019
contig01261_1_581	1	64.41	69	4e-29	103	HE700569
contig01264_4373_5015	2	42.05	90	3e-24	108	HE690865,HE706589
contig01266_139_610	10	45.59	79	5e-11	63.5	HE689917,HE690766,HE695698,HE697863,HE701075,HE701098,HE702425,HE704768,HE706187,HE716033
contig01267_6_1629	1	54.84	67	4e-65	91	HE699453
contig01273_11_910	7	73.33	82	2e-22	90.9	HE689816,HE690599,HE699943,HE701343,HE704324,HE706205,HE707683
contig01275_40_2885	10	60	85	3e-23	67.5	HE690503,HE697638,HE701370,HE702002,HE702008,HE710705,HE710825,HE711051,HE714210,HE714255
contig01276_1472_2044	1	32	75	5e-09	57	HE698588
contig01278_31_514	4	80.28	112	2e-51	172	HE687883,HE691829,HE703570,HE706986
contig01280_364_1191	6	65.25	143	4e-97	201	HE698366,HE699364,HE707480,HE709285,HE714829,HE715356
contig01281_52_1031	4	56.98	86	2e-31	134	HE690765,HE702977,HE714178,HE714914
contig01285_361_1459	2	32.81	64	1e-07	53.5	HE690373,HE706193
contig01287_685_2876	3	39.58	56	2e-10	60.6	HE695823,HE713279,HE714020
contig01288_3_3271	5	92.86	269	2e-110	338	HE689439,HE691635,HE696638,HE699330,HE703722
contig01289_298_542	1	63.16	38	9e-19	68	HE713539
contig01295_90_907	2	54.88	88	1e-25	115	HE697674,HE713951
contig01300_529_2090	2	49.44	89	1e-28	122	HE692380,HE709390
contig01301_1669_2890	30	91.43	94	3e-43	170	HE688272,HE689175,HE689354,HE690235,HE690757,HE690772,HE690884,HE691926,HE692293,HE694024,HE694894,HE695826,HE696546,HE696762,HE697381,HE697710,HE698689,HE699491,HE702206,HE702211,HE702348,HE702350,HE702686,HE706962,HE709743,HE711835,HE712625,HE713120,HE714402,HE715765
contig01301_5_1556	2	49.18	61	3e-19	78.5	HE690490,HE692293
contig01302_1321_3273	1	66.3	92	4e-29	123	HE687880
contig01304_56_1503	5	75.76	74	4e-32	133	HE690813,HE697261,HE702027,HE709206,HE713123
contig01306_1_2957	4	48.65	70	1e-13	64.3	HE695448,HE698677,HE709094,HE709460
contig01308_942_1460	2	58.14	172	8e-67	251	HE690398,HE704982
contig01309_2_1613	1	34	50	3e-09	50.1	HE691100
contig01309_3058_4469	2	80.28	121	2e-65	149	HE704446,HE705635
contig01310_441_935	18	88.57	89	2e-39	159	HE690302,HE694375,HE694857,HE694900,HE699539,HE700383,HE702662,HE705031,HE707733,HE709217,HE709770,HE710893,HE710895,HE712690,HE713681,HE714605,HE714660,HE715711
contig01314_2788_3587	3	77.97	227	6e-126	447	HE706146,HE710954,HE713667
contig01318_1574_2901	1	53.7	54	5e-18	77.6	HE700542
contig01320_260_2156	20	60	130	8e-51	197	HE688780,HE689482,HE689795,HE692216,HE692321,HE696167,HE696276,HE700083,HE700507,HE704020,HE704698,HE706644,HE706936,HE707158,HE709263,HE713136,HE713671,HE714367,HE715293,HE715529
contig01321_1421_2956	2	56.41	47	6e-16	60.8	HE709972,HE714333
contig01322_760_3267	4	72.22	75	6e-33	105	HE694665,HE702970,HE706677,HE714588
contig01323_89_1193	5	68.42	118	3e-29	93.2	HE690781,HE700604,HE708021,HE709891,HE713588
contig01323_89_1207	5	67.35	146	9e-32	97.7	HE690781,HE700604,HE708021,HE709891,HE713588
contig01324_3_972	19	58.14	162	2e-64	213	HE688077,HE688270,HE688785,HE689426,HE692534,HE692783,HE696229,HE700693,HE700758,HE702367,HE702602,HE704037,HE705284,HE706555,HE707600,HE709488,HE712456,HE715762,HE716019
contig01325_1_1249	10	85.71	111	4e-41	165	HE690758,HE691720,HE692794,HE693260,HE697375,HE697668,HE706832,HE710297,HE713259,HE713328
contig01325_854_1249	6	85.71	68	6e-36	147	HE691720,HE692794,HE693260,HE697375,HE710297,HE713259
contig01326_1229_1606	9	73.53	53	1e-41	74.8	HE688742,HE692994,HE693118,HE695126,HE697276,HE699053,HE703928,HE712840,HE713711
contig01326_221_1007	14	60.53	115	5e-36	101	HE690678,HE692106,HE696273,HE696440,HE699317,HE699508,HE700379,HE703928,HE707190,HE708569,HE708761,HE709847,HE710119,HE712862
contig01327_142_1170	34	92.31	145	3e-79	292	HE688878,HE688925,HE689134,HE691518,HE692131,HE692206,HE695500,HE696361,HE697789,HE698269,HE699454,HE699621,HE700095,HE700163,HE700899,HE700970,HE701425,HE701499,HE701795,HE701873,HE703256,HE703773,HE704792,HE704841,HE705375,HE705489,HE705559,HE705887,HE706894,HE707256,HE708003,HE713168,HE713600,HE715485
contig01329_1698_6498	5	40	111	7e-10	61.1	HE693570,HE700592,HE701098,HE704124,HE711222
contig01333_2_2225	9	72	103	2e-44	141	HE700476,HE700549,HE701984,HE702152,HE702384,HE703593,HE707784,HE707848,HE713558
contig01338_1_1222	8	73.21	184	3e-130	249	HE688411,HE690442,HE697286,HE701879,HE710422,HE710532,HE710597,HE713686
contig01341_623_2955	13	48.33	171	6e-42	155	HE692043,HE693855,HE694829,HE698218,HE698416,HE698761,HE700379,HE710053,HE710172,HE711813,HE712458,HE712613,HE714082
contig01343_484_5641	5	79.31	103	4e-102	160	HE689595,HE693110,HE693875,HE705033,HE707113
contig01343_4892_5141	1	65.52	29	9e-12	68	HE692810
contig01346_711_970	4	66.67	85	3e-27	119	HE690052,HE697244,HE701204,HE701289
contig01350_1651_1992	15	46.15	90	9e-12	68	HE687930,HE690766,HE693427,HE696053,HE699807,HE700592,HE701075,HE702234,HE708302,HE709108,HE709307,HE710106,HE712627,HE713809,HE716033
contig01353_1_995	1	42.86	98	7e-27	104	HE694800
contig01360_1_778	1	59.52	54	7e-57	81.5	HE699496
contig01361_305_798	2	52.38	57	9e-12	57.4	HE699504,HE700441
contig01366_1_695	3	59.46	65	6e-18	65.8	HE705705,HE708044,HE711792
contig01368_1408_3154	1	34.55	110	4e-22	86	HE692246
contig01368_498_3180	1	46.3	54	9e-26	73.5	HE697208
contig01370_3_853	9	37.5	104	3e-13	73.5	HE690527,HE691356,HE702908,HE703679,HE704539,HE707097,HE708904,HE713304,HE715004
contig01371_1_637	4	55.74	91	8e-20	95.5	HE699769,HE700275,HE701684,HE714333
contig01377_1480_3106	16	84.62	146	6e-44	156	HE689723,HE692684,HE692716,HE695735,HE696283,HE698106,HE700376,HE701363,HE704130,HE705146,HE709084,HE709916,HE711360,HE712618,HE712855,HE715051
contig01380_1_727	2	70.79	143	8e-84	204	HE704282,HE706202
contig01381_1314_2297	2	61.29	51	2e-31	71.4	HE699745,HE710150
contig01383_23_3548	1	35.56	90	2e-19	73.5	HE706047
contig01385_126_1722	4	43.48	92	1e-18	89.5	HE689038,HE695033,HE701181,HE704143
contig01389_691_1627	4	57.14	210	1e-84	309	HE688142,HE688886,HE693852,HE703441
contig01390_1132_2073	1	25.26	95	9e-10	51.9	HE707247
contig01392_1_2764	5	67.31	105	2e-45	180	HE694816,HE699484,HE707263,HE707492,HE709231
contig01392_2693_2869	2	65.38	26	2e-07	51.5	HE706646,HE708114
contig01394_1107_2102	3	48.98	64	1e-17	57.4	HE688820,HE704157,HE704703
contig01411_1_1440	15	68.25	106	4e-31	122	HE689043,HE690010,HE691814,HE692161,HE694466,HE703739,HE704213,HE705653,HE706000,HE706250,HE707622,HE708222,HE709848,HE713122,HE714986
contig01414_5_1161	7	75	108	1e-25	114	HE689930,HE694059,HE697045,HE697182,HE700467,HE706467,HE711459
contig01418_1_920	2	88.41	69	1e-38	152	HE693492,HE704870
contig01421_2_910	2	46.77	62	4e-12	67.5	HE698138,HE708922
contig01422_3_622	11	62.04	108	2e-33	138	HE688129,HE689177,HE692646,HE699323,HE699366,HE703623,HE706032,HE706382,HE707894,HE708824,HE714348
contig01422_705_1196	14	64.1	67	1e-16	83.5	HE688776,HE689906,HE691411,HE692993,HE695759,HE698673,HE699104,HE703037,HE703313,HE703490,HE708356,HE709739,HE711653,HE714500
contig01424_331_1305	6	50.85	59	5e-25	84.9	HE694049,HE701446,HE705271,HE706867,HE707541,HE714138
contig01425_2647_3963	7	60.71	60	2e-18	80.3	HE689378,HE697117,HE703831,HE706273,HE712170,HE712252,HE712292
contig01431_1658_2525	9	54	128	5e-46	131	HE692697,HE692700,HE695492,HE696793,HE703340,HE712847,HE713068,HE713960,HE716142
contig01435_209_1112	41	65.71	129	4e-80	126	HE688924,HE689315,HE689633,HE689866,HE690213,HE690476,HE690830,HE692310,HE693594,HE693790,HE693838,HE693949,HE696683,HE697994,HE699622,HE699651,HE699846,HE700289,HE700313,HE700555,HE700839,HE700957,HE701605,HE701678,HE702512,HE702802,HE702873,HE702936,HE703457,HE704053,HE705203,HE705546,HE707028,HE707726,HE710200,HE710523,HE710857,HE711859,HE712702,HE713670,HE716231
contig01437_3_958	3	71.88	77	2e-14	74.4	HE689954,HE690017,HE712668
contig01440_1297_3767	27	48.15	161	7e-30	127	HE687717,HE687749,HE690598,HE690715,HE691197,HE691358,HE693135,HE693377,HE696368,HE697341,HE697400,HE697603,HE699446,HE699819,HE701773,HE702200,HE706317,HE706905,HE710908,HE712455,HE713729,HE714024,HE714541,HE714627,HE715086,HE715311,HE716124
contig01441_148_1091	2	54.81	104	8e-36	147	HE692324,HE695267
contig01444_1_130	2	64.71	34	5e-10	61.1	HE693133,HE708620
contig01444_301_927	6	64.52	102	8e-28	120	HE691467,HE693133,HE703864,HE708620,HE712560,HE713187
contig01445_1_1097	3	100	111	7e-57	207	HE707244,HE713971,HE714494
contig01447_1_1198	1	29.17	96	2e-10	62	HE691660
contig01456_473_1156	1	32.79	61	2e-07	51.9	HE697247
contig01461_382_2530	2	39.56	91	2e-30	94.5	HE699031,HE702332
contig01462_1731_2563	4	95.45	68	8e-50	122	HE694289,HE694602,HE701065,HE715243
contig01463_1_1722	3	59.65	107	1e-43	147	HE687582,HE710127,HE716339
contig01475_180_1154	1	30.3	66	3e-12	50.6	HE705928
contig01492_758_2228	21	80	99	2e-58	117	HE689723,HE690237,HE690809,HE692716,HE695735,HE696283,HE697181,HE698106,HE700376,HE701363,HE702356,HE704130,HE705146,HE709084,HE709916,HE711360,HE712618,HE712855,HE713153,HE713425,HE715051
contig01493_2532_2846	1	49.06	53	2e-09	58.8	HE711019
contig01493_261_2475	1	47.54	61	9e-21	85.4	HE688864
contig01498_940_4898	2	79.31	51	3e-14	73.6	HE710906,HE715683
contig01501_1_2471	2	58.54	81	8e-25	109	HE703450,HE711986
contig01501_476_2471	1	58.54	81	8e-25	109	HE711986
contig01511_212_1332	31	68.42	67	1e-22	82.2	HE689243,HE689875,HE696208,HE696387,HE697521,HE699941,HE700054,HE700198,HE700609,HE700888,HE701164,HE701717,HE701932,HE702393,HE702839,HE704025,HE704468,HE705364,HE708056,HE708528,HE709845,HE710315,HE711343,HE711773,HE713536,HE714368,HE714519,HE714657,HE715088,HE715809,HE716223
contig01514_11_955	2	72.73	69	2e-23	105	HE693282,HE705080
contig01514_1_1204	3	73.24	122	6e-87	187	HE693282,HE705080,HE707293
contig01515_1_1092	1	39.13	69	2e-13	72.5	HE693849
contig01525_266_1283	7	66.37	128	2e-97	203	HE688747,HE691002,HE695847,HE696929,HE701314,HE702892,HE708808
contig01528_308_1325	36	87.5	66	2e-46	98.2	HE687821,HE688828,HE689289,HE689673,HE689676,HE691169,HE691753,HE692200,HE692543,HE693228,HE693297,HE694211,HE695743,HE696334,HE696761,HE699186,HE699398,HE699749,HE700233,HE700872,HE701251,HE701395,HE702666,HE702983,HE705183,HE705226,HE705836,HE706138,HE707315,HE707650,HE707914,HE709000,HE709531,HE710663,HE710940,HE711943
contig01531_1_1186	2	88.76	299	0	622	HE692340,HE707969
contig01538_15_1516	1	47.62	42	3e-08	54.7	HE716169
contig01539_504_4238	7	64.29	157	2e-99	166	HE689189,HE694640,HE696588,HE697996,HE701390,HE703237,HE715229
contig01541_2_1737	1	65.28	72	1e-27	118	HE698399
contig01546_1_3474	1	54.17	48	5e-12	66.1	HE695712
contig01552_463_1748	2	67.57	148	3e-75	262	HE701354,HE704489
contig01557_152_1190	1	34.94	83	4e-12	67	HE713273
contig01565_452_1875	3	59.46	108	5e-46	152	HE696630,HE699870,HE707074
contig01565_452_3722	3	57.14	147	4e-52	201	HE696630,HE699870,HE707074
contig01565_452_3766	3	58.46	147	4e-52	201	HE696630,HE699870,HE707074
contig01571_1_607	3	57.14	98	2e-33	140	HE688718,HE695410,HE700952
contig01574_1_2364	5	74.07	109	9e-53	204	HE697146,HE701747,HE703599,HE709089,HE711638
contig01576_31_4248	3	62.5	160	2e-63	238	HE688474,HE688952,HE693425
contig01580_1_966	2	68.92	74	2e-34	142	HE694684,HE706941
contig01584_3_622	15	55.26	81	1e-32	88.1	HE689735,HE694004,HE694986,HE696508,HE697671,HE701269,HE702187,HE705289,HE705463,HE706042,HE709292,HE709402,HE709905,HE710600,HE710692
contig01593_594_1403	14	65	98	2e-51	151	HE689048,HE689799,HE690394,HE693960,HE694132,HE694860,HE702318,HE702526,HE702575,HE703203,HE703507,HE705092,HE705361,HE713696
contig01597_1_1022	31	100	263	3e-157	552	HE688829,HE689188,HE690203,HE690413,HE692096,HE693192,HE693951,HE695473,HE696439,HE696772,HE698916,HE699472,HE699790,HE700229,HE700588,HE701647,HE701698,HE703334,HE703468,HE706358,HE708995,HE710768,HE710814,HE710913,HE711268,HE711355,HE712974,HE714722,HE714775,HE714922,HE715882
contig01599_1_1577	7	72.22	246	2e-119	383	HE693575,HE694730,HE702733,HE704122,HE704630,HE706755,HE710961
contig01599_2887_3842	4	36.36	93	5e-11	64.8	HE692372,HE697872,HE713479,HE713658
contig01600_1_1172	2	38.1	83	4e-16	67	HE692596,HE713870
contig01603_2_1023	1	53.23	90	1e-23	106	HE707141
contig01605_3_1624	13	77.78	67	5e-29	81.3	HE687649,HE687938,HE689196,HE690494,HE690950,HE696081,HE698180,HE701168,HE702368,HE706697,HE707338,HE711856,HE713044
contig01607_765_1761	12	64.56	79	3e-41	134	HE689236,HE689402,HE691769,HE693462,HE693912,HE696342,HE698155,HE701250,HE702240,HE702768,HE703366,HE710354
contig01615_1_1206	4	37.04	88	5e-07	51	HE690868,HE693570,HE699807,HE701726
contig01620_8_857	1	38.64	88	1e-17	85.8	HE708936
contig01621_181_1907	3	47.06	79	4e-18	58.8	HE695755,HE700416,HE701372
contig01625_11_858	1	60.92	87	4e-34	141	HE692615
contig01629_1_1352	3	90.91	64	7e-24	93.3	HE691558,HE712333,HE713374
contig01633_201_1836	1	39.13	69	6e-18	68.9	HE709486
contig01634_38_453	2	32.69	104	5e-09	59.7	HE688758,HE708997
contig01641_617_1029	1	38.78	49	1e-08	58.3	HE687563
contig01643_6_4131	14	60	124	2e-37	152	HE688200,HE690730,HE697768,HE697800,HE698584,HE700281,HE702053,HE703967,HE708059,HE708552,HE709548,HE715297,HE715305,HE715666
contig01647_1751_2275	3	73.68	72	1e-25	111	HE688306,HE708962,HE712111
contig01647_371_1516	2	72.73	120	9e-51	196	HE696523,HE701909
contig01649_263_875	5	96.1	124	2e-73	271	HE693928,HE695360,HE696405,HE712109,HE714635
contig01652_861_1731	5	78.12	114	7e-79	218	HE689314,HE690110,HE694770,HE694901,HE707720
contig01659_2860_5324	5	53.06	110	3e-30	129	HE689372,HE690278,HE693123,HE693713,HE694253
contig01659_3_5324	5	53.06	110	3e-30	129	HE689372,HE690278,HE693123,HE693713,HE694253
contig01660_2_1348	1	36.07	61	1e-06	51	HE704358
contig01660_2_904	1	36.07	61	1e-06	51	HE704358
contig01663_447_1170	1	66.67	36	5e-08	54.3	HE711454
contig01671_2591_4868	1	31.43	70	3e-07	52.2	HE710153
contig01676_617_2164	14	48.39	88	9e-22	79	HE694879,HE700175,HE700782,HE700867,HE701450,HE705098,HE705386,HE705779,HE706430,HE706794,HE707254,HE709371,HE713953,HE714258
contig01677_44_565	1	57.58	33	1e-12	56	HE698748
contig01679_13_980	1	29	100	5e-10	61.1	HE703255
contig01684_24_240	6	74.29	63	1e-20	98.7	HE689317,HE699436,HE701094,HE705442,HE709375,HE713821
contig01690_577_1782	1	66.67	46	2e-21	62.5	HE688682
contig01709_1204_3781	3	50	95	8e-48	60.2	HE689217,HE689555,HE706445
contig01710_352_2469	15	44.44	100	3e-13	62.5	HE689492,HE690766,HE693427,HE693570,HE697863,HE701075,HE702758,HE702906,HE706187,HE706307,HE707630,HE708715,HE709108,HE710106,HE716033
contig01713_1399_3550	3	58.49	55	7e-29	88.1	HE691333,HE713976,HE714019
contig01715_7_1250	1	71.05	38	2e-13	72.1	HE714426
contig01716_662_1410	3	56.41	50	2e-12	69.3	HE692776,HE709866,HE715840
contig01720_657_3402	10	69.83	179	1e-178	308	HE687738,HE690941,HE694635,HE697985,HE700193,HE701020,HE701430,HE704560,HE708046,HE709175
contig01721_1_1006	8	52.44	82	1e-22	104	HE690593,HE690850,HE696520,HE699048,HE700079,HE700468,HE703251,HE714018
contig01722_1_842	6	47.47	99	6e-45	112	HE688389,HE689428,HE693055,HE695118,HE699869,HE708167
contig01724_382_1425	1	54.29	35	5e-10	53.3	HE693742
contig01725_30_627	30	39.02	197	4e-23	106	HE687611,HE687898,HE688228,HE688737,HE688847,HE688982,HE689036,HE689104,HE690859,HE691696,HE692786,HE696941,HE697001,HE699583,HE701261,HE701631,HE702076,HE702227,HE702956,HE705746,HE706746,HE707233,HE708992,HE711288,HE711819,HE712144,HE712243,HE712389,HE713026,HE714251
contig01726_17_1647	1	68.97	52	8e-22	59.3	HE710470
contig01731_584_1609	12	83.33	125	4e-82	242	HE688598,HE690196,HE700826,HE700942,HE701237,HE702561,HE704405,HE705530,HE706241,HE708231,HE712678,HE715144
contig01735_1_948	1	44.9	154	4e-60	181	HE700190
contig01736_858_1593	2	50	103	3e-39	132	HE700451,HE700908
contig01739_283_1247	3	64.71	75	4e-20	72.1	HE693939,HE707577,HE709143
contig01744_894_3253	23	70.37	115	3e-40	122	HE688881,HE689777,HE689938,HE690157,HE690208,HE690503,HE690724,HE691915,HE692563,HE692643,HE693043,HE693876,HE698693,HE700783,HE700918,HE702008,HE702850,HE704169,HE704662,HE709830,HE710705,HE710825,HE714255
contig01752_2_1330	3	78.79	194	3e-114	353	HE697644,HE700013,HE700637
contig01754_46_1994	1	60	45	2e-29	70.3	HE702535
contig01757_1965_3059	1	75.97	154	3e-80	294	HE702466
contig01760_709_1711	1	43.33	90	7e-18	89.5	HE699444
contig01761_2_788	17	77.08	226	2e-97	353	HE689310,HE689670,HE691214,HE693835,HE693905,HE700111,HE700774,HE701212,HE701308,HE701463,HE701596,HE705439,HE706248,HE709534,HE709662,HE711533,HE714058
contig01762_1_435	10	67.92	145	2e-55	214	HE687862,HE689310,HE689670,HE691214,HE700111,HE700774,HE701212,HE706402,HE709534,HE714058
contig01782_1639_2151	5	59.38	56	1e-21	64.3	HE699414,HE699989,HE701524,HE705242,HE707125
contig01783_1226_2408	2	61.54	132	2e-58	134	HE689923,HE691244
contig01784_1023_1962	2	63.83	113	1e-49	192	HE699886,HE704203
contig01784_1_805	2	46.34	125	1e-16	79.9	HE691476,HE706335
contig01790_1_424	1	61.36	44	1e-20	77.1	HE715252
contig01792_2572_3516	3	63.41	161	5e-65	244	HE689672,HE704637,HE714579
contig01798_9_3103	4	49.06	79	6e-11	63.1	HE698463,HE706740,HE713086,HE716155
contig01804_323_1952	1	42.03	69	1e-11	65.6	HE698801
contig01810_774_1411	9	41.58	103	3e-23	105	HE687746,HE689227,HE692891,HE697186,HE700770,HE701205,HE709480,HE710796,HE710950
contig01816_361_1089	9	50	91	3e-22	81.7	HE699941,HE700198,HE701717,HE703916,HE704468,HE708056,HE710315,HE714519,HE714657
contig01817_843_1487	1	50.98	51	7e-16	74.4	HE716338
contig01824_3_961	4	60	115	3e-52	166	HE693986,HE698490,HE704520,HE706328
contig01837_24_1858	13	58.57	167	5e-55	204	HE688539,HE689510,HE692290,HE699448,HE700149,HE701123,HE701876,HE704136,HE704334,HE704579,HE705940,HE708998,HE709675
contig01837_24_1864	13	58.57	167	5e-55	204	HE688539,HE689510,HE692290,HE699448,HE700149,HE701123,HE701876,HE704136,HE704334,HE704579,HE705940,HE708998,HE709675
contig01837_24_2322	13	58.57	167	5e-55	204	HE688539,HE689510,HE692290,HE699448,HE700149,HE701123,HE701876,HE704136,HE704334,HE704579,HE705940,HE708998,HE709675
contig01844_315_3210	6	64.13	274	4e-84	308	HE698525,HE701526,HE704700,HE706513,HE713219,HE713309
contig01845_1_1352	1	44.83	58	7e-09	56.6	HE716384
contig01846_229_589	2	60.78	65	3e-17	86.3	HE706466,HE709614
contig01849_8_1236	8	64.52	105	1e-24	110	HE701713,HE701972,HE702963,HE705755,HE708613,HE709852,HE714686,HE716097
contig01851_1_1447	1	33.85	65	1e-16	55.1	HE690870
contig01855_3151_3982	20	93.02	171	2e-82	303	HE688829,HE689188,HE693569,HE694100,HE694371,HE694527,HE695673,HE699472,HE701698,HE702556,HE702715,HE705514,HE705741,HE708880,HE708995,HE710686,HE710731,HE714634,HE714807,HE714915
contig01855_83_1283	2	56.25	47	3e-10	61.1	HE691226,HE698168
contig01856_417_1832	1	60	83	2e-29	102	HE710691
contig01862_1_769	1	43.86	57	2e-07	53.8	HE707279
contig01864_697_2072	3	70.45	45	5e-20	87.2	HE696232,HE699469,HE711586
contig01865_455_1561	2	52.63	199	2e-68	235	HE695867,HE710180
contig01867_2_4580	18	73.77	143	6e-63	236	HE690650,HE692688,HE693855,HE698218,HE698416,HE698761,HE698777,HE708826,HE709758,HE710053,HE710172,HE711668,HE711813,HE712010,HE712607,HE712613,HE714082,HE715513
contig01869_2_740	1	51.19	84	1e-34	115	HE701861
contig01870_23_423	4	65.33	75	3e-31	128	HE690000,HE690916,HE697405,HE704485
contig01871_211_1363	2	83.33	105	1e-55	139	HE708700,HE714561
contig01871_4405_4847	17	57.14	110	1e-18	72.1	HE688941,HE688962,HE689692,HE690125,HE692573,HE693589,HE693921,HE699532,HE699608,HE700063,HE704601,HE705452,HE706360,HE709225,HE709608,HE713572,HE714937
contig01873_60_155	2	64.52	32	2e-07	51.9	HE690268,HE699802
contig01875_306_1636	2	37.18	80	7e-11	64.1	HE689824,HE712778
contig01878_6_1536	1	65.31	148	2e-66	250	HE704068
contig01882_82_926	1	53.95	76	2e-32	100	HE691205
contig01887_134_1688	3	88.89	77	5e-76	111	HE697802,HE698031,HE699372
contig01888_2124_3478	2	75.68	108	2e-85	153	HE690107,HE702204
contig01890_452_1077	1	55.88	34	2e-15	51.9	HE705103
contig01896_1_1427	4	46.46	127	1e-42	144	HE704427,HE704743,HE706709,HE709429
contig01900_294_1470	3	64.84	91	6e-56	164	HE694601,HE695886,HE707544
contig01903_257_1085	1	31.71	82	6e-09	57.9	HE713090
contig01904_4_1516	1	46.67	45	5e-07	51	HE692003
contig01904_7_1516	1	46.67	45	5e-07	51	HE692003
contig01912_654_2722	8	80.56	89	2e-31	113	HE690977,HE691485,HE699507,HE701496,HE701895,HE702277,HE703407,HE707214
contig01913_35_2445	13	85.19	116	2e-78	219	HE690237,HE691386,HE692565,HE692684,HE700580,HE704130,HE707136,HE709084,HE709699,HE711360,HE711830,HE713153,HE713425
contig01919_1_1636	2	100	137	4e-69	256	HE699613,HE715368
contig01924_544_1063	1	54.05	74	2e-21	99.1	HE693861
contig01926_563_1663	13	74.36	91	4e-54	134	HE690298,HE693741,HE694678,HE695456,HE699747,HE699838,HE701619,HE704615,HE705290,HE705694,HE709234,HE709790,HE713171
contig01929_14_1700	3	38.33	88	1e-11	66.1	HE694769,HE694782,HE699310
contig01931_820_5880	14	56.67	60	1e-12	68.9	HE689243,HE689875,HE693486,HE697521,HE700054,HE700609,HE701164,HE701932,HE702987,HE704025,HE704554,HE711773,HE714519,HE714657
contig01936_1_667	3	73.58	53	7e-22	102	HE689225,HE693567,HE708190
contig01938_573_1981	6	69.92	151	5e-90	206	HE691298,HE692815,HE701736,HE704711,HE705833,HE709732
contig01941_42_2105	1	40.82	98	6e-20	94.1	HE704321
contig01952_1_1270	10	85.06	165	2e-80	295	HE688202,HE689410,HE689619,HE692834,HE702540,HE705815,HE710470,HE711921,HE714737,HE714958
contig01954_10_1188	1	71.88	155	5e-82	287	HE704268
contig01954_10_488	1	72.92	48	1e-20	97.3	HE704268
contig01957_537_2499	1	35.71	70	5e-12	66.1	HE698148
contig01958_196_1535	2	47.56	89	2e-21	98.7	HE696898,HE705793
contig01960_400_1066	2	76.06	71	5e-32	133	HE710622,HE710727
contig01963_1454_5875	4	60.87	85	8e-37	114	HE694945,HE700325,HE702538,HE702845
contig01967_4_1797	3	46.3	79	4e-34	84.5	HE693709,HE701194,HE706320
contig01969_1206_1951	39	81.68	132	6e-97	273	HE688510,HE688748,HE688882,HE689368,HE689655,HE689730,HE689802,HE690335,HE690654,HE691382,HE693210,HE693267,HE693999,HE694439,HE694681,HE699360,HE699717,HE699794,HE699974,HE700202,HE700263,HE700294,HE700855,HE701260,HE701266,HE703183,HE703791,HE703988,HE704636,HE710530,HE710678,HE711323,HE713547,HE713872,HE714136,HE714211,HE715087,HE715827,HE715987
contig01971_434_2757	6	61.22	224	1e-86	316	HE688319,HE689752,HE700568,HE700621,HE701023,HE711973
contig01985_1132_3408	16	69.35	89	8e-78	155	HE688159,HE690423,HE691607,HE691773,HE691996,HE692513,HE692562,HE699577,HE701515,HE705646,HE706086,HE706686,HE708647,HE709933,HE711917,HE715694
contig01989_1_890	2	67.92	75	2e-38	120	HE704671,HE706825
contig01990_2568_6950	17	90	225	3e-154	274	HE689606,HE690841,HE693152,HE697009,HE699065,HE700195,HE700230,HE701663,HE702087,HE704584,HE706098,HE706388,HE708889,HE709455,HE709524,HE711691,HE713491
contig01990_8418_10078	6	79.41	222	9e-117	417	HE693467,HE693828,HE697772,HE699114,HE711104,HE715166
contig01991_2_980	1	54.55	55	3e-17	71.2	HE715992
contig01993_3319_6489	12	86.21	171	1e-156	342	HE694292,HE695986,HE696955,HE699377,HE699570,HE700261,HE701095,HE701643,HE701658,HE702096,HE703995,HE705617
contig01996_28_783	13	55.56	68	2e-16	76.2	HE688675,HE688932,HE690156,HE690376,HE690893,HE695304,HE700234,HE701422,HE702119,HE702525,HE703367,HE706521,HE711552
contig01997_1_691	1	48.61	113	6e-43	105	HE701230
contig01998_39_921	1	35.44	79	8e-10	59.5	HE716155
contig02004_1745_3567	6	87.5	101	1e-37	99.6	HE687714,HE692368,HE697802,HE698031,HE698811,HE699372
contig02009_225_878	5	57.14	99	1e-32	137	HE694603,HE696247,HE709391,HE714273,HE715409
contig02013_23_538	4	67.74	63	2e-25	111	HE689760,HE694831,HE695627,HE703305
contig02019_82_1166	25	100	113	5e-78	190	HE688311,HE690371,HE690875,HE692186,HE693365,HE694757,HE696489,HE696923,HE701216,HE704491,HE704777,HE706393,HE706586,HE707320,HE707533,HE708070,HE710110,HE710244,HE710975,HE711362,HE711514,HE712106,HE713743,HE715317,HE715559
contig02025_1_705	1	43.14	51	1e-06	50.6	HE694467
contig02030_1039_1589	1	30.86	81	1e-08	59.3	HE688686
contig02034_37_813	1	60.61	33	3e-07	54	HE704497
contig02037_2_6306	13	81.52	238	1e-83	306	HE688003,HE688225,HE691266,HE696166,HE697426,HE698803,HE699233,HE700136,HE702146,HE708521,HE709097,HE709180,HE716310
contig02038_1_553	2	62.3	76	2e-49	112	HE694196,HE704935
contig02043_159_591	1	40.74	54	8e-09	58.8	HE688913
contig02052_5_1135	2	83.33	165	5e-160	342	HE699483,HE706513
contig02053_2_1334	21	90.91	157	2e-90	254	HE687583,HE689356,HE689485,HE690613,HE691073,HE696318,HE697764,HE698479,HE698542,HE699433,HE699487,HE700389,HE702648,HE704081,HE704349,HE706806,HE711449,HE711457,HE713605,HE714599,HE715760
contig02054_990_1161	1	40.82	49	5e-08	52.8	HE708979
contig02062_1_3184	4	85.45	157	9e-105	268	HE690922,HE704316,HE708747,HE709465
contig02066_474_1901	2	35.23	88	3e-13	71.6	HE688293,HE690410
contig02075_160_608	2	75.68	43	6e-24	78	HE696071,HE714407
contig02081_138_737	2	55.26	38	3e-14	59.7	HE693256,HE713450
contig02081_807_1659	17	75	154	3e-65	204	HE689763,HE689969,HE693256,HE694160,HE695075,HE697650,HE699281,HE699490,HE699526,HE699780,HE704483,HE707302,HE709041,HE709286,HE709351,HE712193,HE713450
contig02087_630_1444	1	44.07	59	2e-12	67.5	HE699335
contig02089_6_3148	11	63.33	95	3e-32	74.4	HE687755,HE691484,HE693654,HE695144,HE695593,HE699679,HE703573,HE703636,HE704157,HE709102,HE711419
contig02090_95_1305	3	66.67	55	1e-30	67.1	HE691045,HE699655,HE713229
contig02095_2940_3893	1	39.22	51	2e-08	55.6	HE715612
contig02095_8_1230	2	48	50	3e-10	60.2	HE699831,HE710882
contig02097_319_1018	1	35.48	62	3e-10	61.6	HE715544
contig02098_1_559	1	73.21	170	3e-88	323	HE699732
contig02102_1692_5225	2	63.27	49	1e-14	74.8	HE712499,HE715804
contig02106_5_846	18	90.43	187	2e-116	415	HE689356,HE689485,HE690613,HE691073,HE697764,HE698542,HE699433,HE699487,HE700389,HE702648,HE704081,HE704349,HE706806,HE711449,HE711721,HE713605,HE714599,HE715760
contig02108_1705_2310	4	56	75	1e-22	84.5	HE691934,HE702347,HE709755,HE712257
contig02116_279_594	4	81.9	105	2e-55	213	HE688923,HE700202,HE712722,HE714136
contig02121_1410_2550	2	52.94	92	1e-19	94.8	HE699734,HE704497
contig02123_358_648	7	70.97	62	2e-30	121	HE699591,HE699818,HE700762,HE701824,HE701911,HE713522,HE713934
contig02123_358_653	12	72.15	79	6e-37	151	HE688260,HE698939,HE699222,HE699591,HE699818,HE700762,HE701824,HE701911,HE705726,HE707977,HE713522,HE713934
contig02125_641_1609	2	52.94	68	3e-26	93.6	HE697729,HE703478
contig02128_678_1331	3	56.25	64	9e-25	76.2	HE693479,HE694809,HE711025
contig02130_218_1215	2	82.35	91	8e-53	101	HE688679,HE704078
contig02133_267_1974	13	58.06	268	3e-124	354	HE691245,HE693262,HE696809,HE696952,HE697960,HE700654,HE702019,HE704345,HE706623,HE709263,HE709945,HE712744,HE713671
contig02134_226_1670	20	84.29	120	5e-63	237	HE688923,HE689802,HE690335,HE690654,HE690973,HE693967,HE694818,HE696754,HE699360,HE699794,HE699974,HE700202,HE701260,HE701266,HE702477,HE703791,HE710678,HE714136,HE715087,HE715827
contig02142_8_867	11	61.29	105	4e-49	159	HE688214,HE688359,HE691183,HE700526,HE702437,HE707063,HE707881,HE709284,HE709812,HE709842,HE711042
contig02155_1_2148	1	28.38	74	4e-07	52.8	HE701643
contig02162_355_654	11	76.92	64	5e-25	111	HE687513,HE690886,HE692669,HE699984,HE702716,HE702721,HE702955,HE703594,HE703620,HE705889,HE715789
contig02171_2365_3383	19	56.76	88	3e-32	96.8	HE687864,HE688675,HE690156,HE690376,HE690732,HE690893,HE691113,HE695304,HE700021,HE700234,HE700929,HE701422,HE702099,HE702119,HE702525,HE703367,HE706521,HE711552,HE715733
contig02173_5383_8120	3	65.79	81	3e-27	70.3	HE687883,HE689225,HE713825
contig02174_1_794	1	48.53	68	5e-17	81.3	HE694889
contig02178_221_2279	1	33.9	59	4e-12	51	HE702359
contig02178_2400_3126	1	52.17	46	3e-15	62.5	HE704970
contig02180_1490_5315	4	47.06	56	1e-19	54.2	HE688878,HE689134,HE693441,HE712831
contig02198_1_1132	45	87.1	138	8e-124	270	HE688828,HE689248,HE689289,HE689673,HE689676,HE690223,HE691169,HE691753,HE692047,HE692200,HE693228,HE693297,HE694211,HE694336,HE694518,HE695743,HE695885,HE696334,HE696761,HE696991,HE699186,HE699398,HE699749,HE700178,HE700233,HE700872,HE701251,HE701395,HE702666,HE702983,HE704538,HE705183,HE705226,HE705836,HE707315,HE707650,HE709000,HE710251,HE710663,HE710940,HE711135,HE711873,HE711943,HE714917,HE7…
contig02202_121_563	2	92.5	86	4e-34	142	HE696828,HE703272
contig02206_246_1600	8	78.95	148	1e-102	202	HE688888,HE694617,HE695379,HE697616,HE700489,HE703902,HE706484,HE709873
contig02214_1_418	2	62.16	76	1e-17	64.1	HE699734,HE704497
contig02215_863_3371	3	53.06	73	9e-18	86.7	HE693276,HE713698,HE716167
contig02216_249_1919	5	60.53	80	2e-56	100	HE688577,HE690052,HE697244,HE701204,HE701289
contig02223_1_1473	3	71.95	82	1e-36	150	HE696639,HE703725,HE706557
contig02226_42_2160	10	65	129	9e-58	128	HE690758,HE691720,HE692794,HE693260,HE697375,HE697516,HE706832,HE710297,HE713259,HE713328
contig02229_2210_3955	3	76.92	214	5e-84	308	HE689809,HE702626,HE704648
contig02229_76_1333	3	50.68	140	9e-40	160	HE688097,HE688564,HE691444
contig02236_1728_2475	3	57.14	155	9e-58	208	HE696106,HE696452,HE700751
contig02238_898_2072	5	69.44	68	4e-35	83.1	HE699556,HE699611,HE710712,HE711185,HE713019
contig02242_1689_2338	2	50.85	59	2e-12	71.2	HE691297,HE709034
contig02244_2_1289	6	64	86	2e-47	124	HE692283,HE694777,HE694830,HE704351,HE705326,HE711461
contig02248_1_2153	1	32.2	59	7e-08	52.4	HE699217
contig02251_2856_4423	5	56.6	66	9e-31	82.5	HE696644,HE699907,HE702029,HE703926,HE703941
contig02251_936_4429	3	56.25	59	2e-31	77.2	HE696644,HE699907,HE703941
contig02253_314_2149	4	81.69	129	2e-80	247	HE694045,HE699196,HE701159,HE712512
contig02258_7_988	2	26.03	73	7e-08	54.7	HE703911,HE713722
contig02262_1153_1351	1	44.74	38	6e-07	51.2	HE709948
contig02263_431_841	7	67.57	61	5e-24	92.7	HE692700,HE695492,HE703340,HE712847,HE713068,HE713960,HE716142
contig02272_195_1110	1	72.34	92	1e-18	90	HE693201
contig02280_276_921	17	58.82	51	2e-17	74.8	HE689175,HE690772,HE690884,HE691926,HE694894,HE695826,HE696546,HE697381,HE697710,HE699491,HE702211,HE702350,HE702686,HE710714,HE711835,HE712625,HE714402
contig02293_1_1191	14	88.89	123	1e-55	213	HE688434,HE689919,HE690376,HE695503,HE697490,HE697693,HE698737,HE698838,HE700629,HE700929,HE702790,HE703879,HE714118,HE715583
contig02297_2_1062	1	45.19	104	2e-28	122	HE706394
contig02299_70_3468	12	51.04	161	1e-76	167	HE688622,HE688759,HE691806,HE692713,HE699466,HE702381,HE704372,HE709151,HE709366,HE710716,HE712385,HE713415
contig02305_1_366	3	70.83	37	2e-09	60.2	HE691772,HE709513,HE715528
contig02311_951_1157	2	82.14	58	3e-26	117	HE699608,HE699809
contig02312_5_676	1	85.71	133	2e-74	262	HE689577
contig02314_1514_2290	5	88.46	144	8e-110	278	HE690187,HE690205,HE691259,HE714204,HE715981
contig02316_146_1639	25	100	223	2e-126	390	HE689106,HE692573,HE692822,HE693518,HE694641,HE694789,HE695248,HE695556,HE697431,HE698075,HE699160,HE699532,HE699844,HE702500,HE702869,HE704244,HE705313,HE707165,HE707857,HE709608,HE712624,HE714937,HE714950,HE714988,HE716257
contig02320_316_1185	4	62.5	37	6e-16	55.6	HE697255,HE701037,HE707787,HE710301
contig02321_8_1296	1	28.24	85	5e-07	52.6	HE689051
contig02323_1030_1869	1	61.7	47	1e-31	76.7	HE701331
contig02324_471_605	1	95.65	23	1e-09	58.8	HE716254
contig02326_5_521	1	57.14	56	6e-18	89.5	HE706409
contig02327_41_1157	11	93.33	143	2e-89	273	HE690119,HE691874,HE693618,HE697150,HE697681,HE700578,HE703113,HE710010,HE711434,HE711580,HE713133
contig02328_17_585	6	80.49	47	1e-23	89	HE688557,HE694555,HE697132,HE698424,HE708771,HE716349
contig02330_6635_8206	7	51.47	120	9e-20	93.6	HE689444,HE699828,HE700667,HE704500,HE709808,HE713924,HE714245
contig02334_1_838	7	53.85	92	9e-31	98.7	HE692455,HE694626,HE695160,HE699534,HE702464,HE704252,HE707340
contig02336_9_1198	37	74.07	52	3e-23	66.1	HE689175,HE689259,HE689354,HE690075,HE690305,HE690729,HE690757,HE690884,HE691344,HE691926,HE692355,HE693005,HE694877,HE695826,HE696546,HE696762,HE696876,HE697381,HE697710,HE698689,HE698846,HE699482,HE699491,HE700199,HE701527,HE702206,HE702211,HE702348,HE702350,HE702686,HE707517,HE708520,HE709142,HE709508,HE709935,HE712625,HE714402
contig02343_13_775	12	53.66	63	4e-15	78.5	HE694025,HE694180,HE695112,HE702704,HE703642,HE707712,HE708221,HE709310,HE712158,HE713561,HE714078,HE714940
contig02344_715_1798	1	56.52	46	2e-17	74.8	HE709046
contig02346_1_832	1	35.14	74	4e-08	53.3	HE696695
contig02348_159_664	5	42.25	104	4e-17	84.9	HE688361,HE689737,HE690926,HE695153,HE713241
contig02355_2_1108	47	69.44	209	3e-92	335	HE688924,HE689633,HE689866,HE689895,HE690213,HE690476,HE690830,HE693193,HE693586,HE693594,HE693838,HE693949,HE693963,HE695056,HE695771,HE696683,HE697133,HE697239,HE698830,HE699651,HE699846,HE700289,HE700313,HE700957,HE701468,HE701605,HE702802,HE702936,HE703588,HE704172,HE704425,HE704775,HE705203,HE705244,HE705546,HE705680,HE706249,HE706251,HE707028,HE707039,HE710523,HE711161,HE712358,HE712702,HE7…
contig02356_72_763	1	29.17	72	4e-12	67	HE715734
contig02359_878_3329	5	80	115	4e-52	200	HE687973,HE693277,HE693295,HE696144,HE697837
contig02361_143_952	8	56.25	208	9e-80	295	HE688622,HE688759,HE691806,HE699466,HE702381,HE709151,HE709366,HE713415
contig02366_1204_3153	5	90.41	146	5e-93	278	HE690568,HE690919,HE693916,HE695866,HE705455
contig02368_685_2054	20	88.89	306	0	619	HE688658,HE689201,HE690246,HE693887,HE695718,HE695845,HE698026,HE701322,HE702450,HE702539,HE703103,HE703232,HE704034,HE704874,HE705855,HE706621,HE706770,HE706902,HE709413,HE713531
contig02374_166_1497	2	56.86	60	3e-14	73.9	HE688302,HE708733
contig02375_133_1222	21	80	185	1e-113	304	HE688539,HE692290,HE695603,HE697753,HE697836,HE698891,HE699448,HE700149,HE704136,HE704579,HE705495,HE707924,HE708998,HE709582,HE709675,HE710683,HE711200,HE711546,HE712395,HE714669,HE714770
contig02382_1_1317	2	59.18	75	7e-33	107	HE694910,HE703546
contig02389_2_578	3	56.04	104	4e-26	113	HE690968,HE698149,HE715735
contig02393_109_968	3	78.57	170	6e-88	192	HE690546,HE699426,HE699521
contig02395_11_3081	14	76.62	165	1e-83	284	HE688474,HE689192,HE690493,HE693425,HE698744,HE699283,HE700533,HE706598,HE707794,HE710134,HE711594,HE712550,HE713804,HE715565
contig02396_545_785	1	38.36	73	4e-08	54.7	HE715957
contig02398_1514_2608	1	55.28	161	7e-52	201	HE691597
contig02398_2955_4772	1	45.28	70	7e-31	73	HE702416
contig02398_4905_6188	21	87.5	85	8e-49	97.1	HE689817,HE690915,HE693617,HE700324,HE701068,HE701288,HE702468,HE703224,HE704062,HE704869,HE705211,HE705314,HE707431,HE709215,HE709483,HE709778,HE711145,HE711697,HE712741,HE713295,HE713607
contig02400_14_520	2	78.72	50	2e-38	90.4	HE710395,HE714939
contig02400_14_610	2	78.26	92	4e-44	175	HE710395,HE714939
contig02403_1_908	2	53.7	54	4e-13	72	HE691636,HE715767
contig02404_352_2034	2	54.05	74	1e-19	92.6	HE698988,HE715599
contig02406_1675_3194	2	40.45	105	2e-18	89.5	HE708656,HE714007
contig02406_490_1251	2	63.64	77	5e-10	61.1	HE708863,HE712093
contig02409_4_1750	1	29.73	74	2e-07	52.8	HE695419
contig02416_3257_3690	4	62	50	5e-13	71.5	HE691400,HE693288,HE702991,HE714297
contig02416_954_2963	4	68.29	90	6e-26	113	HE694117,HE696541,HE710584,HE710804
contig02417_914_1382	2	61.11	79	4e-25	110	HE696254,HE709314
contig02418_3_1359	5	51.47	95	1e-27	87.2	HE695011,HE701836,HE702072,HE702596,HE709753
contig02429_979_1344	1	73.63	91	4e-40	160	HE691134
contig02434_156_1066	5	70.89	126	2e-57	219	HE689220,HE692751,HE693033,HE705756,HE707646
contig02439_40_4256	1	51.16	43	2e-14	57	HE703255
contig02441_1028_1537	1	60.61	66	9e-28	111	HE713761
contig02446_1_824	1	32.05	78	3e-11	54.2	HE711366
contig02447_180_951	1	32.31	65	5e-08	52.8	HE713360
contig02454_2591_3011	2	63.41	86	2e-28	122	HE707009,HE707772
contig02457_8_1176	3	51.92	52	2e-11	63.8	HE687923,HE698745,HE716323
contig02463_4046_4528	1	36.84	57	2e-07	53.3	HE693250
contig02466_1_801	3	92.31	66	1e-42	97.7	HE693256,HE699526,HE713450
contig02467_5_1125	3	52.63	79	2e-32	58.8	HE689846,HE692082,HE700822
contig02468_646_1469	1	35.71	56	2e-06	50.6	HE713829
contig02470_1_974	4	38.57	77	6e-09	58.3	HE688644,HE694467,HE703192,HE708535
contig02471_2266_2913	4	37.29	143	3e-14	75.9	HE695673,HE699472,HE702715,HE708995
contig02471_3006_3585	17	67.61	120	2e-39	159	HE689073,HE689519,HE692991,HE694735,HE695491,HE696054,HE700782,HE700854,HE700867,HE702192,HE704751,HE705098,HE707482,HE708657,HE709238,HE713953,HE715521
contig02473_443_608	9	57.78	54	2e-12	69.3	HE690100,HE690774,HE691457,HE691623,HE692388,HE699538,HE699802,HE702463,HE705582
contig02479_1467_2223	1	43.75	48	6e-07	50.1	HE699165
contig02484_1_2351	3	58.54	49	2e-09	60.6	HE690104,HE700677,HE703342
contig02485_595_1983	6	50	172	8e-35	143	HE688532,HE688766,HE688905,HE689023,HE691417,HE714455
contig02490_689_1760	127	77.38	139	6e-58	164	HE687533,HE687729,HE688016,HE688089,HE688510,HE688556,HE688748,HE688878,HE688882,HE689134,HE689356,HE689368,HE689457,HE689485,HE689655,HE689693,HE689730,HE689802,HE690252,HE690335,HE690436,HE691032,HE691043,HE691222,HE691257,HE691448,HE691886,HE692184,HE692494,HE692774,HE692939,HE693267,HE693801,HE693999,HE694439,HE694613,HE694681,HE695364,HE695371,HE695500,HE696499,HE696668,HE696684,HE696882,HE6…
contig02491_1_1286	3	76.92	111	4e-50	193	HE697376,HE704709,HE707805
contig02495_618_3219	5	58	86	6e-25	83.5	HE691871,HE699966,HE703949,HE705844,HE714230
contig02509_2_855	12	82.76	146	2e-85	304	HE688869,HE691397,HE691911,HE692557,HE697416,HE699700,HE699751,HE706054,HE708002,HE709788,HE709964,HE716093
contig02510_849_2959	3	51.49	101	8e-39	133	HE692776,HE709866,HE715840
contig02512_2314_3023	5	81.08	173	1e-96	349	HE689509,HE701867,HE703748,HE706062,HE711509
contig02513_1_764	1	28.85	104	3e-12	68.4	HE715957
contig02521_81_535	3	47.67	89	2e-21	98.7	HE693261,HE695478,HE701881
contig02529_2_834	2	66.67	41	5e-17	60.6	HE710099,HE716297
contig02531_1152_2027	13	79.07	174	8e-83	267	HE691295,HE691622,HE697595,HE698881,HE699822,HE701725,HE704057,HE705154,HE707002,HE713647,HE714050,HE714342,HE714645
contig02534_456_2371	31	71.11	338	2e-176	580	HE687637,HE688742,HE689216,HE689268,HE690678,HE692106,HE692994,HE693118,HE695126,HE695685,HE696139,HE696273,HE696440,HE697276,HE698041,HE699053,HE699317,HE699508,HE700379,HE703928,HE704089,HE704301,HE707190,HE708569,HE708581,HE708761,HE709847,HE710119,HE712840,HE712862,HE713711
contig02536_1097_1341	4	47.5	80	6e-14	76.2	HE694527,HE699472,HE702715,HE708995
contig02536_411_578	14	72.73	55	2e-18	90.9	HE688829,HE690413,HE695473,HE696772,HE699472,HE699790,HE700588,HE701647,HE701698,HE703334,HE710768,HE710814,HE714722,HE714922
contig02536_655_789	6	52.27	44	8e-10	60.2	HE689188,HE695473,HE696772,HE699472,HE708995,HE711355
contig02538_2_3569	30	75.86	84	9e-25	108	HE687761,HE687765,HE688556,HE688749,HE688896,HE688907,HE691142,HE692073,HE692184,HE692613,HE692939,HE694681,HE695371,HE695753,HE698873,HE699392,HE699552,HE700152,HE700855,HE702325,HE702483,HE704270,HE705220,HE708477,HE709082,HE712781,HE714332,HE714572,HE715975,HE715996
contig02543_41_2366	1	55.32	61	2e-17	56.5	HE692264
contig02545_616_1923	2	64.71	40	1e-15	55.1	HE703085,HE704475
contig02546_2_278	2	53.85	39	2e-11	55.6	HE707009,HE707772
contig02549_2_1645	15	75.93	308	7e-136	480	HE688659,HE689465,HE697608,HE699833,HE701061,HE704865,HE705380,HE707801,HE709560,HE709727,HE711739,HE714159,HE715215,HE715405,HE715445
contig02558_16_1798	3	49.21	81	1e-17	86.3	HE691478,HE693098,HE700828
contig02565_39_600	4	36.23	83	2e-13	71.2	HE689594,HE689897,HE700086,HE715914
contig02565_679_3660	5	58.14	99	3e-30	128	HE690906,HE692235,HE698250,HE700086,HE716299
contig02567_1_1284	1	64.29	126	4e-57	201	HE702658
contig02568_1209_5325	5	70.37	81	1e-25	112	HE697853,HE698595,HE704634,HE710979,HE711834
contig02569_10_1077	8	79.49	170	3e-80	294	HE689708,HE689761,HE690520,HE690721,HE696103,HE700881,HE711678,HE715175
contig02570_2_506	1	42.86	56	3e-09	60.6	HE700777
contig02571_767_1646	14	84.62	104	3e-52	162	HE687514,HE689477,HE689521,HE700303,HE700687,HE703263,HE708126,HE708568,HE709463,HE709894,HE710924,HE711031,HE713704,HE716300
contig02579_720_1396	39	75.86	91	1e-37	153	HE690054,HE691130,HE691768,HE692099,HE693058,HE693139,HE693196,HE693197,HE694020,HE694497,HE694652,HE694751,HE695102,HE699879,HE699994,HE700020,HE700228,HE700606,HE700820,HE701311,HE702431,HE702586,HE703581,HE703971,HE704033,HE704178,HE705936,HE706156,HE707288,HE708915,HE709138,HE709551,HE710703,HE711178,HE711406,HE711824,HE714708,HE715173,HE715800
contig02580_246_2084	6	70.83	93	2e-118	139	HE689190,HE691538,HE696576,HE699121,HE703998,HE709458
contig02582_1399_3296	11	92.86	353	0	666	HE691492,HE692239,HE700726,HE701987,HE702600,HE705947,HE705999,HE706804,HE706853,HE711968,HE713597
contig02583_116_2202	19	69.23	88	6e-31	79.9	HE688450,HE696371,HE697521,HE699941,HE700054,HE700198,HE700609,HE701717,HE701932,HE702839,HE704025,HE704468,HE706649,HE709845,HE710270,HE711683,HE711773,HE713887,HE714368
contig02584_122_4766	6	73.85	227	4e-119	367	HE691120,HE695924,HE698825,HE699055,HE700445,HE709345
contig02587_9_892	12	47.62	98	3e-41	99.1	HE689942,HE693777,HE694486,HE695670,HE702259,HE702418,HE703613,HE704478,HE705101,HE705751,HE707432,HE711308
contig02589_9_493	1	59.46	37	4e-09	58.8	HE713201
contig02590_313_2344	1	36.07	61	8e-15	58	HE689722
contig02591_2377_3724	1	36.72	128	2e-28	122	HE710236
contig02594_318_2380	5	67.86	146	1e-91	226	HE689921,HE698332,HE701336,HE701786,HE702304
contig02596_744_1040	1	41.94	62	3e-13	73.5	HE703095
contig02598_491_2203	6	62.07	178	2e-82	140	HE690285,HE692390,HE699542,HE710131,HE713164,HE715423
contig02606_219_1758	2	60	54	8e-13	62.9	HE703901,HE714452
contig02608_2_3530	5	66.67	151	8e-95	202	HE688577,HE690052,HE697244,HE701204,HE701289
contig02610_19_584	4	59.46	90	1e-18	91.8	HE688667,HE691029,HE692506,HE713488
contig02613_3_854	3	80.3	146	1e-150	288	HE689192,HE695208,HE713804
contig02614_1_755	7	87.6	181	7e-110	394	HE701393,HE701926,HE702264,HE707415,HE710624,HE713511,HE715127
contig02616_5811_7352	5	75	169	9e-71	243	HE701622,HE710371,HE712622,HE712639,HE715046
contig02616_62_759	3	51.52	63	1e-24	72.1	HE695802,HE703518,HE709363
contig02622_18_719	1	28.99	69	2e-09	57.4	HE713255
contig02624_1_1978	4	56.04	91	1e-48	136	HE701557,HE702331,HE705350,HE705607
contig02625_726_2428	44	91.67	374	0	722	HE688829,HE689188,HE690203,HE690413,HE692096,HE692535,HE693192,HE693951,HE694527,HE695473,HE695673,HE696439,HE696772,HE697507,HE698916,HE699472,HE699790,HE700229,HE700588,HE701647,HE701698,HE702447,HE702556,HE702715,HE703334,HE703468,HE705514,HE706358,HE708995,HE709202,HE710686,HE710731,HE710768,HE710814,HE710913,HE711268,HE711355,HE712643,HE712974,HE714722,HE714775,HE714807,HE714915,HE714922
contig02626_1019_1663	4	57.89	58	8e-28	82.2	HE690934,HE695864,HE701114,HE715209
contig02627_1_1086	1	38.1	63	1e-12	68.9	HE712629
contig02628_2_532	29	84.85	132	1e-81	299	HE688962,HE689692,HE690125,HE694328,HE695065,HE696565,HE697194,HE699381,HE700063,HE700427,HE700663,HE700772,HE701141,HE702399,HE703247,HE703993,HE704244,HE704601,HE704983,HE706193,HE707807,HE708188,HE709173,HE709225,HE710148,HE711251,HE713572,HE714029,HE716014
contig02633_1_1176	5	64.29	277	1e-130	452	HE688127,HE699579,HE703799,HE708028,HE713461
contig02634_1_888	5	43.94	76	4e-19	90.4	HE690177,HE696759,HE706425,HE707052,HE715366
contig02641_1_4276	2	56.41	177	1e-72	230	HE689028,HE708956
contig02642_45_1343	2	44.23	74	1e-13	68	HE698111,HE714264
contig02646_104_1562	4	42.86	64	6e-09	59.3	HE700785,HE704146,HE705546,HE707028
contig02646_1699_5192	7	61.54	89	4e-24	105	HE688401,HE692861,HE696938,HE698290,HE701157,HE709466,HE715396
contig02650_1655_5460	13	94.59	195	2e-140	413	HE690257,HE690369,HE691298,HE692815,HE698124,HE700156,HE701736,HE704711,HE705833,HE706819,HE708764,HE709732,HE715009
contig02653_15_565	1	37.7	61	5e-07	51.5	HE705433
contig02654_1_2292	9	70	98	2e-33	138	HE690050,HE690313,HE691968,HE698783,HE699129,HE703194,HE710029,HE712547,HE715227
contig02655_158_511	4	65.62	63	5e-30	90.9	HE692788,HE701921,HE706830,HE707168
contig02659_252_1093	9	63.64	90	6e-21	85.8	HE687764,HE696472,HE697109,HE699595,HE705916,HE707774,HE710282,HE712160,HE713757
contig02661_577_1747	4	67.5	68	4e-55	109	HE701030,HE711060,HE712988,HE713707
contig02663_191_1024	2	50.7	86	8e-23	105	HE702001,HE703081
contig02667_48_1018	2	75	106	4e-65	182	HE704151,HE714887
contig02670_2_715	1	58.82	34	1e-07	53.2	HE707386
contig02675_817_1504	7	62.5	174	7e-66	248	HE690302,HE699539,HE700946,HE709770,HE710847,HE710895,HE713837
contig02677_2_576	2	66.22	90	2e-31	119	HE700000,HE707779
contig02688_1_3340	18	76	145	3e-81	185	HE687859,HE688272,HE689175,HE689259,HE690490,HE690729,HE690757,HE690884,HE691926,HE695826,HE696546,HE697200,HE697927,HE699491,HE700915,HE702125,HE713120,HE714402
contig02692_174_1652	3	64.1	154	8e-68	200	HE694490,HE695797,HE702196
contig02702_1490_4137	21	59.57	185	2e-109	231	HE687784,HE688844,HE689825,HE690367,HE691872,HE692732,HE697704,HE698135,HE699393,HE700936,HE701321,HE703917,HE704100,HE706607,HE709060,HE709936,HE713160,HE713342,HE713595,HE714015,HE716055
contig02702_1490_4163	25	59.57	185	2e-115	231	HE687784,HE688844,HE689825,HE690367,HE691872,HE692732,HE696252,HE697704,HE698135,HE699393,HE700936,HE701321,HE703917,HE704100,HE706607,HE708760,HE709060,HE709936,HE713005,HE713160,HE713342,HE713595,HE714015,HE715785,HE716055
contig02709_518_1519	6	65.79	114	2e-85	155	HE688888,HE700489,HE703902,HE704582,HE706484,HE707814
contig02710_1_2506	2	45.45	45	7e-24	54.2	HE702663,HE706793
contig02712_375_1101	4	36.36	76	3e-12	70.7	HE688226,HE688865,HE690103,HE699381
contig02722_1697_1878	1	38.46	52	2e-08	55.6	HE710016
contig02724_1938_8667	17	90.91	147	2e-71	246	HE690105,HE692708,HE695448,HE696211,HE699455,HE700544,HE701669,HE703964,HE706242,HE706404,HE709094,HE709460,HE710098,HE711930,HE712245,HE715058,HE715569
contig02724_4461_8667	17	90.91	147	2e-71	246	HE690105,HE692708,HE695448,HE696211,HE699455,HE700544,HE701669,HE703964,HE706242,HE706404,HE709094,HE709460,HE710098,HE711930,HE712245,HE715058,HE715569
contig02726_318_574	1	62.69	67	4e-24	107	HE715297
contig02731_1_2512	9	63.04	61	1e-23	87.7	HE687676,HE688989,HE691231,HE692863,HE693080,HE698728,HE705783,HE712669,HE714205
contig02738_13_878	3	48.57	74	5e-20	86.3	HE693281,HE706165,HE706376
contig02744_3092_3808	2	87.5	104	1e-41	136	HE691318,HE692172
contig02747_1_767	4	46.43	73	9e-18	67.4	HE704833,HE712036,HE713646,HE714710
contig02749_2_1472	2	50	55	7e-24	71.2	HE696190,HE700034
contig02753_531_2164	18	61.36	163	7e-52	142	HE689545,HE695751,HE696920,HE697295,HE699632,HE700087,HE700130,HE700358,HE701119,HE701948,HE703982,HE704936,HE705738,HE705849,HE706075,HE706610,HE711832,HE713509
contig02754_1_1516	2	82.35	71	1e-43	93.6	HE701936,HE705914
contig02755_154_1864	8	67.69	68	4e-29	106	HE695450,HE695939,HE698629,HE699454,HE701873,HE704358,HE704382,HE714119
contig02756_18_699	4	78.95	128	1e-49	194	HE688723,HE691530,HE699590,HE707388
contig02756_894_1379	4	56.67	91	1e-35	148	HE697365,HE699590,HE707388,HE708085
contig02758_544_1262	2	56.52	52	1e-32	68	HE689164,HE701148
contig02765_25_1396	3	75	80	1e-66	96.8	HE690368,HE705556,HE705918
contig02766_2745_3406	1	31.71	123	9e-21	87.7	HE701641
contig02772_1258_1808	2	47.92	51	2e-14	57	HE692601,HE704908
contig02773_1020_3739	1	51.72	104	3e-39	123	HE709209
contig02775_546_1767	3	82.14	80	3e-67	116	HE694315,HE695419,HE704805
contig02775_546_1806	3	62.5	193	2e-77	285	HE694315,HE695419,HE704805
contig02776_1_846	3	54.31	116	1e-34	144	HE691937,HE701391,HE706657
contig02777_213_746	2	75.86	38	1e-25	74.8	HE710885,HE713827
contig02780_11_383	3	57.78	81	1e-15	80.3	HE688090,HE697902,HE699991
contig02780_463_5922	23	57.81	186	2e-36	150	HE688077,HE688785,HE692171,HE692630,HE692783,HE696229,HE696910,HE699824,HE700693,HE702367,HE702602,HE703695,HE704037,HE706555,HE707600,HE707685,HE708259,HE709488,HE710292,HE712264,HE712456,HE712595,HE716019
contig02786_1_1007	1	55.88	68	5e-21	96.4	HE695662
contig02788_751_2118	3	58.14	157	2e-40	88.6	HE702018,HE702400,HE709218
contig02792_1204_2481	24	100	94	1e-49	161	HE687859,HE688272,HE689175,HE689354,HE690305,HE690665,HE690757,HE690884,HE691926,HE692838,HE693005,HE693557,HE695826,HE696546,HE697200,HE697381,HE697710,HE697927,HE699491,HE702211,HE702350,HE702686,HE713120,HE714402
contig02793_342_1385	27	61.54	106	2e-27	78	HE688941,HE688962,HE689106,HE690125,HE692573,HE693589,HE694641,HE695556,HE697431,HE698075,HE699010,HE699381,HE699532,HE700063,HE702399,HE702500,HE702869,HE704244,HE704601,HE704983,HE705313,HE705452,HE706360,HE709608,HE713572,HE714937,HE714950
contig02796_30_3384	9	53.73	67	3e-21	97.3	HE695661,HE695672,HE696662,HE698763,HE703227,HE704183,HE712234,HE712450,HE716100
contig02796_3441_5665	12	52.99	117	2e-41	152	HE688200,HE693315,HE697768,HE697800,HE698584,HE700281,HE702053,HE703967,HE708059,HE708552,HE709548,HE715666
contig02797_4_3214	2	46.34	56	1e-11	66.6	HE714158,HE714477
contig02801_1_3286	6	100	105	1e-65	221	HE687635,HE687943,HE705177,HE709628,HE715008,HE716426
contig02802_3_1015	3	60	105	5e-64	139	HE687982,HE697612,HE703233
contig02808_56_348	1	71.93	57	1e-24	110	HE692937
contig02816_465_838	1	44.23	52	8e-11	65.3	HE702092
contig02817_4_3032	1	59.74	77	4e-27	116	HE716006
contig02824_1_711	5	67.5	46	6e-38	66.6	HE688220,HE689911,HE698491,HE698980,HE702819
contig02830_235_665	3	73.58	62	6e-20	95	HE693735,HE694074,HE711657
contig02835_686_5026	3	59.46	99	4e-39	118	HE697655,HE699848,HE711530
contig02846_3_2392	11	63.64	98	3e-78	128	HE687956,HE688755,HE688837,HE689100,HE692026,HE699382,HE706526,HE707386,HE709383,HE712856,HE714253
contig02851_2_864	1	46.94	49	5e-21	64.3	HE701739
contig02852_1_296	4	52.63	98	3e-30	129	HE694162,HE705144,HE707326,HE707346
contig02856_2259_3125	1	43.55	62	1e-13	74.9	HE700702
contig02858_3_1620	2	52.94	92	5e-19	93	HE699734,HE704497
contig02861_810_2054	21	75	177	8e-74	273	HE689777,HE689938,HE690157,HE690208,HE690503,HE690724,HE691915,HE692563,HE693043,HE693688,HE693876,HE695564,HE697638,HE698613,HE700918,HE704169,HE709830,HE710705,HE710825,HE714255,HE715392
contig02865_107_974	32	74.07	135	4e-21	84	HE687898,HE687976,HE688237,HE688847,HE689036,HE689104,HE689968,HE690859,HE691696,HE692023,HE692623,HE692786,HE694006,HE694251,HE696941,HE697001,HE697085,HE699561,HE699583,HE701631,HE702076,HE702227,HE702956,HE706746,HE707233,HE711819,HE711974,HE712313,HE712348,HE712621,HE713026,HE714251
contig02867_977_1538	1	37.25	51	1e-06	51.9	HE714352
contig02870_1_1497	2	93.75	76	1e-32	130	HE710135,HE712019
contig02874_2_531	3	65.98	97	2e-42	168	HE696581,HE696824,HE711126
contig02875_1_1376	5	74.19	95	3e-51	152	HE701211,HE703078,HE705484,HE705802,HE710824
contig02876_861_3550	17	64.41	195	8e-52	171	HE687630,HE687897,HE690708,HE691557,HE691809,HE691992,HE692651,HE693142,HE693452,HE694474,HE694767,HE696671,HE697841,HE698956,HE708950,HE715205,HE715444
contig02878_3_416	14	55	92	7e-21	96.8	HE687581,HE689177,HE692646,HE696098,HE698517,HE699366,HE703623,HE703823,HE706032,HE707894,HE708824,HE712354,HE712609,HE714348
contig02888_3073_4291	1	52.27	77	6e-30	79.4	HE689576
contig02896_2_702	1	38.1	63	4e-12	68.4	HE691965
contig02898_1_2145	26	41.51	79	1e-12	66.6	HE689461,HE690054,HE691010,HE691768,HE694652,HE694751,HE695102,HE696430,HE698910,HE699362,HE699911,HE699994,HE700020,HE700228,HE700268,HE701311,HE702431,HE702586,HE703581,HE707288,HE710086,HE712347,HE712606,HE714708,HE715173,HE715800
contig02899_90_777	1	32.26	62	2e-07	52.5	HE711599
contig02900_1652_2847	1	60.27	73	3e-45	112	HE702488
contig02901_17_1447	9	88.41	178	2e-167	369	HE690255,HE691703,HE693416,HE696815,HE699828,HE700429,HE700667,HE703070,HE708702
contig02904_594_1350	2	45.28	53	2e-10	62.9	HE693713,HE714158
contig02915_5081_5745	1	35.48	62	1e-10	63.8	HE689031
contig02915_970_2161	2	75	89	1e-38	112	HE703075,HE709288
contig02915_970_2176	2	75	82	6e-38	110	HE703075,HE709288
contig02919_4_898	3	76.83	123	6e-66	246	HE691387,HE694968,HE711453
contig02924_1_1296	3	94.44	130	1e-44	177	HE690267,HE704618,HE712710
contig02929_1_2772	2	78.57	137	5e-123	273	HE700039,HE700290
contig02930_16_1396	2	52.63	95	8e-31	129	HE690804,HE708508
contig02931_485_1450	5	68.42	86	4e-16	83.5	HE688498,HE689043,HE691645,HE699471,HE715072
contig02933_807_1456	2	75	91	1e-29	126	HE703132,HE710055
contig02939_3_2093	4	75	242	0	378	HE690253,HE695868,HE697647,HE701781
contig02939_3_897	1	58.37	233	2e-95	338	HE701781
contig02941_556_933	4	82.35	109	3e-53	185	HE700626,HE704370,HE706363,HE709765
contig02942_1_3953	66	87.5	114	4e-60	113	HE687747,HE689243,HE689875,HE690210,HE691738,HE692468,HE693163,HE693413,HE693486,HE694161,HE695235,HE695259,HE696208,HE696371,HE696387,HE696413,HE697521,HE698577,HE698817,HE699585,HE699817,HE699941,HE700054,HE700198,HE700609,HE700888,HE700922,HE701164,HE701464,HE701717,HE701932,HE702393,HE702527,HE702839,HE702987,HE703916,HE704025,HE704041,HE704113,HE704254,HE704468,HE704554,HE705364,HE705972,HE7…
contig02946_1603_3105	5	40.91	77	2e-19	73.5	HE687677,HE700725,HE704512,HE707342,HE712908
contig02949_62_1006	1	52	50	5e-11	65.4	HE714057
contig02950_459_1493	1	44.19	43	4e-08	54.7	HE703255
contig02952_1_1239	2	36.84	81	4e-11	54.2	HE700540,HE703124
contig02961_331_1160	3	53.64	110	8e-39	157	HE691252,HE696267,HE711971
contig02964_444_644	7	100	33	3e-14	74.8	HE700910,HE700913,HE705530,HE709195,HE710343,HE710992,HE711075
contig02965_1804_4160	9	62.5	143	5e-35	144	HE690907,HE694338,HE698949,HE701980,HE702547,HE704928,HE705077,HE711254,HE711766
contig02965_4_1272	3	82.35	92	3e-37	152	HE691083,HE691725,HE701724
contig02976_120_1781	4	83.05	299	9e-148	521	HE689276,HE700016,HE706345,HE714179
contig02976_1_1781	4	83.05	329	5e-161	565	HE689276,HE700016,HE706345,HE714179
contig02987_834_1858	1	38.71	62	2e-12	68.4	HE703348
contig02992_2893_4325	4	54.55	66	3e-18	59.3	HE688941,HE693589,HE705452,HE706360
contig02997_203_2993	2	48.98	49	1e-10	62.5	HE703973,HE704975
contig02999_234_2040	22	90	191	1e-73	173	HE687784,HE688844,HE689590,HE689825,HE690367,HE692732,HE693664,HE696252,HE698135,HE699393,HE700936,HE703917,HE704100,HE706607,HE708760,HE709060,HE713005,HE713342,HE713595,HE714015,HE715604,HE716055
contig03001_1_1683	1	30.49	82	5e-07	51.9	HE709571
contig03004_2_1336	59	81.48	94	3e-63	165	HE688431,HE688485,HE688789,HE688925,HE689802,HE690973,HE691222,HE691382,HE692018,HE692131,HE693210,HE693967,HE694818,HE696266,HE696754,HE696877,HE697442,HE698633,HE699454,HE699455,HE699621,HE699974,HE700095,HE700104,HE700202,HE700970,HE701073,HE701260,HE701266,HE701337,HE701345,HE701499,HE702477,HE703003,HE703580,HE703617,HE703689,HE703791,HE704039,HE704212,HE704358,HE704443,HE704636,HE704792,HE7…
contig03005_172_790	7	57.58	96	4e-36	139	HE692247,HE698377,HE699694,HE701037,HE701547,HE703921,HE710301
contig03007_763_1703	2	56.25	50	4e-12	70.7	HE696331,HE704069
contig03009_1_882	7	59.38	38	3e-13	70.7	HE687747,HE700609,HE702839,HE704468,HE705364,HE709845,HE713536
contig03010_636_1039	3	65.31	49	2e-14	76.2	HE705167,HE713570,HE714542
contig03012_123_1284	2	68.18	94	7e-37	133	HE705737,HE713622
contig03014_1_656	9	76.67	137	3e-88	234	HE689268,HE696139,HE696238,HE699508,HE700379,HE703928,HE704089,HE708581,HE713711
contig03017_2_1903	22	84.38	124	2e-110	138	HE687731,HE688869,HE691397,HE691911,HE692028,HE692557,HE695245,HE698313,HE698923,HE699700,HE699751,HE706054,HE706423,HE707206,HE708002,HE708665,HE709554,HE709788,HE709964,HE712273,HE712551,HE716093
contig03024_621_1112	2	73.47	98	3e-45	179	HE699478,HE699678
contig03027_1345_1966	13	47.22	93	3e-18	89.5	HE689478,HE691710,HE692855,HE693984,HE695329,HE700793,HE705091,HE705490,HE706003,HE707008,HE707602,HE711497,HE715394
contig03028_222_1457	4	46.97	91	6e-14	74.4	HE698170,HE700121,HE703274,HE704336
contig03038_14_538	3	65.38	28	6e-09	58.3	HE695256,HE696744,HE709949
contig03039_2_915	1	64.71	56	1e-20	61.1	HE689123
contig03045_14_1351	1	38.36	73	4e-12	68.9	HE701222
contig03049_1_4142	1	20.69	117	1e-06	52.4	HE701708
contig03051_2330_3419	42	45.56	112	1e-22	103	HE688817,HE690328,HE691576,HE692103,HE692559,HE693766,HE694460,HE695236,HE700137,HE702731,HE703016,HE704306,HE704496,HE704623,HE704824,HE705141,HE705259,HE705349,HE705382,HE705863,HE705922,HE706304,HE706884,HE707451,HE707643,HE709155,HE709481,HE709695,HE710243,HE710372,HE710386,HE710452,HE710498,HE710560,HE710783,HE711202,HE713532,HE713589,HE714834,HE714835,HE715000,HE715493
contig03056_324_1012	3	48.15	99	1e-32	111	HE690969,HE710939,HE714357
contig03061_493_919	1	60.22	93	3e-33	138	HE706009
contig03062_1_597	3	57.41	56	3e-17	83.5	HE694563,HE713480,HE716404
contig03066_44_503	1	36.54	52	7e-08	54.2	HE693191
contig03067_1293_3598	1	38.1	63	5e-10	61.4	HE689660
contig03071_615_834	2	45.45	44	1e-08	56.1	HE695261,HE712531
contig03074_1_1181	3	47.62	108	1e-14	77	HE688962,HE705452,HE706360
contig03081_309_1341	4	47.83	69	4e-18	87.5	HE693406,HE706820,HE712519,HE713002
contig03082_680_4060	6	76.47	89	1e-42	116	HE690917,HE693405,HE696323,HE697880,HE704027,HE715327
contig03084_982_1883	31	92	166	1e-131	309	HE688829,HE689188,HE690203,HE690413,HE692096,HE693192,HE693951,HE695473,HE696439,HE696772,HE698916,HE699472,HE699790,HE700229,HE700588,HE701647,HE701698,HE702447,HE703334,HE703468,HE706358,HE708995,HE710768,HE710814,HE710913,HE711268,HE711355,HE712974,HE714722,HE714775,HE714922
contig03093_1359_1892	20	62.07	89	3e-31	133	HE688272,HE689175,HE690757,HE690772,HE690884,HE691926,HE695826,HE696546,HE697381,HE697710,HE698689,HE699491,HE700043,HE702211,HE702350,HE702686,HE707150,HE710714,HE712625,HE714402
contig03098_2_914	4	85.33	211	6e-102	336	HE688474,HE688952,HE693425,HE696953
contig03103_4_860	4	75	187	6e-74	242	HE692865,HE709418,HE710871,HE714800
contig03106_1_682	4	78.89	136	3e-55	214	HE696883,HE699410,HE716088,HE716183
contig03124_362_1423	8	36.9	123	2e-34	107	HE690196,HE693672,HE694667,HE702571,HE704405,HE710343,HE710639,HE714903
contig03133_2_624	1	51.16	149	5e-43	138	HE692095
contig03135_2_1442	8	73.81	92	3e-39	157	HE688663,HE691060,HE697743,HE708859,HE708929,HE711093,HE711190,HE712300
contig03136_804_6800	3	48.15	72	1e-15	57	HE699484,HE699729,HE707263
contig03140_1_2566	2	43.64	236	3e-66	250	HE689261,HE702098
contig03147_136_2761	23	71.43	175	3e-94	160	HE687637,HE693855,HE694829,HE696273,HE696440,HE698041,HE698416,HE698674,HE698761,HE698777,HE699317,HE699508,HE700379,HE704301,HE708569,HE709847,HE710053,HE710172,HE711813,HE712458,HE712613,HE712862,HE714082
contig03149_2_2316	20	60	194	2e-73	218	HE689901,HE691477,HE692660,HE696146,HE697919,HE697989,HE698247,HE698753,HE699190,HE699677,HE699739,HE699983,HE702278,HE704338,HE708512,HE708689,HE713165,HE714171,HE715537,HE715624
contig03151_2039_3084	1	40.98	61	4e-18	67	HE704714
contig03151_4346_5063	1	48.72	78	1e-23	106	HE688222
contig03155_351_1371	5	70.91	108	6e-39	152	HE696232,HE699469,HE705650,HE706549,HE711586
contig03163_1178_2021	4	89.04	167	5e-82	301	HE693537,HE703117,HE707524,HE714925
contig03168_3495_5559	2	58.06	88	5e-24	93.2	HE688321,HE696018
contig03169_1_956	2	43.59	56	2e-15	50.5	HE710484,HE713717
contig03176_2_712	2	55	60	1e-18	70.7	HE703054,HE703415
contig03179_1_1128	2	54.05	98	6e-25	110	HE706721,HE711512
contig03181_286_961	5	51.52	148	5e-40	126	HE690650,HE692688,HE709758,HE712607,HE715513
contig03185_10_1092	5	82.14	144	6e-124	284	HE693757,HE699624,HE700672,HE703376,HE709835
contig03190_2_1239	11	61.54	65	7e-13	71.1	HE688780,HE689482,HE692216,HE692321,HE692445,HE696167,HE696276,HE700083,HE706644,HE706936,HE709263
contig03191_445_994	4	60.32	63	7e-32	102	HE702405,HE703104,HE708920,HE714241
contig03194_343_4016	43	60.61	108	6e-21	76.7	HE688962,HE689560,HE689692,HE690125,HE691433,HE692932,HE693709,HE694039,HE694328,HE695248,HE695686,HE696565,HE697431,HE698204,HE699532,HE699608,HE699809,HE700063,HE700663,HE700772,HE702399,HE702712,HE702869,HE703993,HE704244,HE704283,HE704601,HE704983,HE706193,HE707807,HE708599,HE709173,HE709225,HE709608,HE710148,HE711251,HE711334,HE713108,HE713572,HE714029,HE714809,HE714937,HE716014
contig03196_63_612	8	58.82	63	4e-28	61.6	HE688598,HE700826,HE700910,HE700942,HE706241,HE708231,HE709195,HE715144
contig03198_1213_3393	6	72.92	113	1e-70	194	HE694745,HE695142,HE695476,HE698963,HE701223,HE705966
contig03199_1_430	1	48.78	82	1e-17	86.1	HE693701
contig03206_779_1588	1	58.33	48	3e-12	67.2	HE715043
contig03207_2406_4251	75	83.33	137	3e-124	249	HE688431,HE688485,HE688789,HE688878,HE688925,HE689134,HE689457,HE689990,HE691222,HE691382,HE691518,HE692018,HE692131,HE692206,HE692451,HE692939,HE693967,HE694818,HE695371,HE695500,HE695939,HE696882,HE697789,HE698269,HE698515,HE698633,HE699007,HE699454,HE699455,HE699621,HE700163,HE700584,HE700899,HE700970,HE701260,HE701266,HE701337,HE701425,HE701499,HE701795,HE701873,HE702762,HE703003,HE703256,HE7…
contig03208_1_1061	3	76.34	266	1e-126	450	HE705032,HE705136,HE709197
contig03212_1883_3260	9	48	135	3e-36	111	HE688268,HE692919,HE694345,HE696748,HE697072,HE699566,HE700317,HE702322,HE705102
contig03220_1493_4118	13	93.83	188	9e-84	204	HE688125,HE690010,HE690438,HE691363,HE692472,HE692624,HE698139,HE698516,HE698665,HE701939,HE709171,HE714382,HE714995
contig03222_4_3708	2	65.62	143	2e-65	192	HE702306,HE709860
contig03226_790_1699	3	85.29	64	4e-27	116	HE696398,HE704996,HE712382
contig03227_1_1532	1	53.01	83	3e-60	120	HE709012
contig03228_1_708	2	81.6	125	2e-73	273	HE690321,HE691604
contig03233_1_523	2	38.3	94	6e-18	87.7	HE690025,HE714275
contig03235_2523_3779	2	48.65	81	8e-19	90.1	HE703677,HE710115
contig03235_384_2522	4	50	217	4e-73	265	HE694726,HE694744,HE700085,HE700561
contig03240_1_396	1	79.17	73	8e-37	112	HE691730
contig03242_1_2759	13	84.8	229	2e-103	270	HE688474,HE689192,HE690493,HE693425,HE695208,HE698744,HE699283,HE702777,HE707794,HE710134,HE712550,HE713804,HE715565
contig03244_118_716	2	57.81	64	1e-22	100	HE688851,HE708821
contig03250_1_872	6	70.73	105	3e-86	150	HE690799,HE701393,HE702264,HE707415,HE713144,HE713511
contig03253_2594_3417	1	48.98	49	9e-09	58	HE689550
contig03259_74_599	9	48.72	59	1e-14	76.7	HE687902,HE690886,HE696358,HE699984,HE702721,HE703620,HE703738,HE708431,HE716168
contig03262_518_850	15	64.71	102	6e-26	112	HE688129,HE688846,HE689177,HE691569,HE692646,HE698387,HE699323,HE699366,HE703623,HE706032,HE706382,HE707894,HE708824,HE714348,HE716137
contig03267_1061_1809	1	46.67	45	1e-08	57	HE709222
contig03270_8_863	4	59.57	106	2e-34	85.8	HE691838,HE694597,HE699210,HE714001
contig03271_1_1338	4	60.98	61	8e-27	83.4	HE688768,HE697676,HE708946,HE714307
contig03272_1_378	35	95.28	106	8e-67	250	HE690086,HE690377,HE692128,HE693837,HE695938,HE699443,HE700329,HE701134,HE701399,HE701864,HE701899,HE702865,HE702889,HE702961,HE703875,HE704761,HE704906,HE705106,HE705180,HE705858,HE706175,HE707005,HE707117,HE707617,HE707702,HE707927,HE708015,HE708532,HE709252,HE709273,HE710489,HE710540,HE710877,HE713526,HE715561
contig03281_1_865	24	92.59	288	5e-165	577	HE690196,HE691156,HE693672,HE694319,HE694667,HE700826,HE700910,HE700913,HE700942,HE701237,HE702561,HE702571,HE704405,HE706760,HE708231,HE709195,HE710343,HE710639,HE711075,HE711493,HE714120,HE714772,HE714860,HE714903
contig03285_3_801	1	36.54	52	6e-22	57	HE689235
contig03286_1_1668	5	39.29	105	8e-12	56.1	HE700592,HE701075,HE704124,HE709307,HE710106
contig03287_671_2871	36	73.68	233	1e-114	198	HE687744,HE688532,HE688766,HE688905,HE689023,HE690666,HE690991,HE691201,HE691417,HE691949,HE692171,HE692544,HE695285,HE695375,HE695496,HE695679,HE696092,HE700450,HE700518,HE700646,HE701780,HE701816,HE702090,HE702412,HE702441,HE703245,HE703293,HE703695,HE704256,HE704946,HE707790,HE709912,HE710056,HE712190,HE713968,HE714455
contig03290_1_1891	1	35.71	70	9e-10	60.6	HE693407
contig03291_15_1511	6	72.5	96	5e-44	156	HE697256,HE698931,HE699547,HE702049,HE702385,HE711169
contig03292_1231_2473	2	64.15	53	2e-24	94.1	HE693715,HE707225
contig03292_1703_2473	2	64.15	53	2e-24	94.1	HE693715,HE707225
contig03292_1712_2473	2	64.15	53	2e-24	94.1	HE693715,HE707225
contig03297_364_945	1	42.86	56	2e-09	59.7	HE701652
contig03299_1_1859	29	72.16	185	9e-119	280	HE688961,HE689086,HE690024,HE692448,HE693289,HE694550,HE694672,HE695157,HE698500,HE698521,HE699208,HE699264,HE699767,HE700245,HE701757,HE703046,HE704441,HE705602,HE706630,HE707897,HE708069,HE708631,HE708807,HE709474,HE710126,HE711198,HE712338,HE712391,HE714452
contig03300_22_493	1	58.14	43	9e-25	68.9	HE705839
contig03303_821_1608	2	40.28	72	4e-13	72.1	HE690081,HE703863
contig03308_43_938	12	59.52	88	9e-22	99.3	HE687531,HE694896,HE695340,HE695381,HE699071,HE701690,HE703830,HE710300,HE710313,HE711545,HE713347,HE714477
contig03309_1215_1533	1	50	38	1e-07	54.7	HE713848
contig03309_601_1146	5	64.58	91	2e-30	100	HE688772,HE690828,HE709056,HE710376,HE713848
contig03312_1149_2480	3	91.71	234	6e-138	487	HE701434,HE705682,HE713759
contig03313_1250_1781	1	34.21	114	2e-16	84	HE713981
contig03314_232_3295	3	75	90	2e-43	146	HE691431,HE692254,HE700388
contig03314_262_5013	1	70.37	27	9e-14	54.7	HE692254
contig03315_1032_1948	4	59.38	84	6e-30	94.1	HE693295,HE697837,HE705084,HE712332
contig03317_1_1032	3	43.37	83	1e-18	88.1	HE688900,HE690020,HE713842
contig03318_60_1148	7	70.59	119	3e-61	197	HE691303,HE694765,HE704114,HE704838,HE704898,HE707139,HE714017
contig03321_14_2169	12	67.11	102	7e-45	154	HE689279,HE689297,HE690763,HE692841,HE693770,HE694199,HE697344,HE697570,HE702240,HE702972,HE704839,HE710229
contig03325_3201_4120	56	60	140	6e-49	128	HE688817,HE690074,HE690328,HE691576,HE692001,HE692559,HE692886,HE694460,HE695236,HE695410,HE696202,HE696696,HE698886,HE700137,HE700213,HE700952,HE701100,HE702731,HE703016,HE703253,HE704306,HE704623,HE705141,HE705259,HE705349,HE705863,HE706076,HE706304,HE706635,HE706884,HE707203,HE707451,HE707576,HE707643,HE708285,HE708417,HE709155,HE709481,HE709695,HE709720,HE710372,HE710386,HE710408,HE710452,HE7…
contig03332_1335_2250	2	47.83	62	3e-33	67	HE700734,HE707984
contig03337_47_578	3	48.98	78	2e-15	78.7	HE690868,HE704519,HE712627
contig03338_1_2452	3	51.22	66	3e-27	74.4	HE691045,HE699655,HE713229
contig03339_1055_2053	7	82.14	212	8e-125	382	HE690483,HE690745,HE691334,HE691432,HE695822,HE698557,HE713446
contig03340_16_2245	59	100	234	4e-106	350	HE687821,HE688828,HE689248,HE689289,HE689673,HE689676,HE690223,HE691169,HE691226,HE691753,HE692200,HE692543,HE693228,HE693274,HE693297,HE694211,HE694336,HE695192,HE695743,HE696334,HE696761,HE696943,HE696991,HE697541,HE698483,HE699186,HE699398,HE699749,HE700233,HE700872,HE701251,HE701395,HE702666,HE702983,HE703354,HE703373,HE704238,HE705183,HE705226,HE705636,HE705836,HE706138,HE706816,HE706967,HE7…
contig03341_2155_2926	15	48.78	70	3e-12	68	HE687842,HE689958,HE690313,HE691812,HE699690,HE701880,HE702687,HE704055,HE706170,HE706788,HE709409,HE710726,HE711218,HE713628,HE715798
contig03341_278_2042	1	40	190	2e-45	179	HE704436
contig03342_1_1885	1	38.6	57	9e-11	57.9	HE704281
contig03343_1965_2807	45	93.75	164	3e-85	311	HE689073,HE689519,HE693523,HE694735,HE694879,HE695165,HE695979,HE696060,HE696521,HE696533,HE696669,HE699299,HE700175,HE700782,HE700854,HE700867,HE701085,HE701450,HE701454,HE702493,HE702709,HE704607,HE705044,HE705098,HE705296,HE705386,HE705425,HE705606,HE706430,HE706637,HE706794,HE707254,HE707482,HE707858,HE709238,HE709371,HE710555,HE710894,HE711248,HE712075,HE713953,HE714258,HE715195,HE715521,HE7…
contig03343_1_559	2	46.15	80	2e-21	87.7	HE694779,HE700080
contig03346_10_504	9	64.71	104	2e-23	105	HE687958,HE690914,HE692717,HE697731,HE699643,HE700452,HE701387,HE704210,HE708775
contig03351_1_1245	3	85.45	211	2e-102	355	HE692170,HE699573,HE707144
contig03355_1_1079	5	63.64	197	1e-87	319	HE690610,HE694832,HE695060,HE700589,HE715968
contig03357_43_2068	1	60.78	51	3e-23	84	HE708754
contig03360_2_511	2	33.33	88	5e-08	57	HE689291,HE700941
contig03362_1_515	3	73.81	67	4e-26	115	HE690641,HE700176,HE705253
contig03364_1178_1552	1	57.89	45	1e-25	67.5	HE691539
contig03364_952_1552	1	65	40	4e-25	65.7	HE691539
contig03365_686_2767	4	66.67	102	3e-41	132	HE697259,HE697601,HE707366,HE707452
contig03367_8_1638	6	72.22	75	2e-28	90	HE691109,HE695196,HE700808,HE706000,HE709271,HE715206
contig03370_2144_5565	53	68.42	230	3e-98	347	HE688254,HE688924,HE689315,HE689633,HE689866,HE689895,HE690213,HE690476,HE690830,HE693594,HE693838,HE693949,HE693963,HE694734,HE696683,HE697994,HE698191,HE699651,HE699846,HE700289,HE700313,HE700555,HE700839,HE700957,HE701605,HE701886,HE702512,HE702630,HE702685,HE702802,HE702873,HE703457,HE704053,HE704172,HE704248,HE704425,HE705203,HE705244,HE705546,HE705962,HE707028,HE707554,HE707726,HE709223,HE7…
contig03376_214_1623	1	57.5	80	3e-26	113	HE712518
contig03377_834_1358	1	55.81	43	4e-15	78	HE713736
contig03385_4605_6007	15	69.01	173	5e-87	155	HE688338,HE688596,HE692329,HE692567,HE698354,HE699429,HE699913,HE702160,HE704023,HE705794,HE705991,HE706958,HE713688,HE713918,HE715402
contig03386_584_1313	2	71.51	179	2e-95	346	HE689975,HE697284
contig03389_3_1573	3	46.97	73	2e-15	77.1	HE689367,HE698695,HE708875
contig03391_1977_2654	1	58	50	2e-18	76.7	HE696730
contig03396_249_798	1	47.5	40	2e-08	50.1	HE689265
contig03404_1_1183	2	58.82	51	7e-34	78	HE687578,HE701120
contig03412_20_545	3	43.14	51	1e-21	63.4	HE699697,HE707490,HE713390
contig03417_2724_4414	14	88.89	141	2e-90	242	HE692495,HE695629,HE698580,HE698990,HE700537,HE701515,HE703184,HE706686,HE709444,HE709505,HE709584,HE710018,HE714000,HE715915
contig03425_748_1008	1	44.44	54	6e-08	54.2	HE693110
contig03428_527_2238	1	84.85	243	1e-95	306	HE704704
contig03431_2_567	4	42.86	43	6e-14	55.1	HE689324,HE702325,HE703177,HE703936
contig03440_2174_2664	2	66.67	76	2e-19	88.6	HE702278,HE705286
contig03444_1_1235	15	72.73	210	2e-66	223	HE688859,HE690351,HE690549,HE693130,HE699506,HE699791,HE700931,HE705458,HE707662,HE709261,HE713092,HE713287,HE715214,HE715731,HE716042
contig03455_116_1496	1	50	40	4e-07	50.6	HE708837
contig03457_4_476	2	46.53	121	7e-34	140	HE694984,HE695199
contig03457_554_1152	2	50.82	68	1e-25	80.3	HE696254,HE709314
contig03459_4_2703	1	57.58	71	1e-17	54.7	HE690545
contig03465_1300_4002	7	65.79	78	1e-25	84.9	HE688223,HE688393,HE688857,HE690567,HE702494,HE713881,HE715639
contig03469_799_1640	1	59.38	45	4e-19	55.1	HE708350
contig03480_1276_2862	3	55.68	89	2e-33	138	HE688269,HE692992,HE714674
contig03481_1_1171	3	58.54	41	1e-14	72.2	HE691123,HE703022,HE710203
contig03483_1528_2354	1	32.14	56	3e-07	53.4	HE704029
contig03491_1_5122	4	61.11	85	2e-27	117	HE698463,HE713086,HE715873,HE716155
contig03491_1_5463	4	61.11	85	2e-27	117	HE698463,HE713086,HE715873,HE716155
contig03497_222_945	1	45.65	46	1e-13	52.7	HE700702
contig03498_1_1841	6	86.67	112	5e-106	179	HE689508,HE690149,HE703258,HE704202,HE704614,HE709959
contig03501_38_1123	4	74.42	108	8e-37	137	HE688654,HE697246,HE704236,HE715170
contig03503_417_1218	13	51.79	91	5e-17	78	HE688677,HE691018,HE691020,HE694108,HE696481,HE700352,HE700753,HE701402,HE707970,HE708250,HE709401,HE709875,HE715443
contig03509_1222_2192	37	72.73	100	1e-57	134	HE687683,HE688749,HE688923,HE688925,HE694439,HE694681,HE697447,HE698232,HE698269,HE698533,HE700163,HE700263,HE700706,HE700855,HE700899,HE700970,HE701337,HE701499,HE701795,HE703170,HE703256,HE703832,HE703889,HE704039,HE704084,HE704259,HE704323,HE704358,HE704461,HE705375,HE706211,HE709198,HE711256,HE711740,HE713600,HE713872,HE714789
contig03511_12_1597	1	47.06	51	9e-12	67.5	HE689160
contig03511_1683_2930	14	45.26	130	8e-27	117	HE687795,HE688790,HE692189,HE693343,HE698563,HE699631,HE699702,HE701161,HE705993,HE709603,HE709618,HE712311,HE713754,HE713982
contig03514_843_2230	2	70.27	73	1e-32	76.2	HE689674,HE692899
contig03519_561_1211	1	53.66	41	8e-17	57.2	HE713472
contig03520_1813_2835	6	78.57	126	7e-43	122	HE690765,HE702977,HE709381,HE714178,HE714914,HE716397
contig03527_1_742	9	66.15	148	2e-81	212	HE691413,HE694448,HE695387,HE699784,HE699816,HE701181,HE701465,HE704143,HE705206
contig03528_1175_3455	18	69.23	155	2e-44	128	HE688879,HE689753,HE694268,HE697552,HE699709,HE701424,HE701731,HE701832,HE704457,HE705269,HE706177,HE706826,HE709637,HE709994,HE710080,HE712025,HE712742,HE713640
contig03531_347_1382	10	66.67	89	7e-66	95	HE692619,HE693253,HE697255,HE698377,HE699694,HE701037,HE701547,HE703921,HE707787,HE710301
contig03533_138_2007	7	70.97	75	9e-29	106	HE688605,HE693380,HE696747,HE696956,HE697339,HE709235,HE712373
contig03540_764_1529	1	47.89	71	9e-18	87.7	HE700825
contig03545_158_557	2	60.47	43	9e-15	78.5	HE688711,HE700536
contig03547_1752_2631	30	74.03	162	6e-96	263	HE687849,HE688962,HE689692,HE690125,HE693709,HE694825,HE695686,HE697194,HE697267,HE697785,HE700063,HE700427,HE700663,HE700772,HE701141,HE702399,HE702712,HE703898,HE704601,HE704983,HE707807,HE708188,HE708599,HE709173,HE709210,HE709225,HE713572,HE714029,HE714435,HE716014
contig03552_7_1790	21	60	83	1e-24	68.4	HE688480,HE688868,HE689485,HE690280,HE690675,HE692131,HE694681,HE699454,HE700810,HE700855,HE701380,HE701499,HE701795,HE703773,HE704636,HE704738,HE705130,HE705559,HE708003,HE711256,HE711661
contig03556_2474_4976	1	62.82	78	6e-28	120	HE712452
contig03556_777_2049	2	51.28	78	3e-17	84.4	HE695463,HE698461
contig03559_2478_3467	7	61.19	134	9e-46	180	HE690070,HE702102,HE703053,HE704887,HE708271,HE714012,HE714126
contig03559_3533_3887	4	66.67	105	1e-46	182	HE688167,HE694917,HE706838,HE708712
contig03562_30_2784	2	64.71	52	9e-29	79.1	HE688787,HE716101
contig03563_184_715	5	42.86	121	4e-14	75.6	HE688941,HE699381,HE704601,HE705452,HE706360
contig03564_7_935	4	64.71	103	7e-68	89	HE690125,HE694328,HE700050,HE706490
contig03565_1_1200	42	100	322	0	738	HE689068,HE689429,HE689518,HE690593,HE690850,HE690862,HE690948,HE692726,HE692727,HE693187,HE693457,HE696520,HE697205,HE698312,HE699048,HE699169,HE700079,HE700468,HE700550,HE701082,HE701472,HE702555,HE702769,HE703251,HE703395,HE703833,HE703877,HE705449,HE705910,HE706474,HE706814,HE706947,HE707104,HE707740,HE708248,HE708377,HE710640,HE711752,HE711928,HE712251,HE714018,HE715514
contig03572_282_1164	56	53.06	153	1e-28	123	HE688817,HE689020,HE690328,HE690955,HE691576,HE692103,HE692145,HE692559,HE692588,HE692890,HE693496,HE695236,HE696223,HE700137,HE701100,HE701964,HE702731,HE703912,HE704306,HE704496,HE704623,HE704824,HE705141,HE705349,HE705382,HE705922,HE706076,HE706304,HE706352,HE706635,HE706884,HE707451,HE707576,HE707643,HE708267,HE708417,HE709155,HE709481,HE709695,HE710044,HE710243,HE710372,HE710386,HE710452,HE7…
contig03583_2287_3479	13	56.1	85	8e-21	99.6	HE688677,HE689612,HE689613,HE689870,HE691018,HE698735,HE700352,HE700753,HE711565,HE712492,HE712926,HE713197,HE715077
contig03590_902_2592	3	58.44	165	6e-60	160	HE694906,HE705262,HE709940
contig03591_386_1506	9	52.5	98	2e-33	123	HE689942,HE693777,HE695670,HE697634,HE702259,HE703613,HE704478,HE705751,HE707432
contig03594_164_1168	4	67.61	71	3e-28	120	HE687557,HE692400,HE697092,HE698014
contig03596_499_1791	14	67.26	156	1e-77	187	HE688539,HE689510,HE693793,HE697250,HE700149,HE701123,HE701876,HE704334,HE704579,HE705940,HE708249,HE708998,HE709675,HE715153
contig03599_2_751	3	52.5	56	8e-09	58.3	HE689851,HE693674,HE694306
contig03602_1909_2332	31	64.71	99	7e-29	124	HE687717,HE687749,HE687910,HE690598,HE690715,HE691197,HE691358,HE693135,HE693377,HE695348,HE696368,HE697341,HE697400,HE697603,HE699446,HE699819,HE701773,HE702200,HE706317,HE706905,HE710135,HE710908,HE712455,HE713729,HE714024,HE714541,HE714627,HE714756,HE715086,HE715311,HE716124
contig03607_385_1239	2	50	70	1e-25	99.2	HE694394,HE714590
contig03608_1_688	2	94.59	78	3e-61	199	HE693809,HE701868
contig03611_1_889	2	55.88	77	6e-23	73.9	HE701709,HE714453
contig03616_783_2882	17	70.59	95	3e-49	126	HE689065,HE689548,HE690111,HE690392,HE692056,HE695047,HE697140,HE699923,HE700160,HE701042,HE706582,HE707423,HE707670,HE708645,HE709475,HE710368,HE714692
contig03624_282_1461	12	94.29	172	5e-82	302	HE688223,HE688857,HE690567,HE691460,HE691830,HE692116,HE699280,HE704176,HE704274,HE706291,HE710388,HE715780
contig03625_1_4246	1	59.46	37	5e-15	58.3	HE702982
contig03626_266_907	28	71.43	128	2e-49	155	HE688774,HE689048,HE689072,HE689138,HE690100,HE690506,HE691006,HE691623,HE699355,HE699538,HE699971,HE702463,HE704647,HE705611,HE707056,HE708004,HE708178,HE708758,HE708906,HE709729,HE710569,HE711963,HE712412,HE713218,HE713744,HE714001,HE714065,HE714287
contig03627_402_1792	3	52.5	49	2e-17	68.4	HE699221,HE714158,HE714477
contig03629_763_1354	11	58.33	93	6e-21	98.2	HE688129,HE689177,HE692646,HE699323,HE699366,HE703623,HE706032,HE706382,HE708824,HE714348,HE716137
contig03630_238_1288	4	60.71	113	9e-32	133	HE694117,HE696541,HE710584,HE710804
contig03636_454_1326	2	55.56	79	2e-23	90.4	HE689038,HE707444
contig03649_80_3004	12	45.45	84	6e-11	65.2	HE694025,HE694180,HE702704,HE703642,HE705615,HE707712,HE708221,HE709310,HE712158,HE713561,HE714078,HE714940
contig03651_1_1020	3	69.44	68	5e-26	95.5	HE692972,HE710752,HE713519
contig03652_1_1335	6	45.95	63	1e-14	56.5	HE689693,HE692555,HE696882,HE698785,HE702257,HE703689
contig03654_1518_2032	17	82	116	4e-51	198	HE689758,HE689797,HE690440,HE693848,HE700115,HE702063,HE702590,HE703234,HE703984,HE706180,HE707507,HE711090,HE711327,HE711680,HE711821,HE714976,HE714998
contig03654_3257_3982	2	26.22	164	2e-23	99.1	HE699542,HE710131
contig03657_8_603	7	46.3	149	4e-31	123	HE688946,HE695450,HE699454,HE701873,HE705437,HE705559,HE714119
contig03661_141_781	21	73.99	173	1e-83	307	HE689164,HE689171,HE690512,HE692190,HE692378,HE694467,HE698443,HE700224,HE702976,HE703192,HE703761,HE704059,HE706628,HE707856,HE708535,HE709320,HE709495,HE709680,HE710123,HE711608,HE713498
contig03664_1_335	1	56.25	32	2e-07	53.3	HE690245
contig03665_1_827	1	38.46	65	5e-12	58.3	HE696514
contig03668_2_321	1	40.35	57	4e-08	56.1	HE702650
contig03676_1886_2217	1	35.94	64	2e-08	55.6	HE706562
contig03676_539_1830	3	53.97	63	1e-21	98.7	HE711112,HE711772,HE715124
contig03679_9_787	5	72.73	86	2e-43	142	HE687630,HE690708,HE692651,HE696671,HE697841
contig03680_1_236	2	90.32	48	2e-14	75.3	HE710971,HE714515
contig03682_1_549	3	55.1	106	7e-17	68.9	HE688964,HE695147,HE713632
contig03688_3_1645	6	52.63	80	1e-48	86.8	HE689238,HE689572,HE698035,HE699726,HE700978,HE708675
contig03691_3_1287	5	55	73	2e-31	73	HE689781,HE700368,HE701278,HE710264,HE715019
contig03695_1325_1795	6	46.81	67	2e-10	61.1	HE687967,HE689022,HE696200,HE696826,HE701473,HE708501
contig03702_781_2102	1	51.52	33	4e-16	51.5	HE703128
contig03705_1118_1899	2	60.92	87	1e-34	143	HE691550,HE694497
contig03705_2402_3188	6	83.67	59	2e-26	115	HE691130,HE703971,HE704033,HE704178,HE705936,HE707288
contig03728_870_2970	1	61.76	107	3e-51	114	HE702167
contig03737_1338_2290	3	54.55	63	2e-20	75.3	HE695396,HE709569,HE713110
contig03738_894_4924	2	86.57	127	1e-90	215	HE700408,HE703817
contig03741_362_1140	2	57.58	33	4e-10	53.8	HE704759,HE710927
contig03742_1_1061	7	76.92	217	7e-83	297	HE690066,HE690078,HE703200,HE705041,HE706176,HE707234,HE707958
contig03747_11_1214	2	63.64	38	3e-08	55.1	HE713085,HE716235
contig03749_1_677	5	63.76	193	3e-69	259	HE689038,HE692312,HE703302,HE707406,HE707444
contig03752_1_933	3	87.5	91	2e-44	162	HE693342,HE697183,HE715330
contig03754_16_2276	3	56.67	103	9e-30	108	HE699840,HE699951,HE709462
contig03759_2_2896	3	51.28	54	2e-08	54.7	HE699512,HE699649,HE716115
contig03769_1643_2087	4	38.98	81	5e-10	61.6	HE689106,HE699532,HE705452,HE706360
contig03771_467_1132	5	67.35	88	8e-19	90.4	HE693964,HE703603,HE707310,HE710468,HE710996
contig03774_1_863	17	58.54	114	4e-29	121	HE688654,HE689024,HE690953,HE691207,HE691305,HE692105,HE693740,HE698642,HE699119,HE699477,HE699627,HE700844,HE701163,HE704236,HE710249,HE716028,HE716044
contig03775_2_238	30	75.76	69	2e-19	93.6	HE689356,HE689485,HE690335,HE691043,HE693999,HE694439,HE694681,HE697992,HE698533,HE699433,HE699823,HE700385,HE700706,HE700810,HE700855,HE702762,HE702923,HE703256,HE703889,HE704084,HE704349,HE709036,HE709198,HE709428,HE711256,HE711740,HE713004,HE713784,HE713967,HE715562
contig03777_6_1168	9	67.31	124	4e-54	208	HE693262,HE696809,HE696952,HE700654,HE702019,HE704345,HE706623,HE709263,HE709945
contig03779part_1_583	1	56.67	39	4e-25	58.8	HE690398
contig03782_49_1855	1	62.22	45	3e-13	71.2	HE695466
contig03782_50_1855	1	62.22	45	3e-13	71.2	HE695466
contig03784_543_983	1	40.91	66	2e-15	78	HE711594
contig03789_312_1255	13	78.38	189	2e-87	251	HE687878,HE687881,HE688149,HE688637,HE690175,HE696245,HE697605,HE702545,HE710080,HE710378,HE713230,HE713515,HE715643
contig03793_135_1274	1	64.86	37	2e-11	65.6	HE695763
contig03796_4_615	4	76	113	1e-39	158	HE697365,HE699590,HE707388,HE708085
contig03802_1333_2305	6	85	85	3e-36	149	HE690079,HE694511,HE700315,HE702866,HE709482,HE715470
contig03809_624_1326	1	47.92	48	8e-13	72.1	HE691048
contig03810_1528_2556	2	62.5	48	4e-13	70.7	HE689395,HE700053
contig03813_1_1067	4	68.29	239	7e-59	225	HE689079,HE701968,HE705114,HE713106
contig03815_363_854	1	53.57	56	2e-15	78.5	HE711895
contig03816_370_2794	1	34.67	75	3e-19	51.1	HE690459
contig03818_15_555	1	38.1	63	2e-12	68	HE696771
contig03820_44_762	33	38.27	93	3e-14	76.2	HE688690,HE689095,HE689774,HE690341,HE692589,HE693041,HE693686,HE694078,HE694213,HE694383,HE695605,HE699349,HE699658,HE699939,HE700631,HE700673,HE700765,HE700842,HE700988,HE701482,HE704720,HE705440,HE705609,HE708102,HE709242,HE709292,HE710905,HE713972,HE714384,HE714525,HE714539,HE714704,HE714963
contig03837_419_1968	2	47.62	126	4e-37	151	HE701488,HE704859
contig03839_2930_4334	4	76.32	216	2e-117	363	HE689079,HE701968,HE705114,HE713106
contig03840_1_2454	6	93.53	331	0	636	HE689180,HE704096,HE708151,HE708226,HE709250,HE713624
contig03841_1_777	1	46.34	83	4e-41	98.7	HE700166
contig03843_882_1850	23	68.42	181	3e-59	226	HE688133,HE688505,HE688895,HE690467,HE691203,HE691306,HE691949,HE692322,HE695375,HE697430,HE698279,HE698617,HE698841,HE702245,HE702412,HE702990,HE703245,HE703293,HE703471,HE709414,HE710056,HE714475,HE715494
contig03852_86_556	2	66.37	113	6e-48	190	HE708125,HE709086
contig03853_866_2837	1	53.57	28	7e-18	51	HE691309
contig03863_1737_2484	1	40.91	44	5e-09	56.5	HE716230
contig03867_1_1104	1	47.46	59	1e-26	78.5	HE692406
contig03872_14_1732	1	47.17	53	1e-19	74.4	HE712224
contig03872_14_3865	5	56.25	109	1e-72	122	HE692395,HE698685,HE706739,HE709801,HE712224
contig03872_1991_3865	3	56.25	109	2e-72	122	HE692395,HE706739,HE709801
contig03876_3_1247	16	48.08	218	2e-51	150	HE687992,HE690666,HE691201,HE691513,HE691949,HE692544,HE693269,HE700450,HE700518,HE701780,HE701816,HE703361,HE703695,HE704256,HE710062,HE716407
contig03878_808_1178	7	47.37	86	7e-16	81.3	HE691576,HE692103,HE706884,HE710044,HE710243,HE710498,HE711806
contig03884_6_664	3	55.88	145	1e-48	189	HE695965,HE703953,HE706429
contig03886_1178_1435	1	82.5	40	8e-27	84.9	HE714876
contig03892_1_641	115	81.82	154	2e-85	313	HE688016,HE688426,HE688430,HE688485,HE688748,HE688789,HE688878,HE688925,HE689134,HE689368,HE689457,HE689485,HE689693,HE689996,HE690137,HE690252,HE690436,HE691032,HE691043,HE691222,HE691257,HE691382,HE691886,HE692018,HE692184,HE692774,HE693210,HE693872,HE693880,HE693967,HE694348,HE694429,HE694681,HE694818,HE695364,HE695371,HE695835,HE695939,HE696882,HE698392,HE698515,HE698626,HE698633,HE699333,HE6…
contig03905_136_1109	2	56.14	78	1e-23	105	HE691980,HE710016
contig03906_2120_2930	3	76.29	111	1e-45	181	HE689842,HE699011,HE701244
contig03906_31_765	2	57.69	52	8e-29	82.2	HE692060,HE693550
contig03913_1_1263	2	44.68	47	3e-08	56.1	HE688961,HE716338
contig03916_772_2678	5	47.69	71	5e-16	80.8	HE692027,HE694596,HE698934,HE703160,HE707606
contig03919_800_1412	1	42.35	85	3e-18	89.5	HE689697
contig03924_68_713	2	77.78	96	6e-37	146	HE694388,HE709249
contig03925_355_900	5	43.24	56	8e-12	68.4	HE689043,HE691645,HE699471,HE713745,HE715072
contig03927_412_999	2	47.13	87	5e-24	106	HE693106,HE708923
contig03928_1_2131	12	95.65	197	4e-157	350	HE689245,HE690564,HE693891,HE693983,HE694090,HE701190,HE701196,HE701356,HE706027,HE709432,HE711137,HE716269
contig03932_1_1629	9	38.36	97	1e-36	71.6	HE689510,HE692290,HE693793,HE700149,HE704334,HE705940,HE708249,HE709582,HE709675
contig03934_1_3845	40	94.12	91	1e-52	150	HE687918,HE688093,HE689032,HE691103,HE692439,HE694834,HE694997,HE695109,HE695180,HE696007,HE696295,HE698348,HE698388,HE699022,HE700044,HE701525,HE701847,HE702048,HE702896,HE703769,HE704544,HE704927,HE704993,HE705344,HE705561,HE705754,HE706890,HE707184,HE707279,HE707991,HE708561,HE708801,HE708986,HE711820,HE712799,HE713932,HE714177,HE714457,HE715937,HE716157
contig03935_4_5061	6	46.51	86	2e-19	92.6	HE692541,HE693221,HE703156,HE713721,HE713935,HE715076
contig03937_856_1742	2	38.6	78	1e-27	76.7	HE702663,HE706793
contig03938_1_2616	2	57.53	73	3e-23	106	HE713546,HE713673
contig03969_11_663	2	56.67	57	9e-24	78.5	HE689100,HE709383
contig03975_6_1825	5	69.16	107	1e-48	189	HE698824,HE702448,HE703010,HE707530,HE710830
contig03980_396_2138	3	49.53	133	2e-44	176	HE705847,HE709293,HE709384
contig03983_402_1505	1	47.92	48	6e-20	69.3	HE709046
contig03988_1_2638	9	92.31	275	5e-142	501	HE688079,HE690115,HE694223,HE694637,HE694862,HE705414,HE709399,HE712662,HE716217
contig03989_987_1674	3	64.63	92	1e-33	138	HE688106,HE690871,HE697144
contig03993_4_759	4	37.5	104	2e-22	95	HE691459,HE699493,HE710033,HE713506
contig03995_16_456	24	47.62	82	1e-10	64.8	HE690355,HE691005,HE691768,HE694020,HE694751,HE694837,HE695102,HE696328,HE696430,HE698586,HE699362,HE699911,HE699994,HE700020,HE700228,HE700268,HE701233,HE701311,HE702586,HE703581,HE707899,HE714708,HE715173,HE715800
contig04003_484_2919	8	86.49	200	3e-88	287	HE696100,HE696590,HE697115,HE697493,HE698609,HE701954,HE712269,HE714054
contig04009_1102_1977	1	43.14	51	7e-07	50.1	HE712175
contig04009_1102_1981	1	43.14	51	7e-07	50.1	HE712175
contig04014_336_1275	2	65.79	72	3e-28	68.3	HE699638,HE713542
contig04019_995_2177	3	68.97	30	6e-07	51.9	HE689356,HE689485,HE699433
contig04028_1735_2373	2	80.77	61	6e-18	79.9	HE710367,HE710511
contig04028_2868_3959	18	73.33	181	3e-90	302	HE688530,HE688825,HE691771,HE693051,HE693097,HE697967,HE698132,HE701946,HE705232,HE705402,HE706302,HE707194,HE708144,HE709796,HE709858,HE715388,HE715916,HE716040
contig04029_2_502	1	68.52	55	2e-25	96.3	HE694244
contig04042_1_1450	2	40.38	72	1e-14	62.5	HE696055,HE696695
contig04053_185_2403	1	33.77	77	1e-07	55.1	HE700322
contig04054_969_1698	2	66.67	86	3e-40	137	HE704652,HE711092
contig04055_2_106	5	78.95	34	2e-15	78.5	HE690079,HE694511,HE700315,HE709482,HE715470
contig04056_312_964	1	64	50	4e-18	79	HE716090
contig04057_43_535	5	45.54	112	1e-42	135	HE691034,HE691547,HE700497,HE704493,HE710355
contig04061_318_963	2	89.04	105	1e-36	149	HE697649,HE706585
contig04066_1_688	1	55.17	60	1e-32	79	HE716081
contig04070_1_742	16	64.86	72	2e-22	84	HE688774,HE689048,HE689072,HE694723,HE697172,HE697976,HE699355,HE705611,HE707056,HE708004,HE709729,HE710569,HE711963,HE713218,HE713744,HE714001
contig04090_4_3298	1	32.35	68	3e-10	52.8	HE700540
contig04090_4_3303	5	46.88	73	1e-13	57	HE693175,HE698386,HE700540,HE702844,HE706567
contig04092_1550_2673	4	35.06	77	1e-11	62.9	HE699381,HE704601,HE705452,HE706360
contig04098_2_1220	2	62.77	94	3e-34	143	HE708113,HE710219
contig04101_920_2026	2	59.65	112	7e-46	110	HE704355,HE704362
contig04103_434_2170	110	78.57	160	2e-74	161	HE688016,HE688198,HE688430,HE688471,HE688480,HE688789,HE688878,HE688925,HE689134,HE689457,HE689693,HE690212,HE690252,HE691032,HE691222,HE691382,HE691755,HE692018,HE692131,HE692398,HE692469,HE693210,HE693872,HE694348,HE694429,HE694472,HE694613,HE695295,HE695364,HE695371,HE695500,HE696266,HE696882,HE697442,HE697690,HE697789,HE698269,HE698392,HE698626,HE698785,HE699454,HE699455,HE699621,HE699682,HE6…
contig04108_669_1339	2	36.63	113	7e-16	70.2	HE704601,HE705452
contig04109_162_532	6	85.71	53	1e-34	96.4	HE688174,HE690290,HE691609,HE697230,HE697688,HE703226
contig04113_610_1030	2	37.84	82	2e-10	62.3	HE689557,HE707997
contig04115_2_993	1	55	40	4e-08	55.6	HE689246
contig04123_341_1652	5	61.54	87	2e-55	92.2	HE689999,HE697216,HE699130,HE708928,HE709925
contig04125_1024_3678	5	68.75	206	2e-77	262	HE695372,HE695464,HE699770,HE701553,HE706171
contig04129_6_970	32	88.35	104	7e-64	240	HE689075,HE689903,HE690058,HE690199,HE690242,HE690629,HE693234,HE693561,HE694128,HE694420,HE694727,HE695571,HE698478,HE700516,HE700843,HE700900,HE701191,HE702673,HE702705,HE703307,HE703909,HE704555,HE704632,HE706120,HE706991,HE710338,HE710650,HE712694,HE713389,HE714371,HE715148,HE715316
contig04130_1_952	14	86.96	66	2e-30	61.1	HE691484,HE692903,HE693654,HE695029,HE697583,HE700175,HE700640,HE701522,HE701720,HE704157,HE704226,HE710873,HE713674,HE714748
contig04137_1_1302	2	70.18	135	9e-57	216	HE704953,HE705240
contig04139_1_1137	1	52.73	55	2e-13	71.1	HE697996
contig04145_2221_3333	2	74.39	91	8e-51	153	HE705004,HE715223
contig04146_2_2537	28	50	68	6e-14	76.2	HE689910,HE690022,HE690095,HE690226,HE690517,HE691709,HE692037,HE693095,HE694260,HE694809,HE694994,HE695176,HE697270,HE697483,HE699432,HE699500,HE700216,HE700865,HE701885,HE702178,HE702429,HE702446,HE704032,HE704156,HE704476,HE705666,HE706508,HE710576
contig04151_19_486	1	57.5	40	3e-10	55.6	HE703671
contig04155_518_1641	1	23.3	103	5e-07	52.4	HE700904
contig04157_5_2290	8	55.96	115	8e-43	148	HE687676,HE688989,HE691231,HE692863,HE698728,HE705783,HE711558,HE712669
contig04160_829_2104	2	72.35	199	1e-99	360	HE700806,HE702503
contig04161_633_2654	14	76.92	127	3e-79	173	HE687956,HE688124,HE688755,HE688837,HE689100,HE692026,HE699382,HE706526,HE707386,HE708407,HE709383,HE712856,HE714253,HE715770
contig04165_4102_4974	1	52	50	1e-18	68	HE715158
contig04167_2_1398	8	66.67	95	2e-22	74.4	HE693654,HE694311,HE695593,HE700175,HE702593,HE704226,HE713674,HE714748
contig04171_237_717	2	41.67	60	2e-11	55	HE694226,HE705610
contig04176_49_5305	5	79.17	145	8e-36	145	HE688296,HE709997,HE712242,HE712978,HE715155
contig04180_643_1547	1	72.62	144	2e-86	198	HE702639
contig04181_1937_2789	1	45.9	61	3e-16	82.9	HE700629
contig04183_670_1389	2	68.75	66	1e-15	60.6	HE690976,HE699761
contig04187_1275_3167	1	43.42	76	1e-24	84.5	HE691416
contig04188_1350_2751	6	56.41	74	3e-27	97.6	HE694271,HE694772,HE696976,HE704844,HE707829,HE714982
contig04189_900_2545	5	53.12	48	9e-18	56.1	HE687747,HE688450,HE689875,HE700609,HE709845
contig04203_3_300	1	39.44	71	1e-10	63.4	HE707007
contig04212_1_389	1	44.44	45	4e-07	52.8	HE700479
contig04232_1_699	3	38.24	95	4e-18	83.5	HE705692,HE706660,HE709237
contig04233_41_2963	1	47.37	76	4e-17	83.4	HE713270
contig04245_657_1040	5	73.77	74	3e-34	140	HE689708,HE693868,HE694565,HE695508,HE711678
contig04246_1_652	8	68.42	113	2e-73	183	HE692290,HE697753,HE700149,HE701876,HE703809,HE704579,HE708998,HE710683
contig04248_2_1426	1	36.07	122	2e-33	102	HE688839
contig04257_1267_3172	1	35.19	54	2e-07	54.5	HE699496
contig04259_325_1147	18	72.58	96	7e-28	110	HE687656,HE688842,HE689626,HE690263,HE693164,HE693529,HE693678,HE695053,HE698475,HE700091,HE700437,HE702918,HE703935,HE709268,HE709477,HE709596,HE710607,HE711934
contig04272_38_1221	22	58.09	136	5e-57	217	HE687930,HE689492,HE689535,HE690469,HE692107,HE695912,HE697863,HE699807,HE700592,HE701098,HE702234,HE702425,HE702997,HE704124,HE704189,HE704768,HE706187,HE706752,HE709108,HE709643,HE710106,HE713809
contig04273_1_1195	4	86.36	88	4e-48	188	HE695433,HE702601,HE707792,HE710799
contig04273_1_2224	5	86.36	180	4e-65	208	HE695433,HE702495,HE702601,HE707792,HE710799
contig04273_2936_3437	2	72.13	127	1e-59	226	HE714514,HE714637
contig04285_691_3120	5	81.82	199	1e-115	232	HE688476,HE689770,HE700283,HE705217,HE711867
contig04287_2_2631	1	32.76	58	1e-08	55.1	HE708893
contig04290_1021_2725	22	82.14	181	2e-69	259	HE690875,HE692186,HE693365,HE694757,HE696489,HE696923,HE697771,HE701216,HE704491,HE704777,HE706393,HE706586,HE707320,HE710110,HE710244,HE711362,HE711514,HE712106,HE713743,HE714797,HE715317,HE715559
contig04290_225_2725	22	82.14	181	2e-69	259	HE690875,HE692186,HE693365,HE694757,HE696489,HE696923,HE697771,HE701216,HE704491,HE704777,HE706393,HE706586,HE707320,HE710110,HE710244,HE711362,HE711514,HE712106,HE713743,HE714797,HE715317,HE715559
contig04290_541_2725	22	82.14	181	2e-69	259	HE690875,HE692186,HE693365,HE694757,HE696489,HE696923,HE697771,HE701216,HE704491,HE704777,HE706393,HE706586,HE707320,HE710110,HE710244,HE711362,HE711514,HE712106,HE713743,HE714797,HE715317,HE715559
contig04296_115_995	2	43.28	67	8e-21	64.8	HE698880,HE707297
contig04296_2020_2911	4	68.75	85	2e-41	141	HE704819,HE707161,HE707505,HE715727
contig04298_21_1206	1	44.44	54	4e-10	54.2	HE695869
contig04303_470_1991	3	81.36	105	2e-59	183	HE696971,HE707597,HE714944
contig04304_1_2599	6	62	60	2e-30	88.6	HE688989,HE690089,HE691231,HE692863,HE705783,HE714205
contig04311_1_1700	10	58.82	85	7e-38	106	HE687647,HE689274,HE690642,HE696056,HE700326,HE701405,HE706397,HE710641,HE712014,HE716334
contig04318_546_1276	1	44.59	74	3e-28	91.3	HE700866
contig04321_2_438	4	66.67	61	4e-29	87.7	HE692038,HE709073,HE709213,HE715451
contig04325_3517_4222	3	58.89	111	3e-29	125	HE693747,HE701088,HE703819
contig04326_10_1004	5	81.82	91	2e-62	179	HE687544,HE691451,HE695231,HE695842,HE707767
contig04327_3_1618	40	71.74	174	3e-70	221	HE687719,HE689522,HE689696,HE690043,HE690399,HE690751,HE690953,HE691190,HE691590,HE692256,HE692809,HE692894,HE693625,HE694504,HE696435,HE697891,HE699133,HE699477,HE699533,HE699627,HE700025,HE701358,HE701667,HE702720,HE703965,HE704179,HE706620,HE706955,HE707284,HE707382,HE707647,HE707996,HE711214,HE711725,HE712761,HE713046,HE713137,HE714926,HE714966,HE715329
contig04328_844_1099	3	73.53	53	4e-18	65.7	HE692688,HE698218,HE712010
contig04335_3_2374	8	68.29	43	5e-41	91.3	HE696243,HE699430,HE702107,HE704993,HE705344,HE707184,HE708986,HE713366
contig04338_1_603	2	65.06	84	5e-34	139	HE699321,HE701954
contig04339_1_497	2	69.23	87	1e-11	66.6	HE700979,HE715618
contig04342_1_957	3	49.32	74	8e-43	84.9	HE699523,HE706536,HE706643
contig04348_176_2586	58	92.86	178	2e-71	267	HE687744,HE688621,HE688766,HE688895,HE688905,HE689023,HE689034,HE690197,HE690467,HE690666,HE691201,HE691306,HE691417,HE691513,HE691949,HE692171,HE692544,HE693829,HE695375,HE695496,HE696092,HE696680,HE696910,HE698408,HE698485,HE698652,HE698678,HE698805,HE699148,HE699315,HE699824,HE700450,HE700518,HE700646,HE701780,HE701816,HE702090,HE702245,HE702412,HE702441,HE702990,HE703245,HE703293,HE703471,HE7…
contig04348_176_2927	58	92.86	178	2e-71	267	HE687744,HE688621,HE688766,HE688895,HE688905,HE689023,HE689034,HE690197,HE690467,HE690666,HE691201,HE691306,HE691417,HE691513,HE691949,HE692171,HE692544,HE693829,HE695375,HE695496,HE696092,HE696680,HE696910,HE698408,HE698485,HE698652,HE698678,HE698805,HE699148,HE699315,HE699824,HE700450,HE700518,HE700646,HE701780,HE701816,HE702090,HE702245,HE702412,HE702441,HE702990,HE703245,HE703293,HE703471,HE7…
contig04350_1265_2295	10	55.56	61	1e-16	80.8	HE694025,HE694180,HE703642,HE707712,HE708221,HE709310,HE712158,HE713561,HE714078,HE714940
contig04352_1_1102	1	61.54	140	5e-56	180	HE690232
contig04356_51_3738	6	62.67	87	9e-44	129	HE687841,HE691947,HE693216,HE697640,HE703966,HE710652
contig04359_441_1172	1	60	40	9e-11	63.4	HE711465
contig04361_2900_3553	53	67.24	97	9e-22	102	HE687831,HE689202,HE689382,HE689406,HE689448,HE689729,HE689961,HE690050,HE690206,HE690229,HE690393,HE690734,HE691026,HE691461,HE691617,HE692132,HE693159,HE694312,HE694540,HE695559,HE696420,HE697248,HE699354,HE699969,HE700047,HE700097,HE700661,HE702106,HE702487,HE702755,HE702804,HE703034,HE703096,HE703194,HE704313,HE706554,HE707325,HE708770,HE709354,HE709878,HE710328,HE710497,HE711698,HE711729,HE7…
contig04365_138_760	1	28.89	90	2e-15	62.9	HE703648
contig04375_1075_2150	6	69.62	126	1e-48	190	HE691095,HE693177,HE705012,HE705418,HE707236,HE714108
contig04375_1_2150	9	79.17	126	4e-60	193	HE691095,HE691188,HE693177,HE705012,HE705418,HE707236,HE707795,HE713297,HE714108
contig04382_1_626	1	60.96	187	1e-75	282	HE713404
contig04382_887_2750	1	85.42	48	8e-22	100	HE705007
contig04388_133_929	5	65.62	167	4e-93	276	HE689562,HE689779,HE698069,HE703414,HE704325
contig04393_32_640	6	74.29	115	9e-55	169	HE700314,HE702622,HE707327,HE707348,HE709011,HE712529
contig04400_505_1171	1	22.64	106	3e-09	60.2	HE689818
contig04401_2821_3968	1	53.85	39	4e-06	50.3	HE701006
contig04419_8_1939	6	67.65	125	8e-38	155	HE689539,HE691023,HE697744,HE701427,HE712206,HE712410
contig04421_3737_4253	1	32.86	70	2e-07	53.3	HE700276
contig04431_520_1191	4	65	131	6e-46	181	HE703315,HE704290,HE709317,HE715181
contig04436_1_1317	8	72.22	103	1e-42	155	HE690252,HE691657,HE698226,HE700263,HE706993,HE708578,HE713872,HE715985
contig04441_1_1294	4	59.21	117	6e-98	167	HE694824,HE699513,HE701556,HE701887
contig04447_1_962	2	57.14	50	1e-19	58.8	HE703155,HE705223
contig04452_1051_1402	1	57.63	65	3e-26	97.7	HE696055
contig04454_665_1730	2	45.95	43	2e-23	63.8	HE702567,HE707556
contig04456_654_2140	5	40.28	127	5e-25	112	HE692107,HE695912,HE700132,HE704124,HE704189
contig04459_334_1402	2	53.75	111	5e-25	111	HE703986,HE711847
contig04476_5_2152	3	54.55	68	4e-18	89	HE694029,HE708634,HE713495
contig04479_1_638	5	51.06	82	2e-15	71.6	HE691118,HE692750,HE694957,HE700278,HE704736
contig04492_1762_3122	8	54.05	71	7e-23	89	HE687563,HE688295,HE691573,HE705185,HE708917,HE709208,HE709410,HE712886
contig04493_946_4065	5	82.35	167	6e-134	317	HE689194,HE692731,HE695998,HE706036,HE711487
contig04500_2347_3168	15	89.29	200	3e-87	319	HE689510,HE689702,HE697250,HE699448,HE700149,HE701123,HE704136,HE704334,HE705940,HE708998,HE709675,HE710490,HE713239,HE716227,HE716295
contig04501_3_610	10	70.73	76	1e-28	124	HE690613,HE691073,HE699487,HE700389,HE702648,HE704081,HE706806,HE711721,HE713605,HE714599
contig04502_1_1088	10	37.39	133	2e-15	80.3	HE689164,HE690512,HE694467,HE703192,HE703761,HE704059,HE707856,HE709680,HE711608,HE713498
contig04504_1_543	7	41.03	97	9e-26	82.6	HE687917,HE693142,HE694474,HE702258,HE705283,HE707550,HE709248
contig04506_883_1916	14	43.75	110	6e-15	73.6	HE662873,HE690339,HE692773,HE694793,HE699596,HE701986,HE703236,HE706989,HE707270,HE710303,HE711619,HE712194,HE713543,HE714048
contig04507_4_1292	1	38.38	99	5e-20	94.5	HE712998
contig04509_2_531	2	68.63	61	5e-28	102	HE698268,HE706573
contig04510_552_2174	47	75.44	181	8e-135	299	HE688828,HE689248,HE689289,HE689673,HE689676,HE690223,HE691169,HE691753,HE692047,HE692200,HE692543,HE693228,HE693297,HE694211,HE694518,HE695743,HE695885,HE696334,HE696761,HE696932,HE696943,HE696991,HE699186,HE699398,HE699749,HE700178,HE700233,HE700872,HE701251,HE701395,HE702666,HE702983,HE704538,HE705183,HE705226,HE705836,HE706138,HE707315,HE707650,HE709000,HE710663,HE710940,HE711135,HE711873,HE7…
contig04513_1408_3057	6	48.98	76	1e-23	78	HE689638,HE699686,HE700541,HE704667,HE705627,HE706380
contig04513_696_1138	1	55.41	74	7e-24	107	HE711196
contig04516_696_1478	1	33.7	92	1e-15	79.4	HE701634
contig04523_15_1791	1	40.62	64	4e-10	61.1	HE703653
contig04526_1_396	1	32.63	95	4e-16	82.6	HE714028
contig04527_657_2783	5	94.12	165	8e-142	350	HE690606,HE698070,HE701353,HE707497,HE711255
contig04529_300_1542	4	63.16	123	1e-50	120	HE689016,HE694007,HE703297,HE711887
contig04531_2014_2624	1	59.18	49	8e-23	73.9	HE716420
contig04535_1_1471	8	79.84	329	7e-179	623	HE690546,HE690672,HE698541,HE699426,HE699521,HE704149,HE706149,HE709159
contig04536_1_261	4	64.37	87	2e-34	143	HE689419,HE699750,HE700285,HE701060
contig04539_1110_2700	12	65.79	131	1e-86	221	HE688599,HE690250,HE690290,HE691609,HE692577,HE692605,HE697230,HE697529,HE697688,HE703226,HE714107,HE716360
contig04543_264_2632	2	58.7	152	1e-72	164	HE699852,HE700694
contig04544_7_1440	1	69.7	33	1e-10	62.6	HE709199
contig04547_496_2120	1	36.17	94	1e-17	86.8	HE710236
contig04551_423_1782	1	30.99	71	2e-09	57.9	HE698488
contig04552_1_588	1	49.25	67	7e-26	79.4	HE703671
contig04562_204_1452	8	58.93	56	8e-16	81.7	HE692455,HE694626,HE695160,HE699534,HE700544,HE702464,HE704252,HE707340
contig04564_2_1624	1	36.73	49	1e-07	52.4	HE716049
contig04566_1_339	1	26.67	75	4e-07	52.8	HE689861
contig04566_409_752	4	34.48	64	1e-13	56.5	HE693879,HE694590,HE695320,HE707821
contig04571_20_2885	3	41.51	100	4e-23	55	HE699976,HE700540,HE703124
contig04584_651_1156	2	68.52	109	4e-49	191	HE693637,HE705643
contig04590_7_1070	39	90	95	2e-45	98.7	HE688450,HE689243,HE689875,HE693486,HE695259,HE696371,HE697521,HE699585,HE699817,HE699941,HE700054,HE700609,HE700888,HE700922,HE701164,HE701717,HE701932,HE702393,HE702527,HE702839,HE702987,HE704025,HE704041,HE704113,HE704554,HE706578,HE706922,HE707307,HE708056,HE709129,HE709845,HE710270,HE711343,HE711683,HE711773,HE714368,HE714519,HE714657,HE716388
contig04591_1_498	3	46.48	71	1e-26	88.1	HE703072,HE710453,HE710832
contig04593_43_670	1	44.12	34	2e-06	50.6	HE702008
contig04603_626_726	4	67.74	31	8e-08	55.6	HE687514,HE689477,HE703263,HE713704
contig04605_20_1113	1	60	105	5e-23	102	HE691116
contig04610_4_840	1	53.49	43	1e-09	59.3	HE687591
contig04611_212_3560	104	83.33	157	1e-70	219	HE688016,HE688426,HE688430,HE688431,HE688480,HE688485,HE688510,HE688748,HE688789,HE688878,HE688925,HE689134,HE689368,HE689457,HE689485,HE690212,HE690252,HE690335,HE690436,HE691032,HE691222,HE691257,HE691382,HE691518,HE691886,HE692018,HE692073,HE692131,HE692184,HE692774,HE693210,HE693872,HE693967,HE694296,HE694348,HE694429,HE694681,HE694818,HE695364,HE695835,HE695939,HE696330,HE696668,HE696684,HE6…
contig04612_493_1337	38	80.65	177	2e-92	336	HE689075,HE689903,HE690058,HE690199,HE690242,HE693234,HE693561,HE693607,HE693609,HE694727,HE697314,HE698478,HE699385,HE700516,HE700900,HE700997,HE701024,HE701191,HE701437,HE702589,HE702673,HE704072,HE704555,HE704632,HE705652,HE706991,HE707749,HE709537,HE709806,HE710485,HE711122,HE711143,HE712694,HE713437,HE713846,HE714371,HE715148,HE715316
contig04614_6_476	5	54.26	112	3e-35	147	HE690866,HE690910,HE691371,HE702443,HE702720
contig04619_2_2636	1	62.22	90	1e-33	139	HE709450
contig04625_578_3060	32	66.67	97	4e-42	137	HE688016,HE688789,HE689457,HE690137,HE690498,HE691222,HE691382,HE693210,HE693804,HE693872,HE693880,HE694348,HE694429,HE695364,HE695835,HE696499,HE699333,HE699455,HE699797,HE700618,HE701425,HE702440,HE703193,HE703606,HE704212,HE705887,HE708047,HE708881,HE711256,HE711684,HE712760,HE713398
contig04626_16_1397	4	77.61	189	0	296	HE690840,HE698688,HE700369,HE711515
contig04626_2180_3018	7	71.43	83	5e-16	81.6	HE691295,HE691622,HE697368,HE699159,HE701232,HE702389,HE713085
contig04628_1_1683	26	68	99	9e-39	101	HE687721,HE688677,HE689612,HE689613,HE689869,HE689870,HE690495,HE691018,HE695441,HE698735,HE699402,HE699423,HE700352,HE700753,HE701670,HE702112,HE702568,HE706600,HE707400,HE707970,HE709019,HE709875,HE711565,HE712492,HE712926,HE713502
contig04633_544_3833	4	49.23	65	2e-38	83.5	HE692286,HE702363,HE705945,HE709470
contig04639_81_1346	2	62.16	45	1e-38	75.8	HE691612,HE692121
contig04641_2191_5111	14	87.5	115	7e-44	150	HE691070,HE691787,HE694930,HE697214,HE697436,HE698410,HE698509,HE699404,HE704339,HE706634,HE710318,HE711888,HE714486,HE716251
contig04643_744_1253	20	81.71	84	3e-46	180	HE687649,HE687938,HE689196,HE690494,HE690950,HE696081,HE697479,HE698180,HE699368,HE701168,HE702368,HE702703,HE703158,HE707338,HE709433,HE710787,HE713044,HE715674,HE716206,HE716400
contig04647_777_2328	1	55.71	73	1e-75	103	HE702215
contig04647_777_2335	1	55.71	107	7e-67	114	HE702215
contig04648_55_536	1	39.71	68	7e-11	62.9	HE702824
contig04653_1_442	5	83.56	146	1e-79	292	HE689547,HE702975,HE704091,HE705765,HE711961
contig04656_1_1578	24	64.1	372	2e-159	559	HE688829,HE689188,HE690413,HE695313,HE695473,HE696772,HE697507,HE699472,HE699790,HE700588,HE701647,HE701698,HE702447,HE702556,HE703159,HE708995,HE709604,HE710768,HE710814,HE711355,HE712643,HE712974,HE714722,HE714922
contig04658_4628_5389	1	26.92	78	8e-08	56.1	HE699399
contig04666_2_583	1	68.57	70	2e-34	117	HE701389
contig04674_1392_1826	17	53.49	82	2e-13	73.5	HE689817,HE689952,HE690915,HE694325,HE700312,HE700324,HE701288,HE702468,HE702631,HE703224,HE704869,HE705211,HE705314,HE705398,HE709472,HE713607,HE713837
contig04676_4_1260	12	77.19	113	1e-43	169	HE690417,HE693107,HE693815,HE694059,HE695689,HE697182,HE700467,HE706467,HE711326,HE711459,HE712439,HE712933
contig04678_228_486	1	47.62	42	6e-08	54.2	HE696055
contig04681_19_958	1	45.24	42	1e-07	54.2	HE688969
contig04682_1_2760	2	56.49	154	7e-58	221	HE690408,HE702810
contig04687_114_800	3	45.83	72	2e-18	90.4	HE691904,HE706560,HE709525
contig04694_1567_2497	1	70.37	87	1e-53	128	HE700920
contig04704_654_1300	3	62.26	141	1e-61	233	HE690576,HE698592,HE702515
contig04709_2034_5570	2	57.14	59	1e-16	83.8	HE689466,HE691587
contig04710_1_2163	6	84.21	126	4e-86	251	HE691583,HE692272,HE699343,HE699801,HE705799,HE705834
contig04713_326_1099	1	50	66	2e-49	92.7	HE699660
contig04716_460_3747	19	73.81	252	7e-132	467	HE688748,HE688923,HE689802,HE690335,HE690498,HE690654,HE693999,HE694277,HE699360,HE699974,HE700202,HE700294,HE703773,HE708003,HE709939,HE711450,HE713505,HE714136,HE715827
contig04723_1_688	3	52	87	8e-22	87.2	HE691982,HE696931,HE707132
contig04726_7_1322	1	46.67	60	2e-15	77.1	HE694250
contig04736_1166_2318	2	58.93	56	2e-18	89	HE687977,HE715804
contig04737_1095_1715	1	59.09	121	2e-53	186	HE703806
contig04739_3_829	12	63.39	122	6e-38	154	HE689866,HE694236,HE699846,HE703789,HE704172,HE704775,HE705244,HE706249,HE709649,HE710439,HE711503,HE714206
contig04749_3_860	26	75.86	48	1e-17	87.7	HE687859,HE689175,HE689354,HE690150,HE690772,HE690884,HE691344,HE691926,HE692355,HE695826,HE696546,HE696876,HE697381,HE697710,HE698689,HE699491,HE702125,HE702211,HE702348,HE702350,HE702686,HE709935,HE712625,HE713236,HE713666,HE714402
contig04752_1_1153	7	54.29	118	4e-36	147	HE692573,HE692625,HE693589,HE694547,HE695556,HE697217,HE703993
contig04754_40_636	12	71.43	96	6e-43	154	HE688939,HE689034,HE694620,HE696910,HE699148,HE699824,HE701780,HE701816,HE702441,HE703695,HE704256,HE714530
contig04755_972_5694	4	54.35	138	3e-49	192	HE690804,HE704531,HE708508,HE715634
contig04757_77_1489	1	67.2	125	3e-55	212	HE702479
contig04758_1408_2718	2	44.68	53	3e-15	57.9	HE688177,HE695140
contig04759_1409_1782	1	42.03	69	3e-11	65.7	HE714054
contig04759_42_1782	3	88	117	2e-56	215	HE689776,HE709708,HE714054
contig04760_1418_1630	2	52.86	70	7e-20	96.4	HE703931,HE705984
contig04764_146_863	11	62.5	108	1e-41	103	HE690237,HE692565,HE692684,HE699390,HE704130,HE704299,HE708909,HE709084,HE709699,HE711360,HE713425
contig04770_237_1855	2	51.39	72	3e-22	95.9	HE695186,HE696594
contig04770_237_1889	2	58.33	51	2e-21	68.9	HE695186,HE696594
contig04774_2849_3450	4	44.9	49	2e-09	58.8	HE693649,HE693968,HE694465,HE709201
contig04776_1_2152	5	87.14	132	2e-52	202	HE689159,HE691387,HE694968,HE699257,HE702040
contig04786_1_1377	1	71.79	78	1e-34	141	HE697766
contig04789_800_1610	3	52.14	117	6e-40	163	HE697010,HE704008,HE707287
contig04790_9_245	1	33.33	75	9e-07	52.4	HE689078
contig04792_3252_4015	5	51	108	2e-45	148	HE688124,HE688837,HE689100,HE706526,HE707386
contig04802_1_1081	5	85.71	163	3e-136	266	HE689390,HE698920,HE705760,HE705879,HE711726
contig04805_3_1258	5	60	96	5e-15	79	HE693616,HE700508,HE701105,HE705428,HE715006
contig04810_712_1468	6	60	52	1e-14	60.6	HE690448,HE695492,HE702391,HE703340,HE713622,HE713960
contig04811_1324_2449	3	62.5	41	7e-12	55.6	HE689910,HE690263,HE693164
contig04812_1_133	1	57.14	35	2e-06	50.1	HE700902
contig04814_1_957	1	32.89	76	2e-12	68.3	HE695002
contig04815_1_841	2	35.56	90	3e-13	71.9	HE711545,HE714477
contig04817_869_2729	4	52	57	4e-13	70.3	HE697255,HE701037,HE707787,HE710301
contig04819_1337_1815	10	71.43	75	3e-30	77.6	HE689519,HE695491,HE696054,HE700782,HE700854,HE700867,HE704751,HE705098,HE709238,HE715521
contig04820_3_456	12	70.97	62	2e-40	94.5	HE691124,HE692558,HE693904,HE695227,HE696945,HE700546,HE705290,HE705314,HE709711,HE709951,HE712473,HE713901
contig04820_850_1107	1	46.15	52	1e-10	63.8	HE691568
contig04825_1_3580	14	70.21	242	2e-120	429	HE689960,HE690758,HE691720,HE692794,HE693260,HE697375,HE697516,HE697933,HE704283,HE706832,HE710297,HE710946,HE713259,HE713328
contig04826_3_812	1	55.88	34	2e-09	51.5	HE703671
contig04828_5_516	1	45.1	51	3e-07	52.8	HE702351
contig04829_836_2146	3	57.69	133	4e-42	112	HE696129,HE706164,HE709419
contig04831_23_707	2	37.5	88	1e-17	85.8	HE693844,HE715059
contig04833_780_2203	3	42.14	140	9e-55	149	HE702309,HE705792,HE706700
contig04834_1_1751	8	84.62	108	8e-41	160	HE691789,HE693480,HE698151,HE699565,HE700729,HE701629,HE707152,HE709082
contig04837_202_1164	3	69.37	118	7e-56	197	HE697881,HE707016,HE712379
contig04842_1894_2794	6	65.62	58	4e-25	82.2	HE689537,HE699782,HE701604,HE703522,HE709277,HE711792
contig04853_1_880	1	67.35	49	2e-16	82.6	HE690219
contig04856_1198_2271	7	66.67	70	4e-56	99.1	HE697546,HE699644,HE699764,HE702864,HE707073,HE710097,HE712757
contig04859_519_1281	3	80.39	153	1e-78	241	HE690474,HE692020,HE708086
contig04860_1_720	2	67.92	132	4e-57	208	HE701550,HE703041
contig04861_1_1640	4	85.71	115	2e-124	183	HE694593,HE699483,HE704063,HE713219
contig04865_54_1346	2	42.59	54	4e-14	62.9	HE698022,HE701829
contig04872_1430_2229	5	80.72	126	8e-65	243	HE688227,HE704658,HE705862,HE706279,HE710586
contig04875_97_698	1	51.85	81	3e-21	97.7	HE698159
contig04878_1_715	3	83.33	88	4e-35	138	HE695965,HE703953,HE706429
contig04879_74_703	6	69.7	84	2e-16	83.5	HE691025,HE702030,HE702407,HE703900,HE704515,HE708251
contig04881_331_1466	32	65.52	149	7e-54	207	HE688428,HE690188,HE691436,HE692107,HE693157,HE693411,HE694811,HE694867,HE695912,HE698083,HE698084,HE699421,HE700221,HE700571,HE700662,HE700847,HE701166,HE701173,HE702234,HE702260,HE702303,HE702427,HE704309,HE704945,HE705342,HE705818,HE706353,HE707218,HE711413,HE713855,HE715002,HE715605
contig04887_37_4251	3	68.57	70	4e-17	84	HE701837,HE703327,HE715953
contig04888_1_3821	5	52.94	84	7e-44	95.5	HE690133,HE692367,HE696721,HE707864,HE712195
contig04903_1_371	10	75	120	5e-46	182	HE689310,HE689670,HE691214,HE700111,HE700774,HE701212,HE706402,HE709534,HE711533,HE714058
contig04904_871_2110	1	66.67	39	2e-16	65.1	HE704068
contig04909_7_915	1	33.11	148	6e-25	112	HE700896
contig04923_194_2559	4	67.72	189	6e-90	327	HE694882,HE696562,HE707725,HE711658
contig04925_60_373	1	37.1	62	3e-08	56.1	HE694280
contig04934_260_3419	8	39.19	92	3e-17	84.9	HE691415,HE691982,HE692552,HE696931,HE699793,HE713795,HE715467,HE716117
contig04936_3_1254	3	82.09	94	4e-66	145	HE696125,HE696828,HE704341
contig04949_12_604	1	38.33	60	1e-08	57.7	HE691815
contig04951_223_2019	2	46.94	174	2e-73	191	HE706130,HE709591
contig04956_955_1722	5	51.22	66	6e-19	91.8	HE699429,HE699589,HE703756,HE706336,HE714185
contig04957_268_880	1	62.12	66	7e-25	109	HE712602
contig04968_1_1610	2	31.48	54	2e-07	52.4	HE689691,HE694941
contig04975_3_500	3	60	63	5e-28	90.4	HE691302,HE704181,HE705288
contig04978_1_213	1	63.16	38	4e-09	60.2	HE688785
contig04979_1103_2568	43	50	126	1e-33	114	HE689073,HE693523,HE693677,HE694735,HE694879,HE695410,HE695979,HE696060,HE696521,HE696533,HE697347,HE698595,HE700175,HE700782,HE700854,HE700867,HE700952,HE701085,HE701450,HE701454,HE702493,HE704607,HE704751,HE705044,HE705098,HE705296,HE705386,HE705425,HE705606,HE705779,HE706430,HE706637,HE706794,HE707254,HE707482,HE707858,HE709238,HE710555,HE710894,HE712075,HE712362,HE713953,HE715262
contig04986_1_414	2	63.93	61	2e-19	92.7	HE691626,HE713677
contig04989_401_1935	1	55.56	37	3e-17	51	HE702243
contig04991_1260_2002	2	76.56	64	5e-28	119	HE697330,HE712357
contig04992_1876_3826	2	27.5	94	3e-08	54.7	HE691878,HE699963
contig04998_20_1397	2	55	75	3e-11	61.1	HE712425,HE716013
contig04999_3_478	64	80	123	8e-50	194	HE688817,HE689020,HE690299,HE690328,HE691576,HE692001,HE692103,HE692145,HE692559,HE692588,HE693766,HE693959,HE694460,HE694908,HE695236,HE695828,HE697090,HE700137,HE700213,HE701100,HE702731,HE704306,HE704496,HE704623,HE704824,HE705141,HE705349,HE705382,HE705863,HE705922,HE706076,HE706304,HE706352,HE706421,HE706635,HE706884,HE707451,HE707576,HE707643,HE708267,HE708362,HE708417,HE708606,HE709155,HE7…
contig05004_2479_3010	1	29.17	96	5e-12	67.5	HE692149
contig05005_3_651	39	64.29	95	1e-19	94.5	HE688962,HE689560,HE689692,HE690125,HE690863,HE692932,HE693709,HE694547,HE694825,HE695686,HE697194,HE697267,HE698503,HE699381,HE699608,HE699809,HE700063,HE700427,HE700663,HE700772,HE701141,HE702204,HE702399,HE702712,HE702969,HE704601,HE704983,HE705780,HE706193,HE707807,HE708188,HE708599,HE709173,HE709225,HE709942,HE710148,HE713572,HE714435,HE716014
contig05009_27_1543	3	83.33	261	2e-139	454	HE690131,HE693774,HE701664
contig05010_1940_2710	2	50.85	94	9e-31	131	HE688803,HE714044
contig05011_711_1066	2	50	46	7e-08	52.4	HE698138,HE708922
contig05013_1433_2321	2	65.62	68	1e-49	112	HE701238,HE709228
contig05014_1222_2532	2	61.29	159	1e-75	204	HE707180,HE715162
contig05025_1474_2812	3	76.92	81	7e-40	134	HE702584,HE709376,HE710788
contig05025_1937_3688	1	75	28	1e-08	57	HE702584
contig05030_378_1336	7	71.11	119	7e-41	117	HE689394,HE698439,HE701186,HE708674,HE713957,HE714734,HE715068
contig05031_57_3666	3	84.62	130	4e-121	264	HE688663,HE707248,HE711093
contig05042_366_3218	32	70.59	171	2e-48	179	HE688431,HE688485,HE688708,HE688868,HE689457,HE689781,HE690280,HE690498,HE690973,HE691222,HE692131,HE696754,HE699565,HE699765,HE699797,HE700095,HE700159,HE700368,HE700756,HE701278,HE702477,HE702635,HE703617,HE704212,HE704792,HE705489,HE705684,HE710530,HE712351,HE712408,HE713547,HE715019
contig05043_810_1370	11	74.19	76	2e-40	100	HE688879,HE689753,HE693019,HE693245,HE699709,HE699835,HE700752,HE701379,HE701832,HE707368,HE708530
contig05046_1_1437	8	50	115	5e-36	77.6	HE688622,HE688759,HE689082,HE692713,HE702381,HE704372,HE709151,HE713415
contig05047_17_592	1	61.4	57	6e-21	94.1	HE709779
contig05062_8_648	1	51.97	127	8e-46	181	HE693094
contig05065_1246_3021	3	79.03	169	0	305	HE693509,HE701208,HE705252
contig05065_585_968	1	38.46	78	1e-13	74.4	HE714582
contig05066_1_1202	2	44.12	79	4e-19	72.5	HE688663,HE711093
contig05067_118_1600	42	72.73	92	3e-76	158	HE688962,HE689560,HE689692,HE690125,HE692932,HE693218,HE693709,HE694039,HE694547,HE695609,HE695686,HE696565,HE696803,HE697267,HE699608,HE699930,HE700063,HE700427,HE700488,HE700663,HE700711,HE700772,HE701141,HE701400,HE702399,HE702680,HE702712,HE704186,HE704249,HE704601,HE704983,HE706193,HE707807,HE708188,HE709173,HE709210,HE709225,HE713572,HE714029,HE714435,HE714809,HE716014
contig05067_2486_8596	2	45.9	62	3e-46	77.1	HE706974,HE712527
contig05067_9063_10267	2	37.8	82	4e-19	90.4	HE694808,HE713350
contig05071_1_2356	31	97.06	214	2e-157	414	HE687637,HE688742,HE689216,HE690678,HE692106,HE693118,HE694829,HE695126,HE696139,HE696273,HE696440,HE697276,HE698041,HE699053,HE699142,HE699317,HE699508,HE700379,HE702310,HE703928,HE704089,HE704301,HE706959,HE706977,HE707765,HE708569,HE710119,HE712209,HE712840,HE712862,HE713711
contig05077_58_333	5	54.76	55	2e-11	65.7	HE690252,HE706993,HE708578,HE713872,HE715985
contig05080_1_491	5	65.12	84	2e-35	119	HE690998,HE692644,HE695622,HE698428,HE703399
contig05083_308_1377	1	35.94	64	5e-15	67	HE698802
contig05085_1966_4015	2	63.27	131	4e-74	187	HE691658,HE700746
contig05094_2000_2976	4	45.76	87	8e-25	88.6	HE699358,HE700664,HE706863,HE709170
contig05094_3260_4626	2	52.38	76	5e-16	81.7	HE698697,HE709486
contig05094_567_1615	5	70	179	9e-81	297	HE695342,HE700377,HE700482,HE702142,HE706321
contig05100_5_574	5	61.11	78	2e-31	92.7	HE687526,HE687820,HE690122,HE693307,HE705759
contig05100_974_1943	1	46.3	54	1e-10	63.8	HE714139
contig05101_847_2732	4	47.27	115	4e-26	102	HE691447,HE701016,HE705368,HE706822
contig05101_98_2732	4	47.27	115	2e-27	102	HE691447,HE701016,HE705368,HE706822
contig05103_1_1435	1	42.86	42	5e-07	51.9	HE709333
contig05105_3_1365	1	38.89	54	2e-12	55.1	HE698280
contig05106_4279_5770	2	35.21	79	1e-21	65.7	HE688648,HE709010
contig05106_7553_10656	2	73.63	104	4e-122	144	HE696619,HE705520
contig05106_9445_10649	1	70.37	104	5e-65	144	HE705520
contig05107_1_1674	2	67.44	69	1e-40	100	HE687846,HE707884
contig05108_1340_1969	1	47.06	34	4e-07	53.8	HE703243
contig05108_81_1969	1	47.06	34	4e-07	53.8	HE703243
contig05108_867_1969	1	47.06	34	4e-07	53.8	HE703243
contig05108_913_1969	1	47.06	34	4e-07	53.8	HE703243
contig05117_3568_4841	2	41.94	78	5e-23	89.5	HE692093,HE710238
contig05130_1_632	10	71.43	159	2e-74	237	HE689877,HE690498,HE693804,HE694438,HE696499,HE699333,HE703193,HE703689,HE704979,HE714819
contig05131_3_1149	12	71.43	123	2e-43	173	HE699935,HE701779,HE703045,HE703464,HE703542,HE704404,HE705177,HE706103,HE709623,HE709628,HE715008,HE716369
contig05135_1_926	6	71.59	301	2e-138	489	HE689182,HE702532,HE704686,HE711569,HE712047,HE715655
contig05138_79_3642	8	79.59	108	1e-44	175	HE688190,HE689367,HE698695,HE699231,HE708875,HE709985,HE711778,HE716141
contig05139_1_1354	3	75.95	115	2e-38	155	HE692826,HE710646,HE710743
contig05156_1167_2719	7	48.84	98	3e-24	101	HE690882,HE690937,HE691569,HE698387,HE699366,HE706032,HE714348
contig05159_209_1254	1	64.71	73	5e-54	88.1	HE703671
contig05161_190_978	7	71.23	116	2e-68	215	HE692617,HE693956,HE695779,HE697780,HE701706,HE702281,HE709544
contig05162_1_709	2	31.25	106	5e-11	65.7	HE688764,HE713258
contig05163_1_739	1	65.91	106	1e-50	139	HE688914
contig05164_100_1637	5	46.15	56	4e-11	55.1	HE687526,HE687820,HE690122,HE692165,HE705759
contig05168_5_1276	2	76.92	152	6e-78	288	HE695933,HE699647
contig05169_1993_2347	25	56.52	75	2e-17	86.3	HE689635,HE690623,HE691987,HE692589,HE693041,HE693686,HE694078,HE699349,HE699658,HE700696,HE700842,HE700988,HE701839,HE702187,HE704537,HE704823,HE705609,HE706436,HE707477,HE708102,HE709242,HE709292,HE714525,HE714539,HE715578
contig05172_137_3749	16	91.67	120	6e-60	222	HE693221,HE699455,HE700544,HE701669,HE703964,HE706242,HE706404,HE708352,HE709094,HE709460,HE710098,HE710769,HE711930,HE715276,HE715569,HE716146
contig05185_11275_12541	1	53.66	66	7e-47	82.6	HE703039
contig05185_1281_2313	20	56.76	121	2e-28	98.2	HE688984,HE689001,HE689139,HE689644,HE689799,HE689887,HE690394,HE690525,HE694167,HE701952,HE702526,HE702575,HE703507,HE703647,HE705144,HE705400,HE706294,HE707326,HE707346,HE713696
contig05185_3382_4354	22	52.78	121	5e-27	97.7	HE688984,HE689001,HE689644,HE689799,HE689887,HE690394,HE690525,HE694167,HE701952,HE702526,HE702575,HE703507,HE703647,HE705144,HE705400,HE706294,HE707326,HE707346,HE707758,HE713079,HE713413,HE713696
contig05185_4418_5371	18	65.71	121	2e-30	95	HE689001,HE689048,HE689139,HE689644,HE689799,HE689887,HE690394,HE690525,HE694167,HE701952,HE702526,HE702575,HE703507,HE707346,HE707758,HE713079,HE713413,HE713696
contig05185_5636_8337	1	57.81	202	5e-172	242	HE705231
contig05186_4_620	1	53.52	71	1e-22	96.4	HE706118
contig05189_5_742	7	62.65	127	3e-65	202	HE693907,HE696096,HE698378,HE700973,HE702042,HE702986,HE707930
contig05194_408_1370	6	47.62	91	3e-30	99.8	HE689491,HE690622,HE695354,HE698809,HE704319,HE704744
contig05195_1348_2475	2	45	60	2e-16	80.8	HE695148,HE699534
contig05195_1403_2475	2	45	60	2e-16	80.8	HE695148,HE699534
contig05195_1449_2475	2	45	60	2e-16	80.8	HE695148,HE699534
contig05203_1_855	2	53.57	56	1e-13	73.9	HE691870,HE692857
contig05204_4_1615	1	51.4	107	2e-34	142	HE696055
contig05206_1_878	2	41.86	46	8e-07	51.9	HE700888,HE713536
contig05207_20_1043	40	90.24	261	4e-167	584	HE688183,HE689068,HE689174,HE689374,HE689518,HE689762,HE690593,HE690850,HE690862,HE690948,HE692853,HE693457,HE694434,HE695633,HE696520,HE697205,HE699048,HE699151,HE699169,HE700079,HE700468,HE700550,HE701082,HE701472,HE702555,HE702769,HE703251,HE703833,HE703877,HE705029,HE705449,HE706947,HE708248,HE710640,HE711752,HE711928,HE712251,HE714018,HE715514,HE716248
contig05210_4_2306	4	61.25	80	3e-25	114	HE688160,HE689889,HE697531,HE714489
contig05212_1_689	4	61.4	102	2e-29	127	HE694649,HE699773,HE703252,HE714654
contig05214_835_2045	75	93.33	330	3e-159	559	HE688254,HE688924,HE689315,HE689633,HE689866,HE689895,HE690213,HE690476,HE690830,HE692310,HE693193,HE693306,HE693586,HE693594,HE693790,HE693838,HE693949,HE695056,HE695668,HE696683,HE697444,HE697994,HE698018,HE698985,HE699622,HE699651,HE699846,HE700012,HE700289,HE700313,HE700555,HE700839,HE700957,HE701468,HE701579,HE701605,HE701678,HE702512,HE702802,HE702873,HE702936,HE703457,HE703789,HE704053,HE7…
contig05219_529_1296	19	70.27	132	3e-52	181	HE687822,HE692507,HE693088,HE693836,HE695080,HE695459,HE696309,HE698440,HE701843,HE702582,HE704473,HE704727,HE705721,HE707714,HE709121,HE712016,HE713617,HE714352,HE714808
contig05220_379_1659	1	50.82	61	7e-14	74.1	HE689660
contig05223_3_2090	30	83.91	227	0	402	HE689289,HE689673,HE693228,HE693274,HE694149,HE694336,HE695743,HE696943,HE697983,HE698483,HE698884,HE699273,HE699398,HE699749,HE700233,HE700872,HE701251,HE701395,HE702666,HE702983,HE703373,HE704238,HE705908,HE706827,HE707315,HE707650,HE709531,HE710663,HE712403,HE715951
contig05225_167_1955	42	71.79	153	7e-64	241	HE687640,HE690086,HE690377,HE692128,HE693041,HE693837,HE695938,HE699443,HE699658,HE700329,HE701134,HE701399,HE701864,HE701899,HE702865,HE702889,HE702961,HE703875,HE704761,HE704906,HE705106,HE705180,HE705858,HE706175,HE707005,HE707117,HE707617,HE707702,HE707927,HE708015,HE708532,HE709252,HE709273,HE710489,HE710540,HE710877,HE710905,HE711907,HE712809,HE713526,HE715561,HE716177
contig05231_1_287	3	48.48	66	2e-14	74.2	HE688153,HE712819,HE713322
contig05234_515_1279	1	43.37	83	1e-29	98.4	HE694557
contig05235_1_829	40	60	129	1e-37	153	HE689315,HE689633,HE689866,HE690476,HE690830,HE692310,HE693193,HE693594,HE693790,HE693949,HE696683,HE697994,HE699622,HE699651,HE700289,HE700313,HE700555,HE700839,HE700957,HE701605,HE701678,HE702512,HE702802,HE702873,HE703457,HE704053,HE705203,HE705546,HE707028,HE707260,HE707554,HE707726,HE710200,HE710304,HE710707,HE710993,HE711859,HE713670,HE714438,HE716231
contig05239_2568_3155	2	45.24	42	1e-07	53.3	HE700810,HE705130
contig05241_1_2972	3	55.79	101	5e-32	133	HE690804,HE708508,HE715634
contig05243_950_2269	6	48.65	94	2e-15	80.8	HE687563,HE688295,HE691573,HE705185,HE709208,HE709410
contig05244_1653_2700	3	46.15	68	5e-18	64.8	HE693524,HE703434,HE706684
contig05250_4_1322	2	66.13	62	1e-27	121	HE689269,HE701833
contig05252_103_1728	3	68.57	62	7e-51	86.8	HE698142,HE702328,HE712902
contig05255_2_369	1	56.25	32	4e-13	57.9	HE715657
contig05260_12_1065	6	77.01	87	2e-65	182	HE703569,HE708240,HE713741,HE713871,HE714370,HE715164
contig05260_299_1406	4	90.7	49	1e-30	102	HE703569,HE708240,HE714370,HE715164
contig05265_197_763	3	64.23	125	2e-53	207	HE693548,HE699611,HE710919
contig05267_17_1610	3	81.82	131	2e-73	198	HE695115,HE707666,HE714016
contig05269_1697_2267	1	40.62	64	7e-12	66.1	HE711687
contig05270_4_1010	4	56.82	65	1e-36	74.8	HE688173,HE689308,HE689659,HE694693
contig05271_95_271	1	63.33	30	2e-06	51.5	HE689382
contig05273_17_2111	4	61.76	168	6e-112	239	HE689300,HE694349,HE700648,HE703299
contig05276_533_1892	2	48.84	49	1e-14	54.7	HE695488,HE715538
contig05278_1_742	12	66.67	189	7e-80	294	HE691493,HE693991,HE696715,HE696949,HE699967,HE704620,HE706771,HE708840,HE709817,HE711201,HE711573,HE714162
contig05280_14_2065	2	50	62	5e-11	64.8	HE690971,HE710608
contig05281_481_5757	6	70	184	1e-81	265	HE699027,HE700508,HE701105,HE705428,HE712668,HE715006
contig05288_150_616	37	54.84	103	2e-22	102	HE689502,HE691462,HE692443,HE692547,HE692836,HE693655,HE694247,HE694261,HE694686,HE695228,HE695523,HE695794,HE696088,HE696738,HE696893,HE696965,HE699629,HE700531,HE700625,HE700804,HE702288,HE702801,HE703332,HE703380,HE703755,HE705924,HE707738,HE707975,HE709264,HE709282,HE709327,HE710342,HE711028,HE711948,HE712375,HE715113,HE716228
contig05292_2_496	4	56.36	96	6e-17	82.6	HE697887,HE700822,HE712031,HE714203
contig05293_12_1848	4	54.43	107	5e-59	125	HE690968,HE698149,HE714296,HE715735
contig05295_1798_2615	1	42.11	57	5e-13	71.6	HE702566
contig05295_52_1550	7	79.61	150	2e-114	255	HE690799,HE701393,HE701926,HE702264,HE707415,HE713144,HE713511
contig05303_1_2864	14	76.47	367	0	576	HE690618,HE692247,HE692619,HE693253,HE698377,HE699694,HE701037,HE701547,HE703921,HE706545,HE707787,HE709411,HE710301,HE712460
contig05305_3867_6142	2	78.38	56	2e-14	74.4	HE703309,HE716164
contig05310_857_1086	8	96.43	76	5e-36	147	HE688273,HE689382,HE698778,HE699969,HE701810,HE707072,HE709191,HE710182
contig05318_219_1793	3	60.98	87	2e-57	127	HE699921,HE703772,HE715632
contig05322_1_781	23	87.23	98	5e-59	224	HE687649,HE687938,HE689196,HE689528,HE690494,HE690950,HE692307,HE696081,HE697479,HE698180,HE701168,HE702368,HE702703,HE703158,HE707338,HE709433,HE710787,HE711856,HE712211,HE713044,HE715674,HE716206,HE716400
contig05326_2_1297	5	40.48	155	6e-24	108	HE690381,HE694589,HE695722,HE706065,HE711027
contig05332_1_2878	28	87.5	193	5e-111	300	HE688364,HE688961,HE689086,HE691527,HE692448,HE694550,HE694672,HE698500,HE698521,HE699264,HE699767,HE700245,HE701757,HE703046,HE703730,HE704441,HE705602,HE706630,HE708069,HE708631,HE708807,HE709474,HE709698,HE710081,HE710126,HE711688,HE712338,HE716094
contig05334_7_2249	3	50	99	2e-40	114	HE688606,HE697651,HE699371
contig05343_1748_2999	6	43.75	178	9e-32	125	HE697546,HE699644,HE699764,HE702864,HE707073,HE712757
contig05345_1819_2037	1	41.38	58	1e-11	66.6	HE710410
contig05350_1_570	3	47.13	92	7e-23	103	HE691021,HE713922,HE715790
contig05361_243_564	1	41.67	60	7e-14	73.9	HE710016
contig05364_565_2175	5	44.59	134	4e-25	112	HE688076,HE692902,HE695293,HE705293,HE706909
contig05369_178_682	30	45.61	106	5e-21	95	HE689502,HE691462,HE692443,HE692547,HE692836,HE693655,HE694261,HE695794,HE696088,HE696893,HE696965,HE699629,HE700531,HE700625,HE700804,HE702288,HE702801,HE703332,HE703380,HE703755,HE705924,HE707738,HE707975,HE709264,HE709282,HE711028,HE711948,HE712375,HE715113,HE716228
contig05375_2580_3063	6	95.83	98	1e-51	199	HE701583,HE710358,HE710444,HE710550,HE710679,HE710984
contig05382_2077_2251	12	95.12	41	4e-21	99.6	HE690140,HE690638,HE694304,HE699675,HE700212,HE702169,HE705513,HE708030,HE710872,HE712163,HE713554,HE713747
contig05385_3_1376	3	83.78	108	2e-92	210	HE688057,HE692154,HE697932
contig05386_1162_2266	5	48.94	98	2e-32	110	HE688195,HE690522,HE692237,HE694470,HE710247
contig05386_363_777	2	67.19	64	3e-24	107	HE701435,HE711183
contig05388_601_1658	1	36	50	5e-06	50.1	HE688896
contig05391_14_492	1	48.28	58	2e-17	85.4	HE709761
contig05397_2_756	2	72.22	54	1e-26	115	HE704194,HE707987
contig05401_2190_2631	2	55.56	67	3e-17	84.3	HE690626,HE708965
contig05405_1_1311	8	80	139	2e-79	239	HE701012,HE701210,HE701268,HE701855,HE708282,HE708315,HE711132,HE711262
contig05406_237_1259	1	68.18	44	3e-26	72.5	HE695834
contig05410_71_1336	1	32.17	143	1e-23	106	HE703551
contig05412_406_2393	10	76.92	133	4e-83	185	HE687816,HE688810,HE691094,HE693022,HE693341,HE697228,HE708492,HE708543,HE712098,HE712748
contig05419_1_1579	1	46	50	8e-14	57.4	HE692019
contig05422_3_1079	8	75.47	349	1e-164	577	HE696273,HE696440,HE698041,HE699317,HE699508,HE700379,HE708569,HE709847
contig05424_2_5267	5	83.78	192	4e-92	336	HE692248,HE698229,HE700444,HE712095,HE713344
contig05425_187_1101	1	57.58	33	2e-10	50.6	HE699712
contig05427_1_676	1	73.08	26	1e-07	51.3	HE712894
contig05428_2128_4910	4	71.59	170	7e-102	191	HE689809,HE694102,HE702626,HE704648
contig05428_365_1967	3	71.74	72	1e-44	114	HE696031,HE702497,HE715026
contig05428_427_1967	3	71.74	72	1e-44	94.1	HE696031,HE702497,HE715026
contig05430_136_2154	4	68.75	78	1e-56	125	HE690656,HE699512,HE699649,HE714974
contig05439_106_1171	55	88.89	116	1e-65	204	HE688698,HE689095,HE689735,HE689774,HE690085,HE690341,HE690623,HE690652,HE691702,HE693251,HE693686,HE694004,HE694078,HE694213,HE694383,HE694986,HE695827,HE696508,HE696889,HE697671,HE699349,HE699658,HE700316,HE700631,HE700673,HE700765,HE700842,HE701125,HE701269,HE701445,HE701482,HE701704,HE702069,HE702187,HE703425,HE704720,HE705289,HE705295,HE706347,HE708102,HE708376,HE708732,HE709242,HE709292,HE7…
contig05441_3_1339	36	73.33	180	2e-45	180	HE687640,HE690086,HE690377,HE692128,HE693837,HE695938,HE699443,HE700329,HE701134,HE701399,HE701899,HE702865,HE702889,HE702961,HE703875,HE704761,HE704906,HE705106,HE705180,HE705858,HE706107,HE706175,HE707005,HE707117,HE707617,HE707702,HE707927,HE708015,HE708532,HE709252,HE709273,HE710489,HE710540,HE710877,HE711907,HE713526
contig05451_509_1331	62	66.2	127	5e-49	191	HE688698,HE689095,HE689735,HE689774,HE690085,HE690341,HE690623,HE690652,HE690836,HE691702,HE691963,HE693041,HE693251,HE693615,HE693686,HE694078,HE694213,HE694383,HE695605,HE695827,HE696302,HE696508,HE696889,HE699349,HE699658,HE699939,HE700107,HE700631,HE700673,HE700720,HE700765,HE700842,HE700887,HE701125,HE701382,HE701445,HE701482,HE701704,HE701839,HE702187,HE703425,HE704720,HE705289,HE705295,HE7…
contig05461_843_1282	1	77.78	112	1e-39	158	HE713806
contig05465_1180_2015	8	59.52	123	4e-48	131	HE688879,HE694268,HE704658,HE705269,HE706640,HE709637,HE709994,HE713640
contig05469_1229_2223	3	50	92	5e-37	114	HE687588,HE692949,HE703014
contig05471_3729_4233	14	79.55	95	2e-21	97.3	HE690140,HE690638,HE694304,HE695223,HE699675,HE700212,HE702169,HE705513,HE708030,HE710872,HE711303,HE712163,HE713554,HE713747
contig05474_480_1275	4	83.22	143	5e-77	285	HE704658,HE706826,HE710785,HE710786
contig05475_496_786	8	70.67	78	7e-35	144	HE688044,HE693644,HE696547,HE697362,HE700286,HE702366,HE712732,HE714301
contig05477_18_1070	2	77.59	166	2e-106	280	HE698871,HE700461
contig05479_652_967	2	76.47	34	4e-11	65.7	HE690145,HE702573
contig05482_1_996	1	85.71	91	6e-21	94.1	HE704840
contig05485_2345_2927	1	52.54	59	2e-18	88.1	HE698632
contig05487_1059_1216	1	69.05	42	8e-08	54.2	HE715130
contig05487_523_825	2	58.82	38	6e-08	54.7	HE696908,HE715130
contig05489_52_553	13	73.42	131	2e-65	236	HE689236,HE689279,HE689297,HE690763,HE692841,HE693770,HE694199,HE697344,HE697570,HE702240,HE702972,HE704839,HE710229
contig05492_2953_3863	8	51.22	84	3e-24	87.7	HE693995,HE694232,HE701738,HE701922,HE702914,HE704770,HE710487,HE716240
contig05498_68_1371	1	38.89	54	5e-12	56.1	HE705297
contig05499_2_740	2	56.94	72	1e-23	106	HE693894,HE694978
contig05502_3_772	8	72.41	141	5e-48	189	HE689583,HE698411,HE699364,HE705027,HE706310,HE707489,HE709955,HE714882
contig05512_257_879	2	43.82	89	1e-19	92.4	HE687554,HE708428
[truncated: 10,513 more rows]
